# Supplementary material for: Maternal Genotype and Dietary Vitamin A Modify Aortic Arch Phenotypes in a Mouse Model of 22q11DS
Source: Int J Mol Sci. 2025 Oct 30;26(21):10595. doi: 10.3390/ijms262110595 (PMC12609214; doi:10.3390/ijms262110595)
Supplement: Supplementary file 1 [file ijms-26-10595-s001.zip]

Archive with 55 entries (51 files):
- Supplementary data/
- Supplementary data/Common genes_C3andC4.xlsx
- __MACOSX/Supplementary data/._Common genes_C3andC4.xlsx
- Supplementary data/Common genes_C1andC2.xlsx
- __MACOSX/Supplementary data/._Common genes_C1andC2.xlsx
- Supplementary data/Common genes_C5andC6.xlsx
- __MACOSX/Supplementary data/._Common genes_C5andC6.xlsx
- Supplementary data/GSEA_C5_allbps_.xlsx
- __MACOSX/Supplementary data/._GSEA_C5_allbps_.xlsx
- Supplementary data/GSEA_C5_top 20BP_.xlsx
- __MACOSX/Supplementary data/._GSEA_C5_top 20BP_.xlsx
- Supplementary data/GSEA_C6_allbps_.xlsx
- __MACOSX/Supplementary data/._GSEA_C6_allbps_.xlsx
- Supplementary data/._GSEA_C6_top20bps_.xlsx
- Supplementary data/GSEA_C1_allbps_.xlsx
- __MACOSX/Supplementary data/._GSEA_C1_allbps_.xlsx
- Supplementary data/._GSEA_C2_allbps_.xlsx
- Supplementary data/GSEA_C3_allbps_.xlsx
- Supplementary data/GSEA_C2_top20bps_.xlsx
- __MACOSX/Supplementary data/._GSEA_C2_top20bps_.xlsx
- Supplementary data/._GSEA_C3_top20bps_.xlsx
- Supplementary data/._GSEA_C4_allbps_.xlsx
- Supplementary data/._GSEA_C4_top20bps_.xlsx
- Supplementary data/TACX/
- Supplementary data/._GSEA_C5_allbps_.xlsx
- Supplementary data/._Common genes_C1andC2.xlsx
- Supplementary data/._Common genes_C3andC4.xlsx
- Supplementary data/._GSEA_C5_top 20BP_.xlsx
- Supplementary data/._GSEA_C6_allbps_.xlsx
- Supplementary data/._GSEA_C1_allbps_.xlsx
- Supplementary data/GSEA_C6_top20bps_.xlsx
- __MACOSX/Supplementary data/._GSEA_C6_top20bps_.xlsx
- Supplementary data/._GSEA_C1_top20bps_.xlsx
- Supplementary data/._Common genes_C5andC6.xlsx
- Supplementary data/GSEA_C2_allbps_.xlsx
- __MACOSX/Supplementary data/._GSEA_C2_allbps_.xlsx
- Supplementary data/GSEA_C1_top20bps_.xlsx
- __MACOSX/Supplementary data/._GSEA_C1_top20bps_.xlsx
- Supplementary data/._GSEA_C2_top20bps_.xlsx
- Supplementary data/GSEA_C3_top20bps_.xlsx
- __MACOSX/Supplementary data/._GSEA_C3_top20bps_.xlsx
- Supplementary data/GSEA_C4_allbps_.xlsx
- __MACOSX/Supplementary data/._GSEA_C4_allbps_.xlsx
- Supplementary data/GSEA_C4_top20bps_.xlsx
- __MACOSX/Supplementary data/._GSEA_C4_top20bps_.xlsx
- Supplementary data/TACX/HRG1/
- Supplementary data/TACX/HRG2/
- Supplementary data/TACX/HRG1/DF1 and AAD and SUP- mWt vs mDf1.txt
- __MACOSX/Supplementary data/TACX/HRG1/._DF1 and AAD and SUP- mWt vs mDf1.txt
- Supplementary data/TACX/HRG1/mWt and DF1 and AAD- SUP vs DEF.txt
- Supplementary data/TACX/HRG1/mWt and DF1 and SUP- AAD vs NORMAL.txt
- Supplementary data/TACX/HRG1/._DF1 and AAD and SUP- mWt vs mDf1.txt
- Supplementary data/TACX/HRG2/DF1 and DEF and AAD- mDf1 vs mWt.txt
- Supplementary data/TACX/HRG2/Df1m and DF1 and AAD-DEF vs SUP.txt
- Supplementary data/TACX/HRG2/mDf1 and DF1 and DEF- AAD vs NORMAL.txt
