# Supplementary material for: Maternal Genotype and Dietary Vitamin A Modify Aortic Arch Phenotypes in a Mouse Model of 22q11DS
Source: Int J Mol Sci. 2025 Oct 30;26(21):10595. doi: 10.3390/ijms262110595 (PMC12609214; doi:10.3390/ijms262110595)
Supplement: Supplementary file 1 [file ijms-26-10595-s001.zip › Supplementary data/Common genes_C3andC4.xlsx]

## Sheet: Hoja1
Common genes between C3 and C4
Effect	Affymetrix ID	Gene.Symbol	Description	FC_C3	FC_4	P.val_C3	P.val_C4
DEGs linked to mother's genotype	TC0100000684.mm.1	Kcne4	potassium voltage-gated channel, Isk-related subfamily, gene 4	1.38	-1.4	0.0328	0.0628		C3: HRG1-AAD vs non-HRG
	TC0100001256.mm.1	Lad1	ladinin	-1.24	1.31	0.0847	0.0569		C4: HRG2-AAD vs non-HRG
	TC0100001801.mm.1	D1Pas1	DNA segment, Chr 1, Pasteur Institute 1	-1.29	1.66	0.0802	0.0132
	TC0100002582.mm.1	Aamp	angio-associated migratory protein	-1.26	-1.4	0.0703	0.0191
	TC0100003803.mm.1	Fam71a	family with sequence similarity 71, member A	-1.27	1.5	0.0282	0.0193
	TC0200000312.mm.1	Msrb2	methionine sulfoxide reductase B2	-1.32	1.43	0.02	0.0038
	TC0200001951.mm.1	Slc20a1	solute carrier family 20, member 1	1.23	-1.34	0.0958	0.0372
	TC0200003151.mm.1	Ptgds	prostaglandin D2 synthase (brain)	-1.51	-1.69	0.0917	0.0694
	TC0200003267.mm.1	Dolk	dolichol kinase	-1.44	1.41	0.093	0.0715
	TC0200003805.mm.1	Prkra	protein kinase, interferon inducible double stranded RNA dependent activator	-1.27	1.25	0.0255	0.0378
	TC0200004410.mm.1	Gpr176	G protein-coupled receptor 176	-1.27	1.33	0.0235	0.0028
	TC0200004548.mm.1	Itpripl1	inositol 1,4,5-triphosphate receptor interacting protein-like 1	-1.2	1.2	0.0774	0.0887
	TC0200004663.mm.1	Erv3	endogenous retroviral sequence 3	-1.26	1.36	0.0645	0.0082
	TC0200004900.mm.1	Defb23	defensin beta 23	-1.21	1.53	0.056	0.0047
	TC0300000089.mm.1	Slc7a12	solute carrier family 7 (cationic amino acid transporter, y+ system), member 12; Synthetic construct Mus musculus clone IMAGE:100014992, MGC:180331 solute carrier family 7 (cationic amino acid transporter, y+ system), member 12 (Slc7a12) mRNA, encodes complete protein.	-1.28	1.54	0.052	0.0029
	TC0300000491.mm.1	P2ry1	purinergic receptor P2Y, G-protein coupled 1; purinergic receptor P2Y, G-protein coupled 1 (P2ry1), mRNA.	-1.42	1.48	0.0128	0.009
	TC0300000850.mm.1	Tchhl1	trichohyalin-like 1; Synthetic construct Mus musculus clone IMAGE:100066277, MGC:195414 trichohyalin-like 1 (Tchhl1) mRNA, encodes complete protein.	-1.31	1.61	0.0347	0.0018
	TC0300002397.mm.1	Smcp	sperm mitochondria-associated cysteine-rich protein	-1.43	1.31	0.063	0.034
	TC0300002406.mm.1	Lce1f	late cornified envelope 1F	-1.3	1.22	0.0228	0.0129
	TC0300002470.mm.1	Mllt11	myeloid/lymphoid or mixed-lineage leukemia (trithorax homolog, Drosophila); translocated to, 11	-1.37	1.32	0.0025	0.0131
	TC0300003223.mm.1	Pmp2	peripheral myelin protein 2	-1.34	1.33	0.0808	0.0586
	TC0400002244.mm.1	Decr1	2,4-dienoyl CoA reductase 1, mitochondrial	-1.35	1.38	0.0007	0.009
	TC0400002266.mm.1	Cnbd1	cyclic nucleotide binding domain containing 1	-1.21	1.32	0.0674	0.0158
	TC0400003606.mm.1	Iqcc	IQ motif containing C	-1.23	1.2	0.0164	0.0639
	TC0400003775.mm.1	Lypla2	lysophospholipase 2	-1.27	1.2	0.0058	0.0264
	TC0500000581.mm.1	Dthd1	death domain containing 1	-1.2	1.44	0.0614	0.0046
	TC0500000848.mm.1	Cxcl1	chemokine (C-X-C motif) ligand 1	-1.25	1.3	0.033	0.0231
	TC0500002576.mm.1	Zar1	zygote arrest 1	-1.38	1.41	0.0748	0.0426
	TC0500003244.mm.1	Hcar1	hydrocarboxylic acid receptor 1	-1.3	1.4	0.0168	0.0262
	TC0600000426.mm.1	Trbv14	T cell receptor beta, variable 14	-1.53	1.73	0.0017	0.0024
	TC0600001033.mm.1	Ruvbl1	RuvB-like protein 1	-1.21	1.29	0.0449	0.0273
	TC0600001065.mm.1	V1ra8	vomeronasal 1 receptor, A8	-1.34	1.87	0.0539	0.0025
	TC0600001483.mm.1	Cracr2a	calcium release activated channel regulator 2A	-1.21	1.23	0.0672	0.0901
	TC0600002337.mm.1	Lsm5	LSM5 homolog, U6 small nuclear RNA associated (S. cerevisiae)	-1.6	1.59	0.01	0.0194
	TC0600002579.mm.1	Cd207	CD207 antigen	-1.25	1.27	0.0689	0.0956
	TC0600003002.mm.1	Zfp9	zinc finger protein 9	1.32	-1.2	0.0597	0.0993
	TC0600003264.mm.1	Klra2	killer cell lectin-like receptor, subfamily A, member 2	-1.32	1.31	0.097	0.0215
	TC0600003612.mm.1	Klra10	killer cell lectin-like receptor subfamily A, member 10; Synthetic construct Mus musculus clone IMAGE:100063925, MGC:193392 killer cell lectin-like receptor subfamily A, member 10 (Klra10) mRNA, encodes complete protein.	-1.35	1.49	0.0693	0.0198
	TC0700000043.mm.1	Tmem190	transmembrane protein 190	-1.36	1.36	0.0458	0.0656
	TC0700000152.mm.1	Rnf225	ring finger protein 225	-1.84	2.43	0.0276	0.0049
	TC0700000890.mm.1	Mrgprb13	PREDICTED: MAS-related GPR, member B13 (Mrgprb13), mRNA.	-1.49	1.42	0.0038	0.0019
	TC0700001152.mm.1	Hddc3	HD domain containing 3	1.36	-1.41	0.0157	0.0048
	TC0700002073.mm.1	Krtap5-4	keratin associated protein 5-4; Synthetic construct Mus musculus clone IMAGE:100015806, MGC:183445 keratin associated protein 5-4 (Krtap5-4) mRNA, encodes complete protein.	-1.35	1.57	0.0569	0.023
	TC0700002384.mm.1	Sult2a7	sulfotransferase family 2A, dehydroepiandrosterone (DHEA)-preferring, member 7	-1.32	1.5	0.0947	0.0138
	TC0700002644.mm.1	Axl	AXL receptor tyrosine kinase	1.25	-1.29	0.056	0.0892
	TC0700003060.mm.1	Mrgpra4	MAS-related GPR, member A4	-1.35	1.34	0.0343	0.0775
	TC0700004567.mm.1	Prr33	proline rich 33	-1.33	1.37	0.0463	0.0459
	TC0800000560.mm.1	Cldn24	claudin 24	-1.25	1.49	0.0407	0.0049
	TC0800000760.mm.1	Jund	jun D proto-oncogene; Jun proto-oncogene related gene d	1.22	-1.23	0.0754	0.0369
	TC0800001547.mm.1	Arv1	ARV1 homolog (yeast)	1.31	-1.74	0.0319	0.0002
	TC0800001808.mm.1	Defb8	defensin beta 8; Synthetic construct Mus musculus clone IMAGE:100064084, MGC:193455 defensin beta 8 (Defb8) mRNA, encodes complete protein.	-1.32	1.81	0.0116	0.0061
	TC0800001977.mm.1	Mak16	MAK16 homolog (S. cerevisiae)	-1.27	1.45	0.0417	0.0048
	TC0800002658.mm.1	Snx20	sorting nexin 20	-1.45	1.6	0.0201	0.0082
	TC0800002698.mm.1	Ces1a	carboxylesterase 1A	-1.26	1.24	0.0288	0.057
	TC0900000236.mm.1	Cypt9; Cypt10; Cypt4	cysteine-rich perinuclear theca 9; cysteine-rich perinuclear theca 10; cysteine-rich perinuclear theca 4; Synthetic construct Mus musculus clone IMAGE:100062255, MGC:190433 cysteine-rich perinuclear theca 10 (Cypt10) mRNA, encodes complete protein.; Synthetic construct Mus musculus clone IMAGE:100062758, MGC:190952 cysteine-rich perinuclear theca 9 (Cypt9) mRNA, encodes complete protein.	-1.63	1.51	0.029	0.0263
	TC0900001016.mm.1	Leo1	Leo1, Paf1/RNA polymerase II complex component, homolog (S. cerevisiae)	-1.29	1.2	0.0134	0.0773
	TC0900001721.mm.1	Birc2	baculoviral IAP repeat-containing 2	1.41	-1.79	0.04	0.0064
	TC0900002270.mm.1	Tex12	testis expressed gene 12	-1.24	1.27	0.0549	0.0081
	TC0900002601.mm.1	Lipc	lipase, hepatic	-1.26	1.62	0.0786	0.0102
	TC0900002806.mm.1	Bcl2a1d	B cell leukemia/lymphoma 2 related protein A1d	-1.26	1.3	0.0871	0.0715
	TC0900003058.mm.1	Tcta	T cell leukemia translocation altered gene	1.35	-1.53	0.0694	0.0311
	TC0X00000332.mm.1	Sowahd	sosondowah ankyrin repeat domain family member D	-1.25	1.25	0.0179	0.0512
	TC0X00000352.mm.1	Rhox2f	reproductive homeobox 2F	-1.41	1.57	0.0233	0.0102
	TC0X00000531.mm.1	Vgll1	vestigial like 1 homolog (Drosophila)	-1.32	1.45	0.0114	0.0072
	TC0X00000661.mm.1	Fate1	fetal and adult testis expressed 1; fetal and adult testis expressed 1 (Fate1), non-coding RNA.	-1.27	1.39	0.0386	0.0096
	TC0X00000924.mm.1	Pgr15l	G protein-coupled receptor 15-like; Synthetic construct Mus musculus clone IMAGE:100064102, MGC:193473 G protein-coupled receptor 15-like (Pgr15l) mRNA, encodes complete protein.	-1.31	1.38	0.0172	0.0099
	TC0X00002235.mm.1	Plac1	placental specific protein 1	-1.24	1.31	0.04	0.0171
	TC0X00002403.mm.1	Gabre	gamma-aminobutyric acid (GABA) A receptor, subunit epsilon	1.25	-1.36	0.0402	0.0206
	TC1000000215.mm.1	Ctgf	connective tissue growth factor	1.45	-1.29	0.0044	0.0748
	TC1000001766.mm.1	Zc2hc1b	zinc finger, C2HC-type containing 1B	-1.23	1.39	0.08	0.0116
	TC1000002376.mm.1	Lrrc75b	leucine rich repeat containing 75B	-1.23	1.49	0.0211	0.0002
	TC1000002794.mm.1	Tmtc2	transmembrane and tetratricopeptide repeat containing 2	-1.23	1.25	0.068	0.0317
	TC1100000187.mm.1	Spred2	sprouty-related, EVH1 domain containing 2	-1.2	1.22	0.0977	0.0999
	TC1100000919.mm.1	Sox15	SRY (sex determining region Y)-box 15; SRY-box containing gene 15	-1.36	1.64	0.025	0.0029
	TC1100003041.mm.1	Cyb5d1	cytochrome b5 domain containing 1	-1.22	1.2	0.0599	0.0786
	TC1200000075.mm.1	Ttc32	tetratricopeptide repeat domain 32	-1.37	1.25	0.0141	0.0546
	TC1200000474.mm.1	Brms1l	breast cancer metastasis-suppressor 1-like	-1.31	1.37	0.0136	0.0547
	TC1200000655.mm.1	Snapc1	small nuclear RNA activating complex, polypeptide 1	-1.26	1.27	0.0076	0.0179
	TC1200001067.mm.1	Bdkrb1	bradykinin receptor, beta 1	-1.21	1.25	0.0179	0.0779
	TC1200002294.mm.1	Gsc	goosecoid homeobox; Synthetic construct Mus musculus clone IMAGE:100063861, MGC:193328 goosecoid homeobox (Gsc) mRNA, encodes complete protein.	-1.24	1.35	0.0911	0.0658
	TC1300000260.mm.1	Hist1h2ab	histone cluster 1, H2ab; Synthetic construct Mus musculus clone IMAGE:100016348, MGC:184531 histone cluster 1, H2ab (Hist1h2ab) mRNA, encodes complete protein.	1.25	-1.46	0.0187	0.0155
	TC1300000309.mm.1	Prl5a1	prolactin family 5, subfamily a, member 1	-1.28	1.4	0.0551	0.0272
	TC1300000490.mm.1	Sirt5	sirtuin 5	-1.34	-1.24	0.0059	0.0992
	TC1300001012.mm.1	Tmem167	transmembrane protein 167	-1.21	1.39	0.0262	0.0058
	TC1300001479.mm.1	Mrpl32	mitochondrial ribosomal protein L32	-1.28	1.48	0.0029	0.0002
	TC1300001638.mm.1	Hist1h2ac	histone cluster 1, H2ac	-1.33	1.42	0.0888	0.0218
	TC1300001698.mm.1	Prl7d1	prolactin family 7, subfamily d, member 1	-1.26	1.29	0.0973	0.0543
	TC1400000622.mm.1	Trav4d-2	T cell receptor alpha variable 4D-2	-1.73	1.63	0.0093	0.0231
	TC1400000653.mm.1	Trav13d-3	T cell receptor alpha variable 13D-3	-1.34	1.37	0.0218	0.0353
	TC1400000733.mm.1	Traj35	T cell receptor alpha joining 35	1.21	-1.28	0.087	0.0253
	TC1400001104.mm.1	Kbtbd6	kelch repeat and BTB (POZ) domain containing 6	-1.27	1.73	0.072	0.0022
	TC1400002801.mm.1	Trav9d-4	T cell receptor alpha variable 9D-4	1.25	-1.29	0.0448	0.0834
	TC1500000718.mm.1	Mchr1	melanin-concentrating hormone receptor 1	-1.3	1.33	0.0902	0.0663
	TC1500000969.mm.1	Pfkm	phosphofructokinase, muscle	-1.44	-1.74	0.0723	0.0415
	TC1500001212.mm.1	Rxfp3	relaxin family peptide receptor 3	1.66	-1.35	0.0036	0.0859
	TC1600000512.mm.1	Stfa1	stefin A1	2.14	-1.49	0.0132	0.0694
	TC1600000963.mm.1	Krtap13-1	keratin associated protein 13-1	1.28	-1.22	0.0049	0.024
	TC1600001024.mm.1	Kcne2	potassium voltage-gated channel, Isk-related subfamily, gene 2	-1.67	1.87	0.0841	0.0315
	TC1600001092.mm.1	Mx2	MX dynamin-like GTPase 2; myxovirus (influenza virus) resistance 2	-1.21	1.21	0.0721	0.0577
	TC1600002037.mm.1	Krtap11-1	keratin associated protein 11-1	1.32	-1.56	0.0022	0.0015
	TC1700000124.mm.1	Slc22a2	solute carrier family 22 (organic cation transporter), member 2	-1.21	1.2	0.0445	0.0199
	TC1700000375.mm.1	Tpsg1	tryptase gamma 1	-1.22	1.31	0.0744	0.0375
	TC1700000382.mm.1	Gng13	guanine nucleotide binding protein (G protein), gamma 13; guanine nucleotide binding protein (G protein), gamma 13 (Gng13), mRNA.	-1.24	1.41	0.082	0.0206
	TC1700000869.mm.1	Mrpl14	mitochondrial ribosomal protein L14	-1.28	1.29	0.0318	0.0233
	TC1700001150.mm.1	Lclat1	lysocardiolipin acyltransferase 1	-1.46	-1.39	0.0599	0.0605
	TC1700001488.mm.1	Phf10	PHD finger protein 10	-1.33	1.31	0.0157	0.0914
	TC1700001560.mm.1	Zfp820	zinc finger protein 820	-1.21	1.33	0.0997	0.0642
	TC1700001596.mm.1	Mmp25	matrix metallopeptidase 25	-1.22	1.36	0.0679	0.0128
	TC1700001598.mm.1	Tnfrsf12a	tumor necrosis factor receptor superfamily, member 12a	1.36	-2.23	0.0952	0.0004
	TC1700001868.mm.1	Zfp422-rs1	zinc finger protein 422, related sequence 1; zinc finger protein 422, related sequence 1 [Source:MGI Symbol;Acc:MGI:3028594]	-1.41	1.35	0.0054	0.0263
	TC1700002322.mm.1	Arrdc5	arrestin domain containing 5	-1.5	1.84	0.0568	0.0072
	TC1700002783.mm.1	Gpsm3	G-protein signalling modulator 3 (AGS3-like, C. elegans)	-1.25	1.56	0.0667	0.0039
	TC1800000797.mm.1	Rpl17	ribosomal protein L17	-1.23	1.44	0.0375	0.0634
	TC1800001220.mm.1	Hdac3	histone deacetylase 3	-1.33	-1.24	0.0464	0.0736
	TC1800001512.mm.1	Ptpn2	protein tyrosine phosphatase, non-receptor type 2	1.25	-1.26	0.0727	0.0464
	TC1900000460.mm.1	Cstf2t	cleavage stimulation factor, 3 pre-RNA subunit 2, tau; cleavage stimulation factor, 3' pre-RNA subunit 2, tau	-1.31	1.51	0.0268	0.0075
	TC1900000898.mm.1	BC021614	cDNA sequence BC021614	-1.25	1.46	0.0913	0.0273
	TC1900001118.mm.1	Ccdc86	coiled-coil domain containing 86	1.24	-1.21	0.0514	0.0306
