# Supplementary material for: Maternal Genotype and Dietary Vitamin A Modify Aortic Arch Phenotypes in a Mouse Model of 22q11DS
Source: Int J Mol Sci. 2025 Oct 30;26(21):10595. doi: 10.3390/ijms262110595 (PMC12609214; doi:10.3390/ijms262110595)
Supplement: Supplementary file 1 [file ijms-26-10595-s001.zip › Supplementary data/Common genes_C1andC2.xlsx]

## Sheet: Hoja1
Common genes between C1 and C2
Effect	Affymetrix ID	Gene.Symbol	Description	FC_C1	FC_C2	P.val_C1	P.val_C2
DEGs linked to mother's diet	TC0100001692.mm.1	Kif26b	kinesin family member 26B	-1.27	-1.2	0.002	0.0134		C1: HRG1-AAD vs non-HRG
	TC0100001765.mm.1	Dusp10	dual specificity phosphatase 10	-1.24	1.3	0.0332	0.004		C2: HRG2-AAD vs non-HRG
	TC0100001806.mm.1	Esrrg	estrogen-related receptor gamma	-1.23	-1.24	0.0473	0.0269
	TC0100002864.mm.1	Ppip5k2	diphosphoinositol pentakisphosphate kinase 2; diphosphoinositol pentakisphosphate kinase 2 (Ppip5k2), mRNA.	-1.69	-2.25	0.0887	0.0232
	TC0100003786.mm.1	Smyd2	SET and MYND domain containing 2	-1.47	-1.39	0.0247	0.0579
	TC0100003880.mm.1	Cryga	crystallin, gamma A	1.26	1.26	0.0165	0.0183
	TC0200001959.mm.1	Sirpa	signal-regulatory protein alpha (Sirpa), transcript variant 2, mRNA.; signal-regulatory protein alpha	-1.23	1.22	0.0037	0.0594
	TC0200002453.mm.1	Plcg1	phospholipase C, gamma 1	-1.25	-1.26	0.0132	0.0376
	TC0200003151.mm.1	Ptgds	prostaglandin D2 synthase (brain)	-1.4	-1.77	0.0529	0.0248
	TC0200004970.mm.1	Edem2	ER degradation enhancer, mannosidase alpha-like 2	-1.24	1.26	0.0139	0.0313
	TC0200005089.mm.1	Jph2	junctophilin 2	-1.34	-1.51	0.0639	0.0228
	TC0200005472.mm.1	Eng	endoglin	-1.33	-1.41	0.0418	0.0313
	TC0300000228.mm.1	Usp13	ubiquitin specific peptidase 13 (isopeptidase T-3)	-1.36	-1.47	0.0653	0.062
	TC0300000730.mm.1	Ubqln4	ubiquilin 4	-1.27	-1.24	0.0106	0.0068
	TC0300002499.mm.1	Hist2h2ac	histone cluster 2, H2ac	-1.3	1.64	0.042	0.0011
	TC0300002955.mm.1	Hadh	hydroxyacyl-Coenzyme A dehydrogenase; hydroxyacyl-Coenzyme A dehydrogenase (Hadh), nuclear gene encoding mitochondrial protein, mRNA.	-1.39	-1.32	0.0355	0.0626
	TC0300003140.mm.1	Nexn	nexilin	-2.38	-2.51	0.0648	0.0659
	TC0400001171.mm.1	Faf1	Fas-associated factor 1	-1.23	-1.27	0.0172	0.0276
	TC0400001514.mm.1	Fndc5	fibronectin type III domain containing 5	-1.31	-1.23	0.0126	0.0021
	TC0400001930.mm.1	Mtor	mechanistic target of rapamycin (serine/threonine kinase)	-1.38	-1.26	0.001	0.0511
	TC0400002570.mm.1	Fbxo10	F-box protein 10	-1.2	-1.24	0.0344	0.0591
	TC0500000134.mm.1	Gnat3	guanine nucleotide binding protein, alpha transducing 3	1.42	1.3	0.0051	0.029
	TC0500002021.mm.1	Napepld	N-acyl phosphatidylethanolamine phospholipase D	1.31	-1.39	0.0384	0.0005
	TC0500002078.mm.1	Fastk	Fas-activated serine/threonine kinase	-1.48	-1.36	0.0303	0.0413
	TC0500002319.mm.1	Fgfbp1	fibroblast growth factor binding protein 1	1.29	1.3	0.0287	0.0574
	TC0600000948.mm.1	Dysf	dysferlin; dysferlin (Dysf), transcript variant 1, mRNA.	-1.27	-1.28	0.0275	0.0829
	TC0600002070.mm.1	Mtpn	myotrophin	1.32	1.34	0.0456	0.0249
	TC0600002331.mm.1	Pde1c	phosphodiesterase 1C	-1.28	-1.42	0.049	0.0248
	TC0600002965.mm.1	Plxnd1	plexin D1	-1.69	-1.37	0.0113	0.0496
	TC0600003375.mm.1	Ldhb	lactate dehydrogenase B	-1.65	-1.69	0.0923	0.0853
	TC0700000629.mm.1	Scgb1b30	secretoglobin, family 1B, member 30; novel protein similar to androgen binding protein alpha (Abpa)	1.21	-1.21	0.0157	0.081
	TC0700001177.mm.1	Fam103a1	family with sequence similarity 103, member A1	1.2	1.23	0.0635	0.0495
	TC0700002474.mm.1	Vasp	vasodilator-stimulated phosphoprotein	-1.31	-1.28	0.0041	0.0098
	TC0700003581.mm.1	Idh2	isocitrate dehydrogenase 2 (NADP+), mitochondrial	-1.8	-1.76	0.0703	0.0529
	TC0800001142.mm.1	Gins3	GINS complex subunit 3 (Psf3 homolog)	-1.33	-1.22	0.0246	0.0947
	TC0800001737.mm.1	Gas6	growth arrest specific 6	-1.23	-1.25	0.0668	0.073
	TC0800002609.mm.1	Mylk3	myosin light chain kinase 3	-1.65	-1.49	0.01	0.0856
	TC0900001239.mm.1	Prr23a3	proline rich 23A, member 3	1.21	1.21	0.092	0.077
	TC0900001335.mm.1	Wdr82	WD repeat domain containing 82	-1.26	-1.27	0.0697	0.0441
	TC0900001483.mm.1	Lrrfip2	leucine rich repeat (in FLII) interacting protein 2	-1.67	-1.54	0.0711	0.0415
	TC0900002942.mm.1	Pccb	propionyl Coenzyme A carboxylase, beta polypeptide	-1.26	-1.21	0.0086	0.062
	TC0X00000694.mm.1	Srpk3	serine/arginine-rich protein specific kinase 3	-1.41	-1.39	0.0421	0.0352
	TC0X00001335.mm.1	Tceal1	transcription elongation factor A (SII)-like 1	1.29	1.25	0.0986	0.0566
	TC0X00002671.mm.1	Las1l	LAS1-like (S. cerevisiae)	-1.29	-1.29	0.0472	0.0178
	TC0X00002990.mm.1	Trmt2b	TRM2 tRNA methyltransferase 2B	-1.3	-1.32	0.0209	0.0777
	TC1000001768.mm.1	Phactr2	phosphatase and actin regulator 2	-1.41	-1.55	0.0432	0.0951
	TC1000002509.mm.1	Mknk2	MAP kinase-interacting serine/threonine kinase 2	-1.24	-1.28	0.0275	0.0251
	TC1000002524.mm.1	Sgta	small glutamine-rich tetratricopeptide repeat (TPR)-containing, alpha	-1.3	-1.21	0.0026	0.062
	TC1000003102.mm.1	Slc26a10	solute carrier family 26, member 10	-1.51	-1.27	0.0011	0.0251
	TC1000003158.mm.1	Suox	sulfite oxidase	-1.67	-1.47	0.0146	0.0049
	TC1100000964.mm.1	Eno3	enolase 3, beta muscle; enolase 3, beta muscle (Eno3), transcript variant 2, mRNA.	-1.49	-1.35	0.0155	0.0989
	TC1100001235.mm.1	Unc45b	unc-45 homolog B (C. elegans)	-1.28	-1.24	0.0738	0.0257
	TC1100001879.mm.1	Gpr142	G protein-coupled receptor 142; Synthetic construct Mus musculus clone IMAGE:100014899, MGC:180305 G protein-coupled receptor 142 (Gpr142) mRNA, encodes complete protein.	1.43	-1.2	0.0635	0.0779
	TC1100001905.mm.1	Tmem94	transmembrane protein 94	-1.48	-1.31	0.0008	0.079
	TC1100003106.mm.1	Slc25a11	solute carrier family 25 (mitochondrial carrier oxoglutarate carrier), member 11	-1.39	-1.44	0.0633	0.0838
	TC1200000576.mm.1	Atp5s	ATP synthase, H+ transporting, mitochondrial F0 complex, subunit S; ATP synthase, H+ transporting, mitochondrial F0 complex, subunit s	-1.2	-1.21	0.0752	0.0189
	TC1200002077.mm.1	Entpd5	ectonucleoside triphosphate diphosphohydrolase 5; ectonucleoside triphosphate diphosphohydrolase 5 (Entpd5), transcript variant 1, mRNA.	-1.24	-1.34	0.0409	0.008
	TC1200002178.mm.1	Galc	galactosylceramidase	-1.29	1.2	0.0314	0.0902
	TC1300000054.mm.1	Dip2c	DIP2 disco-interacting protein 2 homolog C (Drosophila)	-1.43	-1.54	0.0152	0.0687
	TC1300000490.mm.1	Sirt5	sirtuin 5	-1.23	-1.32	0.0106	0.0005
	TC1400000578.mm.1	Ang; Rnase4	angiogenin, ribonuclease, RNase A family, 5; ribonuclease, RNase A family 4	1.39	1.21	0.0714	0.0875
	TC1400001094.mm.1	Vwa8	von Willebrand factor A domain containing 8	-1.38	-1.28	0.0085	0.0554
	TC1500000969.mm.1	Pfkm	phosphofructokinase, muscle	-1.38	-1.64	0.0396	0.0065
	TC1500002351.mm.1	Chkb	choline kinase beta	-1.2	-1.26	0.0732	0.0248
	TC1600001114.mm.1	Trap1	TNF receptor-associated protein 1	-1.44	-1.38	0.0214	0.0991
	TC1600001624.mm.1	Gap43	growth associated protein 43	1.45	1.42	0.0265	0.0089
	TC1700000482.mm.1	Clpsl2	colipase-like 2	1.32	1.23	0.0783	0.0628
	TC1700001147.mm.1	Lbh	limb-bud and heart	-1.54	-1.61	0.045	0.0432
	TC1700001150.mm.1	Lclat1	lysocardiolipin acyltransferase 1	-1.29	-1.51	0.0173	0.0078
	TC1700001173.mm.1	Rasgrp3	RAS, guanyl releasing protein 3	-1.26	-1.31	0.0992	0.0515
	TC1700002810.mm.1	H2-Ke6	H2-K region expressed gene 6	-1.27	-1.29	0.0011	0.0642
	TC1800000190.mm.1	Zfp35	zinc finger protein 35	1.39	1.21	0.0029	0.089
	TC1800001220.mm.1	Hdac3	histone deacetylase 3	-1.27	-1.24	0.0082	0.0246
	TC1800001334.mm.1	Lox	lysyl oxidase	1.58	1.41	0.0762	0.0241
	TC1900000649.mm.1	Wnt8b	wingless-type MMTV integration site family, member 8B; wingless related MMTV integration site 8b	1.22	1.23	0.0327	0.014
	TC1900000879.mm.1	Gal	galanin	1.2	1.3	0.0914	0.0514
	TC1900001072.mm.1	Gng3	guanine nucleotide binding protein (G protein), gamma 3	1.21	1.27	0.0072	0.0214
	TC1900001769.mm.1	Tmem179b	transmembrane protein 179B	-1.23	1.39	0.0365	0.017
