# Supplementary material for: Maternal Genotype and Dietary Vitamin A Modify Aortic Arch Phenotypes in a Mouse Model of 22q11DS
Source: Int J Mol Sci. 2025 Oct 30;26(21):10595. doi: 10.3390/ijms262110595 (PMC12609214; doi:10.3390/ijms262110595)
Supplement: Supplementary file 1 [file ijms-26-10595-s001.zip › Supplementary data/Common genes_C5andC6.xlsx]

## Sheet: Hoja1
Common genes between C5 and C6
Effect	Affymetrix ID	Gene.Symbol	Description	FC_C5	FC_C6	P.val_C6	P.val_C6
DEGs linked to the presence of AADs	TC0100003102.mm.1	Btg2	B cell translocation gene 2, anti-proliferative	1.2	1.23	0.0666	0.0253
	TC0200003151.mm.1	Ptgds	prostaglandin D2 synthase (brain)	-1.45	-1.76	0.0774	0.0241
	TC0200004355.mm.1	Chrm5	cholinergic receptor, muscarinic 5	1.27	-1.33	0.0976	0.0007
	TC0300002372.mm.1	Snapin	SNAP-associated protein	-1.25	-1.28	0.0581	0.0018
	TC0600002269.mm.1	Skap2	src family associated phosphoprotein 2	1.23	1.2	0.0535	0.0604
	TC0700001886.mm.1	Bag3	BCL2-associated athanogene 3	-1.22	1.34	0.095	0.0598
	TC0700003910.mm.1	Hbb-bh3	hemoglobin beta, pseudogene bh3	-1.25	1.43	0.0684	0.0239
	TC0900001761.mm.1	Jrkl	Jrk-like; jerky homolog-like (mouse)	1.44	-1.54	0.0998	0.0483
	TC0X00000924.mm.1	Pgr15l	G protein-coupled receptor 15-like; Synthetic construct Mus musculus clone IMAGE:100064102, MGC:193473 G protein-coupled receptor 15-like (Pgr15l) mRNA, encodes complete protein.	-1.21	1.26	0.0618	0.009
	TC1200000255.mm.1	Tmem18	transmembrane protein 18; transmembrane protein 18 (Tmem18), mRNA.	1.26	-1.24	0.0836	0.0583
	TC1500002169.mm.1	H1fnt	H1 histone family, member N, testis-specific	-1.22	1.26	0.0849	0.0066
	TC1600000346.mm.1	Rtp4	receptor transporter protein 4	-1.4	-1.35	0.059	0.0865
	TC1800001220.mm.1	Hdac3	histone deacetylase 3	-1.23	-1.21	0.0762	0.0803
	TC1900001027.mm.1	Vegfb	vascular endothelial growth factor B	-1.27	-1.47	0.091	0.0965
C5: HRG1-AAD vs HRG1-Normal
C6: HRG2-AAD vs HRG2-Normal
