# Supplementary material for: Maternal Genotype and Dietary Vitamin A Modify Aortic Arch Phenotypes in a Mouse Model of 22q11DS
Source: Int J Mol Sci. 2025 Oct 30;26(21):10595. doi: 10.3390/ijms262110595 (PMC12609214; doi:10.3390/ijms262110595)
Supplement: Supplementary file 1 [file ijms-26-10595-s001.zip › Supplementary data/GSEA_C5_allbps_.xlsx]

## Sheet: download (1)
All BPs of C5: HRG1-AAD vs HRG1-Normal
ID	Description	setSize	enrichmentScore	NES	pvalue	p.adjust	qvalues	core_enrichment
GO:0009060	aerobic respiration	148	-0.503154375005031	-5.71691778806201	1e-10	1.34191489361702e-8	1.02687569988802e-8	Mdh1b/Slc25a33/Uqcrfs1/Bnip3/Coq7/Mtfr1l/Ndufa8/Ppif/Abcd1/Atp5k/Ndufa7/Adsl/Atp5j2/Dlat/Dnajc30/Coq9/Idh1/Arl2/Myc/Ndufaf1/Atp5c1/Atp7a/Cox10/Park7/Csl/Ndufs7/Akt1/Sdhaf2/Sirt3/Dlst/Ireb2/Suclg2/Ndufb8/Cox4i2/Ndufs8/Uqcrh/Atp5d/Ndufs6/1700066M21Rik/Ak4/Slc25a23/Ndufc2/Cox5a/Uqcc2/Fxn/Shmt2/Ndufv2/Atp5o/Coa6/Idh3a/Ndufs1/Cox7a2l/Mtch2/Sdhc/Dld/Fh1/Oxa1l/Pdha1/Hif1a/Atp5h/Ndufs3/Ndufv1/Dnajc15/Atp…
GO:0015980	energy derivation by oxidation of organic compounds	286	-0.382236908935074	-5.4215965249882	1e-10	1.34191489361702e-8	1.02687569988802e-8	Adsl/Atp5j2/Dlat/Dnajc30/Ifnar1/Lyrm7/Ppp1r3a/Coq9/Idh1/Oas1g/Phka1/Stbd1/Akt2/Arl2/Myc/Ndufaf1/Nr1d1/Prkag3/Rb1cc1/Adrb1/Atp5c1/Atp7a/Cox10/Mc4r/Park7/Csl/Kl/Ndufs7/Akt1/Sdhaf2/Sirt3/Tigar/Dlst/Ireb2/Sdhaf4/Suclg2/Etfa/Ndufb8/Prlh/Slc25a12/Cox4i2/Ndufs8/Uqcrh/Atp5d/Ndufs6/1700066M21Rik/Ak4/Gbe1/Slc25a23/Coq10a/Mtor/Ndufc2/Adgrf5/Pygl/Cox5a/Phkb/Prkaca/Uqcc2/Fxn/Ppp1r1a/Shmt2/Slc25a13/Ndufv2/Ppp1…
GO:0006091	generation of precursor metabolites and energy	402	-0.350379139534876	-5.41415684282477	1e-10	1.34191489361702e-8	1.02687569988802e-8	Mtfr1l/Ndufa8/Pask/Pgam1/Ppif/Abcd1/Adh5/Atp5k/Crot/Eif6/Hmgcll1/Ndufa7/Taco1/Adsl/Atp5j2/Ddit4/Dlat/Dnajc30/Foxk1/Htr2a/Ifnar1/Lyrm7/Ppp1r3a/App/Coq9/Idh1/Oas1g/Phka1/Prkaa1/Psen1/Stbd1/Taldo1/Akt2/Aldoart2/Arl2/Myc/Ndufaf1/Nr1d1/Prkag3/Rb1cc1/Adrb1/Aldoc/Atp5c1/Atp7a/Cox10/Hk2/Mc4r/Park7/Csl/Kl/Ndufs7/Akt1/Git1/Sdhaf2/Sirt3/Tigar/Dlst/Eno1b/Gnpda1/Ireb2/Sdhaf4/Suclg2/Etfa/Pgk1/Hk1/Hmgcl/Ndufb8/…
GO:0046034	ATP metabolic process	237	-0.389630845666167	-5.25175699002594	1e-10	1.34191489361702e-8	1.02687569988802e-8	Ndufa8/Pgam1/Ppif/Tgfb1/Abcd1/Atp5k/Eif6/Ndufa7/Parg/Atp5g1/Atp5j2/Ddit4/Dnajc30/Foxk1/Htr2a/Ldhc/Ola1/App/Coq9/Nt5e/Prkaa1/Psen1/Aldoart2/Arl2/Bcl2l1/Myc/Ndufaf1/Prkag3/Aldoc/Atp5c1/Atp7a/Hk2/Park7/Ndufs7/Git1/Sdhaf2/Tigar/Eno1b/Ak3/Pgk1/Hk1/Ndufb8/Slc4a4/Cox4i2/Ndufs8/Uqcrh/Atp5d/Atp5l/Ndufs6/1700066M21Rik/Ak4/Ep300/Galt/Jmjd8/Slc25a23/Ndufc2/Atp1a2/Cox5a/Uqcc2/Fxn/Pgam2/Shmt2/Slc25a13/Pfkl/Dnm…
GO:0045333	cellular respiration	200	-0.41016833936973	-5.18587393618193	1e-10	1.34191489361702e-8	1.02687569988802e-8	Mdh1b/Slc25a33/Uqcrfs1/Bnip3/Coq7/Mtfr1l/Ndufa8/Ppif/Abcd1/Atp5k/Ndufa7/Adsl/Atp5j2/Dlat/Dnajc30/Ifnar1/Lyrm7/Coq9/Idh1/Oas1g/Arl2/Myc/Ndufaf1/Atp5c1/Atp7a/Cox10/Park7/Csl/Ndufs7/Akt1/Sdhaf2/Sirt3/Dlst/Ireb2/Sdhaf4/Suclg2/Etfa/Ndufb8/Slc25a12/Cox4i2/Ndufs8/Uqcrh/Atp5d/Ndufs6/1700066M21Rik/Ak4/Slc25a23/Coq10a/Ndufc2/Cox5a/Prkaca/Uqcc2/Fxn/Shmt2/Slc25a13/Ndufv2/Atp5o/Coa6/Idh3a/Ndufs1/Cox7a2l/Il10r…
GO:0006119	oxidative phosphorylation	100	-0.487382170406927	-4.83531999008414	1e-10	1.34191489361702e-8	1.02687569988802e-8	Slc25a33/Uqcrfs1/Coq7/Ndufa8/Ppif/Abcd1/Atp5k/Ndufa7/Atp5j2/Dnajc30/Coq9/Myc/Ndufaf1/Atp5c1/Atp7a/Park7/Ndufs7/Sdhaf2/Ndufb8/Cox4i2/Ndufs8/Uqcrh/Atp5d/Ndufs6/1700066M21Rik/Ak4/Slc25a23/Ndufc2/Cox5a/Uqcc2/Fxn/Shmt2/Ndufv2/Atp5o/Coa6/Ndufs1/Cox7a2l/Mtch2/Sdhc/Dld/Atp5h/Ndufs3/Ndufv1/Dnajc15/Atp5b/Iscu/Chchd10/Ndufa12/Cox4i1/Rhoa/Vcp/Uqcr10/ND2/Ndufs2/Uqcrb/Atp5a1/Uqcrq/Cycs/Sdha/Sdhd/Cox7a2/Ndufb9/…
GO:0019646	aerobic electron transport chain	48	-0.619503510543023	-4.54175188778295	1e-10	1.34191489361702e-8	1.02687569988802e-8	Ndufaf1/Park7/Ndufs7/Sdhaf2/Ndufb8/Cox4i2/Ndufs8/Uqcrh/Ndufs6/Ndufc2/Cox5a/Ndufv2/Ndufs1/Sdhc/Dld/Ndufs3/Ndufv1/Dnajc15/Iscu/Cox4i1/Uqcr10/ND2/Ndufs2/Uqcrb/Uqcrq/Cycs/Sdha/Sdhd/Ndufb9/Ndufa10/Uqcrc1/Cyc1/Cox6a1/Ndufb6/Cox6a2/Cox5b
GO:0022904	respiratory electron transport chain	81	-0.489710325724334	-4.51373095861361	1e-10	1.34191489361702e-8	1.02687569988802e-8	Ndufb8/Slc25a12/Cox4i2/Ndufs8/Uqcrh/Ndufs6/Ndufc2/Cox5a/Slc25a13/Ndufv2/Coa6/Ndufs1/Mtch2/Sdhc/Dld/Sod2/Pum2/Ndufs3/Ndufv1/Dnajc15/Ndufs4/Iscu/Ndufa12/Cox4i1/Sdhb/Uqcr10/ND2/Ndufs2/Uqcrb/Uqcrq/Cycs/Ppargc1a/Sdha/Sdhd/Ndufb9/Ndufv3/Ndufa10/Uqcrc1/Cyc1/Cox6a1/Ndufb6/Cox6a2/Cox5b
GO:0042775	mitochondrial ATP synthesis coupled electron transport	60	-0.557328142997343	-4.51269515086892	1e-10	1.34191489361702e-8	1.02687569988802e-8	Ndufb8/Cox4i2/Ndufs8/Uqcrh/Ndufs6/Ndufc2/Cox5a/Ndufv2/Coa6/Ndufs1/Mtch2/Sdhc/Dld/Ndufs3/Ndufv1/Dnajc15/Iscu/Ndufa12/Cox4i1/Uqcr10/ND2/Ndufs2/Uqcrb/Uqcrq/Cycs/Sdha/Sdhd/Ndufb9/Ndufv3/Ndufa10/Uqcrc1/Cyc1/Cox6a1/Ndufb6/Cox6a2/Cox5b
GO:0042773	ATP synthesis coupled electron transport	61	-0.548894509598497	-4.47404721761223	1e-10	1.34191489361702e-8	1.02687569988802e-8	Ndufb8/Cox4i2/Ndufs8/Uqcrh/Ndufs6/Ndufc2/Cox5a/Ndufv2/Coa6/Ndufs1/Mtch2/Sdhc/Dld/Ndufs3/Ndufv1/Dnajc15/Iscu/Ndufa12/Cox4i1/Uqcr10/ND2/Ndufs2/Uqcrb/Uqcrq/Cycs/Sdha/Sdhd/Ndufb9/Ndufv3/Ndufa10/Uqcrc1/Cyc1/Cox6a1/Ndufb6/Cox6a2/Cox5b
GO:0022900	electron transport chain	90	-0.460261955421013	-4.36387453211953	1e-10	1.34191489361702e-8	1.02687569988802e-8	Ndufb8/Slc25a12/Cox4i2/Ndufs8/Uqcrh/Ndufs6/Ndufc2/Cox5a/Slc25a13/Ndufv2/Coa6/Ndufs1/Mtch2/Sdhc/Dld/Fdx1/Sod2/Pum2/Ndufs3/Ndufv1/Dnajc15/Ndufs4/Etfdh/Iscu/Ndufa12/Cox4i1/Sdhb/Uqcr10/ND2/Ndufs2/Uqcrb/Uqcrq/Cycs/Ppargc1a/Sdha/Sdhd/Ndufb9/Ndufv3/Ndufa10/Uqcrc1/Cyc1/Cox6a1/Ndufb6/Cox6a2/Cox5b
GO:0030239	myofibril assembly	68	-0.493107055587321	-4.24090221583153	1e-10	1.34191489361702e-8	1.02687569988802e-8	Acta1/Akap13/Lmod2/Myl9/Pgm5/Prox1/Lmod3/Smad4/Itgb1/Tpm1/Flnc/Mef2c/Fhod3/Nrap/Srf/Tcap/Csrp1/Myom2/Actc1/Cfl2/Mylk3/Cav3/Nebl/Mfn2/Mypn/Hdac2/Myl2/Casq2/Mef2a/Tmod1/Myoz2/Casq1/Xirp1/Klhl41/Csrp3/Actn2/Ldb3/Mybpc3/Myh6/Ttn
GO:0060048	cardiac muscle contraction	126	-0.390864212268092	-4.2038182316924	1e-10	1.34191489361702e-8	1.02687569988802e-8	P2rx4/Adrb1/Cacna1g/Cacna1h/Gsn/Akap9/Kcnh2/Snta1/Tmem38b/Dsg2/Scn2b/Calm1/Kcne1/Ppp1r13l/Agrn/Jup/Srsf1/Akap6/Kcnn2/Calm3/Ctnna3/Cacna1d/Cacnb2/Mtor/Atp1a2/Scn5a/Tpm1/Gata4/Cav1/Dmd/Sumo1/Cxcr4/Pkp2/Abcc9/Kcnq1/Rnf207/Atp1b1/Tmem38a/Cacna2d1/Tcap/Actc1/Kcnj5/Pik3ca/Cav3/Tnnc1/Vegfb/Myl2/Casq2/Dsp/Calm2/Myl3/Cacna1c/Atp1a1/Atp2a2/Pln/Csrp3/Slc8a1/Ryr2/Myh7/Tnni1/Fxyd1/Mybpc3/Myh6/Ttn
GO:1903311	regulation of mRNA metabolic process	270	-0.30111463635844	-4.19969380713734	1e-10	1.34191489361702e-8	1.02687569988802e-8	Rnf20/Samd4/Srsf4/Tirap/Zc3h12a/Ahcyl1/Celf5/Exosc9/Fam172a/Mov10/Safb2/Zfp64/Brf1/Ccnb1/Celf4/Cpsf6/Dcp1a/Dnd1/Hsf1/Khdrbs2/Mlh1/Ncbp2/Pnldc1/Upf1/Zbtb7a/Casc3/Dazap1/Nudt21/Prdx6/Slc39a5/Eif4a3/Gm21693/Meioc/Mir466l/Rbm7/Rbmxl1/Sfswap/Supt6/Traf2/Ccnt1/Dyrk1a/Paf1/Raver2/Tnrc6c/Angel2/E2f1/Khsrp/Mettl16/Rest/Secisbp2/Sltm/Supt5/Syncrip/Zc3h3/Carhsp1/Fmr1/Prdx6b/Samd4b/Snrpa/Srsf6/Acin1/Cacng7/C…
GO:0055002	striated muscle cell development	69	-0.486053283400116	-4.19707266290464	1e-10	1.34191489361702e-8	1.02687569988802e-8	Acta1/Akap13/Lmod2/Myl9/Pgm5/Prox1/Lmod3/Smad4/Itgb1/Tpm1/Flnc/Mef2c/Fhod3/Nrap/Srf/Tcap/Csrp1/Myom2/Actc1/Cfl2/Mylk3/Cav3/Nebl/Mfn2/Mypn/Hdac2/Myl2/Casq2/Mef2a/Tmod1/Myoz2/Casq1/Xirp1/Klhl41/Csrp3/Actn2/Ldb3/Mybpc3/Myh6/Ttn
GO:0050684	regulation of mRNA processing	134	-0.374171169517984	-4.11931085604872	1e-10	1.34191489361702e-8	1.02687569988802e-8	Rnf20/Srsf4/Ahcyl1/Celf5/Fam172a/Safb2/Zfp64/Ccnb1/Celf4/Cpsf6/Hsf1/Khdrbs2/Ncbp2/Zbtb7a/Dazap1/Nudt21/Prdx6/Slc39a5/Eif4a3/Gm21693/Rbm7/Rbmxl1/Sfswap/Supt6/Ccnt1/Dyrk1a/Paf1/Raver2/Rest/Sltm/Supt5/Zc3h3/Fmr1/Prdx6b/Snrpa/Srsf6/Acin1/Cpeb3/Iws1/Pcbp4/Rnps1/Akr1c6/Ncbp1/Rbm11/Adarb1/Puf60/Prpf19/Ptbp1/Ptcd2/Rbm4/Rbm4/Tra2b/Npm1/Rbm3/Srsf2/Wtap/Larp7/Rbfox1/Srpk2/Srsf12/U2af2/Dhx36/Thrap3/Gm7324/Nc…
GO:0003015	heart process	240	-0.302670725796095	-4.09236618699208	1e-10	1.34191489361702e-8	1.02687569988802e-8	Myl1/Ppcs/Ramp3/Tnnt2/Chrna7/Epas1/Gjd3/Hopx/Psen2/S100a1/Stc1/Ank2/Ankrd39/Ffar3/Oxt/Gjc1/Agt/Isl1/P2rx4/Tacr3/Thra/Adrb1/Cacna1g/Cacna1h/Gsn/Akap13/Akap9/Kcnh2/Pebp1/Rap1gds1/Snta1/Tbx18/Tmem38b/Dsg2/Scn2b/Calm1/Kcne1/Ppp1r13l/Agrn/Dmpk/Jup/Srsf1/Akap6/Kcnn2/Wwtr1/Hey2/Apln/Calm3/Ctnna3/Cacna1d/Cacnb2/Mtor/Atp1a2/Gja1/Scn5a/Tgfb2/Mdm4/Tpm1/Trdn/Cacna2d2/Gata4/Rac1/Dnm1l/Ext1/Hrc/Prkca/Cav1/Dmd/…
GO:0010257	NADH dehydrogenase complex assembly	49	-0.553703585754687	-4.0765110411642	1e-10	1.34191489361702e-8	1.02687569988802e-8	Ndufs7/Ndufaf5/Ndufb10/Ndufb8/Ndufc1/Ndufs8/Ndufs6/Ndufaf4/Ndufc2/Ndufa6/Nubpl/Bcs1l/Ndufa11/Ndufb5/Ndufs1/Tmem126a/Oxa1l/Ndufs3/Timm21/Ndufs4/Ndufa12/ND2/Ndufs2/Ndufa9/Ndufb11/Ndufb9/Ndufa2/Ndufa10/Ndufa3/Ndufa1/Ndufb7/Ndufb6
GO:0032981	mitochondrial respiratory chain complex I assembly	49	-0.553703585754687	-4.0765110411642	1e-10	1.34191489361702e-8	1.02687569988802e-8	Ndufs7/Ndufaf5/Ndufb10/Ndufb8/Ndufc1/Ndufs8/Ndufs6/Ndufaf4/Ndufc2/Ndufa6/Nubpl/Bcs1l/Ndufa11/Ndufb5/Ndufs1/Tmem126a/Oxa1l/Ndufs3/Timm21/Ndufs4/Ndufa12/ND2/Ndufs2/Ndufa9/Ndufb11/Ndufb9/Ndufa2/Ndufa10/Ndufa3/Ndufa1/Ndufb7/Ndufb6
GO:0000375	RNA splicing, via transesterification reactions	250	-0.296399295807773	-4.06054615358686	1e-10	1.34191489361702e-8	1.02687569988802e-8	Smn1/Snrnp25/Srsf4/Tfip11/Wdr83/Bud13/Celf5/Ddx20/Ddx41/Fam172a/Phf5a/Zfp64/4930595M18Rik/Celf4/Dhx16/Gemin5/Khdrbs2/Lsm5/Ncbp2/Prpf38a/Rbm41/Syf2/U2af1/Zbtb7a/Casc3/Crnkl1/Dazap1/Lsm2/Prdx6/Slc39a5/Snrpc/Dhx8/Eif4a3/Gm21693/Magohb/Plrg1/Ppil1/Rbm17/Rbm7/Rbmxl1/Sfswap/Dbr1/Dyrk1a/Gemin2/Gm9049/Lsm4/Ppie/Raver2/Gcfc2/Gemin8/Lsm6/Rest/Sf3a2/Fmr1/Gpkow/Prdx6b/Rbm6/Rnpc3/Sf3b3/Snrpa/Srsf6/Zmat2/Acin1…
GO:0000377	RNA splicing, via transesterification reactions with bulged adenosine as nucleophile	250	-0.296399295807773	-4.06054615358686	1e-10	1.34191489361702e-8	1.02687569988802e-8	Smn1/Snrnp25/Srsf4/Tfip11/Wdr83/Bud13/Celf5/Ddx20/Ddx41/Fam172a/Phf5a/Zfp64/4930595M18Rik/Celf4/Dhx16/Gemin5/Khdrbs2/Lsm5/Ncbp2/Prpf38a/Rbm41/Syf2/U2af1/Zbtb7a/Casc3/Crnkl1/Dazap1/Lsm2/Prdx6/Slc39a5/Snrpc/Dhx8/Eif4a3/Gm21693/Magohb/Plrg1/Ppil1/Rbm17/Rbm7/Rbmxl1/Sfswap/Dbr1/Dyrk1a/Gemin2/Gm9049/Lsm4/Ppie/Raver2/Gcfc2/Gemin8/Lsm6/Rest/Sf3a2/Fmr1/Gpkow/Prdx6b/Rbm6/Rnpc3/Sf3b3/Snrpa/Srsf6/Zmat2/Acin1…
GO:0000398	mRNA splicing, via spliceosome	250	-0.296399295807773	-4.06054615358686	1e-10	1.34191489361702e-8	1.02687569988802e-8	Smn1/Snrnp25/Srsf4/Tfip11/Wdr83/Bud13/Celf5/Ddx20/Ddx41/Fam172a/Phf5a/Zfp64/4930595M18Rik/Celf4/Dhx16/Gemin5/Khdrbs2/Lsm5/Ncbp2/Prpf38a/Rbm41/Syf2/U2af1/Zbtb7a/Casc3/Crnkl1/Dazap1/Lsm2/Prdx6/Slc39a5/Snrpc/Dhx8/Eif4a3/Gm21693/Magohb/Plrg1/Ppil1/Rbm17/Rbm7/Rbmxl1/Sfswap/Dbr1/Dyrk1a/Gemin2/Gm9049/Lsm4/Ppie/Raver2/Gcfc2/Gemin8/Lsm6/Rest/Sf3a2/Fmr1/Gpkow/Prdx6b/Rbm6/Rnpc3/Sf3b3/Snrpa/Srsf6/Zmat2/Acin1…
GO:0006397	mRNA processing	423	-0.255074670605979	-4.04620706257958	1e-10	1.34191489361702e-8	1.02687569988802e-8	Rnf20/Rprd1b/Smn1/Smndc1/Snrnp25/Srek1ip1/Srsf4/Tfip11/Wdr83/Ahcyl1/Bud13/Celf5/Cpsf1/Ddx20/Ddx41/Fam172a/Papolg/Phf5a/Prkrip1/Safb2/Zfp64/4930595M18Rik/Ccnb1/Celf4/Cpsf6/Dhx16/Gemin5/Hsf1/Khdrbs2/Kin/Lsm5/Ncbp2/Pabpn1/Prpf38a/Rbm41/Snrnp48/Syf2/U2af1/Zbtb7a/Adarb2/Casc3/Crnkl1/Dazap1/Lsm2/Nudt21/Ppp1r8/Prdx6/Slc39a5/Snrnp40/Snrpc/Ttf2/Ccar2/Cstf3/Dhx8/Eif4a3/Gm21693/Magohb/Plrg1/Ppil1/Rbm17/Rbm7…
GO:0033108	mitochondrial respiratory chain complex assembly	80	-0.440318983799383	-4.00647384583095	1e-10	1.34191489361702e-8	1.02687569988802e-8	Tfam/Uqcc3/Ndufaf3/Ndufaf6/Slc25a33/Foxred1/Ndufa8/Taco1/Lyrm7/Ndufb4/Ndufaf1/Ndufs7/Samm50/Ndufaf5/Sdhaf2/Ndufb10/Sdhaf4/Oma1/Uqcc1/Ndufb8/Ndufc1/Ndufs8/Ndufs6/Ndufaf4/Ndufc2/Ndufa6/Uqcc2/Coa3/Nubpl/Bcs1l/Cox20/Ndufa11/Ndufb5/Ndufs1/Tmem126a/Sdhaf1/Oxa1l/Coa5/Ndufs3/Timm21/Ndufs4/Cox17/Ndufa12/ND2/Ndufs2/Ndufa9/Ndufb11/Ndufb9/Ndufa2/Ndufa10/Ndufa3/Ndufa1/Ndufb7/Ndufb6
GO:0071826	ribonucleoprotein complex subunit organization	151	-0.348834253971663	-4.00367261452633	1e-10	1.34191489361702e-8	1.02687569988802e-8	Mdn1/Prkdc/Prpf3/Rpl10l/Rps14/Rps27l/Ruvbl2/Scaf11/Snrpg/Srpk1/Dhx29/Prpf31/Rrp7a/Dhx30/Eif2d/Mrpl20/mt-Rnr1/Naf1/Pih1d2/Atm/Atr/Cpsf7/Hsp90aa1/Luc7l/Mcts2/Mrps7/Pih1d1/Rps19/Rps28/Sf3a3/Shq1/Slu7/Dyrk3/Gemin7/Smn1/Tfip11/Celf5/Ddx20/Celf4/Cpsf6/Gemin5/Nle1/Rpl11/Znhit3/Crnkl1/Eral1/Lsm2/Nudt21/Ruvbl1/Snrpc/Dhx8/Nop2/Sfswap/Gemin2/Lsm4/Nufip1/Gcfc2/Gemin8/Rpl5/Sf3a2/Bop1/Eif6/Srsf6/Znhit6/Eif4b/X…
GO:0008380	RNA splicing	364	-0.264094409222993	-3.97758001232536	1e-10	1.34191489361702e-8	1.02687569988802e-8	Rbm12b1/Smn1/Smndc1/Snrnp25/Srek1ip1/Srsf4/Tfip11/Wdr83/Bud13/Celf5/Ddx20/Ddx41/Fam172a/Phf5a/Prkrip1/Zfp64/4930595M18Rik/Celf4/Clk2/Dhx16/Gemin5/Khdrbs2/Lsm5/Ncbp2/Pik3r1/Prpf38a/Rbm41/Snrnp48/Syf2/U2af1/Zbtb7a/Casc3/Crnkl1/Dazap1/Lsm2/Ppp1r8/Prdx6/Slc39a5/Snrnp40/Snrpc/Ttf2/Ccar2/Dhx8/Eif4a3/Gm21693/Hnrnph2/Magohb/Plrg1/Ppil1/Rbm17/Rbm7/Rbmxl1/Sfswap/Srek1/Supt6/Trpt1/Dbr1/Dyrk1a/Ecd/Gemin2/Gm9…
GO:0060047	heart contraction	229	-0.298841516956496	-3.97144012672154	1e-10	1.34191489361702e-8	1.02687569988802e-8	Isl1/P2rx4/Tacr3/Thra/Adrb1/Cacna1g/Cacna1h/Gsn/Akap9/Kcnh2/Pebp1/Snta1/Tbx18/Tmem38b/Dsg2/Scn2b/Calm1/Kcne1/Ppp1r13l/Agrn/Dmpk/Jup/Srsf1/Akap6/Kcnn2/Hey2/Apln/Calm3/Ctnna3/Cacna1d/Cacnb2/Mtor/Atp1a2/Gja1/Scn5a/Tgfb2/Mdm4/Tpm1/Trdn/Cacna2d2/Gata4/Dnm1l/Ext1/Hrc/Prkca/Cav1/Dmd/Sumo1/Cxcr4/Pkp2/Gpx1/Abcc9/Kcnq1/Rnf207/Atp1b1/Gata6/Tmem38a/Cacna2d1/Rps6ka2/Sod1/Tcap/Rbfox2/Cdc42/Actc1/Tnni3k/Kcnj5/P…
GO:0006099	tricarboxylic acid cycle	33	-0.632820571142657	-3.94386452530316	1e-10	1.34191489361702e-8	1.02687569988802e-8	Csl/Sdhaf2/Dlst/Ireb2/Suclg2/Idh3a/Sdhc/Fh1/Pdha1/Pdhb/Ndufs4/Sdhb/Suclg1/Idh3b/Mdh1/Cs/Mrps36/Sucla2/Sdha/Sdhd/Idh2/Mdh2/Ogdh/Aco2/Idh3g
GO:0022618	ribonucleoprotein complex assembly	143	-0.347147169388992	-3.91429070250117	1e-10	1.34191489361702e-8	1.02687569988802e-8	Mdn1/Prkdc/Prpf3/Rpl10l/Rps14/Rps27l/Ruvbl2/Scaf11/Snrpg/Srpk1/Dhx29/Prpf31/Rrp7a/Dhx30/Eif2d/Mrpl20/mt-Rnr1/Naf1/Pih1d2/Atm/Atr/Cpsf7/Hsp90aa1/Luc7l/Mcts2/Mrps7/Pih1d1/Rps19/Rps28/Sf3a3/Shq1/Slu7/Gemin7/Smn1/Celf5/Ddx20/Celf4/Cpsf6/Gemin5/Nle1/Rpl11/Znhit3/Crnkl1/Eral1/Lsm2/Nudt21/Ruvbl1/Snrpc/Nop2/Sfswap/Gemin2/Lsm4/Nufip1/Gcfc2/Gemin8/Rpl5/Sf3a2/Bop1/Eif6/Srsf6/Znhit6/Eif4b/Xab2/Mrps11/Ncbp1/R…
GO:0140694	non-membrane-bounded organelle assembly	347	-0.263840664507634	-3.90876356922793	1e-10	1.34191489361702e-8	1.02687569988802e-8	Ino80/Kifc1/Krt8/Mdn1/Mrps2/Mybl2/Pla2g4c/Plk4/Prkdc/Rpl10l/Rps14/Rps27l/Tmem159/Vil1/Cenpe/Dhx29/Rrp7a/Surf6/Cenph/Dhx30/Kifc5b/Mapk15/Mrpl20/mt-Rnr1/Nip7/2610002M06Rik/Bin2/C1qbp/Ccp110/Cenpt/Cep295/Mrps7/Myh10/Pibf1/Rps19/Rps28/Senp6/Wdr62/Zfyve1/Alms1/Bscl2/Ccsap/Cenpc1/Cenpk/Cep63/D7Ertd443e/Dbnl/Dicer1/Eif4enif1/Fbxo5/Flii/Kntc1/Krt19/Map10/Neb/Plk1/Racgap1/Sh3pxd2b/Spag5/Spice1/Cds1/Cflar/…
GO:0045214	sarcomere organization	49	-0.530611411335521	-3.90650039574656	1e-10	1.34191489361702e-8	1.02687569988802e-8	Flnc/Mef2c/Fhod3/Srf/Tcap/Csrp1/Myom2/Cfl2/Mylk3/Cav3/Mfn2/Mypn/Hdac2/Casq2/Myoz2/Casq1/Xirp1/Klhl41/Csrp3/Actn2/Ldb3/Mybpc3/Myh6/Ttn
GO:0007005	mitochondrion organization	475	-0.237719925798964	-3.86076912126045	1e-10	1.34191489361702e-8	1.02687569988802e-8	Aifm2/Alkbh7/Atg9a/Avp/Camkmt/Cox19/Endog/Fbxw7/Gper1/Lig3/Map1lc3b/Mtfr2/Ndufab1/P2rx7/Pam16/Primpol/Rab32/Sco1/Ssbp1/Timm10/Timm22/Wipi2/Bbc3/Camk2a/Inf2/Pgam5/Plec/Sdhaf3/Smurf1/Tomm20/Vdac1/Wdr81/Aifm1/Aip/Aurka/Ccar2/Chchd6/Gabarapl2/Htt/Letm1/Mcl1/Mtfp1/Pld6/Prmt6/Psmd10/Pyroxd2/Snca/Tfam/Uqcc3/Casp2/Cdk5/Dnajc11/Mgme1/Mtx3/Ndufaf3/Ndufaf6/Slc25a33/Slc25a5/Atpaf2/Bnip3/Coq7/Foxred1/Lpin1/Mt…
GO:0043484	regulation of RNA splicing	146	-0.338358918273071	-3.83754827994172	1e-10	1.34191489361702e-8	1.02687569988802e-8	Prdx6/Slc39a5/Eif4a3/Gm21693/Hnrnph2/Rbm17/Rbm7/Rbmxl1/Sfswap/Dyrk1a/Raver2/Clk3/Habp4/Rest/Fmr1/Prdx6b/Srsf6/Acin1/Pcbp4/Rnps1/Akr1c6/Ncbp1/Rbm11/Akt2/Hnrnpf/Ptbp2/Puf60/Zpr1/Ccnl1/Prpf19/Ptbp1/Rbm4/Rbm4/Tra2b/Npm1/Rbm3/Srsf2/Wtap/Larp7/Rbfox1/Rps13/Srsf12/U2af2/Thrap3/Clk1/Gm7324/Ncl/Polr2a/Rbm4/Srsf1/Hnrnpk/Nup98/Ythdc1/Mettl4/Rbm22/Srsf10/Magoh/Srsf7/Rbm15/Srrm1/Khdrbs1/Celf2/Mbnl1/Mbnl2/Rbm2…
GO:0070252	actin-mediated cell contraction	96	-0.392965360764095	-3.80799829163684	1e-10	1.34191489361702e-8	1.02687569988802e-8	Adrb1/Cacna1g/Cacna1h/Gsn/Pdpn/Akap9/Epdr1/Kcnh2/Snta1/Dsg2/Scn2b/Kcne1/Jup/Akap6/Kcnn2/Ctnna3/Cacna1d/Cacnb2/Atp1a2/Scn5a/Tpm1/Parva/Gata4/Cav1/Sumo1/Pkp2/Abcc9/Kcnq1/Rnf207/Cacna2d1/Rock1/Actc1/Kcnj5/Pik3ca/Cav3/Tnnc1/Casq2/Dsp/Cacna1c/Acta2/Atp1a1/Atp2a2/Pln/Myl6/Emp2/Ryr2/Myh7/Fxyd1/Myh6
GO:0048738	cardiac muscle tissue development	255	-0.273560379857032	-3.76572854263433	1e-10	1.34191489361702e-8	1.02687569988802e-8	Myocd/S1pr1/Agt/Alpk3/Hand2/Isl1/Prmt1/Rarb/Adrb1/Arid2/Efnb2/Mir133a-1/Ptcd2/Xirp2/Akap13/Apc/Foxh1/Mir1a-2/Sav1/Tbx18/Dsg2/Erbb4/Mapk1/Nr3c1/Vegfa/Prox1/Ppp1r13l/Akap6/Smad4/Bmp7/Heg1/Hey2/Myo18b/Speg/Yy1/Hdac3/Itgb1/Jarid2/Pdlim5/Mtor/Gja1/Jph2/Tgfb2/Tpm1/Angpt1/Cacybp/Gata4/Meis1/Lrp6/Ndufv2/Tomm70a/Pkp2/Ube4b/Tbx20/Bmpr1a/Acadm/Mef2c/Pten/Fhl2/Eng/Gata6/Fhod3/Nrap/Srf/Tcap/Asb2/Creb1/Cdc42/A…
GO:0048024	regulation of mRNA splicing, via spliceosome	98	-0.379238598200754	-3.71294966067235	1e-10	1.34191489361702e-8	1.02687569988802e-8	Zbtb7a/Dazap1/Prdx6/Slc39a5/Eif4a3/Gm21693/Rbm7/Rbmxl1/Sfswap/Dyrk1a/Raver2/Rest/Fmr1/Prdx6b/Srsf6/Acin1/Pcbp4/Rnps1/Akr1c6/Ncbp1/Rbm11/Puf60/Prpf19/Ptbp1/Rbm4/Rbm4/Tra2b/Npm1/Rbm3/Srsf2/Wtap/Larp7/Rbfox1/Srsf12/U2af2/Thrap3/Gm7324/Ncl/Rbm4/Hnrnpk/Nup98/Ythdc1/Srsf10/Magoh/Srsf7/Rbm15/Srrm1/Khdrbs1/Celf2/Mbnl1/Mbnl2/Rbm25/Srsf3/Tra2a/Hnrnpl/Khdrbs3/Rbmx/Fxr1/Son/Ptbp3/Rbfox2/Rbm39/Rbm5/Sf1/Celf1/…
GO:0006403	RNA localization	155	-0.31877914495725	-3.69795646189635	1e-10	1.34191489361702e-8	1.02687569988802e-8	Rae1/Ran/Ranbp17/Bicd2/Flot1/Nup43/Sec13/Wrap53/Zfp385a/Cpsf6/Hsf1/Ncbp2/Nup155/Nup37/Pabpn1/Znhit3/Aaas/Casc3/Cetn2/Gle1/Igf2bp2/Myo1c/Nup210/Nup85/Rftn1/Tomm20/Htt/Magohb/Nxt2/Supt6/Chtop/Dkc1/Mcm3ap/Xpot/Igf2bp3/Khsrp/Nup88/Zc3h3/Fmr1/Nup133/Nup160/Nup62cl/Znhit6/Iws1/Mrpl18/Nup188/Stau1/Ncbp1/Parn/Cct4/Ddx19b/Fyttd1/Alkbh5/Pom121/Cct2/Npm1/Nxt1/Xpo5/Lrpprc/Ncbp3/Nrde2/Parp11/Polr2d/Setd2/Ddx1…
GO:0055001	muscle cell development	215	-0.282501781397608	-3.66915438996162	1e-10	1.34191489361702e-8	1.02687569988802e-8	Agt/Alpk3/Isl1/Mir208b/Actn1/Adrb1/Naca/Ptcd2/Tmtc3/Acta1/Akap13/Lmod2/Myl9/Tbx18/Nr3c1/Pgm5/Vegfa/Prox1/Lmod3/Akap6/Smad4/Hey2/Myo18b/Speg/Yy1/Itgb1/Pdlim5/Mtor/Dysf/Tpm1/Cacna2d2/Hdac9/Smad6/Gata4/Capzb/Dmd/Tomm70a/Actn4/Flnc/Bmpr1a/Gpx1/Mef2c/Fhl2/Eng/Fhod3/Nrap/Srf/Tcap/Asb2/Csrp1/Myom2/Actc1/Kdm1a/Cfl2/Mylk3/Cav3/Nebl/Gsk3a/Gsk3b/Pbrm1/Rcan1/Lrrc10/Mfn2/Mypn/Hdac2/Bves/Myl2/Ppp3ca/Casq2/Mef2…
GO:0014706	striated muscle tissue development	274	-0.260833519975978	-3.62657675971283	1e-10	1.34191489361702e-8	1.02687569988802e-8	Myocd/S1pr1/Agt/Alpk3/Hand2/Isl1/Prmt1/Rarb/Adrb1/Arid2/Efnb2/Lef1/Mir133a-1/Ptcd2/Xirp2/Akap13/Apc/Foxh1/Mir1a-2/Sav1/Tbx18/Dsg2/Erbb4/Mapk1/Nr3c1/Pgm5/Vegfa/Prox1/Ppp1r13l/Akap6/Smad4/Bmp7/Cdon/Heg1/Hey2/Myo18b/Sirt2/Speg/Yy1/Hdac3/Itgb1/Jarid2/Pdlim5/Mtor/Gja1/Jph2/Tgfb2/Tpm1/Angpt1/Hdac9/Cacybp/Gata4/Meis1/Lrp6/Ndufv2/Tomm70a/Pkp2/Ube4b/Tbx20/Bmpr1a/Acadm/Mef2c/Pten/Fhl2/Eng/Gata6/Fhod3/Nrap/…
GO:0022613	ribonucleoprotein complex biogenesis	364	-0.2354866104219	-3.54671209261953	1e-10	1.34191489361702e-8	1.02687569988802e-8	Mrto4/Mterf3/Nol8/Pten/Rcl1/Rpl35a/Rpl7a/Rps6/Sart3/Usp36/Utp20/Wdr3/Wdr75/Celf3/Heatr1/Mphosph10/Npm3/Prmt7/Rrp1b/Rrp8/Sart1/Utp14a/Utp6/Wdr18/Ddx47/Ddx54/Fam207a/Gnl3l/Lsg1/Mdn1/Mrps2/Mybbp1a/Ngdn/Pop4/Prkdc/Prpf3/Rpl10l/Rps14/Rps27l/Rrp12/Ruvbl2/Scaf11/Snrpg/Srpk1/Tsr3/Wdr12/Ddx10/Dhx29/Prpf31/Rrp7a/Surf6/Tsc1/Urb2/Dhx30/Eif2d/Gar1/Helq/Lyar/Mrpl20/mt-Rnr1/Naf1/Nip7/Pih1d2/Ybey/Atm/Atr/C1qbp/C…
GO:0006325	chromatin organization	484	-0.216266198273502	-3.52499931030384	1e-10	1.34191489361702e-8	1.02687569988802e-8	Mta2/Npm3/Phf20/Prdm14/Prdm5/Prmt7/Rnf168/Rrp8/Sirt6/Snai1/Tlk2/Uhrf1/Xlr/Zfy2/Atad2/Cdan1/Cebpg/Chaf1b/Dtx3l/Eomes/Ing3/Ino80/Kdm2a/Kdm4b/Kdm4d/Mbd3/Mettl3/Mthfr/Npm2/Ruvbl2/Set/Sfmbt1/Ash2l/Asxl1/Banp/Cbx3/Cbx4/Fshr/Hira/Hmgn2/Kdm1b/Morc1/Mpnd/Mysm1/Prkcb/Rela/Samd1/Ssrp1/Tnp2/Ubn1/Apbb1/Dppa3/Foxa1/Ftx/Hdac4/Lrif1/Lsm11/Prdm16/Rnf40/Rnf8/Arid4b/Cecr2/Ctcfl/Dnmt3a/Hat1/Hdac1/Hltf/Hmg20b/Ino80d/…
GO:0016570	histone modification	448	-0.221763228701643	-3.52027185595524	1e-10	1.34191489361702e-8	1.02687569988802e-8	Incenp/Jdp2/Mier2/Mta2/Phc1/Phf20/Prdm14/Prdm5/Prmt7/Rcor3/Rnf168/Rrp8/Sirt6/Taf6l/Uhrf1/Akap8l/Dtx3l/Eomes/Gfi1/Hlcs/Ing3/Kdm2a/Kdm4b/Kdm4d/Lmna/Lrrk2/Mbd3/Mthfr/Naa40/Pax5/Pcgf6/Pygo2/Ruvbl2/Sap30bp/Thap7/Zfp110/Ash2l/Asxl1/Atg7/Dydc1/Hr/Kdm1b/Mysm1/Ppm1f/Ppp1r1b/Prkcb/Taf5/Taf5l/Apbb1/Atxn7/Drd1/Hdac4/Rnf40/Rnf8/Taf1/Arid4b/Atm/Ctcfl/Cul4b/Hat1/Hdac1/Kat6a/Kat7/Kdm4c/Kdm6a/Nr1h4/Pax7/Pih1d1/Pi…
GO:0072594	establishment of protein localization to organelle	398	-0.224059119165889	-3.46139585238947	1e-10	1.34191489361702e-8	1.02687569988802e-8	Hgs/Hsp90aa1/Kpna6/Lamp3/Pih1d1/Prkcq/Sec61g/Snupn/Srp14/Stat3/Trp53/Adar/Cct3/Cdk1/E2f3/Eif4enif1/Folr1/Ift122/Lrwd1/Pex26/Ran/Sec61b/Shh/Timm9/Zc3h12a/Zfand6/Acd/Agk/Bag4/Brca1/Clu/Edem1/Gli3/Jak2/Mterf4/Nabp2/Pex1/Pik3r2/Sec13/Smo/Spg11/Uaca/Wrap53/Ap4m1/Apod/Chp2/Fbxw7/Glp1r/Gper1/Nfkbia/Nup155/Pam16/Pik3r1/Pkia/Stam/Timm10/Timm22/Agap3/Appl2/Arxes2/Bbc3/Fam53c/Hacl1/Hspa5/Mbtps1/Nup85/Pex14/…
GO:0010498	proteasomal protein catabolic process	475	-0.206449645548026	-3.3529137868781	1e-10	1.34191489361702e-8	1.02687569988802e-8	Ankib1/Ascc3/Ate1/Bbs7/Birc2/Cul4b/Fbxl20/Gipc1/Gna12/Lamp3/Lrrc29/N4bp1/Nfe2l2/Nudt15/Os9/Pithd1/Prkcg/Psma8/Psmc4/Psmd6/Rchy1/Rmnd5b/Rnft1/Rybp/Spop/Spsb4/Tmem129/Ubxn6/Ascc2/Axin1/Ccdc47/Cd2ap/Ddb1/Fbxl15/Fbxl17/Fbxl6/Fbxo27/Foxred2/Kctd10/Klhl40/Map1a/Nhlrc3/Pbk/Plk1/Plk3/Psmb6/Rnf19b/Sec61b/Sel1l/Shh/Socs5/Znrf1/Amn1/Clu/Desi1/Dnajb14/Dnajb2/Edem1/Fbxl3/Klhl22/Nub1/Rnf41/Sel1l2/Arrb1/Fbxl18/…
GO:0044772	mitotic cell cycle phase transition	398	-0.216997437003917	-3.3523028708704	1e-10	1.34191489361702e-8	1.02687569988802e-8	Adamts1/Aven/Brcc3/Bub1b/Cdk5rap2/Cit/Cks2/Ctdspl/Dact1/Donson/Fhl1/Fhl4/Lats2/Lsm10/Mepce/Ppp2r3d/Pten/Rps6/Zfp36l2/Zfyve19/Anapc7/Cdk14/Cdk15/Fbxl12/Gigyf2/Lzts1/Nacc2/Nsmce2/Pidd1/Rcc1/Tert/Tmod3/Tpd52l1/Wnt10b/Xpc/Anapc15/Brsk1/Ccng2/Cdc7/Cradd/Ino80/Mad1l1/Nabp1/Npm2/Prkdc/Rad51b/Rps27l/Spdl1/Trim39/Ttk/Apex1/Bcl2/Bid/Cacul1/Cdc14a/Cdkn1a/Cdkn2b/Cdt1/Cenpe/E2f3/Eps8/Id4/Kcna5/Mblac1/Pbx1/App…
GO:0006281	DNA repair	461	-0.208056953973488	-3.34405544308059	1e-10	1.34191489361702e-8	1.02687569988802e-8	Axin2/Brcc3/Ccdc117/Dmap1/Ercc8/Fan1/Fancg/Hmgb1/Hmgn1/Lig1/Mrgbp/Neil2/Poli/Pttg1/Sirt1/Spidr/Spire2/Tex12/Timeless/Tonsl/Uvssa/Was/Bod1l/Brip1/Cbx8/Exo1/Faap24/Fancm/Herc2/Mlh3/Nsmce2/Ogg1/Polg2/Rad18/Rad51ap1/Rfc5/Rnf168/Sirt6/Smug1/Uhrf1/Xpc/Bccip/Cdc7/Cebpg/Chaf1b/Dclre1c/Ddx1/Dtx3l/Fam111a/Fancb/Ing3/Ino80/Kdm2a/Kdm4d/Msh4/Nabp1/Neil3/Polm/Prkdc/Rad51b/Rad9a/Rpa1/Ruvbl2/Terf2ip/Top3a/Ube2v2…
GO:0044770	cell cycle phase transition	481	-0.20009359209542	-3.2537812313713	1e-10	1.34191489361702e-8	1.02687569988802e-8	Adamts1/Aven/Brcc3/Bub1b/Cdk5rap2/Cirbp/Cit/Cks2/Ctdspl/Dact1/Donson/Fam83d/Fhl1/Fhl4/Lats2/Lsm10/Mepce/Ppp2r3d/Pten/Rps6/Timeless/Trp63/Zfp36l2/Zfyve19/Anapc7/Cdk14/Cdk15/Fbxl12/Gigyf2/Lzts1/Nacc2/Nsmce2/Pidd1/Rcc1/Tert/Tmod3/Tpd52l1/Wnt10b/Xpc/Zfy2/Akap8l/Anapc15/Apbb3/Brsk1/Ccng2/Cdc7/Cradd/Gas1/Ino80/Mad1l1/Nabp1/Nkx3-1/Npm2/Prkdc/Rad51b/Rad9a/Rps27l/Spdl1/Tbx2/Trim39/Ttk/Apex1/Bcl2/Bid/Cacul…
GO:0006941	striated muscle contraction	166	-0.304106696426271	-3.58647678503418	1.21017289758457e-10	1.59011676355539e-8	1.21680761741782e-8	P2rx4/Adrb1/Cacna1g/Cacna1h/Gsn/Akap9/Kcnh2/Snta1/Tmem38b/Dsg2/Scn2b/Calm1/Kcne1/Lmod3/Ppp1r13l/Agrn/Dmpk/Jup/Srsf1/Akap6/Kcnn2/Calm3/Ctnna3/Cacna1d/Cacnb2/Mtor/Atp1a2/Scn5a/Tpm1/Pgam2/Gata4/Cav1/Dmd/Sumo1/Cxcr4/Pkp2/Abcc9/Kcnq1/Rnf207/Atp1b1/Tmem38a/Cacna2d1/Tcap/Aldoart1/Actc1/Kcnj5/Pik3ca/Cav3/Tnnc1/Vegfb/Aldoa/Myl2/Casq2/Dsp/Casq1/Calm2/Myl3/Cacna1c/Atp1a1/Atp2a2/Pln/Csrp3/Slc8a1/Ryr2/Myh7/Tn…
GO:0003012	muscle system process	407	-0.206535247875895	-3.21089648170676	2.15577361535237e-10	2.77105097442198e-8	2.12049580962252e-8	Homer1/Klf15/Mtpn/Ormdl3/Psen2/Stc1/Tacr2/Ank2/Ankrd39/Cttn/Gdnf/Htr2a/Oxt/Anxa6/Cmya5/F2r/Mkks/Myocd/Agt/Aldoart2/Apbb2/Fbxo32/Hand2/Mir208b/P2rx4/Prkag3/Tacr3/Tpm2/Adrb1/Cacna1g/Cacna1h/Gsn/Slmap/Trpc3/Akap13/Akap9/Flt1/Foxo1/Kcnh2/Lmod2/Rap1gds1/Snta1/Tmem38b/Calcrl/Dsg2/Nr3c1/Scn2b/Eno1b/Setd3/Calm1/Kcne1/Lmod3/Ppp1r13l/Agrn/Dmpk/Jup/Srsf1/Akap6/Kcnn2/Smad4/Bdkrb2/Hey2/Myoc/Ndufs6/Yy1/Calm3/C…
GO:0018205	peptidyl-lysine modification	349	-0.216405318372529	-3.21005773897162	2.19680590964165e-10	2.77105097442198e-8	2.12049580962252e-8	Dhps/Dip2a/Egr2/Eomes/Gfi1/Gnl3l/Ing3/Kdm4b/Kdm4d/Lmna/Mbd3/Naa40/P3h3/Pax5/Pias4/Pygo2/Ruvbl2/Senp8/Setd6/Thap7/Zfp110/Ash2l/Atg7/Cbx4/Dydc1/Plod1/Rela/Rfpl4b/Taf5/Taf5l/Apbb1/Atxn7/Hdac4/Mul1/Taf1/Ahrr/Arid4b/Ctcfl/Hat1/Hmg20b/Kat6a/Kat7/Kdm4c/Pih1d1/Rtf1/Senp6/Sphk2/Suv39h2/Tada2b/Dnmt1/Dydc2/Eya1/Hdac8/Ifih1/Ing5/Loxl1/Morf4l2/Pcgf2/Rbbp5/Sdr16c5/Tada1/Vps72/Zmpste24/Atat1/Brca1/Desi1/Dmrtc2/…
GO:0048193	Golgi vesicle transport	261	-0.24519932259582	-3.37729206474294	2.56154993977104e-10	3.16778342551686e-8	2.4240880234985e-8	Nrbp1/Nrbp2/Prkci/Rab7b/Rabep1/Ticam2/Yipf5/Bbs2/Bnip1/Gopc/Lman2l/Mppe1/Plpp3/Rab6b/Sec31b/Copg1/Exoc6/Gabarapl2/Golga2/Htt/Pkdcc/Preb/Rint1/Rnf139/Sec24a/Sec24b/Gbf1/Gga3/Gosr2/Klhl20/Llgl1/Sar1b/Snx3/Trappc12/Vamp4/Arf1/Copa/Dnm2/Exoc6b/Vps41/Zw10/Atp2c1/Copg2/Eps15/Insig1/Klhl12/Uvrag/Amn/Ap3d1/Cog7/Uso1/Yipf4/Ap1ar/Cog1/Golga5/Kif13a/Rer1/Arf5/Atp9b/Ccdc91/Copz2/Creb3l2/Golph3/Lmf1/Myo1b/Wip…
GO:0060537	muscle tissue development	462	-0.19218434225338	-3.09157795126075	2.62507584955049e-10	3.18391411213749e-8	2.43643173485607e-8	Gpcpd1/Hand2/Isl1/Myc/Prmt1/Rarb/Adrb1/Arid2/Efnb2/Lef1/Mir133a-1/Naca/Ptcd2/Tsc22d3/Xirp2/Acta1/Akap13/Apc/Foxh1/Gpc1/Mettl21c/Mir1a-2/Sav1/Tbx18/Dsg2/Erbb4/Mapk1/Nr3c1/Pgm5/Rbfox1/Vegfa/Heyl/Prox1/Lmod3/Ppp1r13l/Usp2/Akap6/Smad4/Bmp7/Cdon/Heg1/Hey2/Myo18b/Sap30/Sirt2/Speg/Yy1/Ep300/Hdac3/Itgb1/Jarid2/Pdlim5/Mef2d/Mtor/Dysf/Gja1/Jph2/Mstn/Tgfb2/Tpm1/Uqcc2/Angpt1/Hdac9/Mbnl1/Cacybp/Gata4/Meis1/Bc…
GO:2000112	regulation of cellular macromolecule biosynthetic process	430	-0.200730692519882	-3.18839244209021	2.96334200958181e-10	3.52637699140235e-8	2.69849515668969e-8	Habp4/Igf2bp3/Il15/Khsrp/Mettl16/Mir448/Nolc1/Pask/Pomt2/Ppp1r15b/Rpl5/Secisbp2/Syncrip/Bank1/Eif2s1/Eif6/Fmr1/Plxnb2/Pml/Samd4b/Taco1/Cpeb3/Exosc8/Pa2g4/Per1/Ppp1r3a/Zcchc4/App/Chp1/Gspt1/Ncbp1/Nck1/Pan3/Parn/Rab3gap2/Secisbp2l/Ulk1/Akt2/Nanos2/Prmt1/Rb1cc1/Atg13/Eif2ak1/Hnrnpd/Rbm4/Rbm4/Ybx2/Itm2a/Mir1a-2/Noct/Npm1/Pan2/Patl1/Rbm3/Akt1/Dbi/Eif4ebp2/Lrpprc/Mapk1/Mettl18/Polr2d/Rabl3/Tob1/Ireb2/N…
GO:0006090	pyruvate metabolic process	112	-0.360859844780126	-3.70951420034508	3.36677372632224e-10	3.93226701702118e-8	3.00909503609892e-8	Pgam1/Eif6/Me1/Pdk1/Ddit4/Dlat/Foxk1/Htr2a/Ldhc/App/Prkaa1/Psen1/Aldoart2/Arl2/Myc/Prkag3/Aldoc/Hk2/Git1/Tigar/Eno1b/Pgk1/Hk1/Pck2/Slc4a4/Ep300/Galt/Jmjd8/Pdk2/Pgam2/Pfkl/Foxk2/Prkag2/Insr/Pfkp/Slc4a1/Eno3/Entpd5/Mtch2/Tpi1/Dld/Gapdh/Pdha1/Aldoart1/Hif1a/Mpc1/Pdk4/Ldha/Mpi/Pdhb/Pfkm/Pkm/Aldoa/Ier3/Ncor1/Ogt/Ppargc1a/Gm3839/Gpi1/Ldhb/Prkaa2/Ogdh/Gm10358
GO:0043161	proteasome-mediated ubiquitin-dependent protein catabolic process	397	-0.202280464847583	-3.125778357198	5.19426288340799e-10	5.95640291011895e-8	4.55802781252165e-8	Ankib1/Ascc3/Bbs7/Birc2/Cul4b/Fbxl20/Gipc1/Gna12/Lrrc29/N4bp1/Nfe2l2/Os9/Psmc4/Psmd6/Rchy1/Rmnd5b/Rybp/Spop/Spsb4/Tmem129/Ascc2/Axin1/Ccdc47/Cd2ap/Ddb1/Fbxl15/Fbxl17/Fbxl6/Fbxo27/Foxred2/Kctd10/Klhl40/Map1a/Nhlrc3/Pbk/Plk1/Plk3/Rnf19b/Sec61b/Shh/Socs5/Znrf1/Amn1/Clu/Desi1/Dnajb14/Dnajb2/Edem1/Fbxl3/Klhl22/Nub1/Arrb1/Fbxl18/Fbxw7/Hsp90b1/Kif14/Man1b1/Plaa/Rnf144a/Rpl11/Senp1/Wfs1/Agap3/Bag5/Birc2/…
GO:0010927	cellular component assembly involved in morphogenesis	114	-0.345763848982877	-3.61054557955026	6.28299639664906e-10	7.076224691726e-8	5.41495084184886e-8	Acta1/Akap13/Gpc1/Lmod2/Myl9/Pafah1b1/Phldb2/Pgm5/Prox1/Lmod3/Smad4/Itgb1/Tmf1/Gnpat/Tpm1/Tbc1d20/Flnc/Mef2c/Epb41l3/Fhod3/Nrap/Srf/Tcap/Csrp1/Myom2/Actc1/Fig4/Cfl2/Mylk3/Cav3/Nebl/Agfg1/Mfn2/Mypn/Hdac2/Myl2/Casq2/Mef2a/Tmod1/Myoz2/Casq1/Xirp1/Klhl41/Csrp3/Actn2/Ldb3/Clasp1/Mybpc3/Myh6/Ttn
GO:0015931	nucleobase-containing compound transport	178	-0.282699421950416	-3.41045977015357	7.53068113898894e-10	8.33263262168478e-8	6.37639390992877e-8	Rae1/Ran/Ranbp17/Slc25a31/Adora1/Bicd2/Flot1/Nup43/Sec13/Slc25a4/Slc35b1/Cpsf6/Hsf1/Ncbp2/Nup155/Nup37/P2rx7/Pabpn1/Slc25a17/Slc29a2/Aaas/Casc3/Cetn2/Gle1/Igf2bp2/Myo1c/Nup210/Nup85/Rftn1/Ripk1/Slc28a2/Slc35c2/Slc35d1/Tomm20/Htt/Magohb/Nxt2/Slc25a32/Supt6/Chtop/Mcm3ap/Slc25a24/Slc25a33/Slc25a5/Xpot/Igf2bp3/Khsrp/Lrrc8c/Nup88/Slc29a3/Zc3h3/Fmr1/Lrrc8a/Nup133/Nup160/Nup62cl/Iws1/Mrpl18/Nup188/Slc25…
GO:0006913	nucleocytoplasmic transport	309	-0.22252949382791	-3.22292656473575	8.20639743934684e-10	8.77249977117975e-8	6.71299415868069e-8	Snupn/Stat3/Trp53/Adar/Anp32b/Axin1/Cdk1/Cited1/Dnajc27/E2f3/Eif4enif1/Nop9/Rae1/Ran/Ranbp17/Shh/Zc3h12a/Ahcyl1/Ankrd54/Brca1/Desi1/Gli3/Jak2/Pik3r2/Sec13/Smo/Spg11/Uaca/Apod/Chp2/Cpsf6/Frat1/Gper1/Ncbp2/Nfkbia/Nup155/Pabpn1/Pik3r1/Pkia/Aaas/Agap3/Appl2/Fam53c/Gle1/Mbtps1/Mdm2/Nup85/Smurf1/Fam53a/Ipo8/Nxt2/Pkd1/Rangap1/Supt6/Uhmk1/Xbp1/Bach2/Cdk5/Chtop/Emd/Fbxo22/Ipo11/Ipo4/Mapk14/Mcm3ap/Xpot/Inp…
GO:0051169	nuclear transport	309	-0.22252949382791	-3.22292656473575	8.20639743934684e-10	8.77249977117975e-8	6.71299415868069e-8	Snupn/Stat3/Trp53/Adar/Anp32b/Axin1/Cdk1/Cited1/Dnajc27/E2f3/Eif4enif1/Nop9/Rae1/Ran/Ranbp17/Shh/Zc3h12a/Ahcyl1/Ankrd54/Brca1/Desi1/Gli3/Jak2/Pik3r2/Sec13/Smo/Spg11/Uaca/Apod/Chp2/Cpsf6/Frat1/Gper1/Ncbp2/Nfkbia/Nup155/Pabpn1/Pik3r1/Pkia/Aaas/Agap3/Appl2/Fam53c/Gle1/Mbtps1/Mdm2/Nup85/Smurf1/Fam53a/Ipo8/Nxt2/Pkd1/Rangap1/Supt6/Uhmk1/Xbp1/Bach2/Cdk5/Chtop/Emd/Fbxo22/Ipo11/Ipo4/Mapk14/Mcm3ap/Xpot/Inp…
GO:0006096	glycolytic process	85	-0.389408456145926	-3.62770643543251	9.58961435356979e-10	1.00802829546608e-7	7.71375119493289e-8	Ddit4/Foxk1/Htr2a/App/Prkaa1/Psen1/Aldoart2/Arl2/Myc/Prkag3/Aldoc/Hk2/Git1/Tigar/Eno1b/Pgk1/Hk1/Slc4a4/Ep300/Galt/Jmjd8/Pgam2/Pfkl/Foxk2/Prkag2/Insr/Pfkp/Slc4a1/Eno3/Entpd5/Mtch2/Tpi1/Gapdh/Aldoart1/Hif1a/Mpi/Pfkm/Pkm/Aldoa/Ier3/Ncor1/Ogt/Ppargc1a/Gm3839/Gpi1/Prkaa2/Ogdh/Gm10358
GO:0006417	regulation of translation	349	-0.210511297912317	-3.1226285291248	9.80223375860616e-10	1.0134866936972e-7	7.75552058381523e-8	Eif2ak4/Foxo3/Habp4/Igf2bp3/Khsrp/Mettl16/Mir448/Nolc1/Ppp1r15b/Rpl5/Secisbp2/Syncrip/Bank1/Eif2s1/Eif6/Fmr1/Plxnb2/Pml/Samd4b/Taco1/Cpeb3/Exosc8/Pa2g4/Per1/Zcchc4/App/Gspt1/Ncbp1/Nck1/Pan3/Parn/Secisbp2l/Akt2/Nanos2/Eif2ak1/Hnrnpd/Rbm4/Rbm4/Ybx2/Mir1a-2/Noct/Npm1/Pan2/Patl1/Rbm3/Akt1/Eif4ebp2/Lrpprc/Mapk1/Mettl18/Polr2d/Tob1/Ireb2/Ngrn/Abce1/Dhx36/Eif4ebp1/Eif4g1/Pabpc1/Paip1/Pcif1/Ncl/Rbm4/Akap…
GO:0008016	regulation of heart contraction	189	-0.272798013531527	-3.36237778337955	1.02087211969783e-9	1.03849039660229e-7	7.94685682311467e-8	Tnnt2/Chrna7/Epas1/Gjd3/Hopx/S100a1/Stc1/Ank2/Ankrd39/Ffar3/Oxt/Gjc1/Agt/Isl1/P2rx4/Tacr3/Thra/Adrb1/Cacna1g/Cacna1h/Akap9/Kcnh2/Pebp1/Snta1/Tbx18/Tmem38b/Dsg2/Scn2b/Calm1/Kcne1/Agrn/Dmpk/Jup/Akap6/Kcnn2/Hey2/Apln/Calm3/Ctnna3/Cacna1d/Cacnb2/Atp1a2/Gja1/Scn5a/Tgfb2/Mdm4/Tpm1/Cacna2d2/Gata4/Hrc/Prkca/Cav1/Dmd/Sumo1/Pkp2/Abcc9/Kcnq1/Rnf207/Atp1b1/Tmem38a/Cacna2d1/Rbfox2/Tnni3k/Kcnj5/Cav3/Gnao1/Gsk3…
GO:0010638	positive regulation of organelle organization	486	-0.181854882133858	-2.96844550981872	1.34525421554479e-9	1.34674894245095e-7	1.03057486687934e-7	Trem2/Vil1/Wdr45/Bid/Cdt1/Cenpe/Fhod1/Hoxa13/Map1b/Pkib/Ppm1f/Rab3gap1/Ralbp1/Slx1b/Surf4/Tsc1/Bad/Bmf/Cdc23/Fgf8/Fmn1/Mapk15/Mul1/Naf1/Nav3/Pla2g5/Plcb1/Pnkp/Scin/Tesk1/Wnt4/Zdhhc6/Arhgef10l/Atm/Atr/Bok/Ccp110/Cct5/Cep295/Dazl/Ddhd2/Dstn/Gpr65/Ino80d/Mief2/Nin/Nox4/Plxna3/Prap1/Prkcq/Ralb/Rtel1/Serpinf2/Slf1/Smpd3/Syt3/Trp53/Whamm/Ank1/Arhgef15/Bik/Ccl24/Cct3/Cyfip1/Dnmt1/Fbxo5/Fer/Icam1/Katnb1/…
GO:2001015	negative regulation of skeletal muscle cell differentiation	16	0.75734027817806	3.48866080867379	1.52504001301321e-9	1.50287927532412e-7	1.15005073349763e-7	Mir669a-2/Mir669a-1/Mir669a-10/Mir669a-4/Mir669a-5/Mir669a-6/Mir669a-7/Mir669a-8/Mir669a-9/Mir669a-3/S100b
GO:0007051	spindle organization	165	-0.288900911446423	-3.38611010423884	1.63293636106316e-9	1.58445071218852e-7	1.21247177578536e-7	Nin/Pibf1/Senp6/Wdr62/Ccsap/Dicer1/Fbxo5/Map10/Plk1/Racgap1/Rae1/Spag5/Spice1/Dlg1/Nuf2/Psrc1/Trim36/Tubgcp6/Wrap73/Bora/Ccnb1/Cep120/Cep72/Chd3/Efhc2/Mlh1/Myh9/Pcnt/Poc1a/Smc3/Tubgcp3/Vps4b/Aaas/Espl1/Fsd1/Stag1/Tubb1/Aurka/Ezr/Golga2/Haus7/Map9/Pkd1/Chmp1a/Mecp2/Stil/Tacc3/Ankrd53/Chek2/Chmp4c/Clasp2/Sac3d1/Tubgcp4/Ranbp1/Tubg2/Uvrag/Cep192/Eml1/Haus4/Plk2/Prc1/Dctn2/Cep97/Smc1a/Cdc20/Kif23/Kif…
GO:0046031	ADP metabolic process	94	-0.367491052428405	-3.54833381898384	1.70052478660386e-9	1.62503179228947e-7	1.24352570120872e-7	Ddit4/Foxk1/Htr2a/App/Nt5e/Prkaa1/Psen1/Aldoart2/Arl2/Myc/Prkag3/Aldoc/Hk2/Git1/Tigar/Eno1b/Ak3/Pgk1/Hk1/Slc4a4/Ep300/Galt/Jmjd8/Pgam2/Pfkl/Foxk2/Prkag2/Insr/Pfkp/Slc4a1/Eno3/Entpd5/Mtch2/Tpi1/Gapdh/Aldoart1/Hif1a/Mpi/Pfkm/Ak1/Pkm/Aldoa/Ier3/Ncor1/Ogt/Ppargc1a/Gm3839/Gpi1/Prkaa2/Ogdh/Gm10358
GO:0051052	regulation of DNA metabolic process	446	-0.190257693447038	-3.02345060341701	2.19682632841807e-9	2.06796770945265e-7	1.58247426799636e-7	Axin2/Brcc3/Ccdc117/Clcf1/Dmap1/Donson/Ercc8/Hmgb1/Il6/Mrgbp/Pak3/Pparg/Prkcd/Prkd2/Sirt1/Spidr/Spire2/Stat6/Timeless/Wapl/Was/Apaf1/Brpf3/Cbx8/Crhr2/Fgfr1/Hcrt/Id3/Kcnk2/Nmnat1/Ogg1/Polg2/Prdm14/Rad18/Rad51ap1/Rfc5/Rnf168/Sirt6/Ucn/Zfp729b/Ankle1/Cdan1/Cdc7/Cebpg/Dtx3l/Fancb/Gnl3l/Ing3/Ino80/Kdm4d/Lmna/Map3k4/Npm2/Prkdc/Ruvbl2/Smg5/Smg6/Terf2ip/Ube2v2/Zfp365/Alyref/Atg7/Cdkn1a/Cdt1/Ercc4/Hgf/Kdm…
GO:0043488	regulation of mRNA stability	140	-0.305324264417021	-3.40013618957901	2.28028721006063e-9	2.11496638733124e-7	1.61843914212508e-7	Tnrc6c/Angel2/E2f1/Khsrp/Mettl16/Syncrip/Carhsp1/Fmr1/Samd4b/Cacng7/Cpeb3/Exosc8/Gdnf/Pcbp4/Pan3/Parn/Nanos2/Alkbh5/Hnrnpd/Taf15/Ybx2/Noct/Npm1/Pan2/Patl1/Pabpc4/Polr2d/Tob1/Vegfa/Dhx36/Pabpc1/Paip1/Thrap3/Hnrnpa0/Srsf1/Cnot7/Tnrc6a/Ythdf3/Mtor/Fastkd1/Rock2/Vim/Zfp36l1/Nanos3/Ythdf1/Cnot6l/Rc3h2/Fus/Ybx1/Dcp2/Hnrnpm/Cnot2/Elavl1/Fxr1/Pum2/Rnasel/Pum1/Rock1/Rbm38/Fastk/Cnot6/Polr2g/Rc3h1/Larp4b/C…
GO:0006120	mitochondrial electron transport, NADH to ubiquinone	26	-0.617443911308556	-3.48242844815204	2.48729051313398e-9	2.27352771975884e-7	1.73977528645603e-7	Ndufa8/Ndufa7/Coq9/Ndufaf1/Park7/Ndufs7/Ndufb8/Ndufs8/Ndufs6/Ndufc2/Ndufv2/Ndufs1/Dld/Ndufs3/Ndufv1/Dnajc15/Iscu/ND2/Ndufs2/Ndufb9/Ndufa10/Ndufb6
GO:0003007	heart morphogenesis	265	-0.23238289801412	-3.21131546816391	2.56929094590464e-9	2.31493114226008e-7	1.77145849428162e-7	Hand2/Isl1/Rarb/Tead2/Arid2/Lbx1/Naca/Pkd2/Ptcd2/Xirp2/Foxh1/Mir1a-2/Sav1/Tmem100/Vegfa/C2cd3/Heyl/Prox1/Flrt2/Ppp1r13l/Slit3/Asxl2/Sfrp2/Smad4/Bmp7/Heg1/Hey2/Zmiz1/Gng5/Smarca4/Crkl/Mtor/Rbm15/Sos1/Atf2/Gja1/Tgfb2/Mdm4/Tpm1/Angpt1/Dlc1/Parva/Smad6/Tmed2/Gata4/Rac1/Eln/Ext1/Lrp6/Insr/Pkp2/Ube4b/Tbx20/Bmpr1a/Tead1/Mef2c/Mib1/Fhl2/Rnf207/Eng/Gata6/Srf/Tcap/Asb2/Hif1a/Aplnr/Cdc42/Tek/Actc1/Pds5a/Plx…
GO:0016052	carbohydrate catabolic process	133	-0.312235730800716	-3.41747270114676	3.09817159146567e-9	2.75213637005267e-7	2.1060217563929e-7	Gm2a/Neu4/Pgam1/Eif6/Galm/Ddit4/Foxk1/Htr2a/Neu1/App/Prkaa1/Psen1/Stbd1/Aldoart2/Arl2/Myc/Prkag3/Rb1cc1/Adrb1/Aldoc/Hk2/Git1/Tigar/Eno1b/Sord/Pgk1/Hk1/Slc4a4/Ep300/Galt/Idnk/Jmjd8/Pygl/Pgam2/Pfkl/Foxk2/Ppp1cb/Prkag2/Pygb/Insr/Pfkp/Slc4a1/Eno3/Entpd5/Mtch2/Tpi1/Gapdh/Aldoart1/Hif1a/Ldha/Mpi/Pfkm/Pkm/Aldoa/Ier3/Ncor1/Ogt/Ppargc1a/Gm3839/Gpi1/Ppp1r3c/Ppp1r3d/Ppp1ca/Prkaa2/Ogdh/Agl/Pygm/Gm10358
GO:0006757	ATP generation from ADP	86	-0.382569523929855	-3.58284868251327	3.21120604422229e-9	2.77439404396027e-7	2.12305403212101e-7	Ddit4/Foxk1/Htr2a/App/Prkaa1/Psen1/Aldoart2/Arl2/Myc/Prkag3/Aldoc/Hk2/Git1/Tigar/Eno1b/Pgk1/Hk1/Slc4a4/Ep300/Galt/Jmjd8/Pgam2/Pfkl/Foxk2/Prkag2/Insr/Pfkp/Slc4a1/Eno3/Entpd5/Mtch2/Tpi1/Gapdh/Aldoart1/Hif1a/Mpi/Pfkm/Pkm/Aldoa/Ier3/Ncor1/Ogt/Ppargc1a/Gm3839/Gpi1/Prkaa2/Ogdh/Gm10358
GO:0055006	cardiac cell development	106	-0.340722597782823	-3.45204200825907	3.17956854624966e-9	2.77439404396027e-7	2.12305403212101e-7	Myocd/Agt/Alpk3/Isl1/Adrb1/Akap13/Tbx18/Nr3c1/Vegfa/Prox1/Akap6/Smad4/Hey2/Myo18b/Speg/Yy1/Pdlim5/Mtor/Smad6/Gata4/Tomm70a/Bmpr1a/Fhl2/Fhod3/Nrap/Srf/Tcap/Asb2/Actc1/Mylk3/Cav3/Nebl/Gsk3a/Gsk3b/Pbrm1/Lrrc10/Hdac2/Bves/Myl2/Mef2a/Alpk2/Popdc2/Sorbs2/Hnrnpu/Xirp1/Tbx5/Csrp3/Slc8a1/Actn2/Myh6/Ttn
GO:0007346	regulation of mitotic cell cycle	455	-0.184347791390114	-2.96320026175381	3.31018626584839e-9	2.82126280793322e-7	2.15891949202203e-7	Adamts1/Aven/Brcc3/Btc/Bub1b/Cdk5rap2/Cks2/Ctdspl/Cul9/Dact1/Donson/Fhl1/Fhl4/Hmgb1/Lsm10/Mepce/Ppp2r3d/Pten/Rps6/Sirt1/Zfp36l2/Zfyve19/Anapc7/Dapk3/Fgfr1/Foxc1/Gigyf2/Nacc2/Nsmce2/Pidd1/Rcc1/Tert/Tmod3/Trp73/Wnt10b/Xpc/Anapc15/Ascl1/Brsk1/Cdc7/Cradd/Cul7/Foxg1/Gas1/Ino80/Mad1l1/Nabp1/Nkx3-1/Npm2/Prkdc/Ptpn3/Rad51b/Rad9a/Rps27l/Spdl1/Trim39/Ttk/Apex1/Bcl2/Bid/Cdc14a/Cdkn1a/Cdkn2b/Cdt1/Cenpe/Hoxa1…
GO:0009895	negative regulation of catabolic process	297	-0.217675602702371	-3.12055142160569	3.98863030111186e-9	3.35417217454833e-7	2.56671858675058e-7	Hcar1/Htr2b/Lrig2/Qk/Tbc1d14/Tnfaip3/Tspo/Zfp36/2700046G09Rik/Adgrb1/Axin2/Boll/Caml/Cirbp/Cyp51/Gimap3/Mfsd2a/Mt3/Myd88/Nbas/Nos2/Plin5/Rbm10/Slc11a1/Smcr8/Styx/Traf5/Usp36/Ddrgk1/Gimap5/Il10ra/Lzts1/Nmnat1/Sirt6/Tlk2/Becn1/Fez1/Grin2c/Lrrk2/Ptpn3/Rbm46/Scfd1/Slirp/Trdmt1/Trem2/Trim39/Actn3/Banp/Bcl2/Psmf1/Rela/Timp1/Timp2/Tsc1/Usp30/Anks1/Bmf/Dedd/Hdac4/Hmgcr/Mtmr2/Naf1/Sorl1/Adra1a/Adra1b/Apoa…
GO:0086003	cardiac muscle cell contraction	68	-0.412677779916726	-3.54918083495839	4.21844659758719e-9	3.48543614610109e-7	2.66716592756144e-7	Adrb1/Cacna1g/Cacna1h/Gsn/Akap9/Kcnh2/Snta1/Dsg2/Scn2b/Kcne1/Jup/Akap6/Kcnn2/Ctnna3/Cacna1d/Cacnb2/Atp1a2/Scn5a/Gata4/Cav1/Sumo1/Pkp2/Abcc9/Kcnq1/Rnf207/Cacna2d1/Kcnj5/Pik3ca/Cav3/Casq2/Dsp/Cacna1c/Atp1a1/Atp2a2/Pln/Ryr2/Fxyd1
GO:0070585	protein localization to mitochondrion	93	-0.357491929444873	-3.45875532813638	4.25524945694917e-9	3.48543614610109e-7	2.66716592756144e-7	Tomm40l/Hk2/Timm17b/Pdcd5/Samm50/Akt1/Grpel1/Romo1/Timm13/Hspd1/Hk1/Ap3b1/Tomm20l/Tomm40/Hspa1l/Parl/Ddit3/Bcap31/Dnm1l/Bcs1l/Timm8a1/Tomm22/Tomm70a/Hspa4/Mtch2/Mipep/Timm23/Rala/Oxa1l/Fis1/Dnajc15/Atpif1/Timm21/Mff/Gsk3a/Dnajc19/Timm17a/Pmpcb/Mfn2/Pmpca/Sh3glb1/Dusp18/Bnip3l/Bag1/Dnlz/Tomm7/Immp1l
GO:0034248	regulation of cellular amide metabolic process	404	-0.193240649249204	-2.99067786776852	4.98775950584199e-9	4.03305117991608e-7	3.08621826373624e-7	Habp4/Igf2bp3/Khsrp/Mettl16/Mir448/Nolc1/Ormdl2/Ppp1r15b/Rpl5/Secisbp2/Spon1/Syncrip/Bank1/Chrna7/Eif2s1/Eif6/Fmr1/Ormdl3/Pdk1/Plxnb2/Pml/Samd4b/Samd8/Taco1/Cpeb3/Exosc8/Pa2g4/Per1/Zcchc4/App/Gspt1/Ncbp1/Nck1/Pan3/Parn/Secisbp2l/Akt2/Nanos2/Eif2ak1/Hnrnpd/Rbm4/Rbm4/Ybx2/Mir1a-2/Noct/Npm1/Pan2/Patl1/Rbm3/Akt1/Eif4ebp2/Lrpprc/Mapk1/Mettl18/Polr2d/Sirt3/Tigar/Tob1/Ireb2/Ngrn/Abce1/Dhx36/Eif4ebp1/Eif…
GO:0032386	regulation of intracellular transport	318	-0.209318567765692	-3.05039198712494	5.56684269535227e-9	4.44431352906162e-7	3.40092921494872e-7	Oaz2/Os9/Pla2g3/Prkcq/Rab29/Reep2/Stk11/Tmem30b/Anp32b/Cdk1/Dnajc27/Inpp5f/Itgam/Map2/Plk3/Ran/Reep6/Shh/Slc51b/Spag5/Zc3h12a/Bag4/Brca1/Caly/Cep290/Edem1/Gli3/Jak2/Pik3r2/Slc35d3/Smo/Src/Uaca/Apod/Bcas3/Chp2/Cib1/Cpsf6/Ehd2/Fbxw7/Frat1/Gper1/Pcnt/Pik3r1/Pkia/Reep1/Tmem30a/Yipf5/Bbc3/Borcs5/Derl2/Inpp5k/Mdm2/Myo1c/Nefh/Abca2/Arpc2/Ezr/Fyn/Itgb1bp1/Mlc1/Nucb1/Preb/Rangap1/Rint1/Rnf139/Sec24b/Supt6…
GO:0006402	mRNA catabolic process	210	-0.253270982033863	-3.26483825948076	6.53408576655694e-9	5.10870053168444e-7	3.90933915328385e-7	Brf1/Dcp1a/Dnd1/Edc3/Lsm5/Mlh1/Ncbp2/Pnldc1/Upf1/Casc3/Lsm2/Nudt16/Smg7/Cnot11/Eif4a3/Exosc4/Magohb/Meioc/Mir466l/Traf2/Lsm4/Tnrc6c/Angel2/E2f1/Gspt2/Khsrp/Lsm6/Mettl16/Secisbp2/Syncrip/Carhsp1/Fmr1/Samd4b/Cacng7/Cpeb3/Dis3l2/Exosc8/Gdnf/Lsm3/Pcbp4/Rnps1/Gspt1/Ncbp1/Pan3/Parn/Snd1/Lsm7/Nanos2/Smg8/Supv3l1/Alkbh5/Hnrnpd/Taf15/Ybx2/Noct/Npm1/Pan2/Patl1/Pabpc4/Polr2d/Smg9/Tob1/Vegfa/Xrn2/Dhx36/Pabpc…
GO:0031330	negative regulation of cellular catabolic process	232	-0.242489162176865	-3.23867630058778	6.56103921145457e-9	5.10870053168444e-7	3.90933915328385e-7	Htr2b/Lrig2/Qk/Tbc1d14/Tnfaip3/Tspo/Zfp36/2700046G09Rik/Axin2/Boll/Caml/Cirbp/Mfsd2a/Mt3/Myd88/Nbas/Plin5/Rbm10/Slc11a1/Smcr8/Styx/Traf5/Usp36/Ddrgk1/Il10ra/Lzts1/Nmnat1/Tlk2/Becn1/Fez1/Lrrk2/Ptpn3/Rbm46/Scfd1/Slirp/Trdmt1/Trem2/Trim39/Bcl2/Psmf1/Timp1/Timp2/Tsc1/Usp30/Anks1/Bmf/Mtmr2/Naf1/Sorl1/Adra1a/Adra1b/Cnr1/Dazl/Gipc1/Il3/Lamp3/N4bp1/Prkcg/Rpl23/Rybp/Stat3/Trp53/Ctsa/Dhx34/Dicer1/Eif4enif1…
GO:1903312	negative regulation of mRNA metabolic process	87	-0.373001862556387	-3.50292775360534	6.98751410327994e-9	5.34405677678641e-7	4.0894411925873e-7	Meioc/Mir466l/Sfswap/Traf2/Ccnt1/Dyrk1a/Angel2/E2f1/Mettl16/Secisbp2/Supt5/Syncrip/Fmr1/Srsf6/Acin1/Gdnf/Pcbp4/Rnps1/Akr1c6/Hnrnpc/Hnrnpd/Ptbp1/Taf15/Tra2b/Ybx2/Noct/Npm1/Tob1/Vegfa/U2af2/Paip1/Thrap3/Hnrnpa0/Srsf1/Hnrnpk/Srsf10/Srsf7/Mtor/Fus/Hnrnpl/Ybx1/Elavl1/Ptbp3/Hnrnpab/Rbm38/Larp4b/Tardbp/Dhx9/Hnrnpa2b1/Larp1/Zc3h14/Hnrnpu/Qk/Rbm24/Csde1/Mapkapk2
GO:0006605	protein targeting	265	-0.226575809607835	-3.13106690863795	7.03276855039277e-9	5.34405677678641e-7	4.0894411925873e-7	Pex26/Pick1/Sec61b/Slc51b/Syngr1/Timm9/Zdhhc9/Zfand6/Adora1/Agk/Bag4/Clu/Edem1/Mterf4/Pex1/Zdhhc4/Ap4m1/Cacnb1/Cib1/Fbxw7/Glp1r/Pam16/Pard3/Rpl11/Timm10/Timm22/Arxes2/Hacl1/Hspa5/Inpp5k/Myo1c/Pex14/Pik3r4/Rabgef1/Rtp3/Smurf1/Srp19/Tomm20/Vps4a/Zdhhc18/Aifm1/Aip/Aqp11/Arpc2/Fyn/Itgb1bp1/Nucb1/Zdhhc12/Zdhhc20/Zdhhc3/Cdk5/Erbb2/Gga3/Hras/Srp68/Ywhag/Vps41/Ywhaz/Zdhhc22/Zdhhc25/Chm/Pml/Spcs3/Ap3d1/Fb…
GO:0050657	nucleic acid transport	132	-0.30317110578488	-3.30575419536801	7.37088242300781e-9	5.46919475787179e-7	4.18520073182549e-7	Rae1/Ran/Ranbp17/Bicd2/Flot1/Nup43/Sec13/Cpsf6/Hsf1/Ncbp2/Nup155/Nup37/Pabpn1/Aaas/Casc3/Cetn2/Gle1/Igf2bp2/Myo1c/Nup210/Nup85/Rftn1/Tomm20/Htt/Magohb/Nxt2/Supt6/Chtop/Mcm3ap/Xpot/Igf2bp3/Khsrp/Nup88/Zc3h3/Fmr1/Nup133/Nup160/Nup62cl/Iws1/Mrpl18/Nup188/Ncbp1/Ddx19b/Fyttd1/Alkbh5/Pom121/Npm1/Nxt1/Xpo5/Lrpprc/Ncbp3/Nrde2/Parp11/Polr2d/Setd2/Ddx19a/Ndc1/Nup93/Seh1l/Nsun2/Srsf1/Nup98/Rasl2-9/Tomm20l/T…
GO:0050658	RNA transport	132	-0.30317110578488	-3.30575419536801	7.37088242300781e-9	5.46919475787179e-7	4.18520073182549e-7	Rae1/Ran/Ranbp17/Bicd2/Flot1/Nup43/Sec13/Cpsf6/Hsf1/Ncbp2/Nup155/Nup37/Pabpn1/Aaas/Casc3/Cetn2/Gle1/Igf2bp2/Myo1c/Nup210/Nup85/Rftn1/Tomm20/Htt/Magohb/Nxt2/Supt6/Chtop/Mcm3ap/Xpot/Igf2bp3/Khsrp/Nup88/Zc3h3/Fmr1/Nup133/Nup160/Nup62cl/Iws1/Mrpl18/Nup188/Ncbp1/Ddx19b/Fyttd1/Alkbh5/Pom121/Npm1/Nxt1/Xpo5/Lrpprc/Ncbp3/Nrde2/Parp11/Polr2d/Setd2/Ddx19a/Ndc1/Nup93/Seh1l/Nsun2/Srsf1/Nup98/Rasl2-9/Tomm20l/T…
GO:0055013	cardiac muscle cell development	100	-0.3489995529206	-3.46242562250165	8.14606338437712e-9	5.97409555410075e-7	4.57156678303171e-7	Myocd/Agt/Alpk3/Isl1/Adrb1/Akap13/Tbx18/Nr3c1/Vegfa/Prox1/Akap6/Smad4/Hey2/Myo18b/Speg/Yy1/Pdlim5/Mtor/Gata4/Tomm70a/Bmpr1a/Fhl2/Fhod3/Nrap/Srf/Tcap/Asb2/Actc1/Mylk3/Cav3/Nebl/Gsk3a/Gsk3b/Lrrc10/Hdac2/Bves/Myl2/Mef2a/Alpk2/Popdc2/Sorbs2/Hnrnpu/Xirp1/Tbx5/Csrp3/Slc8a1/Actn2/Myh6/Ttn
GO:0031647	regulation of protein stability	290	-0.219953165982491	-3.13201186509015	8.54121184783071e-9	6.19188771543314e-7	4.7382282301638e-7	Mt3/Naa16/Prkra/Pten/Siah1a/Sirt1/Usp36/Apoa1/Ccdc88c/Ddrgk1/Insc/Lss/Morc3/Pdcd10/Pex2/Pim1/Sirt6/Stk3/Stxbp1/Tert/Wnt10b/Calr/Gnl3l/Golga7/Lmna/Lrrk2/Otud5/Per3/Prkdc/Sox17/Trim39/Bcl2/Cenpe/Hps4/Rab3gap1/Tbrg1/Tmem25/Tsc1/Usp33/Apbb1/Get4/Mul1/P3h1/Pim2/Sec16a/Apoa2/Cct5/Cog3/Gipc1/Hsp90aa1/Rnf128/Rnf149/Rpl23/Stxbp4/Trim21/Trp53/Cct3/Ctsa/D7Ertd443e/Hdac8/Plk1/Rassf2/Slc51b/Wiz/Bag4/Cdkn2aip/…
GO:1901987	regulation of cell cycle phase transition	376	-0.195304716479366	-2.9828608252718	8.97271421298207e-9	6.43078506150886e-7	4.92104003188072e-7	Adamts1/Aven/Brcc3/Bub1b/Cdk5rap2/Cirbp/Ctdspl/Dact1/Donson/Fam83d/Fhl1/Fhl4/Lsm10/Mepce/Ppp2r3d/Pten/Rps6/Timeless/Trp63/Zfp36l2/Zfyve19/Anapc7/Gigyf2/Nacc2/Nsmce2/Pidd1/Tert/Tmod3/Wnt10b/Xpc/Zfy2/Anapc15/Apbb3/Brsk1/Cdc7/Cradd/Gas1/Ino80/Mad1l1/Nabp1/Nkx3-1/Npm2/Prkdc/Rad51b/Rad9a/Rps27l/Spdl1/Tbx2/Trim39/Ttk/Apex1/Bcl2/Bid/Cdc14a/Cdkn1a/Cdkn2b/Cdt1/Cenpe/Kcna5/Mblac1/Pbx1/Apbb1/Appl1/AY074887/…
GO:0043467	regulation of generation of precursor metabolites and energy	136	-0.294751539448747	-3.2514593165681	1.13899580730896e-8	8.07151298505349e-7	6.17657690894332e-7	Pask/Ppif/Abcd1/Eif6/Taco1/Ddit4/Htr2a/Ifnar1/Ppp1r3a/App/Oas1g/Prkaa1/Psen1/Akt2/Arl2/Myc/Atp7a/Park7/Akt1/Git1/Tigar/Slc4a4/Phb2/Ak4/Ep300/Jmjd8/Slc25a23/Mtor/Prkaca/Uqcc2/Shmt2/Ppp1cb/Prkag2/Insr/Slc4a1/Cox7a2l/Entpd5/Il10rb/Mtch2/Irs2/Sorbs1/Ndufa4/Hif1a/Trap1/Cisd1/Dnajc15/Cd36/Cox17/Iscu/Pik3ca/Rhoa/Vcp/Mfn2/Epm2aip1/Ier3/Ncor1/Ogt/Cycs/Ide/Ppargc1a/Ppp1r3c/Ppp1r3d/Cox7a2/Ppp1ca/Grb10/Cox7a…
GO:0009185	ribonucleoside diphosphate metabolic process	107	-0.330842461139684	-3.36224960930148	1.16855484239221e-8	8.18897265663073e-7	6.26646076300383e-7	Ddit4/Foxk1/Htr2a/App/Nt5e/Prkaa1/Psen1/Aldoart2/Arl2/Myc/Prkag3/Aldoc/Hk2/Git1/Tigar/Eno1b/Ak3/Pgk1/Hk1/Slc4a4/Ep300/Galt/Jmjd8/Rrm2/Umps/Pgam2/Pfkl/Foxk2/Prkag2/Insr/Pfkp/Slc4a1/Eno3/Entpd5/Mtch2/Tpi1/Rrm1/Gapdh/Aldoart1/Hif1a/Mpi/Pfkm/Ak1/Pkm/Aldoa/Ier3/Ncor1/Ogt/Ppargc1a/Gm3839/Gpi1/Prkaa2/Ogdh/Gm10358
GO:0009150	purine ribonucleotide metabolic process	323	-0.204142954215947	-2.98844986013534	1.32142784940391e-8	9.15851147933021e-7	7.00838252113007e-7	Acot9/Adcy1/Adcy10/Bpgm/Dguok/Dip2a/Far2/Galk1/Gapdhs/Itpa/Lrrk2/Mthfd1/Nme7/Nudt7/Sult2b1/Tdo2/Trem2/Actn3/Dhtkd1/Gpam/Mpc2/Paics/Scp2/Slc2a6/Sult1b1/Acaca/Adpgk/Bad/Entpd7/Hdac4/Hmgcr/Mvk/Uox/Acot8/Acsl6/Ak2/Ampd3/Aprt/Atic/Fbp1/Gale/Gart/Il3/Keg1/Map2k1/Nme4/Nt5c/Pth2/Sphk2/Stat3/Acot7/Acsm3/Ampd2/Atp5e/Atp5j/Ces1d/Coasy/Dgat1/Il4/Nme3/Nudt9/Ran/Acot11/Acsm1/Ampd1/Ehhadh/Gm5426/Igf1/Pdhx/Pklr/…
GO:0006914	autophagy	433	-0.182045918354034	-2.88567006425603	1.48972944634872e-8	0.00000101029286216359	7.7310803752223e-7	Arsa/Atg101/Cdkn2a/Cptp/Dram1/Gabarapl1/Gramd1a/Hmox1/Hspb8/Itgb4/Lrsam1/Nbr1/Nupr1/Optn/Rragd/S100a9/Sec22b/Tfeb/Tpcn2/Trim13/Trim30d/Ubxn2b/Xpa/Hap1/Hpse/Mapt/Sec16b/Sh3bp4/Svip/Tcirg1/Tmem59/Vps39/Atg3/Chmp7/Epm2a/Htr2b/Igtp/Sesn2/Tbc1d14/Tbc1d25/Tnfaip3/Trappc4/Trim14/Trim30a/Trim6/Tspo/Wdfy4/Arfip2/Capn10/Dapk1/Epg5/Gpr137/Hmgb1/Mt3/Sirt1/Smcr8/Srpx/Tlr2/Tollip/Usp36/Vps16/Vti1a/1600014C10Ri…
GO:0061919	process utilizing autophagic mechanism	433	-0.182045918354034	-2.88567006425603	1.48972944634872e-8	0.00000101029286216359	7.7310803752223e-7	Arsa/Atg101/Cdkn2a/Cptp/Dram1/Gabarapl1/Gramd1a/Hmox1/Hspb8/Itgb4/Lrsam1/Nbr1/Nupr1/Optn/Rragd/S100a9/Sec22b/Tfeb/Tpcn2/Trim13/Trim30d/Ubxn2b/Xpa/Hap1/Hpse/Mapt/Sec16b/Sh3bp4/Svip/Tcirg1/Tmem59/Vps39/Atg3/Chmp7/Epm2a/Htr2b/Igtp/Sesn2/Tbc1d14/Tbc1d25/Tnfaip3/Trappc4/Trim14/Trim30a/Trim6/Tspo/Wdfy4/Arfip2/Capn10/Dapk1/Epg5/Gpr137/Hmgb1/Mt3/Sirt1/Smcr8/Srpx/Tlr2/Tollip/Usp36/Vps16/Vti1a/1600014C10Ri…
GO:0051236	establishment of RNA localization	135	-0.296446002048153	-3.25655823561155	1.53622847049555e-8	0.00000103074393227823	7.88757842914006e-7	Rae1/Ran/Ranbp17/Bicd2/Flot1/Nup43/Sec13/Cpsf6/Hsf1/Ncbp2/Nup155/Nup37/Pabpn1/Aaas/Casc3/Cetn2/Gle1/Igf2bp2/Myo1c/Nup210/Nup85/Rftn1/Tomm20/Htt/Magohb/Nxt2/Supt6/Chtop/Mcm3ap/Xpot/Igf2bp3/Khsrp/Nup88/Zc3h3/Fmr1/Nup133/Nup160/Nup62cl/Iws1/Mrpl18/Nup188/Ncbp1/Ddx19b/Fyttd1/Alkbh5/Pom121/Npm1/Nxt1/Xpo5/Lrpprc/Ncbp3/Nrde2/Parp11/Polr2d/Setd2/Ddx19a/Ndc1/Nup93/Seh1l/Nsun2/Srsf1/Nup98/Rasl2-9/Tomm20l/T…
GO:0006839	mitochondrial transport	141	-0.291411473471099	-3.26900920552798	1.69478048996003e-8	0.00000112515584738715	8.61004825093269e-7	Prkaa1/Psen1/Bcl2l1/Bcl2l11/Them4/Tomm40l/Ucp2/Hk2/Timm17b/Kif5b/Pdcd5/Samm50/Grpel1/Rhot2/Romo1/Timm13/Bak1/Hspd1/Rhot1/Tomm20l/Tomm40/Hspa1l/Parl/Atf2/Bcap31/Bcs1l/Timm8a1/Tomm22/Tomm70a/Hspa4/Mtch2/Slc25a20/Mipep/Timm23/Oxa1l/Mtx2/Fis1/Dnajc15/Atpif1/Timm21/Tmem14c/Slc25a46/Chchd10/Mff/Gsk3a/Dnajc19/Gsk3b/Timm17a/Pmpcb/Siva1/Mfn2/Pmpca/Sh3glb1/Dusp18/Bnip3l/Ier3/Vps35/Dnlz/Tomm7/Immp1l/Vdac2/A…
GO:0009135	purine nucleoside diphosphate metabolic process	97	-0.350994859825358	-3.43781433215242	1.95734082627187e-8	0.00000127267511250481	9.73891230434783e-7	Ddit4/Foxk1/Htr2a/App/Nt5e/Prkaa1/Psen1/Aldoart2/Arl2/Myc/Prkag3/Aldoc/Hk2/Git1/Tigar/Eno1b/Ak3/Pgk1/Hk1/Slc4a4/Ep300/Galt/Jmjd8/Pgam2/Pfkl/Foxk2/Prkag2/Insr/Pfkp/Slc4a1/Eno3/Entpd5/Mtch2/Tpi1/Gapdh/Aldoart1/Hif1a/Mpi/Pfkm/Ak1/Pkm/Aldoa/Ier3/Ncor1/Ogt/Ppargc1a/Gm3839/Gpi1/Prkaa2/Ogdh/Gm10358
GO:0009179	purine ribonucleoside diphosphate metabolic process	97	-0.350994859825358	-3.43781433215242	1.95734082627187e-8	0.00000127267511250481	9.73891230434783e-7	Ddit4/Foxk1/Htr2a/App/Nt5e/Prkaa1/Psen1/Aldoart2/Arl2/Myc/Prkag3/Aldoc/Hk2/Git1/Tigar/Eno1b/Ak3/Pgk1/Hk1/Slc4a4/Ep300/Galt/Jmjd8/Pgam2/Pfkl/Foxk2/Prkag2/Insr/Pfkp/Slc4a1/Eno3/Entpd5/Mtch2/Tpi1/Gapdh/Aldoart1/Hif1a/Mpi/Pfkm/Ak1/Pkm/Aldoa/Ier3/Ncor1/Ogt/Ppargc1a/Gm3839/Gpi1/Prkaa2/Ogdh/Gm10358
GO:0032870	cellular response to hormone stimulus	489	-0.171799038382826	-2.81972253438912	1.992139611683e-8	0.00000128208413580456	9.81091312520574e-7	Gnas/Lpin1/Ncoa2/Pip4k2b/Ramp3/Rest/Scnn1a/Sra1/Tgfb1/Ubr5/Atp2b1/Ccnd3/Csnk2b/Insig1/Npc1/Nsmf/Otop1/P2ry4/Anxa5/Brd8/Ddit4/Ffar3/Gdnf/Obp2a/Per1/Sost/Tnfsf4/Uso1/Mkks/Naip1/Nck1/Prkaa1/Ugcg/Agt/Akt2/Fbxo32/Isl1/Nr1d1/Rarb/Sesn3/Thra/Uba5/Clock/Kdm3a/Mbd5/Park7/Pip4k2a/Rbm4/Rbm4/Tns2/Vps11/Akap13/Apc/Foxh1/Foxo1/Insig2/Kl/Mettl21c/Ncoa1/Prkce/Rap1gds1/Wbp2/Adcy6/Agtr1a/Akt1/Bglap/Eif4ebp2/Lpl/Nr…
GO:0072655	establishment of protein localization to mitochondrion	89	-0.35594777965057	-3.37454303420045	2.09114727488467e-8	0.00000132989563759719	0.00000101767818520493	Tomm40l/Hk2/Timm17b/Pdcd5/Samm50/Akt1/Grpel1/Romo1/Timm13/Hspd1/Hk1/Ap3b1/Tomm20l/Tomm40/Hspa1l/Parl/Ddit3/Bcap31/Bcs1l/Timm8a1/Tomm22/Tomm70a/Hspa4/Mtch2/Mipep/Timm23/Rala/Oxa1l/Fis1/Dnajc15/Atpif1/Timm21/Mff/Gsk3a/Dnajc19/Timm17a/Pmpcb/Mfn2/Pmpca/Sh3glb1/Dusp18/Bnip3l/Dnlz/Tomm7/Immp1l
GO:0061013	regulation of mRNA catabolic process	155	-0.279575270815653	-3.24317696327911	2.10860256476485e-8	0.00000132989563759719	0.00000101767818520493	Tnrc6c/Angel2/E2f1/Khsrp/Mettl16/Secisbp2/Syncrip/Carhsp1/Fmr1/Samd4b/Cacng7/Cpeb3/Exosc8/Gdnf/Pcbp4/Pan3/Parn/Nanos2/Alkbh5/Hnrnpd/Taf15/Ybx2/Noct/Npm1/Pan2/Patl1/Pabpc4/Polr2d/Tob1/Vegfa/Dhx36/Pabpc1/Paip1/Thrap3/Hnrnpa0/Srsf1/Cnot7/Tnrc6a/Ythdf3/Gtpbp1/Magoh/Mtor/Fastkd1/Rock2/Vim/Zfp36l1/Nanos3/Ythdf1/Cnot6l/Rc3h2/Fus/Ybx1/Dcp2/Hnrnpm/Cnot2/Elavl1/Fxr1/Pum2/Rnasel/Pum1/Rock1/Hnrnpab/Rbm38/Fas…
GO:1901990	regulation of mitotic cell cycle phase transition	296	-0.213149848889247	-3.06549520092407	2.20120973584763e-8	0.00000137455740633574	0.00000105185478258066	Adamts1/Aven/Brcc3/Bub1b/Cdk5rap2/Ctdspl/Dact1/Donson/Fhl1/Fhl4/Lsm10/Mepce/Ppp2r3d/Pten/Zfp36l2/Zfyve19/Anapc7/Gigyf2/Nacc2/Nsmce2/Pidd1/Tert/Tmod3/Wnt10b/Xpc/Anapc15/Brsk1/Cdc7/Cradd/Ino80/Mad1l1/Nabp1/Npm2/Prkdc/Rad51b/Rps27l/Spdl1/Trim39/Ttk/Apex1/Bcl2/Bid/Cdc14a/Cdkn1a/Cdkn2b/Cdt1/Cenpe/Kcna5/Mblac1/Pbx1/Appl1/AY074887/Cdc23/Lsm11/Mnat1/Orc1/Plcb1/Rad17/Rrm2b/Atm/Cul4b/Dync1li1/Foxn3/Gjc2/Id…
GO:0006470	protein dephosphorylation	237	-0.230327808965484	-3.10454291334069	2.29875720637442e-8	0.00000142139820594152	0.00000108769884326385	Ppp1r15b/Ppp6r1/Tgfb1/Cdc14b/Csnk2b/Mprip/Nsmf/Ppm1d/Ppm1m/Ppp1r7/Ppp4r1/Eya3/Fbxw11/Mtm1/Nuak1/Ppp1r11/Cmya5/Dusp23/Dusp5/Mgat5/Nck1/Ppm1e/Ppp1r9b/Ppp2r2d/Pptc7/Rngtt/Rprd1a/Pdp1/Ppm1b/Ptprm/Bod1/Cdca2/Magi2/Mfhas1/Ppp3cc/Ptbp1/Tns2/Ywhab/Mtmr4/Ctdspl2/Ensa/Ilkap/Mtmr3/Ptprd/Sdhaf2/Ptpn14/Btrc/Calm1/Ppp2r1a/Cdc25a/Ppp2r2a/Ppp6r2/Ptprb/Vcan/Smpd1/Camta1/Ppp1r12a/Calm3/Mastl/Phlpp1/Ptprg/Ctdsp1/Pt…
GO:0006165	nucleoside diphosphate phosphorylation	97	-0.348257407973505	-3.41100239759999	2.40295727301206e-8	0.0000014714030602803	0.00000112596413865716	Ddit4/Foxk1/Htr2a/App/Prkaa1/Psen1/Aldoart2/Arl2/Myc/Prkag3/Aldoc/Hk2/Git1/Tigar/Eno1b/Pgk1/Hk1/Slc4a4/Nme1/Ak4/Ep300/Galt/Jmjd8/Pgam2/Pfkl/Foxk2/Prkag2/Insr/Pfkp/Slc4a1/Eno3/Entpd5/Mtch2/Tpi1/Gapdh/Aldoart1/Hif1a/Mpi/Pfkm/Ak1/Pkm/Aldoa/Ier3/Ncor1/Ogt/Ppargc1a/Gm3839/Gpi1/Prkaa2/Ogdh/Gm10358
GO:0006936	muscle contraction	301	-0.21069649732034	-3.02228384036859	2.71581415943808e-8	0.00000164698460611307	0.00000126032468836271	Tnnt2/Tpm3/Atp2b1/Cd38/Homer1/Ormdl3/Psen2/Stc1/Tacr2/Ank2/Ankrd39/Cttn/Gdnf/Htr2a/Oxt/Anxa6/F2r/Mkks/Myocd/Agt/Aldoart2/Apbb2/P2rx4/Tacr3/Tpm2/Adrb1/Cacna1g/Cacna1h/Gsn/Slmap/Akap9/Flt1/Kcnh2/Lmod2/Snta1/Tmem38b/Calcrl/Dsg2/Scn2b/Eno1b/Setd3/Calm1/Kcne1/Lmod3/Ppp1r13l/Agrn/Dmpk/Jup/Srsf1/Akap6/Kcnn2/Bdkrb2/Ndufs6/Calm3/Ctnna3/Tpm3-rs7/Cacna1d/Cacnb2/Mtor/Atp1a2/Rock2/Scn5a/Tpm1/Pgam2/Gata4/Prkca…
GO:0000956	nuclear-transcribed mRNA catabolic process	106	-0.323900150102555	-3.28160483604944	2.79486842867384e-8	0.00000167878430282342	0.00000128465882160096	Upf2/Upf3b/Xrn1/Ago1/Dhx34/Eif4enif1/Lsm1/Samd4/Zc3h12a/Exosc9/Dcp1a/Edc3/Mlh1/Ncbp2/Pnldc1/Upf1/Casc3/Smg7/Eif4a3/Exosc4/Magohb/Lsm4/Tnrc6c/Gspt2/Secisbp2/Syncrip/Samd4b/Cpeb3/Dis3l2/Exosc8/Lsm3/Rnps1/Gspt1/Ncbp1/Pan3/Parn/Lsm7/Nanos2/Smg8/Hnrnpd/Noct/Pan2/Patl1/Polr2d/Smg9/Tob1/Xrn2/Dhx36/Pabpc1/Paip1/Thrap3/Cnot7/Tnrc6a/Magoh/Zfp36l1/Nanos3/Cnot6l/Rc3h2/Ybx1/Dcp2/Exosc10/Cnot2/Smg1/Etf1/Mtpap/…
GO:0009896	positive regulation of catabolic process	488	-0.173780825601607	-2.84426227763463	2.93273196673536e-8	0.00000174497552020754	0.00000133531043371218	Plekhn1/Rgma/Rnf144b/Rnf217/Sh3d19/Sirt6/Snx1/Tmem67/Trib2/Trim30c/Zc3hav1/Apc2/Atg2a/Becn1/Ddit3/Dtx3l/Gapdhs/Gba/Hspbp1/Lrrk2/Mettl3/Pnpt1/Sox17/Trem2/Trim68/Ube2v2/Wdr45/Zer1/Zfp36l3/Actn3/Asb9/Atg7/Bid/C4bp/Cblb/Dxo/Fto/Gpsm1/Hecw1/Rab3gap1/Sgsm3/Sptlc2/Tsc1/Zp3r/Disc1/Mapk15/Nprl3/Pim2/Rhbdd3/Rnf40/Sorl1/Adra1b/Ankib1/Apoa2/Atg4b/Atm/Bbs7/Cul4b/Hsp90aa1/Map2k1/Nod1/Nsf/Oaz2/Plekhf1/Ralb/Rchy…
GO:0000380	alternative mRNA splicing, via spliceosome	68	-0.390320013333423	-3.35689581131125	3.51338553096525e-8	0.00000207092734054185	0.00000158473907127158	Rbm17/Rbm7/Sfswap/Dyrk1a/Raver2/Rest/Fmr1/Srsf6/Rnps1/Rbm11/Puf60/Ptbp1/Rbm4/Rbm4/Tra2b/Rsrc1/Srsf2/Wtap/Rbfox1/Srsf12/Thrap3/Rbm4/Srsf1/Strap/Ythdc1/Magoh/Rbm15/Scnm1/Khdrbs1/Celf2/Mbnl1/Mbnl2/Rbm25/Hnrnpl/Hnrnpm/Khdrbs3/Rbmx/Cdk13/Fxr1/Rbfox2/Rbm5/Celf1/Ddx17/Dhx9/Sfpq/Tia1/Hnrnpu/Rbm24
GO:0009259	ribonucleotide metabolic process	341	-0.195705113785229	-2.89287650360117	3.72589617964306e-8	0.00000217585437083415	0.00000166503255201398	Nppa/Nudt2/Oxct2a/Rora/Sirt6/Uck2/Upb1/Acot9/Adcy1/Adcy10/Bpgm/Dguok/Dip2a/Entpd4/Far2/Galk1/Gapdhs/Itpa/Lrrk2/Mthfd1/Nme7/Nudt7/Sult2b1/Tdo2/Trem2/Upp1/Actn3/Dhtkd1/Gpam/Mpc2/Paics/Scp2/Slc2a6/Sult1b1/Acaca/Adpgk/Bad/Entpd7/Hdac4/Hmgcr/Mvk/Uox/Acot8/Acsl6/Ak2/Ampd3/Aprt/Atic/Fbp1/Gale/Gart/Il3/Keg1/Map2k1/Nme4/Nt5c/Pth2/Sphk2/Stat3/Acot7/Acsm3/Ampd2/Atp5e/Atp5j/Ces1d/Cmpk1/Coasy/Dgat1/Il4/Nme3/N…
GO:0032970	regulation of actin filament-based process	389	-0.185302251019297	-2.85225012585071	4.92224448803715e-8	0.00000284812807211471	0.00000217947764149206	Arhgef18/Arpc1b/Daam2/Eps8/F11r/Fhod1/Hrg/Ppm1f/Sri/Ssh1/Tsc1/Cgnl1/Fmn1/Iqgap3/Myo1f/Rhpn1/Scin/Tesk1/Vill/Wnt4/Arhgap18/Arhgef10l/Cdk5r1/Coro2b/Dstn/Gja5/Gmfb/Gpr65/Iqgap1/Nox4/Prkcq/Serpinf2/Shank1/Slit2/Ttc8/Twf1/Twf2/Whamm/Alms1/Arhgef15/Ccl24/Cd2ap/Coro1b/Cyfip1/Dbnl/Fer/Flii/Gmfg/Grhl3/Icam1/Kcnj2/Magel2/Mdk/Neb/Pfn4/Pick1/Rnd2/Sh3pxd2b/Trim27/Wnt11/Adora1/Bag4/Bst2/Capza1/Dlg1/Epha5/Esam/…
GO:0046939	nucleotide phosphorylation	100	-0.333039478939717	-3.30408568015506	6.69921073219657e-8	0.00000384108382617852	0.00000293931877580108	Ddit4/Foxk1/Htr2a/App/Prkaa1/Psen1/Aldoart2/Arl2/Myc/Prkag3/Aldoc/Hk2/Git1/Tigar/Eno1b/Pgk1/Hk1/Slc4a4/Nme1/Ak4/Ep300/Galt/Jmjd8/Pgam2/Pfkl/Foxk2/Prkag2/Insr/Pfkp/Slc4a1/Eno3/Entpd5/Mtch2/Tpi1/Gapdh/Aldoart1/Hif1a/Mpi/Pfkm/Ak1/Pkm/Aldoa/Ier3/Ncor1/Ogt/Ppargc1a/Gm3839/Gpi1/Prkaa2/Ogdh/Gm10358
GO:0090257	regulation of muscle system process	238	-0.223416473238537	-3.01504025208406	8.01959379020556e-8	0.00000455671874187626	0.00000348694523737245	Mtpn/Ormdl3/Stc1/Tacr2/Ank2/Ankrd39/Cttn/Oxt/Anxa6/Cmya5/F2r/Myocd/Agt/Fbxo32/Hand2/P2rx4/Prkag3/Tacr3/Adrb1/Cacna1h/Trpc3/Akap9/Flt1/Foxo1/Tmem38b/Calcrl/Dsg2/Nr3c1/Eno1b/Setd3/Calm1/Agrn/Dmpk/Jup/Akap6/Smad4/Yy1/Calm3/Ctnna3/Jarid2/Mtor/Atp1a2/Mstn/Rock2/Scn5a/Gata4/Akap1/Hrc/Prkca/Cav1/Ptger4/Dmd/Sumo1/Tomm70a/Pkp2/Zdhhc21/Tead1/Mef2c/Kcnq1/Rnf207/Trim63/Atp1b1/Tmem38a/Rock1/Sod1/Srf/Ndufs4/Ca…
GO:0033044	regulation of chromosome organization	193	-0.250073228340518	-3.12164587230776	8.14758631627817e-8	0.00000458810954435414	0.00000351096647181724	Gnl3l/Ino80/Lmna/Mad1l1/Map3k4/Ruvbl2/Smg5/Smg6/Spdl1/Terf2ip/Ttk/Cdt1/Cenpe/Ercc4/Fshr/Pkib/Slx1b/Cdc23/Mapk15/Mnat1/Naf1/Pnkp/Ten1/Atm/Atr/Cct5/Dync1li1/Ino80d/Nat10/Prap1/Prkcq/Rtel1/Senp6/Slf1/Cct3/Dnmt1/Fbxo5/Hdac8/Kntc1/Pif1/Plk1/Tinf2/Wdhd1/Acd/Baz1b/Klhl22/Lig4/Nabp2/Src/Zwilch/Ccnb1/Ino80c/Nek6/Ssbp1/Upf1/Xrcc3/Mad2l1/Rmi2/Ruvbl1/Setdb1/Mcrs1/Mphosph8/Xrcc4/Cdc16/Cdc6/Dkc1/Rb1/Smarca5/Ta…
GO:0030048	actin filament-based movement	125	-0.300744954106738	-3.23281723765376	8.45478807354244e-8	0.00000459692658446829	0.00000351771354965446	Myo1b/Adrb1/Cacna1g/Cacna1h/Gsn/Pdpn/Wasf2/Akap9/Epdr1/Kcnh2/Snta1/Dsg2/Scn2b/Kcne1/Jup/Akap6/Evl/Kcnn2/Ctnna3/Cacna1d/Cacnb2/Atp1a2/Scn5a/Tpm1/Parva/Gata4/Cav1/Sumo1/Pkp2/Actn4/Abcc9/Kcnq1/Rnf207/Cacna2d1/Rock1/Actc1/Kcnj5/Pik3ca/Cav3/Tnnc1/Casq2/Dsp/Cacna1c/Acta2/Atp1a1/Atp2a2/Pln/Myl6/Emp2/Ryr2/Myh7/Fxyd1/Myh6
GO:0051028	mRNA transport	101	-0.326950884885131	-3.22762198670362	8.28949636588344e-8	0.00000459692658446829	0.00000351771354965446	Hsf1/Ncbp2/Nup155/Nup37/Pabpn1/Aaas/Casc3/Cetn2/Gle1/Igf2bp2/Myo1c/Nup210/Nup85/Htt/Magohb/Nxt2/Supt6/Chtop/Mcm3ap/Igf2bp3/Khsrp/Nup88/Zc3h3/Fmr1/Nup133/Nup160/Iws1/Nup188/Ncbp1/Ddx19b/Fyttd1/Alkbh5/Pom121/Nxt1/Lrpprc/Ncbp3/Parp11/Polr2d/Setd2/Ddx19a/Ndc1/Nup93/Seh1l/Nsun2/Srsf1/Nup98/Ythdc1/Thoc3/Magoh/Srsf7/G3bp2/Thoc2/Thoc7/Ranbp2/Zfp36l1/Srsf3/Xpo1/Alyref2/Gm5698/Nup35/Eif5a/Tpr/Dhx9/Eny2/Hnr…
GO:0007052	mitotic spindle organization	109	-0.31033462842673	-3.17705411132968	8.31685443969824e-8	0.00000459692658446829	0.00000351771354965446	Nin/Pibf1/Wdr62/Ccsap/Map10/Plk1/Racgap1/Rae1/Spice1/Nuf2/Psrc1/Wrap73/Bora/Ccnb1/Efhc2/Pcnt/Poc1a/Smc3/Vps4b/Aaas/Fsd1/Stag1/Aurka/Golga2/Map9/Pkd1/Chmp1a/Mecp2/Stil/Tacc3/Ankrd53/Chek2/Chmp4c/Clasp2/Tubg2/Cep192/Eml1/Plk2/Prc1/Dctn2/Cep97/Smc1a/Cdc20/Kif23/Kif3b/Kif4/Sbds/Cep126/Tacc2/Dctn6/Map4/Ndc80/Rab11a/Chmp4b/Chmp1b/Gnai1/Lsm14a/Tpx2/Spast/Stmn1/Mzt1/Numa1/Tubg1/Chmp5/Chmp2a/Stag2/Kpnb1/K…
GO:0000209	protein polyubiquitination	233	-0.220190490310285	-2.94690392135048	8.41388093442196e-8	0.00000459692658446829	0.00000351771354965446	Plaa/Rnf144a/Rnf165/Rnf26/Sash1/Shprh/Trim12a/Triml1/Ube2ql1/Birc2/Dtl/Dzip3/Fbxl7/Rnf31/Smurf1/Trim12c/Ube2e2/Wwp2/Irf2bp1/Otub2/Ppia/Rnf185/Rnf186/Syvn1/Traf2/Ube2dnl1/Arih2/Cdc16/Fbxo22/Klhl20/Rnf216/Skp2/Cul1/Fbxo28/Nmi/Traf6/Trim58/Ube2e3/Ube2u/Ube2w/Ubr5/E330021D16Rik/Hace1/Hdac6/Ube2t/Anapc10/Fbxw11/Rbck1/Trim5/Ube2q2/Amfr/Anapc4/Dda1/Mkrn2/Rnf167/Ube2q1/Anapc11/Trim32/Ube2e1/Ube2r2/Ube3b/…
GO:0043543	protein acylation	243	-0.220685224434635	-2.99434143691179	8.62682342471603e-8	0.00000465037396065675	0.00000355861317159901	Pax6/Pou5f1/Sgf29/Sphk1/Atg5/Esco1/Kat2a/Kat8/Lif/Msx3/Piwil2/Clip3/Fam161a/L3mbtl2/Naa10/Nfyb/Nupr1/Taf12/Zdhhc14/Zdhhc19/Arntl/Bend3/Gtf2b/Jade2/Naa11/Nfya/Smarcb1/Snai2/Tada3/Atxn7l3/Auts2/Chd5/Fcor/Golga7b/Hnf1a/Jade3/Msl3/Twist1/Zdhhc11/Camk1/Cdyl/Dmap1/Gata2/Mrgbp/Msl1/Naa16/Rapgef3/Sirt1/Zdhhc2/Zdhhc24/Aanat/Brpf3/Phf20/Taf6l/Dip2a/Eomes/Golga7/Ing3/Mbd3/Naa40/Ruvbl2/Terf2ip/Thap7/Atg7/Taf…
GO:0016236	macroautophagy	227	-0.22434331805266	-2.96867425529091	8.95310194688698e-8	0.00000478535711686578	0.00000366190655008713	Sirt1/Smcr8/Tlr2/Usp36/Vps16/Vti1a/Atg9b/Ddrgk1/Htra2/Ift88/Lzts1/Plekhm1/Tmem41b/Atg2a/Becn1/Cln3/Fez1/Gba/Lrrk2/Scfd1/Tecpr1/Ufm1/Wdr45/Zfyve26/Atg12/Atg7/Gpsm1/Myo5a/Rab3gap1/Sptlc2/Tsc1/Usp30/Atg2b/Pikfyve/Pim2/Rab43/2610002M06Rik/Atg14/Atg4b/Atg4d/Atp13a2/Nod1/Ralb/Trp53/Ubxn6/Zfyve1/Emc6/Il4/Lgals8/Pik3c3/Ulk3/Ambra1/Atg16l1/Ift20/Ripk2/Rnf41/Slc25a4/Spg11/Tex264/Vamp8/Ap4m1/Atg9a/Hdac10/Ma…
GO:0032200	telomere organization	135	-0.283947731662021	-3.11926056562898	9.12445318032022e-8	0.00000483596018556972	0.00000370062961802461	H3f3b/Nsmce2/Sirt6/Tert/Dclre1c/Gnl3l/Ino80/Lmna/Map3k4/Prkdc/Rpa1/Ruvbl2/Smg5/Smg6/Terf2ip/Xrcc6/Zfp365/Apex1/Ercc4/Pkib/Slx1b/Gar1/Mapk15/Naf1/Pnkp/Ten1/Tprkb/Atm/Atr/Cct5/Hat1/Hsp90aa1/Ino80d/Nat10/Prkcq/Rad51d/Rtel1/Tep1/Wrn/Xrn1/Ccne1/Cct3/Hdac8/Nhp2/Pif1/Rpa2/Tinf2/Acd/Nabp2/Src/Wrap53/Ccne2/Hus1/Ino80c/Upf1/Xrcc3/Ruvbl1/Telo2/Mcrs1/Xrcc4/Dkc1/Uchl5/Nfrkb/Ercc1/Nbn/Pml/H3f3a/Hmbox1/Parn/Zbt…
GO:0072521	purine-containing compound metabolic process	365	-0.185190330940648	-2.79248780488336	9.42456083440834e-8	0.00000495339209855112	0.00000379049223033002	Acot9/Acpp/Adcy1/Adcy10/Bpgm/Dguok/Dip2a/Far2/Galk1/Gapdhs/Itpa/Lrrk2/Mthfd1/Nme7/Nudt7/Sult2b1/Tdo2/Trem2/Actn3/Dhtkd1/Gpam/Mpc2/Paics/Pemt/Scp2/Slc2a6/Sult1b1/Acaca/Adpgk/Bad/Entpd7/Hdac4/Hmgcr/Mvk/Uox/Acot8/Acsl6/Ak2/Ampd3/Aprt/Atic/Fbp1/Gale/Gart/Il3/Keg1/Lacc1/Map2k1/Nme4/Nt5c/Nudt15/Pth2/Sphk2/Stat3/Acot7/Acsm3/Ampd2/Atp5e/Atp5j/Ces1d/Coasy/Dgat1/Enpp4/Il4/Nme3/Nudt9/Oasl2/Pemt/Ran/Rd3/Acot…
GO:0019693	ribose phosphate metabolic process	351	-0.19220444898126	-2.85491741371634	1.04047686005586e-7	0.00000542337814576223	0.00000415014041179305	Nppa/Nudt2/Oxct2a/Rora/Sirt6/Uck2/Upb1/Acot9/Adcy1/Adcy10/Bpgm/Dguok/Dip2a/Entpd4/Far2/Galk1/Gapdhs/Itpa/Lrrk2/Mthfd1/Nme7/Nudt7/Sult2b1/Tdo2/Trem2/Upp1/Actn3/Dhtkd1/Gpam/Mpc2/Paics/Scp2/Slc2a6/Sult1b1/Acaca/Adpgk/Bad/Entpd7/Hdac4/Hmgcr/Mvk/Uox/Acot8/Acsl6/Ak2/Ampd3/Aprt/Atic/Fbp1/Gale/Gart/Il3/Keg1/Map2k1/Nme4/Nt5c/Pth2/Sphk2/Stat3/Acot7/Acsm3/Ampd2/Atp5e/Atp5j/Ces1d/Cmpk1/Coasy/Dgat1/Il4/Nme3/N…
GO:1902850	microtubule cytoskeleton organization involved in mitosis	136	-0.276861328845803	-3.05410905997878	1.17469197509724e-7	0.00000607277236634288	0.00000464707739932775	Nin/Pibf1/Wdr62/Ccsap/Eya1/Map10/Nde1/Plk1/Racgap1/Rae1/Spice1/Nuf2/Psrc1/Wrap73/Bora/Ccnb1/Efhc2/Pcnt/Poc1a/Smc3/Vps4b/Aaas/Arhgef2/Fsd1/Mad2l1/Nsfl1c/Stag1/Aurka/Golga2/Htt/Map9/Pkd1/Chmp1a/Mecp2/Stil/Tacc3/Ankrd53/Cenpa/Chek2/Chmp4c/Clasp2/Spry2/Zw10/Mcph1/Tubg2/Cep192/Eml1/Fbxw11/Nusap1/Plk2/Prc1/Dctn2/Cep97/Smc1a/Cdc20/Kif23/Kif3b/Kif4/Pafah1b1/Setd2/Sbds/Cep126/Tacc2/Dctn6/Itgb1/Map4/Ndc80/…
GO:0055003	cardiac myofibril assembly	17	-0.680353425684039	-3.10804492203634	1.19163019177115e-7	0.00000611025334918749	0.00000467575903232409	Prox1/Smad4/Fhod3/Nrap/Srf/Tcap/Actc1/Mylk3/Nebl/Myl2/Mef2a/Csrp3/Ttn
GO:0043487	regulation of RNA stability	153	-0.267629261604066	-3.08374455734383	1.22385641470983e-7	0.00000622488903836683	0.00000476348188577636	Tnrc6c/Angel2/E2f1/Khsrp/Mettl16/Syncrip/Carhsp1/Fmr1/Samd4b/Cacng7/Cpeb3/Exosc8/Gdnf/Pcbp4/Pan3/Parn/Nanos2/Zcchc17/Alkbh5/Hnrnpd/Taf15/Ybx2/Noct/Npm1/Pan2/Patl1/Pabpc4/Polr2d/Tob1/Vegfa/Dhx36/Pabpc1/Paip1/Thrap3/Hnrnpa0/Nsun2/Srsf1/Cnot7/Tnrc6a/Ythdf3/Mtor/Fastkd1/Rock2/Vim/Zfp36l1/Nanos3/Ythdf1/Cnot6l/Rc3h2/Fus/Ybx1/Dcp2/Hnrnpm/Cnot2/Elavl1/Fxr1/Pum2/Rnasel/Pum1/Rock1/Rbm38/Fastk/Cnot6/Polr2g/…
GO:0006163	purine nucleotide metabolic process	345	-0.187803849150742	-2.77872815220633	1.2426864236621e-7	0.0000062700986192295	0.00000479807768630799	Acot9/Adcy1/Adcy10/Bpgm/Dguok/Dip2a/Far2/Galk1/Gapdhs/Itpa/Lrrk2/Mthfd1/Nme7/Nudt7/Sult2b1/Tdo2/Trem2/Actn3/Dhtkd1/Gpam/Mpc2/Paics/Scp2/Slc2a6/Sult1b1/Acaca/Adpgk/Bad/Entpd7/Hdac4/Hmgcr/Mvk/Uox/Acot8/Acsl6/Ak2/Ampd3/Aprt/Atic/Fbp1/Gale/Gart/Il3/Keg1/Lacc1/Map2k1/Nme4/Nt5c/Nudt15/Pth2/Sphk2/Stat3/Acot7/Acsm3/Ampd2/Atp5e/Atp5j/Ces1d/Coasy/Dgat1/Il4/Nme3/Nudt9/Oasl2/Ran/Rd3/Acot11/Acsm1/Ampd1/Ehhadh…
GO:1903313	positive regulation of mRNA metabolic process	123	-0.292539219310975	-3.113728326143	1.27213696739265e-7	0.00000632861908296336	0.00000484285939522286	Zfp64/Ccnb1/Celf4/Dcp1a/Dnd1/Hsf1/Mlh1/Ncbp2/Pnldc1/Upf1/Dazap1/Nudt21/Prdx6/Slc39a5/Eif4a3/Gm21693/Rbmxl1/Paf1/Tnrc6c/Khsrp/Mettl16/Syncrip/Prdx6b/Samd4b/Cpeb3/Exosc8/Ncbp1/Pan3/Parn/Adarb1/Nanos2/Hnrnpd/Prpf19/Tra2b/Noct/Pan2/Patl1/Rbm3/Polr2d/Tob1/Dhx36/Pabpc1/Paip1/Thrap3/Gm7324/Ncl/Cnot7/Nup98/Tnrc6a/Ythdf3/Gtpbp1/Rock2/Zfp36l1/Nanos3/Ythdf1/Cnot6l/Rc3h2/Tra2a/Ybx1/Dcp2/Rbmx/Cnot2/Pum1/Rock1…
GO:0034660	ncRNA metabolic process	475	-0.167606815803849	-2.7220739565413	1.27435329560226e-7	0.00000632861908296336	0.00000484285939522286	Nsun2/Nsun4/Piwil1/Rps16/Rsl1d1/Tdrd9/Tsen2/Utp23/Ythdf2/Ang6/Dus4l/Exosc3/Hars2/Piwil2/Pwp2/Thg1l/Thumpd3/Tnf/Trmt1l/Tsen34/Tsnax/Tut1/Wbp11/Cdkn2a/Clp1/Dhx37/Dph3/Esr1/Fkbp6/Mars2/Mphosph6/Polr1b/Ptcd1/Qtrt1/Rps24/Tdrd5/Tdrd6/Trmt10a/Tyw1/Utp18/Vars/Bcdin3d/Elp3/Eri1/Ftsj3/Nol9/Nop14/Nr2f1/Rpp25l/Rpp30/Sars/Smarcb1/Tdrd1/Tdrd7/Tsr1/Abt1/Ddx49/Dis3/Ice2/Isg20/Mettl6/Rexo4/Rps17/Trim71/Trit1/Trmt…
GO:1900151	regulation of nuclear-transcribed mRNA catabolic process, deadenylation-dependent decay	22	-0.614398123353606	-3.14989253134836	1.29560685865364e-7	0.00000638390035744415	0.00000488516237411755	Tnrc6c/Syncrip/Cpeb3/Nanos2/Hnrnpd/Tob1/Dhx36/Pabpc1/Paip1/Cnot7/Zfp36l1/Nanos3/Ybx1/Rc3h1/Dhx9/Ago2/Hnrnpu/Cnot1/Csde1
GO:0055007	cardiac muscle cell differentiation	141	-0.274239952859635	-3.07638172149943	1.44192535248465e-7	0.00000701471699787042	0.00000536788321000657	Myocd/Agt/Alpk3/Hand2/Isl1/Rarb/Adrb1/Efnb2/Akap13/Tbx18/Nr3c1/Vegfa/Prox1/Akap6/Smad4/Hey2/Myo18b/Speg/Yy1/Hdac3/Itgb1/Pdlim5/Mtor/Cacybp/Gata4/Tomm70a/Bmpr1a/Acadm/Mef2c/Fhl2/Gata6/Fhod3/Nrap/Srf/Tcap/Asb2/Actc1/Sox6/Mylk3/Cav3/Nebl/Gsk3a/Gsk3b/Lrrc10/Hdac2/Bves/Myl2/Mef2a/Alpk2/Popdc2/Sorbs2/Hnrnpu/Xirp1/Tbx5/Csrp3/Slc8a1/Actn2/Myh6/Ttn
GO:0000723	telomere maintenance	130	-0.2822751205035	-3.06949908098047	1.44587475776622e-7	0.00000701471699787042	0.00000536788321000657	Nsmce2/Sirt6/Tert/Dclre1c/Gnl3l/Ino80/Lmna/Map3k4/Prkdc/Rpa1/Ruvbl2/Smg5/Smg6/Terf2ip/Xrcc6/Zfp365/Apex1/Ercc4/Pkib/Slx1b/Gar1/Mapk15/Naf1/Pnkp/Ten1/Tprkb/Atm/Atr/Cct5/Hsp90aa1/Ino80d/Nat10/Prkcq/Rad51d/Rtel1/Tep1/Wrn/Xrn1/Ccne1/Cct3/Hdac8/Nhp2/Pif1/Rpa2/Tinf2/Acd/Nabp2/Src/Wrap53/Ccne2/Hus1/Ino80c/Upf1/Xrcc3/Ruvbl1/Telo2/Mcrs1/Xrcc4/Dkc1/Uchl5/Nfrkb/Ercc1/Nbn/Pml/Hmbox1/Parn/Zbtb48/Actl6a/Brca2/…
GO:0009132	nucleoside diphosphate metabolic process	121	-0.293756207574674	-3.11045776076631	1.47884258611919e-7	0.00000711989327530821	0.0000054483674225444	Ddit4/Foxk1/Htr2a/App/Nt5e/Prkaa1/Psen1/Aldoart2/Arl2/Myc/Prkag3/Aldoc/Dtymk/Hk2/Git1/Tigar/Eno1b/Ak3/Pgk1/Hk1/Slc4a4/Nme1/Ak4/Ep300/Galt/Jmjd8/Rrm2/Umps/Pgam2/Pfkl/Foxk2/Prkag2/Insr/Pfkp/Slc4a1/Eno3/Entpd5/Mtch2/Tpi1/Rrm1/Gapdh/Aldoart1/Hif1a/Mpi/Pfkm/Ak1/Nudt7/Pkm/Aldoa/Ier3/Ncor1/Ogt/Ppargc1a/Gm3839/Gpi1/Prkaa2/Ogdh/Gm10358
GO:0031032	actomyosin structure organization	205	-0.23422038008099	-2.98790221725837	1.50554320469241e-7	0.00000719353105454168	0.00000550471737919831	Ccdc88a/Epb41l5/Fam171a1/Pak2/Frmd5/Mkks/Ppm1e/Ppp1r9a/S1pr1/Kank4/Rgcc/Rhoc/Nf2/Wasf2/Acta1/Akap13/Lmod2/Myl9/Phldb2/Tgfb3/Pgm5/Prox1/Epb41/Lmod3/Cdc42bpa/Trpm7/Evl/Myo18a/Smad4/Myoc/Itgb1/Mtor/Rock2/Tpm1/Dlc1/Rac1/Ect2/Eln/Pdcd6ip/Ptger4/Abl1/Tjp1/Flnc/Stmn1/Cul3/Mef2c/Sorbs1/Epb41l3/Fhod3/Nrap/Rock1/Srf/Tcap/Csrp1/Myom2/Cdc42/Actc1/Fermt2/Cfl2/Mylk3/Cav3/Nebl/Rhoa/Cd47/Mfn2/Mypn/Hdac2/Myl2/Cas…
GO:0055117	regulation of cardiac muscle contraction	67	-0.377668186425948	-3.23721404397574	1.80894056410535e-7	0.0000085781865697838	0.00000656429955395571	P2rx4/Adrb1/Cacna1h/Akap9/Tmem38b/Dsg2/Calm1/Agrn/Jup/Akap6/Calm3/Ctnna3/Atp1a2/Scn5a/Gata4/Cav1/Dmd/Sumo1/Pkp2/Kcnq1/Rnf207/Atp1b1/Tmem38a/Cav3/Casq2/Dsp/Calm2/Cacna1c/Atp1a1/Atp2a2/Pln/Slc8a1/Ryr2/Fxyd1
GO:0086004	regulation of cardiac muscle cell contraction	36	-0.494363786371602	-3.1826936875714	1.86923858290886e-7	0.0000087328057351157	0.00000668261902739738	Stc1/Ank2/Adrb1/Cacna1h/Akap9/Dsg2/Jup/Akap6/Ctnna3/Atp1a2/Scn5a/Gata4/Cav1/Sumo1/Pkp2/Cav3/Casq2/Dsp/Cacna1c/Atp1a1/Atp2a2/Pln/Ryr2/Fxyd1
GO:0016482	cytosolic transport	147	-0.265089134495718	-3.01037977709178	1.85571217630665e-7	0.0000087328057351157	0.00000668261902739738	Snf8/Snx16/Vps26b/Flna/Gcc2/Ighm/Laptm5/Stx8/Tbc1d10a/Tbc1d14/Vamp3/Ykt6/Aktip/Sgsm2/Tmem87a/Vti1a/Ankrd27/Ap1s1/Baiap3/Ehd3/Rab6a/Rbsn/Snx1/Vps52/Becn1/Cln3/Lrrk2/Slc30a6/Snx32/Snx8/Hook1/Trim46/Atp9a/Bet1l/Mtmr2/Pikfyve/Rab5a/Sorl1/Atg14/Map2k1/Rab29/Vps53/Arfrp1/Magel2/Map2/Pik3c3/Ppfia2/Rab9b/Stx16/Syt7/Trim27/Src/Tbc1d10b/Tmem87b/Trappc10/Actr2/Ap4m1/Cln5/Evi5/Heatr5a/Rab7b/Kif1a/Pik3r4/Rab6…
GO:0022411	cellular component disassembly	392	-0.181716551883398	-2.79330906725949	1.93603514794626e-7	0.00000897836299860077	0.00000687052720846253	Sh3bp1/Sh3gl1/Tecpr1/Trem2/Ufm1/Vil1/Wdr45/Atg12/Atg7/Dpp4/Eps8/Exog/Map1b/Sharpin/Ssrp1/Usp30/Atg2b/Atxn7/Eif2d/Map1s/Mid1/Mul1/Nav3/Scin/Vill/2610002M06Rik/Atg14/Atg4b/Atg4d/Bok/Dstn/Eml4/Mcts2/Nsf/Rpl23/Trp53/Twf1/Twf2/Ccsap/Cdk1/Dicer1/Dyrk3/Flii/Itgam/Katnb1/Kif24/Map1a/Map2/Pik3c3/Plk1/Plk3/Sh3pxd2b/Smn1/Tfip11/Zmpste24/Ambra1/Capza1/Fgf13/Flot1/Kif2c/Mid1/Napb/Pbxip1/Rnf41/Slc25a4/Smarcd2/…
GO:0006942	regulation of striated muscle contraction	82	-0.340074654268863	-3.12042287642114	1.98015298130434e-7	0.00000911593054969818	0.0000069757982476223	P2rx4/Adrb1/Cacna1h/Akap9/Tmem38b/Dsg2/Calm1/Agrn/Dmpk/Jup/Akap6/Calm3/Ctnna3/Atp1a2/Scn5a/Gata4/Cav1/Dmd/Sumo1/Pkp2/Kcnq1/Rnf207/Atp1b1/Tmem38a/Cav3/Casq2/Dsp/Casq1/Calm2/Myl3/Cacna1c/Atp1a1/Atp2a2/Pln/Slc8a1/Ryr2/Myh7/Fxyd1
GO:0032259	methylation	331	-0.187247634127762	-2.75659954234954	2.32516595900518e-7	0.0000106266823938012	0.00000813187331963291	Phf20/Pnmt/Prdm10/Prdm14/Prdm5/Prmt7/Rab6a/Rrp8/Tdrkh/Wdr4/Eomes/Gfi1/Kdm4b/Kdm4d/Lmna/Mettl25/Mettl3/Mthfr/Pax5/Pld6/Prdm15/Pygo2/Setd6/Trdmt1/Trmt1/Trmt13/Trmt6/Zc3h13/Zfp110/Ash2l/Dydc1/Henmt1/Kdm1b/Lcmt2/Morc1/Pemt/Rab3d/Tdrd12/Dppa3/Ftx/Prdm16/Smyd4/Wt1/Arid4b/Cmtr1/Ctcfl/Dnmt3a/Kdm4c/Mecom/Mettl1/Mettl23/Nr1h4/Nsun3/Pax7/Pih1d1/Rtf1/Suv39h2/Cbll1/Comtd1/Coprs/Coq3/Dnmt1/Dydc2/Fbl/Fdxacb1/Fe…
GO:0090407	organophosphate biosynthetic process	448	-0.168499299000571	-2.67475966819518	2.50040772781698e-7	0.0000113453752081595	0.00000868183978193174	Gpat2/Htr2c/Ldhd/Nmnat1/Nppa/Ntsr1/Nudt2/P2ry6/Pcx/Pdgfa/Pigb/Pik3r3/Sh3yl1/Socs3/Uck2/Adcy1/Adcy10/Becn1/Cln3/Dguok/Dip2a/Ip6k1/Mocs1/Mthfd1/Nme7/Pgap1/Pigg/Pigw/Pip5k1a/Pla2g4c/Sla2/Socs7/Trem2/Ttc7/Upp1/Adcyap1r1/Ckmt2/Gpam/Ido1/Lpcat4/Mpc2/Paics/Pemt/Scp2/Sptlc2/Agpat4/Gphn/Inpp1/Itpka/Mvk/Pgap3/Pla2g5/Rrm2b/Tbpl1/Abhd8/Acsl6/Ak2/Ampd3/Apoa2/Aprt/Atg14/Atic/Dgka/Dgkd/Gart/Lcat/Map2k1/Nme4/Nmn…
GO:0035051	cardiocyte differentiation	176	-0.244272450413699	-2.92247835793128	2.54338541794094e-7	0.0000114579513078239	0.00000876798657237535	Agt/Alpk3/Hand2/Isl1/Rarb/Adrb1/Efnb2/Akap13/Tbx18/Mapk1/Nr3c1/Vegfa/Prox1/Dhx36/Akap6/Smad4/Bmp7/Hey2/Myo18b/Speg/Yy1/Hdac3/Itgb1/Pdlim5/Mtor/Tgfb2/Smad6/Cacybp/Gata4/Lrp6/Tomm70a/Bmpr1a/Acadm/Mef2c/Fhl2/Gata6/Fhod3/Nrap/Srf/Tcap/Asb2/Mapk3/Cdc42/Actc1/Sox6/Mylk3/Cav3/Nebl/Gsk3a/Cited2/Gsk3b/Pbrm1/Lrrc10/Hdac2/Bves/Myl2/Mef2a/Alpk2/Popdc2/Sorbs2/Hnrnpu/Xirp1/Tbx5/Csrp3/Slc8a1/Actn2/Myh6/Ttn
GO:0010256	endomembrane system organization	464	-0.166810914554339	-2.67998534337318	2.64095117169118e-7	0.0000118131057020257	0.00000903976194266819	Pla2g3/Plekhf1/Rab29/Reep2/Sec23ip/Sgip1/Tle6/Tmed3/Tmed5/Whamm/Zfyve27/Als2/Arl6ip1/Ccdc136/Ccdc47/Cdk1/Emc4/Emc6/Folr1/Lemd3/Myrf/Pik3c3/Plk1/Plk3/Rab3a/Stx16/Sun3/Sun5/Syngr1/Syt7/Tjap1/Zmpste24/Ano6/Clu/Cog4/Degs1/Flot1/Lemd2/Lyst/Ndrg1/Snap47/Snx9/Usp8/Xkr8/Zfp385a/Baiap2/Bcas3/Cd9/Coro7/Ehd2/Emc3/Emc8/Emc9/Gper1/Myh9/Nup155/P2rx7/Reep1/Rnf26/Synj1/Ticam2/Tlcd2/Vcpip1/Vps4b/Xkr6/Yipf5/Bag5/B…
GO:1903522	regulation of blood circulation	258	-0.208139139034381	-2.85811786583203	2.81633711883022e-7	0.0000125089001468044	0.00000957220584865573	Tbxas1/Tnnt2/Atp2b1/Cd38/Chrna7/Epas1/Gjd3/Hopx/S100a1/Stc1/Add3/Ank2/Ankrd39/Ffar3/Htr2a/Oxt/App/Dusp5/F2r/Gjc1/Agt/Isl1/Mgll/P2rx4/Tacr3/Thra/Adrb1/Cacna1g/Cacna1h/Akap9/Kcnh2/Pebp1/Snta1/Tbx18/Tmem38b/Agtr1a/Akt1/Dsg2/Scn2b/Calm1/Kcne1/Agrn/Dmpk/Jup/Akap6/Kcnn2/Hey2/Apln/Calm3/Ctnna3/Cacna1d/Cacnb2/Atp1a2/Gja1/Scn5a/Tgfb2/Mdm4/Tpm1/Cacna2d2/Smad6/Gata4/Hrc/Prkca/Cav1/Dmd/Sumo1/Abl1/Pkp2/Zdhhc2…
GO:0042176	regulation of protein catabolic process	373	-0.180357340455714	-2.73480248447573	2.87142887157126e-7	0.0000126644069181818	0.00000969120454630418	Rgma/Rnf144b/Rnf217/Sh3d19/Sirt6/Snx1/Tlk2/Tmem67/Trib2/Ube3a/Wnt10b/Apc2/Gba/Grin2c/Hspbp1/Lrrk2/Ptpn3/Sox17/Trem2/Trim39/Ube2v2/Zer1/Asb9/Atg7/Banp/C4bp/Cblb/Hecw1/Psmf1/Rela/Sgsm3/Timp1/Timp2/Zp3r/Anks1/Dedd/Disc1/Hmgcr/Mapk15/Rhbdd3/Rnf40/Sorl1/Ankib1/Atg4b/Atp13a2/Bbs7/Cul4b/Fbxl20/Fmn2/Gipc1/Gna12/Hsp90aa1/Lamp3/N4bp1/Nsf/Nudt15/Oaz2/Pithd1/Prkcg/Rchy1/Rnft1/Rpl23/Rybp/Axin1/Ctsa/Ddb1/Grin2…
GO:0006900	vesicle budding from membrane	57	-0.4047752611635	-3.20574684372918	2.97029859816734e-7	0.000013009495318501	0.0000099552770998518	Pdcd6/Sec13/Sec23b/Slc2a4/P2rx7/Prkci/Sec31b/Vps4a/Preb/Sec24a/Sec24b/Trim72/Gbf1/Sar1b/Snx3/Wasl/Arf1/Chmp4c/Insig1/Klhl12/Ap3d1/Golph3/Arfgap2/Sec24d/Ap2m1/Ap3b1/Myo18a/Picalm/Sec24c/Vapb/Tmed10/Chmp4b/Rilp/Tbc1d20/Rab1a/Cul3/Sec23a/Sec31a/Chmp5/Golph3l/Snap91/Vapa/Sar1a
GO:0002181	cytoplasmic translation	89	-0.331519962970845	-3.14295648322318	3.06598063537106e-7	0.0000133359585291622	0.0000102050970694565	Syncrip/Drg2/Fmr1/Cpeb3/Eif4b/Nck1/Rpl6/Eif2s2/Hnrnpd/Rbm4/Rbm4/Rpl10a/Eif4a1/Rplp0/Dhx36/Eif4ebp1/Paip1/Eif3i/Rbm4/Rplp1/Rpl19/Cpeb2/Zcchc13/Rps29/Eif3d/Rpl32/Ybx1/Etf1/Rpl29/Gm3550/Eif3a/Mcts1/Eif2s3x/Cpeb4/Drg1/Eif3m/Dhx9/Eif4h/Pkm/Rpl18/Eef2/Hnrnpu/Rbm24/Rpl36/Rpsa/Rpl9-ps6/Csde1/Rps26/Rpl8/Rpl18a
GO:0140014	mitotic nuclear division	264	-0.211471065197288	-2.91679133786251	3.11309681633836e-7	0.0000134481517949631	0.0000102909509033247	Ccsap/Cenpc1/Cenpk/Fbxo5/Kntc1/Map10/Ncaph2/Nde1/Plk1/Racgap1/Ran/Spag5/Spice1/Baz1b/Igf1/Kif2c/Klhl22/Lrp5/Nuf2/Psrc1/Wrap73/Zwilch/Bora/Ccnb1/Ctdp1/Igf2/Kif14/Nek6/Smc3/Vps4b/Xrcc3/Ywhah/Aaas/Ccdc8/Cep85/Espl1/Klhdc8b/Mad2l1/Nsfl1c/Pdgfb/Stag1/Vps4a/Aurka/Banf1/Cdk11b/Golga2/Map9/Mtbp/Neurog1/Pdgfrb/Cdc16/Cdc6/Champ1/Chmp1a/Dscc1/Kif18a/Rb1/Smarca5/Tacc3/Ankrd53/Chek2/Chmp4c/Clasp2/Tgfb1/Zw10/C…
GO:0043414	macromolecule methylation	288	-0.196905435763347	-2.79827561525902	3.21266200381054e-7	0.0000137838498353966	0.0000105478376566211	Phf20/Prdm14/Prdm5/Prmt7/Rab6a/Rrp8/Tdrkh/Wdr4/Eomes/Gfi1/Kdm4b/Kdm4d/Lmna/Mettl3/Mthfr/Pax5/Pld6/Pygo2/Setd6/Trdmt1/Trmt1/Trmt13/Trmt6/Zc3h13/Zfp110/Ash2l/Dydc1/Henmt1/Kdm1b/Lcmt2/Morc1/Rab3d/Tdrd12/Dppa3/Ftx/Wt1/Arid4b/Cmtr1/Ctcfl/Dnmt3a/Kdm4c/Mettl1/Nr1h4/Nsun3/Pax7/Pih1d1/Rtf1/Suv39h2/Cbll1/Coprs/Dnmt1/Dydc2/Fbl/Fdxacb1/Fendrr/Rbbp5/Rnf20/Tgs1/Zfp57/Zmpste24/Alkbh8/Brca1/Dmrtc2/Emg1/Mael/Mbd4…
GO:0045787	positive regulation of cell cycle	339	-0.181246869983022	-2.68173191000175	3.27873667479827e-7	0.0000139722920324004	0.0000106920395831793	Mrgpra9/Ncapg/Nsmce2/Pim1/Rad51ap1/Tert/Tmod3/Wnt10b/Ascl1/Becn1/Calr/Cdc7/Foxg1/Ino80/Mad1l1/Ncapg2/Nkx3-1/Npm2/Plk4/Rad51b/Tbx2/Apex1/Cdc14a/Cdk5rap1/Cdt1/Cenpe/Hoxa13/Kcna5/Mblac1/Pbx1/Rara/Stat5a/Tal1/Cdc23/Fgf8/Foxa1/Lsm11/Mapk15/Mnat1/Mrgpra4/Orc1/Plcb1/Rrm2b/Wnt4/Ccpg1/Cdk5r1/Cep295/Cspp1/Cul4b/Dazl/Dync1li1/Flt3l/Gipc1/Id2/Plcg2/Prap1/Slf1/Smpd3/Stxbp4/Trim21/Trp53/Anp32b/Cdk1/Dyrk3/Fbxo5…
GO:1903115	regulation of actin filament-based movement	44	-0.449945384782224	-3.18306451683096	3.42381358703552e-7	0.0000144926122774718	0.0000110902050841101	Adrb1/Cacna1h/Pdpn/Akap9/Dsg2/Jup/Akap6/Ctnna3/Atp1a2/Scn5a/Gata4/Cav1/Sumo1/Pkp2/Cav3/Tnnc1/Casq2/Dsp/Cacna1c/Acta2/Atp1a1/Atp2a2/Pln/Ryr2/Fxyd1
GO:0045727	positive regulation of translation	127	-0.277471652279809	-3.00795623195219	3.48302791423746e-7	0.0000146449713700638	0.0000112067950784412	Ptk2b/Trmt10c/Eif4a3/Larp1b/Mir466l/Uhmk1/Erbb2/Rpusd4/Eif2ak4/Habp4/Rpl5/Secisbp2/Syncrip/Eif6/Fmr1/Plxnb2/Cpeb3/Zcchc4/Nck1/Hnrnpd/Rbm4/Rbm4/Npm1/Rbm3/Mapk1/Polr2d/Tob1/Ngrn/Dhx36/Eif4g1/Paip1/Pcif1/Rbm4/Akap6/Slc35a4/Ythdf3/Ddx3x/Mtor/Rbms3/Vim/Zcchc13/Khdrbs1/Uqcc2/Ythdf1/Coa3/Eif3d/Eif4g3/Hnrnpl/Ybx1/Rps3a1/Elavl1/Fxr1/Mettl5/Impact/Mapk3/Mpv17l2/Polr2g/Larp4b/Eif5a/Eif2s3x/Larp4/Mrps27/Dhx9…
GO:0018394	peptidyl-lysine acetylation	174	-0.243913505280603	-2.92662276516202	3.73567213225111e-7	0.0000156032345285482	0.0000119400883418413	Hdac8/Ing5/Morf4l2/Pcgf2/Sdr16c5/Tada1/Vps72/Zmpste24/Atat1/Brca1/Jade1/Meaf6/Pbxip1/Arrb1/Muc1/Por/Usp22/Brd1/Brd7/Ctcf/Kansl1/Kat5/Noc2l/Ruvbl1/Taf7/Wdr5/Zzz3/Brpf1/Crtc2/Mcrs1/Naa60/Paxip1/Snca/Eid1/Kat2b/Mbtd1/Mecp2/Msl2/Rps6ka5/Tada2a/Tgfb1/Klf15/Nat8/Pml/Taf6/Tcf3/Brd8/Dr1/Iws1/Per1/App/Bmi1/Myocd/Prkaa1/Actl6a/Brca2/Isl1/Taf10/Kansl2/Lef1/Park7/Zfp451/Nap1l2/Ncoa1/Wbp2/Epc2/Mbip/Sirt3/Dip2…
GO:1903578	regulation of ATP metabolic process	80	-0.34448416705471	-3.13447036441286	3.89725071505775e-7	0.0000161710264867561	0.0000123745806984348	Ppif/Abcd1/Eif6/Ddit4/Dnajc30/Htr2a/App/Prkaa1/Psen1/Arl2/Bcl2l1/Myc/Atp7a/Git1/Tigar/Eno1b/Slc4a4/Ak4/Ep300/Jmjd8/Slc25a23/Ndufc2/Uqcc2/Shmt2/Dnm1l/Prkag2/Insr/Slc4a1/Cox7a2l/Entpd5/Mtch2/Hif1a/Fis1/Dnajc15/Atpif1/Rhoa/Vcp/Ier3/Ncor1/Ogt/Ppargc1a/Cox7a2/Cox7a1/Prkaa2
GO:0006401	RNA catabolic process	248	-0.208966882367416	-2.85876306023846	3.94691166050929e-7	0.0000162700469560994	0.000012450354292009	Brf1/Dcp1a/Dnd1/Drosha/Edc3/Lsm5/Mlh1/Ncbp2/Pnldc1/Upf1/Casc3/Lsm2/Nudt16/Smg7/Cnot11/Eif4a3/Exosc4/Magohb/Meioc/Mir466l/Rbm7/Traf2/Dkc1/Lsm4/Tnrc6c/Angel2/E2f1/Gspt2/Khsrp/Lsm6/Mettl16/Secisbp2/Syncrip/Carhsp1/Fmr1/Samd4b/Cacng7/Cpeb3/Dis3l2/Exosc8/Gdnf/Lsm3/Pcbp4/Rnps1/Gspt1/Ncbp1/Pan3/Parn/Snd1/Lsm7/Nanos2/Smg8/Supv3l1/Zcchc17/Zpr1/Alkbh5/Hnrnpd/Taf15/Ybx2/Zswim8/Noct/Npm1/Pan2/Patl1/Lrpprc/Nr…
GO:0070979	protein K11-linked ubiquitination	30	-0.519003515880773	-3.06854359747886	4.14746970122511e-7	0.0000169857736400174	0.0000129980509775237	Rnf26/Ube2e2/Ube2dnl1/Cdc16/Ube2e3/Ube2u/Ube2w/Ube2t/Anapc10/Anapc4/Anapc11/Cdc26/Rnf26/Ube2a/Ube2d3/Ube2s/Anapc1/Rnf4/Ube2b/Ube2l3/Arel1/Anapc5/Ube2h/Cdc27/Ube2c/Anapc13
GO:0006888	endoplasmic reticulum to Golgi vesicle-mediated transport	115	-0.29024878373841	-3.0278952188262	4.40704461500125e-7	0.0000179324067011696	0.0000137224445227713	Hyou1/Pdcd6/Sec13/Sec23b/Bcap29/Nrbp1/Nrbp2/Ticam2/Yipf5/Lman2l/Mppe1/Sec31b/Copg1/Golga2/Htt/Preb/Rint1/Rnf139/Sec24a/Sec24b/Sar1b/Trappc12/Arf1/Copa/Zw10/Copg2/Insig1/Klhl12/Uso1/Yipf4/Creb3l2/Lmf1/Ergic2/Trappc2/Copb2/Sec22a/Sec24d/Stx17/Trappc3/Trip11/Cnih4/Copb1/0610009B22Rik/Lman2/Trappc11/Trappc8/Tex261/Trappc1/Yif1b/Sec24c/Vapb/Kdelr3/Tmed10/Tmed2/Bcap31/Tbc1d20/Rab1a/Spast/Tfg/Cul3/Kdelr…
GO:1902903	regulation of supramolecular fiber organization	354	-0.178310243748155	-2.65659625396019	4.58344707031329e-7	0.0000185306414567089	0.0000141802326703012	Sh3bp1/Shank3/Tbcd/Trem2/Vil1/Arhgef18/Arpc1b/Daam2/Efemp2/Emilin1/Eps8/F11r/Fhod1/Map1b/Ppm1f/Ssh1/Tsc1/Atxn7/Cgnl1/Chadl/Fmn1/Map1s/Mid1/Nav3/Rhpn1/Scin/Tesk1/Vill/Wnt4/Aebp1/Arhgap18/Arhgef10l/Coro2b/Dstn/Eml4/Gmfb/Gpr65/Nin/Nox4/Prkcq/Serpinf2/Shank1/Slit2/Ttc8/Twf1/Twf2/Whamm/Alms1/Arhgef15/Ccl24/Coro1b/Cyfip1/Dbnl/Fer/Flii/Gmfg/Icam1/Katnb1/Magel2/Map1a/Map2/Pfn4/Pick1/Sh3pxd2b/Trim27/Wnt11…
GO:0016311	dephosphorylation	330	-0.184482804416143	-2.71818671945945	4.90245102128876e-7	0.0000196941137524001	0.0000150705584529728	Ppm1l/Ppp2r5b/Ptpn18/Ptpn3/Ptprf/Smg5/Sppl3/Ublcp1/Bcl2/Cdc14a/Mtmr10/Pdp2/Ppm1f/Ppp1r1b/Ssh1/Thnsl2/Tsc1/Ikbkb/Inpp1/Inpp5d/Mtmr12/Mtmr2/Rpap2/Synj2/Alppl2/Cd33/Dusp12/Dusp8/Fbp1/G6pc/Gna12/Il3/Inpp5e/Iqgap1/Nt5c/Plppr3/Ptpn6/Ptprs/Stk11/Ubash3b/Arpp19/Eya1/Inpp5f/Lhpp/Plpp6/Ppp1r15a/Pxylp1/Ripk3/Rprd1b/Adora1/Alpi/Ambra1/Bag4/Dusp2/Jak2/Ppp1r17/Ptpmt1/Smad3/Src/Ssh2/Acp6/Akp3/Cd300a/Chp2/Ctdp1/…
GO:1901653	cellular response to peptide	296	-0.197701931803449	-2.84332513635418	5.43567147550653e-7	0.0000216979620227973	0.0000166039664991322	Lrp1/Mir143/Pparg/Prkcd/Pten/Ptpn1/Rab15/Sirt1/Socs1/Stat6/Syap1/Timeless/Adrm1/Ager/Cav2/Cpeb1/Enpp1/Pik3r3/Ptpre/Ptprj/Slc26a6/Slc39a14/Socs3/Trim41/Ano1/Atp1a3/Ghsr/Leprotl1/Pck1/Prkdc/Ptprf/Rab13/Socs7/Trem2/Gpam/Myo5a/Prkcb/Prkcz/Rela/Stat5a/Tshr/Ankrd26/Appl1/C1qtnf9/Plcb1/Sorl1/Cacna1a/Gkap1/Lpin2/Mzb1/Nfe2l2/Nod1/Nr1h4/Prkcq/Rpl23/Slc30a10/Smpd3/Stat3/Stxbp4/Trp53/Zdhhc7/Cyfip1/Cyp11a1/Fe…
GO:0010212	response to ionizing radiation	122	-0.286022565026712	-3.04662256223449	5.61537811488652e-7	0.0000222743331890499	0.0000170450239369445	Rad51ap1/Rnf168/Tlk2/Dclre1c/Ino80/Kdm4d/Nabp1/Prkdc/Rad9a/Xrcc6/Bcl2/Cdkn1a/Yap1/Rnf8/Atm/Atr/Ercc6/Prap1/Stk11/Swi5/Trp53/Wrn/Aen/Brat1/D7Ertd443e/Eya1/Rad9b/Rfwd3/Rhno1/Tnks1bp1/Zmpste24/Brca1/Fancd2/Ifi204/Lig4/Nabp2/Rad54l/Uimc1/Clk2/Hsf1/Hus1/Msh2/Nek1/Tank/Bbc3/Kat5/Mdm2/Xrcc2/Hmga2/Paxip1/Rhob/Xrcc4/Hras/Mapk14/Xrra1/Chek2/Ints3/Net1/Tgfb1/Ercc1/Kars/Pml/Eya3/Inip/Ticrr/Tmem109/Prkaa1/Bcl…
GO:0010639	negative regulation of organelle organization	346	-0.181614638786616	-2.6863185021164	5.82206451216735e-7	0.0000229498505488997	0.0000175619511765048	Gnl3l/Inpp5j/Kifc1/Lmna/Lrrk2/Mad1l1/Scfd1/Shank3/Smg6/Spdl1/Tbcd/Terf2ip/Ttk/Vil1/Arhgef18/Cdt1/Cenpe/Eps8/Ercc4/Espn/F11r/Hgf/Map1b/Ssh1/Usp30/Yap1/Atxn7/Cgnl1/Mid1/Mnat1/Mul1/Nav3/Rhpn1/Scin/Ten1/Tesk1/Vill/Atm/Bcl2l2/Bok/Ccp110/Coro2b/Dync1li1/Eml4/Gmfb/Nat10/Prap1/Prelid1/Rtel1/Shank1/Slit2/Tbc1d30/Trp53/Twf1/Twf2/Coro1b/Fbxo5/Flii/Gmfg/Katnb1/Kif24/Kntc1/Map1a/Map2/Nubp1/Pfn4/Pick1/Pif1/Plk…
GO:0006753	nucleoside phosphate metabolic process	424	-0.164749018786975	-2.61430546639395	5.96130092811289e-7	0.0000233527484183901	0.0000178702613634505	Nmnat1/Nppa/Nudt2/Oxct2a/Rora/Sirt6/Uck2/Upb1/Acot9/Acpp/Adcy1/Adcy10/Bpgm/Dguok/Dip2a/Entpd4/Far2/Galk1/Gapdhs/Itpa/Lrrk2/Mthfd1/Nme7/Nudt7/Sult2b1/Tdo2/Trem2/Upp1/Actn3/Dhtkd1/Entpd3/Gpam/Ido1/Mpc2/Paics/Scp2/Slc2a6/Sult1b1/Acaca/Adpgk/Bad/Entpd6/Entpd7/Hdac4/Hmgcr/Mvk/Rrm2b/Tbpl1/Uox/Acot8/Acsl6/Ak2/Ampd3/Aprt/Atic/Fbp1/Gale/Gart/Il3/Keg1/Lacc1/Map2k1/Nme4/Nmnat2/Nt5c/Nudt15/Pth2/Sphk2/Stat3/A…
GO:0000288	nuclear-transcribed mRNA catabolic process, deadenylation-dependent decay	54	-0.397013991886714	-3.0302600116353	6.23163263542987e-7	0.0000241353309170865	0.0000184691182320131	Syncrip/Samd4b/Cpeb3/Exosc8/Pan3/Parn/Nanos2/Hnrnpd/Noct/Pan2/Patl1/Polr2d/Tob1/Dhx36/Pabpc1/Paip1/Cnot7/Tnrc6a/Zfp36l1/Nanos3/Cnot6l/Rc3h2/Ybx1/Dcp2/Cnot2/Cnot6/Polr2g/Rc3h1/Dhx9/Ago2/Hnrnpu/Cnot1/Csde1
GO:0006479	protein methylation	180	-0.237715895240699	-2.88743306469038	6.27587485397523e-7	0.0000241353309170865	0.0000184691182320131	Phf20/Prdm14/Prdm5/Prmt7/Rab6a/Rrp8/Gfi1/Kdm4b/Kdm4d/Lmna/Mthfr/Pax5/Pygo2/Setd6/Zfp110/Ash2l/Dydc1/Lcmt2/Rab3d/Arid4b/Ctcfl/Kdm4c/Nr1h4/Pax7/Pih1d1/Rtf1/Suv39h2/Coprs/Dnmt1/Dydc2/Fbl/Fendrr/Rbbp5/Rnf20/Brca1/Dmrtc2/Mettl11b/Prmt3/Rlf/Setd1a/Wdr61/Zfp335/Baz2a/Camkmt/Ctcf/Gm8334/Kansl1/Kmt2b/Mtf2/Setdb1/Smyd5/Wdr5/Ehmt1/Fam98b/Kdm4a/Mcrs1/Nelfa/Paxip1/Phf1/Prdm12/Prdm8/Prmt6/Pwp1/Supt6/Xbp1/Chtop…
GO:0008213	protein alkylation	180	-0.237715895240699	-2.88743306469038	6.27587485397523e-7	0.0000241353309170865	0.0000184691182320131	Phf20/Prdm14/Prdm5/Prmt7/Rab6a/Rrp8/Gfi1/Kdm4b/Kdm4d/Lmna/Mthfr/Pax5/Pygo2/Setd6/Zfp110/Ash2l/Dydc1/Lcmt2/Rab3d/Arid4b/Ctcfl/Kdm4c/Nr1h4/Pax7/Pih1d1/Rtf1/Suv39h2/Coprs/Dnmt1/Dydc2/Fbl/Fendrr/Rbbp5/Rnf20/Brca1/Dmrtc2/Mettl11b/Prmt3/Rlf/Setd1a/Wdr61/Zfp335/Baz2a/Camkmt/Ctcf/Gm8334/Kansl1/Kmt2b/Mtf2/Setdb1/Smyd5/Wdr5/Ehmt1/Fam98b/Kdm4a/Mcrs1/Nelfa/Paxip1/Phf1/Prdm12/Prdm8/Prmt6/Pwp1/Supt6/Xbp1/Chtop…
GO:0009314	response to radiation	400	-0.170741031679137	-2.63768343747075	6.31551857404423e-7	0.0000241405913009072	0.0000184731436440145	Lrp2/Mapk10/Per2/Sema5b/Tmem161a/Bax/Cngb1/Egr1/Ercc5/Grk1/Il12b/Jun/Mmp2/Mmp9/Rev1/Rpain/Rpe65/Xrcc5/Aurkb/Cacna1f/Casp9/Foxb1/Guca1a/Men1/Nog/Ppid/Rad1/Ttc36/Xpa/Zzef1/Bard1/Dcdc2a/Dcun1d3/Fbxl21/Fbxo4/Irx6/Nfatc4/Rad51/Rgs14/Rhbdd1/Rpgr/Rs1/Slc4a10/Snai2/Syngap1/Usp1/Abca7/Asic2/Grm6/Guca1b/Il1r1/Itgb6/Pmaip1/Rbm4/Slc1a2/Atoh7/Brcc3/Cacna1e/Cirbp/Crhr1/Elane/Ercc8/Fancg/Gucy2f/Hmgn1/Hrh1/Poli/…
GO:2000113	negative regulation of cellular macromolecule biosynthetic process	185	-0.234014901987233	-2.87725384025627	6.48500539673773e-7	0.0000246391138778463	0.0000188546288801791	Khsrp/Mettl16/Mir448/Pask/Syncrip/Bank1/Eif2s1/Eif6/Fmr1/Pml/Samd4b/Cpeb3/Exosc8/Pan3/Parn/Nanos2/Eif2ak1/Hnrnpd/Rbm4/Rbm4/Ybx2/Itm2a/Noct/Pan2/Patl1/Dbi/Eif4ebp2/Polr2d/Tob1/Ireb2/Dhx36/Eif4ebp1/Pabpc1/Paip1/Pcif1/Ncl/Rbm4/Cnot10/Cnot7/Tnrc6a/Ythdf3/Ddx3x/Acer2/Bace2/Cpeb2/Rock2/Zfp36l1/Nanos3/Ythdf1/Cnot6l/Mrpl13/Eif4e/Ilf3/Prkca/Rc3h2/Lsm14a/Ybx1/Dcp2/Ddx6/Cnot2/Fxr1/Pum1/Gapdh/Rock1/Caprin1/E…
GO:0061136	regulation of proteasomal protein catabolic process	171	-0.237752747292714	-2.8438483791735	6.8156605729204e-7	0.0000257403420559335	0.0000196973234962748	Rnf144b/Rnf217/Sirt6/Tlk2/Tmem67/Trib2/Wnt10b/Gba/Hspbp1/Lrrk2/Trem2/Trim39/Ube2v2/Zer1/Atg7/Psmf1/Rnf40/Ankib1/Bbs7/Gipc1/Gna12/Lamp3/N4bp1/Nudt15/Pithd1/Prkcg/Rchy1/Rnft1/Rybp/Axin1/Klhl40/Map1a/Pbk/Plk1/Plk3/Rnf19b/Shh/Socs5/Clu/Desi1/Dnajb2/Nub1/Fbxw7/Rnf144a/Rpl11/Sco1/Senp1/Alad/Bag5/Mdm2/Psme1/Sh3rf1/Aqp11/Aurka/Ccar2/Dab2ip/Gabarapl2/Pkd1/Psmd10/Rnf185/Xbp1/Arih2/Csnk1e/Fbxo22/Uchl5/Usp14…
GO:0017038	protein import	221	-0.216474922167183	-2.84828879773704	7.26911443833102e-7	0.0000272894671205677	0.0000208827629697668	Hsp90aa1/Kpna6/Prkcq/Snupn/Stat3/Trp53/Adar/Cdk1/E2f3/Eif4enif1/Pex26/Ran/Shh/Zc3h12a/Brca1/Clu/Gli3/Jak2/Pex1/Pik3r2/Sec13/Smo/Spg11/Uaca/Apod/Chp2/Gper1/Nfkbia/Nup155/Pam16/Pik3r1/Pkia/Agap3/Appl2/Fam53c/Mbtps1/Nup85/Pex14/Tomm20/Aifm1/Fam53a/Ipo8/Nxt2/Xbp1/Ipo11/Ipo4/Mapk14/Nolc1/Nup88/Tgfb1/Ubr5/Nup133/Nup62cl/Pml/Mavs/Nup188/Pex13/Syk/App/Chp1/Psen1/Agt/Pkig/Tomm40l/Tomt/Zpr1/Ipo13/Pom121/Pt…
GO:1903363	negative regulation of cellular protein catabolic process	73	-0.355140153279417	-3.09296240046178	9.02159937875144e-7	0.0000336681818235416	0.0000257639571171444	Gipc1/Lamp3/N4bp1/Prkcg/Rpl23/Rybp/Klhl40/Map1a/Pbk/Qrich2/Shh/Rpl11/Sco1/Senp1/Alad/Bag5/Mgat3/Aqp11/Ccar2/Cdk5rap3/Dab2ip/Epha4/Gabarapl2/Pdcl3/Ric1/Uchl5/Usp14/Rpl5/Hfe/Pml/Psen2/Mtm1/Rgp1/Psen1/Ubxn1/Park7/Furin/Atraid/Clec16a/Csnk2a2/Sdcbp/Usp7/Rps7/Sgta/Hipk2/Smarcc1/Usp25/Usp19/Laptm4b/Bag6/Efna1/Wac/Csnk2a1/Hsp90ab1/Ogt/Vps35/Eif3h
GO:0006112	energy reserve metabolic process	85	-0.325556248648543	-3.03286299944912	0.00000100310340650539	0.0000372151363813499	0.000028478198878187	Phka1/Stbd1/Akt2/Nr1d1/Prkag3/Rb1cc1/Adrb1/Mc4r/Kl/Akt1/Prlh/Gbe1/Mtor/Adgrf5/Pygl/Phkb/Ppp1r1a/Ppp1cb/Prkag2/Pygb/Insr/Ugp2/Irs2/Acadm/Sorbs1/Pfkm/Cd36/Ptges3/Gsk3a/Gsk3b/Phka2/Epm2aip1/Ppp1r3c/Ppp1r3d/Ppp1cc/Gys1/Ppp1ca/Grb10/Agl/Pygm
GO:0050821	protein stabilization	183	-0.233574588944425	-2.85369051767219	0.000001055140157203	0.00003891677761099	0.0000297803485427869	Otud3/Pfn1/Pik3r1/Rpl11/Wfs1/Bag5/Flot2/Ncor2/Plpp3/Telo2/Wdr81/Cdc37l1/Epha4/Mapk8ip3/Pdcl3/Pfn2/Ppib/Syvn1/Gtpbp4/Tesc/Tnip2/Atp1b2/Bag2/Chek2/Ncln/Rpl5/Cdc37/Dvl3/Ifi30/Pml/Tcf3/Ank2/Cog7/Taf9b/Chp1/Apbb2/Cct4/Hypk/Usp29/Mfsd1/Mtmr9/Park7/Cct2/Cdk7/Npm1/Rab21/Sav1/Cct7/Ipo9/Rabl3/Hspd1/Tcp1/Usp2/Cct8/Ctnnd1/Phb/Cryaa/Phb2/Usp7/Ep300/Grn/Rps7/Tbl1x/Aak1/Pex19/Hip1/Lamp1/Gpihbp1/Tmem88/Ahsp/Sumo…
GO:1901741	positive regulation of myoblast fusion	18	0.610165841051045	2.97797241609573	0.00000110954304793625	0.0000406853953682206	0.0000311337507636947	Scgb3a1
GO:0014896	muscle hypertrophy	105	-0.291947698172412	-2.94417204680735	0.00000113870248386365	0.000041513274946405	0.0000317672703895032	Myocd/Agt/Fbxo32/Hand2/Mir208b/P2rx4/Adrb1/Trpc3/Akap13/Foxo1/Rap1gds1/Nr3c1/Akap6/Smad4/Hey2/Myoc/Yy1/Jarid2/Pdlim5/Mtor/Mstn/Rock2/Gata4/Akap1/Prkca/Tomm70a/Mef2c/Trim63/Gata6/Rock1/Tcap/Cav3/Gsk3a/Gsk3b/Igfbp5/Ezh2/Ppp3ca/Mef2a/Sorbs2/Mlip/Atp2a2/Csrp3/Ryr2/Myh7/Myh6/Ttn
GO:0009199	ribonucleoside triphosphate metabolic process	77	-0.338835358248819	-3.01691753234244	0.00000118130699856604	0.0000428189841376781	0.0000327664403413507	Map2k1/Nme4/Sphk2/Stat3/Ampd2/Atp5e/Atp5j/Il4/Nme3/Ran/Ctps2/Gm5426/Pklr/Stoml2/Impdh1/Ppara/Uqcc3/Ctps/Nme2/Tgfb1/Atp5k/Atp5g1/Atp5j2/Dnajc30/Gimap7/Ldhc/Aldoart2/Bcl2l1/Myc/Pnp/Atp5c1/Eno1b/Ak3/Gimap9/Nme1/Rasl2-9/Atp5d/Atp5l/Gtpbp1/Ak4/Gnai3/Ndufc2/Rhoq/Slc25a13/Atp5o/Nme6/Mfn1/Aldoart1/Atp5h/Atp5b/Atp5g3/Rhoa/Vcp/Pkm/Aldoa/Atp5g2/Opa1/Atp5a1/Ppargc1a
GO:0042742	defense response to bacterium	415	0.160861459325777	2.83148124364392	0.00000119839089142882	0.0000431112972740923	0.0000329901275945213	Muc5b/Ighv1-77/Cxcl13/Ighv10-1/Leap2/Reg3g/Ighv5-9/Ighv1-47/Ighv4-1/Wfdc15a/Ighv1-76/Ighv5-12-4/Ighv1-84/Lyz2/Defb35/Ighv15-2/Mbl1/Ighv1-20/Ighv16-1/Ighv2-7/Ighv14-1/Ighv3-5/Ighv8-12/Ighv7-4/Defb25/Ighv8-2/Colec12/Defb21/Ighv1-63/Ighv14-2/Npy/Sftpd/Ighv7-1/Ighv8-5/Vgf/Anxa3/Defb15/Wfdc15b/Ifng/Ighv14-3/Defb38/Pfpl/Ighv1-69/Ighv3-1/Ighv6-3/Wfdc16/Cst11/Defb47/Ighv14-4/Il7r/Ctsg/Defb34/Ighv3-4/Lyg2…
GO:0051146	striated muscle cell differentiation	304	-0.187562575985815	-2.70442858492201	0.00000120389188498169	0.0000431112972740923	0.0000329901275945213	Agt/Alpk3/Atp11a/Hand2/Isl1/Rarb/Thra/Trim32/Adrb1/Cxcl9/Efnb2/Naca/Acta1/Akap13/Lmod2/Myl9/Tbx18/Akt1/Nr3c1/Pgm5/Vegfa/Prox1/Spag9/Lmod3/Dmpk/Akap6/Chuk/Smad4/Cdon/Hey2/Myo18b/Speg/Yy1/Hdac3/Itgb1/Pdlim5/Mtor/Dysf/Bnip2/Tpm1/Hdac9/Plekho1/Cacybp/Gata4/Hacd1/Dmd/Popdc3/Sort1/Tomm70a/Ybx1/Rb1/Flnc/Bmpr1a/Acadm/Gpx1/Mef2c/Fhl2/Gata6/Cd81/Fhod3/Nrap/Srf/Tcap/Asb2/Csrp1/Rb1/Rbm38/Neo1/Myom2/Actc1/Sox…
GO:1903829	positive regulation of protein localization	465	-0.157990233037129	-2.54041313176571	0.0000012098778527849	0.0000431112972740923	0.0000329901275945213	Abca7/Adam9/Arhgef5/Cacnb3/Camk2n1/Camk4/Dlg4/Dpp10/Ephb2/Ffar1/Flna/Gpd1l/Itgb1bp1/Lrig2/Pmaip1/Rab11fip2/Sesn2/Stxbp5l/Tcf7l2/Tyrobp/Wls/Wnk3/Zfp384/Ang4/Bicd1/Camk1/Capn10/Chrm1/Crocc/Dmap1/Dpp6/Eif2ak3/Il6/Lrp1/Mepce/Nkx6-1/Pparg/Prkcd/Ptpn9/Rapgef3/Sirt1/Slc30a8/Stx3/Sytl4/Tlr2/Tnfrsf1a/Zdhhc2/Abhd17a/Baiap3/Casr/Cav2/Cdh1/Ddrgk1/Epha2/Ergic3/Ghrl/Glis2/Limk2/Nlgn3/Pdcd10/Pls1/Rapgef4/Tert/A…
GO:0044839	cell cycle G2/M phase transition	140	-0.258953003742567	-2.88373896881877	0.00000122043170176384	0.0000432430491181155	0.0000330909482707701	Orc1/Plcb1/Rad17/Rrm2b/Atm/Foxn3/Prkcq/Trp53/Zfp830/Arpp19/Cdk1/D7Ertd443e/Dyrk3/Fbxl15/Fbxl17/Fbxl6/Fbxo5/Plk1/Brca1/Fbxl3/Mbd4/Nabp2/Smarcd3/Taok2/Uimc1/Ccnb1/Hus1/Kif14/Pkia/Syf2/Vps4b/Dtl/Fbxl7/Taok3/Ush1c/Vps4a/Atad5/Cdk5rap3/Hmga2/Kdm8/Paxip1/Rint1/Abcb1a/Camk2d/Cdc6/Fbxl8/Gpr132/Mecp2/Mta3/Skp2/Cdc25c/Chek2/Chmp4c/Ints3/Nbn/Ppm1d/Birc5/Cenpf/Inip/Ticrr/App/Fzr1/Topbp1/Cdk10/Nes/Npm1/Nae1/C…
GO:1901137	carbohydrate derivative biosynthetic process	490	-0.157450739528378	-2.58406579077115	0.00000124348832301914	0.0000438138595155403	0.0000335277504324773	Pgap3/Plcb1/Rrm2b/Tbpl1/Uap1l1/Xylt2/Acot8/Acsl6/Ak2/Ampd3/Aprt/Atic/Chst7/Cog3/Dpy19l4/Dse/Fut9/Galnt3/Gart/Hs6st3/Map2k1/Ncstn/Ndst4/Necab3/Nme4/Pign/Pofut2/Pth2/Serp2/Smpd3/Sphk2/St8sia4/Stat3/Acan/Acot7/Ampd2/Atp5e/Atp5j/B4galt4/Cmpk1/Coasy/Dut/Galnt11/Gpaa1/Il4/Nme3/Pxylp1/Rpn1/Slc51b/St3gal1/Tyw5/Ampd1/Chst13/Cmpk2/Ctps2/Dpm2/Gm5426/Igf1/Ndst3/Pdhx/Pigk/Pigs/Pklr/Pomgnt1/Serpina1a/Slc2a4/St…
GO:0006626	protein targeting to mitochondrion	72	-0.350305401615145	-3.0246225139971	0.00000127768113576447	0.0000447685273514806	0.000034258292441404	Tomm40l/Timm17b/Pdcd5/Samm50/Grpel1/Romo1/Timm13/Hspd1/Tomm20l/Tomm40/Hspa1l/Parl/Bcap31/Timm8a1/Tomm22/Tomm70a/Hspa4/Mipep/Timm23/Fis1/Dnajc15/Atpif1/Timm21/Mff/Gsk3a/Dnajc19/Timm17a/Pmpcb/Mfn2/Pmpca/Dusp18/Bnip3l/Dnlz/Tomm7/Immp1l
GO:0032204	regulation of telomere maintenance	85	-0.32331040464464	-3.01194084786933	0.00000130189573128212	0.000044928882376611	0.000034381001176097	Gnl3l/Ino80/Lmna/Map3k4/Ruvbl2/Smg5/Smg6/Terf2ip/Ercc4/Pkib/Slx1b/Mapk15/Naf1/Pnkp/Ten1/Atm/Atr/Cct5/Ino80d/Nat10/Prkcq/Rtel1/Cct3/Hdac8/Pif1/Tinf2/Acd/Nabp2/Src/Ino80c/Upf1/Ruvbl1/Mcrs1/Xrcc4/Dkc1/Uchl5/Nfrkb/Ercc1/Nbn/Pml/Hmbox1/Parn/Actl6a/Cct4/Myc/Rad50/Hnrnpd/Cct2/Cct7/Mapk1/Dhx36/Tcp1/Cct8/Yy1/Ctc1/Map2k7/Nek7/Map3k4/Terf1/Pot1a/Dcp2/Exosc10/Ylpm1/Terc/Smg1/Mapk3/Atrx/Hnrnpa2b1/Hnrnpu/Tnks/…
GO:0010880	regulation of release of sequestered calcium ion into cytosol by sarcoplasmic reticulum	22	-0.571959279100321	-2.93231732486365	0.00000129761551655514	0.000044928882376611	0.000034381001176097	Mettl21c/Tmem38b/Calm1/Calm3/Trdn/Dhrs7c/Hrc/Dmd/Tmem38a/Casq2/Casq1/Calm2/Pln/Slc8a1/Ryr2
GO:0009117	nucleotide metabolic process	416	-0.164326015687035	-2.56983104026186	0.00000130362858330741	0.000044928882376611	0.000034381001176097	Nmnat1/Nppa/Nudt2/Oxct2a/Rora/Sirt6/Uck2/Upb1/Acot9/Acpp/Adcy1/Adcy10/Bpgm/Dguok/Dip2a/Entpd4/Far2/Galk1/Gapdhs/Itpa/Lrrk2/Mthfd1/Nme7/Nudt7/Sult2b1/Tdo2/Trem2/Upp1/Actn3/Dhtkd1/Gpam/Ido1/Mpc2/Paics/Scp2/Slc2a6/Sult1b1/Acaca/Adpgk/Bad/Entpd7/Hdac4/Hmgcr/Mvk/Rrm2b/Tbpl1/Uox/Acot8/Acsl6/Ak2/Ampd3/Aprt/Atic/Fbp1/Gale/Gart/Il3/Keg1/Lacc1/Map2k1/Nme4/Nmnat2/Nt5c/Nudt15/Pth2/Sphk2/Stat3/Acot7/Acsm3/Amp…
GO:0051054	positive regulation of DNA metabolic process	268	-0.196084571843412	-2.71890738817243	0.00000132882129760553	0.0000455482387173809	0.0000348549522283831	Bax/Dbf4/Dnmt3l/Exosc3/Eya4/Fgf10/Jun/Rbbp8/Terf2/Xrcc5/Actr8/Aurkb/Cd40/Ereg/Fgf2/Igfbp3/Ino80b/Ino80e/Met/Ooep/Pot1b/Prim2/Tfpt/Fbxo4/Grem1/Khdc3/Rad51/Xrcc1/Dna2/Gins2/Gli2/Grhl2/Nek2/Brcc3/Ccdc117/Clcf1/Dmap1/Ercc8/Hmgb1/Il6/Mrgbp/Pak3/Prkcd/Prkd2/Sirt1/Spidr/Spire2/Stat6/Timeless/Was/Brpf3/Cbx8/Crhr2/Fgfr1/Polg2/Rad51ap1/Rfc5/Rnf168/Sirt6/Ucn/Cdc7/Cebpg/Dtx3l/Fancb/Ing3/Ino80/Kdm4d/Map3k4/Np…
GO:0034470	ncRNA processing	359	-0.175038294710207	-2.61177223750847	0.0000013577050282446	0.000046286733043993	0.0000354200714338635	Thg1l/Thumpd3/Tnf/Trmt1l/Tsen34/Tsnax/Tut1/Wbp11/Cdkn2a/Clp1/Dhx37/Dph3/Esr1/Mphosph6/Ptcd1/Qtrt1/Rps24/Trmt10a/Tyw1/Utp18/Bcdin3d/Elp3/Eri1/Ftsj3/Nol9/Nop14/Nr2f1/Rpp25l/Rpp30/Tsr1/Abt1/Ddx49/Dis3/Isg20/Mettl6/Rexo4/Rps17/Trim71/Trit1/Trmt44/Trub1/Tsen15/Dtwd1/Exosc5/Il6/Mrto4/Nol8/Prkra/Pus1/Pus10/Rcl1/Rpl35a/Rpl7a/Rps6/Trub2/Usb1/Usp36/Utp20/Wdr3/Wdr75/Aars2/Ago3/Ago4/Heatr1/Ints12/Mphosph10/N…
GO:0003206	cardiac chamber morphogenesis	140	-0.25700815698203	-2.86208086750044	0.00000147718405573155	0.0000500892464489188	0.0000383298749039568	Heyl/Prox1/Ppp1r13l/Slit3/Sfrp2/Smad4/Bmp7/Heg1/Hey2/Smarca4/Rbm15/Sos1/Tgfb2/Tpm1/Parva/Smad6/Gata4/Lrp6/Pkp2/Ube4b/Tbx20/Bmpr1a/Mef2c/Fhl2/Eng/Gata6/Srf/Hif1a/Aplnr/Tek/Med1/Cav3/Tnnc1/Gsk3a/Cited2/Myl2/Dsp/Myl3/Egln1/Sox4/Bmpr2/Tbx5/Ryr2/Myh7/Tnni1/Mybpc3/Myh6
GO:0017148	negative regulation of translation	166	-0.240989275332692	-2.84210262904372	0.00000150191115513106	0.0000506553671412386	0.0000387630883550573	Khsrp/Mettl16/Mir448/Syncrip/Bank1/Eif2s1/Eif6/Fmr1/Pml/Samd4b/Cpeb3/Exosc8/Pan3/Parn/Nanos2/Eif2ak1/Hnrnpd/Rbm4/Rbm4/Ybx2/Noct/Pan2/Patl1/Eif4ebp2/Polr2d/Tob1/Ireb2/Dhx36/Eif4ebp1/Pabpc1/Paip1/Pcif1/Ncl/Rbm4/Cnot10/Cnot7/Tnrc6a/Ythdf3/Ddx3x/Cpeb2/Rock2/Zfp36l1/Nanos3/Ythdf1/Cnot6l/Mrpl13/Eif4e/Ilf3/Prkca/Rc3h2/Lsm14a/Ybx1/Dcp2/Ddx6/Cnot2/Fxr1/Pum1/Gapdh/Rock1/Caprin1/Eprs/Cnot6/Polr2g/Rc3h1/Cpeb…
GO:0031331	positive regulation of cellular catabolic process	423	-0.165069954273651	-2.61847722165041	0.00000154973002365094	0.0000519901449955665	0.0000397845025668509	Plk1/Plk3/Rnf19b/Samd4/Socs5/Trim27/Trim65/Zc3h12a/Ambra1/Atg16l1/Clu/Daglb/Dnajb2/Exosc9/Fabp1/Igf1/Lin28b/Mid2/Mov10/Nub1/Ptk2/Ripk2/Slc25a4/Smo/Snx9/Tnfrsf1b/Dcp1a/Dhrsx/Dnd1/Endog/Fbxw7/Hsf1/Mlh1/P2rx7/Pafah1b2/Pnldc1/Rnf144a/Trim12a/Triml1/Upf1/Kat5/Mdm2/Ptk2b/Rnf31/Sh3rf1/Smurf1/Snx7/Trim12c/Vdac1/Abca2/Aurka/Dab2ip/Ezr/Htt/Pik3c2a/Psmd10/Rnf139/Rnf185/Rufy4/Snca/Xbp1/Arih2/Csnk1e/Fbxo22/Sl…
GO:0007006	mitochondrial membrane organization	95	-0.300830116585634	-2.91341296158856	0.00000169588617702748	0.0000564312808264477	0.0000431830001066923	Bcl2l2/Bok/Cstad/Hsp90aa1/Plekhf1/Spg7/Stat3/Trp53/Afg3l1/Slc25a31/Timm9/Zfp13/Adck1/Agk/Slc25a4/Stpg1/Alkbh7/Timm10/Timm22/Bbc3/Camk2a/Chchd6/Letm1/Mtfp1/Snca/Uqcc3/Dnajc11/Slc25a5/Bnip3/Ppif/Afg3l2/Bcl2l1/Bcl2l11/Myc/Them4/Apool/Hk2/Immt/Pdcd5/Samm50/Rhot2/Romo1/Timm13/Bak1/Oma1/Rhot1/Ap3b1/Tomm40/Atf2/Bcs1l/Tomm22/Hspa4/Mtch2/Chchd3/Oxa1l/Mfn1/Atpif1/Ghitm/Chchd10/Gsk3a/Gsk3b/Siva1/Mfn2/Sh3glb…
GO:0034504	protein localization to nucleus	299	-0.185331039694717	-2.64345304608676	0.00000170000687442922	0.0000564312808264477	0.0000431830001066923	Kpna7/Lats1/Lif/Nr5a1/Rab23/Rpain/Traf3ip2/1700009N14Rik/1700123L14Rik/Card10/Cdkn2a/Cnep1r1/Dcp1b/Dvl1/F2/Heatr3/Nup54/Prickle1/Rangrf/Xpa/Akap5/Arntl/Bard1/Fam53b/Fbxo4/Syne1/Abca7/Epm2a/Flna/Hhex/Hnf4a/Ppp3r1/Sesn2/Six3/Sprn/Dmap1/Eif2ak3/Gbp4/Il6/Ing1/Lats2/Mepce/Nol8/Notch1/Prkcd/Sirt1/Sun2/Tmco6/Tnfrsf1a/Cav2/Cdh1/Col1a1/Cry2/Fermt1/Glis2/Limk2/Lzts2/Morc3/Stk3/Sun1/Tert/Tnpo2/Tor1aip2/Zbtb…
GO:0033120	positive regulation of RNA splicing	44	-0.427802949360146	-3.02642150438546	0.00000175806688335751	0.0000580530253054231	0.000044424010251828	Zfp64/Celf4/Pik3r1/Dazap1/Prdx6/Slc39a5/Eif4a3/Gm21693/Rbmxl1/Dyrk1a/Habp4/Prdx6b/Ncbp1/Zpr1/Prpf19/Tra2b/Rbm3/U2af2/Thrap3/Gm7324/Ncl/Polr2a/Srsf1/Hnrnpk/Nup98/Rbm22/Tra2a/Khdrbs3/Rbmx/Setx/Srsf5/Rbm20/Slc38a2/Snrnp70
GO:0002026	regulation of the force of heart contraction	28	-0.505352320914335	-2.9349355985516	0.00000177471830948536	0.0000582976478016885	0.0000446112031194649	Apln/Atp1a2/Prkca/Cav1/Myl2/Myl3/Atp1a1/Atp2a2/Pln/Csrp3/Slc8a1/Ryr2/Myh7/Myh6
GO:0014897	striated muscle hypertrophy	103	-0.291269953764462	-2.9176215458741	0.00000178782367660439	0.0000584238545510045	0.0000447077805139412	Myocd/Agt/Fbxo32/Hand2/Mir208b/P2rx4/Adrb1/Trpc3/Akap13/Foxo1/Rap1gds1/Nr3c1/Akap6/Smad4/Hey2/Myoc/Yy1/Jarid2/Pdlim5/Mtor/Rock2/Gata4/Akap1/Prkca/Tomm70a/Mef2c/Trim63/Gata6/Rock1/Tcap/Cav3/Gsk3a/Gsk3b/Igfbp5/Ezh2/Ppp3ca/Mef2a/Sorbs2/Mlip/Atp2a2/Csrp3/Ryr2/Myh7/Myh6/Ttn
GO:0070296	sarcoplasmic reticulum calcium ion transport	29	-0.50362243827329	-2.96390390072712	0.00000182004927213128	0.0000591703647388247	0.0000452790337098314	Mettl21c/Tmem38b/Calm1/Calm3/Trdn/Dhrs7c/Hrc/Dmd/Tmem38a/Casq2/Casq1/Calm2/Atp2a2/Pln/Slc8a1/Ryr2/Sln
GO:0000082	G1/S transition of mitotic cell cycle	196	-0.217846073801389	-2.73168715236763	0.00000197128762295546	0.0000637585181434876	0.0000487900337449435	Apex1/Bcl2/Bid/Cacul1/Cdkn1a/Cdkn2b/E2f3/Id4/Kcna5/Mblac1/Appl1/AY074887/Iqgap3/Lsm11/Mnat1/Pim2/Plcb1/Usp37/Cables1/Cul4b/Gjc2/Id2/Prap1/Ptpn6/Tcf19/Trp53/Anp32b/Ccne1/E2f3/Klf4/Phf8/Plk3/Rfwd3/Rpa2/Rps6kb1/Ambra1/Dlg1/Jade1/Ccne2/Cdk18/Hinfp/Kif14/Muc1/Appl2/Brd7/Camk2a/Cdk17/Cdkn2d/Fam107a/Kank2/Mdm2/Psme1/Rbl1/Tm4sf5/Ube2e2/Cacnb4/Cdk2ap2/Mtbp/Pkd1/Plrg1/Acvr1b/Camk2d/Casp2/Cdk5/Ecd/Gpr132/Nf…
GO:0046488	phosphatidylinositol metabolic process	138	-0.260668545007319	-2.89473335626882	0.00000203029801103951	0.0000653320895695213	0.0000499941803470254	Pdgfa/Pigb/Pik3r3/Plcb2/Plcb3/Sh3yl1/Socs3/Becn1/Inpp5j/Ip6k1/Pgap1/Pigg/Pigw/Pip5k1a/Sla2/Socs7/Ttc7/Mtmr10/Inpp1/Inpp5d/Itpka/Mtmr12/Mtmr2/Pgap3/Pikfyve/Plcb1/Synj2/Atg14/Inpp5e/Pign/Pik3cb/Pla2g3/Plcg2/Vac14/Gpaa1/Inpp5f/Mboat7/Pik3c3/Pik3cg/Pip5kl1/Socs5/Cds1/Dpm2/Lpgat1/Pigk/Pigs/Pik3r2/Pip5k1c/Plcd1/Ptpmt1/Cdipt/Ip6k3/Pigc/Pik3r1/Slc27a1/Synj1/Cish/Inpp5k/Mppe1/Pdgfb/Pigo/Pik3r4/Socs6/Mtmr6…
GO:0032388	positive regulation of intracellular transport	182	-0.228403769902978	-2.79078015338431	0.00000208667099263114	0.0000668052484798204	0.0000511214881176265	Oaz2/Prkcq/Rab29/Stk11/Tmem30b/Anp32b/Cdk1/Itgam/Map2/Plk3/Ran/Shh/Slc51b/Spag5/Zc3h12a/Brca1/Caly/Cep290/Edem1/Gli3/Jak2/Pik3r2/Slc35d3/Smo/Uaca/Bcas3/Chp2/Cib1/Cpsf6/Ehd2/Fbxw7/Gper1/Pcnt/Pik3r1/Tmem30a/Bbc3/Borcs5/Mdm2/Myo1c/Arpc2/Ezr/Fyn/Itgb1bp1/Mlc1/Xbp1/Cdk5/Emd/Erbb2/Hras/Mapk14/Mecp2/Sar1b/Arf1/Tgfb1/Ubr5/B3gat3/Scp2d1/Tm9sf4/Mavs/Prkaa1/Psen1/Rufy3/Akt2/Msn/Zpr1/Vps11/Zfand1/Kif5b/Pdcd5…
GO:0005977	glycogen metabolic process	75	-0.342117981768022	-3.02425676903352	0.00000245749726888379	0.0000774971763742503	0.0000593032893570114	Phka1/Stbd1/Akt2/Nr1d1/Prkag3/Rb1cc1/Adrb1/Akt1/Gbe1/Mtor/Pygl/Phkb/Ppp1r1a/Ppp1cb/Prkag2/Pygb/Insr/Ugp2/Irs2/Acadm/Sorbs1/Pfkm/Cd36/Ptges3/Gsk3a/Gsk3b/Phka2/Epm2aip1/Ppp1r3c/Ppp1r3d/Ppp1cc/Gys1/Ppp1ca/Grb10/Agl/Pygm
GO:0006073	cellular glucan metabolic process	75	-0.342117981768022	-3.02425676903352	0.00000245749726888379	0.0000774971763742503	0.0000593032893570114	Phka1/Stbd1/Akt2/Nr1d1/Prkag3/Rb1cc1/Adrb1/Akt1/Gbe1/Mtor/Pygl/Phkb/Ppp1r1a/Ppp1cb/Prkag2/Pygb/Insr/Ugp2/Irs2/Acadm/Sorbs1/Pfkm/Cd36/Ptges3/Gsk3a/Gsk3b/Phka2/Epm2aip1/Ppp1r3c/Ppp1r3d/Ppp1cc/Gys1/Ppp1ca/Grb10/Agl/Pygm
GO:0008654	phospholipid biosynthetic process	209	-0.212559793295263	-2.73839515750607	0.00000243366306882532	0.0000774971763742503	0.0000593032893570114	Ormdl1/Pcyt1a/Pigp/Pisd/Socs1/Apoa1/Chpt1/Gpat2/Htr2c/Pcx/Pdgfa/Pigb/Pik3r3/Sh3yl1/Socs3/Becn1/Cln3/Ip6k1/Pgap1/Pigg/Pigw/Pip5k1a/Pla2g4c/Sla2/Socs7/Ttc7/Gpam/Lpcat4/Pemt/Scp2/Sptlc2/Agpat4/Inpp1/Itpka/Mvk/Pgap3/Pla2g5/Abhd8/Acsl6/Apoa2/Atg14/Dgka/Dgkd/Lcat/Nr1h4/Pign/Pik3cb/Plcg2/Sphk2/Vac14/Agpat1/Ajuba/Bscl2/Gpaa1/Mboat7/Pemt/Pik3c3/Pik3cg/Pip5kl1/Serac1/Socs5/Cds1/Dpm2/Lpgat1/Pigk/Pigs/Pik3r2…
GO:0061337	cardiac conduction	66	-0.342215745916798	-2.91912915109149	0.00000257382717359851	0.0000803620197222068	0.0000614955580560143	Gjc1/Agt/Isl1/Cacna1g/Akap9/Kcnh2/Tbx18/Dsg2/Scn2b/Kcne1/Jup/Kcnn2/Ctnna3/Cacna1d/Cacnb2/Gja1/Scn5a/Hrc/Cav1/Pkp2/Abcc9/Kcnq1/Cacna2d1/Rbfox2/Tnni3k/Kcnj5/Dsp/Mef2a/Cacna1c/Pln/Tbx5/Slc8a1/Ryr2
GO:0042254	ribosome biogenesis	268	-0.192020022305901	-2.66254837092166	0.00000256551540090559	0.0000803620197222068	0.0000614955580560143	Mrto4/Mterf3/Nol8/Pten/Rcl1/Rpl35a/Rpl7a/Rps6/Usp36/Utp20/Wdr3/Wdr75/Heatr1/Mphosph10/Npm3/Rrp1b/Rrp8/Sart1/Utp14a/Utp6/Wdr18/Ddx47/Ddx54/Fam207a/Gnl3l/Lsg1/Mdn1/Mrps2/Mybbp1a/Ngdn/Pop4/Prkdc/Rpl10l/Rps14/Rps27l/Rrp12/Tsr3/Wdr12/Ddx10/Dhx29/Rrp7a/Surf6/Tsc1/Urb2/Dhx30/Gar1/Helq/Lyar/Mrpl20/mt-Rnr1/Naf1/Nip7/Pih1d2/Ybey/C1qbp/Cul4b/Ddx51/Ddx56/Gnl2/Gtpbp10/Ltv1/Mrps7/Nat10/Nsun3/Pdcd11/Pih1d1/Rps1…
GO:0006413	translational initiation	100	-0.298184158406738	-2.95828593948505	0.00000258905645774547	0.0000804393058078851	0.0000615546998120974	Eif2ak4/Habp4/Ppp1r15b/Bank1/Eif2s1/Eif3f/Eif6/Fmr1/Pml/Eif2b4/Eif4b/Ncbp1/Nck1/Eif1ad/Eif2ak1/Eif2s2/Rbm4/Rbm4/Eif4a1/Npm1/Eif4ebp2/Polr2d/Eif3c/Abce1/Eif4ebp1/Eif4g1/Paip1/Eif3i/Rbm4/Ddx3x/Mtif2/Eif3l/Khdrbs1/Eif3k/Tmed2/Eif3d/Eif4e/Bzw2/Eif4g3/Eif3a/Impact/Polr2g/Bzw1/Mcts1/Eif2s3x/Tpr/Eif3m/Eif3e/Eif4h/Larp1/Eif4g2/Fech/Ago2/Paip2/Eif3h
GO:0042770	signal transduction in response to DNA damage	151	-0.24637067561675	-2.82766819989317	0.00000268834341745002	0.0000831146173228297	0.0000636019327606209	Rad17/Trp53bp1/Atm/Atr/Cry1/Ercc6/Foxn3/Prap1/Tipin/Trp53/Zfp830/Cdk1/D7Ertd443e/Dyrk3/Pla2r1/Plk1/Rad9b/Rfwd3/Rhno1/Rpa2/Zmpste24/Brca1/Eme2/Fancd2/Mbd4/Spred2/Taok2/Uimc1/Zfp385a/Ankrd1/Cops3/Hinfp/Hus1/Msh2/Muc1/Nek1/Syf2/Dtl/Kat5/Mdm2/Taok3/Usp10/Atad5/Ccar2/Cdk5rap3/Hmga2/Paxip1/Psmd10/Rint1/Casp2/Dyrk1a/Hic1/Mapk14/Chek2/E2f1/Eif2ak4/Foxo3/Wdr76/Eef1e1/Nbn/Pml/Ppm1d/E2f7/Pcbp4/Ticrr/Brca2/F…
GO:0007517	muscle organ development	340	-0.171734958637109	-2.54174483460861	0.00000285644209826499	0.0000878808795793037	0.0000672492273198714	Paxbp1/Smad4/Cdon/Dtnbp1/Heg1/Hey2/Sap30/Sirt2/Ep300/Mef2d/Dysf/Gja1/Jph2/Mstn/Tgfb2/Tpm1/Uqcc2/Zfp609/Angpt1/Hdac9/Mbnl1/Gata4/Bcl9l/Eln/Lrp6/Cav1/Dmd/Popdc3/Pkp2/Rb1/Ube4b/Srpk3/Tbx20/Bmpr1a/Fxr1/Gpx1/Mef2c/Usp19/Des/Nf1/Eng/Tcap/Asb2/Rb1/Creb1/Nras/Nr2f2/Actc1/Med1/Cfl2/Svil/Tnnc1/Cryab/Rhoa/Cited2/Ddx17/Rcan1/Mtss1/Smyd1/Ybx3/Bves/Myl2/Vamp5/Ppp3ca/Dsp/Popdc2/Psma6/Myoz2/Cops2/Myl3/Egln1/Rbm2…
GO:0043254	regulation of protein-containing complex assembly	394	-0.165019524259884	-2.54584717947503	0.00000290215165943296	0.0000888537403691442	0.0000679936911522746	Tmod2/Tnf/Usp50/Abca1/Clip3/Cptp/Ctnnbip1/Esr1/Gda/Hrk/Kank3/Met/Rangrf/Tcl1/Tppp/Trhr/Ttbk1/Add2/Arpc1a/Arpc5l/Brk1/Capg/Csf2/Lmo4/Mapt/Pcsk5/Svip/Tppp3/4933400A11Rik/Arhgap28/Arhgef5/Csf3/Dbn1/Gba2/Igtp/Kirrel/Lcp1/Plek/Slc39a12/Stx1b/Stxbp5/Trim30a/Trim9/Ankra2/Camsap2/Camsap3/Capn1/Cdk5rap2/Dact1/Hmgb1/Ica1/Kif9/Lefty1/Myd88/Pak3/Prkcd/Selp/Slain1/Spidr/Tenm1/Tlr2/Tmsb15a/Tmsb4x/Tppp2/Ankrd27…
GO:0032868	response to insulin	231	-0.200840325053876	-2.67083062260459	0.00000302055445484232	0.0000920320625443987	0.0000704258437602443	Atp2b1/Ccnd3/Eif6/Insig1/Klf15/Otop1/Acvr1c/Ffar3/Obp2a/Uso1/Vps13c/Ggh/Nck1/Prkaa1/Scap/Slc2a1/Agt/Akt2/Sesn3/Mc4r/Pip4k2a/Rbm4/Rbm4/Tns2/Apc/Foxo1/Insig2/Kl/Akt1/Bglap/Eif4ebp2/Lpl/Pde3b/Phip/Bcar1/C2cd5/Eif4ebp1/Kank1/Pck2/Prlh/Rbm4/Bglap2/Grb2/Hnrnpk/Igf1r/Rab12/Ahsg/Mtor/Pdk2/Cpeb2/Mstn/Adipor1/Zfp36l1/Hdac9/Ptpn11/Rhoq/Srsf3/Cdk2/Prkca/Insr/Pip4k2c/Sort1/Ybx1/Rab8b/Rb1/Grb14/Dennd4c/Irs2/Sm…
GO:0033962	P-body assembly	19	-0.597170265462693	-2.89119001659263	0.00000310524852358961	0.0000937071886999029	0.000071707703251868	Lsm3/Pan3/Noct/Patl1/Cnot7/Limd1/Cnot6l/Lsm14a/Ddx6/Cnot2/Cnot6/Rc3h1/Atxn2/Dync1h1/Cnot1
GO:0042692	muscle cell differentiation	407	-0.164719142874932	-2.56080316442975	0.00000309167497660828	0.0000937071886999029	0.000071707703251868	Agt/Alpk3/Atp11a/Hand2/Isl1/Med28/Mir208b/Rarb/Thra/Trim32/Actn1/Adrb1/Cxcl9/Efnb2/Naca/Ptbp1/Ptcd2/Rbm4/Rbm4/Tmtc3/Acta1/Akap13/Ankrd17/Lmod2/Myl9/Tbx18/Akt1/Nr3c1/Pgm5/Vegfa/Fbxo40/Prox1/Setd3/Spag9/Lmod3/Dmpk/Rbm4/Akap6/Chuk/Dpf3/Smad4/Cdon/Hey2/Myo18b/Speg/Yy1/Hdac3/Itgb1/Pdlim5/Smarca4/Mtor/Dysf/Bnip2/Tpm1/Cacna2d2/Hdac9/Plekho1/Smad6/Cacybp/Gata4/Hacd1/Zeb1/Capzb/Dmd/Popdc3/Sort1/Tomm70a/Yb…
GO:0000075	cell cycle checkpoint signaling	163	-0.228576600292664	-2.67975474463587	0.00000315688597436752	0.0000948118087635045	0.0000725529934459903	Xpc/Zfy2/Anapc15/Brsk1/Cradd/Mad1l1/Nabp1/Prkdc/Rad9a/Rps27l/Spdl1/Trim39/Ttk/Cdkn1a/Cdt1/Cenpe/Orc1/Rad17/Trp53bp1/Atm/Atr/Cry1/Dync1li1/Ercc6/Foxn3/Prap1/Tipin/Trp53/Zfp830/Cdk1/D7Ertd443e/Kntc1/Plk1/Plk3/Rad9b/Rfwd3/Rhno1/Rpa2/Brca1/Eme2/Fancd2/Klhl22/Mbd4/Nabp2/Taok2/Uimc1/Zwilch/Ccnb1/Hinfp/Hsf1/Hus1/Msh2/Muc1/Nek1/Syf2/Xrcc3/Dtl/Mad2l1/Mdm2/Taok3/Vps4a/Aurka/Ccar2/Cdk5rap3/Hmga2/Mtbp/Rint1/…
GO:0003231	cardiac ventricle development	139	-0.253476659239593	-2.829427736142	0.00000321084853430645	0.0000959253055410784	0.0000734050763822727	Acvr1/Dnm2/Fkbp1a/Matr3/Tgfb1/Tnnt2/Zfpm1/Zfpm2/Robo1/Myocd/Prdm1/Fzd1/Hand2/Isl1/Naca/Ptcd2/Xirp2/Foxh1/Sav1/Trip11/Heyl/Prox1/Ppp1r13l/Slit3/Sfrp2/Smad4/Heg1/Hey2/Smarca4/Rbm15/Ap2b1/Scn5a/Tgfb2/Mdm4/Tpm1/Smad6/Gata4/Lrp6/Cxcr4/Pkp2/Ube4b/Tbx20/Bmpr1a/Mef2c/Eng/Hif1a/Aplnr/Med1/Hectd1/Tnnc1/Gsk3a/Cited2/Myl2/Dsp/Myl3/Egln1/Sox4/Bmpr2/Tbx5/Ryr2/Myh7/Tnni1/Mybpc3/Myh6
GO:0071375	cellular response to peptide hormone stimulus	254	-0.192997142091233	-2.64540667477998	0.00000322438001818751	0.0000959253055410784	0.0000734050763822727	Mbd5/Pip4k2a/Rbm4/Rbm4/Tns2/Apc/Foxo1/Insig2/Kl/Rap1gds1/Adcy6/Agtr1a/Akt1/Bglap/Eif4ebp2/Lpl/Pde3b/Phip/Bcar1/C2cd5/Eif4ebp1/Jak1/Kank1/Pck2/Rbm4/Socs2/Bglap2/Grb2/Hnrnpk/Igf1r/Rab12/Ahsg/Nfkb1/Pdk2/Cpeb2/Mstn/Rock2/Adipor1/Zfp36l1/Hdac9/Ptpn11/Rhoq/Srsf3/Rac1/Cdk2/Prkca/Cav1/Insr/Pip4k2c/Ybx1/Rab8b/Rb1/Grb14/Dennd4c/Irs2/Smarcc1/Zfp106/Ghr/Pten/Leprot/Sorbs1/Tsc2/Car2/Rock1/Vamp2/Akt3/Eprs/Pdk4…
GO:0034250	positive regulation of cellular amide metabolic process	154	-0.245323945956932	-2.84243403559812	0.00000326755807340588	0.0000967534683989245	0.000074038812782634	Ptk2b/Trmt10c/Abca2/Abcg1/Eif4a3/Epha4/Larp1b/Mir466l/Uhmk1/Erbb2/Rpusd4/Eif2ak4/Habp4/Rpl5/Secisbp2/Syncrip/Chrna7/Eif6/Fmr1/Plxnb2/Cpeb3/Zcchc4/Nck1/Hnrnpd/Rbm4/Rbm4/Npm1/Rbm3/Mapk1/Polr2d/Sirt3/Tob1/Ngrn/Dhx36/Eif4g1/Paip1/Pcif1/Rbm4/Akap6/Picalm/Slc35a4/Ythdf3/Ddx3x/Mtor/Rbms3/Rock2/Vim/Zcchc13/Khdrbs1/Uqcc2/Ythdf1/Coa3/Eif3d/Casp3/Eif4g3/Hnrnpl/Ybx1/Rps3a1/Elavl1/Fxr1/Mettl5/Impact/Mapk3/Mpv…
GO:0006352	DNA-templated transcription, initiation	101	-0.291848495795024	-2.88109519001714	0.00000353915424953843	0.000104305821737565	0.0000798181123174308	Morc1/Taf5/Gtf2a1l/Maz/Taf1/Taf4b/Tbpl1/Bclaf1/Ercc6/Mterf1b/Taf3/Taf7l/Trp53/Gtf2e2/Gtf3c4/Polr1e/Med17/Taf13/Ubtf/Bdp1/Brf1/Fosl1/Gtf2e1/Lipe/Ikzf1/Taf7/Nkx2-5/Paxip1/Tfam/Irf8/Polr2i/Smarca5/Taf8/Gtf3c5/Med24/Rrn3/Ercc1/Taf6/Dr1/Rsf1/Taf9b/Tfb2m/Crcp/Gtf2h5/Myc/Taf10/Tbp/Thra/Ercc3/Zfp451/Cdk7/Med16/Polr2d/Taf1b/Dhx36/Gtf2a1/Hey2/Sub1/Ttf1/Tfb1m/Mitf/Med12/Taf2/Cand1/Gtf3c1/Ncoa6/Setx/Snapc5/C…
GO:1903362	regulation of cellular protein catabolic process	235	-0.208079251452372	-2.79591850702317	0.0000036475657765757	0.000107000917920293	0.0000818804851192146	Ankib1/Atp13a2/Bbs7/Gipc1/Gna12/Hsp90aa1/Lamp3/N4bp1/Nudt15/Pithd1/Prkcg/Rchy1/Rnft1/Rpl23/Rybp/Axin1/Klhl40/Map1a/Pbk/Plk1/Plk3/Qrich2/Rnf19b/Shh/Socs5/Clu/Desi1/Dnajb2/Nub1/Ptk2/Fbxw7/Rnf144a/Rpl11/Sco1/Senp1/Alad/Bag5/Mdm2/Mgat3/Mylip/Psme1/Ptk2b/Sh3rf1/Smurf1/Abca2/Aqp11/Aurka/Ccar2/Cdk5rap3/Dab2ip/Epha4/Ezr/Gabarapl2/Pdcl3/Pkd1/Psmd10/Ric1/Rnf139/Rnf185/Xbp1/Arih2/Csnk1e/Fbxo22/Uchl5/Usp14/W…
GO:0044042	glucan metabolic process	76	-0.335879879116186	-2.98173543656655	0.00000396577936913649	0.000115797085560851	0.0000886115906797797	Phka1/Stbd1/Akt2/Nr1d1/Prkag3/Rb1cc1/Adrb1/Akt1/Gbe1/Mtor/Pygl/Phkb/Ppp1r1a/Ppp1cb/Prkag2/Pygb/Insr/Ugp2/Irs2/Acadm/Sorbs1/Pfkm/Cd36/Ptges3/Gsk3a/Gsk3b/Phka2/Epm2aip1/Ppp1r3c/Ppp1r3d/Ppp1cc/Gys1/Ppp1ca/Grb10/Agl/Pygm
GO:0061157	mRNA destabilization	82	-0.308885485875948	-2.83424043580662	0.00000403194581728104	0.000117186554237749	0.0000896748560379993	Khsrp/Mettl16/Syncrip/Samd4b/Cpeb3/Exosc8/Pan3/Parn/Nanos2/Hnrnpd/Noct/Pan2/Patl1/Polr2d/Tob1/Dhx36/Pabpc1/Paip1/Cnot7/Tnrc6a/Ythdf3/Rock2/Zfp36l1/Nanos3/Ythdf1/Cnot6l/Rc3h2/Ybx1/Dcp2/Cnot2/Pum1/Rock1/Cnot6/Polr2g/Rc3h1/Celf1/Tardbp/Dhx9/Ago2/Hnrnpu/Qk/Rbm24/Cnot1/Csde1
GO:0009201	ribonucleoside triphosphate biosynthetic process	60	-0.362297729237757	-2.93353067926778	0.00000412552267143734	0.000118811285336782	0.0000909181516392224	Map2k1/Nme4/Sphk2/Stat3/Atp5e/Atp5j/Il4/Nme3/Ctps2/Gm5426/Pklr/Stoml2/Impdh1/Ppara/Uqcc3/Ctps/Nme2/Tgfb1/Atp5k/Atp5g1/Atp5j2/Dnajc30/Ldhc/Aldoart2/Bcl2l1/Myc/Pnp/Atp5c1/Eno1b/Ak3/Nme1/Atp5d/Atp5l/Ak4/Ndufc2/Slc25a13/Atp5o/Nme6/Aldoart1/Atp5h/Atp5b/Atp5g3/Vcp/Pkm/Aldoa/Atp5g2/Atp5a1/Ppargc1a
GO:0016571	histone methylation	149	-0.236147501440899	-2.70127506540318	0.00000412175420677718	0.000118811285336782	0.0000909181516392224	Phf20/Prdm14/Prdm5/Prmt7/Rrp8/Gfi1/Kdm4b/Kdm4d/Lmna/Mthfr/Pax5/Pygo2/Zfp110/Ash2l/Dydc1/Arid4b/Ctcfl/Kdm4c/Nr1h4/Pax7/Pih1d1/Rtf1/Suv39h2/Coprs/Dnmt1/Dydc2/Fbl/Fendrr/Rbbp5/Rnf20/Brca1/Dmrtc2/Rlf/Setd1a/Wdr61/Zfp335/Baz2a/Ctcf/Gm8334/Kansl1/Kmt2b/Mtf2/Setdb1/Smyd5/Wdr5/Ehmt1/Kdm4a/Mcrs1/Nelfa/Paxip1/Phf1/Prdm12/Prdm8/Prmt6/Pwp1/Supt6/Xbp1/Chtop/Dpy30/Mecp2/Paf1/Smarca5/Cxxc1/Tet2/Satb1/Iws1/Zfp36…
GO:0055008	cardiac muscle tissue morphogenesis	71	-0.338434655542577	-2.9445726280173	0.00000421636464758003	0.000120436288035694	0.0000921616550772586	Smad4/Heg1/Hey2/Tgfb2/Tpm1/Angpt1/Lrp6/Pkp2/Ube4b/Tbx20/Bmpr1a/Eng/Tcap/Actc1/Med1/Tnnc1/Myl2/Dsp/Myl3/Egln1/Ryr2/Myh7/Tnni1/Mybpc3/Myh6/Ttn
GO:0055086	nucleobase-containing small molecule metabolic process	471	-0.153181952411575	-2.47899206019989	0.00000422013947294884	0.000120436288035694	0.0000921616550772586	Nmnat1/Nppa/Nudt2/Oxct2a/Rora/Sirt6/Uck2/Upb1/Acot9/Acpp/Adcy1/Adcy10/Bpgm/Dguok/Dip2a/Entpd4/Far2/Galk1/Gapdhs/Itpa/Lrrk2/Mthfd1/Nme7/Nudt7/Sult2b1/Tdo2/Trem2/Upp1/Actn3/Dhtkd1/Entpd3/Gpam/Ido1/Mpc2/Paics/Pemt/Scp2/Slc2a6/Sult1b1/Ugdh/Acaca/Adpgk/Bad/Entpd6/Entpd7/Hdac4/Hmgcr/Mvk/Rrm2b/Tbpl1/Uap1l1/Uox/Acot8/Acsl6/Ak2/Ampd3/Aprt/Atic/Fbp1/Gale/Gart/Il3/Keg1/Lacc1/Map2k1/Nme4/Nmnat2/Nt5c/Nudt15/P…
GO:1903050	regulation of proteolysis involved in cellular protein catabolic process	203	-0.216989666528211	-2.7568416907	0.00000433769541444377	0.000123228412719367	0.0000942982771554239	Rnf144b/Rnf217/Sirt6/Tlk2/Tmem67/Trib2/Ube3a/Wnt10b/Gba/Hspbp1/Lrrk2/Trem2/Trim39/Ube2v2/Zer1/Atg7/Psmf1/Anks1/Disc1/Rnf40/Ankib1/Bbs7/Gipc1/Gna12/Lamp3/N4bp1/Nudt15/Pithd1/Prkcg/Rchy1/Rnft1/Rpl23/Rybp/Axin1/Klhl40/Map1a/Pbk/Plk1/Plk3/Qrich2/Rnf19b/Shh/Socs5/Clu/Desi1/Dnajb2/Nub1/Ptk2/Fbxw7/Rnf144a/Rpl11/Sco1/Senp1/Alad/Bag5/Mdm2/Psme1/Ptk2b/Sh3rf1/Smurf1/Aqp11/Aurka/Ccar2/Dab2ip/Epha4/Gabarapl2/…
GO:1901988	negative regulation of cell cycle phase transition	229	-0.203262609519471	-2.70124878206021	0.00000435705343846817	0.000123228412719367	0.0000942982771554239	Aven/Brcc3/Bub1b/Cdk5rap2/Ctdspl/Dact1/Donson/Fhl1/Fhl4/Ppp2r3d/Pten/Rps6/Timeless/Zfp36l2/Zfyve19/Gigyf2/Nacc2/Pidd1/Xpc/Zfy2/Anapc15/Apbb3/Brsk1/Cradd/Gas1/Mad1l1/Nabp1/Nkx3-1/Prkdc/Rad9a/Rps27l/Spdl1/Trim39/Ttk/Bcl2/Cdkn1a/Cdkn2b/Cdt1/Cenpe/Apbb1/Orc1/Rad17/Trp53bp1/Atm/Atr/Cry1/Dync1li1/Ercc6/Foxn3/Gjc2/Prap1/Tipin/Trp53/Zfp830/Cdk1/D7Ertd443e/Fbxo5/Klf4/Kntc1/Plk1/Plk3/Rad9b/Rfwd3/Rhno1/Rpa2…
GO:0006473	protein acetylation	203	-0.21648178339915	-2.75038906368508	0.00000455594143176267	0.000128278225938068	0.0000981625538751497	Pax6/Pou5f1/Sgf29/Sphk1/Atg5/Esco1/Kat2a/Kat8/Lif/Msx3/Piwil2/Fam161a/L3mbtl2/Naa10/Nfyb/Nupr1/Taf12/Arntl/Bend3/Gtf2b/Jade2/Naa11/Nfya/Smarcb1/Snai2/Tada3/Atxn7l3/Auts2/Chd5/Fcor/Hnf1a/Jade3/Msl3/Twist1/Camk1/Dmap1/Gata2/Mrgbp/Msl1/Naa16/Rapgef3/Sirt1/Aanat/Brpf3/Phf20/Taf6l/Dip2a/Eomes/Ing3/Mbd3/Naa40/Ruvbl2/Terf2ip/Thap7/Atg7/Taf5/Taf5l/Apbb1/Atxn7/Taf1/Cep295/Hat1/Kat6a/Kat7/Nat10/Pih1d1/Sphk…
GO:0009205	purine ribonucleoside triphosphate metabolic process	75	-0.33339256441969	-2.94712576778663	0.00000488081331654032	0.000135271914965665	0.000103514345817525	Map2k1/Nme4/Sphk2/Stat3/Ampd2/Atp5e/Atp5j/Il4/Nme3/Ran/Gm5426/Pklr/Stoml2/Impdh1/Ppara/Uqcc3/Nme2/Tgfb1/Atp5k/Atp5g1/Atp5j2/Dnajc30/Gimap7/Ldhc/Aldoart2/Bcl2l1/Myc/Pnp/Atp5c1/Eno1b/Ak3/Gimap9/Nme1/Rasl2-9/Atp5d/Atp5l/Gtpbp1/Ak4/Gnai3/Ndufc2/Rhoq/Slc25a13/Atp5o/Nme6/Mfn1/Aldoart1/Atp5h/Atp5b/Atp5g3/Rhoa/Vcp/Pkm/Aldoa/Atp5g2/Opa1/Atp5a1/Ppargc1a
GO:0031570	DNA integrity checkpoint signaling	105	-0.278548111914198	-2.80904274951478	0.00000488210495671283	0.000135271914965665	0.000103514345817525	Prkdc/Rad9a/Rps27l/Trim39/Cdkn1a/Cdt1/Orc1/Rad17/Trp53bp1/Atm/Atr/Cry1/Ercc6/Foxn3/Prap1/Tipin/Trp53/Zfp830/Cdk1/D7Ertd443e/Plk1/Rad9b/Rfwd3/Rhno1/Rpa2/Brca1/Eme2/Fancd2/Mbd4/Taok2/Uimc1/Hinfp/Hus1/Msh2/Muc1/Nek1/Syf2/Dtl/Mdm2/Taok3/Ccar2/Cdk5rap3/Hmga2/Rint1/Casp2/Cdc6/Mapk14/Chek2/E2f1/Eif2ak4/Wdr76/Nbn/Pml/Ticrr/Fzr1/Topbp1/Clock/Prpf19/Ints7/Cul4a/Mus81/Nae1/Rnaseh2b/Chek1/Dgkz/Setmar/Atf2/Pt…
GO:0000077	DNA damage checkpoint signaling	98	-0.284512941730317	-2.78553458288881	0.00000489012154941679	0.000135271914965665	0.000103514345817525	Pidd1/Xpc/Brsk1/Cradd/Prkdc/Rad9a/Rps27l/Trim39/Cdkn1a/Rad17/Trp53bp1/Atm/Atr/Cry1/Ercc6/Foxn3/Prap1/Tipin/Trp53/Zfp830/Cdk1/D7Ertd443e/Plk1/Rad9b/Rfwd3/Rhno1/Rpa2/Brca1/Eme2/Fancd2/Mbd4/Taok2/Uimc1/Hinfp/Hus1/Msh2/Muc1/Nek1/Syf2/Dtl/Mdm2/Taok3/Ccar2/Cdk5rap3/Hmga2/Rint1/Casp2/Mapk14/Chek2/E2f1/Eif2ak4/Wdr76/Nbn/Pml/Ticrr/Fzr1/Topbp1/Clock/Prpf19/Ints7/Cul4a/Mus81/Rnaseh2b/Chek1/Dgkz/Atf2/Ptpn11/…
GO:0007264	small GTPase mediated signal transduction	410	-0.155746441010936	-2.43304005100828	0.00000485848754599971	0.000135271914965665	0.000103514345817525	Arhgap19/Arhgef10/Cdc42ep5/Dgki/Eras/Fgf10/Gpr20/Jun/Kitl/Lpar4/P2ry10/Psd4/Rac3/Reln/Usp50/Vav1/Aatk/Abca1/Arhgap24/Hmox1/Met/Nkiras1/Ophn1/Rangrf/Rapgef5/Rgl2/Rhof/Rhoh/Rnd3/Syde1/Agtr1b/Amot/Amot/Arhgap44/Bcl6/Brk1/Kbtbd6/Lat/Plcd4/Rasal1/Sipa1l1/Sipa1l3/Syngap1/Trim67/Vangl2/Arhgap17/Arhgap28/Auts2/Ccdc125/Celsr1/Dock8/Dock9/Dynlt1b/Ephb2/Kndc1/Nucb2/Rab4a/Cnksr1/Dennd3/Dnaja3/Dock4/Elmo1/Eps…
GO:0008637	apoptotic mitochondrial changes	114	-0.26879494249632	-2.80681856790534	0.00000565454603984382	0.000154386241875736	0.000118141233049369	Gclm/Mllt11/Bcl2l1/Bcl2l11/Pnp/Pycard/Them4/Atp7a/Hk2/Map3k1/Pdcd5/Akt1/Erbb4/Rhot2/Triap1/Bak1/Higd1a/Hspd1/Jtb/Rhot1/Mapk9/Rnf7/Parl/Atf2/Fxn/Dnm1l/Ndufs1/Mtch2/Cd24a/Sod2/Gpx1/Ppp2cb/Fis1/Atpif1/Ghitm/Fam162a/Chchd10/Mff/Gsk3a/Gsk3b/Siva1/Mfn2/Sh3glb1/Bnip3l/Ier3/Opa1/Vps35/Vdac2/Acaa2
GO:2001020	regulation of response to DNA damage stimulus	228	-0.208491875752192	-2.76255844647082	0.00000564115129037493	0.000154386241875736	0.000118141233049369	Axin2/Brcc3/Ccdc117/Dmap1/Ercc8/Hmgb1/Mrgbp/Prkcd/Sirt1/Spidr/Spire2/Timeless/Was/Cbx8/Nacc2/Ogg1/Rad51ap1/Rnf168/Sirt6/Snai1/Trp73/Ankle1/Cebpg/Dtx3l/Fancb/Ing3/Ino80/Kdm4d/Nkx3-1/Pias4/Prkdc/Rad9a/Ruvbl2/Skil/Terf2ip/Ube2v2/Zfp365/Bid/Ercc4/Apbb1/Parp9/Pnkp/Rnf8/Tpt1/Trp53bp1/Wrnip1/Atm/Atr/Bclaf1/Cry1/Ercc6/Fmn2/Ino80d/Kat7/Parpbp/Prkcg/Rtel1/Slf1/Trp53/Usp51/Dyrk3/Eya1/Fbxo5/Morf4l2/Pla2r1/Rf…
GO:0051170	import into nucleus	171	-0.220588254264032	-2.63853754161311	0.00000564115129037493	0.000154386241875736	0.000118141233049369	Prkcq/Snupn/Stat3/Trp53/Adar/Cdk1/E2f3/Eif4enif1/Ran/Shh/Zc3h12a/Brca1/Gli3/Jak2/Pik3r2/Sec13/Smo/Spg11/Uaca/Apod/Chp2/Gper1/Nfkbia/Nup155/Pik3r1/Pkia/Agap3/Appl2/Fam53c/Mbtps1/Nup85/Fam53a/Ipo8/Nxt2/Xbp1/Bach2/Ipo11/Ipo4/Mapk14/Nolc1/Nup88/Tgfb1/Ubr5/Htatip2/Nup133/Nup62cl/Pml/Mavs/Nup188/Syk/Chp1/Psen1/Agt/Pkig/Zpr1/Ipo13/Pom121/Pttg1ip/Nxt1/Akt1/Ipo9/Mapk1/Trim28/Nup93/Phip/Tnpo3/Cse1l/Jup/Pol…
GO:0051225	spindle assembly	103	-0.281925859309401	-2.82402270069141	0.00000576651362573381	0.000155424890113793	0.000118936039516951	Pibf1/Senp6/Ccsap/Dicer1/Fbxo5/Map10/Plk1/Racgap1/Spag5/Spice1/Tubgcp6/Wrap73/Mlh1/Smc3/Tubgcp3/Vps4b/Aaas/Stag1/Tubb1/Aurka/Golga2/Haus7/Map9/Chmp1a/Chek2/Chmp4c/Clasp2/Sac3d1/Tubgcp4/Cep192/Haus4/Prc1/Cep97/Smc1a/Cdc20/Kif23/Kif3b/Mapre1/Haus8/Csnk1d/Ccnb2/Hdac3/Ndc80/Rab11a/Chmp4b/Haus1/Chmp1b/Lsm14a/Rnf4/Tpx2/Mapre2/Mzt1/Numa1/Chmp5/Tubb5/Chmp2a/Stag2/Kpnb1/Kif11/Rhoa/Tpr/Drg1/Kif2a/Dync1h1/N…
GO:0002027	regulation of heart rate	109	-0.27431616250468	-2.80831467731432	0.0000057665172485536	0.000155424890113793	0.000118936039516951	Chrna7/Epas1/Gjd3/Ank2/Ffar3/Oxt/Agt/Isl1/Tacr3/Adrb1/Cacna1g/Akap9/Kcnh2/Snta1/Dsg2/Scn2b/Calm1/Kcne1/Jup/Hey2/Apln/Calm3/Ctnna3/Cacna1d/Cacnb2/Scn5a/Mdm4/Tpm1/Hrc/Cav1/Dmd/Pkp2/Kcnq1/Cacna2d1/Rbfox2/Tnni3k/Kcnj5/Cav3/Bves/Casq2/Dsp/Popdc2/Calm2/Cacna1c/Pln/Slc8a1/Ryr2/Myh7/Mybpc3/Myh6
GO:0051168	nuclear export	143	-0.242934353372619	-2.73922925080526	0.0000057391807756737	0.000155424890113793	0.000118936039516951	Pkd1/Rangap1/Supt6/Uhmk1/Cdk5/Chtop/Emd/Mcm3ap/Xpot/Nup88/Tgfb1/Eif6/Nup133/Nup160/Nup62cl/Iws1/Nmd3/Nup188/Chp1/Ncbp1/Ddx19b/Fyttd1/Alkbh5/Park7/Pom121/Ranbp3/Rrs1/Akap13/Npm1/Nxt1/Xpo5/Ctdspl2/Ncbp3/Nrde2/Polr2d/Setd2/Ddx19a/Nup93/Ptpn14/Riok2/Abce1/Cse1l/Nsun2/Rasl2-9/Ythdc1/Rbm22/Rps15/Thoc3/Hdac3/Stradb/Thoc2/Thoc7/Khdrbs1/Prkaca/Ptpn11/Srsf3/Xpo1/Alyref2/Ywhae/Nup153/Gm5698/Ppm1a/Txn1/Atxn1…
GO:0003208	cardiac ventricle morphogenesis	78	-0.319687240997891	-2.86520031879911	0.00000592289737732793	0.000158960484080031	0.000121641587794171	Hand2/Isl1/Ptcd2/Foxh1/Heyl/Prox1/Ppp1r13l/Sfrp2/Smad4/Heg1/Hey2/Tgfb2/Tpm1/Gata4/Pkp2/Ube4b/Tbx20/Bmpr1a/Mef2c/Eng/Hif1a/Med1/Tnnc1/Gsk3a/Myl2/Dsp/Myl3/Sox4/Tbx5/Ryr2/Myh7/Tnni1/Mybpc3/Myh6
GO:0034249	negative regulation of cellular amide metabolic process	187	-0.215487339507822	-2.65151242022513	0.00000595192521085292	0.000159062679257836	0.000121719790775025	Khsrp/Mettl16/Mir448/Ormdl2/Spon1/Syncrip/Bank1/Eif2s1/Eif6/Fmr1/Ormdl3/Pml/Samd4b/Cpeb3/Exosc8/Pan3/Parn/Nanos2/Eif2ak1/Hnrnpd/Rbm4/Rbm4/Ybx2/Noct/Pan2/Patl1/Eif4ebp2/Polr2d/Tob1/Ireb2/Dhx36/Eif4ebp1/Pabpc1/Paip1/Pcif1/Ncl/Rbm4/Cnot10/Cnot7/Tnrc6a/Ythdf3/Ddx3x/Cpeb2/Rock2/Zfp36l1/Nanos3/Ythdf1/Cnot6l/Mrpl13/Eif4e/Ilf3/Prkca/Rc3h2/Lsm14a/Ybx1/Dcp2/Ddx6/Rtn3/Cnot2/Fxr1/Pum1/Gapdh/Rock1/Caprin1/Epr…
GO:0000381	regulation of alternative mRNA splicing, via spliceosome	53	-0.383669527204241	-2.91323643990275	0.00000607740774369301	0.000160377450374359	0.000122725895198557	Rbm7/Dyrk1a/Raver2/Rest/Fmr1/Srsf6/Rnps1/Rbm11/Puf60/Ptbp1/Rbm4/Rbm4/Tra2b/Srsf2/Wtap/Rbfox1/Srsf12/Thrap3/Rbm4/Ythdc1/Magoh/Rbm15/Khdrbs1/Celf2/Mbnl1/Mbnl2/Rbm25/Hnrnpl/Khdrbs3/Rbmx/Fxr1/Rbfox2/Rbm5/Celf1/Ddx17/Tia1/Hnrnpu/Rbm24
GO:1990542	mitochondrial transmembrane transport	77	-0.324900607048293	-2.89284548914432	0.00000606072350459778	0.000160377450374359	0.000122725895198557	Slc1a3/Slc25a4/Stoml2/Pam16/Slc25a29/Tomm20/Vdac1/Aifm1/Letm1/Sfxn2/Slc25a32/Sfxn1/Slc25a33/Slc25a5/Afg3l2/Psen2/Slc25a2/Mrpl18/Slc25a36/Slc39a8/Tomm40l/Ucp2/Timm17b/Sfxn3/Akt1/Grpel1/Romo1/Sfxn4/Hspd1/Slc25a12/Mcu/Tomm20l/Tst/Tomm40/Micu2/Slc25a23/Slc25a13/Abcb8/Timm23/Mpc1/Mrs2/Dnajc15/Smdt1/Timm21/Dnajc19/Timm17a/Abcb7/Slc25a37/Opa1/Dnlz/Tomm7
GO:0006302	double-strand break repair	235	-0.205053119934269	-2.75525699436828	0.00000606536896140612	0.000160377450374359	0.000122725895198557	Iffo1/Khdc3/Rad51/Recql5/Samhd1/Tdp1/Xrcc1/Ap5s1/Dek/Dna2/Gen1/Gins2/Meiob/Twist1/Brcc3/Dmap1/Ercc8/Fan1/Lig1/Mrgbp/Spidr/Spire2/Timeless/Tonsl/Was/Brip1/Fancm/Nsmce2/Ogg1/Rad51ap1/Rnf168/Sirt6/Cdc7/Dclre1c/Ddx1/Dtx3l/Fancb/Ing3/Ino80/Kdm2a/Kdm4d/Nabp1/Polm/Prkdc/Rad51b/Rpa1/Ruvbl2/Terf2ip/Top3a/Ube2v2/Xrcc6/Zfp365/Zfyve26/Ercc4/Mcm4/Slx1b/Ap5z1/Apbb1/Helq/Parp9/Pnkp/Rnf8/Trp53bp1/Aplf/Atm/Ercc6/…
GO:0014808	release of sequestered calcium ion into cytosol by sarcoplasmic reticulum	24	-0.522395450895141	-2.81973717605918	0.00000630744322248406	0.000165754351684196	0.000126840470066182	Mettl21c/Tmem38b/Calm1/Calm3/Trdn/Dhrs7c/Hrc/Dmd/Tmem38a/Casq2/Casq1/Calm2/Pln/Slc8a1/Ryr2
GO:0000086	G2/M transition of mitotic cell cycle	128	-0.254660898416249	-2.75847045293662	0.00000673066042132601	0.000176142221067648	0.000134789596120462	Orc1/Plcb1/Rad17/Rrm2b/Atm/Foxn3/Prkcq/Zfp830/Arpp19/Cdk1/D7Ertd443e/Fbxl15/Fbxl17/Fbxl6/Fbxo5/Plk1/Brca1/Fbxl3/Mbd4/Nabp2/Smarcd3/Taok2/Uimc1/Ccnb1/Hus1/Kif14/Pkia/Syf2/Vps4b/Dtl/Fbxl7/Taok3/Ush1c/Vps4a/Cdk5rap3/Hmga2/Kdm8/Rint1/Abcb1a/Camk2d/Cdc6/Fbxl8/Gpr132/Mecp2/Mta3/Skp2/Cdc25c/Chek2/Chmp4c/Ints3/Nbn/Ppm1d/Birc5/Cenpf/Inip/Ticrr/App/Fzr1/Topbp1/Nes/Nae1/Calm1/Cdc25a/Rnaseh2b/Chek1/Lmnb1/Cal…
GO:0006475	internal protein amino acid acetylation	161	-0.228731497253498	-2.67384537817159	0.00000683368547484437	0.000177366478559026	0.000135726436656536	Hat1/Kat6a/Kat7/Pih1d1/Sphk2/Tada2b/Hdac8/Ing5/Morf4l2/Pcgf2/Sdr16c5/Tada1/Vps72/Zmpste24/Atat1/Brca1/Jade1/Meaf6/Pbxip1/Arrb1/Muc1/Por/Usp22/Brd1/Brd7/Ctcf/Kansl1/Kat5/Noc2l/Ruvbl1/Taf7/Wdr5/Zzz3/Brpf1/Crtc2/Mcrs1/Naa60/Paxip1/Snca/Eid1/Kat2b/Mbtd1/Mecp2/Msl2/Rps6ka5/Tada2a/Tgfb1/Nat8/Taf6/Tcf3/Brd8/Dr1/Iws1/Per1/App/Bmi1/Myocd/Actl6a/Brca2/Isl1/Taf10/Kansl2/Lef1/Park7/Zfp451/Nap1l2/Ncoa1/Wbp2/E…
GO:0018393	internal peptidyl-lysine acetylation	161	-0.228731497253498	-2.67384537817159	0.00000683368547484437	0.000177366478559026	0.000135726436656536	Hat1/Kat6a/Kat7/Pih1d1/Sphk2/Tada2b/Hdac8/Ing5/Morf4l2/Pcgf2/Sdr16c5/Tada1/Vps72/Zmpste24/Atat1/Brca1/Jade1/Meaf6/Pbxip1/Arrb1/Muc1/Por/Usp22/Brd1/Brd7/Ctcf/Kansl1/Kat5/Noc2l/Ruvbl1/Taf7/Wdr5/Zzz3/Brpf1/Crtc2/Mcrs1/Naa60/Paxip1/Snca/Eid1/Kat2b/Mbtd1/Mecp2/Msl2/Rps6ka5/Tada2a/Tgfb1/Nat8/Taf6/Tcf3/Brd8/Dr1/Iws1/Per1/App/Bmi1/Myocd/Actl6a/Brca2/Isl1/Taf10/Kansl2/Lef1/Park7/Zfp451/Nap1l2/Ncoa1/Wbp2/E…
GO:1903008	organelle disassembly	99	-0.289940828334643	-2.854256271706	0.00000689698646139173	0.000178275793491793	0.000136422273190169	Ufm1/Wdr45/Atg12/Atg7/Usp30/Atg2b/Eif2d/Mul1/Atg14/Atg4b/Atg4d/Mcts2/Trp53/Cdk1/Dyrk3/Plk3/Ambra1/Rnf41/Slc25a4/Tex264/Atg9a/Fbxw7/Map1lc3b/Wipi2/Smurf1/Vdac1/Gabarapl2/Golga2/Htt/Gbf1/Slc25a5/Bnip3/Mrrf/Cdc37/Hdac6/Plk5/Cttn/Fbxo7/Vps13c/Map1lc3a/Ulk1/Rb1cc1/Uba5/Vrk1/Wipi1/Atg13/Hk2/Ufc1/Zfand1/Kif5b/Tigar/Clec16a/Fundc2/Gabarap/Phb2/Ulk2/Wdr45b/Cisd2/Parl/Ufl1/Klc1/Dnm1l/Vps13d/Sqstm1/Spast/Lr…
GO:0003205	cardiac chamber development	186	-0.214839557800655	-2.63674968854528	0.00000764522875629735	0.000196810031697826	0.00015060525820676	Acvr1/Dnm2/Fkbp1a/Matr3/Notch2/Tgfb1/Tnnt2/Zfpm1/Dvl3/Zfpm2/Ank2/Ndst1/Robo1/Myocd/Prdm1/Fzd1/Hand2/Isl1/Rarb/Naca/Ptcd2/Xirp2/Foxh1/Sav1/Trip11/Heyl/Prox1/Ppp1r13l/Slit3/Sfrp2/Smad4/Bmp7/Heg1/Hey2/Smarca4/Rbm15/Sos1/Ap2b1/Scn5a/Tgfb2/Mdm4/Tpm1/Parva/Smad6/Gata4/Lrp6/Cxcr4/Pkp2/Ube4b/Tbx20/Bmpr1a/Mef2c/Fhl2/Eng/Gata6/Srf/Hif1a/Aplnr/Tek/Plxnd1/Med1/Hectd1/Cav3/Tnnc1/Gsk3a/Cited2/Adamts6/Myl2/Dsp/…
GO:0006338	chromatin remodeling	188	-0.212309631815176	-2.6123071046859	0.00000779455153943684	0.000199838359996862	0.000152922630758742	Cebpg/Chaf1b/Eomes/Ino80/Kdm4b/Kdm4d/Mbd3/Npm2/Ruvbl2/Set/Fshr/Mpnd/Mysm1/Ssrp1/Tnp2/Foxa1/Hdac4/Rnf8/Cecr2/Hdac1/Hmg20b/Ino80d/Kat6a/Kdm4c/Kdm6a/Pax7/Pih1d1/Ptma/Suv39h2/Tada2b/Zbtb1/Anp32b/Anp32e/Dicer1/Hp1bp3/Tspyl1/Vps72/Baz1b/Brd2/Chd7/Mier1/Smarcd2/Smarcd3/Tbr1/Baz2a/Chd3/Chd8/Dnajc9/Hdac4/Ino80c/Nudt5/Rbbp4/Shprh/Zbtb7a/Hells/Rere/Ruvbl1/Satb2/Smarca1/Kdm4a/Kdm6b/Mcrs1/Naa60/Supt6/Kat2b/Kd…
GO:0140053	mitochondrial gene expression	100	-0.285066653208097	-2.82814713064421	0.00000819743106673032	0.000208172961359066	0.000159300531211155	Mrps2/Mthfs/Pnpt1/Polrmt/Cdk5rap1/Hars/Mrpl44/Mtg2/C1qbp/Mrpl23/Mrpl52/Mrps14/Mterf1b/Nsun3/Dars2/Lars2/Mrps15/Mterf4/Tefm/Elac2/Mrps18a/Mtrf1l/Ppargc1b/Trmt10c/Wars2/Ears2/Mrps18b/Tfam/Rpusd4/Sars2/Slc25a33/Foxo3/Yars2/Ndufa7/Taco1/Mrpl57/Mrps35/Tfb2m/Gatb/Mrpl12/Mrps11/Mrps34/Prkaa1/Mrps28/Supv3l1/Chchd1/Mrpl43/Mrps17/Gatc/Lrpprc/Sirt3/Ngrn/Qrsl1/Trnt1/Iars2/Mettl4/Mto1/Gars/Fastkd1/Mrpl47/Tfb1…
GO:0003300	cardiac muscle hypertrophy	100	-0.285020605319955	-2.82769028940635	0.00000819743106673032	0.000208172961359066	0.000159300531211155	Myocd/Agt/Fbxo32/Hand2/Mir208b/P2rx4/Adrb1/Trpc3/Akap13/Foxo1/Rap1gds1/Nr3c1/Akap6/Smad4/Hey2/Yy1/Jarid2/Pdlim5/Mtor/Rock2/Gata4/Akap1/Prkca/Tomm70a/Mef2c/Trim63/Gata6/Rock1/Tcap/Cav3/Gsk3a/Gsk3b/Ezh2/Ppp3ca/Mef2a/Sorbs2/Mlip/Atp2a2/Csrp3/Ryr2/Myh7/Myh6/Ttn
GO:0009144	purine nucleoside triphosphate metabolic process	82	-0.30074807337852	-2.75957398303482	0.00000821865663206079	0.000208172961359066	0.000159300531211155	Ak2/Ampd3/Map2k1/Nme4/Nudt15/Sphk2/Stat3/Ampd2/Atp5e/Atp5j/Il4/Nme3/Ran/Gm5426/Pklr/Stoml2/Impdh1/Nudt16/Ppara/Uqcc3/Nme2/Tgfb1/Atp5k/Atp5g1/Atp5j2/Dnajc30/Gimap7/Ldhc/Aldoart2/Bcl2l1/Myc/Pnp/Atp5c1/Eno1b/Ak3/Gimap9/Nme1/Rasl2-9/Atp5d/Atp5l/Gtpbp1/Ak4/Gnai3/Ndufc2/Rhoq/Slc25a13/Atp5o/Nme6/Mfn1/Aldoart1/Atp5h/Atp5b/Atp5g3/Rhoa/Vcp/Pkm/Aldoa/Atp5g2/Opa1/Atp5a1/Ppargc1a
GO:0043500	muscle adaptation	119	-0.258651795553715	-2.73233866096251	0.00000849498774348245	0.000214311550792575	0.000163997973911019	Agt/Fbxo32/Hand2/Mir208b/P2rx4/Prkag3/Adrb1/Gsn/Trpc3/Foxo1/Nr3c1/Akap6/Smad4/Hey2/Myoc/Yy1/Jarid2/Mtor/Rock2/Scn5a/Gata4/Akap1/Prkca/Tomm70a/Tead1/Mef2c/Trim63/Gata6/Rock1/Tcap/Asb2/Ndufs4/Cav3/Tnnc1/Gsk3a/Gsk3b/Igfbp5/Ezh2/Gtf2i/Ppp3ca/Mef2a/Srl/Myoz2/Mlip/Atp2a2/Myh7/Tnni1/Myh6
GO:0006956	complement activation	170	0.216549669887096	2.77969783016937	0.00000855882218951985	0.000215061719319927	0.000164572026583974	Ighv1-77/Ighv10-1/Ighv5-9/Ighv1-47/Ighv4-1/Ighv1-76/Ighv5-12-4/Ighv1-84/Ighv15-2/Mbl1/Mptx2/Ighv1-20/Ighv16-1/Ighv2-7/Ighv14-1/Ighv3-5/Ighv8-12/Cr2/Ighv7-4/Ighv8-2/Ighv1-63/Ighv14-2/Ighv7-1/Ighv8-5/Ighv14-3/Colec11/Ighv1-69/Ighv3-1/Ighv6-3/Il1b/Ighv14-4/Ighv3-4/C8a/Ighv3-6/C6/Ighv1-19/Ighv1-53/Ighv1-62-2/Ighv6-4/C1rb/Ighe/Ighv1-34/Ighv1-75/Ighv5-16/Ighg3/C1qc/C1ra/Hc/Ighv1-50/Ighv11-1/C8b/Ighv1-2…
GO:0006734	NADH metabolic process	31	-0.461169921887029	-2.79497503783404	0.00000888264145870843	0.00022231277650823	0.000170120764779357	Tigar/Dlst/Eno1b/Hk1/Nudt12/Pfkl/Foxk2/Idh3a/Pfkp/Ldha/Pfkm/Vcp/Idh3b/Mdh1/Gpi1/Mdh2/Idh3g
GO:0000070	mitotic sister chromatid segregation	154	-0.237006476638632	-2.74606407958687	0.00000945057692506257	0.000233744269279881	0.000178868504443393	Akap8l/Anapc15/Becn1/Dsn1/Ino80/Mad1l1/Ncapg2/Spdl1/Ttk/Cdt1/Cenpe/Cdc23/Kifc5b/2610002M06Rik/Atm/Dync1li1/Eml4/Pibf1/Prap1/Slf1/Cenpc1/Cenpk/Fbxo5/Kntc1/Map10/Ncaph2/Plk1/Racgap1/Ran/Spag5/Baz1b/Kif2c/Klhl22/Nuf2/Psrc1/Wrap73/Zwilch/Ccnb1/Kif14/Nek6/Smc3/Vps4b/Xrcc3/Espl1/Mad2l1/Vps4a/Cdc16/Cdc6/Champ1/Chmp1a/Dscc1/Kif18a/Rb1/Smarca5/Tacc3/Ankrd53/Chmp4c/Zw10/Tubg2/Birc5/Cep192/Dis3l2/Nsl1/Nusap…
GO:0090150	establishment of protein localization to membrane	238	-0.192882747885101	-2.602982852501	0.00000945057692506257	0.000233744269279881	0.000178868504443393	Braf/Cln3/Cox18/Folr2/Golga7/Grip2/Lyplal1/Micall1/Sec61a1/Stx4a/Tcaf1/Umod/Bid/Gripap1/Rab3gap1/Ssr3/Zdhhc15/Colq/Get4/Mmgt2/Myo5b/Pikfyve/Sec16a/Srp9/Zdhhc6/Cdk5r1/Frmpd1/Hsp90aa1/Nsf/Reep2/Sec61g/Srp14/Zdhhc7/Arfrp1/Arl6ip1/Ccdc47/Clstn1/Emc4/Emc6/Folr1/Golga4/Itgam/Pex26/Sec61b/Slc51b/Timm9/Zdhhc9/Adora1/Agk/Rab8a/Snap47/Zdhhc4/Cacnb1/Cib1/Emc3/Emc8/Emc9/Glp1r/Pard3/Reep1/Timm10/Timm22/Bbc3/B…
GO:1901652	response to peptide	396	-0.156064787585396	-2.41471307082479	0.00000940021478668728	0.000233744269279881	0.000178868504443393	Nucb2/Pid1/Rbm4/Reg3b/Serpina3c/Sesn2/Stat2/Tnfaip3/Trpv4/Tyk2/Abcc1/Capn1/Capn10/Crhr1/Lrp1/Mir143/Notch1/Pparg/Prkcd/Pten/Ptpn1/Rab15/Sirt1/Socs1/Stat6/Syap1/Timeless/Aanat/Adrm1/Ager/Atp2a1/Cav2/Cpeb1/Cry2/Enpp1/Pik3r3/Ptpre/Ptprj/Scly/Slc26a6/Slc39a14/Socs3/Trim41/Ano1/Atp1a3/Cyp27b1/Egr2/Ghsr/Leprotl1/Pck1/Prkdc/Ptprf/Rab13/Reg2/Reg3d/Serpina1b/Serpina1d/Socs7/Trem2/Gpam/Myo5a/Prkcb/Prkcz/Rb…
GO:0010506	regulation of autophagy	268	-0.18288967429547	-2.53594702524328	0.00000993849076469548	0.000244851801769275	0.000187368339457766	Irgm1/Lmx1b/Mefv/Mtcl1/Nod2/Phf23/Triml2/Ubqln2/Atg5/Ikbkg/Kat8/Mfsd8/Rnf5/Atg101/Cptp/Dram1/Hmox1/Hspb8/Lrsam1/Nupr1/Optn/Rragd/Sec22b/Tfeb/Tpcn2/Trim13/Trim30d/Xpa/Hpse/Mapt/Sh3bp4/Svip/Tmem59/Epm2a/Htr2b/Igtp/Sesn2/Tbc1d14/Tbc1d25/Tnfaip3/Trim14/Trim30a/Trim6/Tspo/Dapk1/Gpr137/Hmgb1/Mt3/Sirt1/Smcr8/Tlr2/Usp36/Ager/Iigp1/Il10ra/Lzts1/Trim30c/Atg2a/Becn1/Casp1/Cln3/Ddit3/Fbxl2/Fez1/Lrrk2/Nlrp6/R…
GO:0006644	phospholipid metabolic process	342	-0.163041839679377	-2.40415263979983	0.0000102305172174836	0.000251065650158244	0.000192123372689585	Ldlr/Mfsd2a/Ormdl1/Pcyt1a/Pigp/Pisd/Pla2g7/Plpp5/Prkcd/Pten/Socs1/Apoa1/Chpt1/Gpat2/Htr2c/Pcx/Pdgfa/Pigb/Pik3r3/Pla2g4d/Plcb2/Plcb3/Plppr2/Sh3yl1/Socs3/Becn1/Cln3/Cln8/Inpp5j/Ip6k1/Nkx2-1/Pgap1/Pigg/Pigw/Pip5k1a/Pla2g4c/Sla2/Smpd2/Socs7/Ttc7/Gpam/Lpcat4/Mtmr10/Pemt/Pla2g2d/Scp2/Sptlc2/Abca3/Abhd12/Abhd16a/Agpat4/Inpp1/Inpp5d/Itpka/Mtmr12/Mtmr2/Mvk/Pgap3/Pikfyve/Pla2g5/Plcb1/Pnpla6/Synj2/Abhd8/Acs…
GO:0044843	cell cycle G1/S phase transition	220	-0.206936762210858	-2.72180578465544	0.0000108661482430344	0.000265630996003171	0.00020326923579891	Adamts1/Cirbp/Ctdspl/Dact1/Fam83d/Fhl1/Fhl4/Lats2/Lsm10/Mepce/Ppp2r3d/Pten/Rps6/Trp63/Cdk14/Cdk15/Gigyf2/Nacc2/Pidd1/Rcc1/Tert/Cradd/Gas1/Ino80/Nkx3-1/Prkdc/Rps27l/Tbx2/Trim39/Apex1/Bcl2/Bid/Cacul1/Cdkn1a/Cdkn2b/E2f3/Id4/Kcna5/Mblac1/Apbb1/Appl1/AY074887/Iqgap3/Lsm11/Mnat1/Pim2/Plcb1/Usp37/Cables1/Cul4b/Gjc2/Id2/Plcg2/Prap1/Ptpn6/Stxbp4/Tcf19/Trp53/Anp32b/Ccne1/E2f3/Klf4/Phf8/Plk3/Rfwd3/Rpa2/Rps6…
GO:0071456	cellular response to hypoxia	97	-0.287549733944953	-2.81640191840541	0.0000109288834021122	0.000266133079602785	0.000203653446042204	Kcnk3/Notch1/P4hb/Pdk3/Pparg/Pten/Rora/Sirt1/Cpeb1/Kcnk2/Ndnf/Oprd1/Rbpj/Rora/Rwdd3/Slc8a3/Tert/Gngt1/Hif3a/Mir874/Nkx3-1/Bcl2/Chchd2/Ddah1/Bad/Fmn2/Gnb1/Map2k1/Nfe2l2/Pik3cb/Suv39h2/Tbl2/Trp53/Ajuba/Aqp3/Hp1bp3/Kcnd2/Plk3/Fabp1/Hyou1/Slc2a4/Npepps/Epha4/Hif1an/Vasn/Cr1l/Egln3/Bnip3/Cd34/Epas1/Pdk1/Ptgis/Egln2/Myc/Rgcc/Vhl/Prkce/Akt1/Tigar/Vegfa/Eno1b/Vldlr/Eif4ebp1/Higd1a/Pgk1/Egln3/Sirt2/Ak4/Mt…
GO:1903051	negative regulation of proteolysis involved in cellular protein catabolic process	62	-0.35012917229348	-2.88648524813817	0.0000114158113853754	0.000276921240029086	0.000211908887457271	Gipc1/Lamp3/N4bp1/Prkcg/Rpl23/Rybp/Klhl40/Map1a/Pbk/Qrich2/Shh/Rpl11/Sco1/Senp1/Alad/Bag5/Aqp11/Ccar2/Epha4/Gabarapl2/Pdcl3/Uchl5/Usp14/Rpl5/Hfe/Pml/Psen2/Mtm1/Psen1/Ubxn1/Park7/Clec16a/Csnk2a2/Sdcbp/Usp7/Rps7/Sgta/Hipk2/Smarcc1/Usp25/Usp19/Bag6/Efna1/Wac/Csnk2a1/Hsp90ab1/Ogt/Eif3h
GO:1903715	regulation of aerobic respiration	32	-0.453319234634701	-2.78573501308383	0.0000115329010478017	0.000277120949059611	0.00021206171112103	Slc25a33/Bnip3/Ppif/Abcd1/Arl2/Myc/Atp7a/Park7/Akt1/Ak4/Slc25a23/Uqcc2/Shmt2/Cox7a2l/Hif1a/Dnajc15/Iscu/Rhoa/Vcp/Ide/Cox7a2/Cox7a1
GO:0008286	insulin receptor signaling pathway	122	-0.256669553499669	-2.73396349920053	0.0000114969614839787	0.000277120949059611	0.00021206171112103	Nck1/Prkaa1/Agt/Akt2/Sesn3/Pip4k2a/Rbm4/Rbm4/Tns2/Apc/Foxo1/Kl/Akt1/Eif4ebp2/Phip/Bcar1/C2cd5/Eif4ebp1/Kank1/Rbm4/Grb2/Igf1r/Ahsg/Pdk2/Mstn/Adipor1/Ptpn11/Rhoq/Srsf3/Prkca/Insr/Pip4k2c/Ybx1/Grb14/Irs2/Smarcc1/Zfp106/Sorbs1/Tsc2/Pdk4/Ptpra/Snx5/Gsk3a/Gsk3b/Inppl1/Mfn2/Ogt/Opa1/Nucks1/Cdk4/Osbpl8/Gnai2/Grb10/Csrp3
GO:0022604	regulation of cell morphogenesis	321	-0.172292470795766	-2.51765010607514	0.0000115558600923859	0.000277120949059611	0.00021206171112103	Coch/Dvl1/Epb42/Ermn/F2/Met/Palm/Rhof/Rhoh/Rnd3/Akap5/Ccl3/Fbxo31/Grip1/Hpse/Il1rapl1/Myh14/Numbl/Rasal1/Rcc2/Rims2/Ss18l1/Unc13d/Wnt5a/Arhgap15/Camk2b/Cass4/Cdkl3/Cpne6/Dbn1/Dlg4/Enpp2/Ephb2/Flna/Ighm/Itgb1bp1/Itgb3/Nedd9/Plxnc1/Arap1/Il6/Mfsd2a/Myo10/P4hb/Pak3/Spry4/Triobp/Ago4/Anapc2/Ankrd27/Apoa1/Dapk3/Enam/Kalrn/Kit/Lpar1/Lrp8/Mpl/Numb/Plxna2/Plxnb3/Sh3d19/Bambi/Braf/Calr/Cntn2/Cul7/Cux2/Plx…
GO:0072331	signal transduction by p53 class mediator	138	-0.243849750423296	-2.7079600511382	0.0000121175967781346	0.000289491223029147	0.000221527835836312	Atm/Atr/Bok/Eda2r/Prap1/Rpl23/Stk11/Trp53/Aen/Cep63/Dyrk3/Pak1ip1/Pla2r1/Rps20/Zmpste24/Ifi204/Spred2/Zfp385a/Ankrd1/Cdip1/Cops3/Msh2/Muc1/Rpl11/Bbc3/Kat5/Mdm2/Phlda3/Usp10/Atad5/Cdk5rap3/Ell3/Nop2/Paxip1/Prmt6/Psmd10/Casp2/Dyrk1a/Dyrk2/Hexim1/Hic1/Chek2/E2f1/Foxo3/Rpl5/Rrn3/Wwox/Bop1/Eef1e1/Pml/Ppm1d/Steap3/Casp6/Ddit4/E2f7/Pcbp4/Tmem109/Brca2/Myc/Pycard/1810013L24Rik/Pttg1ip/Rrs1/Trp53bp2/Npm1/…
GO:0010948	negative regulation of cell cycle process	269	-0.181880565435827	-2.52637782586498	0.0000122092528889054	0.000290580218755949	0.000222361169793968	Aven/Brcc3/Bub1b/Cdk5rap2/Ctdspl/Dact1/Donson/Fhl1/Fhl4/Ppp2r3d/Pten/Pttg1/Rps6/Timeless/Wapl/Zfp36l2/Zfyve19/Gigyf2/Nacc2/Pidd1/Tmem67/Xpc/Zfy2/Anapc15/Apbb3/Brsk1/Cradd/Gas1/Kifc1/Mad1l1/Nabp1/Nkx3-1/Ppp2r5b/Prkdc/Rad9a/Rps27l/Spdl1/Trim39/Ttk/Bcl2/Cdkn1a/Cdkn2b/Cdt1/Cenpe/Apbb1/Orc1/Rad17/Trp53bp1/Atm/Atr/Ccp110/Cry1/Dync1li1/Ercc6/Foxn3/Gjc2/Prap1/Tipin/Trp53/Zfp830/Cdk1/D7Ertd443e/Fbxo5/Klf4…
GO:0009206	purine ribonucleoside triphosphate biosynthetic process	58	-0.356006636677737	-2.84867104339816	0.000013386686308045	0.000317405377988119	0.000242888629688904	Map2k1/Nme4/Sphk2/Stat3/Atp5e/Atp5j/Il4/Nme3/Gm5426/Pklr/Stoml2/Impdh1/Ppara/Uqcc3/Nme2/Tgfb1/Atp5k/Atp5g1/Atp5j2/Dnajc30/Ldhc/Aldoart2/Bcl2l1/Myc/Pnp/Atp5c1/Eno1b/Ak3/Nme1/Atp5d/Atp5l/Ak4/Ndufc2/Slc25a13/Atp5o/Nme6/Aldoart1/Atp5h/Atp5b/Atp5g3/Vcp/Pkm/Aldoa/Atp5g2/Atp5a1/Ppargc1a
GO:0030150	protein import into mitochondrial matrix	18	-0.572861213145435	-2.69596922187066	0.0000138344803922929	0.000326794261551279	0.000250073300211564	Tomm40l/Timm17b/Grpel1/Romo1/Tomm20l/Tomm40/Timm23/Dnajc15/Timm21/Dnajc19/Timm17a/Dnlz/Tomm7
GO:1901796	regulation of signal transduction by p53 class mediator	73	-0.321140402656226	-2.79685409130117	0.0000140036772506178	0.000329556688133009	0.000252187196363247	Rrm2b/Atm/Atr/Rpl23/Trp53/Cep63/Dyrk3/Pak1ip1/Pla2r1/Rps20/Zmpste24/Spred2/Zfp385a/Ankrd1/Cops3/Muc1/Rpl11/Mdm2/Atad5/Cdk5rap3/Ell3/Nop2/Prmt6/Psmd10/Dyrk1a/Hexim1/Hic1/Rpl5/Rrn3/Bop1/Eef1e1/Pml/Steap3/Pcbp4/Myc/1810013L24Rik/Pttg1ip/Rrs1/Npm1/Rpf2/Triap1/Trim24/Hnrnpk/Spred1/Bdkrb2/Rps15/Rps7/Hipk4/Smyd2/Rnf34/Mdm4/Kdm1a/Sh3glb1/Mif/Sox4/Mlf1
GO:0009141	nucleoside triphosphate metabolic process	99	-0.280737783468621	-2.76365899819157	0.0000140912097854924	0.000330383866606321	0.000252820179481442	Itpa/Lrrk2/Nme7/Trem2/Entpd3/Entpd7/Rrm2b/Tbpl1/Ak2/Ampd3/Map2k1/Nme4/Nudt15/Sphk2/Stat3/Ampd2/Atp5e/Atp5j/Cmpk1/Dut/Il4/Nme3/Ran/Cmpk2/Ctps2/Gm5426/Pklr/Stoml2/Impdh1/Nudt16/Ppara/Uqcc3/Ctps/Nme2/Tgfb1/Atp5k/Atp5g1/Atp5j2/Dctpp1/Dnajc30/Gimap7/Ldhc/Smpdl3a/Aldoart2/Bcl2l1/Myc/Pnp/Atp5c1/Dtymk/Eno1b/Ak3/Gimap9/Nme1/Rasl2-9/Atp5d/Atp5l/Gtpbp1/Ak4/Gnai3/Ndufc2/Rhoq/Slc25a13/Atp5o/Nme6/Mfn1/Aldoart1…
GO:2000765	regulation of cytoplasmic translation	24	-0.506526711935065	-2.73408238502639	0.0000141540896322709	0.00033062904929901	0.000253007801029092	Syncrip/Fmr1/Cpeb3/Nck1/Hnrnpd/Dhx36/Paip1/Cpeb2/Zcchc13/Ybx1/Cpeb4/Dhx9/Pkm/Eef2/Hnrnpu/Rbm24/Csde1
GO:0097193	intrinsic apoptotic signaling pathway	282	-0.180368661611862	-2.56208962773621	0.0000143046511293408	0.000332913043072887	0.000254755585271034	P4hb/Prkra/Ptpn1/Siah1a/Sirt1/Stk24/Tnfrsf1a/Trp63/Apaf1/Atp2a1/E2f2/Epha2/Htra2/Melk/Nacc2/Pdcd10/Rrp8/Rtkn2/Snai1/Trp73/Vnn1/Zfp385b/Bcl3/Becn1/Ddit3/Lrrk2/Mybbp1a/Nkx3-1/Nox1/Pias4/Prkdc/Rad9a/Rps27l/Skil/Trem2/Bcl2/Bid/Cdkn1a/Ppm1f/Ralbp1/Shisa5/Bad/Hspb1/Rrm2b/Slc9a3r1/Tpt1/Atm/Bcl2l2/Bclaf1/Bok/Cyct/Eda2r/Ercc6/Fnip2/Hdac1/Map2k1/Nfe2l2/Pik3cb/Plekhf1/Spop/Stk11/Trp53/Aen/Cep63/Ripk3/Zfp622…
GO:0033119	negative regulation of RNA splicing	27	-0.49813508114506	-2.86117743887767	0.0000143747994392384	0.000333315661997341	0.000255063682000419	Sfswap/Dyrk1a/Srsf6/Acin1/Pcbp4/Rnps1/Akr1c6/Akt2/Ptbp2/Ptbp1/Tra2b/Npm1/Rps13/U2af2/Hnrnpk/Srsf10/Srsf7/Tmbim6/Hnrnpl/Ptbp3/Hnrnpa2b1/Rps26
GO:0001666	response to hypoxia	200	-0.207788423925331	-2.62712761674998	0.0000150503912356098	0.000347702628289343	0.000266073043436556	Kcnk3/Mt3/Nos2/Notch1/P4hb/Pdk3/Pparg/Pten/Rora/Sirt1/Ager/Cpeb1/Kcnk2/Ndnf/Oprd1/P2rx3/Plekhn1/Rbpj/Rora/Rwdd3/Slc8a3/Tert/Th/Casp1/Gngt1/Hif3a/Mir874/Nkx3-1/Plau/Prl8a2/Sod3/Bcl2/Chchd2/Ddah1/Dpp4/Ece1/Prkcb/Abat/Bad/Hmox2/Kcnma1/Nfatc3/Atm/Birc2/Fmn2/Gnb1/Il3/Map2k1/Nfe2l2/Pik3cb/Suv39h2/Tbl2/Trp53/Wtip/Ajuba/Aqp3/Hp1bp3/Kcnd2/Plk3/Wdr83/Adora1/Chrna4/Fabp1/Fosl2/Hyou1/Slc2a4/Smad3/Birc2/Npepp…
GO:0034063	stress granule assembly	27	-0.497778764491964	-2.85913083503963	0.0000153576685428408	0.000353506625911303	0.000270514445904438	Ythdf3/Ddx3x/G3bp2/Ythdf1/Lsm14a/Ddx6/Pum2/G3bp1/Ubap2l/Prrc2c/Atxn2/Tia1/Dync1h1/Prkaa2/Csde1
GO:0009145	purine nucleoside triphosphate biosynthetic process	59	-0.344117433746565	-2.78543952806531	0.0000163131809112003	0.000374135389116147	0.000286300227666424	Map2k1/Nme4/Sphk2/Stat3/Atp5e/Atp5j/Il4/Nme3/Gm5426/Pklr/Stoml2/Impdh1/Ppara/Uqcc3/Nme2/Tgfb1/Atp5k/Atp5g1/Atp5j2/Dnajc30/Ldhc/Aldoart2/Bcl2l1/Myc/Pnp/Atp5c1/Eno1b/Ak3/Nme1/Atp5d/Atp5l/Ak4/Ndufc2/Slc25a13/Atp5o/Nme6/Aldoart1/Atp5h/Atp5b/Atp5g3/Vcp/Pkm/Aldoa/Atp5g2/Atp5a1/Ppargc1a
GO:0016197	endosomal transport	212	-0.200154463405432	-2.58504157105815	0.0000169474620987785	0.000387274070496363	0.000296354362024789	Sgsm2/Tmem87a/Vps16/Vti1a/Was/Zdhhc2/Ankrd27/Ap1s1/Arhgap8/Baiap3/Btbd8/Ehd1/Ehd3/Rab6a/Rbsn/Snx1/Vps52/Arhgap1/Dennd1c/Grip2/Leprotl1/Lrrk2/Micall1/Rab13/Snx32/Snx8/Tmcc1/Gripap1/Ap5z1/Atp9a/Bet1l/Itsn1/Myo5b/Pikfyve/Sorl1/2610002M06Rik/Dennd1b/Pla2g3/Rab29/Ubxn6/Vps53/Alms1/Als2/Arfrp1/Inpp5f/Magel2/Rab9b/Stx16/Trim27/Caly/Itsn2/Lyst/Rab8a/Snx9/Tbc1d10b/Tmem87b/Trappc10/Cln5/Ehd2/Evi5/Heatr5a/R…
GO:0031056	regulation of histone modification	182	-0.212081480336175	-2.59134420799613	0.0000173848129064701	0.000395833989173672	0.000302904682409901	Kdm2a/Kdm4b/Kdm4d/Lmna/Lrrk2/Mthfr/Pax5/Pygo2/Ruvbl2/Sap30bp/Thap7/Zfp110/Atg7/Rnf40/Atm/Ctcfl/Kat7/Kdm4c/Pax7/Pih1d1/Rtf1/Sphk2/Tada2b/Trp53/Dnmt1/Fendrr/Hdac8/Rnf20/Sdr16c5/Zmpste24/Brca1/Dmrtc2/Wdr61/Zfp335/Arrb1/Baz2a/Ccnb1/Igf2/Muc1/Brd7/Ctcf/Gm8334/Kansl1/Kmt2b/Mtf2/Ncor2/Noc2l/Taf7/Wdr5/Zzz3/Kdm4a/Mcrs1/Nelfa/Otub2/Paxip1/Phf1/Prdm12/Prmt6/Slk/Snca/Supt6/Xbp1/Chtop/Eid1/Mecp2/Paf1/Rps6ka5/…
GO:0032984	protein-containing complex disassembly	221	-0.192742159553716	-2.53602277997132	0.0000175208384931584	0.00039749614523867	0.000304176616778233	Map1s/Mid1/Nav3/Scin/Vill/2610002M06Rik/Atg14/Dstn/Eml4/Nsf/Rpl23/Twf1/Twf2/Ccsap/Dyrk3/Flii/Katnb1/Kif24/Map1a/Map2/Pik3c3/Smn1/Tfip11/Zmpste24/Capza1/Fgf13/Kif2c/Mid1/Napb/Smarcd2/Smarcd3/Vamp8/Cib1/F2rl1/Frat1/Map1lc3b/Mtrf1l/Synj1/Upf1/Vps4b/Arhgef2/Gle1/Pex14/Pik3r4/Vps4a/Arpc2/Dhx8/Mphosph8/Spta1/Chmp1a/Kif18a/Mcoln1/Sptb/Stmn2/Bnip3/Chmp4c/Clasp2/Mical1/Ttbk2/Wdr1/Camsap1/Hdac6/Mtpn/Uvrag/…
GO:0061014	positive regulation of mRNA catabolic process	86	-0.296724254271933	-2.77888863850759	0.0000176442940452433	0.000398585218054954	0.000305010009727198	Khsrp/Mettl16/Syncrip/Samd4b/Cpeb3/Exosc8/Pan3/Parn/Nanos2/Hnrnpd/Noct/Pan2/Patl1/Polr2d/Tob1/Dhx36/Pabpc1/Paip1/Cnot7/Tnrc6a/Ythdf3/Gtpbp1/Rock2/Zfp36l1/Nanos3/Ythdf1/Cnot6l/Rc3h2/Ybx1/Dcp2/Cnot2/Pum1/Rock1/Cnot6/Polr2g/Rc3h1/Celf1/Tardbp/Dhx9/Ago2/Hnrnpu/Qk/Rbm24/Cnot1/Csde1
GO:0045786	negative regulation of cell cycle	344	-0.163266162910397	-2.40382310468494	0.0000176952372055474	0.000398585218054954	0.000305010009727198	Kat2a/Lats1/Lif/Recql4/Sin3b/Tfap4/Tnf/Aurkb/Cdkn2a/Esr1/Fam122a/Men1/Miip/Naa10/Nek11/Nupr1/Ovol1/Ppp1r13b/Rad1/Scrib/Zwint/Dcun1d3/Fbxo31/Fbxo4/Khdc3/Mos/Thoc5/Znhit1/Bmp2/Bub1/Clspn/Dna2/Epm2a/Fgfr2/Gen1/Hhex/Hnf4a/Mcidas/Mdm1/Nek2/Tnfaip3/Wee2/Aven/Brcc3/Bub1b/Cdk5rap2/Ctdspl/Dact1/Donson/Fhl1/Fhl4/Inca1/Lats2/Ppp2r3d/Pten/Pttg1/Rps6/Sirt1/Timeless/Wapl/Zfp36l2/Zfyve19/Foxc1/Gigyf2/Mapk12/Nac…
GO:0000281	mitotic cytokinesis	65	-0.324730874297207	-2.72394354010132	0.0000177724806464922	0.000398900481983723	0.000305251259652244	Snx9/Trim36/Usp8/Efhc2/Vps4b/Klhdc8b/Vps4a/Map9/Rhob/Anln/Chmp1a/Stx2/Ankrd53/Arf1/Cenpa/Chmp4c/Kif20a/Stambp/Birc5/Ckap2/Nusap1/Rhoc/Apc/Kif23/Rab35/Jtb/Arl3/Rock2/Chmp4b/Chmp1b/Ect2/Pdcd6ip/Spast/Stmn1/Snx18/Son/Chmp5/Rock1/Ank3/Chmp2a/Rhoa/Cfl1/Sptbn1
GO:0014888	striated muscle adaptation	49	-0.374602317995085	-2.75792052758933	0.0000188643782079463	0.000421906501267791	0.000322856192920618	Hey2/Myoc/Mtor/Gata4/Tead1/Mef2c/Gata6/Tcap/Asb2/Tnnc1/Igfbp5/Ezh2/Gtf2i/Ppp3ca/Myoz2/Mlip/Atp2a2/Myh7/Tnni1/Myh6
GO:0071559	response to transforming growth factor beta	223	-0.188891455944008	-2.49994015237275	0.0000193886396024045	0.000432099469867014	0.000330656174733214	Lats2/Lrp1/Mir143/Pparg/Sirt1/Smad9/Zfp36l2/Apaf1/Cav2/Fermt1/Ovol2/Pbld1/Pbld2/Ski/Snx1/Sox5/Tdgf1/Bambi/Fbn1/Itga8/Ltbp1/Nepn/Nkx2-1/Peg10/Pmepa1/Skil/Spry1/Tgfbr2/Cdkn2b/Emilin1/Nrep/Appl1/Col1a2/Dlx1/Il17f/Prdm16/Runx3/Col4a2/Gipc1/Itga3/Lrg1/Stat3/Stk11/Trp53/Zyx/Acvrl1/Axin1/Cd109/Cited1/Dnmt1/Folr1/Il4/Lemd3/Onecut2/Tgfbr3/Wfikkn1/Cflar/Col3a1/Ltbp3/Pdgfd/Ptk2/Smad1/Smad3/Snx25/Spred2/Src/…
GO:0010833	telomere maintenance via telomere lengthening	68	-0.321966192758272	-2.76902778984796	0.0000197500780606072	0.000437415859161705	0.000334724443893822	Gnl3l/Map3k4/Rpa1/Terf2ip/Ercc4/Pkib/Gar1/Mapk15/Naf1/Pnkp/Ten1/Atm/Atr/Cct5/Hsp90aa1/Nat10/Prkcq/Rtel1/Cct3/Nhp2/Pif1/Tinf2/Acd/Src/Wrap53/Telo2/Mcrs1/Dkc1/Pml/Hmbox1/Parn/Zbtb48/Cct4/Rad50/Cct2/Cct7/Mapk1/Dhx36/Tcp1/Cct8/Ctc1/Map2k7/Nek7/Map3k4/Nop10/Terf1/Pot1a/Dcp2/Exosc10/Terc/Mapk3/Ptges3/Hsp90ab1/Hnrnpa2b1/Hnrnpu/Tnks/Tnks2
GO:0043434	response to peptide hormone	339	-0.15912994656002	-2.35448951789817	0.0000197658981863146	0.000437415859161705	0.000334724443893822	Rps6kb1/Shc1/Sik2/Sp1/Tgfbr3/Ahcyl1/Col3a1/Eif2b5/Ghrhr/Igf1/Jak2/Pik3r2/Pklr/Plcd1/Pld1/Pomc/Ptk2/Rab8a/Serpina1a/Slc2a4/Src/Wdtc1/Adora2b/Gper1/Hsf1/Igf2/Pik3r1/Prkci/Pxn/Sco1/Slc27a1/Stat1/Stat5b/Agtrap/Apoc3/Appl2/Camk2a/Eif2b1/Inhbb/Inpp5k/Irf1/Myo1c/Nr4a2/Ppara/Slc2a8/Nr4a1/Rangap1/Retn/Tbc1d4/Trim72/Xbp1/Ednrb/Kat2b/Mapk14/Rb1/Slc25a33/Ywhag/Lpin1/Pip4k2b/Atp2b1/Ccnd3/Eif6/Insig1/Klf15/Oto…
GO:1904951	positive regulation of establishment of protein localization	321	-0.168669462632796	-2.46470834464075	0.0000207594554778298	0.000457796803142213	0.000350320586550791	Stx4a/Tcaf1/Trem2/Zic1/Atg7/Exoc1/Mpc2/Prkcz/Rbp4/Rph3al/Sri/Xpo4/Abat/Apbb1/Bad/Gpr68/Sorl1/Atp13a2/Cct5/Cd33/Cdk5r1/Cep295/Coro2b/Crh/Myh10/Nr1h4/Oaz2/Prkcq/Rab29/Tmem30b/Anp32b/Cct3/Cd2ap/Cdk1/Fga/Itgam/Lepr/Myrip/Plk3/Psmd9/Ran/Shh/Slc51b/Zc3h12a/Adora2a/Brca1/Cep290/Edem1/Gli3/Igf1/Jak2/Nlgn2/Nr1h2/Pik3r2/Slc35d3/Smo/Src/Uaca/Vamp8/Wrap53/Ankrd1/Arrb1/Bcas3/Cep120/Chp2/Cib1/F2rl1/Fbxw7/Glp1r…
GO:0006754	ATP biosynthetic process	48	-0.3782348303387	-2.77294434249497	0.0000210463706232351	0.00046250682759841	0.000353924846167368	Map2k1/Sphk2/Stat3/Atp5e/Atp5j/Il4/Gm5426/Pklr/Stoml2/Ppara/Uqcc3/Tgfb1/Atp5k/Atp5g1/Atp5j2/Dnajc30/Ldhc/Aldoart2/Bcl2l1/Myc/Atp5c1/Eno1b/Ak3/Atp5d/Atp5l/Ak4/Ndufc2/Slc25a13/Atp5o/Aldoart1/Atp5h/Atp5b/Atp5g3/Vcp/Pkm/Aldoa/Atp5g2/Atp5a1/Ppargc1a
GO:0086001	cardiac muscle cell action potential	57	-0.352573067339141	-2.79231491212558	0.0000214788113860604	0.000470371053513482	0.000359942800457189	Cacna1g/Slmap/Akap9/Kcnh2/Snta1/Tbx18/Dsg2/Scn2b/Kcne1/Jup/Kcnn2/Ctnna3/Cacna1d/Cacnb2/Scn5a/Cav1/Dmd/Pkp2/Kcnq1/Rnf207/Cacna2d1/Ank3/Kcnj5/Cav3/Dsp/Cacna1c/Atp2a2/Ryr2
GO:0009142	nucleoside triphosphate biosynthetic process	69	-0.32134829877803	-2.77484425295389	0.0000218416591062965	0.000476662089907999	0.000364756900391074	Map2k1/Nme4/Sphk2/Stat3/Atp5e/Atp5j/Cmpk1/Il4/Nme3/Cmpk2/Ctps2/Gm5426/Pklr/Stoml2/Impdh1/Ppara/Uqcc3/Ctps/Nme2/Tgfb1/Atp5k/Atp5g1/Atp5j2/Dnajc30/Ldhc/Aldoart2/Bcl2l1/Myc/Pnp/Atp5c1/Dtymk/Eno1b/Ak3/Nme1/Atp5d/Atp5l/Ak4/Ndufc2/Slc25a13/Atp5o/Nme6/Aldoart1/Atp5h/Atp5b/Ak1/Atp5g3/Vcp/Pkm/Aldoa/Atp5g2/Atp5a1/Ppargc1a
GO:0070936	protein K48-linked ubiquitination	65	-0.322178914077198	-2.7025369043112	0.0000220664446202549	0.000479907124896371	0.0003672401037527	Ppia/Syvn1/Ube2dnl1/Arih2/Rnf216/Skp2/Cul1/Nmi/Ube2e3/Ube2u/Ubr5/E330021D16Rik/Hace1/Ube2t/Ube2q2/Amfr/Trim32/Ube2e1/Ube2r2/Btrc/Fbxo38/Rbx1/Gabarap/Itch/Rnf34/Ube2a/Ube2d3/Rnf4/Ube2b/Cul3/Rnf187/Ttc3/Rnf126/Ube3c/Ube2h/Nedd4l/Ube2k/Ube2c
GO:1902369	negative regulation of RNA catabolic process	70	-0.317882180581884	-2.76300160636067	0.000023570577959689	0.00050937362406013	0.000389788800466599	Meioc/Mir466l/Traf2/Dkc1/Angel2/E2f1/Mettl16/Secisbp2/Syncrip/Fmr1/Gdnf/Parn/Zcchc17/Hnrnpd/Taf15/Ybx2/Noct/Lrpprc/Nrde2/Tob1/Vegfa/Dhx36/Paip1/Thrap3/Hnrnpa0/Nsun2/Srsf1/Mtor/Fus/Ybx1/Elavl1/Hnrnpab/Rbm38/Larp4b/Tardbp/Dhx9/Larp1/Hnrnpu/Qk/Rbm24/Csde1/Mapkapk2
GO:0016573	histone acetylation	156	-0.217304295728402	-2.52280601857186	0.000023582860032592	0.00050937362406013	0.000389788800466599	Hat1/Kat6a/Kat7/Pih1d1/Sphk2/Tada2b/Hdac8/Ing5/Morf4l2/Pcgf2/Sdr16c5/Tada1/Vps72/Zmpste24/Brca1/Jade1/Meaf6/Pbxip1/Arrb1/Muc1/Usp22/Brd1/Brd7/Ctcf/Kansl1/Kat5/Noc2l/Ruvbl1/Taf7/Wdr5/Zzz3/Brpf1/Crtc2/Mcrs1/Naa60/Paxip1/Snca/Eid1/Kat2b/Mbtd1/Mecp2/Msl2/Rps6ka5/Tada2a/Tgfb1/Taf6/Tcf3/Brd8/Dr1/Iws1/Per1/App/Bmi1/Myocd/Actl6a/Brca2/Isl1/Taf10/Kansl2/Lef1/Park7/Zfp451/Nap1l2/Ncoa1/Wbp2/Epc2/Mbip/Glyr1/…
GO:0032434	regulation of proteasomal ubiquitin-dependent protein catabolic process	127	-0.241780344348225	-2.62104142016064	0.0000238516792341345	0.000513421641398246	0.000392886471307729	Rnf144b/Rnf217/Sirt6/Tlk2/Trib2/Wnt10b/Gba/Hspbp1/Lrrk2/Trim39/Ube2v2/Zer1/Atg7/Ankib1/Bbs7/Gipc1/Gna12/N4bp1/Rchy1/Rybp/Axin1/Klhl40/Map1a/Pbk/Plk1/Plk3/Rnf19b/Shh/Socs5/Clu/Desi1/Dnajb2/Nub1/Rnf144a/Rpl11/Senp1/Bag5/Mdm2/Sh3rf1/Aurka/Ccar2/Psmd10/Arih2/Csnk1e/Fbxo22/Uchl5/Usp14/Det1/Glmn/Hfe/Psen2/Mtm1/Plk2/Dda1/Fbxw8/Mkrn2/Psen1/Ubxn1/Zfand2a/Fzr1/Arih1/Park7/Cdc20/Zyg11b/Akt1/Csnk1d/Clec16a/R…
GO:0071897	DNA biosynthetic process	166	-0.218402670529249	-2.57572791670677	0.0000240671841722819	0.000516298403314905	0.000395087860472297	Mapk15/Naf1/Pnkp/Pold4/Ten1/Wrnip1/Atm/Atr/Cct5/Hsp90aa1/Kat7/Nat10/Nox4/Pole2/Polk/Prkcq/Smpd3/Trp53/Wrn/Zbtb1/Acvrl1/Cct3/Chtf18/Ing5/Klf4/Nhp2/Pif1/Tinf2/Acd/Dnajc2/Jade1/Lig4/Meaf6/Pold1/Src/Wrap53/Ankrd1/C3ar1/Lig3/Pam16/Pola1/Primpol/Rev3l/Sprtn/Cdkn2d/Dtl/Pdgfb/Pold3/Ptk2b/Rfc3/Telo2/Mcrs1/Pdgfrb/Camk2d/Dkc1/Dscc1/Chtf8/Faap20/Gfer/Pml/Poll/Gins4/Parm1/Hmbox1/Parn/Rfc4/Cct4/Dach1/Myc/Nvl/R…
GO:2001022	positive regulation of response to DNA damage stimulus	129	-0.243208040042506	-2.63763770124251	0.0000244143070209206	0.000521672235637951	0.000399200086854207	Brcc3/Ccdc117/Dmap1/Ercc8/Hmgb1/Mrgbp/Prkcd/Sirt1/Spidr/Spire2/Timeless/Was/Cbx8/Nacc2/Rad51ap1/Rnf168/Trp73/Ankle1/Cebpg/Dtx3l/Fancb/Ing3/Ino80/Kdm4d/Nkx3-1/Pias4/Prkdc/Rad9a/Ruvbl2/Skil/Ube2v2/Apbb1/Parp9/Pnkp/Rnf8/Atm/Atr/Bclaf1/Ercc6/Fmn2/Ino80d/Prkcg/Slf1/Eya1/Morf4l2/Pla2r1/Vps72/Brca1/Meaf6/Spred2/Uimc1/Wrap53/Zfp385a/Actr2/Ankrd1/Endog/Hdac10/Ino80c/Kat5/Ruvbl1/Ccar2/Fam168a/Hmga2/Mcrs1/P…
GO:0007015	actin filament organization	430	-0.149935565522679	-2.38156615668369	0.0000244831111065219	0.000521672235637951	0.000399200086854207	4933400A11Rik/Arhgap17/Arhgap28/Arhgef5/Cass4/Csf3/Dbn1/Espnl/Flna/Gba2/Itgb1bp1/Kbtbd13/Kirrel/Lcp1/Lima1/Nedd9/Plek/Pstpip2/Sdc4/Shroom2/Trpv4/Arap1/Arfip2/Arhgap6/Asap3/Capn1/Ctnna2/Elmo1/Fhdc1/Id1/Limch1/Myo1h/Pak3/Pls3/Prkcd/Rapgef3/Spatc1l/Spire2/Tenm1/Tlr2/Tmsb15a/Tmsb4x/Triobp/Was/Abi1/Apoa1/Baiap2l2/Crhr2/Ghrl/Lpar1/Myo1d/Myo1g/Myo7b/Pawr/Pdlim4/Plekhg2/Pls1/Shroom1/Tmod3/Braf/Catip/Cobl…
GO:0005980	glycogen catabolic process	17	-0.578112336185904	-2.64097900152796	0.0000249496602123517	0.000529823255755226	0.000405437505134264	Stbd1/Rb1cc1/Adrb1/Pygl/Ppp1cb/Pygb/Pfkm/Ppp1r3c/Ppp1r3d/Ppp1ca/Agl/Pygm
GO:0051656	establishment of organelle localization	403	-0.156019696428061	-2.41620961096407	0.0000252467193517771	0.000534332412589458	0.000408888054496285	Hap1/Khdc3/Lat/Mapt/Mos/Mrgpra3/Mrgpra7/Mrgpra9/Pef1/Sec16b/Snf8/Stxbp2/Syne1/Tcirg1/Tmed9/Unc13d/Chmp7/Dync1i1/Dynlt1b/Fgfr2/Hhex/Pclo/Sdc4/Shroom2/Stard3/Ykt6/Agbl4/Ankfn1/Bicd1/Bloc1s2/Cdk5rap2/Crhr1/Crocc/Fam83d/Gata2/Llgl2/Mrgpra8/Myo1h/Spire2/Sun2/Uchl1/Ahi1/Bloc1s3/Btbd8/Cdh3/Gpr143/Incenp/Insc/Kit/Limk2/Lyn/Mrgpra9/Ms4a2/Myo1d/Myo1g/Myo7b/Nppa/Pard3b/Pdcd10/Stxbp1/Sun1/Bccip/Becn1/Cln3/Fc…
GO:2001234	negative regulation of apoptotic signaling pathway	231	-0.185433479812726	-2.46594610025205	0.0000258263246906207	0.00054477133720316	0.000416876249626812	Bcl2/Bid/Hgf/Meis3/Rela/Yap1/Bmf/Col2a1/Hspb1/Maz/Rrm2b/Sgk3/Tmbim1/Tpt1/Wnt4/Bcl2l2/Bok/Hdac1/Madd/Map2k1/Nfe2l2/Pih1d1/Pik3cb/Prelid1/Cep63/Eya1/Fga/Gfral/Icam1/Il4/Pcgf2/Rps6kb1/Slc25a31/Brca1/Cflar/Clu/Hyou1/Igf1/Slc25a4/Src/Zfp385a/Avp/Faim/Map2k5/Muc1/Nle1/Pam16/Unc5b/Wfs1/Bag5/Cdkn2d/Hells/Mdm2/Noc2l/Nr4a2/Ripk1/Sh3rf1/Atad5/Ccar2/Cdk11b/Ell3/Fyn/Htt/Mcl1/Ppia/Psmd10/Syvn1/Xbp1/Epo/Mnt/Rb1…
GO:0009152	purine ribonucleotide biosynthetic process	137	-0.235054841999737	-2.59702605089541	0.000026039216164491	0.000547431121164815	0.000418911600400671	Acsl6/Ak2/Ampd3/Aprt/Atic/Gart/Map2k1/Nme4/Pth2/Sphk2/Stat3/Acot7/Ampd2/Atp5e/Atp5j/Coasy/Il4/Nme3/Ampd1/Gm5426/Pdhx/Pklr/Stoml2/Acss2/Mlycd/Npr2/Adcy4/Impdh1/Ppara/Dcakd/Snca/Uqcc3/Gmpr/Nme2/Papss1/Hprt/Ppcs/Tgfb1/Atp5k/Pdk1/Adsl/Atp5g1/Atp5j2/Dlat/Dnajc30/Ldhc/Aldoart2/Bcl2l1/Myc/Pnp/Acsl4/Atp5c1/Adss/Gmps/Adcy6/Eno1b/Ak3/Nme1/Adcy5/Atp5d/Atp5l/Ppat/Prps2/Acacb/Acsl5/Ak4/Ndufc2/Pdk2/Slc25a13/At…
GO:1903514	release of sequestered calcium ion into cytosol by endoplasmic reticulum	25	-0.496448629712467	-2.73913858594184	0.0000262829576094944	0.000550719646654754	0.000421428084069004	Mettl21c/Tmem38b/Calm1/Calm3/Trdn/Dhrs7c/Hrc/Dmd/Tmem38a/Casq2/Casq1/Calm2/Pln/Slc8a1/Ryr2
GO:0006103	2-oxoglutarate metabolic process	16	-0.602789781472223	-2.69025839365581	0.0000265630601772687	0.000554745763370973	0.000424508995861893	Dlst/Adhfe1/Idh3a/Phyh/Dld/Got1/Idh3b/Mrps36/Got2/Ogdh/Idh3g
GO:0050685	positive regulation of mRNA processing	38	-0.409956609353469	-2.71777456736134	0.0000269341187955008	0.000560638571759814	0.000429018359136256	Zfp64/Ccnb1/Celf4/Hsf1/Ncbp2/Dazap1/Nudt21/Prdx6/Slc39a5/Eif4a3/Gm21693/Rbmxl1/Paf1/Prdx6b/Cpeb3/Ncbp1/Adarb1/Prpf19/Tra2b/Rbm3/Dhx36/Thrap3/Gm7324/Ncl/Nup98/Tra2a/Rbmx/Cdc73/Snrnp70
GO:0006979	response to oxidative stress	380	-0.154583831861303	-2.36464744989665	0.0000274718588826412	0.000569950703857953	0.00043614429701146	Hmox1/Mctp1/Met/Pax2/Ppid/Slc1a1/Srxn1/Stc2/Stox1/Xpa/Apoa4/Arntl/Cryge/Dhrs2/Etv5/Fut8/G6pd2/Mapt/Pde8a/Prr5l/Ptprn/Rgs14/Stk26/Wnt1/Xrcc1/Adam9/Hnf1a/Plekha1/Reg3b/Rwdd1/Sesn2/Tnfaip3/Abcc1/Aldh3a2/Capn1/Dapk1/Ercc8/Foxp1/Gpx5/Il6/Lig1/Mt3/Oser1/P4hb/Prkcd/Prkra/Sirt1/Stat6/Stk24/Tpo/1600014C10Rik/Alox5/Dgkk/Epor/Htra2/Melk/Mmp3/Ncoa7/Nqo1/Ogg1/Pawr/Pdcd10/Scly/Ucn/Vnn1/Axl/Cln8/Gpr37/Lias/Lonp…
GO:0044089	positive regulation of cellular component biogenesis	500	-0.141001860146393	-2.32728626766377	0.0000281831516479146	0.000582790614568517	0.000445969802608071	Hap1/Il1rapl1/Lingo2/Mapt/Neurl1a/Pcsk5/Slitrk1/Slitrk2/Snf8/Syndig1/Tppp3/Wnt1/Zmynd10/Amigo2/Arhgef5/Asic2/Auts2/Csf3/Def8/Enpp2/Ephb2/Ephb3/Flna/Flrt3/Itgb1bp1/Kirrel/Lcp1/Ldb2/Plek/Sdc4/Thbs2/Adgrb1/Adgrl3/Arap1/Cdk5rap2/Crocc/Eps8l3/Has3/Id1/Kctd17/Limch1/Myd88/Ntrk2/Psmc5/Rapgef3/Slain1/Spidr/Tenm1/Tppp2/Vstm5/Akirin1/Apoa1/Baiap2l2/Cck/Crb3/Dlg5/Dock11/Epha2/Eps8l1/Fermt1/Ghrl/Kit/Lpar1/Mm…
GO:0034655	nucleobase-containing compound catabolic process	353	-0.157286904417481	-2.34257353670032	0.0000289807914829556	0.000597326313343141	0.000457092978841938	Brf1/Cant1/Dcp1a/Dffa/Dnd1/Drosha/Edc3/Endog/Hsf1/Lsm5/Mlh1/Mlycd/Ncbp2/Nt5c2/Nudt5/Nudt7/Pam16/Pnldc1/Upf1/Casc3/Lsm2/Nudt16/Smg7/Aifm1/Cnot11/Eif4a3/Exosc4/Magohb/Meioc/Mir466l/Nt5m/Nudt1/Rbm7/Traf2/Adal/Cdadc1/Dera/Dkc1/Lsm4/Nudt11/Tnrc6c/Angel2/E2f1/Gspt2/Hprt/Khsrp/Lsm6/Mettl16/Nudt7/Secisbp2/Syncrip/Abcd1/Carhsp1/Cidea/Fmr1/Nudt19/Samd4b/Cacng7/Cpeb3/Dctpp1/Dis3l2/Exosc8/Gdnf/Lsm3/Nudt4/Pcb…
GO:0035994	response to muscle stretch	20	-0.528881106903766	-2.57832678356341	0.0000302534500193309	0.000621526088833615	0.000475611412098858	Chuk/Nfkb1/Dmd/Tcap/Pik3ca/Cav3/Raf1/Csrp3/Slc8a1/Ryr2/Ttn
GO:0007030	Golgi organization	129	-0.239557771333526	-2.59804983907814	0.0000315816317442465	0.00064670568639923	0.000494879636183767	Ticam2/Vcpip1/Yipf5/Bag5/Lman2l/Nsfl1c/Ubxn2a/Golga2/Htt/Plekhm2/Gbf1/Syne1/Trappc12/Vamp4/Clasp2/Dnm2/Tango2/Ywhaz/Zw10/Hace1/Obsl1/Plk5/Cog7/Uso1/Yipf4/Cog1/Fbxw8/Golga5/Golph3/Vrk1/Nploc4/Akap9/Cog5/Dym/Stx17/Trip11/Vti1b/Arhgap21/Mapk1/Usp6nl/Csnk1d/Lman2/Trappc11/Trappc8/Gak/Gorasp2/Myo18a/Lysmd3/Map2k2/Stk25/Tmed10/Tmed2/Blzf1/Tbc1d20/Prmt5/Rab1a/Arhgef7/Huwe1/Yipf7/Cog6/Mapk3/Cdc42/Tmed4/F…
GO:0010821	regulation of mitochondrion organization	131	-0.232940245949783	-2.52317427204096	0.0000327398885972459	0.000668253972112719	0.00051136906563915	Trem2/Bid/Hgf/Ralbp1/Usp30/Bad/Bmf/Mul1/Zdhhc6/Atp13a2/Bcl2l2/Bok/Ddhd2/Mief2/Prelid1/Trp53/Bik/Slc25a31/Zfp13/Adck1/Ambra1/Igf1/Rnf41/Slc25a4/Stoml2/Avp/Endog/Fbxw7/Gper1/Pam16/Ssbp1/Bbc3/Inf2/Pgam5/Vdac1/Aurka/Htt/Pld6/Prmt6/Psmd10/Slc25a5/Bnip3/Ppif/Cttn/Fbxo7/Vps13c/Mllt11/Bcl2l1/Bcl2l11/Golph3/Pycard/Pdcd5/Akt1/Rhot2/Tigar/Pld6/Triap1/Bak1/Clec16a/Higd1a/Oma1/Rhot1/Mcu/Ep300/Parl/Fxn/Dnm1l/V…
GO:0048255	mRNA stabilization	49	-0.365428051129226	-2.69037716840684	0.0000329589244043833	0.000670554632962726	0.00051312960405466	Meioc/Mir466l/Traf2/Angel2/E2f1/Mettl16/Syncrip/Gdnf/Hnrnpd/Taf15/Ybx2/Noct/Vegfa/Paip1/Thrap3/Hnrnpa0/Srsf1/Mtor/Fus/Ybx1/Elavl1/Rbm38/Larp4b/Tardbp/Dhx9/Larp1/Hnrnpu/Qk/Rbm24/Csde1/Mapkapk2
GO:1902904	negative regulation of supramolecular fiber organization	163	-0.211063137987308	-2.4744328365854	0.0000335173940799843	0.000679724130104376	0.000520146393151897	Shank3/Tbcd/Trem2/Vil1/Arhgef18/Emilin1/Eps8/F11r/Map1b/Ssh1/Atxn7/Cgnl1/Chadl/Mid1/Nav3/Rhpn1/Scin/Vill/Coro2b/Eml4/Gmfb/Shank1/Slit2/Twf1/Twf2/Coro1b/Flii/Gmfg/Katnb1/Map1a/Map2/Pfn4/Pick1/Capza1/Clu/Fgf13/Mid1/Ssh2/Cib1/Pfn1/Pik3r1/Vbp1/Arhgef2/Inpp5k/Kank2/Ssh3/Arpc2/Fkbp4/Mphosph8/Pfdn2/Pfn2/Ppfia1/Snca/Spta1/Dyrk1a/Pfdn6/Sptb/Stmn2/Clasp2/Pfdn1/Ttbk2/Camsap1/Hdac6/Mtpn/Add3/Ckap2/Pak2/Mkks/…
GO:0009260	ribonucleotide biosynthetic process	148	-0.22140293804074	-2.51561440721178	0.0000336596024629459	0.000680420233121154	0.000520679073186933	Acsl6/Ak2/Ampd3/Aprt/Atic/Gart/Map2k1/Nme4/Pth2/Sphk2/Stat3/Acot7/Ampd2/Atp5e/Atp5j/Cmpk1/Coasy/Il4/Nme3/Ampd1/Ctps2/Gm5426/Pdhx/Pklr/Stoml2/Acss2/Mlycd/Npr2/Adcy4/Impdh1/Ppara/Dcakd/Snca/Uqcc3/Ctps/Gmpr/Nme2/Papss1/Hprt/Ppcs/Tgfb1/Atp5k/Pdk1/Adsl/Atp5g1/Atp5j2/Dlat/Dnajc30/Ldhc/Aldoart2/Bcl2l1/Myc/Pnp/Acsl4/Atp5c1/Uck2/Adss/Gmps/Adcy6/Eno1b/Ak3/Nme1/Adcy5/Atp5d/Atp5l/Ppat/Prps2/Acacb/Acsl5/Ak4/N…
GO:0006958	complement activation, classical pathway	147	0.235810612205317	2.93354860494785	0.0000343009712543272	0.000691107704410865	0.000528857464091497	Ighv1-77/Ighv10-1/Ighv5-9/Ighv1-47/Ighv4-1/Ighv1-76/Ighv5-12-4/Ighv1-84/Ighv15-2/Mbl1/Mptx2/Ighv1-20/Ighv16-1/Ighv2-7/Ighv14-1/Ighv3-5/Ighv8-12/Cr2/Ighv7-4/Ighv8-2/Ighv1-63/Ighv14-2/Ighv7-1/Ighv8-5/Ighv14-3/Ighv1-69/Ighv3-1/Ighv6-3/Ighv14-4/Ighv3-4/C8a/Ighv3-6/Ighv1-19/Ighv1-53/Ighv1-62-2/Ighv6-4/C1rb/Ighe/Ighv1-34/Ighv1-75/Ighv5-16/Ighg3/C1qc/C1ra/Hc/Ighv1-50/Ighv11-1/C8b/Ighv1-23/Ighv5-4/Igll1/…
GO:0006405	RNA export from nucleus	67	-0.314394993406131	-2.69486264554493	0.0000344074550792788	0.000691107704410865	0.000528857464091497	Cpsf6/Ncbp2/Nup155/Pabpn1/Gle1/Nup85/Supt6/Chtop/Mcm3ap/Xpot/Nup88/Nup133/Nup160/Nup62cl/Iws1/Nup188/Ncbp1/Ddx19b/Fyttd1/Alkbh5/Pom121/Npm1/Nxt1/Xpo5/Ncbp3/Nrde2/Polr2d/Setd2/Ddx19a/Nup93/Nsun2/Ythdc1/Thoc3/Thoc2/Thoc7/Khdrbs1/Srsf3/Alyref2/Nup153/Gm5698/Ssb/Tpr/Dhx9/Eny2/Hnrnpa2b1
GO:0030111	regulation of Wnt signaling pathway	304	-0.169018668656011	-2.43704756397325	0.0000348890665569153	0.00069855664372846	0.000534557627948059	Wnt5b/2210016L21Rik/Dkk2/Egr1/Fgf10/Gskip/Lats1/Lect2/Lgr5/Lgr6/Nkd2/Rspo2/Rspo4/Shisa6/Tnn/Ctnnbip1/Dlx5/Fgf2/Lmx1a/Nog/Prickle1/Ptpro/Vgll4/Zbed3/Znrf3/Arntl/Dcdc2a/Fam53b/Fzd7/Grem1/Invs/Nfatc4/Rnf220/Snai2/Tbl1xr1/Tmem198/Ttc21b/Vangl2/Wnt5a/Ankrd6/Apcdd1/Bmp2/Ctnnd2/Fgfr2/Hhex/Hnf1a/Lypd6/Six3/Sulf1/Tcf7l2/Tnfaip3/Wls/Aspm/Atp6v1c2/Axin2/Dact1/Dact3/Gprc5b/Ift80/Lats2/Lrp1/Notch1/Peg12/Sox10…
GO:0072522	purine-containing compound biosynthetic process	160	-0.219672129743252	-2.56365436218645	0.0000354303756749853	0.000707149934753583	0.000541133485908753	Acsl6/Ak2/Ampd3/Aprt/Atic/Gart/Map2k1/Nme4/Pth2/Sphk2/Stat3/Acot7/Ampd2/Atp5e/Atp5j/Coasy/Il4/Nme3/Oasl2/Rd3/Ampd1/Gm5426/Pdhx/Pklr/Stoml2/Acss2/Adora2b/Mlycd/Npr2/Adcy4/Impdh1/Mtap/Nos3/Ppara/Dcakd/Prpsap1/Snca/Uqcc3/Adal/Gmpr/Nme2/Papss1/Hprt/Ppcs/Tgfb1/Atp5k/Pdk1/Adsl/Atp5g1/Atp5j2/Dlat/Dnajc30/Ldhc/Nt5e/Aldoart2/Bcl2l1/Myc/Pnp/Acsl4/Atp5c1/Adss/Gmps/Adcy6/Eno1b/Ak3/Mthfd2l/Nme1/Adcy5/Atp5d/At…
GO:0086009	membrane repolarization	45	-0.382464865469006	-2.71753090890145	0.0000358180369053553	0.000712632046568064	0.000545328571180655	Akap9/Kcnh2/Snta1/Akap7/Kcne1/Kcnip2/Akap6/Kcnn2/Cacna1d/Gja1/Scn5a/Ywhae/Cav1/Kcnq1/Rnf207/Atp1b1/Cacna2d1/Kcnj5/Cav3/Nedd4l/Atp1b3/Casq2/Atp1a1
GO:0040029	regulation of gene expression, epigenetic	148	-0.22051759612116	-2.50555501546246	0.0000363345000941237	0.000720634251866786	0.000551452111656925	Ash2l/Cbx3/Kdm1b/Morc1/Samd1/Dppa3/Ftx/Hdac4/Lrif1/Arid4b/Ctcfl/Dnmt3a/Hat1/Hdac1/Klf2/Rlim/Sphk2/Axin1/Bahd1/Dicer1/Dnmt1/Phf8/Rfwd3/Trim27/Zfp57/Brca1/Fam172a/Ifi204/Setd1a/Ubtf/Zfp335/Baz2a/Hdac4/Upf1/Ctcf/Hells/Kansl1/Kmt2b/L3mbtl3/Setdb1/Smyd5/Tsix/Wdr5/Hmga2/Mcrs1/Mphosph8/Smchd1/Cggbp1/Mecp2/Msl2/Rb1/Smarca5/Gnas/Glmn/Hdac6/Ppm1d/H3f3a/Mir136/Morc2a/Kansl2/Kcnq1ot1/Mta1/Phf2/Zfp445/Wbp2/Nr…
GO:0000245	spliceosomal complex assembly	42	-0.388821195302517	-2.68610674488965	0.0000365578604116188	0.000722791302871723	0.000553102755278905	Luc7l/Sf3a3/Slu7/Celf5/Celf4/Crnkl1/Snrpc/Sfswap/Gemin2/Gcfc2/Sf3a2/Srsf6/Ncbp1/Ptbp2/Puf60/Prpf19/Srpk2/Srsf12/Luc7l2/Srsf1/Ythdc1/Srsf10/Celf2/Mbnl1/Psip1/Sf3a1/Rbmx/Srpk3/Luc7l3/Setx/Prpf39/Rbm5/Celf1/Sf3b1
GO:0010882	regulation of cardiac muscle contraction by calcium ion signaling	13	-0.639117286335213	-2.62571287612703	0.0000370857717533028	0.000730937382650253	0.000559336393055571	Dmd/Atp1b1/Tmem38a/Casq2/Atp2a2/Pln/Slc8a1/Ryr2
GO:0003179	heart valve morphogenesis	46	-0.366541774650554	-2.63099977172236	0.0000384789061346793	0.000756032588758325	0.000578540038129216	Mdm2/Nos3/Adamts9/Nfatc1/Rb1/Acvr1/Notch2/Tgfb1/Zfpm1/Scx/Sox9/Zfpm2/Robo1/Tie1/Heyl/Slit3/Smad4/Hey2/Mtor/Tgfb2/Mdm4/Smad6/Gata4/Rb1/Tbx20/Bmpr1a/Mef2c/Rb1/Efna1/Sox4/Bmpr2/Tbx5
GO:0051098	regulation of binding	362	-0.152250787399978	-2.28962171979127	0.0000387325292341526	0.000758652366086336	0.000580544774562241	Klf4/Map2/Msx2/Nphp3/Plcl1/Plk1/Ran/Smim6/Tfip11/Tgfbr3/Tnfsf11/Wfikkn1/Zmpste24/Acd/Ctbp2/Dnajb2/Ebf2/Flot1/Ifi204/Igf1/Jak2/Krit1/P2ry1/Pbxip1/Ripk2/Smad3/Smarcd3/Smo/Src/Adam15/Arrb1/Caprin2/Ckmt1/Cln5/Dzip1/Fbxw7/Gper1/Hdac4/Hsf1/Itga2/Map1lc3b/Rpl11/Tmc8/Wnt3a/Zbtb7a/Eif2b1/Ifit2/Pdgfb/Pex14/Ppara/Ramp1/Sox11/Zfp90/Aurka/Eif4a3/Epha4/Hmga2/Itgb1bp1/Lrrc6/Med25/Pkd1/Spta1/Cdk5/Cyld/Efhb/Gemin…
GO:0007059	chromosome segregation	309	-0.167389947023058	-2.42433260261458	0.0000389509054555185	0.000760567680210387	0.000582010433480698	Ccne1/Cenpc1/Cenpk/Cep63/Chtf18/Fbxo5/Hdac8/Kntc1/Map10/Ncaph2/Nde1/Plk1/Racgap1/Ran/Spag5/Spice1/Top3b/Ttl/Baz1b/Brca1/Eme2/Fancd2/Kif2c/Klhl22/Mael/Nuf2/Nup43/Psrc1/Spc24/Wrap73/Zwilch/Actr2/Ccnb1/Ccne2/Ciao1/Fbxw7/Kif14/Mcmdc2/Mlh1/Nek6/Nup37/Smc3/Vps4b/Xrcc3/Cenpn/Cep85/Ctcf/Espl1/Klhdc8b/Mad2l1/Rmi2/Stag1/Vps4a/Banf1/Esco2/Meioc/Naa60/Syce1/Cdc16/Cdc6/Champ1/Chmp1a/Dscc1/Kif18a/Rb1/Slc25a5/S…
GO:0090316	positive regulation of intracellular protein transport	142	-0.227838823219746	-2.55780532706762	0.0000393363967720561	0.000765724242102956	0.00058595639766042	Oaz2/Prkcq/Rab29/Tmem30b/Anp32b/Cdk1/Itgam/Plk3/Ran/Shh/Slc51b/Zc3h12a/Brca1/Cep290/Edem1/Gli3/Jak2/Pik3r2/Slc35d3/Smo/Uaca/Bcas3/Chp2/Cib1/Fbxw7/Gper1/Pcnt/Pik3r1/Tmem30a/Bbc3/Mdm2/Myo1c/Arpc2/Fyn/Itgb1bp1/Xbp1/Cdk5/Emd/Erbb2/Hras/Mapk14/Sar1b/Tgfb1/Ubr5/B3gat3/Tm9sf4/Mavs/Prkaa1/Psen1/Rufy3/Akt2/Zpr1/Zfand1/Kif5b/Pdcd5/Ctdspl2/Mapk1/Trim28/C2cd5/Jup/Rasl2-9/Rbm22/Hdac3/Hspa1l/Hyal2/Prkaca/Zdhhc…
GO:0006937	regulation of muscle contraction	154	-0.223057368715728	-2.5844434152378	0.0000394706834768561	0.000765974155964713	0.000586147639648212	Ormdl3/Stc1/Tacr2/Ank2/Ankrd39/Cttn/Oxt/Anxa6/F2r/Myocd/P2rx4/Tacr3/Adrb1/Cacna1h/Akap9/Flt1/Tmem38b/Calcrl/Dsg2/Eno1b/Setd3/Calm1/Agrn/Dmpk/Jup/Akap6/Calm3/Ctnna3/Atp1a2/Scn5a/Gata4/Prkca/Cav1/Ptger4/Dmd/Sumo1/Pkp2/Zdhhc21/Kcnq1/Rnf207/Atp1b1/Tmem38a/Sod1/Srf/Cav3/Tnnc1/Rhoa/Chrm2/Casq2/Dsp/Casq1/Calm2/Myl3/Cacna1c/Atp1a1/Atp2a2/Pln/Slc8a1/Ryr2/Myh7/Tnni1/Fxyd1
GO:2001014	regulation of skeletal muscle cell differentiation	29	0.444176484764156	2.76297314132091	0.0000401589492131864	0.000776940161618302	0.000594539173853599	Mir669a-2/Mir669a-1/Mir669a-10/Mir669a-4/Mir669a-5/Mir669a-6/Mir669a-7/Mir669a-8/Mir669a-9/Mir669a-3/S100b
GO:0007520	myoblast fusion	46	0.355057024689811	2.70930015643939	0.0000410701170934034	0.000792138313480413	0.0006061692801328	Scgb3a1
GO:0045931	positive regulation of mitotic cell cycle	130	-0.232518629324207	-2.52844004724335	0.000041617926051995	0.000797824497294628	0.000610520527750431	Tert/Tmod3/Wnt10b/Cdc7/Mad1l1/Nkx3-1/Rad51b/Apex1/Cdt1/Cenpe/Kcna5/Mblac1/Pbx1/Stat5a/Tal1/Cdc23/Foxa1/Lsm11/Plcb1/Rrm2b/Cul4b/Prap1/Anp32b/Cdk1/Fbxo5/Klhl18/Rps6kb1/Ttl/Nanog/Smarcd3/Ccnb1/Hsf1/Stat5b/Usp22/Vps4b/Dtl/Mdm2/Meis2/Pdgfb/Ube2e2/Mtbp/Neurog1/Plrg1/Camk2d/Cdc16/Mecp2/Mta3/Rb1/Shb/Stil/Cdc25c/Tgfb1/Ccnd3/Birc5/Anapc4/App/Sass6/Anapc11/Brca2/Rgcc/Poldip2/Ankrd17/Pafah1b1/Adam17/Akt1/Lar…
GO:0090307	mitotic spindle assembly	61	-0.309254628335787	-2.52073902224221	0.0000415967583861741	0.000797824497294628	0.000610520527750431	Ccsap/Map10/Plk1/Racgap1/Spice1/Wrap73/Smc3/Vps4b/Aaas/Stag1/Golga2/Map9/Chmp1a/Chek2/Chmp4c/Clasp2/Cep192/Prc1/Cep97/Smc1a/Cdc20/Kif23/Kif3b/Rab11a/Chmp4b/Chmp1b/Lsm14a/Tpx2/Mzt1/Chmp5/Chmp2a/Stag2/Kpnb1/Kif11/Rhoa/Tpr/Drg1/Kif2a/Cltc/Zfp207/Hnrnpu/Clasp1
GO:0005976	polysaccharide metabolic process	108	-0.25005976752487	-2.54579646699009	0.0000421624593405029	0.000805814033516823	0.000616634373448822	Gbe1/Mtor/Nfkb1/Pygl/Phkb/Ppp1r1a/Ext1/Ppp1cb/Prkag2/Ptger4/Pygb/Insr/Ugp2/Irs2/Acadm/Sorbs1/Pfkm/Cd36/Ptges3/Gsk3a/Gsk3b/Phka2/Epm2aip1/Cltc/Ppp1r3c/Ppp1r3d/Ppp1cc/Gys1/Ppp1ca/Grb10/Agl/Pygm
GO:0050779	RNA destabilization	86	-0.285688061345033	-2.675532237083	0.0000442705013969055	0.000843546985831671	0.000645508821449552	Khsrp/Mettl16/Syncrip/Samd4b/Cpeb3/Exosc8/Pan3/Parn/Nanos2/Hnrnpd/Noct/Pan2/Patl1/Polr2d/Tob1/Dhx36/Pabpc1/Paip1/Cnot7/Tnrc6a/Ythdf3/Rock2/Zfp36l1/Nanos3/Ythdf1/Cnot6l/Rc3h2/Ybx1/Dcp2/Cnot2/Pum1/Rock1/Cnot6/Polr2g/Rc3h1/Celf1/Tardbp/Dhx9/Ago2/Hnrnpu/Qk/Rbm24/Cnot1/Csde1
GO:0000910	cytokinesis	165	-0.218353401642921	-2.55924654545485	0.0000446625592221769	0.00084845409944057	0.000649263899916553	Mrgpra4/Spg20/2610002M06Rik/Ccp110/Cspp1/Dstn/Fmn2/Gipc1/Myh10/Prpf40a/Pstpip1/Alkbh4/Map10/Mrgprx2/Pik3c3/Plk1/Plk3/Racgap1/Snx9/Trim36/Usp8/Actr2/Efhc2/Kif14/Myh9/Vps4b/Cetn2/Fsd1/Klhdc8b/Pik3r4/Plec/Vps4a/Anxa11/Aurka/Bin3/E2f8/Map9/Mrgpra5/Rab11fip3/Rhob/Anln/Cdc6/Chmp1a/Stx2/Ankrd53/Arf1/Cenpa/Chmp4c/Mrgprb1/Cdc14b/Kif20a/Plk5/Stambp/Uvrag/Birc5/Ckap2/E2f7/Klhl9/Nusap1/Plk2/Prc1/Chmp3/Kif13a…
GO:0043489	RNA stabilization	58	-0.33722556978003	-2.69838990837525	0.0000454771930874515	0.000860717368702222	0.000658648141246516	Meioc/Mir466l/Traf2/Dkc1/Angel2/E2f1/Mettl16/Syncrip/Gdnf/Parn/Zcchc17/Hnrnpd/Taf15/Ybx2/Noct/Vegfa/Dhx36/Paip1/Thrap3/Hnrnpa0/Nsun2/Srsf1/Mtor/Fus/Ybx1/Elavl1/Rbm38/Larp4b/Tardbp/Dhx9/Larp1/Hnrnpu/Qk/Rbm24/Csde1/Mapkapk2
GO:0014733	regulation of skeletal muscle adaptation	15	-0.596018643087732	-2.59156845442766	0.000045581037124868	0.000860717368702222	0.000658648141246516	Mtor/Tead1/Tnnc1/Igfbp5/Gtf2i/Ppp3ca/Atp2a2/Myh7/Tnni1
GO:0006278	RNA-templated DNA biosynthetic process	55	-0.354384464718319	-2.73743441004026	0.0000463456811498854	0.000869449727879633	0.00066533041855384	Gnl3l/Map3k4/Rpa1/Pkib/Gar1/Mapk15/Pnkp/Ten1/Atm/Atr/Cct5/Hsp90aa1/Nat10/Prkcq/Cct3/Nhp2/Pif1/Tinf2/Acd/Src/Wrap53/Telo2/Dkc1/Pml/Hmbox1/Parn/Cct4/Rad50/Cct2/Cct7/Mapk1/Tcp1/Cct8/Ctc1/Map2k7/Nek7/Map3k4/Nop10/Terf1/Pot1a/Dcp2/Exosc10/Terc/Mapk3/Ptges3/Hsp90ab1/Hnrnpu/Tnks
GO:0007004	telomere maintenance via telomerase	55	-0.354384464718319	-2.73743441004026	0.0000463456811498854	0.000869449727879633	0.00066533041855384	Gnl3l/Map3k4/Rpa1/Pkib/Gar1/Mapk15/Pnkp/Ten1/Atm/Atr/Cct5/Hsp90aa1/Nat10/Prkcq/Cct3/Nhp2/Pif1/Tinf2/Acd/Src/Wrap53/Telo2/Dkc1/Pml/Hmbox1/Parn/Cct4/Rad50/Cct2/Cct7/Mapk1/Tcp1/Cct8/Ctc1/Map2k7/Nek7/Map3k4/Nop10/Terf1/Pot1a/Dcp2/Exosc10/Terc/Mapk3/Ptges3/Hsp90ab1/Hnrnpu/Tnks
GO:2000058	regulation of ubiquitin-dependent protein catabolic process	155	-0.220264926130705	-2.55515493971036	0.0000464570411123254	0.000869449727879633	0.00066533041855384	Rnf144b/Rnf217/Sirt6/Tlk2/Trib2/Ube3a/Wnt10b/Gba/Hspbp1/Lrrk2/Trim39/Ube2v2/Zer1/Atg7/Anks1/Disc1/Ankib1/Bbs7/Gipc1/Gna12/N4bp1/Rchy1/Rpl23/Rybp/Axin1/Klhl40/Map1a/Pbk/Plk1/Plk3/Qrich2/Rnf19b/Shh/Socs5/Clu/Desi1/Dnajb2/Nub1/Ptk2/Fbxw7/Rnf144a/Rpl11/Senp1/Bag5/Mdm2/Ptk2b/Sh3rf1/Smurf1/Aurka/Ccar2/Pdcl3/Psmd10/Rnf139/Arih2/Csnk1e/Fbxo22/Uchl5/Usp14/Rpl5/Det1/Glmn/Hfe/Pml/Psen2/Mtm1/Plk2/Dda1/Fbxw8/…
GO:1901991	negative regulation of mitotic cell cycle phase transition	160	-0.217066837216045	-2.53324964238903	0.0000467460429232885	0.000872270096796392	0.000667488654012077	Aven/Brcc3/Bub1b/Cdk5rap2/Ctdspl/Dact1/Donson/Fhl1/Fhl4/Ppp2r3d/Pten/Zfp36l2/Zfyve19/Gigyf2/Nacc2/Pidd1/Anapc15/Brsk1/Cradd/Mad1l1/Nabp1/Prkdc/Rps27l/Spdl1/Trim39/Ttk/Bcl2/Cdkn1a/Cdkn2b/Cdt1/Cenpe/Orc1/Rad17/Atm/Dync1li1/Foxn3/Gjc2/Prap1/Trp53/Zfp830/Cdk1/D7Ertd443e/Fbxo5/Klf4/Kntc1/Plk1/Plk3/Rfwd3/Rpa2/Brca1/Dlg1/Jade1/Klhl22/Mbd4/Nabp2/Taok2/Uimc1/Zwilch/Ccnb1/Hus1/Muc1/Syf2/Xrcc3/Brd7/Dtl/Fam1…
GO:0032869	cellular response to insulin stimulus	195	-0.202578657770741	-2.53396154541167	0.0000471934333406013	0.000878020602003459	0.000671889122392974	Pip4k2a/Rbm4/Rbm4/Tns2/Apc/Foxo1/Insig2/Kl/Akt1/Bglap/Eif4ebp2/Lpl/Pde3b/Phip/Bcar1/C2cd5/Eif4ebp1/Kank1/Pck2/Rbm4/Bglap2/Grb2/Hnrnpk/Igf1r/Rab12/Ahsg/Pdk2/Cpeb2/Mstn/Adipor1/Zfp36l1/Hdac9/Ptpn11/Rhoq/Srsf3/Cdk2/Prkca/Insr/Pip4k2c/Ybx1/Rab8b/Rb1/Grb14/Dennd4c/Irs2/Smarcc1/Zfp106/Pten/Sorbs1/Tsc2/Vamp2/Akt3/Eprs/Pdk4/Rb1/Ptpra/Snx5/Gsk3a/Gsk3b/Inppl1/Pkm/Mfn2/Uchl3/Ogt/Opa1/Rab10/Nucks1/Cdk4/Osbpl…
GO:0044247	cellular polysaccharide catabolic process	18	-0.546301572218131	-2.57097564080626	0.0000479826887870236	0.000887468675013953	0.000679119086551947	Stbd1/Rb1cc1/Adrb1/Pygl/Ppp1cb/Pygb/Pfkm/Ppp1r3c/Ppp1r3d/Ppp1ca/Agl/Pygm
GO:0018022	peptidyl-lysine methylation	127	-0.232785086555001	-2.52352752454344	0.0000479389244013948	0.000887468675013953	0.000679119086551947	Kdm4b/Kdm4d/Lmna/Pax5/Pygo2/Setd6/Zfp110/Ash2l/Dydc1/Arid4b/Ctcfl/Kdm4c/Pih1d1/Rtf1/Suv39h2/Dnmt1/Dydc2/Rbbp5/Brca1/Dmrtc2/Rlf/Setd1a/Wdr61/Zfp335/Baz2a/Camkmt/Gm8334/Kansl1/Kmt2b/Mtf2/Setdb1/Smyd5/Wdr5/Ehmt1/Kdm4a/Mcrs1/Nelfa/Paxip1/Phf1/Prdm12/Prdm8/Prmt6/Pwp1/Supt6/Dpy30/Mecp2/Cxxc1/Tet2/Iws1/Zfp369/Mir208b/Mllt6/Kansl2/Kdm3a/Mettl21c/Mettl18/Setd2/Setd3/Asxl2/Smad4/Kmt2e/Jarid2/Rif1/Setmar/Sm…
GO:0006661	phosphatidylinositol biosynthetic process	95	-0.26280385813286	-2.54514466613188	0.0000490780296803258	0.00090260845744889	0.000690704526700184	Htr2c/Pdgfa/Pigb/Pik3r3/Sh3yl1/Socs3/Becn1/Ip6k1/Pgap1/Pigg/Pigw/Pip5k1a/Sla2/Socs7/Ttc7/Inpp1/Itpka/Pgap3/Atg14/Pign/Pik3cb/Plcg2/Vac14/Gpaa1/Mboat7/Pik3c3/Pik3cg/Pip5kl1/Socs5/Cds1/Dpm2/Pigk/Pigs/Pik3r2/Pip5k1c/Cdipt/Ip6k3/Pigc/Pik3r1/Slc27a1/Cish/Mppe1/Pdgfb/Pigo/Pik3r4/Socs6/Pigyl/Pik3c2a/Pigv/Efr3b/Pgap2/Pip4k2b/Uvrag/Htr2a/Impa1/Dpm3/Pip4k2a/Ttc7b/Socs2/Tmem150a/Dgke/Pigx/Impa2/Pik3c2b/Itpk…
GO:0018209	peptidyl-serine modification	340	-0.15315183832303	-2.26670735566975	0.0000490874743784635	0.00090260845744889	0.000690704526700184	Ifnb1/Map4k1/Mast3/Mlxipl/Naa11/Smad7/Wnt5a/Camk2b/Camk4/Clspn/Csf3/Epm2a/Ern1/Gpd1l/Ifne/Ifnz/Igtp/Il24/Mapkapk3/Mgat5b/Poglut1/Smyd3/Spock2/Sptbn4/Tcl1b2/Trim6/Camk1/Eif2ak3/Il6/Lats2/Map3k12/Mark3/Ntmt1/Ntrk2/Pdk3/Pkn3/Prkcd/Prkd2/Pten/Rapgef3/Rps6ka1/Sh2d3c/Tenm1/Egflam/Map3k10/Mapk12/Morc3/Ndnf/Oprd1/Pdcd10/Stk32a/Tlk2/Ucn/Bdnf/Braf/Brsk1/Camk1g/Cdc7/Ifna1/Ifna11/Ifna16/Inpp5j/Lrrk2/Pck1/Prk…
GO:0046716	muscle cell cellular homeostasis	22	-0.504750592841666	-2.58775224427334	0.0000501139139104257	0.000918803648351904	0.000703097598773874	Tgfb1/Mtm1/Aldoart2/Trim32/Apc/Mstn/Dmd/Sod1/Srf/Aldoart1/Hif1a/Pfkm/Cfl2/Cav3/Aldoa/Lamp2
GO:1902373	negative regulation of mRNA catabolic process	58	-0.335634052483155	-2.68565500747288	0.0000512056313452717	0.000936098309839504	0.000716332020497547	Meioc/Mir466l/Traf2/Angel2/E2f1/Mettl16/Secisbp2/Syncrip/Fmr1/Gdnf/Hnrnpd/Taf15/Ybx2/Noct/Tob1/Vegfa/Paip1/Thrap3/Hnrnpa0/Srsf1/Mtor/Fus/Ybx1/Elavl1/Hnrnpab/Rbm38/Larp4b/Tardbp/Dhx9/Larp1/Hnrnpu/Qk/Rbm24/Csde1/Mapkapk2
GO:1990778	protein localization to cell periphery	353	-0.154400255079191	-2.29958083889974	0.0000524644377218486	0.00095633875350202	0.000731820647869412	Bbs1/Cacnb3/Camk2b/Cplx1/Dlg4/Dpp10/Ephb2/Epm2a/Exoc5/Flna/Itgb1bp1/Kcnip4/Pid1/Rab11fip2/Rab26/Sptbn4/Stx1b/Stx8/Vamp3/Wdr19/Wnk3/Arl13b/Dpp6/Ift80/Lin7c/Lrp1/Ptpn9/Rab15/Stx3/Tnfrsf1a/Tspan5/Zdhhc2/Cdh1/Crb3/Ehd1/Ehd3/Epha2/Kalrn/Magi2/Numb/Pls1/Rapgef4/Stxbp1/Abca12/Cln3/Fcer1g/Ghsr/Golga7/Grin2c/Grip2/Lyplal1/Pigw/Pip5k1a/Rab13/Stx4a/Trem2/Ttc7/Umod/Vil1/Dag1/F11r/Gripap1/Myo5a/Pdzd3/Prkcz/Ra…
GO:0009251	glucan catabolic process	18	-0.54480828129426	-2.56394799383405	0.0000539075980056724	0.000979813315912898	0.000749784125150942	Stbd1/Rb1cc1/Adrb1/Pygl/Ppp1cb/Pygb/Pfkm/Ppp1r3c/Ppp1r3d/Ppp1ca/Agl/Pygm
GO:1904356	regulation of telomere maintenance via telomere lengthening	52	-0.346742281533869	-2.6442726733728	0.0000548240702152639	0.000993607502435832	0.00076033987276765	Gnl3l/Map3k4/Ercc4/Pkib/Mapk15/Naf1/Pnkp/Ten1/Atm/Atr/Cct5/Nat10/Prkcq/Rtel1/Cct3/Pif1/Tinf2/Acd/Src/Mcrs1/Dkc1/Pml/Hmbox1/Parn/Cct4/Cct2/Cct7/Mapk1/Dhx36/Tcp1/Cct8/Ctc1/Map2k7/Nek7/Map3k4/Terf1/Pot1a/Dcp2/Exosc10/Terc/Mapk3/Hnrnpa2b1/Hnrnpu/Tnks/Tnks2
GO:0034968	histone lysine methylation	119	-0.241931575248127	-2.55571006164052	0.0000552689132428673	0.00099879952957812	0.000764312976077655	Gm8334/Kansl1/Kmt2b/Mtf2/Setdb1/Smyd5/Wdr5/Ehmt1/Kdm4a/Mcrs1/Nelfa/Paxip1/Phf1/Prdm12/Prdm8/Prmt6/Pwp1/Supt6/Dpy30/Mecp2/Cxxc1/Tet2/Iws1/Zfp369/Mir208b/Mllt6/Kansl2/Kdm3a/Setd2/Asxl2/Smad4/Kmt2e/Jarid2/Rif1/Setmar/Smyd2/Setd5/Wdr5b/Kmt2d/Wdr82/Brd4/Setd7/Kmt2c/Kmt2a/Ezh1/Dot1l/Ncoa6/Fh1/Hcfc1/Nsd1/Kansl3/Airn/N6amt1/Kdm1a/Trmt112/Atrx/Smyd1/Ezh2/Hdac2/Ash1l/Nfyc/Ogt/Lcor
GO:0043501	skeletal muscle adaptation	23	-0.50096001841762	-2.65753144866728	0.0000561825427515714	0.00101240942038332	0.000774727694784826	Myoc/Mtor/Tead1/Asb2/Tnnc1/Igfbp5/Gtf2i/Ppp3ca/Myoz2/Atp2a2/Myh7/Tnni1
GO:0006606	protein import into nucleus	167	-0.212067518860249	-2.50892875233329	0.0000568879592320478	0.00102220045263967	0.000782220102201047	Prkcq/Snupn/Stat3/Trp53/Adar/Cdk1/E2f3/Eif4enif1/Ran/Shh/Zc3h12a/Brca1/Gli3/Jak2/Pik3r2/Sec13/Smo/Spg11/Uaca/Apod/Chp2/Gper1/Nfkbia/Nup155/Pik3r1/Pkia/Agap3/Appl2/Fam53c/Mbtps1/Nup85/Fam53a/Ipo8/Nxt2/Xbp1/Ipo11/Ipo4/Mapk14/Nolc1/Nup88/Tgfb1/Ubr5/Nup133/Nup62cl/Pml/Mavs/Nup188/Syk/Chp1/Psen1/Agt/Pkig/Zpr1/Ipo13/Pom121/Pttg1ip/Nxt1/Akt1/Ipo9/Mapk1/Trim28/Nup93/Phip/Tnpo3/Cse1l/Jup/Pola2/Nup98/Phb2/…
GO:0043470	regulation of carbohydrate catabolic process	54	-0.330550835322945	-2.52297147849031	0.0000581366435682324	0.00104092041848167	0.000796545211876272	Eif6/Ddit4/Htr2a/App/Prkaa1/Psen1/Arl2/Myc/Git1/Tigar/Slc4a4/Ep300/Jmjd8/Ppp1cb/Prkag2/Insr/Slc4a1/Entpd5/Mtch2/Hif1a/Ier3/Ncor1/Ogt/Ppargc1a/Ppp1r3c/Ppp1r3d/Ppp1ca/Prkaa2
GO:0007093	mitotic cell cycle checkpoint signaling	126	-0.232093856418313	-2.49621314628285	0.0000582598553550072	0.00104092041848167	0.000796545211876272	Xpc/Anapc15/Brsk1/Cradd/Mad1l1/Nabp1/Prkdc/Rad9a/Rps27l/Spdl1/Trim39/Ttk/Cdkn1a/Cdt1/Cenpe/Orc1/Rad17/Atm/Dync1li1/Foxn3/Prap1/Tipin/Trp53/Zfp830/Cdk1/D7Ertd443e/Kntc1/Plk1/Plk3/Rad9b/Rfwd3/Rpa2/Brca1/Eme2/Fancd2/Klhl22/Mbd4/Nabp2/Taok2/Uimc1/Zwilch/Ccnb1/Hus1/Msh2/Muc1/Syf2/Xrcc3/Dtl/Mad2l1/Mdm2/Taok3/Vps4a/Cdk5rap3/Hmga2/Mtbp/Rint1/Casp2/Cdc6/Stil/Chek2/Chmp4c/Ints3/Zw10/Nbn/Plk5/Pml/Birc5/Cep1…
GO:2000767	positive regulation of cytoplasmic translation	13	-0.62894864867418	-2.58393662721292	0.0000593262792082487	0.00105697978239103	0.000808834344840381	Hnrnpd/Dhx36/Paip1/Zcchc13/Ybx1/Dhx9/Pkm/Eef2/Hnrnpu/Csde1
GO:0086065	cell communication involved in cardiac conduction	40	-0.387966351337849	-2.64119335131006	0.0000617117846287387	0.00109638373423508	0.000838987494507833	Trpm4/Dsc2/Gjd3/Ank2/Gjc1/Cacna1g/Tbx18/Dsg2/Jup/Kcnn2/Ctnna3/Cacna1d/Cacnb2/Scn5a/Hrc/Cav1/Pkp2/Kcnq1/Cacna2d1/Kcnj5/Dsp/Cacna1c/Tbx5/Slc8a1/Ryr2
GO:0046390	ribose phosphate biosynthetic process	155	-0.217295663707277	-2.52071039294663	0.0000655603959828428	0.00115901536059673	0.000886915195035758	Acsl6/Ak2/Ampd3/Aprt/Atic/Gart/Map2k1/Nme4/Pth2/Sphk2/Stat3/Acot7/Ampd2/Atp5e/Atp5j/Cmpk1/Coasy/Il4/Nme3/Ampd1/Ctps2/Gm5426/Pdhx/Pklr/Stoml2/Acss2/Mlycd/Npr2/Adcy4/Impdh1/Ppara/Dcakd/G6pdx/Prpsap1/Snca/Uqcc3/Ctps/Gmpr/Nme2/Papss1/Hprt/Ppcs/Tgfb1/Atp5k/Pdk1/Adsl/Atp5g1/Atp5j2/Dlat/Dnajc30/Ldhc/Aldoart2/Bcl2l1/Myc/Pnp/Acsl4/Atp5c1/Uck2/Adss/Gmps/Adcy6/Eno1b/Ak3/Nme1/Adcy5/Atp5d/Atp5l/Ppat/Prps2/Aca…
GO:0031333	negative regulation of protein-containing complex assembly	139	-0.225123448680519	-2.51293563542875	0.000065604643052645	0.00115901536059673	0.000886915195035758	Hdac6/Mtpn/Psen2/Sox9/Add3/Sost/Mkks/Ulk1/Isl1/Kank4/Ldlrad4/Thra/Gsn/Aida/Lmod2/Mapre1/Crbn/Eif4ebp1/Kank1/Lmod3/Evl/Ddx3x/Sirt2/Ep300/Lcmt1/Tpm1/Smad6/Rdx/Sptan1/Capzb/Ppm1a/Ptger4/Pecam1/Stmn1/Zfp827/Tbx20/Map3k7/Arhgef7/Fhod3/Impact/Cdh5/Dnajc15/Cdc42/Svil/Arfgef1/Capza2/Cryab/Gsk3b/Raf1/Tmod1/Myadm/Vps35/Lamp2/Cfl1/Vdac2/Sptbn1/Riok3
GO:0043457	regulation of cellular respiration	58	-0.332313613426283	-2.65908573145895	0.0000674761630575642	0.00118874905140798	0.000909668355245315	Slc25a33/Bnip3/Ppif/Abcd1/Ifnar1/Oas1g/Arl2/Myc/Atp7a/Park7/Akt1/Ak4/Slc25a23/Prkaca/Uqcc2/Shmt2/Cox7a2l/Il10rb/Hif1a/Trap1/Cisd1/Dnajc15/Iscu/Pik3ca/Rhoa/Vcp/Mfn2/Cycs/Ide/Ppargc1a/Cox7a2/Cox7a1
GO:0071560	cellular response to transforming growth factor beta stimulus	219	-0.184348506814044	-2.40390951542425	0.0000678979308736159	0.00119284749309163	0.000912804612389763	Lats2/Lrp1/Mir143/Pparg/Sirt1/Smad9/Zfp36l2/Apaf1/Cav2/Fermt1/Ovol2/Pbld1/Pbld2/Ski/Snx1/Sox5/Tdgf1/Bambi/Fbn1/Itga8/Ltbp1/Nepn/Nkx2-1/Peg10/Pmepa1/Skil/Spry1/Tgfbr2/Cdkn2b/Emilin1/Nrep/Appl1/Col1a2/Dlx1/Il17f/Prdm16/Col4a2/Gipc1/Itga3/Lrg1/Stat3/Stk11/Trp53/Zyx/Acvrl1/Axin1/Cd109/Cited1/Dnmt1/Folr1/Il4/Lemd3/Onecut2/Tgfbr3/Wfikkn1/Cflar/Col3a1/Ltbp3/Pdgfd/Ptk2/Smad1/Smad3/Snx25/Spred2/Src/Ankrd1…
GO:0098901	regulation of cardiac muscle cell action potential	24	-0.470503840716538	-2.53964150888702	0.0000691091936233231	0.00121075467828416	0.000926507756616774	Cxadr/Dlg1/Fgf13/Trpm4/Camk2d/Dsc2/Tmem161b/Ank2/Akap9/Tbx18/Dsg2/Jup/Ctnna3/Cav1/Pkp2/Cav3/Dsp/Cacna1c/Atp2a2/Ryr2
GO:0048025	negative regulation of mRNA splicing, via spliceosome	22	-0.500862530802479	-2.56781895165225	0.0000693421283225777	0.00121147036933656	0.000927055426035919	Sfswap/Dyrk1a/Srsf6/Acin1/Pcbp4/Rnps1/Akr1c6/Ptbp1/Tra2b/Npm1/U2af2/Hnrnpk/Srsf10/Srsf7/Hnrnpl/Ptbp3/Hnrnpa2b1
GO:0044270	cellular nitrogen compound catabolic process	380	-0.149097075470504	-2.28071729787825	0.0000713359625414848	0.00124286164571587	0.000951077023125059	Brf1/Cant1/Dcp1a/Dffa/Dnd1/Drosha/Edc3/Endog/Hsf1/Lsm5/Mlh1/Mlycd/Ncbp2/Nt5c2/Nudt5/Nudt7/Pam16/Pm20d1/Pnldc1/Por/Upf1/Aldh6a1/Casc3/Lsm2/Nudt16/Smg7/Aifm1/Cnot11/Eif4a3/Exosc4/Magohb/Meioc/Mir466l/Nt5m/Nudt1/Rbm7/Traf2/Acmsd/Adal/Cdadc1/Dera/Dkc1/Lsm4/Nudt11/Tnrc6c/Angel2/E2f1/Gspt2/Hprt/Khsrp/Lsm6/Mettl16/Nudt7/Secisbp2/Syncrip/Tet2/Abcd1/Carhsp1/Cidea/Fmr1/Nudt19/Samd4b/Blvrb/Cacng7/Cpeb3/Dctp…
GO:0061615	glycolytic process through fructose-6-phosphate	16	-0.577880973186961	-2.57909006827092	0.0000723483743256318	0.00125584231754193	0.000961010243577273	Eno1b/Hk1/Galt/Pfkl/Foxk2/Pfkp/Slc4a1/Mpi/Pfkm/Aldoa/Gpi1
GO:0006650	glycerophospholipid metabolic process	257	-0.173944540800206	-2.39576570824658	0.0000724792458514767	0.00125584231754193	0.000961010243577273	Ldlr/Mfsd2a/Pcyt1a/Pigp/Pisd/Pla2g7/Pten/Socs1/Apoa1/Chpt1/Gpat2/Htr2c/Pdgfa/Pigb/Pik3r3/Pla2g4d/Plcb2/Plcb3/Sh3yl1/Socs3/Becn1/Cln3/Inpp5j/Ip6k1/Pgap1/Pigg/Pigw/Pip5k1a/Pla2g4c/Sla2/Socs7/Ttc7/Gpam/Lpcat4/Mtmr10/Pemt/Pla2g2d/Abca3/Abhd12/Abhd16a/Inpp1/Inpp5d/Itpka/Mtmr12/Mtmr2/Pgap3/Pikfyve/Pla2g5/Plcb1/Pnpla6/Synj2/Abhd8/Apoa2/Atg14/Dgka/Dgkd/Gdpd3/Inpp5e/Lcat/Nr1h4/Pign/Pik3cb/Pla2g15/Pla2g3/P…
GO:0006260	DNA replication	259	-0.173193170265978	-2.39269901389064	0.0000728918374621708	0.00125953101061346	0.00096383294812993	Il6/Lig1/Polg/Poli/Rnaseh1/Timeless/Tonsl/Top1mt/Wapl/Bod1l/Brpf3/Fancm/Fgfr1/Hcrt/Id3/Noc3l/Orc2/Polg2/Rfc5/Ucn/Wdr18/Cdan1/Cdc7/Chaf1b/Ddx23/Fam111a/Ino80/Npm2/Pole4/Rpa1/Ruvbl2/Zfp365/Alyref/Atg7/Cdt1/Mcm4/Ssrp1/Tbrg1/Kctd13/Mapk15/Orc1/Pold4/Rad17/Rny3/Rny3/Rrm2b/Usp37/Wrnip1/Atr/Ino80d/Kat7/Mcmbp/Pole2/Polk/Rtel1/Tipin/Trp53/Wrn/Zfp830/Ccne1/Cdk1/Chtf18/Fbxo5/Ing5/Lrwd1/Mcm3/Mms22l/Pif1/Rfwd…
GO:0006910	phagocytosis, recognition	142	0.228651497141926	2.79277319998236	0.0000737012015675431	0.00127003682591938	0.000971872330132831	Ighv1-77/Ighv10-1/Ighv5-9/Ighv1-47/Ighv4-1/Ighv1-76/Ighv5-12-4/Ighv1-84/Ighv15-2/Ighv1-20/Ighv16-1/Ighv2-7/Ighv14-1/Ighv3-5/Ighv8-12/Ighv7-4/Ighv8-2/Colec12/Ighv1-63/Ighv14-2/Sftpd/Ighv7-1/Ighv8-5/Tulp1/Ighv14-3/Colec11/Ighv1-69/Ighv3-1/Ighv6-3/Ighv14-4/Ighv3-4/Ighv3-6/Fcgr1/Ighv1-19/Ighv1-53/Ighv1-62-2/Ighv6-4/Ighe/Ighv1-34/Ighv1-75/Ighv5-16/Ighg3/Ighv1-50/Ighv11-1/Ighv1-23/Ighv5-4/Igll1/Mbl2/Ig…
GO:0000959	mitochondrial RNA metabolic process	42	-0.377171825801223	-2.60562900764389	0.000074476445315992	0.00127989902073014	0.000979419193385411	Mthfs/Pnpt1/Polrmt/Slirp/Cdk5rap1/Mterf1b/Dars2/Mterf4/Tefm/Elac2/Ppargc1b/Trmt10c/Wars2/Ears2/Tfam/Rpusd4/Sars2/Slc25a33/Foxo3/Yars2/Tfb2m/Mrpl12/Prkaa1/Supv3l1/Lrpprc/Sirt3/Trnt1/Mettl4/Mto1/Gars/Fastkd1/Tfb1m/Mterf2/Grsf1/Fastk/Chchd10/Hsd17b10
GO:0086002	cardiac muscle cell action potential involved in contraction	43	-0.373146547202856	-2.62085485862597	0.0000750076618551463	0.0012855253351098	0.00098372462701901	Cacna1g/Kcnh2/Snta1/Dsg2/Scn2b/Kcne1/Jup/Kcnn2/Ctnna3/Cacna1d/Cacnb2/Scn5a/Cav1/Pkp2/Kcnq1/Rnf207/Cacna2d1/Kcnj5/Cav3/Dsp/Cacna1c/Ryr2
GO:0016072	rRNA metabolic process	221	-0.182206616527119	-2.39740039877209	0.0000760524817172625	0.00129989973493435	0.000994724372196973	Mrto4/Nol8/Rcl1/Rpl35a/Rpl7a/Rps6/Usp36/Utp20/Wdr3/Wdr75/Heatr1/Mphosph10/Npm3/Rrp1b/Rrp8/Sart1/Utp14a/Utp6/Wdr18/Ddx47/Ddx54/Fam207a/Mdn1/Ngdn/Pop4/Prkdc/Rps14/Rrp12/Tsr3/Wdr12/Ddx10/Rrp7a/Slfn9/Cd3eap/Dedd/Gar1/Helq/Lyar/Naf1/Pih1d2/Ybey/Ddx51/Ddx56/Nat10/Nsun3/Pdcd11/Pih1d1/Rps19/Rps28/Shq1/Tcof1/Trp53/Xrn1/Bms1/Dicer1/Fbl/Fdxacb1/Nhp2/Nop9/Polr1e/Rpl27/Wdr55/Chd7/Ddx21/Dis3l/Emg1/Exosc9/Krr1/…
GO:2001252	positive regulation of chromosome organization	92	-0.262621523646631	-2.51071284903961	0.0000769938148814371	0.00131243240664115	0.00100431476879485	Ino80/Mad1l1/Map3k4/Ruvbl2/Cdt1/Pkib/Slx1b/Mapk15/Naf1/Pnkp/Atm/Atr/Cct5/Ino80d/Prap1/Prkcq/Rtel1/Slf1/Cct3/Dnmt1/Acd/Lig4/Nabp2/Ino80c/Ssbp1/Ruvbl1/Setdb1/Mcrs1/Mphosph8/Dkc1/Uchl5/Nfrkb/Ercc1/Nbn/Pml/Hmbox1/Parn/Smc4/Actl6a/Cct4/Morc2a/Rad50/Hnrnpd/Cct2/Cct7/Mapk1/Trim28/Dhx36/Ncapd2/Tcp1/Cct8/Pphln1/Yy1/Map2k7/Sin3a/Nek7/Map3k4/Cdk2/Pot1a/Terc/Smc2/Smc5/Numa1/Mapk3/Rad21/Tpr/Atrx/Hnrnpa2b1/Sfp…
GO:0044774	mitotic DNA integrity checkpoint signaling	73	-0.300637035061086	-2.61828756068215	0.0000778427666406138	0.00132332703289043	0.00101265168122348	Pidd1/Xpc/Brsk1/Cradd/Prkdc/Rad9a/Rps27l/Trim39/Cdkn1a/Orc1/Rad17/Atm/Foxn3/Prap1/Tipin/Trp53/Zfp830/Cdk1/D7Ertd443e/Plk1/Rad9b/Rfwd3/Rpa2/Brca1/Eme2/Fancd2/Mbd4/Taok2/Uimc1/Hus1/Msh2/Muc1/Syf2/Dtl/Mdm2/Taok3/Cdk5rap3/Hmga2/Rint1/Casp2/Cdc6/Chek2/Nbn/Pml/Ticrr/Fzr1/Topbp1/Mus81/Nae1/Chek1/Dgkz/Setmar/Atf2/Taok1/Ppp2r5c/Blm/Rbm38/Wac/Ier3/Babam1/Ccng1
GO:0032956	regulation of actin cytoskeleton organization	343	-0.153881756271044	-2.27392504178779	0.0000784225371738766	0.00132959930633236	0.00101745142315287	Arhgef18/Arpc1b/Daam2/Eps8/F11r/Fhod1/Hrg/Ppm1f/Ssh1/Tsc1/Cgnl1/Fmn1/Iqgap3/Myo1f/Rhpn1/Scin/Tesk1/Vill/Wnt4/Arhgap18/Arhgef10l/Cdk5r1/Coro2b/Dstn/Gmfb/Gpr65/Iqgap1/Nox4/Prkcq/Serpinf2/Shank1/Slit2/Ttc8/Twf1/Twf2/Whamm/Alms1/Arhgef15/Ccl24/Cd2ap/Coro1b/Cyfip1/Dbnl/Fer/Flii/Gmfg/Grhl3/Icam1/Magel2/Mdk/Neb/Pfn4/Pick1/Rnd2/Sh3pxd2b/Trim27/Wnt11/Bag4/Bst2/Capza1/Dlg1/Epha5/Esam/Fgr/Ilk/Pik3r2/Rictor/…
GO:0031334	positive regulation of protein-containing complex assembly	189	-0.192806943810935	-2.3764461330151	0.00007876423957428	0.00133181249060317	0.00101914502172449	Atm/Atr/Fnip2/Hsp90aa1/Nin/Pih1d1/Plcg2/Slf1/Trp53/Ajuba/Bik/Ccl24/Dhx33/Fer/Icam1/Tirap/Ambra1/Atat1/Bag4/Caly/Clu/Dlg1/Nr1h2/Psrc1/Rictor/Snx9/Src/Wars/Baiap2/Pfn1/Alox15/Bbc3/Cdc42ep2/Epn1/Ikzf1/Myo1c/Piezo1/Ptk2b/Trabd2b/Arf6/Arpc2/Dab2ip/Med25/Pfn2/Snca/Mecp2/Ankrd53/Tgfb1/Tlr4/Asap1/Cdkn1b/Cttn/Fes/Syk/Unc13b/Nck1/Arl2/Bcl2l11/Gm14137/Il5/Msn/Pycard/Rhoc/Tlr6/Map3k1/Park7/Akap9/Apc/Lmod2/Ma…
GO:0060828	regulation of canonical Wnt signaling pathway	240	-0.175873707312792	-2.37796242466041	0.0000793311905922525	0.00133781235044208	0.00102373630415277	Dkk2/Egr1/Fgf10/Gskip/Lats1/Lgr5/Nkd2/Rspo2/Shisa6/Tnn/Ctnnbip1/Dlx5/Fgf2/Lmx1a/Nog/Prickle1/Ptpro/Zbed3/Znrf3/Arntl/Fam53b/Fzd7/Grem1/Invs/Rnf220/Snai2/Tbl1xr1/Tmem198/Ttc21b/Wnt5a/Ankrd6/Ctnnd2/Fgfr2/Hhex/Lypd6/Tcf7l2/Wls/Aspm/Axin2/Dact1/Dact3/Gprc5b/Lats2/Notch1/Peg12/Sox10/Tle2/Ccdc88c/Cdh1/Cdh3/Cdk14/Col1a1/Dapk3/Fermt1/Lrrk1/Lzts2/Mks1/Nphp4/Nppa/Ppm1n/Ptpru/Rbpj/Siah2/Stk3/Wnt10b/Apc2/Bam…
GO:0030218	erythrocyte differentiation	133	-0.222607806990316	-2.43647996819783	0.0000795538654262639	0.00133798994464919	0.00102387220485451	Id2/Kat7/Klf2/Rps19/Stat3/Acvr2a/Adar/Ank1/Dyrk3/Sh2b3/Sp1/Tgfbr3/Ankrd54/Jak2/Setd1a/Tcea1/Abcb10/Senp1/Stat1/Stat5b/Zbtb7a/Brd1/Ikzf1/L3mbtl3/Cdk5rap3/Exoc6/G6pdx/Mir122/Acvr1b/Epo/Mafb/Mapk14/Rb1/Sfxn1/Slc25a5/Foxo3/Trim58/Zfpm1/Epas1/Tcf3/Rhd/B2m/Prmt1/Thra/Uba5/Mfhas1/Klf13/Bap1/Nfe2l1/Vegfa/Klf1/Rcor1/Ldb1/Alas1/Kmt2e/Ets1/Smarca4/Sp3/Ufl1/Adgrf5/Zfp36l1/Maea/Ahsp/Casp3/Hmgb2/Slc4a1/Rb1/Ptb…
GO:0018105	peptidyl-serine phosphorylation	320	-0.159178238482624	-2.32730576535992	0.0000815012076388723	0.0013670960547297	0.00104614512044857	Camk2b/Camk4/Clspn/Csf3/Epm2a/Ern1/Gpd1l/Ifne/Ifnz/Igtp/Il24/Mapkapk3/Smyd3/Sptbn4/Tcl1b2/Trim6/Camk1/Eif2ak3/Il6/Lats2/Map3k12/Mark3/Ntrk2/Pdk3/Pkn3/Prkcd/Prkd2/Pten/Rapgef3/Rps6ka1/Sh2d3c/Tenm1/Map3k10/Mapk12/Morc3/Oprd1/Pdcd10/Stk32a/Tlk2/Ucn/Bdnf/Braf/Brsk1/Camk1g/Cdc7/Ifna1/Ifna11/Ifna16/Inpp5j/Lrrk2/Pck1/Prkdc/Rps6kb2/Terf2ip/Tgfbr2/Ttk/Bcl2/Hgf/Ppm1f/Ppp1r1b/Prkcb/Prkcz/Drd1/Ikbkb/Pikfyve/…
GO:0070972	protein localization to endoplasmic reticulum	70	-0.301877849582157	-2.62389348718258	0.0000838468227511213	0.00140271063949953	0.00107339852663379	Rab3gap1/Ssr3/Get4/Sec16a/Srp9/Os9/Sec61g/Srp14/Btf3/Folr1/Ppp1r15a/Sec61b/Edem1/Bcap29/Glp1r/Arxes2/Hspa5/Srp19/Gabarapl2/Gbf1/Srp68/Insig1/Spcs3/Ank2/Ankrd13c/Gm10320/Rab3gap2/Rer1/Zfand2a/Srp72/Srprb/Naca/Insig2/Ubl4a/Sec63/Kdelr3/Gja1/Chmp4b/Tram1/Sgta/Bcap31/Sec61a2/Kdelr2/Herpud1/Bag6/Rtn4/Ubac2/Srp54a/Tapt1/Rab10/Vapa/Spcs2/Ryr2
GO:0042177	negative regulation of protein catabolic process	118	-0.247288781396717	-2.60307572500898	0.0000853340342083666	0.00142381416336552	0.00108954761026277	Ptpn3/Trim39/Banp/Psmf1/Rela/Timp1/Timp2/Anks1/Dedd/Hmgcr/Fmn2/Gipc1/Lamp3/N4bp1/Prkcg/Rpl23/Rybp/Ctsa/Grin2a/Klhl40/Map1a/Pbk/Qrich2/Shh/Smad3/Rpl11/Sco1/Senp1/Alad/Bag5/Mad2l1/Mgat3/Aqp11/Ccar2/Cdk5rap3/Dab2ip/Epha4/Fyn/Gabarapl2/Pdcl3/Ric1/Serpine2/Snca/Snx3/Uchl5/Usp14/Rpl5/Hfe/Pml/Psen2/Sf3b3/Mtm1/Rgp1/Psen1/Ubxn1/Park7/Furin/Atraid/Clec16a/Csnk2a2/Phb/Sdcbp/Smad4/Sirt2/Usp7/Rps7/Timp3/Dysf/…
GO:0150115	cell-substrate junction organization	98	-0.254795065379947	-2.49458060448442	0.0000862565553713729	0.00143540922091622	0.00109842051486667	Actn3/Bcl2/Hrg/Ppm1f/Tsc1/Fmn1/Rhpn1/Wnt4/Coro2b/Iqgap1/Tesk2/Whamm/Acvrl1/Ajuba/Thy1/Ptk2/Smad3/Src/Taok2/Apod/Bcas3/Itga2/Pdpk1/Pik3r1/Pxn/Ston1/Wdpcp/Fam107a/Lamtor2/Plec/Ptk2b/Arf6/Itgb1bp1/Slk/Clasp2/Cttn/Epb41l5/Coro1c/Itgav/Tln1/Actn1/Phldb2/Vegfa/Rhod/Ldb1/Myoc/Lamc1/Iqsec1/Dlc1/Ptpn11/Map4k4/Rac1/Peak1/Abl1/Rab8b/Kdr/Lims1/Vcl/Mapre2/Pten/Sorbs1/Rock1/Dst/Ptpra/Efna5/Tek/Fermt2/Tns1/Itga…
GO:0042752	regulation of circadian rhythm	128	-0.231646828093921	-2.50918352517992	0.0000880667272176867	0.00146167591726829	0.00111852062131051	Il6/Pparg/Rora/Timeless/Cry2/Fbxl12/Ghrl/Rora/Siah2/Ube3a/Adcy1/Casp1/Kdm2a/Maged1/Nkx2-1/Nr1d2/Per3/Prkdc/Atg7/Mtnr1b/Drd1/Rorb/Cry1/Id2/Npy2r/Prkcg/Rbm4b/Spsb4/Suv39h2/Trp53/Cdk1/Ddb1/Fbxl17/Fbxl6/Lepr/Magel2/Opn4/Uts2/Adora1/Adora2a/Crtc1/Fbxl3/Ghrhr/Drd4/Fbxw7/Nr2f6/Sox14/Bhlhe40/Ppara/Sik1/Ccar2/Zfhx3/Arntl2/Chrnb2/Csnk1e/Fbxl8/Ghrh/Kdm5c/Uts2r/Pml/Cipc/Fbxw11/Per1/Opn5/Prkaa1/Nr1d1/Adrb1/Cl…
GO:0006349	regulation of gene expression by genomic imprinting	20	-0.501819992886333	-2.44640224673758	0.0000909567016740248	0.00150567957338077	0.0011521936100992	Pcgf3/Kcnq1/Airn/Gsk3a/Gsk3b/Xist
GO:0036293	response to decreased oxygen levels	221	-0.180615850683747	-2.37646975014942	0.0000927748067122518	0.00153175577469679	0.00117214794371914	Kcnk3/Mir499/Mt3/Nos2/Notch1/P4hb/Pdk3/Pparg/Pten/Rora/Sirt1/Ager/Cpeb1/Kcnk2/Ndnf/Oprd1/P2rx3/Plekhn1/Rbpj/Rora/Rwdd3/Slc8a3/Tert/Th/Casp1/Gngt1/Hif3a/Mir874/Nkx3-1/Plau/Prl8a2/Sod3/Bcl2/Chchd2/Ddah1/Dpp4/Ece1/Prkcb/Tsc1/Abat/Bad/Hmox2/Kcnma1/Nfatc3/Atm/Birc2/Fmn2/Gnb1/Il3/Map2k1/Nfe2l2/Pik3cb/Suv39h2/Tbl2/Trp53/Wtip/Ajuba/Aqp3/Hp1bp3/Kcnd2/Pick1/Plk3/Wdr83/Adora1/Chrna4/Fabp1/Fosl2/Hyou1/Slc2a4…
GO:0006122	mitochondrial electron transport, ubiquinol to cytochrome c	10	-0.686666553004813	-2.49628298557109	0.0000955950209713777	0.00157419790409002	0.00120462600289616	Uqcrh/Uqcr10/Uqcrb/Uqcrq/Cycs/Uqcrc1/Cyc1
GO:0003171	atrioventricular valve development	27	-0.463705623775613	-2.66342227087822	0.0000967800429848077	0.00158956179975308	0.00121638294157166	Heyl/Slit3/Smad4/Hey2/Tgfb2/Mdm4/Smad6/Gata4/Tbx20/Bmpr1a/Aplnr/Efna1/Sox4/Bmpr2/Tbx5
GO:0006123	mitochondrial electron transport, cytochrome c to oxygen	10	-0.685365982704339	-2.49155493889631	0.0000987992905568351	0.00161628085825033	0.00123682920982997	Cox4i2/Cox5a/Cox4i1/Cycs/Cox6a1/Cox6a2/Cox5b
GO:0006282	regulation of DNA repair	140	-0.21530503671096	-2.39766874905066	0.000099162353871502	0.00161628085825033	0.00123682920982997	Ino80b/Ino80e/Ooep/Pot1b/Tfpt/Khdc3/Rad51/Recql5/Usp1/Xrcc1/Dek/Twist1/Axin2/Brcc3/Ccdc117/Dmap1/Ercc8/Hmgb1/Mrgbp/Sirt1/Spidr/Spire2/Timeless/Was/Cbx8/Ogg1/Rad51ap1/Rnf168/Sirt6/Cebpg/Dtx3l/Fancb/Ing3/Ino80/Kdm4d/Prkdc/Ruvbl2/Terf2ip/Ube2v2/Zfp365/Apbb1/Parp9/Pnkp/Rnf8/Trp53bp1/Wrnip1/Ercc6/Fmn2/Ino80d/Kat7/Parpbp/Prkcg/Rtel1/Slf1/Usp51/Eya1/Morf4l2/Rpa2/Vps72/Brca1/Meaf6/Uimc1/Wrap53/Actr2/Hdac…
GO:0001558	regulation of cell growth	428	-0.139308404912617	-2.20612953751822	0.0000991756290063225	0.00161628085825033	0.00123682920982997	Il3/Kat7/Krt17/Ngf/Ntn1/Omg/Plxna3/Ptprs/Sbf1/Sertad2/Slit2/Sphk2/Stk11/Syt3/Trp53/Twf2/Zfyve27/Acvrl1/Brat1/Cdkl5/Clstn1/Cyfip1/D7Ertd443e/Dbnl/Golga4/Ing5/Kif26a/Map2/Megf8/Nubp1/Prdm11/Rnd2/Ttl/Wnt11/Bst2/Ccdc85b/Cdkn2aip/Cpne5/Cyba/Dnajb2/Dnajc2/Exosc9/Fgf13/Igf1/Ilk/Itsn2/Jade1/Klhl22/Meaf6/Psrc1/Ptk2/Rtn4r/Sema7a/Slc25a4/Smad3/Wdr36/Adam15/Avp/Caprin2/Cib1/Ctdp1/Ifrd1/Kif14/Map2k5/Map3k13/P…
GO:0036294	cellular response to decreased oxygen levels	116	-0.234020910023735	-2.45360131549296	0.000100722485000315	0.00163725956932213	0.00125288278276301	Kcnk3/Mir499/Notch1/P4hb/Pdk3/Pparg/Pten/Rora/Sirt1/Cpeb1/Kcnk2/Ndnf/Oprd1/Rbpj/Rora/Rwdd3/Slc8a3/Tert/Gngt1/Hif3a/Mir874/Nkx3-1/Bcl2/Chchd2/Ddah1/Tsc1/Bad/Fmn2/Gnb1/Map2k1/Nfe2l2/Pik3cb/Suv39h2/Tbl2/Trp53/Ajuba/Aqp3/Hp1bp3/Kcnd2/Pick1/Plk3/Fabp1/Hyou1/Slc2a4/Mir222/Npepps/Epha4/Hif1an/Vasn/Cr1l/Egln3/Bnip3/Cd34/Mir491/Epas1/Pdk1/Ptgis/Mir199b/Egln2/Myc/Rgcc/Vhl/Prkce/Akt1/Tigar/Vegfa/Eno1b/Ireb2…
GO:0055010	ventricular cardiac muscle tissue morphogenesis	54	-0.32375310741995	-2.47108695186058	0.00010113727656289	0.00163977584391297	0.00125480831562941	Smad4/Heg1/Hey2/Tgfb2/Tpm1/Pkp2/Ube4b/Bmpr1a/Eng/Med1/Tnnc1/Myl2/Dsp/Myl3/Ryr2/Myh7/Tnni1/Mybpc3/Myh6
GO:0060143	positive regulation of syncytium formation by plasma membrane fusion	26	0.515559599636033	3.00538815029517	0.000101494648926982	0.00164133676276104	0.00125600278007884	Scgb3a1
GO:0046822	regulation of nucleocytoplasmic transport	125	-0.231080718012907	-2.4839709470783	0.000101754031114566	0.00164133676276104	0.00125600278007884	Ran/Shh/Zc3h12a/Brca1/Gli3/Jak2/Pik3r2/Smo/Uaca/Apod/Chp2/Cpsf6/Frat1/Gper1/Pik3r1/Pkia/Mdm2/Rangap1/Supt6/Uhmk1/Xbp1/Cdk5/Emd/Mapk14/Inpp4b/Nolc1/Tgfb1/Ubr5/Iws1/Mavs/Chp1/Psen1/Pkig/Zpr1/Park7/Rbm4/Rbm4/Ctdspl2/Mapk1/Nrde2/Setd2/Trim28/Ptpn14/Riok2/Jup/Nsun2/Rbm4/Rasl2-9/Ppp1r12a/Rbm22/Hdac3/Hyal2/Thoc2/Khdrbs1/Prkaca/Angpt1/Ptpn11/Xpo1/Ipo5/Ywhae/Akap1/Ect2/Nup153/Ppm1a/Txn1/Sumo1/Gas6/Nf1/Tek…
GO:0002455	humoral immune response mediated by circulating immunoglobulin	161	0.21676343225132	2.74640074386948	0.000107200226236854	0.00172477506856081	0.0013198524094951	Ighv1-77/Ighv10-1/Ighv5-9/Ighv1-47/Ighv4-1/Ighv1-76/Ighv5-12-4/Ighv1-84/Ighv15-2/Mbl1/Mptx2/Ighv1-20/Ighv16-1/Ighv2-7/Ighv14-1/Ighv3-5/Ighv8-12/Cr2/Ighv7-4/Ighv8-2/Ighv1-63/Ighv14-2/Ighv7-1/Ighv8-5/Ighv14-3/Ighv1-69/Ighv3-1/Ighv6-3/Ighv14-4/Ighv3-4/C8a/Ighv3-6/Ighv1-19/Ighv1-53/Ighv1-62-2/Ighv6-4/C1rb/Ighe/Ighv1-34/Ighv1-75/Ighv5-16/Ighg3/C1qc/C1ra/Hc/Ighv1-50/Ighv11-1/C8b/Ighv1-23/Ighv5-4/Igll1/…
GO:0110053	regulation of actin filament organization	253	-0.171174656138552	-2.34462139814842	0.00011099687271141	0.00178131622440424	0.00136311948943837	4933400A11Rik/Arhgap28/Arhgef5/Csf3/Dbn1/Flna/Gba2/Itgb1bp1/Kirrel/Lima1/Plek/Sdc4/Shroom2/Arap1/Arfip2/Arhgap6/Asap3/Capn1/Ctnna2/Id1/Limch1/Pak3/Prkcd/Rapgef3/Tenm1/Tlr2/Tmsb15a/Tmsb4x/Was/Apoa1/Baiap2l2/Lpar1/Pdlim4/Plekhg2/Tmod3/Braf/Sh3bp1/Shank3/Vil1/Arhgef18/Arpc1b/Daam2/Eps8/F11r/Fhod1/Ppm1f/Ssh1/Tsc1/Cgnl1/Fmn1/Rhpn1/Scin/Tesk1/Vill/Wnt4/Arhgap18/Arhgef10l/Coro2b/Dstn/Gmfb/Gpr65/Nox4/Prk…
GO:0003229	ventricular cardiac muscle tissue development	64	-0.315384967762948	-2.62857417316509	0.000120434823824461	0.00192787419761643	0.00147527028382355	Nkx2-5/Adamts9/Epo/Col14a1/Fkbp1a/Tgfb1/Tnnt2/Zfpm2/Isl1/Ptcd2/Foxh1/Dsg2/Prox1/Ppp1r13l/Smad4/Heg1/Hey2/Tgfb2/Tpm1/Gata4/Pkp2/Ube4b/Bmpr1a/Eng/Med1/Tnnc1/Myl2/Dsp/Myl3/Tbx5/Ryr2/Myh7/Tnni1/Mybpc3/Myh6
GO:0007007	inner mitochondrial membrane organization	25	-0.466219512193756	-2.57235044864267	0.000124033052304278	0.00197647784735139	0.00151246333315633	Afg3l1/Timm9/Adck1/Agk/Timm10/Timm22/Chchd6/Letm1/Uqcc3/Dnajc11/Afg3l2/Myc/Apool/Immt/Samm50/Romo1/Timm13/Oma1/Chchd3/Ghitm/Chchd10/Opa1
GO:0044264	cellular polysaccharide metabolic process	96	-0.258403588318761	-2.50403857723578	0.000124097863889511	0.00197647784735139	0.00151246333315633	B3gnt3/Ndst1/Ppp1r3a/Phka1/Stbd1/Akt2/Nr1d1/Prkag3/Rb1cc1/Adrb1/B3gnt7/Akt1/Gbe1/Mtor/Pygl/Phkb/Ppp1r1a/Ext1/Ppp1cb/Prkag2/Pygb/Insr/Ugp2/Irs2/Acadm/Sorbs1/Pfkm/Cd36/Ptges3/Gsk3a/Gsk3b/Phka2/Epm2aip1/Ppp1r3c/Ppp1r3d/Ppp1cc/Gys1/Ppp1ca/Grb10/Agl/Pygm
GO:0048285	organelle fission	450	-0.137195772193969	-2.19231525863655	0.000124508721901131	0.00197802647110941	0.00151364838901415	Mlh3/Ncapg/Nsmce2/Psmc3ip/Rad51ap1/Rcc1/Stag3/Sun1/Tdrkh/Zfy2/Akap8l/Anapc15/Bccip/Becn1/Calr/Cul7/Dsn1/Hfm1/Ino80/Kifc1/Mad1l1/Msh4/Mybl2/Ncapg2/Npm2/Pex11a/Spdl1/Tmcc1/Ttk/Cdc14a/Cdt1/Cenpe/Eps8/Ercc4/Gpr3/Hoxa13/Ralbp1/Tdrd12/Cdc23/Fanca/Fgf8/Kifc5b/Mapk15/Mul1/Plcb1/Wnt4/2610002M06Rik/Acot8/Atm/Btbd18/Dazl/Ddhd2/Dync1li1/Eml4/Fmn2/Mief2/Pibf1/Prap1/Psma8/Rad51d/Slf1/Smpd3/Spo11/Suv39h2/Ccne1/…
GO:0060415	muscle tissue morphogenesis	85	-0.27316783695959	-2.54481561571464	0.000125361437298233	0.00198656930914562	0.00152018563875271	S1pr1/Adarb1/Fzd1/Isl1/Ptcd2/Xirp2/Foxh1/Prox1/Smad4/Heg1/Hey2/Tgfb2/Tpm1/Angpt1/Lrp6/Pkp2/Ube4b/Tbx20/Bmpr1a/Eng/Tcap/Actc1/Med1/Tnnc1/Myl2/Dsp/Myl3/Egln1/Ryr2/Myh7/Tnni1/Mybpc3/Myh6/Ttn
GO:0000768	syncytium formation by plasma membrane fusion	63	0.288522252775232	2.50457968576655	0.000125996596822989	0.00198665134040648	0.00152024841166686	Scgb3a1
GO:0140253	cell-cell fusion	63	0.288522252775232	2.50457968576655	0.000125996596822989	0.00198665134040648	0.00152024841166686	Scgb3a1
GO:0000422	autophagy of mitochondrion	72	-0.294199709221757	-2.54019224374145	0.000128184275352078	0.00201109011105859	0.00153894973157705	Atg2a/Becn1/Gba/Wdr45/Atg12/Atg7/Usp30/Atg2b/Mul1/Atg14/Atg4b/Atg4d/Trp53/Ambra1/Rnf41/Slc25a4/Atg9a/Fbxw7/Map1lc3b/Wipi2/Smurf1/Vdac1/Gabarapl2/Htt/Slc25a5/Bnip3/Cdc37/Hdac6/Cttn/Fbxo7/Vps13c/Map1lc3a/Ulk1/Rb1cc1/Wipi1/Atg13/Hk2/Tigar/Clec16a/Fundc2/Gabarap/Phb2/Ulk2/Wdr45b/Cisd2/Parl/Dnm1l/Vps13d/Sqstm1/Lrba/Huwe1/Hif1a/Fis1/Atpif1/Slc25a46/Gsk3a/Mfn2/Bnip3l/Tomm7
GO:0061726	mitochondrion disassembly	72	-0.294199709221757	-2.54019224374145	0.000128184275352078	0.00201109011105859	0.00153894973157705	Atg2a/Becn1/Gba/Wdr45/Atg12/Atg7/Usp30/Atg2b/Mul1/Atg14/Atg4b/Atg4d/Trp53/Ambra1/Rnf41/Slc25a4/Atg9a/Fbxw7/Map1lc3b/Wipi2/Smurf1/Vdac1/Gabarapl2/Htt/Slc25a5/Bnip3/Cdc37/Hdac6/Cttn/Fbxo7/Vps13c/Map1lc3a/Ulk1/Rb1cc1/Wipi1/Atg13/Hk2/Tigar/Clec16a/Fundc2/Gabarap/Phb2/Ulk2/Wdr45b/Cisd2/Parl/Dnm1l/Vps13d/Sqstm1/Lrba/Huwe1/Hif1a/Fis1/Atpif1/Slc25a46/Gsk3a/Mfn2/Bnip3l/Tomm7
GO:0010389	regulation of G2/M transition of mitotic cell cycle	95	-0.251384026030621	-2.4345484025548	0.000134338395657838	0.00210241255933991	0.00160883255606944	Wnt10b/Brsk1/Cdc7/Nabp1/Rad51b/Trim39/Cdkn1a/Pbx1/Orc1/Rad17/Rrm2b/Atm/Foxn3/Prkcq/Zfp830/Cdk1/D7Ertd443e/Fbxo5/Plk1/Brca1/Mbd4/Nabp2/Smarcd3/Taok2/Uimc1/Ccnb1/Hus1/Kif14/Pkia/Syf2/Vps4b/Dtl/Taok3/Vps4a/Cdk5rap3/Hmga2/Rint1/Camk2d/Cdc6/Gpr132/Mecp2/Mta3/Cdc25c/Chmp4c/Ints3/Nbn/Cenpf/Inip/Ticrr/App/Fzr1/Topbp1/Nae1/Cdc25a/Rnaseh2b/Chek1/Lmnb1/Ctc1/Sin3a/Rab11a/Brd4/Cdk2/Hacd1/Taok1/Cdc25b/Rrm1/Blm…
GO:2000278	regulation of DNA biosynthetic process	119	-0.232130586656258	-2.45217465030542	0.000136788461604436	0.00213545749341381	0.00163411958430521	Mapk15/Naf1/Pnkp/Ten1/Atm/Atr/Cct5/Hsp90aa1/Kat7/Nat10/Nox4/Prkcq/Trp53/Acvrl1/Cct3/Chtf18/Ing5/Klf4/Pif1/Tinf2/Acd/Dnajc2/Jade1/Meaf6/Src/Wrap53/Ankrd1/C3ar1/Pdgfb/Ptk2b/Rfc3/Mcrs1/Pdgfrb/Camk2d/Dkc1/Dscc1/Chtf8/Gfer/Pml/Gins4/Parm1/Hmbox1/Parn/Rfc4/Cct4/Dach1/Myc/Nvl/Rgcc/Hnrnpd/Parp4/Rfc2/Cct2/Npm1/Cct7/Mapk1/Vegfa/Tcp1/Cct8/Chek1/Gins3/Ctc1/Gja1/Map2k7/Nek7/Map3k4/Dusp1/Terf1/Pot1a/Dcp2/Exosc…
GO:1903146	regulation of autophagy of mitochondrion	22	-0.486517284007492	-2.4942738283481	0.000137334550135346	0.00213868890791019	0.00163659236483576	Trp53/Ambra1/Rnf41/Slc25a4/Fbxw7/Vdac1/Htt/Slc25a5/Bnip3/Cttn/Fbxo7/Vps13c/Tigar/Clec16a/Parl/Dnm1l/Vps13d/Hif1a/Gsk3a/Bnip3l
GO:1902749	regulation of cell cycle G2/M phase transition	103	-0.248682860646313	-2.49103095919747	0.000139778733180218	0.00216779973745834	0.00165886889191567	Wnt10b/Brsk1/Cdc7/Nabp1/Rad51b/Trim39/Cdkn1a/Pbx1/Orc1/Rad17/Rrm2b/Atm/Foxn3/Prkcq/Trp53/Zfp830/Cdk1/D7Ertd443e/Dyrk3/Fbxo5/Plk1/Brca1/Mbd4/Nabp2/Smarcd3/Taok2/Uimc1/Ccnb1/Hus1/Kif14/Pkia/Syf2/Vps4b/Dtl/Taok3/Vps4a/Atad5/Cdk5rap3/Hmga2/Paxip1/Rint1/Camk2d/Cdc6/Gpr132/Mecp2/Mta3/Cdc25c/Chmp4c/Ints3/Nbn/Cenpf/Inip/Ticrr/App/Fzr1/Topbp1/Cdk10/Npm1/Nae1/Cdc25a/Rnaseh2b/Chek1/Lmnb1/Ctc1/Sin3a/Rab11a/B…
GO:0086091	regulation of heart rate by cardiac conduction	37	-0.381578911826953	-2.46991863399114	0.000139891310154677	0.00216779973745834	0.00165886889191567	Isl1/Cacna1g/Akap9/Kcnh2/Dsg2/Scn2b/Kcne1/Jup/Ctnna3/Cacna1d/Cacnb2/Scn5a/Cav1/Pkp2/Kcnq1/Cacna2d1/Rbfox2/Kcnj5/Dsp/Cacna1c
GO:0045930	negative regulation of mitotic cell cycle	212	-0.183764092028728	-2.37335610248062	0.000142924474848288	0.00220937417369644	0.00169068296485913	Aven/Brcc3/Bub1b/Cdk5rap2/Ctdspl/Dact1/Donson/Fhl1/Fhl4/Ppp2r3d/Pten/Rps6/Zfp36l2/Zfyve19/Foxc1/Gigyf2/Nacc2/Pidd1/Xpc/Anapc15/Brsk1/Cradd/Gas1/Mad1l1/Nabp1/Prkdc/Ptpn3/Rad9a/Rps27l/Spdl1/Trim39/Ttk/Bcl2/Cdkn1a/Cdkn2b/Cdt1/Cenpe/Timp2/Brinp2/Orc1/Rad17/Slc9a3r1/Atm/Dync1li1/Foxn3/Gjc2/Prap1/Tipin/Trp53/Zfp830/Cdk1/D7Ertd443e/Fbxo5/Fzd3/Klf4/Kntc1/Plk1/Plk3/Rad9b/Rfwd3/Rpa2/Brca1/Dlg1/Eme2/Fancd2/…
GO:0051881	regulation of mitochondrial membrane potential	78	-0.281633640100717	-2.5241445135011	0.000146412300178601	0.00225224970055229	0.00172349267347596	Slc25a33/Bnip3/Ppp2r3c/Abcd1/Slc25a27/Atp5g1/Slc25a36/Arl6ip5/Gclm/Mllt11/Akt2/Bcl2l1/Myc/Ucp2/Ngfr/Park7/Prkce/Akt1/Rnf122/Bak1/Clic1/Myoc/Ndufc2/Ndufs1/Mtch2/Kdr/Ppa2/Sod2/Mfn1/Sod1/Atpif1/Ndufs4/Got1/Gsk3b/Vcp/Pank2/Mfn2/Prdx3/Bnip3l/Nnt
GO:0051258	protein polymerization	250	-0.17342311568169	-2.37582401606323	0.000146120486668465	0.00225224970055229	0.00172349267347596	Hsp90aa1/Mief2/Nin/Pstpip1/Slit2/Twf1/Twf2/Ccl24/Cyfip1/Dbnl/Fbxo5/Fer/Fga/Flii/Icam1/Map2/Nde1/Pfn4/Ambra1/Bag4/Capza1/Dlg1/Esam/Fgf13/Pik3r2/Psrc1/Rictor/Snx9/Ssh2/Tubgcp6/Arpc4/Baiap2/Gas7/Pfn1/Tubgcp3/Alox15/Arpc3/Cdc42ep2/Clec2i/Fam107a/Myo1c/Ptk2b/Ssh3/Arf6/Arpc2/Fkbp4/Mphosph8/Pfn2/Snca/Spta1/Arpc5/Cyfip2/Dyrk1a/Hax1/Mecp2/Sptb/Stmn2/Wasl/Ankrd53/Clasp2/Tubgcp4/Camsap1/Mtpn/Tubg2/Add3/Cdkn…
GO:0006164	purine nucleotide biosynthetic process	153	-0.210317727086721	-2.42337531527513	0.000147554772454282	0.00226430158119016	0.00173271515354817	Acsl6/Ak2/Ampd3/Aprt/Atic/Gart/Map2k1/Nme4/Pth2/Sphk2/Stat3/Acot7/Ampd2/Atp5e/Atp5j/Coasy/Il4/Nme3/Oasl2/Rd3/Ampd1/Gm5426/Pdhx/Pklr/Stoml2/Acss2/Adora2b/Mlycd/Npr2/Adcy4/Impdh1/Nos3/Ppara/Dcakd/Prpsap1/Snca/Uqcc3/Gmpr/Nme2/Papss1/Hprt/Ppcs/Tgfb1/Atp5k/Pdk1/Adsl/Atp5g1/Atp5j2/Dlat/Dnajc30/Ldhc/Aldoart2/Bcl2l1/Myc/Pnp/Acsl4/Atp5c1/Adss/Gmps/Adcy6/Eno1b/Ak3/Mthfd2l/Nme1/Adcy5/Atp5d/Atp5l/Ppat/Prps2/…
GO:0048644	muscle organ morphogenesis	92	-0.254718268928247	-2.43515619665579	0.00015099662126829	0.00231149439402696	0.00176882858588429	Smad4/Heg1/Hey2/Tgfb2/Tpm1/Angpt1/Gata4/Lrp6/Pkp2/Ube4b/Tbx20/Bmpr1a/Eng/Tcap/Actc1/Med1/Tnnc1/Myl2/Dsp/Myl3/Egln1/Ryr2/Myh7/Tnni1/Mybpc3/Myh6/Ttn
GO:2000059	negative regulation of ubiquitin-dependent protein catabolic process	50	-0.337322196581495	-2.50185461464588	0.00015142820672598	0.00231248837728996	0.00176958921330092	Gipc1/N4bp1/Rpl23/Rybp/Klhl40/Map1a/Pbk/Qrich2/Shh/Rpl11/Senp1/Bag5/Ccar2/Pdcl3/Uchl5/Usp14/Rpl5/Hfe/Pml/Psen2/Mtm1/Psen1/Ubxn1/Park7/Clec16a/Csnk2a2/Sdcbp/Usp7/Rps7/Sgta/Hipk2/Smarcc1/Bag6/Wac/Csnk2a1/Hsp90ab1/Ogt/Eif3h
GO:0034502	protein localization to chromosome	88	-0.263824419542888	-2.48440553978826	0.000153126695002814	0.00232156265717006	0.00177653313913943	Rpa1/Ruvbl2/Spdl1/Terf2ip/Ttk/Cdt1/Atr/Cct5/Pih1d1/Slf1/Spo11/Cct3/Cdk1/Hdac8/Kntc1/Lrwd1/Plk1/Rpa2/Tinf2/Acd/Lemd2/Nabp2/Wrap53/Zwilch/Msh2/Vcpip1/Ctcf/Esco2/Mtbp/Xrcc4/Champ1/Dkc1/Rb1/Trappc12/Cenpa/Mcm9/Zw10/Pml/H3f3a/Tpp1/Brca2/Cct4/Mir208b/Cct2/Cct7/Setd2/Tcp1/Cct8/Cenpq/Ik/Pphln1/Jarid2/Ndc80/Terf1/Pot1a/Rb1/Zfp827/Smc5/Rad21/Rb1/Bub3/Carm1/Atrx/Nipbl/Vcp/Ezh2/Tnks/Tnks2
GO:0033157	regulation of intracellular protein transport	214	-0.184200560704681	-2.39381154622336	0.000153095665594712	0.00232156265717006	0.00177653313913943	Oaz2/Os9/Prkcq/Rab29/Tmem30b/Anp32b/Cdk1/Dnajc27/Itgam/Plk3/Ran/Shh/Slc51b/Zc3h12a/Bag4/Brca1/Cep290/Edem1/Gli3/Jak2/Pik3r2/Slc35d3/Smo/Uaca/Apod/Bcas3/Chp2/Cib1/Fbxw7/Frat1/Gper1/Pcnt/Pik3r1/Pkia/Tmem30a/Bbc3/Derl2/Inpp5k/Mdm2/Myo1c/Arpc2/Fyn/Itgb1bp1/Nucb1/Rangap1/Uhmk1/Xbp1/Cdk5/Emd/Erbb2/Hras/Mapk14/Sar1b/Snx3/Nolc1/Tgfb1/Ubr5/B3gat3/Insig1/Tm9sf4/Mavs/Chp1/Prkaa1/Psen1/Rufy3/Akt2/Pkig/Zpr1/P…
GO:0001837	epithelial to mesenchymal transition	145	-0.210801666167802	-2.38744089513235	0.000153004526381443	0.00232156265717006	0.00177653313913943	Grem1/Pef1/Smad7/Snai2/Trim62/Trip10/Vangl2/Wnt5a/Bmp2/Fgfr2/Flna/Ppp3r1/Tcf7l2/Twist1/Axin2/Crb2/Dact3/Erg/Fam83d/Il6/Notch1/Pten/Ager/Akna/Chrd/Col1a1/Dlg5/Fgfr1/Foxc1/Ovol2/Pawr/Rbpj/Snai1/Tiam1/Alx1/Bambi/Cul7/Eomes/Fuz/Nkx2-1/Notch4/Phldb1/Spry1/Tgfbr2/Wnt2/Dag1/Fgf8/Foxa1/Glipr2/Pofut2/Tcof1/Mdk/Msx2/Tgfbr3/Wnt11/Pdcd6/Smad3/Spred2/Adam15/Gcnt2/Pdcd4/Wnt16/Tgfbr3l/Dab2ip/Ell3/Epha4/Hmga2/Va…
GO:0006959	humoral immune response	344	0.143660799494082	2.40974578999656	0.000154075140108424	0.00233034030854635	0.0017832500754692	Ighv1-77/Cxcl13/Ighv10-1/Leap2/Reg3g/Ighv5-9/Ighv1-47/Ighv4-1/Wfdc15a/Ighv1-76/Ighv5-12-4/Ighv1-84/Ighv15-2/Mbl1/Mptx2/Ighv1-20/Gm5849/Ighv16-1/Ighv2-7/Ighv14-1/Ighv3-5/Ighv8-12/Cr2/Ighv7-4/Ighv8-2/Defb21/Ighv1-63/Ighv14-2/Npy/Sftpd/Ighv7-1/Ighv8-5/Wfdc15b/Ifna4/Ifng/Ighv14-3/Colec11/Ccr2/Ifna14/Ighv1-69/Ighv3-1/Ighv6-3/Il1b/Wfdc16/Ighv14-4/Ppbp/Ccl19/Ctsg/Ighv3-4/Spag11a/Spink5/C8a/Camp/Ighv3-6/…
GO:0006364	rRNA processing	195	-0.190274391699307	-2.38005324424792	0.000156280055439082	0.00235803423362271	0.00180444234245327	Mrto4/Nol8/Rcl1/Rpl35a/Rpl7a/Rps6/Usp36/Utp20/Wdr3/Wdr75/Heatr1/Mphosph10/Npm3/Rrp1b/Rrp8/Sart1/Utp14a/Utp6/Wdr18/Ddx47/Ddx54/Fam207a/Mdn1/Ngdn/Pop4/Prkdc/Rps14/Rrp12/Tsr3/Wdr12/Ddx10/Rrp7a/Gar1/Helq/Lyar/Naf1/Pih1d2/Ybey/Ddx51/Ddx56/Nat10/Nsun3/Pdcd11/Pih1d1/Rps19/Rps28/Shq1/Bms1/Fbl/Fdxacb1/Nhp2/Nop9/Rpl27/Wdr55/Chd7/Ddx21/Emg1/Exosc9/Krr1/Mterf4/Rpl7l1/Urb1/Wdr36/Wdr46/Wdr74/Eri2/Rpl11/Znhit3/…
GO:0070507	regulation of microtubule cytoskeleton organization	148	-0.206550747442958	-2.34686152173941	0.000161184323780691	0.00242622799542916	0.00185662636486489	Map1s/Mapk15/Mid1/Nav3/2610002M06Rik/Cdk5r1/Eml4/Nin/Senp6/Ska1/Ccsap/Katnb1/Map1a/Map2/Plk1/Rae1/Spag5/Bicd2/Fgf13/Mid1/Psrc1/Trim36/Bora/Cib1/Vps4b/Wnt3a/Arhgef2/Fam107a/Fsd1/Cdk2ap2/Fkbp4/Map9/Pkd1/Snca/Chmp1a/Cyld/Dyrk1a/Kif18a/Mecp2/Stmn2/Tacc3/Ankrd53/Chmp4c/Clasp2/Mark2/Ttbk2/Camsap1/Hdac6/Cdkn1b/Ckap2/Fes/Prkaa1/Arl2/Cep97/Akap9/Apc/Mapre1/Pafah1b1/Phldb2/Git1/Agrn/Specc1l/Dysf/Chmp4b/Rac…
GO:0051983	regulation of chromosome segregation	93	-0.252120567843389	-2.43928124116033	0.000164865531827885	0.00247573073628207	0.00189450742714499	Khdc3/Mos/Rcc2/Bub1/Gen1/Bub1b/Cdk5rap2/Cit/Pttg1/Wapl/Anapc7/Ncapg/Nsmce2/Rad18/Anapc15/Becn1/Mad1l1/Ncapg2/Spdl1/Ttk/Cdt1/Cenpe/Cdc23/Mapk15/Atm/Dync1li1/Prap1/Chtf18/Fbxo5/Kntc1/Ncaph2/Plk1/Kif2c/Klhl22/Zwilch/Ccnb1/Nek6/Xrcc3/Mad2l1/Rmi2/Cdc16/Cdc6/Rb1/Tacc3/Zw10/Birc5/Cep192/Anapc4/Smc4/Anapc11/Cdca2/Apc/Cdc26/Hecw2/Kif2b/Riok2/Trip13/Ncapd2/Csnk2a2/Ik/Sirt2/Lcmt1/Ndc80/Anapc1/Ncapd3/Rb1/Cul…
GO:0043087	regulation of GTPase activity	325	-0.154358455103358	-2.26096913022918	0.000165714405339383	0.00248256711276839	0.0018997388385575	Pot1b/Rapgef5/Rgl2/Scrib/Slc27a4/Tbc1d15/Amot/Amot/Arhgap44/Bcl6/Ccl22/Ccl3/Iqgap2/Rasal1/Rcc2/Rgs14/Sh3bp4/Sipa1l1/Sipa1l3/Syngap1/Wnt5a/Arhgap15/Arhgap22/Arhgef5/Ccdc125/Dock8/Dock9/Dynlt1b/Ephb3/Grtp1/Itgb1bp1/Lrch1/Nedd9/Plxnc1/Ptprn2/Rab11fip2/Tbc1d10a/Tbc1d14/Tbc1d2/Tbc1d22a/Tbc1d25/Adap1/Arap1/Arhgap6/Arhgef19/Asap3/Ccl9/Fgd6/Ntrk2/Rap1gap/Rapgef3/Rapgefl1/Rasgrp4/Rgs8/Sgsm2/Smcr8/Tax1bp3/…
GO:0050686	negative regulation of mRNA processing	29	-0.42445938469606	-2.498015835661	0.00016635414564946	0.00248624548959987	0.00190255364879714	Sfswap/Ccnt1/Dyrk1a/Supt5/Srsf6/Acin1/Pcbp4/Rnps1/Akr1c6/Ptbp1/Tra2b/Npm1/U2af2/Hnrnpk/Srsf10/Srsf7/Hnrnpl/Ptbp3/Hnrnpa2b1/Zc3h14
GO:0018107	peptidyl-threonine phosphorylation	115	-0.233256267819584	-2.43334538389901	0.000176493694220373	0.00263155018782008	0.00201374539753741	Lmtk2/Sbk1/Acvr1b/Camk2d/Cdk5/Dyrk1a/Dyrk2/Acvr1/Dyrk1b/Spry2/Tbk1/Tgfb1/Csnk2b/Ddit4/H3f3a/App/Cab39/Pkn1/Ulk1/Vrk1/Cdk10/Oxsr1/Akt1/Mapk1/Phip/Eif4g1/Rptor/Cdc42bpa/Clk1/Csnk2a2/Hk1/Chek1/Spred1/Bmp7/Sirt2/Hipk4/Mtor/Atf2/Rock2/Hipk1/Prkaca/Mapk8/Prkca/Prkag2/Hipk2/Map3k7/Nlk/Rock1/Akt3/Stk39/Gsk3a/Csnk2a1/Gsk3b/Ogt/Tnks/Wnk1/Ube2k
GO:2000045	regulation of G1/S transition of mitotic cell cycle	137	-0.217486343135422	-2.40291879984885	0.000177110169994346	0.00263451377866589	0.00201601323094358	Adamts1/Ctdspl/Dact1/Fhl1/Fhl4/Lsm10/Mepce/Ppp2r3d/Pten/Gigyf2/Nacc2/Pidd1/Tert/Cradd/Ino80/Prkdc/Rps27l/Apex1/Bcl2/Bid/Cdkn1a/Cdkn2b/Kcna5/Mblac1/Appl1/AY074887/Lsm11/Mnat1/Plcb1/Cul4b/Gjc2/Id2/Prap1/Ptpn6/Trp53/Anp32b/Klf4/Plk3/Rfwd3/Rpa2/Ambra1/Dlg1/Jade1/Kif14/Muc1/Appl2/Brd7/Cdkn2d/Fam107a/Kank2/Mdm2/Psme1/Rbl1/Tm4sf5/Ube2e2/Cacnb4/Cdk2ap2/Mtbp/Pkd1/Plrg1/Casp2/Ecd/Rb1/Stil/Acvr1/E2f1/Ccnd3/…
GO:0016050	vesicle organization	266	-0.163488996601118	-2.25656930826695	0.000180373785115475	0.00267674697111365	0.00204833140496459	Pef1/Pi4k2b/Ptprn/Rfx2/Sec16b/Tmed9/Vps39/Abcb6/Chmp7/Cplx1/Dlg4/Rab38/Sdc4/Shroom2/Stx1b/Stx8/Tmem175/Trim9/Vamp3/Aktip/Hps1/Slc17a7/Srpx/Stx3/Vps33b/Vti1a/Zdhhc2/Ankrd27/Baiap3/Bloc1s3/Btbd8/Cav2/Gpr143/Mia3/Plekhm1/Stxbp1/Vav3/Cln3/Eea1/Eqtn/Rab13/Rab5b/Stx4a/Tmcc1/Vps18/Vps8/Bcl2/Dnm3/Hook1/Hps4/Zdhhc15/Mapk15/Pikfyve/Pla2g5/Rab5a/Sec16a/Tbpl1/Zpbp/Arfgap3/Atp13a2/Pla2g3/Plekhf1/Pmel/Rab29/Se…
GO:0006360	transcription by RNA polymerase I	44	-0.350265718499501	-2.47789713535497	0.000183245804480779	0.00271298424615087	0.00207606131342814	Cd3eap/Dedd/Lyar/Ercc6/Pdcd7/Pih1d1/Tcof1/Dhx33/Phf8/Polr1e/Ppp1r15a/Zmpste24/Ubtf/Baz2a/Lipe/Rasl11a/Taf1a/Maf1/Pwp1/Erbb2/Polr2l/Smarca5/Rrn3/Utp15/Gtf2h1/Gtf2h5/Ercc3/Ippk/Taf1b/Wdr43/Ncl/Atf4/Nol11/Smarca4/Mtor/Ttf1
GO:0051222	positive regulation of protein transport	306	-0.158114330548522	-2.28318990091218	0.000184063507930045	0.00271870853516345	0.00208044172034822	Myh10/Nr1h4/Oaz2/Prkcq/Rab29/Tmem30b/Anp32b/Cd2ap/Cdk1/Fga/Itgam/Lepr/Myrip/Plk3/Psmd9/Ran/Shh/Slc51b/Zc3h12a/Adora2a/Brca1/Cep290/Edem1/Gli3/Igf1/Jak2/Nlgn2/Nr1h2/Pik3r2/Slc35d3/Smo/Src/Uaca/Vamp8/Ankrd1/Arrb1/Bcas3/Chp2/Cib1/F2rl1/Fbxw7/Glp1r/Gper1/P2rx7/Pcnt/Pik3r1/Tmem30a/Bbc3/Frmd4a/Gpr27/Hcar2/Mdm2/Myo1c/Vps28/Abcg1/Arf6/Arpc2/Ezr/Fyn/Itgb1bp1/Nadk/Ppia/Sec24a/Trpm4/Xbp1/Cdk5/Emd/Erbb2/Hras…
GO:0044773	mitotic DNA damage checkpoint signaling	69	-0.291071810366888	-2.51340661601369	0.000185003101744647	0.00272620224930722	0.00208617614731729	Pidd1/Xpc/Brsk1/Cradd/Prkdc/Rad9a/Rps27l/Trim39/Cdkn1a/Rad17/Atm/Foxn3/Prap1/Tipin/Trp53/Zfp830/Cdk1/D7Ertd443e/Plk1/Rad9b/Rfwd3/Rpa2/Brca1/Eme2/Fancd2/Mbd4/Taok2/Uimc1/Hus1/Msh2/Muc1/Syf2/Dtl/Mdm2/Taok3/Cdk5rap3/Hmga2/Rint1/Casp2/Chek2/Nbn/Pml/Ticrr/Fzr1/Topbp1/Mus81/Chek1/Dgkz/Atf2/Taok1/Ppp2r5c/Blm/Rbm38/Wac/Ier3/Babam1/Ccng1
GO:0090114	COPII-coated vesicle budding	25	-0.455037826528369	-2.51065587476566	0.000185552351455765	0.00272792233247438	0.0020874924093355	Pdcd6/Sec13/Sec23b/Sec31b/Preb/Sec24a/Sec24b/Sar1b/Insig1/Klhl12/Sec24d/Sec24c/Vapb/Tbc1d20/Rab1a/Cul3/Sec23a/Sec31a/Vapa/Sar1a
GO:0006457	protein folding	155	-0.205174492243115	-2.38010030269853	0.000187667987447484	0.00275260929495647	0.00210638365348033	Clu/Dnajb14/Dnajb2/Dnajc2/H2-DMb1/St13/Dffa/Dnajc1/Hsp90b1/Sdf2/Tbcel/Vbp1/Ahsa2/Bag5/Hspa5/Prdx4/Txndc5/Ahsa1/Aip/Cdc37l1/Clpx/Fkbp4/Pdcl3/Pfdn2/Ppia/Ppib/Ppil1/Qsox1/Pfdn6/Ppie/Ppil3/Qsox2/Tbcc/Fkbp1a/Pfdn1/Ppif/Unc45b/Cdc37/Dnajb6/Fkbp8/Mkks/Pdrg1/Arl2/B2m/Cct4/Erp44/Pfdn4/Dnajc7/Hspa14/Tor1a/Tor2a/Cct2/Pdcd5/Cct7/Grpel1/Dnajc18/Nktr/Hspb6/Hspd1/Tcp1/Cct8/Cryaa/Grn/Hspa1l/Pex19/Ranbp2/Ppic/Sgt…
GO:0016575	histone deacetylation	91	-0.254600368663351	-2.43864046770669	0.000188198238474811	0.00275398211150958	0.00210743417610699	Prkd2/Sirt1/Zfp541/Jdp2/Mier2/Mta2/Prdm5/Rcor3/Rrp8/Sirt6/Akap8l/Eomes/Lrrk2/Mbd3/Sap30bp/Hdac4/Hdac1/Sphk2/Trp53/Elk4/Hdac8/Morf4l2/Sdr16c5/Suds3/Mier1/Tbr1/Trerf1/Baz2a/Chd3/Hdac10/Hdac4/Rbbp4/Ncor2/Wdr5/Zzz3/Prmt6/Mta3/Smarca5/BC004004/Lpin1/Rcor2/Rest/Tada2a/Tgfb1/Hdac6/Hdac7/Hopx/Pml/Brms1l/Dr1/Per1/Smarcad1/Rcor3/Mta1/Mbip/Vegfa/Ctbp1/Phb/Rcor1/Yeats2/Sirt2/Hdac3/Kdm5a/Rcor3/Tbl1x/Rcor3/Sin…
GO:0032206	positive regulation of telomere maintenance	61	-0.290371716730044	-2.36682413212627	0.000189158480878315	0.00276162624745262	0.00211328371059228	Ino80/Map3k4/Ruvbl2/Pkib/Slx1b/Mapk15/Naf1/Pnkp/Atm/Atr/Cct5/Ino80d/Prkcq/Rtel1/Cct3/Acd/Nabp2/Ino80c/Ruvbl1/Mcrs1/Dkc1/Uchl5/Nfrkb/Ercc1/Nbn/Pml/Hmbox1/Parn/Actl6a/Cct4/Rad50/Hnrnpd/Cct2/Cct7/Mapk1/Dhx36/Tcp1/Cct8/Yy1/Map2k7/Nek7/Map3k4/Pot1a/Terc/Mapk3/Atrx/Hnrnpa2b1/Tnks/Tnks2
GO:0032535	regulation of cellular component size	370	-0.145004890351822	-2.19898002137105	0.000195141822151285	0.00284240062888719	0.002175094820867	Tnr/Wnt5a/4933400A11Rik/Arhgap28/Cdh4/Cdkl3/Csf3/Dbn1/Gba2/Kirrel/Lima1/Pclo/Plek/Rnf6/Sema3b/Shroom2/Slc12a2/Tmem123/Wnk3/Barhl2/Capn1/Lrp1/Mt3/Nkx6-1/Pak3/Prkcd/Pten/Rapgef3/Sema4f/Tenm1/Tlr2/Tmsb15a/Tmsb4x/Was/Anapc2/Baiap2l2/Ist1/Lars/Plekhg2/Pls1/Rgma/Slc12a3/Slc12a8/Tmod3/Trp73/Ucn/Bdnf/Cln3/Cln8/Cntn2/Olfm1/Pex11a/Sema6a/Sh3bp1/Shank3/Slc6a12/Slit1/Vil1/Arpc1b/Daam2/Eps8/Fshr/Map1b/Nefm/Ra…
GO:0003181	atrioventricular valve morphogenesis	23	-0.473923950766493	-2.51410842609132	0.000196858737622034	0.00286080197737826	0.00218917611447253	Acvr1/Zfpm1/Zfpm2/Heyl/Slit3/Smad4/Hey2/Tgfb2/Mdm4/Smad6/Gata4/Bmpr1a/Efna1/Sox4/Bmpr2/Tbx5
GO:0010822	positive regulation of mitochondrion organization	71	-0.289223691700961	-2.51640945160128	0.000197436170193966	0.00286259752968585	0.00219055012786288	Wdr35/Casp1/Cideb/Pld6/Trem2/Bid/Ralbp1/Bad/Bmf/Mul1/Zdhhc6/Bok/Ddhd2/Mief2/Trp53/Bik/Zfp13/Adck1/Ambra1/Slc25a4/Stoml2/Endog/Gper1/Ssbp1/Bbc3/Pgam5/Vdac1/Aurka/Htt/Pld6/Slc25a5/Bnip3/Ppif/Fbxo7/Mllt11/Bcl2l11/Pycard/Pdcd5/Pld6/Bak1/Mcu/Dnm1l/Vps13d/Kdr/Rala/Mfn1/Hif1a/Fis1/Atpif1/Fam162a/Chchd10/Mff/Gsk3a/Gsk3b/Siva1/Sh3glb1/Opa1/Vps35/Ppargc1a
GO:0007623	circadian rhythm	215	-0.175766082175861	-2.28286309853116	0.00020098692738709	0.00290739575924399	0.00222483114937182	Rbm4/Relb/Six3/Ankfn1/Atoh7/Bhlhe41/Cyp7b1/Id1/Il6/Mtnr1a/Nos2/Ntrk2/Pparg/Pten/Rora/Sirt1/Timeless/Aanat/Cry2/Fbxl12/Ghrl/Id3/Nlgn3/Rora/Siah2/Ube3a/Adcy1/Bdnf/Casp1/Cntnap2/Kdm2a/Maged1/Mettl3/Mybbp1a/Nkx2-1/Nr1d2/Nrip1/Per3/Prkdc/Prok1/Atg7/Id4/Mtnr1b/Drd1/Htr7/Kcnma1/Rorb/Cry1/Hdac1/Id2/Mttp/Ngf/Npy2r/Prkcg/Rbm4b/Spsb4/Suv39h2/Trp53/Cdk1/Ces1d/Ddb1/Fbxl17/Fbxl6/Gpr157/Kcnd2/Lepr/Magel2/Ntrk1/…
GO:0090110	COPII-coated vesicle cargo loading	14	-0.570488713066572	-2.43271533770463	0.00020244030057676	0.00291689860103313	0.00223210302433168	Sec13/Sec23b/Sec31b/Sec24a/Sec24b/Insig1/Sec24d/Sec24c/Tbc1d20/Rab1a/Sec23a/Sec31a/Sar1a
GO:0015986	proton motive force-driven ATP synthesis	17	-0.528620385271043	-2.41488591385379	0.000202568826264866	0.00291689860103313	0.00223210302433168	Atp5e/Atp5j/Gm5426/Stoml2/Atp5k/Atp5g1/Atp5j2/Dnajc30/Atp5c1/Atp5d/Atp5l/Atp5o/Atp5h/Atp5b/Atp5g3/Atp5g2/Atp5a1
GO:0000819	sister chromatid segregation	182	-0.192048515608301	-2.3465689120378	0.000204187356167139	0.00293350718757665	0.00224481243981857	2610002M06Rik/Atm/Dync1li1/Eml4/Mcmbp/Pibf1/Prap1/Slf1/Cenpc1/Cenpk/Fbxo5/Hdac8/Kntc1/Map10/Ncaph2/Plk1/Racgap1/Ran/Spag5/Baz1b/Kif2c/Klhl22/Nuf2/Psrc1/Wrap73/Zwilch/Ccnb1/Fbxw7/Kif14/Nek6/Smc3/Vps4b/Xrcc3/Espl1/Mad2l1/Rmi2/Stag1/Vps4a/Esco2/Cdc16/Cdc6/Champ1/Chmp1a/Dscc1/Kif18a/Rb1/Smarca5/Tacc3/Ankrd53/Chmp4c/Zw10/Tubg2/Birc5/Cep192/Dis3l2/Nsl1/Nusap1/Prc1/Anapc4/Dctn2/Smc4/Anapc11/Rrs1/Smc1a/A…
GO:0035601	protein deacylation	126	-0.220039046715636	-2.36656139711494	0.00020615700912052	0.00294837246377125	0.00225618781911346	Prkd2/Sirt1/Zfp541/Abhd13/Abhd17a/Jdp2/Mier2/Mta2/Prdm5/Rcor3/Rrp8/Sirt6/Akap8l/Eomes/Lrrk2/Lyplal1/Mbd3/Sap30bp/Abhd12/Hdac4/Hdac1/Sphk2/Trp53/Abhd17b/Elk4/Hdac8/Morf4l2/Ripk3/Sdr16c5/Suds3/Mier1/Spred2/Tbr1/Trerf1/Abhd10/Baz2a/Chd3/Hdac10/Hdac4/Rbbp4/Ncor2/Wdr5/Zzz3/Ccar2/Prmt6/Dyrk1a/Mta3/Smarca5/BC004004/Lpin1/Rcor2/Rest/Tada2a/Tgfb1/Bex4/Hdac6/Hdac7/Hopx/Pml/Brms1l/Dr1/Ndst1/Per1/Smarcad1/Pp…
GO:0098732	macromolecule deacylation	126	-0.220039046715636	-2.36656139711494	0.00020615700912052	0.00294837246377125	0.00225618781911346	Prkd2/Sirt1/Zfp541/Abhd13/Abhd17a/Jdp2/Mier2/Mta2/Prdm5/Rcor3/Rrp8/Sirt6/Akap8l/Eomes/Lrrk2/Lyplal1/Mbd3/Sap30bp/Abhd12/Hdac4/Hdac1/Sphk2/Trp53/Abhd17b/Elk4/Hdac8/Morf4l2/Ripk3/Sdr16c5/Suds3/Mier1/Spred2/Tbr1/Trerf1/Abhd10/Baz2a/Chd3/Hdac10/Hdac4/Rbbp4/Ncor2/Wdr5/Zzz3/Ccar2/Prmt6/Dyrk1a/Mta3/Smarca5/BC004004/Lpin1/Rcor2/Rest/Tada2a/Tgfb1/Bex4/Hdac6/Hdac7/Hopx/Pml/Brms1l/Dr1/Ndst1/Per1/Smarcad1/Pp…
GO:0007549	dosage compensation	35	-0.387468255317238	-2.46420575125884	0.000211637121959428	0.0029928146372155	0.0022901963752277	Upf1/Ctcf/Kansl1/Tsix/Wdr5/Mcrs1/Smchd1/Msl2/Kansl2/Jpx/Ythdc1/Jarid2/Rbm15/Suz12/Exosc10/Pcgf3/Hcfc1/Kansl3/Ogt/Hnrnpu/Xist
GO:0009048	dosage compensation by inactivation of X chromosome	35	-0.387468255317238	-2.46420575125884	0.000211637121959428	0.0029928146372155	0.0022901963752277	Upf1/Ctcf/Kansl1/Tsix/Wdr5/Mcrs1/Smchd1/Msl2/Kansl2/Jpx/Ythdc1/Jarid2/Rbm15/Suz12/Exosc10/Pcgf3/Hcfc1/Kansl3/Ogt/Hnrnpu/Xist
GO:0055072	iron ion homeostasis	85	-0.264386362331162	-2.46300791092716	0.000210284086724226	0.0029928146372155	0.0022901963752277	Atp6v1a/Atp6v1g1/Slc22a17/Epas1/Hfe/Steap1/Steap3/Atp6ap1/Fth1/Fthl17e/Steap4/Cyb561a3/Rhd/Slc39a8/B2m/Myc/Eif2ak1/Fthl17d/Ndfip1/Bmp6/Ireb2/Btbd9/Picalm/Smad4/Trf/Hyal2/Bola2/Fxn/Cybrd1/Sod2/Sod1/Hif1a/Neo1/Ncoa4/Iscu/Alas2/Tfrc/Abcb7/Rhag/Fech/Egln1/Ftl1
GO:0034101	erythrocyte homeostasis	145	-0.206820764303575	-2.34235506595964	0.000210409898914994	0.0029928146372155	0.0022901963752277	Id2/Kat7/Klf2/Rps19/Stat3/Acvr2a/Adar/Ank1/Axin1/Dyrk3/Sh2b3/Sp1/Tgfbr3/Ankrd54/Jak2/Setd1a/Tcea1/Abcb10/Senp1/Stat1/Stat5b/Zbtb7a/Brd1/Ikzf1/L3mbtl3/Cdk5rap3/Exoc6/G6pdx/Mir122/Acvr1b/Epo/Mafb/Mapk14/Rb1/Sfxn1/Slc25a5/Foxo3/Trim58/Zfpm1/Epas1/Tcf3/Prdx1/Rhd/B2m/Prmt1/Thra/Uba5/Mfhas1/Klf13/Bap1/Nfe2l1/Vegfa/Ireb2/Klf1/Rcor1/Ldb1/Alas1/Kmt2e/Ets1/Smarca4/Sp3/Ufl1/Adgrf5/Zfp36l1/Maea/Ahsp/Casp3/Hm…
GO:1902532	negative regulation of intracellular signal transduction	496	-0.12885582467617	-2.11731811901662	0.000211011195050896	0.0029928146372155	0.0022901963752277	Sema6a/Sh3bp1/Shank2/Sla2/Spry1/Tnk1/Trem2/Trim39/Wnk2/Actn3/Bcl2/Bid/Cdt1/Dag1/E130311K13Rik/Emilin1/Mtnr1b/Pdzd3/Rela/Timp2/Tnip3/Tsc1/Ankrd26/Cgnl1/Fem1a/Fktn/Hmgcr/Hspb1/Kctd13/Map2k3/Mul1/Nprl3/Rrm2b/Slc9a3r1/Sorl1/Szt2/Tpt1/Adra1a/Adra1b/Atm/Bcl2l2/C1qbp/Dgkd/Dusp8/Fbp1/Hdac1/Inpp5e/Itfg2/Itga3/Lztr1/Map2k1/Mecom/Nfe2l2/Nfkbid/Npy2r/Nr1h4/Pik3cb/Prap1/Ptpn6/Rnf149/Rnf152/Slit2/Stk11/Wtip/Aj…
GO:0014883	transition between fast and slow fiber	10	-0.656378499758822	-2.38617488193158	0.000213601457832894	0.00301383533456837	0.00230628207739036	Tead1/Tnnc1/Ppp3ca/Atp2a2/Myh7/Tnni1
GO:0086005	ventricular cardiac muscle cell action potential	28	-0.417737817040517	-2.42609668414144	0.000214687747140825	0.00302240094021693	0.00231283674962567	Kcnh2/Snta1/Dsg2/Kcne1/Jup/Ctnna3/Scn5a/Cav1/Pkp2/Kcnq1/Rnf207/Cav3/Dsp/Cacna1c/Ryr2
GO:0046700	heterocycle catabolic process	380	-0.143041804574758	-2.1880906582766	0.000216534615199828	0.00304161206696062	0.00232753771115042	Brf1/Cant1/Dcp1a/Dffa/Dnd1/Drosha/Edc3/Endog/Hsf1/Lsm5/Mlh1/Mlycd/Ncbp2/Nt5c2/Nudt5/Nudt7/Pam16/Pnldc1/Upf1/Aldh6a1/Casc3/Lsm2/Nudt16/Smg7/Aifm1/Cnot11/Eif4a3/Exosc4/Magohb/Meioc/Mir466l/Nt5m/Nudt1/Rbm7/Traf2/Acmsd/Adal/Cdadc1/Dera/Dkc1/Lsm4/Nudt11/Tnrc6c/Angel2/E2f1/Gspt2/Hprt/Khsrp/Lsm6/Mettl16/Nudt7/Secisbp2/Syncrip/Tet2/Abcd1/Carhsp1/Cidea/Fmr1/Nudt19/Samd4b/Blvrb/Cacng7/Cpeb3/Dctpp1/Dis3l2/E…
GO:2001233	regulation of apoptotic signaling pathway	380	-0.142940454653861	-2.18654032258424	0.000219790713926758	0.0030804889616357	0.00235728754000979	Rtkn2/Siah2/Snai1/Stk3/Tert/Tpd52l1/Trp73/Vnn1/Bdnf/Becn1/Cradd/Ddit3/Fcmr/Gas1/Itm2c/Lmna/Lrrk2/Maged1/Nkx3-1/Nox1/Pias4/Rad9a/Skil/Stx4a/Trem2/Trim39/Bcl2/Bid/Hgf/Meis3/Ralbp1/Rela/Yap1/Bad/Bmf/Col2a1/Hspb1/Maz/Rrm2b/Runx3/Sgk3/Slc9a3r1/Tmbim1/Tpt1/Wnt4/Bcl2l2/Bclaf1/Bok/Cyct/Hdac1/Madd/Map2k1/Nfe2l2/Pdcd7/Pih1d1/Pik3cb/Plekhf1/Prelid1/Spop/Traf1/Trp53/Bcl2l14/Cep63/Eya1/Fga/Gfral/Icam1/Il4/Ing…
GO:0010508	positive regulation of autophagy	142	-0.210168589995121	-2.35943256498184	0.000223029292898595	0.00311894844858412	0.0023867179552808	Hmox1/Hspb8/Lrsam1/Optn/Tfeb/Trim13/Trim30d/Hpse/Sh3bp4/Svip/Tmem59/Epm2a/Igtp/Sesn2/Trim14/Trim30a/Trim6/Dapk1/Hmgb1/Sirt1/Smcr8/Tlr2/Ager/Trim30c/Atg2a/Becn1/Ddit3/Lrrk2/Trim68/Wdr45/Atg7/Bid/Gpsm1/Rab3gap1/Sptlc2/Tsc1/Nprl3/Pim2/Map2k1/Nod1/Plekhf1/Ralb/Rnf152/Stk11/Trim21/Il4/Plk3/Trim27/Trim65/Zc3h12a/Ambra1/Atg16l1/Mid2/Ripk2/Slc25a4/Smo/Dhrsx/Endog/Pafah1b2/Trim12a/Triml1/Kat5/Rnf31/Snx7/T…
GO:0009165	nucleotide biosynthetic process	197	-0.184027282214198	-2.31902284655971	0.000224440870701751	0.00313174462724766	0.00239650999573248	Rrm2b/Tbpl1/Acsl6/Ak2/Ampd3/Aprt/Atic/Gart/Map2k1/Nme4/Nmnat2/Pth2/Sphk2/Stat3/Acot7/Ampd2/Atp5e/Atp5j/Cmpk1/Coasy/Dut/Il4/Nme3/Oasl2/Rd3/Ampd1/Cmpk2/Ctps2/Gm5426/Pdhx/Pklr/Stoml2/Acss2/Adora2b/Mlycd/Npr2/Adcy4/Impdh1/Nos3/Ppara/Dcakd/G6pdx/Nadk/Prpsap1/Snca/Tyms/Uqcc3/Ctps/Gmpr/Nme2/Papss1/Hprt/Ppcs/Tgfb1/Aspdh/Atp5k/Kars/Pdk1/Adsl/Atp5g1/Atp5j2/Dlat/Dnajc30/Ldhc/Aldoart2/Bcl2l1/Myc/Pnp/Acsl4/At…
GO:0031000	response to caffeine	14	-0.565769880535136	-2.41259298293695	0.000226955257563625	0.0031598384314653	0.00241800826287724	Fkbp1a/Gstm7/Prss2/Gnal/Prkaa1/Tmem38b/Tmem38a/Casq2/Prkaa2/Slc8a1/Ryr2
GO:0000725	recombinational repair	142	-0.210034494491656	-2.35792715783371	0.00023016608039029	0.00319748341194177	0.0024468153920461	Khdc3/Rad51/Recql5/Samhd1/Xrcc1/Ap5s1/Gen1/Gins2/Meiob/Dmap1/Fan1/Mrgbp/Spidr/Timeless/Tonsl/Was/Fancm/Nsmce2/Rad51ap1/Sirt6/Cdc7/Fancb/Ing3/Ino80/Kdm4d/Nabp1/Rad51b/Rpa1/Ruvbl2/Terf2ip/Top3a/Zfp365/Zfyve26/Ercc4/Mcm4/Slx1b/Ap5z1/Helq/Trp53bp1/Atm/Ercc6/Parpbp/Rad51d/Rtel1/Swi5/Usp51/Wrn/Mcm3/Mms22l/Morf4l2/Rfwd3/Rhno1/Rpa2/Vps72/Brca1/Meaf6/Nabp2/Rad54l/Wrap53/Actr2/Hus1/Mcmdc2/Rev3l/Xrcc3/Kat5/…
GO:1902806	regulation of cell cycle G1/S phase transition	159	-0.206258454224653	-2.41026737043808	0.000231189932542357	0.00319762040470317	0.00244692022323801	Adamts1/Cirbp/Ctdspl/Dact1/Fam83d/Fhl1/Fhl4/Lsm10/Mepce/Ppp2r3d/Pten/Trp63/Gigyf2/Nacc2/Pidd1/Tert/Cradd/Gas1/Ino80/Nkx3-1/Prkdc/Rps27l/Tbx2/Trim39/Apex1/Bcl2/Bid/Cdkn1a/Cdkn2b/Kcna5/Mblac1/Apbb1/Appl1/AY074887/Lsm11/Mnat1/Plcb1/Cul4b/Gjc2/Id2/Plcg2/Prap1/Ptpn6/Stxbp4/Trp53/Anp32b/Klf4/Plk3/Rfwd3/Rpa2/Ambra1/Dlg1/Jade1/Kif14/Muc1/Appl2/Brd7/Cdkn2d/Fam107a/Kank2/Mdm2/Psme1/Rbl1/Tm4sf5/Ube2e2/Cacnb…
GO:0046474	glycerophospholipid biosynthetic process	157	-0.197013395880641	-2.28892854942747	0.000230830941963875	0.00319762040470317	0.00244692022323801	Pcyt1a/Pigp/Pisd/Socs1/Apoa1/Chpt1/Gpat2/Htr2c/Pdgfa/Pigb/Pik3r3/Sh3yl1/Socs3/Becn1/Cln3/Ip6k1/Pgap1/Pigg/Pigw/Pip5k1a/Pla2g4c/Sla2/Socs7/Ttc7/Gpam/Pemt/Inpp1/Itpka/Pgap3/Pla2g5/Abhd8/Apoa2/Atg14/Dgka/Dgkd/Lcat/Nr1h4/Pign/Pik3cb/Plcg2/Vac14/Agpat1/Ajuba/Bscl2/Gpaa1/Mboat7/Pemt/Pik3c3/Pik3cg/Pip5kl1/Socs5/Cds1/Dpm2/Pigk/Pigs/Pik3r2/Pip5k1c/Pld1/Ptpmt1/Capn2/Cdipt/Chkb/Far1/Ip6k3/Lpcat1/Pigc/Pik3r1…
GO:1901799	negative regulation of proteasomal protein catabolic process	45	-0.353565018218336	-2.51218857485485	0.000233869448829274	0.00322283439730137	0.00246621476748922	Gipc1/Lamp3/N4bp1/Prkcg/Rybp/Klhl40/Map1a/Pbk/Shh/Rpl11/Sco1/Senp1/Alad/Bag5/Aqp11/Ccar2/Gabarapl2/Uchl5/Usp14/Hfe/Mtm1/Ubxn1/Park7/Clec16a/Sdcbp/Usp7/Sgta/Smarcc1/Usp25/Usp19/Bag6/Wac/Hsp90ab1/Ogt/Eif3h
GO:0035459	vesicle cargo loading	17	-0.526708898764991	-2.40615370834942	0.00023403490628889	0.00322283439730137	0.00246621476748922	Sec13/Sec23b/Sec31b/Sec24a/Sec24b/Insig1/Kif13a/Sec24d/Picalm/Sec24c/Tbc1d20/Rab1a/Sec23a/Sec31a/Sar1a
GO:0000289	nuclear-transcribed mRNA poly(A) tail shortening	23	-0.469748479385789	-2.49195806259069	0.000239005559165822	0.00328411342409333	0.00251310741606534	Eif4enif1/Samd4/Mlh1/Pnldc1/Tnrc6c/Samd4b/Cpeb3/Pan3/Parn/Pan2/Tob1/Pabpc1/Cnot7/Tnrc6a/Cnot6l/Cnot2/Cnot6/Polr2g/Ago2/Cnot1
GO:0071453	cellular response to oxygen levels	132	-0.213372530119038	-2.32659749942593	0.000245503409626523	0.00336606522720539	0.00257581952663068	Kcnk3/Mir499/Notch1/P4hb/Pdk3/Pparg/Pten/Rora/Sirt1/Cpeb1/Kcnk2/Ndnf/Oprd1/Rbpj/Rora/Rwdd3/Slc8a3/Tert/Gngt1/Hif3a/Mir874/Nkx3-1/Nox1/Atg7/Bcl2/Chchd2/Ddah1/Tsc1/Bad/Fmn2/Gnb1/Map2k1/Nfe2l2/Pik3cb/Suv39h2/Tbl2/Trp53/Ajuba/Aqp3/Hp1bp3/Kcnd2/Pick1/Plk3/Fabp1/Hyou1/Slc2a4/Mir222/Npepps/Atp6v0a2/Epha4/Hif1an/Vasn/Cr1l/Egln3/Atp6v1a/Atp6v1g1/Bnip3/Cd34/Mir491/Epas1/Pdk1/Ptgis/Atp6ap1/Mir199b/Egln2/Myc…
GO:0043648	dicarboxylic acid metabolic process	79	-0.265925788586867	-2.3929101947525	0.000247691416460617	0.00338869796880068	0.0025931388160108	Adss/Apc/Csl/Dlst/Mthfd2l/Adhfe1/Grhpr/Dhfr/Shmt2/Gls/Ddo/Idh3a/Phyh/Dld/Fh1/Got1/Sdhb/Suclg1/Idh3b/Mdh1/Cs/Mrps36/Sucla2/Sdha/Adssl1/Mdh2/Got2/Ogdh/Idh3g
GO:0043502	regulation of muscle adaptation	93	-0.24685295135623	-2.38831674352865	0.000249908854171208	0.00341163450921603	0.00261069058185233	Agt/Fbxo32/Hand2/P2rx4/Prkag3/Adrb1/Trpc3/Foxo1/Nr3c1/Akap6/Smad4/Yy1/Jarid2/Mtor/Rock2/Scn5a/Akap1/Prkca/Tomm70a/Tead1/Mef2c/Trim63/Rock1/Ndufs4/Cav3/Tnnc1/Gsk3a/Gsk3b/Igfbp5/Gtf2i/Ppp3ca/Mef2a/Srl/Mlip/Atp2a2/Myh7/Tnni1
GO:0070646	protein modification by small protein removal	140	-0.204557107977798	-2.27797822422973	0.000253168724098224	0.0034486720148758	0.00263903285208675	Sart3/Spata2/Uchl1/Usp36/Usp43/Usp5/Usp9y/Taf6l/Usp17ld/Usp17le/Usp31/Uspl1/Otud5/Senp8/Usp11/Usp12/Asxl1/Mysm1/Taf5/Taf5l/Usp30/Usp33/Atxn7/Usp37/Gps1/Senp6/Tada2b/Trim21/Usp51/Cops4/Gm5136/Tada1/Usp48/Zc3h12a/Desi1/Dnajb2/Senp3/Stambpl1/Uimc1/Usp21/Usp3/Usp42/Usp8/Cops3/Otud3/Senp1/Tank/Usp22/Vcpip1/Desi2/Taf7/Usp10/Usp38/Usp45/Cops7b/Otub2/Usp24/Usp40/Cyld/Uchl5/Usp14/Usp20/Eif3f/Sf3b3/Stambp/…
GO:0003170	heart valve development	57	-0.314284790472364	-2.48907868576954	0.00025755055766942	0.00350080036039016	0.00267892311005965	Adamts9/Nfatc1/Rb1/Acvr1/Matr3/Notch2/Tgfb1/Zfpm1/Scx/Sox9/Zfpm2/Robo1/Tie1/Prdm1/Heyl/Slit3/Smad4/Hey2/Mtor/Tgfb2/Mdm4/Smad6/Gata4/Rb1/Tbx20/Bmpr1a/Mef2c/Rb1/Aplnr/Hectd1/Efna1/Sox4/Bmpr2/Tbx5
GO:0008360	regulation of cell shape	151	-0.204507678372459	-2.3471943538741	0.000259529401239547	0.00352011168519962	0.002693700746312	Vil1/Arhgef18/Eps8/F11r/Fgd1/Fmnl2/Shroom3/Diaph1/Fblim1/Slc9a3r1/Tbccd1/Arhgap18/Ccl7/Dnmbp/Fmnl3/Gna12/Myh10/Plxna3/Prpf40a/Brwd3/Ccl24/Cyfip1/Fmnl1/Icam1/Lst1/Rnd2/Zmpste24/Dlg1/Fgr/P2ry1/Ptk2/Taok2/Baiap2/Gas7/Myh9/Pxn/Rnd1/S100a13/Sema4d/Cdc42ep2/Ptk2b/Rhobtb1/Sprr1b/Ezr/Fyn/Gas2/Palmd/Plxna1/Rhob/Spta1/Fgd4/Gna13/Mark2/Rac2/Rhog/Wdr1/Epb41l2/Myl12b/Plxnb2/Rhobtb2/Anxa7/Arhgdia/Fam171a1/Fes/…
GO:0042147	retrograde transport, endosome to Golgi	76	-0.274322093889582	-2.43526319747411	0.000265296295280859	0.00358476280359401	0.00274317382598759	Tbc1d10a/Tbc1d14/Vamp3/Ykt6/Sgsm2/Tmem87a/Vti1a/Ap1s1/Baiap3/Ehd3/Rab6a/Rbsn/Snx1/Vps52/Lrrk2/Snx32/Snx8/Atp9a/Bet1l/Pikfyve/Rab29/Vps53/Arfrp1/Magel2/Rab9b/Stx16/Trim27/Tbc1d10b/Tmem87b/Trappc10/Cln5/Evi5/Heatr5a/Rab7b/Rab6b/Vps50/Heatr5b/Ric1/Gbf1/Snx3/Vps26a/Arfip1/Rgp1/Rab9/Vps54/Ankfy1/Plekhj1/Vti1b/Snx6/Spag9/Ube2o/Gga1/Rhobtb3/Tbc1d23/Tbc1d5/Usp7/Erc1/Snx12/Vps29/Dennd5a/Rnf126/Prepl/Snx5/…
GO:0000724	double-strand break repair via homologous recombination	141	-0.209024162946188	-2.34480099465485	0.000265432730185255	0.00358476280359401	0.00274317382598759	Khdc3/Rad51/Recql5/Samhd1/Xrcc1/Ap5s1/Gen1/Gins2/Meiob/Dmap1/Fan1/Mrgbp/Spidr/Timeless/Tonsl/Was/Fancm/Nsmce2/Rad51ap1/Sirt6/Cdc7/Fancb/Ing3/Ino80/Kdm4d/Nabp1/Rad51b/Rpa1/Ruvbl2/Terf2ip/Top3a/Zfp365/Zfyve26/Ercc4/Mcm4/Slx1b/Ap5z1/Helq/Trp53bp1/Atm/Ercc6/Parpbp/Rad51d/Rtel1/Swi5/Usp51/Wrn/Mcm3/Mms22l/Morf4l2/Rfwd3/Rpa2/Vps72/Brca1/Meaf6/Nabp2/Rad54l/Wrap53/Actr2/Hus1/Mcmdc2/Rev3l/Xrcc3/Kat5/Rmi2/R…
GO:0009411	response to UV	134	-0.210180903079259	-2.31391551867521	0.00027112366170036	0.00365379686825677	0.00279600087471019	Tmem161a/Bax/Ercc5/Il12b/Mmp2/Mmp9/Rev1/Rpain/Aurkb/Casp9/Men1/Ppid/Xpa/Dcun1d3/Nfatc4/Rhbdd1/Usp1/Pmaip1/Cirbp/Elane/Ercc8/Hmgn1/Poli/Prkcd/Sirt1/Uvssa/Mmp3/Rad18/Rnf168/Xpc/Bcl3/Brsk1/Casp7/Ino80/Map3k4/Mettl3/Ruvbl2/Bcl2/Cdkn1a/Ercc4/Mme/Rela/Timp1/Bmf/Il12a/Atr/Cul4b/Ercc6/N4bp1/Polk/Stk11/Tipin/Trp53/Wrn/Zbtb1/D7Ertd443e/Ddb1/Ivl/Opn3/Pbk/Rhno1/Pold1/Sdf4/Uaca/Fbxw7/Hus1/Msh2/Pik3r1/Primpol/…
GO:0006607	NLS-bearing protein import into nucleus	10	-0.649248936534998	-2.36025632321876	0.000273985034860341	0.00368448531953981	0.00281948464781655	Ranbp2/Ipo5/Kpna1/Nup35/Kpna4/Kpna3/Kpna2
GO:0006110	regulation of glycolytic process	44	-0.344126501305688	-2.43446625447105	0.000284687959209239	0.00381992283110842	0.00292312571338982	Eif6/Ddit4/Htr2a/App/Prkaa1/Psen1/Arl2/Myc/Git1/Tigar/Slc4a4/Ep300/Jmjd8/Prkag2/Insr/Slc4a1/Entpd5/Mtch2/Hif1a/Ier3/Ncor1/Ogt/Ppargc1a/Prkaa2
GO:0016055	Wnt signaling pathway	429	-0.13341012860081	-2.11433125579941	0.000285267742738555	0.00381992283110842	0.00292312571338982	Wnt10a/Wnt5b/Wnt9b/2210016L21Rik/Dkk2/Dlx3/Edn1/Egr1/Fgf10/Gskip/Lats1/Lect2/Lgr5/Lgr6/Nkd2/Rac3/Rspo2/Rspo4/Sdc1/Shisa6/Tnn/Ctnnbip1/Dlx5/Dvl1/Fgf2/Lmx1a/Nog/Prickle1/Ptpro/Vgll4/Wnt2b/Zbed3/Znrf3/Arntl/Dcdc2a/Fam53b/Fbxw4/Frat2/Fzd7/Grem1/Invs/Nfatc4/Rnf220/Snai2/Tbl1xr1/Tcf7/Tmem198/Ttc21b/Vangl2/Wnt1/Wnt5a/Ankrd6/Apcdd1/Bmp2/Celsr1/Celsr3/Ctnnd2/Epm2a/Fgfr2/Hhex/Hnf1a/Lypd6/Six3/Sulf1/Tcf7l2/…
GO:0071479	cellular response to ionizing radiation	67	-0.284177690820657	-2.43585254139378	0.000287063920421065	0.00383583081799927	0.00293529900787374	Rad1/Bard1/Fbxo4/Rad51/Snai2/Itgb6/Brcc3/Sirt1/Spidr/Rad51ap1/Tlk2/Ino80/Kdm4d/Rad9a/Xrcc6/Cdkn1a/Yap1/Atm/Atr/Prap1/Swi5/Trp53/Wrn/Rad9b/Rhno1/Tnks1bp1/Zmpste24/Brca1/Ifi204/Lig4/Hsf1/Hus1/Tank/Bbc3/Mdm2/Hmga2/Rhob/Hras/Mapk14/Chek2/Net1/Tgfb1/Tmem109/Bcl2l1/Brca2/Gtf2h5/Clock/Fignl1/Ints7/Tspyl5/Grb2/Sfrp2/Ect2/Sfrp1/Rnf4/Eef1d/Elk1/Ccnd2/Blm/Kdm1a/Cryab/Nipbl/Nucks1
GO:0060306	regulation of membrane repolarization	34	-0.366303402785238	-2.30182668071625	0.000292778719547817	0.00390392258813548	0.00298740498303492	Akap9/Kcnh2/Snta1/Akap7/Kcne1/Akap6/Cacna1d/Gja1/Scn5a/Ywhae/Cav1/Kcnq1/Rnf207/Cacna2d1/Cav3/Nedd4l/Casq2
GO:0031345	negative regulation of cell projection organization	206	-0.176588962954702	-2.26065419474327	0.000295792576731433	0.00393578856844967	0.00301178983858232	Syngap1/Tnr/Wnt5a/Cdkl3/Ephb2/Flna/Grin2b/Lrig2/Rnf6/Sema3b/Trpv4/Cit/Crmp1/Id1/Lrp1/Mt3/Prkcd/Pten/Ptpn9/Rap1gap/Sema4f/Tbx6/Cyth2/Il15ra/Limk2/Lpar1/Nlgn3/Odf2l/Plxnb3/Rab3ip/Rgma/Rtn4rl1/Sez6/Ube3a/Dguok/Gfi1/H2-K1/Inpp5j/Itm2c/Lrrk2/Ptprf/Sema6a/Slit1/Xylt1/Zfp365/Dab1/Dnm3/Fat3/Hrg/Prkcsh/Rap1gap2/Spock1/Trim46/Tsc1/Yap1/Ntm/Rtn4rl2/Spg20/Tesk1/Abi3/Amigo3/Ccp110/Cdk5r1/D130043K22Rik/Draxin/…
GO:0060996	dendritic spine development	127	-0.212014476073585	-2.29836186626559	0.00030586238867268	0.00406120860075494	0.00310776521233072	Neurl1a/Sipa1l1/Camk2b/Ctnnd2/Dbn1/Dlg4/Ephb2/Ephb3/Pak4/Camk1/D16Ertd472e/Pak3/Pten/Uba6/Arf4/Dlg5/Kalrn/Lpar1/Lrp8/Nlgn3/Ube3a/Cntnap2/Cux2/Dip2a/Lrrk2/Shank3/Zfp365/Dnm3/Zdhhc15/Arc/Disc1/Itpka/Itsn1/Myo5b/Bhlhb9/Cdk5r1/Dock10/Ptprs/Sdk1/Shank1/Xlr3b/Cdkl5/Dbnl/Ppfia2/Epha5/Nlgn2/Prmt3/Actr2/Baiap2/Caprin2/Eef2k/Camk2a/Kif1a/Arf6/Epha4/Cdk5/Llph/Mecp2/Wasl/Arf1/Foxo6/Stau2/Fmr1/Hdac6/Slc9a6/As…
GO:0016226	iron-sulfur cluster assembly	20	-0.474405175845717	-2.31275338668259	0.000310589731128275	0.0041066864449183	0.00314256629642092	Nubp1/Ciao1/Isca2/Nfs1/Nubp2/Mms19/Ciapin1/Nfu1/Fxn/Nubpl/AK157302/Lyrm4/Hspa9/Iscu/Hscb/Abcb7/Isca1
GO:0031163	metallo-sulfur cluster assembly	20	-0.474405175845717	-2.31275338668259	0.000310589731128275	0.0041066864449183	0.00314256629642092	Nubp1/Ciao1/Isca2/Nfs1/Nubp2/Mms19/Ciapin1/Nfu1/Fxn/Nubpl/AK157302/Lyrm4/Hspa9/Iscu/Hscb/Abcb7/Isca1
GO:0006261	DNA-templated DNA replication	137	-0.210462679170254	-2.32531717235165	0.000316216950578059	0.00417234373911258	0.00319280933362783	Ooep/Prim2/Rny1/Zgrf1/Khdc3/Rad51/Recql5/Samhd1/Dna2/Gen1/Gins2/Mcidas/Dnaja3/Donson/Lig1/Polg/Rnaseh1/Timeless/Tonsl/Bod1l/Fancm/Fgfr1/Noc3l/Polg2/Rfc5/Wdr18/Cdc7/Ddx23/Fam111a/Ino80/Pole4/Rpa1/Zfp365/Alyref/Atg7/Cdt1/Mcm4/Orc1/Pold4/Rny3/Rny3/Rrm2b/Wrnip1/Atr/Kat7/Mcmbp/Pole2/Rtel1/Tipin/Wrn/Zfp830/Ccne1/Chtf18/Fbxo5/Mcm3/Mms22l/Rfwd3/Wdhd1/Wiz/Zmpste24/Ddx21/Eme2/Pold1/Stoml2/Traip/Ccne2/Endog…
GO:0051648	vesicle localization	182	-0.188298858504284	-2.30075325570108	0.000319830819473614	0.00421121707394589	0.00322255643838374	Pef1/Sec16b/Snf8/Syndig1/Tcirg1/Tmed9/Dync1i1/Fgfr2/Pclo/Sdc4/Shroom2/Stard3/Syn3/Tcf7l2/Ykt6/Bloc1s2/Myo1h/Pten/Vps33b/Ahi1/Bloc1s3/Btbd8/Cdh3/Gpr143/Limk2/Magi2/Mlph/Myo1d/Myo1g/Myo7b/Nlgn3/Cln3/Kifc1/Lrrk2/Dnm3/Myo15/Myo5a/Prkcz/Rab3gap1/Trim46/Atp9a/Mapk15/Myo1f/Myo5b/Rasgrp1/Sec16a/Tesk1/Arfgap3/Atp13a2/Cep19/Hgs/Madd/Map2k1/Map4k2/Smpd3/Stk11/Ccdc186/Map2/Myrip/Nde1/Pik3cg/Ppfia2/Rab3a/Myo7…
GO:0048511	rhythmic process	295	-0.148945182822643	-2.13783792695505	0.000328843605211567	0.00432086795431116	0.00330646475854175	Plekha1/Rbm4/Relb/Six3/Twist1/Adamts1/Ankfn1/Atoh7/Bhlhe41/Cyp7b1/Hrh1/Id1/Il6/Mtnr1a/Nfkb2/Nos2/Ntrk2/Pparg/Pten/Rora/Sirt1/Timeless/Zp3/Aanat/Adrm1/Cckbr/Cry2/Enox1/Fbxl12/Ghrl/Id3/Klf9/Nlgn3/Rora/Siah2/Ube3a/Adcy1/Axl/Bdnf/Casp1/Chat/Cntnap2/Egr2/Kdm2a/Maged1/Mettl3/Mybbp1a/Nkx2-1/Nr1d2/Nrip1/Per3/Prkdc/Prok1/Tef/Atg7/Cbx3/Fshr/Id4/Mtnr1b/Stat5a/Drd1/Htr7/Kcnma1/Rorb/Sgpl1/Cdk5r1/Cry1/Hdac1/Hl…
GO:0018210	peptidyl-threonine modification	123	-0.217452837783535	-2.31452405664286	0.000329683426599935	0.00432289682238211	0.00330801731253026	Axin1/Cdk1/Dyrk3/Dyrk4/Galnt11/Pbk/Plk1/Ppp1r15a/S1pr2/Tnks1bp1/Ripk2/Spred2/Eogt/Pard3/Camk2a/Galnt2/Inpp5k/Lmtk2/Sbk1/Acvr1b/Camk2d/Cdk5/Dyrk1a/Dyrk2/Acvr1/Dyrk1b/Spry2/Tbk1/Tgfb1/Csnk2b/Ddit4/H3f3a/App/Cab39/Pkn1/Ulk1/Vrk1/Cdk10/Oxsr1/Akt1/Mapk1/Phip/Eif4g1/Rptor/Cdc42bpa/Clk1/Csnk2a2/Hk1/Chek1/Spred1/Bmp7/Sirt2/Galnt1/Hipk4/Mtor/Atf2/Rock2/Hipk1/Prkaca/Mapk8/Prkca/Prkag2/Hipk2/Map3k7/Nlk/Rock…
GO:0006513	protein monoubiquitination	74	-0.271684544342152	-2.39162981016984	0.000331612729018457	0.00433917319900292	0.00332047251048182	Neurl1a/Pef1/Rnf220/Atxn7l3/Faap100/Ring1/Ctr9/Fancg/Ube2cbp/Fance/Fancm/Rad18/Rnf168/Trim41/Uhrf1/Dtx3l/Fancb/Fbxl2/Pcgf6/Pex12/Fancf/Fanca/Rnf40/Birc2/Cul4b/Fancc/Rybp/Trim21/Zc4h2/Ddb1/Pcgf2/Rnf20/Klhl22/Pdcd6/Scml2/Birc2/Dtl/Trim25/Paf1/Cul1/Faap20/Pcgf1/Ube2w/Klhl12/Ube2t/Bmi1/Ube2e1/Ube2r2/Mgrn1/Wdr48/Fancl/Rbx1/Rnf2/Ube2o/Cbl/Trim56/Pcgf3/Ube2b/Ube4b/Cul3/Huwe1/Trim63/Rnf126/Tsg101/Cdc73/T…
GO:0072659	protein localization to plasma membrane	289	-0.15546048334149	-2.22274888000565	0.000333754680087593	0.00435815893853509	0.00333500099858693	Itgb1bp1/Lama5/Pkdcc/Ppfia1/Stx7/Tnik/Zdhhc3/Camk2d/Cdk5/Gga3/Tesc/Vamp4/Clasp2/Efr3b/Nfasc/Pgap2/Ramp3/Rhog/Tgfb1/Tspan14/Zdhhc22/Atp2c1/Rap1a/Amn/Ank2/Ankrd39/Atp6ap1/Ccdc88a/Ptch1/Arl6ip5/Kif13a/Ppp1r9b/Rer1/Tspan17/Akt2/Arl6/Bcl2l1/Golph3/Kcnj11/Pacs2/Pgrmc1/Lypla1/Nsg1/Slmap/Kif5b/Lypd1/Vti1b/Adcy6/Akt1/Ttc7b/Cask/C2cd5/Slc9a3r2/Gak/Gga1/Gorasp2/Jup/Tmem150a/Tspan33/Ap2m1/Picalm/Myl12a/Rapge…
GO:0035303	regulation of dephosphorylation	129	-0.213291693356873	-2.31318920074197	0.000336429160152405	0.00438400560553971	0.00335477968529529	Ppp1r15a/Ripk3/Adora1/Ambra1/Bag4/Jak2/Ppp1r17/Smad3/Src/Cd300a/Chp2/Hsp90b1/Itga2/Sema4d/Inpp5k/Ppargc1b/Ppp1r8/Cdk5rap3/Htt/Pdgfrb/Ppia/Vrk3/Lpin1/Ppp1r15b/Ppp2r3c/Ppp6r1/Rpl5/Tgfb1/Csnk2b/Mprip/Nsmf/Ppp1r26/Ppp1r7/Nuak1/Ppp1r11/Chp1/Cmya5/Mgat5/Ppp1r9b/Bod1/Cdca2/Magi2/Mfhas1/Mtmr9/Ptbp1/Ywhab/Mtmr4/Ensa/Mtmr3/Uri1/Calm1/Ppp6r2/Vcan/Smpd1/Camta1/Ppp1r12a/Calm3/Mastl/Rock2/Tgfb2/Dlc1/Ppp1r36/Yw…
GO:0032210	regulation of telomere maintenance via telomerase	44	-0.340608462846658	-2.4095784708277	0.000340430221907109	0.00442699672075904	0.00338767784578208	Gnl3l/Map3k4/Pkib/Mapk15/Pnkp/Ten1/Atm/Atr/Cct5/Nat10/Prkcq/Cct3/Pif1/Tinf2/Acd/Src/Dkc1/Pml/Hmbox1/Parn/Cct4/Cct2/Cct7/Mapk1/Tcp1/Cct8/Ctc1/Map2k7/Nek7/Map3k4/Terf1/Pot1a/Dcp2/Exosc10/Terc/Mapk3/Hnrnpu/Tnks
GO:0006476	protein deacetylation	114	-0.224664182965911	-2.34599503411652	0.000343367810484106	0.00445600983687912	0.00340987959945771	Sphk2/Trp53/Elk4/Hdac8/Morf4l2/Ripk3/Sdr16c5/Suds3/Mier1/Spred2/Tbr1/Trerf1/Baz2a/Chd3/Hdac10/Hdac4/Rbbp4/Ncor2/Wdr5/Zzz3/Ccar2/Prmt6/Dyrk1a/Mta3/Smarca5/BC004004/Lpin1/Rcor2/Rest/Tada2a/Tgfb1/Bex4/Hdac6/Hdac7/Hopx/Pml/Brms1l/Dr1/Ndst1/Per1/Smarcad1/Prkaa1/Rcor3/Mta1/Mbip/Sirt3/Vegfa/Ctbp1/Phb/Rcor1/Yeats2/Bex6/Spred1/Sirt2/Ep300/Hdac3/Kdm5a/Rcor3/Tbl1x/Rcor3/Dysf/Sin3a/Fnta/Hdac9/Gatad2b/Mbd2/Mo…
GO:0031145	anaphase-promoting complex-dependent catabolic process	17	-0.517008086585878	-2.36183768245066	0.000344166802362254	0.00445720743839577	0.00341079604199921	Cdc16/Anapc10/Anapc4/Anapc11/Fzr1/Cdc20/Cdc26/Ube2s/Anapc1/Cul3/Anapc5/Cdc27/Ube2c
GO:0007033	vacuole organization	171	-0.182959948122049	-2.18845148098316	0.000347125566660399	0.00448631341993265	0.00343306885922763	Irgm1/Phf23/Ubqln2/Atg5/Clvs1/Clvs2/Mfsd8/Rab23/Rnf5/Abca1/Atg101/Gabarapl1/Lamtor1/Lrsam1/Nupr1/Sec22b/Tfeb/Tpcn2/Ubxn2b/Acp2/Atp10b/Tcirg1/Atg3/Epm2a/Igtp/Laptm5/Pi4kb/Tbc1d14/Tmem175/Aktip/Arfip2/Hps1/Mt3/Smcr8/Srpx/Vps16/Atg9b/Ift88/Tmem41b/Acpp/Atg2a/Becn1/Cln3/Cln8/Fez1/Gba/Lrrk2/Scfd1/Vps18/Wdr45/Zfyve26/Atg12/Atg7/Hook1/Hps4/Rab3gap1/Atg2b/Pikfyve/Pla2g5/Rab43/Atg14/Atg4b/Atg4d/Atp13a2/Ra…
GO:0035304	regulation of protein dephosphorylation	89	-0.241564121033195	-2.29013515057058	0.000352168830959986	0.00454218571955957	0.00347582410924881	Ppp1r15b/Ppp6r1/Tgfb1/Csnk2b/Mprip/Nsmf/Ppp1r7/Nuak1/Ppp1r11/Cmya5/Mgat5/Ppp1r9b/Bod1/Cdca2/Magi2/Mfhas1/Ptbp1/Ywhab/Ensa/Calm1/Ppp6r2/Vcan/Smpd1/Camta1/Ppp1r12a/Calm3/Mastl/Rock2/Dlc1/Ywhae/Akap1/Slc39a10/Ppp6r3/Sympk/Rock1/Tiprl/Cdh5/Rcan1/Hsp90ab1/Calm2/Ppp2r5a/Gnai2
GO:0090068	positive regulation of cell cycle process	253	-0.162537880937887	-2.22632136236458	0.000353077228451299	0.00454460832620886	0.00347767796444512	Mrgpra9/Ncapg/Nsmce2/Rad51ap1/Tert/Tmod3/Wnt10b/Becn1/Cdc7/Ino80/Mad1l1/Ncapg2/Npm2/Plk4/Rad51b/Tbx2/Apex1/Cdc14a/Cdt1/Cenpe/Hoxa13/Kcna5/Mblac1/Pbx1/Cdc23/Fgf8/Lsm11/Mapk15/Mrgpra4/Orc1/Plcb1/Rrm2b/Wnt4/Cep295/Cspp1/Cul4b/Dazl/Dync1li1/Gipc1/Plcg2/Prap1/Slf1/Smpd3/Stxbp4/Anp32b/Cdk1/Dyrk3/Fbxo5/Klhl18/Map10/Mrgprx2/Msx2/Ncaph2/Racgap1/Rhno1/Spag5/Wiz/Igf1/Lrp5/Smarcd3/Ccnb1/Cep120/Igf2/Kif14/Poc…
GO:1901989	positive regulation of cell cycle phase transition	115	-0.226746657308537	-2.36543668058266	0.000354730490105067	0.00455658900426203	0.00348684595804852	Tert/Tmod3/Wnt10b/Cdc7/Mad1l1/Rad51b/Tbx2/Apex1/Cdt1/Cenpe/Kcna5/Mblac1/Pbx1/Cdc23/Lsm11/Mapk15/Plcb1/Rrm2b/Cul4b/Plcg2/Prap1/Stxbp4/Anp32b/Cdk1/Dyrk3/Fbxo5/Klhl18/Smarcd3/Ccnb1/Vps4b/Dtl/Mdm2/Ube2e2/Atad5/Aurka/Mtbp/Neurog1/Plrg1/Camk2d/Cdc16/Crnn/Mecp2/Mta3/Paf1/Rb1/Stil/Cdc25c/Chek2/Tgfb1/Ccnd3/Birc5/Anapc4/App/Sass6/Anapc11/Rgcc/Ankrd17/Npm1/Adam17/Akt1/Larp7/Cul4a/Eif4g1/Rptor/Cdc25a/Phb2/Dd…
GO:0031400	negative regulation of protein modification process	491	-0.127195776944682	-2.08845385339081	0.000355884873064772	0.00456212580166569	0.00349108289046209	Pax6/Per2/Ppef2/Ppp1r14d/Socs4/Spopl/Srcin1/Stk38/Styxl1/Atg5/Bax/Cblc/Dusp19/Gskip/Il18/Isg15/Jun/Lats1/Msx3/Ppp2r5d/Ptprq/Tfap4/Tnf/Cdkn2a/Dgkq/Dusp22/Dvl1/Epha1/Fabp4/Fkbp1b/Igfbp3/Kirrel2/L3mbtl2/Men1/Met/Nog/Paqr3/Peli3/Ptpro/Ptprt/Sh3gl2/Tppp/Ttc36/Zbed3/Chordc1/Dcun1d3/G6pd2/Grem1/Mapt/Mlxipl/Prr5l/Rgs14/Smad7/Smarcb1/Tmem59/Trib1/Xdh/Xrcc1/Bmp2/Camk2n1/Ephb2/Epm2a/Gpd1l/Hhex/Hnf4a/Itgb1bp…
GO:0060314	regulation of ryanodine-sensitive calcium-release channel activity	18	-0.502275701125237	-2.36378340871085	0.000357611381282906	0.00457495939503304	0.00350090356182796	Fkbp1a/Gstm7/Pkd2/Calm1/Akap6/Calm3/Jph2/Trdn/Hrc/Dmd/Casq2/Calm2/Pln
GO:0007034	vacuolar transport	140	-0.201358948015226	-2.24236304163175	0.000360898559461296	0.00460766642615869	0.00352593201604526	Rab7b/Stam/Vps4b/Ndfip2/Pik3r4/Smurf1/Tgfbrap1/Vps28/Vps4a/Hook3/Rhob/Scyl2/Stx7/Vps36/Chmp1a/Gga3/Arf1/Chmp4c/Vps41/Ap3d1/Cacng7/Hgsnat/Mtm1/Vps13c/Zfyve16/Chmp3/Kif13a/Vps33a/Ccdc91/Vps11/Vps37d/Vps54/Ankfy1/Mgrn1/Vti1b/Ndfip1/Clec16a/Vps13a/Gak/Ap3b1/Tmem50a/Vps25/Grn/Rab12/Gnptab/Tmem106b/Chmp4b/Lamp1/Rilp/Chmp1b/Vps13d/Snapin/Arl8b/Sort1/Psap/Vps29/Leprot/Ap1g1/Chmp5/Tsg101/Chmp2a/Ncoa4/Trak…
GO:0060142	regulation of syncytium formation by plasma membrane fusion	33	0.444671166221943	2.91165325246174	0.000365302816507026	0.00465447447214103	0.00356175101262034	Scgb3a1
GO:0008630	intrinsic apoptotic signaling pathway in response to DNA damage	106	-0.230489368145138	-2.33521048052486	0.000370801932936652	0.00471501570772473	0.00360807908003937	Sirt1/Tnfrsf1a/Trp63/Epha2/Htra2/Nacc2/Snai1/Trp73/Bcl3/Pias4/Prkdc/Rad9a/Rps27l/Skil/Bcl2/Bid/Cdkn1a/Shisa5/Bad/Tpt1/Atm/Bcl2l2/Bok/Ercc6/Fnip2/Trp53/Aen/Brca1/Clu/Ifi204/Mael/Mbd4/Tnfrsf1b/Uaca/Zfp385a/Cdip1/Mlh1/Msh2/Muc1/Pik3r1/Bbc3/Cdkn2d/Phlda3/Atad5/Ccar2/Ell3/Mcl1/Casp2/Dyrk2/Hic1/Bcl2a1c/Chek2/Cxcl12/E2f1/Pml/Steap3/Ddit4/Tmem109/Bcl2l1/Bcl2l11/Brca2/Myc/Pnp/Pycard/Trim32/Triap1/Bak1/Pol…
GO:0051651	maintenance of location in cell	203	-0.177088145339763	-2.24989507478656	0.000372296017932665	0.00472448890362439	0.00361532826902737	Htt/Letm1/Rangap1/Snca/Xcl1/Camk2d/Cdk5/Mcoln1/Syne1/Taf8/Fkbp1a/Gstm7/Slc30a4/Tgfb1/Insig1/Mprip/Pml/Uvrag/Ank2/Ap3d1/Ccdc88a/Fth1/Fthl17e/Htr2a/Vps13c/Ankrd13c/Anxa6/Arl2bp/F2r/Psen1/Rer1/Arl2/Golph3/Itgav/Cxcl9/Gsn/Hk2/Park7/Pkd2/Akap9/Fthl17d/Insig2/Mettl21c/Pafah1b1/Prkce/Tmem38b/Adcy6/Akt1/Arhgap21/Dbi/Gpr39/Calm1/Vps13a/Hk1/Akap6/Tnrc6a/Plcg1/Calm3/Hdac3/Ibtk/Slc25a23/Kdelr3/Clec4b1/Gja1/J…
GO:0043462	regulation of ATP-dependent activity	66	-0.273539604900018	-2.33331588089996	0.000379539668810351	0.00479710759756891	0.00367089838940082	Smim6/Dnajb2/Dnajc24/Myl4/Napb/Dnajc9/Msh2/Pam16/Pfn1/Ssbp1/Ahsa2/Ahsa1/Pfn2/Chtop/Atp1b2/Dnm2/Ppif/Tnnt2/1810037I17Rik/Pxk/Tpm2/Napa/Tmem64/Tor1aip1/Agrn/Setmar/Tpm1/Mcm2/Pot1a/Sumo1/Oxa1l/Atp1b1/Atpif1/Tnnc1/Dhx9/Atp1b3/Hnrnpu/Pln/Ryr2/Sln/Myh6
GO:0071478	cellular response to radiation	160	-0.199361362526338	-2.32662025578499	0.000379535872108179	0.00479710759756891	0.00367089838940082	Ino80/Kdm4d/Mettl3/Rad9a/Rdh11/Rgs9/Ruvbl2/Xrcc6/Cdkn1a/Ercc4/Mme/Timp1/Yap1/Bmf/Atm/Atr/Cul4b/N4bp1/Polk/Prap1/Stk11/Swi5/Trp53/Wrn/Zbtb1/Ddb1/Gnat1/Opn3/Opn4/Pbk/Rad9b/Rhno1/Tnks1bp1/Zmpste24/Brca1/Ifi204/Lig4/Pold1/Fbxw7/Hsf1/Hus1/Pik3r1/Tank/Agap3/Bbc3/Mdm2/Noc2l/Pold3/Hmga2/Opn1mw/Rhob/Hras/Mapk14/Chek2/Eif2ak4/Net1/Tgfb1/Eif2s1/Ercc1/Fmr1/Gnb5/Tmem109/Opn5/Akt2/Bcl2l1/Brca2/Gpr52/Gtf2h5/Clo…
GO:0006376	mRNA splice site selection	26	-0.421001081619931	-2.37447663906652	0.000382216127523392	0.00481184827321224	0.00368217842041476	Luc7l/Slu7/Celf5/Celf4/Snrpc/Sfswap/Srsf6/Ptbp2/Puf60/Srsf12/Luc7l2/Srsf1/Ythdc1/Srsf10/Celf2/Mbnl1/Psip1/Rbmx/Luc7l3/Setx/Prpf39/Celf1
GO:0198738	cell-cell signaling by wnt	431	-0.129510857829321	-2.05487115662072	0.000382231803532477	0.00481184827321224	0.00368217842041476	Wnt10a/Wnt5b/Wnt9b/2210016L21Rik/Dkk2/Dlx3/Edn1/Egr1/Fgf10/Gskip/Lats1/Lect2/Lgr5/Lgr6/Nkd2/Rac3/Rspo2/Rspo4/Sdc1/Shisa6/Tnn/Ctnnbip1/Dlx5/Dvl1/Fgf2/Lmx1a/Nog/Prickle1/Ptpro/Vgll4/Wnt2b/Zbed3/Znrf3/Arntl/Dcdc2a/Fam53b/Fbxw4/Frat2/Fzd7/Grem1/Invs/Nfatc4/Rnf220/Snai2/Tbl1xr1/Tcf7/Tmem198/Ttc21b/Vangl2/Wnt1/Wnt5a/Ankrd6/Apcdd1/Bmp2/Celsr1/Celsr3/Ctnnd2/Epm2a/Fgfr2/Hhex/Hnf1a/Lypd6/Six3/Sulf1/Tcf7l2/…
GO:0120161	regulation of cold-induced thermogenesis	144	-0.200862457681951	-2.26877919789235	0.000395235228595351	0.00496563463496191	0.00379986060622706	Il4/Lepr/Pemt/Plcl1/Scd1/Tle3/Zfp516/Acot11/Acvr2b/Ebf2/Jak2/Nr1h2/Cebpb/Hsf1/Appl2/Dock7/Elovl6/Pgam5/Ppargc1b/Trpv2/Ehmt1/Elovl3/Kdm6b/Prkab1/G0s2/Pemt/Rb1/Esrrg/Gnas/Il15/Lpin1/Cidea/Epas1/Tlr4/Oxt/Syk/Aldh1a1/Ffar4/Dhrs7b/Lnpep/Nr1d1/Thra/Ucp2/Adrb1/Kdm3a/Ybx2/Apc/Fgf21/Adam17/Decr1/Dio2/Vegfa/Npr3/Mfap2/Oma1/Lgr4/Adipor2/Atf4/Hdac3/Igf1r/Plcl2/Fabp5/Gja1/Prkab2/Adipor1/Ddit3/Slc25a44/Cav1/Cx…
GO:0009416	response to light stimulus	300	-0.147957019751822	-2.12051024446954	0.000401276019772357	0.0050315066733683	0.003850267972494	Mapk10/Per2/Sema5b/Tmem161a/Bax/Cngb1/Ercc5/Grk1/Il12b/Mmp2/Mmp9/Rev1/Rpain/Rpe65/Aurkb/Cacna1f/Casp9/Foxb1/Guca1a/Men1/Nog/Ppid/Ttc36/Xpa/Zzef1/Dcdc2a/Dcun1d3/Fbxl21/Irx6/Nfatc4/Rgs14/Rhbdd1/Rpgr/Rs1/Slc4a10/Syngap1/Usp1/Abca7/Asic2/Grm6/Guca1b/Pmaip1/Rbm4/Slc1a2/Atoh7/Cacna1e/Cirbp/Crhr1/Elane/Ercc8/Gucy2f/Hmgn1/Hrh1/Poli/Pparg/Prkcd/Sirt1/Uvssa/Aanat/Cck/Chrd/Crb1/Cry2/Ctns/Fbxl12/Ghrl/Kit/Mmp…
GO:1904358	positive regulation of telomere maintenance via telomere lengthening	34	-0.357899972368057	-2.24902007232351	0.000409888615991061	0.005115292654632	0.00391438365416667	Pkib/Mapk15/Naf1/Pnkp/Atm/Atr/Cct5/Prkcq/Rtel1/Cct3/Acd/Dkc1/Hmbox1/Parn/Cct4/Cct2/Cct7/Mapk1/Dhx36/Tcp1/Cct8/Map2k7/Nek7/Map3k4/Pot1a/Terc/Mapk3/Hnrnpa2b1/Tnks
GO:0051053	negative regulation of DNA metabolic process	130	-0.2064027839486	-2.24445269746748	0.000410391324440113	0.005115292654632	0.00391438365416667	Hcrt/Kcnk2/Nmnat1/Ogg1/Rad18/Zfp729b/Ankle1/Cdan1/Fancb/Gnl3l/Smg6/Terf2ip/Atg7/Cdkn1a/Cdt1/Ercc4/Dppa3/Mapk15/Rad17/Ten1/Trp53bp1/Zfp457/Atm/Atr/Ercc6/Msh3/Nat10/Parpbp/Rtel1/Tipin/Trp53/Zfp830/Acvrl1/Fbxo5/Pif1/Tinf2/Acd/Dnajc2/Src/Zfp738/Ankrd1/Dffa/Hsf1/Lig3/Mlh1/Msh2/Pam16/Zfp458/Zranb3/Rmi2/Hmga2/Mcrs1/Otub2/Rnf169/Smchd1/Xrcc4/Gtpbp4/Gmnc/Ubr5/Ercc1/Nbn/Pml/Zfp748/Zfp595/Smarcal1/Brca2/Dac…
GO:0032271	regulation of protein polymerization	189	-0.17862041601665	-2.20158977954942	0.000410314998631508	0.005115292654632	0.00391438365416667	Slit2/Twf1/Twf2/Ccl24/Cyfip1/Dbnl/Fer/Flii/Icam1/Map2/Pfn4/Ambra1/Bag4/Capza1/Dlg1/Esam/Pik3r2/Psrc1/Rictor/Snx9/Ssh2/Arpc4/Baiap2/Pfn1/Alox15/Arpc3/Cdc42ep2/Clec2i/Myo1c/Ptk2b/Ssh3/Arf6/Arpc2/Fkbp4/Mphosph8/Pfn2/Snca/Spta1/Arpc5/Cyfip2/Dyrk1a/Hax1/Mecp2/Sptb/Stmn2/Ankrd53/Clasp2/Camsap1/Mtpn/Add3/Cdkn1b/Cttn/Fes/Mkks/Nck1/Ppp1r9a/Arl2/Gm14137/Kank4/Pycard/Gsn/Map3k1/Akap9/Apc/Lmod2/Mapre1/Prkce/…
GO:0042407	cristae formation	13	-0.581114501365023	-2.38741755443301	0.000411710992020828	0.00512161977648001	0.00391922536783037	Adck1/Chchd6/Letm1/Uqcc3/Dnajc11/Afg3l2/Apool/Immt/Samm50/Oma1/Chchd3/Chchd10
GO:0006949	syncytium formation	65	0.279913052069954	2.47943077121445	0.000414366729595956	0.00514270396563684	0.00393535965592865	Scgb3a1
GO:0044091	membrane biogenesis	61	-0.277084673853562	-2.25852125029329	0.000415036676472039	0.00514270396563684	0.00393535965592865	Tlcd2/Clec2i/Flot2/Nsfl1c/Rftn1/Ubxn2a/Banf1/Lrp4/Chmp1a/Mafb/Stx2/Chmp4c/Syt11/Ugcg/Magi2/Pacsin2/Ptprd/Gak/Picalm/Hdac3/Exoc4/Pex19/Chmp4b/Chmp1b/Cav1/Psap/Spast/Pten/Chmp5/Ank3/Serinc1/Chmp2a/Cav3/Reep4/Cdh2/Emp2/Sptbn1
GO:1901016	regulation of potassium ion transmembrane transporter activity	64	-0.297399300514068	-2.47867273444756	0.000416453183900271	0.00515013770756669	0.00394104819026366	Akap9/Oxsr1/Akap7/Amigo1/Crbn/Kcne1/Agrn/Akap6/Itgb1/Cacna1d/Ywhae/Cav1/Sumo1/Abcc9/Pten/Kcnq1/Rnf207/Atp1b1/Vamp2/Ank3/Cav3/Stk39/Nedd4l/Atp1b3/Casq2/Nedd4/Actn2/Klhl24
GO:1990845	adaptive thermogenesis	162	-0.193860989077728	-2.27339252107192	0.000422756941973884	0.00521786307833519	0.00399287378504533	Alms1/Bscl2/Ces1d/Il4/Lepr/Pemt/Plcl1/Scd1/Sctr/Tle3/Zfp516/Acot11/Acvr2b/Ebf2/Jak2/Nr1h2/Slc25a4/Cebpb/Hsf1/Pm20d1/Appl2/Dock7/Elovl6/Pgam5/Ppargc1b/Trpv2/Ckb/Ehmt1/Elovl3/Kdm6b/Prkab1/Sct/G0s2/Pemt/Rb1/Slc25a5/Esrrg/Gnas/Il15/Lpin1/Cidea/Epas1/Tlr4/Oxt/Syk/Aldh1a1/Ffar4/Dhrs7b/Lnpep/Nr1d1/Thra/Ucp2/Adrb1/Kdm3a/Mc4r/Ybx2/Apc/Fgf21/Adam17/Decr1/Dio2/Gpr39/Vegfa/Npr3/Mfap2/Oma1/Lgr4/Adipor2/Atf4/H…
GO:0046777	protein autophosphorylation	234	-0.164892320359058	-2.20496611555111	0.000425881731713655	0.00524616422249614	0.00401453071526955	Mapk15/Pikfyve/Pim2/Tesk1/Atm/Atp13a2/Atr/Ephb4/Iqgap1/Mknk1/Ngf/Pim3/Prkcg/Stk11/Cdkl5/Fer/Map3k3/Ntrk1/Rassf2/Ripk3/Sik2/Thy1/Tnks1bp1/Ulk3/Fgr/Jak2/Mink1/Pdgfd/Ptk2/Src/Clk2/Csnk1g2/Eef2k/Epha8/Map3k13/Map3k9/Nek6/Bmx/Camk2a/Mak/Pdgfb/Ptk2b/Ripk1/Sik1/Taok3/Csnk1g1/Eif2ak2/Epha4/Fyn/Lmtk2/Pdgfrb/Slk/Tnik/Uhmk1/Wnk2/Acvr1b/Camk2d/Cdk5/Dyrk1a/Erbb2/Gfra2/Mapk14/Nme2/Chek2/Clk3/Dyrk1b/Eif2ak4/Flt…
GO:0060413	atrial septum morphogenesis	15	-0.533298001049262	-2.31885074797091	0.000431495811219904	0.00530495922293165	0.00405952250834772	Nkx2-5/Acvr1/Notch2/Zfpm1/Isl1/Hey2/Tgfb2/Gata4/Tbx20/Sox4/Bmpr2/Tbx5
GO:0006446	regulation of translational initiation	58	-0.295243457824818	-2.36246014093169	0.000439055795142063	0.00538740252910699	0.00412261073259545	Eif2ak4/Habp4/Ppp1r15b/Bank1/Eif2s1/Fmr1/Pml/Ncbp1/Nck1/Eif2ak1/Rbm4/Rbm4/Npm1/Eif4ebp2/Polr2d/Eif4ebp1/Eif4g1/Paip1/Rbm4/Ddx3x/Khdrbs1/Eif3k/Tmed2/Bzw2/Impact/Polr2g/Bzw1/Tpr/Larp1/Eif4g2/Fech/Ago2/Paip2
GO:0010977	negative regulation of neuron projection development	155	-0.196558707704929	-2.2801540025365	0.000440640151505794	0.00539634453504281	0.00412945343823008	Syngap1/Tnr/Wnt5a/Cdkl3/Ephb2/Flna/Lrig2/Rnf6/Sema3b/Trpv4/Crmp1/Lrp1/Mt3/Pten/Ptpn9/Sema4f/Tbx6/Cyth2/Il15ra/Lpar1/Nlgn3/Rgma/Rtn4rl1/Sez6/Ube3a/Dguok/Gfi1/H2-K1/Inpp5j/Itm2c/Lrrk2/Sema6a/Slit1/Xylt1/Zfp365/Dab1/Dnm3/Fat3/Prkcsh/Rap1gap2/Spock1/Trim46/Tsc1/Ntm/Rtn4rl2/Spg20/Amigo3/Cdk5r1/D130043K22Rik/Draxin/Ntn1/Plxna3/Ptprs/Rab29/Slit2/Inpp5f/Map2/Thy1/Fgf13/Katna1/Ptk2/Rtn4r/Sema7a/Cib1/Cspg4…
GO:0045732	positive regulation of protein catabolic process	211	-0.172668163561393	-2.2266547999884	0.000441783888614564	0.00539986625095359	0.00413214836658053	Rgma/Rnf144b/Rnf217/Sh3d19/Sirt6/Snx1/Tmem67/Trib2/Apc2/Gba/Hspbp1/Lrrk2/Sox17/Trem2/Ube2v2/Zer1/Asb9/Atg7/C4bp/Cblb/Hecw1/Sgsm3/Zp3r/Disc1/Mapk15/Rhbdd3/Rnf40/Sorl1/Ankib1/Atg4b/Bbs7/Cul4b/Hsp90aa1/Nsf/Oaz2/Rchy1/Rnft1/Axin1/Ddb1/Klhl40/Plk1/Plk3/Rnf19b/Socs5/Clu/Dnajb2/Nub1/Ptk2/Rnf41/Snx9/Tnfrsf1b/Fbxw7/Gpc3/Lpcat1/Rnf144a/Dtl/Mdm2/Mylip/Ptk2b/Sh3rf1/Smurf1/Vps28/Wwp2/Abca2/Aurka/Dab2ip/Ezr/Ps…
GO:0045454	cell redox homeostasis	26	-0.414254695863699	-2.33642653402958	0.000457743719805824	0.00558411922788266	0.00427314456949955	Prdx4/Prdx6/Gsr/Txnrd3/Prdx6b/Txnrd2/Prdx1/Egln2/Git1/Nfe2l1/Ddit3/Txn1/Dld/Gpx1/Prdx5/Txn2/Prdx3/Nnt/Prdx2
GO:1900153	positive regulation of nuclear-transcribed mRNA catabolic process, deadenylation-dependent decay	14	-0.541270454120058	-2.30812092408665	0.000464370723870975	0.00565402732713173	0.00432664045711932	Tnrc6c/Cpeb3/Nanos2/Tob1/Dhx36/Pabpc1/Cnot7/Zfp36l1/Nanos3/Ago2/Cnot1
GO:0019395	fatty acid oxidation	105	-0.225652435272914	-2.27561168107643	0.000467367504957785	0.00567955077797447	0.00434617180860246	Acaa1a/Acox1/Hsd17b4/Mlycd/Por/Slc25a17/Acadvl/Acox3/Appl2/Hacl1/Ppara/Abcd3/Mapk14/Abcd1/Acad11/Acads/Adh5/Crot/Echdc1/Sox9/Obp2a/Pex13/Prkaa1/Akt2/Tysnd1/Akt1/Dbi/Decr1/Lonp2/Etfa/Adipor2/Dgat2/Acacb/Acsl5/Eci2/Ivd/Echs1/Mtor/Adipor1/Eci1/Phyh/Irs2/Acadm/Hadh/Crat/Pdk4/Cpt1a/Etfdh/Cd36/Hsd17b10/Cpt2/Hadhb/Acat1/Ppargc1a/Fabp3/Acadl/Hadha/Acaa2
GO:1903320	regulation of protein modification by small protein conjugation or removal	228	-0.172357761082985	-2.28377430524217	0.000485190467172515	0.00588480053164818	0.00450323540887851	Hdac4/Mapk15/Mul1/Rnf40/Ahrr/Birc2/Cry1/Hmg20b/Hsp90aa1/N4bp1/Ngf/Prkcg/Rassf5/Rchy1/Rpl23/Spsb4/Trim21/Axin1/Birc3/Fbxo5/Hdac8/Klhl40/Nlrc3/Plk1/Rnf20/Zc3h12a/Brca1/Dnajb2/Pdcd6/Prmt3/Ripk2/Sae1/Arrb1/Fbxw7/Hdac4/Plaa/Rpl11/Sash1/Sprtn/Tank/Wfs1/Bag5/Birc2/Fam107a/Hspa5/Mad2l1/Ndfip2/Ubxn2a/Vps28/Cdk5rap3/Fyn/Mtbp/Otub2/Paxip1/Ppia/Psmd10/Cdk5/Gtpbp4/Skp2/Bag2/Dcun1d4/Fbxo33/Limk1/Nmi/Rpl5/Spry2…
GO:0046486	glycerolipid metabolic process	354	-0.137442341725702	-2.04771639861434	0.000486335794956581	0.00588737017042449	0.00450520177770669	Ldlr/Mfsd2a/Pcyt1a/Pigp/Pisd/Pla2g7/Plin5/Pten/Sirt1/Socs1/Apoa1/Ccnc/Chpt1/Dgkk/Gpat2/Htr2c/Lipi/Nkx2-3/Pdgfa/Pigb/Pik3r3/Pla2g4d/Plcb2/Plcb3/Sh3yl1/Socs3/Abhd2/Becn1/Cln3/Inpp5j/Ip6k1/Liph/Pck1/Pgap1/Pigg/Pigw/Pip5k1a/Pla2g4c/Sla2/Socs7/Ttc7/Dagla/Gpam/Lpcat4/Mtmr10/Pemt/Pla2g2d/Slc27a5/Abca3/Abhd12/Abhd16a/Il6st/Inpp1/Inpp5d/Itpka/Mtmr12/Mtmr2/Pgap3/Pikfyve/Pla2g5/Plcb1/Pnpla6/Sorl1/Synj2/Abhd…
GO:0051205	protein insertion into membrane	49	-0.317718939991798	-2.33913017756286	0.000513573738183082	0.00620519074084424	0.00474840812577017	Get4/Mmgt2/Hsp90aa1/Ccdc47/Emc4/Emc6/Timm9/Agk/Emc3/Emc8/Emc9/Reep1/Timm10/Timm22/Bbc3/Emc10/Rtp3/Rtp1/Rtp2/Emc1/Pdcd5/Samm50/Romo1/Timm13/Emc7/Ubl4a/Tomm40/Tram1/Sgta/Bcs1l/Tomm22/Hspa4/Emc2/Rtp4/Oxa1l/Bag6/Sh3glb1/Wdr83os
GO:1901019	regulation of calcium ion transmembrane transporter activity	79	-0.256039344525551	-2.30394788346299	0.000520983491989107	0.00628268237853785	0.00480770717675366	Calm1/Kcne1/Akap6/Plcg1/Calm3/Gpr35/Cacnb2/Ubqln1/Atp1a2/Dysf/Jph2/Trdn/Asph/Ywhae/Hrc/Dmd/Sumo1/Rrad/Atp1b1/Cacna2d1/Cav3/Casq2/Casq1/Calm2/Pln/Ryr2/Sln
GO:0106106	cold-induced thermogenesis	146	-0.197514089377035	-2.24013558685449	0.000530490131489368	0.00638511690706764	0.00488609331634944	Alms1/Bscl2/Ces1d/Il4/Lepr/Pemt/Plcl1/Scd1/Tle3/Zfp516/Acot11/Acvr2b/Ebf2/Jak2/Nr1h2/Cebpb/Hsf1/Appl2/Dock7/Elovl6/Pgam5/Ppargc1b/Trpv2/Ehmt1/Elovl3/Kdm6b/Prkab1/G0s2/Pemt/Rb1/Esrrg/Gnas/Il15/Lpin1/Cidea/Epas1/Tlr4/Oxt/Syk/Aldh1a1/Ffar4/Dhrs7b/Lnpep/Nr1d1/Thra/Ucp2/Adrb1/Kdm3a/Ybx2/Apc/Fgf21/Adam17/Decr1/Dio2/Vegfa/Npr3/Mfap2/Oma1/Lgr4/Adipor2/Atf4/Hdac3/Igf1r/Plcl2/Fabp5/Gja1/Prkab2/Adipor1/Ddit…
GO:0003071	renal system process involved in regulation of systemic arterial blood pressure	25	-0.425953940386163	-2.35018651299625	0.000533110418116035	0.0063922574278666	0.00489155746860521	Sucnr1/Coro2b/Cyp2j5/Gja5/Serpinf2/Uts2/Adora1/Cyba/F2rl1/Pdgfb/G6pdx/Ednrb/Uts2r/Hsd11b2/F2r/Agt/Adrb1/Agtr1a/Gja1/Gas6/Rhoa/Emp2
GO:0070482	response to oxygen levels	269	-0.155962486996273	-2.16636762630454	0.000532754253874178	0.0063922574278666	0.00489155746860521	Kcnk3/Mir499/Mirlet7g/Mt3/Nos2/Notch1/P4hb/Pdk3/Pparg/Pten/Rora/Sirt1/Ager/Cpeb1/Kcnk2/Ndnf/Oprd1/P2rx3/Plekhn1/Rbpj/Rora/Rwdd3/Slc8a3/Tert/Th/Casp1/Gngt1/Gucy1a2/Hif3a/Mir874/Nkx3-1/Nox1/Plau/Prl8a2/Sod3/Atg7/Bcl2/Chchd2/Ddah1/Dpp4/Ece1/Mir103-1/Prkcb/Tsc1/Abat/Bad/Hmox2/Kcnma1/Nfatc3/Atm/Birc2/Fmn2/Gnb1/Il3/Map2k1/Mir92b/Nfe2l2/Pik3cb/Suv39h2/Tbl2/Trp53/Wtip/Ajuba/Aqp3/Hp1bp3/Kcnd2/Mir133a-2/Mi…
GO:1901992	positive regulation of mitotic cell cycle phase transition	96	-0.24056441103513	-2.33116950682157	0.000547226374223445	0.00654906402699671	0.00501155083554279	Nsmce2/Tert/Tmod3/Wnt10b/Cdc7/Mad1l1/Rad51b/Apex1/Cdt1/Cenpe/Kcna5/Mblac1/Pbx1/Cdc23/Lsm11/Plcb1/Rrm2b/Cul4b/Prap1/Anp32b/Cdk1/Fbxo5/Klhl18/Smarcd3/Ccnb1/Vps4b/Dtl/Mdm2/Ube2e2/Mtbp/Neurog1/Plrg1/Camk2d/Cdc16/Mecp2/Mta3/Rb1/Stil/Cdc25c/Tgfb1/Ccnd3/Birc5/Anapc4/App/Sass6/Anapc11/Rgcc/Ankrd17/Adam17/Akt1/Larp7/Cul4a/Eif4g1/Rptor/Cdc25a/Phb2/Ddx3x/Kmt2e/Lmnb1/Rrm2/Sin3a/Rab11a/Rdx/Brd4/Rb1/Cul3/Cdc25…
GO:0071709	membrane assembly	54	-0.294138707622063	-2.24505126216196	0.000551346224583115	0.00658587242129869	0.00503971778252309	Tlcd2/Clec2i/Flot2/Nsfl1c/Rftn1/Ubxn2a/Banf1/Lrp4/Chmp1a/Mafb/Stx2/Chmp4c/Syt11/Ugcg/Magi2/Pacsin2/Ptprd/Gak/Picalm/Hdac3/Chmp4b/Chmp1b/Cav1/Psap/Spast/Pten/Chmp5/Ank3/Chmp2a/Cav3/Reep4/Cdh2/Emp2/Sptbn1
GO:0006406	mRNA export from nucleus	50	-0.312488442198906	-2.31766737873106	0.000554995845220426	0.00661693534178682	0.00506348811130366	Ncbp2/Nup155/Pabpn1/Gle1/Nup85/Supt6/Chtop/Mcm3ap/Nup88/Nup133/Nup160/Iws1/Ncbp1/Ddx19b/Fyttd1/Alkbh5/Nxt1/Ncbp3/Polr2d/Setd2/Ddx19a/Nup93/Nsun2/Ythdc1/Thoc3/Thoc2/Thoc7/Srsf3/Alyref2/Gm5698/Tpr/Eny2/Hnrnpa2b1
GO:0034764	positive regulation of transmembrane transport	241	-0.157326717407024	-2.1324296944698	0.000563189793902964	0.00670195854744527	0.0051285505561968	Snca/Wnk2/Abcb1a/Cdk5/Mapk14/P2rx1/Tesc/Arf1/Atp1b2/Dnm2/Gstm7/Ramp3/Stim2/Ctss/Klf15/Rap1a/S100a1/Ank2/Cnksr3/Itlnb/C3/Chp1/F2r/Psen1/Agt/Akt2/Kcnj11/Adrb1/Atp7a/Cxcl9/Pkd2/Akap9/Fgf21/Kcnh2/Kif5b/Agtr1a/Akt1/Dbi/Erbb4/Gpr39/Akap7/Amigo1/C2cd5/Calm1/Kcne1/Kcnip2/Slc9a3r2/Iapp/Adipor2/Akap6/Plcg1/Rasa1/Acsl5/Aoc3/Calm3/Itgb1/Cacna1d/Cacnb2/Clec4b1/Jph2/Trdn/Ptpn11/Rhoq/Asph/Pirt/Dmd/Insr/Sumo1/Ab…
GO:0048041	focal adhesion assembly	82	-0.249015759834952	-2.28489381323918	0.000572080749164249	0.00678216782890775	0.0051899292341078	Actn3/Bcl2/Hrg/Ppm1f/Tsc1/Fmn1/Rhpn1/Wnt4/Coro2b/Iqgap1/Tesk2/Whamm/Acvrl1/Ajuba/Thy1/Ptk2/Smad3/Src/Taok2/Apod/Bcas3/Itga2/Pdpk1/Pxn/Ston1/Wdpcp/Fam107a/Ptk2b/Itgb1bp1/Slk/Clasp2/Cttn/Epb41l5/Coro1c/Itgav/Actn1/Phldb2/Vegfa/Rhod/Ldb1/Myoc/Dlc1/Ptpn11/Map4k4/Rac1/Peak1/Abl1/Kdr/Lims1/Vcl/Pten/Sorbs1/Rock1/Ptpra/Efna5/Tek/Fermt2/Ptprk/Cfl1/Actn2/Clasp1
GO:0019439	aromatic compound catabolic process	401	-0.131725324168909	-2.03110645502206	0.000571838160920496	0.00678216782890775	0.0051899292341078	Tnfrsf1b/Urah/Acaa1a/Brf1/Cant1/Dcp1a/Dffa/Dnd1/Drosha/Edc3/Endog/Hsf1/Lsm5/Mlh1/Mlycd/Ncbp2/Nt5c2/Nudt5/Nudt7/Pam16/Pnldc1/Upf1/Casc3/Lsm2/Moxd1/Nudt16/Smg7/Aifm1/Cnot11/Eif4a3/Exosc4/Magohb/Maoa/Meioc/Mir466l/Nt5m/Nudt1/Rbm7/Traf2/Acmsd/Adal/Cdadc1/Dera/Dkc1/Lsm4/Nudt11/Tnrc6c/Angel2/E2f1/Gspt2/Hprt/Khsrp/Lsm6/Mettl16/Nudt7/Secisbp2/Syncrip/Tet2/Abcd1/Carhsp1/Cidea/Fmr1/Nudt19/Samd4b/Blvrb/Cacn…
GO:1901293	nucleoside phosphate biosynthetic process	201	-0.171517233610017	-2.17654252170472	0.00057826731594446	0.00684264908379308	0.00523621140240022	Rrm2b/Tbpl1/Acsl6/Ak2/Ampd3/Aprt/Atic/Gart/Map2k1/Nme4/Nmnat2/Pth2/Sphk2/Stat3/Acot7/Ampd2/Atp5e/Atp5j/Cmpk1/Coasy/Dut/Il4/Nme3/Oasl2/Rd3/Ampd1/Cmpk2/Ctps2/Gm5426/Pdhx/Pklr/Stoml2/Acss2/Adora2b/Mlycd/Npr2/Adcy4/Impdh1/Nos3/Ppara/Dcakd/G6pdx/Nadk/Prpsap1/Snca/Tyms/Uqcc3/Ctps/Gmpr/Nme2/Papss1/Hprt/Ppcs/Tgfb1/Aspdh/Atp5k/Kars/Pdk1/Adsl/Atp5g1/Atp5j2/Dlat/Dnajc30/Ldhc/Aldoart2/Bcl2l1/Myc/Pnp/Acsl4/At…
GO:1905214	regulation of RNA binding	11	-0.600714655531983	-2.26355700400639	0.000585598123374564	0.00691641828487523	0.00529266192720752	Eif4a3/Gemin2/Fmr1/Ncbp1/Eif4g1/Eif3d/Hnrnpl/Carm1/Eif3e/Nucks1
GO:0001570	vasculogenesis	90	-0.244671405942986	-2.31979920251242	0.000588212083905766	0.00693430581905358	0.00530635003385723	Enpp1/Epha2/Epor/Fgfr1/Ptprj/Tdgf1/Adm/Cul7/Sox17/Tgfbr2/Fgf9/Hoxa13/Tnni3/Yap1/Sgpl1/Wt1/Fgf1/Ramp2/Cited1/Shh/Tgfbr3/Wnt7b/Apela/Ptk2/Smo/Ccm2/Fbxw7/Myo1e/Wars2/Brpf1/Nkx2-5/Paxip1/Pdgfrb/Epo/Tiparp/Cd34/Tgfb1/Glmn/Hdac7/Rap1a/Zfpm2/Tie1/Gjc1/Myocd/Tead2/Asb4/Tmem100/Itgb8/Setd2/Spred1/Heg1/Hey2/Myo18b/Zmiz1/Rras/Smarca4/Rapgef2/Zfp36l1/Angpt1/Gata4/Cav1/Kdr/Tbx20/Eng/Fzd4/Aplnr/Tek/Rtn4/Cited2…
GO:0007179	transforming growth factor beta receptor signaling pathway	180	-0.178134773522759	-2.1637267231118	0.000602116167650856	0.00708497512942901	0.0054216469534155	Ltbp4/Rasl11b/Slc2a10/Smad7/Wnt1/Adam9/Bmp2/Bmp8b/Ing2/Itgb6/Npnt/Tab1/Adamtsl2/Lats2/Lrp1/Mir143/Pparg/Sirt1/Smad9/Cav2/Fermt1/Pbld1/Pbld2/Ski/Snx1/Tdgf1/Bambi/Fbn1/Itga8/Ltbp1/Nepn/Nkx2-1/Peg10/Pmepa1/Skil/Spry1/Tgfbr2/Cdkn2b/Emilin1/Nrep/Appl1/Col1a2/Il17f/Prdm16/Gipc1/Itga3/Lrg1/Stat3/Stk11/Trp53/Zyx/Acvrl1/Axin1/Cd109/Cited1/Folr1/Lemd3/Onecut2/Tgfbr3/Wfikkn1/Col3a1/Ltbp3/Ptk2/Smad1/Smad3/Sn…
GO:0060998	regulation of dendritic spine development	83	-0.251728025443814	-2.32073008627618	0.00061199957604122	0.00716883183788565	0.00548581675777219	Camk2b/Dbn1/Ephb2/Camk1/D16Ertd472e/Pak3/Pten/Dlg5/Kalrn/Lpar1/Lrp8/Nlgn3/Ube3a/Cux2/Shank3/Dnm3/Disc1/Itpka/Itsn1/Bhlhb9/Ptprs/Sdk1/Shank1/Xlr3b/Cdkl5/Dbnl/Ppfia2/Nlgn2/Actr2/Baiap2/Caprin2/Eef2k/Kif1a/Arf6/Llph/Mecp2/Arf1/Foxo6/Stau2/Fmr1/Asap1/Cpeb3/Plk2/Fstl4/Mapk6/Ppp1r9a/Psen1/Tanc2/Ngfr/Pafah1b1/Nr3c1/Cask/Zmynd8/Dhx36/Hnrnpk/Dtnbp1/Grn/Mtor/Rac1/Dnm1l/Actr3/Mef2c/Pten/Tsc2/Mfn1/Caprin1/Ef…
GO:0006497	protein lipidation	91	-0.238103472734509	-2.28062813561611	0.000610445278903389	0.00716883183788565	0.00548581675777219	Gba/Golga7/Pgap1/Pigg/Pigw/Wdr45/Atg12/Atg7/Rab3gap1/Zdhhc15/Hhatl/Pgap3/Zdhhc6/Mttp/Pign/Porcn/Zdhhc7/Gpaa1/Pik3c3/Zdhhc9/Alox12b/Atg16l1/Dpm2/Hhat/Pigk/Pigs/Zdhhc4/Mboat4/Pigc/Wipi2/Mppe1/Pigo/Zdhhc18/Pigyl/Zdhhc12/Zdhhc20/Zdhhc3/Pigv/Zdhhc17/Pgap2/Zdhhc22/Zdhhc25/Rab3gap2/Ugcg/Ulk1/Ppm1b/Rb1cc1/Wipi1/Atg13/Dpm3/Dbi/Rabl3/Zdhhc16/Nmt2/Pigx/Wdr45b/Atg10/Zdhhc2/Zdhhc5/Nmt1/Ppm1a/Zdhhc8/Zdhhc21/Zd…
GO:0006911	phagocytosis, engulfment	177	0.163180216778915	2.14168680721513	0.000612652665390894	0.00716883183788565	0.00548581675777219	Ighv1-77/Ighv10-1/Ighv5-9/Ighv1-47/Ighv4-1/Ighv1-76/Ighv5-12-4/Ighv1-84/Ighv15-2/Ighv1-20/Ighv16-1/Ighv2-7/Ighv14-1/Ighv3-5/Ighv8-12/Ighv7-4/Ighv8-2/Msr1/Ighv1-63/Ighv14-2/Ighv7-1/Ighv8-5/Ighv14-3/Aif1/Ighv1-69/Ighv3-1/Ighv6-3/Ighv14-4/Ighv3-4/Rab31/Ighv3-6/Stap1/BC053393/Fcgr1/Ighv1-19/Ighv1-53/Ighv1-62-2/Ighv6-4/Ighe/Ighv1-34/Ighv1-75/Ighv5-16/Ighg3/Ighv1-50/Ighv11-1/Gulp1/Ighv1-23/Ighv5-4/Igll…
GO:1901017	negative regulation of potassium ion transmembrane transporter activity	23	-0.447733162739453	-2.37516950823698	0.000617617763340861	0.00718692847489079	0.00549966487651553	Oxsr1/Crbn/Kcne1/Agrn/Cav1/Sumo1/Pten/Kcnq1/Ank3/Cav3/Stk39/Nedd4l/Casq2/Actn2
GO:0008053	mitochondrial fusion	26	-0.409382942589774	-2.30894949217562	0.000616955431810411	0.00718692847489079	0.00549966487651553	Pld6/Bak1/Oma1/Parl/Dnm1l/Mtch2/Chchd3/Huwe1/Mfn1/Fis1/Mff/Tfrc/Mfn2/Opa1
GO:0010769	regulation of cell morphogenesis involved in differentiation	116	-0.212675593665056	-2.22980551753647	0.000615912610117487	0.00718692847489079	0.00549966487651553	Akap5/Fbxo31/Hpse/Il1rapl1/Numbl/Rcc2/Ss18l1/Unc13d/Camk2b/Cass4/Cdkl3/Dbn1/Enpp2/Ephb2/Flna/Itgb1bp1/Itgb3/Nedd9/P4hb/Pak3/Spry4/Triobp/Anapc2/Ankrd27/Apoa1/Kalrn/Lrp8/Mpl/Numb/Braf/Calr/Cntn2/Cul7/Cux2/Prkdc/Ptprf/Dock5/Itpka/Myo5b/Prex1/Tesk1/Bhlhb9/C1qbp/Lims2/Xlr3b/Cdkl5/Dbnl/Mdk/Ilk/Pias2/Ptk2/Actr2/Baiap2/Caprin2/Cib1/Eef2k/Arpc2/Epha4/Itgb1bp1/Tnik/Dnm2/Net1/Stau2/Obsl1/Rreb1/St6gal1/Ap1a…
GO:0032413	negative regulation of ion transmembrane transporter activity	76	-0.261279353440351	-2.31947775212459	0.000649972756635443	0.00753562164724217	0.00576649591558341	Park7/Pkd2/Oxsr1/Crbn/Hecw2/Calm1/Kcne1/Agrn/Calm3/Gpr35/Ubqln1/Atp1a2/Dysf/Ywhae/Prkca/Cav1/Sumo1/Rrad/Pten/Kcnq1/Ank3/Cav3/Stk39/Nedd4l/Casq2/Nedd4/Calm2/Pln/Actn2/Sln
GO:1990000	amyloid fibril formation	24	-0.410115673860563	-2.21368392486503	0.000649911054203066	0.00753562164724217	0.00576649591558341	Ripk3/Clu/Vbp1/Mdm2/Ripk1/Pfdn2/Pfdn6/Pfdn1/Chrna7/App/Psen1/B2m/Pfdn4/Gsn/Iapp/Pfdn5/Cd36/Cryab/Hspg2
GO:0030099	myeloid cell differentiation	401	-0.130856838939645	-2.01771505920369	0.000657778261603831	0.00761212384575296	0.00582503781642408	Id2/Il3/Kat6a/Kat7/Klf2/Pithd1/Pla2g3/Ptpn6/Rps19/Stat3/Tjp2/Ubash3b/Acvr2a/Adar/Ank1/Cd109/Dyrk3/Fam20c/Il23a/Il4/Itgam/Ltbr/Rassf2/Sh2b3/Sp1/Tgfbr3/Tirap/Tnfsf11/Ankrd54/Farp2/Ifi204/Il17a/Jak2/Rnf41/Setd1a/Src/Tcea1/Tnfrsf11b/Wdr61/Zfp385a/Abcb10/Batf3/Cebpb/Cib1/F2rl1/Fbxw7/Gpc3/Hsf1/Myh9/Nfkbia/Pik3r1/Rab7b/Senp1/Siglec15/Slc9b2/Stat1/Stat5b/Zbtb7a/Brd1/Clec2i/Dcstamp/Ikzf1/L3mbtl3/Meis2/Ppa…
GO:0051354	negative regulation of oxidoreductase activity	24	-0.407853834272474	-2.20147517924543	0.000682204365748471	0.00788033504537657	0.0060302815056039	Aoc3/Nfkb1/Cav1/Slc4a1/Prdx5/Oxa1l/Eng/Cav3/Tmlhe/Gsk3b/Gstp1
GO:0006367	transcription initiation from RNA polymerase II promoter	68	-0.273578637776568	-2.35287700308592	0.000686549656075918	0.00791603049519344	0.00605759679227958	Taf5/Gtf2a1l/Maz/Taf1/Taf4b/Ercc6/Taf3/Taf7l/Trp53/Gtf2e2/Med17/Taf13/Gtf2e1/Ikzf1/Taf7/Nkx2-5/Paxip1/Irf8/Polr2i/Taf8/Med24/Ercc1/Taf6/Dr1/Gtf2h5/Myc/Taf10/Tbp/Thra/Ercc3/Zfp451/Cdk7/Med16/Polr2d/Dhx36/Gtf2a1/Hey2/Sub1/Med12/Taf2/Cand1/Ccnh/Srf/Creb1/Med14/Polr2g/Med1/Gtf2a2/Med13/Psmc6/Atf7ip
GO:0044275	cellular carbohydrate catabolic process	34	-0.348466658365739	-2.18974174268473	0.000693962452913571	0.00798689998271148	0.00611182836459608	Stbd1/Rb1cc1/Adrb1/Tigar/Sord/Idnk/Pygl/Ppp1cb/Pygb/Tpi1/Pfkm/Ppp1r3c/Ppp1r3d/Ppp1ca/Agl/Pygm
GO:0019373	epoxygenase P450 pathway	33	0.396247073886705	2.59457812671583	0.000702970876177083	0.0080465287042629	0.00615745814742941	Cyp2b13/Cyp2c50/Cyp2a12/Cyp2c37/Cyp2c54/Cyp2c65/Cyp2c70/Cyp2f2/Cyp2a22/Cyp2b9/Cyp2a4/Cyp2c68/Cyp2g1/Cyp2c67/Cyp2e1/Cyp2j11/Cyp2j13/Cyp2c39/Cyp2c38/Cyp2j9/Cyp2j12/Cyp2c40/Cyp2c66/Cyp2s1
GO:0061640	cytoskeleton-dependent cytokinesis	77	-0.26227774575039	-2.33526493098913	0.000702064739293495	0.0080465287042629	0.00615745814742941	Snx9/Trim36/Usp8/Actr2/Efhc2/Vps4b/Klhdc8b/Plec/Vps4a/Map9/Rhob/Anln/Chmp1a/Stx2/Ankrd53/Arf1/Cenpa/Chmp4c/Kif20a/Stambp/Birc5/Ckap2/Nusap1/Rhoc/Apc/Kif23/Rab35/Jtb/Arl3/Rock2/Chmp4b/Chmp1b/Ect2/Pdcd6ip/Spast/Stmn1/Actr3/Snx18/Son/Chmp5/Rock1/Ank3/Chmp2a/Rhoa/Cfl1/Sptbn1
GO:0007044	cell-substrate junction assembly	92	-0.238004380437169	-2.27536817163302	0.000700891923070791	0.0080465287042629	0.00615745814742941	Actn3/Bcl2/Hrg/Ppm1f/Tsc1/Fmn1/Rhpn1/Wnt4/Coro2b/Iqgap1/Tesk2/Whamm/Acvrl1/Ajuba/Thy1/Ptk2/Smad3/Src/Taok2/Apod/Bcas3/Itga2/Pdpk1/Pxn/Ston1/Wdpcp/Fam107a/Plec/Ptk2b/Itgb1bp1/Slk/Clasp2/Cttn/Epb41l5/Coro1c/Itgav/Tln1/Actn1/Phldb2/Vegfa/Rhod/Ldb1/Myoc/Lamc1/Dlc1/Ptpn11/Map4k4/Rac1/Peak1/Abl1/Kdr/Lims1/Vcl/Pten/Sorbs1/Rock1/Dst/Ptpra/Efna5/Tek/Fermt2/Tns1/Itga5/Ptprk/Cfl1/Actn2/Clasp1
GO:0051495	positive regulation of cytoskeleton organization	190	-0.181668647058385	-2.24663183539847	0.0007111190392612	0.00812505032721085	0.00621754537569146	Mapk15/Nav3/Scin/Tesk1/Wnt4/Arhgef10l/Cep295/Dstn/Gpr65/Nin/Nox4/Plxna3/Prkcq/Serpinf2/Whamm/Arhgef15/Ccl24/Cyfip1/Fer/Icam1/Katnb1/Magel2/Sh3pxd2b/Spag5/Trim27/Wnt11/Bag4/Dlg1/Psrc1/Rictor/Smad3/Snx9/Synpo2l/Baiap2/Bcas3/Cep120/F2rl1/P2rx7/Pfn1/Pxn/Vps4b/Alox15/Cdc42ep2/Myo1c/Ntf3/Ptk2b/Arf6/Arpc2/Itgb1bp1/Pfdn2/Pfn2/Hax1/Hras/Mecp2/Stil/Stmn2/Wasl/Ankrd53/Limk1/Wdr1/Add3/Ccdc88a/Cdkn1b/Cttn/Fes…
GO:1903649	regulation of cytoplasmic transport	27	-0.421840274330363	-2.42295698779048	0.00071323533175378	0.00813449410012856	0.00622477204928349	Lrrk2/Trim46/Atp9a/Mtmr2/Sorl1/Map2k1/Rab29/Map2/Src/Ezr/Mecp2/Snx3/Arfip1/Msn/Vps11/Rab21/Mapk1/Usp7/Map2k2/Dnajc13/Rdx/Mapk8/Snx12/Mapk3/Sh3glb1
GO:0042594	response to starvation	170	-0.188476147462099	-2.25406816239891	0.00071670259947258	0.00815928392576455	0.0062437420075656	Nim1k/Pmaip1/Sesn2/Tcf7l2/Wdr59/Zfp36/4933438K21Rik/Eif2ak3/Mfsd2a/Sirt1/Stk24/Fads1/Hcrt/Lars/Rrp8/Becn1/Brsk1/Ddit3/Gba/Gip/Lrrk2/Mybbp1a/Pck1/Rragc/Wdr45/Atg7/Bcl2/Cdkn1a/Usp33/Bmf/Nprl3/Szt2/Wnt4/Atg14/Atg4b/Itfg2/Lrp11/Nfe2l2/Ralb/Rnf152/Tbl2/Trp53/Ttc5/Wrn/Zfyve1/Myh13/Pick1/Pik3c3/Sik2/Zc3h12a/Dapl1/Eif2a/Ifi204/Bcas3/Krt20/Map1lc3b/Map3k5/Wdr24/Wipi2/Eif2b1/Hspa5/Inhbb/Mios/Pik3r4/Ppara/S…
GO:0098911	regulation of ventricular cardiac muscle cell action potential	12	-0.574096121514495	-2.25240736591722	0.000724919885757299	0.00823796345850682	0.00630395007339443	Trpm4/Dsc2/Dsg2/Jup/Ctnna3/Cav1/Pkp2/Dsp/Cacna1c/Ryr2
GO:0045927	positive regulation of growth	297	-0.146726180157177	-2.10343549939447	0.00072707783146122	0.00824762568889553	0.00631134391754959	Prkdc/Reg2/Tbx2/Tfcp2l1/Vil1/Wnt2/Actn3/Armc12/Bcl2/Fgf9/Gpam/Map1b/Ppm1f/Stat5a/Tshr/Yap1/Cdk20/Disc1/Fgf8/Mul1/Myo5b/Plcb1/Slc23a2/Wt1/Krt17/Ngf/Ntn1/Sgip1/Syt3/Twf2/Zfyve27/Atp8a2/Brat1/Cdk1/Cdkl5/Cyfip1/Dbnl/Golga4/Megf8/Pou1f1/Rnd2/Rps6kb1/Sh3pxd2b/Tgfbr3/Cdkn2aip/Chd7/Cpne5/Cyba/Dlg1/Exosc9/Ghrhr/Igf1/Ilk/Itsn2/Klhl22/Ptk2/Sash3/Sema7a/Slc25a4/Smo/Avp/Ccnb1/Cib1/Hsf1/Igf2/Map2k5/Map3k13/Par…
GO:0055076	transition metal ion homeostasis	125	-0.207636764003913	-2.23196333197418	0.000731145836835288	0.00827888113630191	0.00633526157401454	Atp6v1a/Atp6v1g1/Slc22a17/Slc30a4/Slc39a7/Atp2c1/Epas1/Hfe/Steap1/Steap3/Ap3d1/Atp6ap1/Fth1/Fthl17e/Steap4/App/Cyb561a3/Rhd/Slc39a8/B2m/Myc/Atp7a/Eif2ak1/Aplp2/Fthl17d/Ndfip1/Bmp6/Ireb2/Btbd9/Mt2/Ap3b1/Picalm/Smad4/Trf/Hyal2/Bola2/Fxn/Atox1/Cybrd1/Slc39a10/Mt1/Sod2/Sod1/Hif1a/Neo1/Ncoa4/Iscu/Alas2/Tfrc/Slc30a9/Abcb7/Rhag/Fech/Egln1/Ftl1
GO:2001242	regulation of intrinsic apoptotic signaling pathway	161	-0.189502885300909	-2.2152673335166	0.000734304353105078	0.00829974472228266	0.00635122704958834	Rtkn2/Snai1/Trp73/Vnn1/Becn1/Ddit3/Lrrk2/Nkx3-1/Nox1/Pias4/Rad9a/Skil/Trem2/Bcl2/Bid/Ralbp1/Bad/Hspb1/Rrm2b/Slc9a3r1/Tpt1/Bcl2l2/Bclaf1/Bok/Cyct/Hdac1/Map2k1/Nfe2l2/Pik3cb/Plekhf1/Spop/Trp53/Cep63/Ripk3/Clu/Hyou1/Ptpmt1/Src/Zfp385a/Fbxw7/Muc1/Plagl2/Rpl11/Wfs1/Bag5/Bbc3/Cdkn2d/Hells/Mdm2/Noc2l/Atad5/Ccar2/Ell3/Mcl1/Ppia/Syvn1/Xbp1/Cyld/Epo/Cxcl12/Ppif/Rrn3/Steap3/Taf6/Il19/Nck1/Bcl2l1/Bcl2l11/Myc…
GO:0031123	RNA 3'-end processing	96	-0.235013058616808	-2.27737458585414	0.000746214971976516	0.00841928055144166	0.00644269964506605	Rnf20/Rprd1b/Ahcyl1/Cpsf1/Exosc9/Ints1/Lin28b/Papolg/Ccnb1/Cpsf6/Elac1/Elac2/Eri2/Hsf1/Ncbp2/Pabpn1/Ints2/Nudt21/Trmt10c/Cstf3/Exosc4/Ints8/Ccnt1/Dkc1/Paf1/Supt5/Zc3h3/Rprd2/Snrpa/Wdr33/Cpeb3/Exosc8/App/Ncbp1/Parn/Rprd1a/Supv3l1/Eri3/Ints7/Ints5/Larp7/Polr2d/Polr3k/Pcf11/Dhx36/Trnt1/Ythdc1/Fip1l1/Zfp36l1/Exosc10/Ssu72/Mtpap/Ssb/Sympk/Cdc73/Hsd17b10/Zc3h14/Cpsf3/Papola
GO:0010452	histone H3-K36 methylation	10	-0.608796436420136	-2.21319675359409	0.000758801832928103	0.00853077212170685	0.00652801651932705	Paxip1/Iws1/Setd2/Setmar/Setd5/Brd4/Fh1/Nsd1/Ash1l
GO:0007265	Ras protein signal transduction	322	-0.140923083668622	-2.06536267043247	0.000758414166832302	0.00853077212170685	0.00652801651932705	Notch1/Plekhg5/Psd2/Rab15/Rapgef3/Rapgefl1/Rasgrp4/Spry4/Tax1bp3/Was/Apoa1/Arhgef28/Cadm4/Cyth2/Eps8l1/F2rl3/Kalrn/Lpar1/Rapgef4/Rasgrf2/Tiam1/Arfgef3/Cyth3/Kbtbd7/Lrrd1/Mcf2l/Psd/Rap2b/Rasgrp2/Sh3bp1/Spry1/Tnk1/Arhgef18/Eps8/F11r/Phactr4/Ralbp1/Ralgds/Rhov/Stard8/Timp2/Col1a2/Cyth1/Iqgap3/Kctd13/Rasgrp1/Adra1a/Adra1b/Ctnnal1/Dok3/Fbp1/Gna12/Gpr65/Itga3/Lztr1/Madd/Map2k1/Myo9b/Ngf/Ntn1/Pik3cb/Ral…
GO:0048311	mitochondrion distribution	20	-0.451695480404025	-2.20204227365632	0.000762966679622589	0.00856233247042646	0.00655216749591604	Armc1/Dnm1l/Mfn1/Trak1/Trak2/Mfn2/Mef2a/Ogt/Opa1/Cluh
GO:1905508	protein localization to microtubule organizing center	36	-0.350534262885335	-2.25672514152168	0.000772250325092426	0.00865112397932137	0.00662011356557684	Golgb1/Disc1/Nin/Nudcd3/Pibf1/Cep350/Cep63/Spag5/Wrap73/Cep72/4933427D14Rik/Nsfl1c/Aurka/Hook3/Htt/Mark4/Pard6a/Stil/Snx10/Mcph1/Cep192/Dctn2/Apc/Mapre1/C2cd3/Ccdc14/Csnk1d/Numa1/Pcm1/Gsk3b
GO:0007041	lysosomal transport	106	-0.218138575450602	-2.21007802528333	0.000790353898895448	0.00883823056796736	0.00676329344239572	Snx16/Vps39/Chmp7/Gcc2/Laptm5/Stx8/Aktip/Dennd3/Epg5/Lrp1/Mvb12a/Vps16/Ehd3/Plekhm1/Rbsn/Uevld/Vps52/Cln3/Dtx3l/Scarb2/Vps18/Hook1/Sorl1/2610002M06Rik/Atg14/Atp13a2/Cacng3/Hgs/Ubxn6/Vps53/Als2/Cdx2/Clu/Lyst/Ap4m1/Rab7b/Vps4b/Tgfbrap1/Vps4a/Hook3/Rhob/Scyl2/Stx7/Chmp1a/Gga3/Arf1/Chmp4c/Vps41/Ap3d1/Cacng7/Hgsnat/Mtm1/Zfyve16/Chmp3/Kif13a/Vps33a/Ccdc91/Vps11/Vps54/Ankfy1/Mgrn1/Clec16a/Gak/Ap3b1/Grn/…
GO:2001243	negative regulation of intrinsic apoptotic signaling pathway	94	-0.226789358603769	-2.18977943980333	0.000812075091205281	0.00906505769952515	0.00693686873437581	Hspb1/Rrm2b/Tpt1/Bcl2l2/Hdac1/Map2k1/Nfe2l2/Pik3cb/Cep63/Clu/Hyou1/Src/Zfp385a/Muc1/Wfs1/Bag5/Cdkn2d/Hells/Mdm2/Noc2l/Atad5/Ccar2/Ell3/Mcl1/Ppia/Syvn1/Xbp1/Epo/Cxcl12/Ppif/Rrn3/Bcl2l1/Trim32/Park7/Pttg1ip/Txndc12/Fignl1/Akt1/Eno1b/Triap1/Uri1/Bdkrb2/Ddx3x/Parl/Mdm4/Nono/Tmbim6/Sod2/Gpx1/Herpud1/Hif1a/Ndufs3/Trap1/Kdm1a/Grina/Hdac2/Sh3glb1/Ybx3/Usp47/Opa1/Mif/Ivns1abp/Vdac2
GO:0032410	negative regulation of transporter activity	85	-0.241936421002573	-2.25386556861941	0.000834158916090113	0.00929512417629035	0.00711292287571725	Gopc/Kcnrg/Ndfip2/Slc6a9/Wwp2/Cttnbp2nl/Snca/Camk2d/Epo/Gstm7/Ppif/Fmr1/Gnb5/1810037I17Rik/Park7/Pkd2/Oxsr1/Ndfip1/Crbn/Hecw2/Calm1/Kcne1/Agrn/Calm3/Gpr35/Ubqln1/Atp1a2/Dysf/Ywhae/Prkca/Cav1/Insr/Sumo1/Rrad/Pten/Kcnq1/Ank3/Cav3/Stk39/Nedd4l/Casq2/Nedd4/Calm2/Pln/Actn2/Sln
GO:1902110	positive regulation of mitochondrial membrane permeability involved in apoptotic process	34	-0.344466372030896	-2.16460420438715	0.000840138254531254	0.00934524157200815	0.00715127429133166	Atpif1/Chchd10/Gsk3a/Gsk3b/Siva1/Sh3glb1/Bnip3l/Ier3/Vdac2/Acaa2
GO:2000377	regulation of reactive oxygen species metabolic process	151	-0.189349997111498	-2.17322521903921	0.00084595043866705	0.00939332643780472	0.00718807035079396	Xdh/Aatf/Arg2/Cbr1/COX2/Pid1/Trim30a/Tspo/Tyrobp/Adgrb1/Eef1a1/Hvcn1/Mt3/Pdk3/Plin5/Prkcd/Sirt1/Ager/Alox5/Arf4/Ctns/Mmp3/Becn1/Hbp1/Nox1/Plau/Prcp/Tgfbr2/Bcl2/Cdkn1a/Ucp1/Hdac4/Pikfyve/Birc2/Gch1/Nfe2l2/Nox4/Plcg2/Slc30a10/Sphk2/Stat3/Trp53/Birc3/Cxcl1/Il4/Itgam/Ripk3/Shc1/Zc3h12a/Zfp13/Aldh2/Brca1/Cflar/Cyba/Rnf41/Dcxr/F2rl1/Hdac4/Noxa1/Birc2/Pdgfb/Ppara/Ptk2b/Ripk1/Tusc2/Vdac1/Fyn/G6pdx/Pdgfrb…
GO:0031440	regulation of mRNA 3'-end processing	26	-0.401064817567523	-2.26203466366694	0.000856009345703298	0.00948831448743533	0.00726075820932314	Rnf40/Cpsf7/Rnf20/Ahcyl1/Ccnb1/Cpsf6/Hsf1/Ncbp2/Nudt21/Ccnt1/Paf1/Supt5/Zc3h3/Snrpa/Cpeb3/Ncbp1/Dhx36/Ythdc1/Zfp36l1/Cdc73/Zc3h14/Papola
GO:0048638	regulation of developmental growth	384	-0.132218643897218	-2.01587002455984	0.00088230900982449	0.0097626717981808	0.00747070509703654	Prkdc/Reg2/Sema6a/Slit1/Tbx2/Tgfbr2/Vil1/Wnt2/Actn3/Bcl2/Cdkn1a/Fgf9/Fto/Gpam/Map1b/Rbp4/Stat5a/Trim46/Tshr/Yap1/Ankrd26/Cdk20/Colq/Disc1/Fgf8/Mul1/Myo5b/Plcb1/Sgpl1/Slc23a2/Spg20/Wt1/Cdk5r1/D130043K22Rik/Draxin/Ngf/Ntn1/Omg/P2rx5/Plxna3/Ptprs/Sgip1/Slit2/Stat3/Syt3/Twf2/Zfyve27/Alms1/Atp8a2/Atrn/Cdk1/Cdkl5/Cyfip1/Dbnl/Golga4/Map2/Megf8/Mir133a-2/Pou1f1/Rai1/Rnd2/Rps6kb1/Sh3pxd2b/Tgfbr3/Ttl/Zmpst…
GO:0005978	glycogen biosynthetic process	43	-0.32759199576652	-2.30089513138363	0.000888008780292587	0.0097913835267576	0.00749267621943598	Ppp1r3a/Akt2/Nr1d1/Prkag3/Akt1/Gbe1/Mtor/Ppp1cb/Insr/Ugp2/Irs2/Acadm/Sorbs1/Cd36/Ptges3/Epm2aip1/Ppp1r3c/Ppp1r3d/Gys1/Ppp1ca/Grb10
GO:0009250	glucan biosynthetic process	43	-0.32759199576652	-2.30089513138363	0.000888008780292587	0.0097913835267576	0.00749267621943598	Ppp1r3a/Akt2/Nr1d1/Prkag3/Akt1/Gbe1/Mtor/Ppp1cb/Insr/Ugp2/Irs2/Acadm/Sorbs1/Cd36/Ptges3/Epm2aip1/Ppp1r3c/Ppp1r3d/Gys1/Ppp1ca/Grb10
GO:0051494	negative regulation of cytoskeleton organization	160	-0.188318294621147	-2.19774360110808	0.000891141565816763	0.0098087781075154	0.00750598710254406	4933400A11Rik/Arhgap28/Dbn1/Lima1/Mdm1/Shroom2/Arap1/Arhgap6/Camsap2/Camsap3/Capn1/Cdk5rap2/Ctnna2/Prkcd/Tlr2/Tmsb15a/Tmsb4x/Was/Tmem67/Tmod3/Apc2/Inpp5j/Kifc1/Shank3/Tbcd/Vil1/Arhgef18/Eps8/Espn/F11r/Map1b/Ssh1/Atxn7/Cgnl1/Mid1/Nav3/Rhpn1/Scin/Vill/Coro2b/Eml4/Gmfb/Shank1/Slit2/Twf1/Twf2/Coro1b/Flii/Gmfg/Katnb1/Map1a/Map2/Nubp1/Pfn4/Pick1/Capza1/Fgf13/Mid1/Ssh2/Cib1/Pfn1/Pik3r1/Arhgef2/Inpp5k/Ka…
GO:0097345	mitochondrial outer membrane permeabilization	31	-0.378231118110909	-2.29231457534434	0.000897057793066387	0.00985669599454652	0.00754265538457617	Atpif1/Chchd10/Gsk3a/Gsk3b/Siva1/Sh3glb1/Bnip3l/Ier3/Vdac2/Acaa2
GO:0045017	glycerolipid biosynthetic process	198	-0.168278971612523	-2.12511769529794	0.000916806137356084	0.0100387088685848	0.00768193738994453	Pi4kb/Pigl/Pik3c2g/Ptdss2/Rab38/Tcf7l2/Ang4/Ldlr/Mfsd2a/Pcyt1a/Pigp/Pisd/Plin5/Socs1/Apoa1/Chpt1/Gpat2/Htr2c/Pdgfa/Pigb/Pik3r3/Sh3yl1/Socs3/Becn1/Cln3/Ip6k1/Pck1/Pgap1/Pigg/Pigw/Pip5k1a/Pla2g4c/Sla2/Socs7/Ttc7/Gpam/Pemt/Inpp1/Itpka/Pgap3/Pla2g5/Abhd8/Acsl6/Apoa2/Atg14/Dgka/Dgkd/Lcat/Lpin2/Nr1h4/Pign/Pik3cb/Pla2g15/Plcg2/Vac14/Agpat1/Ajuba/Bscl2/Dgat1/Gpaa1/Mboat7/Pemt/Pik3c3/Pik3cg/Pip5kl1/Socs5/…
GO:0051235	maintenance of location	317	-0.142198510563495	-2.06938317009588	0.000915448827422329	0.0100387088685848	0.00768193738994453	Plin5/Pparg/Sirt1/Slc17a7/Slc30a8/Sun2/Tmsb15a/Tmsb4x/Apoa1/Atp2a1/Ces1a/Chrd/Cry2/Ehd1/Enpp1/F2rl3/Htr2c/Lyn/Morc3/Ms4a2/Ntsr1/P2ry6/Slc30a2/Sun1/Ces1f/Ddit3/Fbn1/Gba/Jph3/Ltbp1/Mad1l1/Nrip1/Pla2g4c/Tmem159/Trem2/Fto/Myo5a/Sri/Stat5a/Diaph1/Drd1/Fcrl5/Get4/Jsrp1/Npsr1/Scin/Sorl1/Tbccd1/Apob/Cry1/Fthl17f/Ngf/Os9/Plcg2/Ptpn6/Slc30a3/Taf3/Twf1/Twf2/Ubash3b/Zfyve1/Bscl2/Ces1d/Cherp/Dgat1/Fthl17b/Pfn…
GO:0021915	neural tube development	191	-0.172775452318356	-2.14248826847574	0.000931475035553781	0.0101816517317811	0.0077913217878575	Kif3a/Lrp2/Pax6/Sema3c/Tulp3/Bbs4/Hes3/Kat2a/Rab23/Rarg/Dvl1/Foxb1/Hes5/Lhx2/Mnx1/Nog/Pax2/Prickle1/Scrib/Sufu/Tfap2a/Tgif1/Dchs1/Ipmk/Lmo4/Rnf220/Tcf7/Vangl2/Wnt1/Wnt5a/Celsr1/Gatad2a/Gli2/Grhl2/Sdc4/Tcf7l2/Trim71/Twist1/Wdr19/Arl13b/Dact1/Ift172/Ift57/Notch1/Sall2/Apaf1/Epha2/Ift140/Mks1/Ovol2/Pax3/Plxna2/Rgma/Ski/Stk3/Tbc1d32/Adm/Alx1/Cobl/Fuz/Gas1/Kdm2a/Lias/Luzp1/Mthfd1/Mthfr/Sox17/Spint1/Cl…
GO:0009083	branched-chain amino acid catabolic process	20	-0.446871357392162	-2.17852438767716	0.000943049597533592	0.0102903353142636	0.00787448990109546	Acad8/Bckdha/Aldh6a1/Acadsb/Bckdhb/Hmgcll1/Bcat2/Dbt/Mccc2/Bckdk/Hmgcl/Ivd/Slc25a44/Dld/Hibadh/Hsd17b10/Acat1
GO:0034440	lipid oxidation	113	-0.212618283138404	-2.2068141829441	0.000958411297578459	0.010439896466023	0.00798893882264746	Abcd4/Alox12b/Ehhadh/Fabp1/Acaa1a/Acox1/Apod/Hsd17b4/Mlycd/Por/Slc25a17/Acadvl/Acox3/Alox15/Appl2/Hacl1/Ppara/Alox8/Abcd3/Mapk14/Abcd1/Acad11/Acads/Adh5/Crot/Echdc1/Sox9/Obp2a/Pex13/Prkaa1/Akt2/Tysnd1/Akt1/Dbi/Decr1/Lonp2/Etfa/Adipor2/Dgat2/Acacb/Acsl5/Eci2/Ivd/Echs1/Mtor/Adipor1/Eci1/Phyh/Irs2/Acadm/Hadh/Crat/Pdk4/Cpt1a/Etfdh/Cd36/Hsd17b10/Cpt2/Hadhb/Acat1/Ppargc1a/Fabp3/Acadl/Hadha/Acaa2
GO:0070849	response to epidermal growth factor	37	-0.343181810702419	-2.22137839075638	0.000972371541933625	0.0105737022671989	0.00809133125184332	Stat5b/Inpp5k/Arpc2/Dab2ip/Erbb2/Sox9/Zpr1/Akt1/Erbb4/Git1/Mapk1/Ireb2/Snx6/Knstrn/Ncl/Plcg1/Rasa1/Zfp36l1/Ptpn11/Ptpn12/Mapk3/Med1/Tpr/Cfl1
GO:0031023	microtubule organizing center organization	129	-0.202532612129733	-2.19650490744938	0.000977044111840901	0.0106062258405862	0.00811621931839937	2610002M06Rik/Ccp110/Cep295/Cntln/Dync1li1/Nat10/Nin/Wdr62/Alms1/Cep63/D7Ertd443e/Nde1/Nubp1/Plk1/Spice1/Brca1/Bcas3/Cep120/Cep72/Chd3/Dzip1/Poc1a/Vps4b/Xrcc3/4933427D14Rik/Cep85/Cetn2/Nsfl1c/Xrcc2/Aurka/Haus7/Map9/Mark4/Poc1b/Chmp1a/Kat2b/Pard6a/Ssx2ip/Stil/Chmp4c/Clasp2/Sac3d1/Mcph1/Pard6b/Ranbp1/Uvrag/Cep192/Cep76/Fbxw11/Fes/Haus4/Plk2/Cetn1/Sass6/Arl2/Brca2/Cep135/Npm1/Pafah1b1/Haus8/C2cd3/Fb…
GO:0090201	negative regulation of release of cytochrome c from mitochondria	20	-0.443665425870298	-2.16289528124626	0.000992250975959998	0.0107527953700682	0.00822837895600758	Lmna/Hgf/Bcl2l2/Prelid1/Igf1/Avp/Pam16/Psmd10/Ppif/Bcl2l1/Akt1/Triap1/Higd1a/Parl/Fxn/Gpx1/Ghitm/Mfn2/Opa1
GO:0098813	nuclear chromosome segregation	252	-0.154858059988195	-2.12047717394659	0.000998990829159591	0.0108072644245447	0.00827006039847743	Bub1/Ccnb1ip1/Chmp7/Gen1/Kif18b/Mau2/Meiob/Nek2/Syce3/Axin2/Bub1b/Cdk5rap2/Cit/Fam83d/Hormad2/Pttg1/Rnf212/Tex12/Tex19.1/Wapl/Ago4/Anapc7/Brip1/Cpeb1/Fancm/Incenp/Mlh3/Ncapg/Nsmce2/Psmc3ip/Stag3/Sun1/Akap8l/Anapc15/Becn1/Dsn1/Hfm1/Ino80/Mad1l1/Msh4/Ncapg2/Spdl1/Ttk/Cdt1/Cenpe/Ercc4/Cdc23/Kifc5b/Mapk15/2610002M06Rik/Atm/Dync1li1/Eml4/Fmn2/Mcmbp/Pibf1/Prap1/Slf1/Spo11/Ccne1/Cenpc1/Cenpk/Cep63/Fbxo5…
GO:0090224	regulation of spindle organization	39	-0.347674955499735	-2.32865228867427	0.00102135420565108	0.0109860311131088	0.00840685832009608	Mapk15/2610002M06Rik/Senp6/Ccsap/Plk1/Rae1/Spag5/Psrc1/Bora/Vps4b/Fsd1/Map9/Pkd1/Chmp1a/Tacc3/Ankrd53/Chmp4c/Cep97/Chmp4b/Chmp1b/Gnai1/Rnf4/Tpx2/Numa1/Chmp5/Chmp2a/Tpr/Drg1/Dync1h1/Cltc/Hnrnpu
GO:0009437	carnitine metabolic process	13	-0.552772347165104	-2.27097827042204	0.00101775480062931	0.0109860311131088	0.00840685832009608	Acadm/Crat/Cpt1b/Cpt1a/Cpt2/Tmlhe/Acadl
GO:0019724	B cell mediated immunity	247	0.149517511042977	2.25091681693013	0.00102016207801644	0.0109860311131088	0.00840685832009608	Ighv1-77/Ighv10-1/Ighv5-9/Ighv1-47/Ighv4-1/Ighv1-76/Ighv5-12-4/Ighv1-84/Ighv15-2/Mbl1/Mptx2/Ighv1-20/Ighv16-1/Ighv2-7/Ighv14-1/Ighv3-5/Ighv8-12/Cr2/Ighv7-4/Ighv8-2/Ighv1-63/Ighv14-2/Ighv7-1/Ighv8-5/Ifng/Ighv14-3/Gcnt3/Ighv1-69/Ighv3-1/Ighv6-3/Ighv14-4/Ighv3-4/Mir181b-2/C8a/H2-Eb1/Ighv3-6/Fcgr1/Ighv1-19/Ighv1-53/Ighv1-62-2/Ighv6-4/C1rb/Ighe/Ighv1-34/Ighv1-75/Ighv5-16/Thoc1/Ighg3/C1qc/C1ra/Hc/Hmces…
GO:0060070	canonical Wnt signaling pathway	293	-0.144743267018172	-2.07269905833356	0.00102248299720863	0.0109860311131088	0.00840685832009608	Wnt10a/Wnt5b/Wnt9b/Dkk2/Edn1/Egr1/Fgf10/Gskip/Lats1/Lgr5/Nkd2/Rspo2/Sdc1/Shisa6/Tnn/Ctnnbip1/Dlx5/Dvl1/Fgf2/Lmx1a/Nog/Prickle1/Ptpro/Wnt2b/Zbed3/Znrf3/Arntl/Fam53b/Fzd7/Grem1/Invs/Rnf220/Snai2/Tbl1xr1/Tcf7/Tmem198/Ttc21b/Wnt1/Wnt5a/Ankrd6/Ctnnd2/Fgfr2/Hhex/Lypd6/Tcf7l2/Wls/Aspm/Axin2/Dact1/Dact3/Gprc5b/Lats2/Notch1/Peg12/Pten/Sox10/Tle2/Ccdc88c/Cdh1/Cdh3/Cdk14/Col1a1/Dapk3/Fermt1/Lrrk1/Lzts2/Mks1…
GO:0071539	protein localization to centrosome	34	-0.339749386970313	-2.13496297806375	0.00103589305555358	0.0111111862268307	0.00850263096976938	Golgb1/Disc1/Nin/Nudcd3/Pibf1/Cep350/Cep63/Spag5/Cep72/4933427D14Rik/Nsfl1c/Aurka/Hook3/Htt/Mark4/Pard6a/Stil/Snx10/Mcph1/Cep192/Dctn2/Apc/Mapre1/C2cd3/Ccdc14/Csnk1d/Pcm1/Gsk3b
GO:0000387	spliceosomal snRNP assembly	30	-0.373619354483203	-2.20897786433683	0.00104753935433305	0.0111980181487772	0.0085690775015469	Prpf3/Snrpg/Prpf31/Gemin7/Smn1/Ddx20/Gemin5/Lsm2/Snrpc/Gemin2/Lsm4/Gemin8/Snrpb/Usp4/Prpf19/Aar2/Clns1a/Snrpf/Strap/Snrpd3/Snrpe/Prmt5/Prpf6/Prpf8/Snrpd1/Snrpd2
GO:0044262	cellular carbohydrate metabolic process	276	-0.143442306918216	-2.00473704470455	0.00104597035549061	0.0111980181487772	0.0085690775015469	Gyg/Igf1/Ndst3/Nln/P2ry1/Plcd1/Pomc/Src/Abhd10/Adora2b/Clk2/Ext2/Gk5/Gper1/Hdac4/Igf2/Itpk1/Mlycd/Rpe/Synj1/Inpp5k/Midn/Pcdh12/Ppara/Ptk2b/Sik1/Wdr5/B3gnt9/Fam3c/Gaa/Mogat2/Ndst2/Snca/Dyrk2/Kat2b/Mecp2/Slc37a4/C1qtnf3/Inpp4b/Ncoa2/Pask/Tff3/Pdk1/B3gnt3/Ddit4/Foxk1/Ndst1/Obp2a/Ocrl/Ppp1r3a/B4galt1/Idh1/Isyna1/Phka1/Stbd1/Akt2/Impa1/Nr1d1/Prkag3/Rb1cc1/Adrb1/B3gnt7/Bckdk/Hk2/Foxo1/Inpp5a/Ippk/Prkce…
GO:0002449	lymphocyte mediated immunity	420	0.11921004958017	2.09730323006526	0.00105445631426562	0.0112528865889565	0.00861106456658275	Ighv1-77/Ighv10-1/Ighv5-9/Ighv1-47/Ighv4-1/Ighv1-76/Ighv5-12-4/Ighv1-84/Ighv15-2/Mbl1/Mptx2/Ighv1-20/Ighv16-1/Ighv2-7/Ighv14-1/Ighv3-5/Ighv8-12/Cr2/Ighv7-4/H2-M1/Ighv8-2/Arg1/Ighv1-63/Ighv14-2/Klri2/Ighv7-1/Ighv8-5/Serpinb9d/Ifng/Ighv14-3/Gcnt3/Ccr2/H2-M10.3/Ighv1-69/Ighv3-1/Ighv6-3/Il1b/Ighv14-4/Il7r/Ighv3-4/Mir181b-2/C8a/H2-Eb1/Ighv3-6/Fcgr1/Gzmb/Ighv1-19/Ighv1-53/Ighv1-62-2/Ighv6-4/C1rb/Ctsc/I…
GO:0006892	post-Golgi vesicle-mediated transport	93	-0.22496200083703	-2.17652051678913	0.00106935555845424	0.0113670629385489	0.00869843591886154	Gbf1/Gga3/Klhl20/Llgl1/Vamp4/Dnm2/Exoc6b/Atp2c1/Eps15/Amn/Ap3d1/Ap1ar/Kif13a/Ccdc91/Golph3/Myo1b/Wipi1/Lypla1/Vps54/Ankfy1/Arfgef2/Vti1b/Exoc2/Rab14/Gak/Gga1/Arl3/Exoc4/Exoc8/Lamp1/Blzf1/Gga2/Nbea/Sort1/Vps29/Ap1g1/Vamp2/Ank3/Kif16b/Prepl/Golph3l/Vamp5/Rab10/Sptbn1
GO:0051056	regulation of small GTPase mediated signal transduction	218	-0.166411851273866	-2.16946666205785	0.00106721662833651	0.0113670629385489	0.00869843591886154	Arhgap19/Arhgef10/Dgki/Fgf10/Gpr20/Kitl/Lpar4/P2ry10/Psd4/Reln/Abca1/Arhgap24/Met/Ophn1/Rgl2/Syde1/Amot/Amot/Arhgap44/Bcl6/Kbtbd6/Rasal1/Sipa1l1/Sipa1l3/Syngap1/Trim67/Arhgap17/Arhgap28/Auts2/Ccdc125/Dynlt1b/Ephb2/Dennd3/Eps8l3/Notch1/Psd2/Rap1gap/Rasgrp4/Spry4/Apoa1/Arhgef28/Cadm4/Cyth2/Eps8l1/F2rl3/Garnl3/Lpar1/Rasgrf2/Arfgef3/Cyth3/Kbtbd7/Lrrd1/Mcf2l/Psd/Sh3bp1/Sipa1/Spry1/Tnk1/Adcyap1r1/Arhge…
GO:0051650	establishment of vesicle localization	163	-0.180033954882648	-2.11065718964506	0.00107056213500841	0.0113670629385489	0.00869843591886154	Myo15/Myo5a/Prkcz/Rab3gap1/Trim46/Atp9a/Mapk15/Myo1f/Myo5b/Rasgrp1/Sec16a/Tesk1/Arfgap3/Atp13a2/Cep19/Hgs/Madd/Map2k1/Map4k2/Smpd3/Stk11/Ccdc186/Map2/Myrip/Nde1/Ppfia2/Rab3a/Myo7a/Pdcd6/Slc2a4/Spg11/Myo5c/Stam/Synj1/Vps4b/Borcs5/Kif1a/Myo1c/Myo1e/Vps4a/Htt/Preb/Snca/Wdr11/Ap3m1/Bloc1s5/Cdk5/Gbf1/Mecp2/Sar1b/Wasl/Arf1/Bloc1s6/Clasp2/Syt11/5730455P16Rik/Klhl12/Lin7a/Steap3/Ap3d1/Fbxw11/Tmem230/Ap1a…
GO:0006275	regulation of DNA replication	131	-0.195268862283434	-2.11512341903548	0.00107380105054734	0.0113822911358018	0.00871008901682361	Map2k4/Tspyl2/Dbf4/Esco1/Jun/Actr8/Chrac1/Enpp7/Ereg/Ino80b/Ino80e/Met/Tfpt/Jade2/Dna2/Gins2/Gli2/Jade3/Mcidas/Donson/Il6/Timeless/Wapl/Brpf3/Fgfr1/Hcrt/Id3/Polg2/Rfc5/Ucn/Cdan1/Cdc7/Ino80/Npm2/Ruvbl2/Atg7/Cdt1/Kctd13/Mapk15/Rad17/Usp37/Wrnip1/Atr/Ino80d/Kat7/Tipin/Trp53/Zfp830/Cdk1/Chtf18/Fbxo5/Ing5/Wiz/Zmpste24/Jade1/Meaf6/Stoml2/Endog/Ino80c/Lig3/Smc3/Ssbp1/Zranb3/Ciz1/Pdgfb/Rfc3/Ruvbl1/Tnfaip…
GO:0090287	regulation of cellular response to growth factor stimulus	285	-0.147876644676594	-2.08914105703529	0.00107818261546508	0.0114095599928494	0.00873095600831399	Rasl11b/Slc2a10/Smad7/Tnfaip6/Wnt1/Wnt5a/Xdh/Bmp2/Creb3l1/Hhex/Ing2/Kcp/Npnt/Skor1/Sulf1/Tcf7l2/Adamtsl2/Crb2/Dll1/Lats2/Lrp1/Mt3/Notch1/Pparg/Prkd2/Ptpn1/Scube3/Sirt1/Spry4/Vwc2l/Cadm4/Cav2/Chrd/Fermt1/Fgfr1/Fstl3/Pbld1/Pbld2/Prdm14/Rbpj/Rgma/Ski/Snx1/Tdgf1/Bambi/Crim1/Fbn1/Fuz/Itga8/Ltbp1/Nepn/Nkx2-1/Peg10/Pmepa1/Ppp2r5b/Ptprf/Sema6a/Skil/Spry1/Tmem204/Adamts3/Cdkn2b/Emilin1/Fgf9/Hoxa13/Hrg/Nre…
GO:0071214	cellular response to abiotic stimulus	295	-0.139536786482601	-2.0027974634342	0.00110814723699572	0.0116874324811572	0.00894359282102685	Ino80/Kdm4d/Lrrc8d/Mettl3/Nox1/Pck1/Rad9a/Rdh11/Rgs9/Ruvbl2/Serpinb6c/Sipa1/Slc4a11/Xrcc6/Cdkn1a/Dag1/Ercc4/F11r/Mme/Timp1/Yap1/Asic1/Bad/Bmf/Gpr68/Mir3473c/Neurod2/Piezo2/Atm/Atr/Cul4b/Gna11/Kcnk4/Micu1/N4bp1/Polk/Prap1/Serpinb6a/Stk11/Swi5/Trp53/Wrn/Zbtb1/Ddb1/Gnat1/Kcnk18/Mir148b/Opn3/Opn4/Pbk/Rad9b/Rhno1/Tnks1bp1/Wnt11/Zmpste24/Brca1/Ifi204/Lig4/Pold1/Slc2a4/Tmem150c/Ankrd1/Fbxw7/Hsf1/Hus1/Mi…
GO:0104004	cellular response to environmental stimulus	295	-0.139536786482601	-2.0027974634342	0.00110814723699572	0.0116874324811572	0.00894359282102685	Ino80/Kdm4d/Lrrc8d/Mettl3/Nox1/Pck1/Rad9a/Rdh11/Rgs9/Ruvbl2/Serpinb6c/Sipa1/Slc4a11/Xrcc6/Cdkn1a/Dag1/Ercc4/F11r/Mme/Timp1/Yap1/Asic1/Bad/Bmf/Gpr68/Mir3473c/Neurod2/Piezo2/Atm/Atr/Cul4b/Gna11/Kcnk4/Micu1/N4bp1/Polk/Prap1/Serpinb6a/Stk11/Swi5/Trp53/Wrn/Zbtb1/Ddb1/Gnat1/Kcnk18/Mir148b/Opn3/Opn4/Pbk/Rad9b/Rhno1/Tnks1bp1/Wnt11/Zmpste24/Brca1/Ifi204/Lig4/Pold1/Slc2a4/Tmem150c/Ankrd1/Fbxw7/Hsf1/Hus1/Mi…
GO:0003283	atrial septum development	22	-0.438365197634766	-2.24740800719878	0.00111503316637386	0.0117404243411018	0.00898414386754093	Nphp3/Wnt11/Smo/Mdm2/Nkx2-5/Acvr1/Notch2/Zfpm1/Ank2/Isl1/Hey2/Tgfb2/Mdm4/Gata4/Tbx20/Sox4/Bmpr2/Tbx5
GO:0120162	positive regulation of cold-induced thermogenesis	97	-0.226630836719123	-2.21973261650713	0.00111787011806116	0.0117506780576862	0.00899199033563228	Alms1/Bscl2/Il4/Lepr/Pemt/Scd1/Zfp516/Ebf2/Jak2/Cebpb/Hsf1/Appl2/Elovl6/Ppargc1b/Trpv2/Ehmt1/Elovl3/Kdm6b/Prkab1/G0s2/Pemt/Esrrg/Gnas/Lpin1/Epas1/Oxt/Syk/Ffar4/Thra/Ucp2/Adrb1/Kdm3a/Ybx2/Apc/Fgf21/Decr1/Dio2/Vegfa/Mfap2/Oma1/Adipor2/Hdac3/Igf1r/Fabp5/Gja1/Prkab2/Adipor1/Cav1/Cxcr4/Fh1/Hadh/Kdm1a/Acsl1/Cd36/Cpt2/Mfn2/Dync1h1/Ogt/Ppargc1a/Acadl/Grb10/Sln
GO:0072350	tricarboxylic acid metabolic process	14	-0.512199126909087	-2.1841530663995	0.00113155187634319	0.0118747049652188	0.00908689964626244	Idh1/Csl/Ireb2/Idh3a/Idh3b/Cs/Idh2/Aco2/Idh3g
GO:0034766	negative regulation of ion transmembrane transport	105	-0.21265426516352	-2.14453049997692	0.0011347320342105	0.0118882972421356	0.00909730088626534	Atp7a/Park7/Pkd2/Kcnh2/Oxsr1/Prkce/Akt1/Crbn/Hecw2/Calm1/Kcne1/Agrn/Calm3/Gpr35/Mtor/Ubqln1/Atp1a2/Dysf/Tgfb2/Trdn/Ywhae/Prkca/Cav1/Sumo1/Rrad/Pten/Kcnq1/Ank3/Iscu/Cav3/Stk39/Nedd4l/Casq2/Nedd4/Calm2/Pln/Actn2/Sln
GO:0032885	regulation of polysaccharide biosynthetic process	38	-0.330291279399796	-2.18963963134946	0.00115396328175139	0.0120697287197447	0.00923613798870583	Mtor/Nfkb1/Ppp1cb/Ptger4/Insr/Irs2/Sorbs1/Cd36/Epm2aip1/Cltc/Ppp1r3c/Ppp1r3d/Ppp1ca/Grb10
GO:1901030	positive regulation of mitochondrial outer membrane permeabilization involved in apoptotic signaling pathway	11	-0.583897947815331	-2.20018985258798	0.00115928117150178	0.0121052754116916	0.0092633394411566	Atpif1/Chchd10/Gsk3a/Gsk3b/Siva1/Sh3glb1
GO:0000272	polysaccharide catabolic process	22	-0.436709479221657	-2.23891948019124	0.00116458930894821	0.0121406029281593	0.00929037317360163	Stbd1/Rb1cc1/Adrb1/Pygl/Ppp1cb/Pygb/Pfkm/Ppp1r3c/Ppp1r3d/Ppp1ca/Agl/Pygm
GO:0016574	histone ubiquitination	44	-0.31698765319246	-2.24247694337124	0.00118219428991231	0.0123037943671236	0.0094152524218307	Cbx8/Phc1/Rnf168/Uhrf1/Dtx3l/Kdm2a/Pcgf6/Rnf40/Rnf8/Cul4b/Rybp/Ddb1/Pcgf2/Rnf20/Scml2/Usp22/Otub2/Paf1/Pcgf1/Ubr5/Bmi1/Ube2e1/Wdr70/Park7/Ubr2/Rnf2/Otub1/Ube2a/Ube2n/Suz12/Pcgf3/Ube2b/Huwe1/Cdc73/Kdm1a/Trim37/Wac/Trip12
GO:2000573	positive regulation of DNA biosynthetic process	75	-0.260685227008127	-2.30440697180583	0.00119075456940014	0.0123724696362548	0.00946780490886958	Hgf/Pkib/Mapk15/Naf1/Pnkp/Atm/Atr/Cct5/Hsp90aa1/Nox4/Prkcq/Cct3/Chtf18/Klf4/Acd/Src/Wrap53/C3ar1/Pdgfb/Ptk2b/Rfc3/Pdgfrb/Camk2d/Dkc1/Dscc1/Chtf8/Gfer/Gins4/Parm1/Hmbox1/Parn/Rfc4/Cct4/Myc/Nvl/Rgcc/Rfc2/Cct2/Npm1/Cct7/Mapk1/Vegfa/Tcp1/Cct8/Gins3/Map2k7/Nek7/Map3k4/Pot1a/Terc/Mapk3/Ptges3/Gsk3b/Hsp90ab1/Pcna/Tnks
GO:0031669	cellular response to nutrient levels	189	-0.166997393123708	-2.05832996088355	0.00122587014277418	0.0127163864974946	0.0097309809636766	Becn1/Brsk1/Cyp27b1/Gba/Lrrk2/Mir874/Mybbp1a/Ndor1/Pck1/Rragc/Wdr45/Atg7/Bcl2/Cdkn1a/Cdkn2b/Tsc1/Usp33/Bmf/Nprl3/Rxra/Szt2/Wnt4/Atg14/Atg4b/Itfg2/Nfe2l2/Nr1h4/Ralb/Rnf152/Tbl2/Trp53/Ttc5/Wrn/Zfyve1/Aqp3/Folr1/Myh13/Pick1/Pik3c3/Sik2/Zc3h12a/Dapl1/Ifi204/Krt20/Map1lc3b/Map3k5/Wdr24/Wipi2/Fam107a/Hspa5/Inhbb/Kank2/Mios/Pik3r4/Ppara/Sik1/Slc39a5/Eif2ak2/Gabarapl2/Kptn/Pik3c2a/Prkab1/Xbp1/Dsc2/Fbxo22…
GO:1902115	regulation of organelle assembly	196	-0.164127722445064	-2.05808432957713	0.00122967889172864	0.0127349503614655	0.00974518661926506	Ppp1r35/Saxo1/Stx18/Eml3/Evi5l/Phf23/Pqbp1/Styxl1/Ubqln2/Atg5/Bbs4/Kat2a/Patl2/Rnf5/Sdc1/Tnf/Lrsam1/Nupr1/Sec22b/Cntrob/Csf2/Dcdc2a/Hap1/Sipa1l1/Syne1/Zmynd10/Arhgef5/Atg3/Chmp7/Lcp1/Mcidas/Mdm1/Sdc4/Tbc1d14/Cdk5rap2/Crocc/Dync2li1/Kctd17/Kif9/Sdccag8/Smcr8/Ift140/Ift88/Limk2/Lrfn4/Mns1/Numb/Odf2l/Tmem67/Atg2a/Becn1/Fez1/Fuz/Il1rap/Lrrk2/Lrrtm1/Odf2/Plk4/Scfd1/Wdr45/Rab3gap1/Yap1/Lrrtm2/Mapk15/Np…
GO:0016579	protein deubiquitination	121	-0.200369461358578	-2.12162579047772	0.00123185973630565	0.0127366218965241	0.00974646573073579	Sart3/Spata2/Uchl1/Usp36/Usp43/Usp5/Usp9y/Taf6l/Usp17ld/Usp17le/Usp31/Otud5/Usp11/Usp12/Asxl1/Mysm1/Taf5/Taf5l/Usp30/Usp33/Atxn7/Usp37/Tada2b/Trim21/Usp51/Gm5136/Tada1/Usp48/Zc3h12a/Dnajb2/Stambpl1/Uimc1/Usp21/Usp3/Usp42/Usp8/Otud3/Tank/Usp22/Vcpip1/Desi2/Taf7/Usp10/Usp38/Usp45/Otub2/Usp24/Usp40/Cyld/Uchl5/Usp14/Usp20/Eif3f/Sf3b3/Stambp/Taf6/Tnip1/Otud4/Ubxn1/Usp4/Taf10/Usp29/Park7/Otulin/Usp17lb…
GO:0061620	glycolytic process through glucose-6-phosphate	12	-0.557521056325671	-2.18737679434085	0.00125251067890338	0.012928944111037	0.00989363676935477	Foxk1/Eno1b/Hk1/Galt/Pfkl/Foxk2/Pfkp/Pfkm/Gpi1
GO:1902905	positive regulation of supramolecular fiber organization	170	-0.181688344315185	-2.1728898744717	0.0012701815517933	0.0130899265476477	0.0100168256191474	Efemp2/Fhod1/Map1b/Ppm1f/Tsc1/Fmn1/Nav3/Scin/Tesk1/Wnt4/Arhgef10l/Dstn/Gpr65/Nin/Nox4/Prkcq/Serpinf2/Whamm/Arhgef15/Ccl24/Cyfip1/Fer/Icam1/Katnb1/Magel2/Sh3pxd2b/Trim27/Wnt11/Bag4/Dlg1/Psrc1/Rictor/Smad3/Snx9/Synpo2l/Baiap2/F2rl1/Pfn1/Pxn/Alox15/Cdc42ep2/Myo1c/Ptk2b/Arf6/Arpc2/Itgb1bp1/Pfn2/Mecp2/Rb1/Stmn2/Tnxb/Wasl/Ankrd53/Limk1/Wdr1/Ccdc88a/Cdkn1b/Cttn/Fes/App/Nck1/Ppm1e/Psen1/Sema5a/Arl2/Gm141…
GO:0060236	regulation of mitotic spindle organization	35	-0.349981500542739	-2.22579892581267	0.00127831305052861	0.0131522355786035	0.0100645064594722	Ccsap/Plk1/Rae1/Psrc1/Bora/Vps4b/Fsd1/Map9/Pkd1/Chmp1a/Tacc3/Ankrd53/Chmp4c/Cep97/Chmp4b/Chmp1b/Gnai1/Tpx2/Numa1/Chmp5/Chmp2a/Tpr/Drg1/Dync1h1/Cltc/Hnrnpu
GO:0032435	negative regulation of proteasomal ubiquitin-dependent protein catabolic process	35	-0.349505468771524	-2.2227714772093	0.00131088110095763	0.0134216349086685	0.0102706593436274	Gipc1/N4bp1/Rybp/Klhl40/Map1a/Pbk/Shh/Rpl11/Senp1/Bag5/Ccar2/Uchl5/Usp14/Hfe/Mtm1/Ubxn1/Park7/Clec16a/Sdcbp/Usp7/Sgta/Smarcc1/Bag6/Wac/Hsp90ab1/Ogt/Eif3h
GO:0006635	fatty acid beta-oxidation	72	-0.255770399421511	-2.20838418402192	0.00131085247502889	0.0134216349086685	0.0102706593436274	Abcd1/Acad11/Acads/Crot/Echdc1/Obp2a/Akt2/Tysnd1/Akt1/Dbi/Decr1/Lonp2/Etfa/Acacb/Acsl5/Eci2/Ivd/Echs1/Mtor/Eci1/Irs2/Acadm/Hadh/Crat/Cpt1a/Etfdh/Hsd17b10/Cpt2/Hadhb/Acat1/Acadl/Hadha/Acaa2
GO:1900542	regulation of purine nucleotide metabolic process	72	-0.255753634703811	-2.20823943334904	0.00131085247502889	0.0134216349086685	0.0102706593436274	Fbp1/Il3/Lacc1/Map2k1/Sphk2/Stat3/Il4/Rd3/Igf1/Adora2b/Hdac4/P2rx7/Zbtb7a/Nos3/Ppara/Snca/Eif6/Pdk1/Ddit4/Dnajc30/Htr2a/App/Prkaa1/Psen1/Arl2/Bcl2l1/Myc/Git1/Tigar/Eno1b/Slc4a4/Ak4/Ep300/Jmjd8/Ndufc2/Pdk2/Prkag2/Insr/Slc4a1/Entpd5/Mtch2/Hif1a/Pdk4/Vcp/Ier3/Ncor1/Ogt/Ppargc1a/Prkaa2
GO:1904063	negative regulation of cation transmembrane transport	96	-0.22691938278361	-2.1989434903348	0.00131521076436267	0.0134441398554869	0.0102878808404041	Atp7a/Park7/Pkd2/Kcnh2/Oxsr1/Prkce/Akt1/Crbn/Hecw2/Calm1/Kcne1/Agrn/Calm3/Gpr35/Ubqln1/Atp1a2/Dysf/Tgfb2/Trdn/Ywhae/Cav1/Sumo1/Rrad/Pten/Kcnq1/Ank3/Iscu/Cav3/Stk39/Nedd4l/Casq2/Nedd4/Calm2/Pln/Actn2/Sln
GO:2000779	regulation of double-strand break repair	90	-0.230538201814769	-2.18579827363713	0.00131952334534713	0.0134663976360911	0.0103049131977799	Mrgbp/Spidr/Spire2/Timeless/Was/Ogg1/Rad51ap1/Sirt6/Dtx3l/Fancb/Ing3/Kdm4d/Prkdc/Ruvbl2/Terf2ip/Ube2v2/Zfp365/Parp9/Pnkp/Trp53bp1/Ercc6/Fmn2/Parpbp/Rtel1/Slf1/Usp51/Morf4l2/Rpa2/Vps72/Meaf6/Wrap53/Actr2/Hsf1/Kat5/Rmi2/Ruvbl1/Hmga2/Otub2/Rnf169/Smchd1/Mbtd1/Mms19/Ubr5/Pml/Brd8/Actl6a/Nudt16l1/Arid2/Fignl1/Epc2/Helb/Setd2/Wdr48/Chek1/Trrap/Mgmt/Otub1/Ep400/Rif1/Setmar/Ubqln4/Actb/Ube2n/Fus/Pot1a/Po…
GO:0045739	positive regulation of DNA repair	96	-0.22680047634962	-2.19779123738146	0.00133059317206984	0.0135574331764854	0.0103745764712868	Brcc3/Ccdc117/Dmap1/Ercc8/Hmgb1/Mrgbp/Sirt1/Spidr/Spire2/Timeless/Was/Cbx8/Rad51ap1/Rnf168/Cebpg/Dtx3l/Fancb/Ing3/Ino80/Kdm4d/Prkdc/Ruvbl2/Ube2v2/Apbb1/Parp9/Pnkp/Rnf8/Ercc6/Fmn2/Ino80d/Prkcg/Slf1/Eya1/Morf4l2/Vps72/Brca1/Meaf6/Uimc1/Wrap53/Actr2/Hdac10/Ino80c/Kat5/Ruvbl1/Fam168a/Mcrs1/Smchd1/Mbtd1/Uchl5/Mms19/Nfrkb/Parg/Brd8/Eya3/Actl6a/Pnp/Arid2/Npas2/Epc2/Tigar/Trim28/Wdr48/Trrap/Mgmt/Yy1/Ep40…
GO:1901739	regulation of myoblast fusion	23	0.534225909862342	2.91653361755132	0.00135318025310277	0.013744380354272	0.0105176343618765	Scgb3a1
GO:0051303	establishment of chromosome localization	76	-0.250337805818193	-2.22234540718713	0.0013532995401939	0.013744380354272	0.0105176343618765	Incenp/Sun1/Becn1/Mad1l1/Spdl1/Cdt1/Cenpe/Cdc23/Kifc5b/2610002M06Rik/Atm/Eml4/Fmn2/Pibf1/Spo11/Cenpc1/Cep63/Nde1/Spag5/Spice1/Ttl/Kif2c/Nuf2/Psrc1/Actr2/Ccnb1/Kif14/Mlh1/Vps4b/Vps4a/Meioc/Champ1/Chmp1a/Kif18a/Trappc12/Ankrd53/Chmp4c/Zw10/Birc5/Cenpf/Dctn2/Brca2/Rrs1/Kif2b/Seh1l/Cenpq/Ndc80/Rab11a/Chmp4b/Chmp1b/Terf1/Ube2b/Cul3/Actr3/Numa1/Chmp5/Chmp2a/Kpnb1/Dync1h1/Hnrnpu
GO:0030838	positive regulation of actin filament polymerization	50	-0.294821084038477	-2.18663194142449	0.00135973319588668	0.0137875197209924	0.0105506459690987	Ccl24/Fer/Icam1/Bag4/Dlg1/Rictor/Snx9/Baiap2/Pfn1/Alox15/Cdc42ep2/Myo1c/Ptk2b/Arf6/Arpc2/Pfn2/Cttn/Nck1/Gm14137/Pycard/Map3k1/Lmod2/Prkce/Cdc42ep3/Vasp/Evl/Grb2/Mlst8/Mtor/Rac1/Fchsd2/Nckap1/Actr3/Ccl26/Rhoa
GO:0045947	negative regulation of translational initiation	15	-0.500991738655882	-2.17837881564107	0.00136281419475976	0.0137965796570623	0.0105575789186002	Eif2ak4/Bank1/Eif2s1/Fmr1/Pml/Rbm4/Rbm4/Eif4ebp2/Eif4ebp1/Rbm4/Tpr/Larp1/Ago2/Paip2
GO:0034763	negative regulation of transmembrane transport	134	-0.19001769692253	-2.09193552454269	0.00137084950925627	0.0138556856648707	0.0106028087043522	Myc/Atp7a/Park7/Pkd2/Kcnh2/Oxsr1/Prkce/Akt1/Crbn/Hecw2/Calm1/Kcne1/Agrn/Calm3/Gpr35/Fabp5/Mtor/Ubqln1/Atp1a2/Dysf/Tgfb2/Trdn/Rhoq/Ywhae/Prkca/Cav1/Sumo1/Rrad/Irs2/Pten/Upk3b/Kcnq1/Pea15a/Ank3/Iscu/Cav3/Stk39/Gsk3a/Nedd4l/Casq2/Nedd4/Calm2/Grb10/Pln/Actn2/Sln
GO:0061912	selective autophagy	67	-0.260915211280788	-2.2364562772371	0.00137753712061443	0.0139010025915444	0.0106374866492921	Atg2a/Becn1/Gba/Ufm1/Sptlc2/Usp30/Atg2b/Atg14/Atg4b/Atg4d/Nod1/Trp53/Lgals8/Ambra1/Atg16l1/Ripk2/Rnf41/Slc25a4/Tex264/Wipi2/Rnf31/Smurf1/Vdac1/Wdr81/Htt/Slc25a5/Tbk1/Cdc37/Hdac6/Vps13c/Wdfy3/Stbd1/Ulk1/Rb1cc1/Uba5/Atg13/Ufc1/Rnf213/Tigar/Clec16a/Phb2/Aup1/Ulk2/Ubqln1/Ufl1/Vps13d/Sqstm1/Lrba/Huwe1/Mapk3/Mfn2/Tomm7/Rab7
GO:1901380	negative regulation of potassium ion transmembrane transport	28	-0.372290344566012	-2.16215131511992	0.00141237047848676	0.0142297453798978	0.0108890510238134	Kcnh2/Oxsr1/Crbn/Kcne1/Agrn/Cav1/Sumo1/Pten/Kcnq1/Ank3/Cav3/Stk39/Nedd4l/Casq2/Actn2
GO:1903844	regulation of cellular response to transforming growth factor beta stimulus	120	-0.207259194995612	-2.19279042487561	0.00141903535521164	0.0142740924805738	0.0109229868272397	Rasl11b/Slc2a10/Smad7/Wnt1/Bmp2/Ing2/Npnt/Adamtsl2/Lats2/Lrp1/Pparg/Sirt1/Cav2/Fermt1/Pbld1/Pbld2/Ski/Snx1/Tdgf1/Bambi/Fbn1/Itga8/Ltbp1/Nepn/Nkx2-1/Peg10/Pmepa1/Skil/Spry1/Cdkn2b/Emilin1/Nrep/Dlx1/Il17f/Prdm16/Gipc1/Itga3/Lrg1/Stk11/Trp53/Axin1/Cd109/Folr1/Il4/Lemd3/Onecut2/Tgfbr3/Wfikkn1/Cflar/Smad3/Snx25/Spred2/Zbtb7a/Hspa5/Ppara/Smurf1/Tgfbr3l/Fbn2/Nrros/Vasn/Xbp1/Htra1/1700037H04Rik/Dnm2/Spry…
GO:0046824	positive regulation of nucleocytoplasmic transport	74	-0.249497233154278	-2.19631566385754	0.00143250176345276	0.014386606086141	0.0110090857952244	Prkcq/Anp32b/Cdk1/Ran/Shh/Zc3h12a/Brca1/Gli3/Jak2/Pik3r2/Smo/Uaca/Chp2/Cpsf6/Gper1/Pik3r1/Mdm2/Xbp1/Emd/Mapk14/Tgfb1/Ubr5/Mavs/Psen1/Zpr1/Ctdspl2/Mapk1/Nrde2/Trim28/Riok2/Jup/Rasl2-9/Rbm22/Hdac3/Hyal2/Khdrbs1/Prkaca/Ipo5/Ywhae/Ect2/Ppm1a/Gas6/Tek/Tpr/Gsk3b/Tardbp/Dhx9/Hsp90ab1/Nedd4
GO:0010823	negative regulation of mitochondrion organization	49	-0.297521426025	-2.19043078169838	0.00143859816319486	0.0144248626633863	0.0110383609375758	Hgf/Usp30/Mul1/Bcl2l2/Bok/Prelid1/Trp53/Slc25a31/Adck1/Igf1/Rnf41/Slc25a4/Avp/Pam16/Psmd10/Slc25a5/Bnip3/Ppif/Bcl2l1/Akt1/Tigar/Triap1/Clec16a/Higd1a/Oma1/Parl/Fxn/Dnm1l/Gpx1/Huwe1/Mfn1/Ghitm/Tfrc/Mfn2/Ier3/Opa1/Ppargc1a/Acaa2
GO:0038166	angiotensin-activated signaling pathway	15	-0.499236383675541	-2.17074629835972	0.0014454080121217	0.0144472081338376	0.0110554603979948	Ahcyl1/Src/Agtrap/Camk2a/Agt/Rap1gds1/Agtr1a/Rock2/Rac1/Cav1/Car2/Rock1/Actn2
GO:0030833	regulation of actin filament polymerization	133	-0.1916331418367	-2.0974570372918	0.00144487774762979	0.0144472081338376	0.0110554603979948	Slit2/Twf1/Twf2/Ccl24/Cyfip1/Dbnl/Fer/Flii/Icam1/Pfn4/Bag4/Capza1/Dlg1/Esam/Pik3r2/Rictor/Snx9/Ssh2/Arpc4/Baiap2/Pfn1/Alox15/Arpc3/Cdc42ep2/Clec2i/Myo1c/Ptk2b/Ssh3/Arf6/Arpc2/Mphosph8/Pfn2/Spta1/Arpc5/Cyfip2/Hax1/Sptb/Mtpn/Add3/Cttn/Mkks/Nck1/Ppp1r9a/Gm14137/Kank4/Pycard/Gsn/Map3k1/Lmod2/Prkce/Cdc42ep3/Kank1/Lmod3/Vasp/Evl/Grb2/Rasa1/Mlst8/Mtor/Tpm1/Rac1/Rdx/Sptan1/Eln/Fchsd2/Capzb/Pecam1/Nckap1/…
GO:0000423	mitophagy	30	-0.363452709693943	-2.14886884422165	0.00146654743460245	0.0146245116218448	0.0111911386322897	Htra2/Becn1/Gba/Usp30/Atg14/Atg4b/Atg4d/Trp53/Ambra1/Rnf41/Slc25a4/Smurf1/Vdac1/Slc25a5/Cdc37/Hdac6/Vps13c/Ulk1/Atg13/Tigar/Clec16a/Phb2/Vps13d/Sqstm1/Lrba/Huwe1/Mfn2/Tomm7
GO:1901379	regulation of potassium ion transmembrane transport	89	-0.219858910348566	-2.08436011358742	0.00146778434384458	0.0146245116218448	0.0111911386322897	Akap9/Kcnh2/Oxsr1/Akap7/Amigo1/Crbn/Kcne1/Kcnip2/Agrn/Akap6/Kcnn2/Itgb1/Cacna1d/Ywhae/Cav1/Sumo1/Abcc9/Pten/Kcnq1/Rnf207/Atp1b1/Vamp2/Ank3/Cav3/Stk39/Nedd4l/Atp1b3/Casq2/Nedd4/Wnk1/Actn2/Klhl24
GO:0060419	heart growth	116	-0.202388339975993	-2.12194840689736	0.00147798460273096	0.0147029162293757	0.0112511363166552	Myocd/S1pr1/Agt/Adrb1/Arid2/Mir133a-1/Akap13/Apc/Mir1a-2/Sav1/Erbb4/Mapk1/Nr3c1/Prox1/Dusp9/Akap6/Heg1/Hey2/Yy1/Acacb/Jarid2/Pdlim5/Mtor/Gja1/Tgfb2/Gata4/Meis1/Tomm70a/Tbx20/Bmpr1a/Mef2c/Pten/Gata6/Cav3/Gsk3a/Cited2/Gsk3b/Ncam1/Hdac2/Sorbs2/Tbx5/Myh6/Ttn
GO:0019674	NAD metabolic process	24	-0.385839663417637	-2.08264915223249	0.00150095759993634	0.0149079363508638	0.0114080241951233	Nadk2/Tigar/Eno1b/Hk1/Pfkl/Foxk2/Pfkp/Ldha/Pfkm/Mdh1/Gpi1/Ldhb
GO:0017015	regulation of transforming growth factor beta receptor signaling pathway	117	-0.203413978441234	-2.13804162742324	0.00150553014440787	0.0149298405987113	0.011424786018057	Rasl11b/Slc2a10/Smad7/Wnt1/Bmp2/Ing2/Npnt/Adamtsl2/Lats2/Lrp1/Pparg/Sirt1/Cav2/Fermt1/Pbld1/Pbld2/Ski/Snx1/Tdgf1/Bambi/Fbn1/Itga8/Ltbp1/Nepn/Nkx2-1/Peg10/Pmepa1/Skil/Spry1/Cdkn2b/Emilin1/Nrep/Il17f/Prdm16/Gipc1/Itga3/Lrg1/Stk11/Trp53/Axin1/Cd109/Folr1/Lemd3/Onecut2/Tgfbr3/Wfikkn1/Smad3/Snx25/Spred2/Zbtb7a/Hspa5/Ppara/Smurf1/Tgfbr3l/Fbn2/Nrros/Vasn/Xbp1/Htra1/1700037H04Rik/Dnm2/Spry2/Tgfb1/Cidea/C…
GO:0070198	protein localization to chromosome, telomeric region	28	-0.370764743907756	-2.15329108138637	0.00151148310352022	0.0149563540516022	0.0114450749504053	Tert/Gnl3l/Terf2ip/Atr/Cct5/Cct3/Tinf2/Acd/Nabp2/Wrap53/Dkc1/Pml/Tpp1/Brca2/Cct4/Cct2/Cct7/Tcp1/Cct8/Terf1/Pot1a/Zfp827/Atrx/Tnks/Tnks2
GO:0010717	regulation of epithelial to mesenchymal transition	89	-0.219371488727407	-2.07973914014572	0.00151294654906012	0.0149563540516022	0.0114450749504053	Tcf7l2/Twist1/Axin2/Crb2/Dact3/Il6/Notch1/Pten/Ager/Col1a1/Foxc1/Ovol2/Pawr/Snai1/Tiam1/Alx1/Bambi/Fuz/Nkx2-1/Phldb1/Spry1/Tgfbr2/Dag1/Foxa1/Glipr2/Pofut2/Mdk/Tgfbr3/Smad3/Spred2/Gcnt2/Dab2ip/Ell3/Epha4/Vasn/Acvr1/Clasp2/Spry2/Tgfb1/Myocd/Isl1/Ldlrad4/Rgcc/Lef1/Pdpn/Phldb2/Tgfb3/Sdhaf2/Vegfa/Zfp750/Sdcbp/Sfrp2/Smad4/Spred1/Wwtr1/Bmp7/Smad2/Zfp703/Mtor/Tgfb1i1/Tgfb2/Adipor1/Bcl9l/Sfrp1/Tbx20/Pten/…
GO:0044380	protein localization to cytoskeleton	59	-0.273470399116228	-2.21359101502291	0.00153061757774203	0.0150636450860716	0.0115271774418797	Ttk/Golgb1/Diaph1/Disc1/Mid1/Nin/Nudcd3/Pibf1/Abhd17b/Cep350/Cep63/Map1a/Spag5/Fam83h/Mid1/Mid2/Wrap73/Cep72/4933427D14Rik/Nsfl1c/Aurka/Hook3/Htt/Mark4/Champ1/Pard6a/Stil/Snx10/Ttbk2/Mcph1/Cep192/Htr2a/Dctn2/Ppp1r9b/Apc/Mapre1/C2cd3/Ccdc14/Csnk1d/Cript/Abhd17c/Mapre2/Numa1/Pcm1/Gsk3b/Hnrnpu
GO:1904292	regulation of ERAD pathway	19	-0.454583582259484	-2.20085893546158	0.00153335343986967	0.0150636450860716	0.0115271774418797	Aqp11/Rnf185/Usp14/Ubxn1/Tmem259/Ubqln1/Sgta/Bcap31/Cav1/Usp25/Usp19/Herpud1/Bag6/Usp13
GO:0045116	protein neddylation	19	-0.454512670212086	-2.20051561595063	0.00153335343986967	0.0150636450860716	0.0115271774418797	Gm5434/Rpl11/Dcun1d4/Rpl5/Epas1/Dcun1d2/Nae1/Rbx1/Dcun1d1/Rnf7/Ube2m/Hif1a/Nedd8/Dcun1d5/Uba3
GO:0050000	chromosome localization	78	-0.243330532866445	-2.18085250498658	0.00153059083435359	0.0150636450860716	0.0115271774418797	Sun1/Becn1/Lmna/Mad1l1/Spdl1/Cdt1/Cenpe/Cdc23/Kifc5b/2610002M06Rik/Atm/Eml4/Fmn2/Pibf1/Spo11/Cenpc1/Cep63/Nde1/Spag5/Spice1/Ttl/Kif2c/Nuf2/Psrc1/Actr2/Ccnb1/Kif14/Mlh1/Vps4b/Vps4a/Meioc/Champ1/Chmp1a/Kif18a/Trappc12/Ankrd53/Chmp4c/Zw10/Birc5/Cenpf/Dctn2/Brca2/Rrs1/Kif2b/Seh1l/Cenpq/Ndc80/Rab11a/Chmp4b/Chmp1b/Terf1/Ube2b/Cul3/Actr3/Numa1/Chmp5/Chmp2a/Kpnb1/Dync1h1/Hnrnpu
GO:0043966	histone H3 acetylation	69	-0.256571712903833	-2.21549809265837	0.00157988519112489	0.0154966343708004	0.0118585145310757	Taf5/Taf5l/Atxn7/Kat6a/Kat7/Pih1d1/Sphk2/Hdac8/Ing5/Tada1/Brca1/Jade1/Meaf6/Pbxip1/Usp22/Brd1/Taf7/Wdr5/Zzz3/Brpf1/Crtc2/Naa60/Kat2b/Tada2a/Taf6/Tcf3/Dr1/Per1/Brca2/Taf10/Lef1/Zfp451/Nap1l2/Wbp2/Mbip/Supt3/Yeats2/Chek1/Ldb1/Smad4/Trrap/Ep300/Smarca4/Sin3a/Kat6b/Brd4/Taf2/Kmt2a/Map3k7/Eny2
GO:0001659	temperature homeostasis	185	-0.166240193474995	-2.04395203475961	0.00159153276827025	0.0155866415675162	0.0119273908834898	Stat3/Stk11/Alms1/Bscl2/Ces1d/Il4/Lepr/Pemt/Plcl1/Scd1/Tle3/Tnfsf11/Zfp516/Acot11/Acvr2b/Adora1/Ebf2/Il1rn/Jak2/Nr1h2/Cebpb/Hsf1/Slc27a1/Acadvl/Appl2/Ccr5/Dock7/Elovl6/Pgam5/Ppargc1b/Trpv2/Ehmt1/Elovl3/Kdm6b/Prkab1/Ccl5/Ednrb/G0s2/Pemt/Rb1/Edn2/Esrrg/Gnas/Il15/Lpin1/Cidea/Epas1/Tlr4/Htr2a/Il1a/Oxt/Syk/Aldh1a1/Ffar4/Dhrs7b/Gpx2/Lnpep/Nr1d1/Thra/Ucp2/Adrb1/Kdm3a/Ybx2/Apc/Fgf21/Tnfrsf11a/Adam17/Decr…
GO:0006007	glucose catabolic process	15	-0.495030719517184	-2.15245951037226	0.00161059579351594	0.015675968626088	0.0119957467726943	Tigar/Eno1b/Hk1/Pfkl/Foxk2/Pfkp/Ldha/Pfkm/Gpi1
GO:0048308	organelle inheritance	14	-0.499170743736233	-2.12859658150477	0.00161059579351594	0.015675968626088	0.0119957467726943	Map2k1/Cdk1/Plk3/Vcpip1/Golga2/Gbf1/Ywhaz/Plk5/Vrk1/Mapk1/Map2k2/Stk25/Mapk3
GO:0048313	Golgi inheritance	14	-0.499170743736233	-2.12859658150477	0.00161059579351594	0.015675968626088	0.0119957467726943	Map2k1/Cdk1/Plk3/Vcpip1/Golga2/Gbf1/Ywhaz/Plk5/Vrk1/Mapk1/Map2k2/Stk25/Mapk3
GO:0006997	nucleus organization	133	-0.190202406747718	-2.08179740059157	0.00160681148284564	0.015675968626088	0.0119957467726943	Sirt1/Sun2/Usp36/Ahctf1/Celf3/H3f3b/Ift88/Rrp8/Sun1/Uspl1/Xlr/Akap8l/Cdan1/Fam118b/Lmna/Prm1/Pygo2/Wdr73/Fshr/Nup107/Tnp2/Aff2/Rnf8/Tbpl1/Tmem201/2610002M06Rik/Rps19/Dyrk3/Lemd3/Phf8/Plk1/Sun3/Sun5/Zmpste24/Dmrtc2/Emg1/Lemd2/Ubtf/Wrap53/Baz2a/Gper1/Nup155/Vps4b/Agap3/Gopc/Nsfl1c/Nup205/Plec/Ubxn2a/Vps4a/Banf1/Neat1/Chmp1a/Emd/Smarca5/Syne1/Chmp4c/Habp4/Nolc1/Rrn3/Nup133/Pml/Tnp1/Zpr1/Golm1/Kdm3a/…
GO:0006353	DNA-templated transcription, termination	20	-0.427134448518709	-2.08230578559646	0.00163187212868574	0.015834180793263	0.0121168157247354	Polr3k/Pcf11/Xrn2/Polr2a/Scaf4/Ttf1/Mterf2/Prmt5/Setx/Ssu72/Dhx9
GO:1990776	response to angiotensin	24	-0.382648363932053	-2.06542345514034	0.00163076893518162	0.015834180793263	0.0121168157247354	Nfe2l2/Slc30a10/Ahcyl1/Col3a1/Src/Adora2b/Hsf1/Agtrap/Camk2a/Agt/Rap1gds1/Agtr1a/Nfkb1/Rock2/Rac1/Cav1/Car2/Rock1/Actn2
GO:0036376	sodium ion export across plasma membrane	15	-0.493859456275732	-2.14736670177713	0.00164363336925284	0.0159238028569549	0.012185397361184	Agrn/Slc4a4/Atp1a2/Atp1b1/Atp1b3/Atp1a1/Slc8a1/Fxyd1
GO:0071380	cellular response to prostaglandin E stimulus	13	-0.540167000357129	-2.2191911851258	0.00164660021648976	0.0159280790880382	0.0121886696683977	Gnas/P2ry4/Tnfsf4/Prkaa1/Prkce/Adcy6/Akt1/Ptger4/Akap8/Prkaa2
GO:0016064	immunoglobulin mediated immune response	245	0.145970208846364	2.18038459517688	0.00166088123715994	0.0160416201573778	0.0122755548841433	Ighv1-77/Ighv10-1/Ighv5-9/Ighv1-47/Ighv4-1/Ighv1-76/Ighv5-12-4/Ighv1-84/Ighv15-2/Mbl1/Mptx2/Ighv1-20/Ighv16-1/Ighv2-7/Ighv14-1/Ighv3-5/Ighv8-12/Cr2/Ighv7-4/Ighv8-2/Ighv1-63/Ighv14-2/Ighv7-1/Ighv8-5/Ifng/Ighv14-3/Gcnt3/Ighv1-69/Ighv3-1/Ighv6-3/Ighv14-4/Ighv3-4/Mir181b-2/C8a/H2-Eb1/Ighv3-6/Fcgr1/Ighv1-19/Ighv1-53/Ighv1-62-2/Ighv6-4/C1rb/Ighe/Ighv1-34/Ighv1-75/Ighv5-16/Thoc1/Ighg3/C1qc/C1ra/Hc/Hmces…
GO:0002082	regulation of oxidative phosphorylation	23	-0.420755758666851	-2.23205768874926	0.00167960807279547	0.0161483050535381	0.0123571935394211	Slc25a33/Ppif/Abcd1/Myc/Atp7a/Ak4/Slc25a23/Uqcc2/Shmt2/Cox7a2l/Dnajc15/Rhoa/Vcp/Cox7a2/Cox7a1
GO:0007098	centrosome cycle	118	-0.207892262660978	-2.18836980510579	0.00167928308982508	0.0161483050535381	0.0123571935394211	2610002M06Rik/Ccp110/Cep295/Cntln/Dync1li1/Nat10/Nin/Wdr62/Alms1/Cep63/D7Ertd443e/Nde1/Nubp1/Plk1/Spice1/Brca1/Cep120/Cep72/Chd3/Poc1a/Vps4b/Xrcc3/4933427D14Rik/Cep85/Cetn2/Nsfl1c/Xrcc2/Aurka/Haus7/Map9/Mark4/Poc1b/Chmp1a/Kat2b/Pard6a/Ssx2ip/Stil/Chmp4c/Sac3d1/Mcph1/Pard6b/Ranbp1/Uvrag/Cep192/Cep76/Fes/Haus4/Plk2/Cetn1/Sass6/Arl2/Brca2/Cep135/Npm1/Haus8/C2cd3/Fbxw5/BC034090/Chek1/Ppp1r12a/Rock2/S…
GO:0032543	mitochondrial translation	72	-0.251271589992881	-2.16954036311228	0.0016766113620945	0.0161483050535381	0.0123571935394211	Mrpl44/Mtg2/C1qbp/Mrpl23/Mrpl52/Mrps14/Nsun3/Dars2/Lars2/Mrps15/Mrps18a/Mtrf1l/Trmt10c/Wars2/Ears2/Mrps18b/Rpusd4/Sars2/Yars2/Ndufa7/Taco1/Mrpl57/Mrps35/Gatb/Mrps11/Mrps34/Mrps28/Chchd1/Mrpl43/Mrps17/Gatc/Lrpprc/Ngrn/Qrsl1/Iars2/Gars/Mrpl47/Uqcc2/Mrpl2/Shmt2/Coa3/Rars2/Mrpl16/Ptcd3/Mpv17l2/Mrpl51/Mrps21/Mrps27/Tufm/Gfm1
GO:0051972	regulation of telomerase activity	45	-0.31416571333027	-2.23224435385756	0.00170067842496315	0.016325995169319	0.0124931676335113	Pkib/Mapk15/Naf1/Pnkp/Hsp90aa1/Prkcq/Trp53/Klf4/Pif1/Acd/Src/Wrap53/Mcrs1/Dkc1/Pml/Parm1/Hmbox1/Parn/Cct4/Myc/Nvl/Hnrnpd/Parp4/Cct2/Mapk1/Tcp1/Map2k7/Nek7/Map3k4/Terf1/Pot1a/Mapk3/Ptges3/Hsp90ab1/Hnrnpa2b1/Tnks
GO:0031346	positive regulation of cell projection organization	420	-0.124104026945233	-1.95525399070613	0.00172587659096105	0.0165427107282543	0.0126590052304534	Grip1/Hap1/Il1rapl1/Khdc3/Mapt/Neurl1a/Numbl/P2ry2/Slitrk1/Ss18l1/Trim67/Wnt1/Wnt5a/Zmynd10/Auts2/Camk2b/Cdh4/Cdkl3/Dbn1/Def8/Dlg4/Dynlt1b/Enpp2/Ephb2/Flna/Mob2/Plxnc1/Qk/Adamts1/Arap1/Camk1/Crocc/Eef1a1/Eps8l3/Gpc2/Gprc5b/Il6/Kctd17/Lrp1/Ntrk2/Pak3/Sirt1/Stk24/Tenm1/Tiam2/Ahi1/Akirin1/Anapc2/Ankrd27/Cpeb1/Dcc/Dock11/Ehd1/Enc1/Epor/Eps8l1/Fgfr1/Ist1/Kalrn/Kit/Lrp8/Lyn/Magi2/Metrn/Mns1/Ndnf/Numb/P…
GO:0032469	endoplasmic reticulum calcium ion homeostasis	27	-0.398283596591492	-2.28765265482433	0.00174175081508757	0.0166572522046262	0.012746655989287	Wfs1/Bbc3/Camk2d/Tmco1/Pml/Psen2/Thada/App/Psen1/Pacs2/Rap1gds1/Bak1/Tmbim6/Bcap31/Tgm2/Herpud1/Fis1/Grina/Atp2a2
GO:0060546	negative regulation of necroptotic process	16	-0.486573783407482	-2.17158492923982	0.00175103190291219	0.0166572522046262	0.012746655989287	Birc2/Bok/Birc3/Cflar/Slc25a4/Birc2/Ripk1/Rnf31/Casp2/Mutyh/Casp8/Fadd/Rbck1/Cav1/Map3k7/Ybx3
GO:0000280	nuclear division	404	-0.12656014316284	-1.95870082495223	0.00174919721320885	0.0166572522046262	0.012746655989287	Pibf1/Prap1/Psma8/Rad51d/Slf1/Smpd3/Spo11/Suv39h2/Ccne1/Ccsap/Cenpc1/Cenpk/Cep63/Chtf18/Fbxo5/Kntc1/Map10/Msx2/Ncaph2/Nde1/Plk1/Racgap1/Ran/Slc25a31/Spag5/Spice1/Tex19.2/Baz1b/Dmrtc2/Eme2/Fancd2/Igf1/Kif2c/Klhl22/Lrp5/Mael/Mov10l1/Nuf2/Psrc1/Rad54l/Wrap73/Zwilch/Actr2/Bora/Ccnb1/Ccne2/Ctdp1/Gm960/Hsf1/Igf2/Kif14/Mcmdc2/Mlh1/Nek6/Pde3a/Smc3/Vps4b/Xrcc3/Ywhah/Aaas/Ccdc8/Cep85/Espl1/Klhdc8b/Mad2l1/M…
GO:0010563	negative regulation of phosphorus metabolic process	428	-0.122154743754458	-1.93447903242967	0.00174581604419775	0.0166572522046262	0.012746655989287	Ptpn2/Ptpn22/Sirpa/Traf3ip1/Ahr/Bmp4/Dkk1/Dnajc10/Drd2/Drd5/Mvp/Nck2/Nckap1l/Samsn1/Swap70/Bdkrb1/Entpd1/Errfi1/Gadd45g/Hpca/Mapk7/Nlrp12/Nos1/Ppp1r35/Ppp4c/Prkar2b/Ptpn5/Ptprc/Cactin/Fbln1/Gadd45a/Hpn/Pax6/Ppef2/Ppp1r14d/Socs4/Srcin1/Stk38/Styxl1/Bax/Cblc/Dusp19/Gskip/Il18/Jun/Lats1/Ppp2r5d/Ptprq/Tfap4/Tmem225/Tnf/Cdkn2a/Csk/Dgkq/Dusp22/Dvl1/Epha1/Fabp4/Fkbp1b/Igfbp3/Kirrel2/Men1/Met/Nog/Nupr1/P…
GO:0045936	negative regulation of phosphate metabolic process	428	-0.122154743754458	-1.93447903242967	0.00174581604419775	0.0166572522046262	0.012746655989287	Ptpn2/Ptpn22/Sirpa/Traf3ip1/Ahr/Bmp4/Dkk1/Dnajc10/Drd2/Drd5/Mvp/Nck2/Nckap1l/Samsn1/Swap70/Bdkrb1/Entpd1/Errfi1/Gadd45g/Hpca/Mapk7/Nlrp12/Nos1/Ppp1r35/Ppp4c/Prkar2b/Ptpn5/Ptprc/Cactin/Fbln1/Gadd45a/Hpn/Pax6/Ppef2/Ppp1r14d/Socs4/Srcin1/Stk38/Styxl1/Bax/Cblc/Dusp19/Gskip/Il18/Jun/Lats1/Ppp2r5d/Ptprq/Tfap4/Tmem225/Tnf/Cdkn2a/Csk/Dgkq/Dusp22/Dvl1/Epha1/Fabp4/Fkbp1b/Igfbp3/Kirrel2/Men1/Met/Nog/Nupr1/P…
GO:0006140	regulation of nucleotide metabolic process	73	-0.249497268520454	-2.17290459393516	0.00176021239535882	0.0167193668336266	0.0127941880670897	Eif6/Pdk1/Ddit4/Dnajc30/Htr2a/App/Prkaa1/Psen1/Arl2/Bcl2l1/Myc/Git1/Tigar/Eno1b/Slc4a4/Ak4/Ep300/Jmjd8/Ndufc2/Pdk2/Prkag2/Insr/Slc4a1/Entpd5/Mtch2/Hif1a/Pdk4/Vcp/Ier3/Ncor1/Ogt/Ppargc1a/Prkaa2
GO:0001954	positive regulation of cell-matrix adhesion	61	-0.254141185424584	-2.07150853879237	0.00177059461838577	0.0167926921175324	0.0128502988924396	Cdh13/Vegfa/Jup/Myoc/Vegfc/Rras/Ptpn11/Map4k4/Rac1/Utrn/Dmd/Abl1/Kdr/Lims1/Rock1/Tek/Fermt2/Cd36/Gsk3b/Cdk6/Cfl1/Emp2
GO:0071824	protein-DNA complex subunit organization	150	-0.181858630602543	-2.08648310544908	0.00178553054813174	0.0169089206712716	0.01293924065621	Cdt1/Cenpe/Fshr/Ssrp1/Taf5/Tnp2/Cenph/Rnf8/Taf1/Cenpt/Kat6a/Ptma/Rpl23/Senp6/Taf3/Taf7l/Trp53/Anp32b/Anp32e/Cenpc1/Cenpk/Dicer1/Hp1bp3/Kntc1/Polr1e/Tspyl1/Vps72/Brd2/Smarcd2/Smarcd3/Taf13/Bdp1/Brf1/Dnajc9/Gtf2e1/Mcmdc2/Shprh/Cenpn/Hells/Ikzf1/Taf7/Cenpi/Naa60/Supt6/Cdc45/Mcm3ap/Nap1l3/Smarca2/Smarca5/Taf8/Trappc12/Cenpa/Sox9/Taf6/Dr1/H3f3a/Oip5/Rsf1/Nasp/Supt16/Tnp1/Gtf2h5/Myc/Taf10/Tbp/Thra/Arid…
GO:0051973	positive regulation of telomerase activity	32	-0.349406691798908	-2.14717219297869	0.00179011974470325	0.0169269643625838	0.0129530482592352	Pkib/Mapk15/Naf1/Pnkp/Hsp90aa1/Prkcq/Klf4/Acd/Wrap53/Dkc1/Parm1/Hmbox1/Parn/Cct4/Myc/Nvl/Cct2/Mapk1/Tcp1/Map2k7/Nek7/Map3k4/Pot1a/Mapk3/Ptges3/Hsp90ab1/Tnks
GO:0003299	muscle hypertrophy in response to stress	27	-0.396390634412436	-2.27677989985411	0.00180686113375172	0.0169834175418362	0.0129962480167098	Mir208b/Trpc3/Foxo1/Hey2/Gata4/Mef2c/Gata6/Tcap/Ezh2/Ppp3ca/Mlip/Atp2a2/Myh7/Myh6
GO:0014887	cardiac muscle adaptation	27	-0.396390634412436	-2.27677989985411	0.00180686113375172	0.0169834175418362	0.0129962480167098	Mir208b/Trpc3/Foxo1/Hey2/Gata4/Mef2c/Gata6/Tcap/Ezh2/Ppp3ca/Mlip/Atp2a2/Myh7/Myh6
GO:0014898	cardiac muscle hypertrophy in response to stress	27	-0.396390634412436	-2.27677989985411	0.00180686113375172	0.0169834175418362	0.0129962480167098	Mir208b/Trpc3/Foxo1/Hey2/Gata4/Mef2c/Gata6/Tcap/Ezh2/Ppp3ca/Mlip/Atp2a2/Myh7/Myh6
GO:1900182	positive regulation of protein localization to nucleus	91	-0.21998299469476	-2.1070646357912	0.00180030933776556	0.0169834175418362	0.0129962480167098	Dmap1/Eif2ak3/Il6/Mepce/Prkcd/Tnfrsf1a/Cav2/Cdh1/Glis2/Limk2/Tert/Dtx3l/Zic1/Yap1/Parp9/Tesk1/Kat7/Prkcq/Stk11/Cd2ap/Cdk1/Ran/Shh/Zc3h12a/Brca1/Gli3/Jak2/Pik3r2/Smo/Src/Uaca/Chp2/Gper1/Pik3r1/Cacnb4/Cdk5rap3/Fyn/Mcrs1/Xbp1/Mapk14/Tgfb1/Trim8/Ubr5/Ormdl3/Mavs/Nmd3/Psen1/Zpr1/Ngfr/Park7/Npm1/Akt1/Larp7/Mapk1/Trim28/Jup/Rasl2-9/Wwtr1/Rbm22/Hdac3/Hyal2/Tgfb2/Ipo5/Ect2/Hnrnpm/Lamtor5/Tek/Fermt2/Tpr/Ta…
GO:1902117	positive regulation of organelle assembly	79	-0.238833827732872	-2.14912552961017	0.0018239629924375	0.0171186526686061	0.0130997342110369	Src/Wrap73/Cep120/Dzip1/Vps4b/Snx7/Arpc2/Htt/Mark4/Stil/Pip4k2b/Ttbk2/Dynll1/Asap1/Ccdc88a/Snx4/Pan3/Rab3gap2/Sass6/Ulk1/Il5/Msn/Wipi1/Pip4k2a/Cep135/Sdcbp/Atmin/Mapk9/G3bp2/Cnot6l/Mapk8/Pdcd6ip/Pip4k2c/Cnot2/Snx18/G3bp1/Numa1/Arhgap35/Cnot6/Rhoa/Gsk3b/Tapt1/Sh3glb1/Dync1h1/Cnot1
GO:0110020	regulation of actomyosin structure organization	105	-0.205515723847071	-2.07254125693634	0.0018275650035373	0.0171269724774291	0.0131061007917706	Arhgef18/F11r/Fhod1/Ppm1f/Tsc1/Cgnl1/Rhpn1/Tesk1/Wnt4/Arhgef10l/Coro2b/Gpr65/Nox4/Prkcq/Serpinf2/Ttc8/Alms1/Arhgef15/Sh3pxd2b/Wnt11/Bag4/Pik3r2/Smad3/Synpo2l/Pfn1/Pik3r1/Pxn/Inpp5k/Kank2/Itgb1bp1/Pfn2/Ppfia1/Ankrd23/Clasp2/Limk1/Ccdc88a/Pak2/Mkks/Ppm1e/Ppp1r9a/S1pr1/Kank4/Rgcc/Rhoc/Nf2/Wasf2/Akap13/Phldb2/Tgfb3/Prox1/Evl/Smad4/Myoc/Mtor/Rock2/Tpm1/Dlc1/Rac1/Ect2/Ptger4/Abl1/Tjp1/Stmn1/Mef2c/Cdc42…
GO:0032507	maintenance of protein location in cell	63	-0.264118355080509	-2.19671614756739	0.00184577169477984	0.0172719318679176	0.013217028300118	Rangap1/Cdk5/Syne1/Taf8/Insig1/Mprip/Pml/Ccdc88a/Vps13c/Ankrd13c/Arl2bp/Rer1/Arl2/Golph3/Gsn/Hk2/Park7/Insig2/Adcy6/Akt1/Vps13a/Hk1/Tnrc6a/Hdac3/Kdelr3/Gja1/Vps13d/Cav1/Txn1/Kdelr2/Ank3/Chchd10/Tapt1/Hnrnpu
GO:0031503	protein-containing complex localization	188	-0.16466465671829	-2.02607224626682	0.0018964238068542	0.0177196221478954	0.0135596150556359	Cacng2/Dlg2/Ift43/Mapk10/Myo6/Anks1b/Cep131/Cnih2/Dlg3/Klc3/Pacsin1/Reln/Shisa6/Terf2/1700009N14Rik/Klhl21/Ophn1/Scrib/Slc1a1/Akap5/Arhgap44/Cacng8/Exoc3l2/Grip1/Hap1/Lgi1/Rcc2/Rpgr/Smad7/Ttc21b/Atad1/Bbs1/Cplx1/Dbn1/Dlg4/Gsg1l/Itgb3/Lca5/Lca5l/Ppp3r1/Ssna1/Stx1b/Tyrobp/Wdr19/Dync2li1/Ift172/Ift57/Ift80/Stx3/Cep112/Dync2h1/Ift140/Ift81/Ift88/Kalrn/Magi2/Nacc2/Numb/Rapgef4/Wdr35/Ghsr/Grip2/Lsg1/Nm…
GO:0033275	actin-myosin filament sliding	12	-0.54051796010407	-2.1206668868224	0.00190089851617746	0.0177351581975314	0.0135715037319739	Tpm1/Actc1/Tnnc1/Myl6/Myh7/Myh6
GO:0032273	positive regulation of protein polymerization	84	-0.235226692222931	-2.18241560447092	0.00195667807496495	0.0182017236265545	0.01392853434826	Hsp90aa1/Nin/Ccl24/Fer/Icam1/Ambra1/Bag4/Dlg1/Psrc1/Rictor/Snx9/Baiap2/Pfn1/Alox15/Cdc42ep2/Myo1c/Ptk2b/Arf6/Arpc2/Pfn2/Mecp2/Ankrd53/Cdkn1b/Cttn/Fes/Nck1/Arl2/Gm14137/Pycard/Map3k1/Akap9/Apc/Lmod2/Mapre1/Prkce/Cdc42ep3/Git1/Vasp/Evl/Grb2/Mlst8/Mtor/Rac1/Clip1/Fchsd2/Mapk8/Cav1/Nckap1/Actr3/Numa1/Slain2/Cav3/Ccl26/Rhoa/Drg1
GO:0034394	protein localization to cell surface	66	-0.245895342588527	-2.09750799380901	0.00195529236595072	0.0182017236265545	0.01392853434826	Gopc/Slc28a2/Smurf1/Unc50/Abca2/Arf6/Fgf7/Gbf1/Gga3/Ric3/Hfe/Tm9sf4/Ank2/Usp4/Tor1a/Akt1/Erbb4/Gga1/Ap3b1/Hnrnpk/Picalm/Rab11b/Rab11a/Angpt1/Gpihbp1/Gga2/Vcl/Leprot/Tsc2/Hsp90ab1/Nedd4l/Ptprk/Pigu/Emp2/Actn2
GO:0046578	regulation of Ras protein signal transduction	187	-0.160740830822781	-1.97787169463123	0.00199967634609676	0.0185743132766308	0.0142136517275462	Arhgef10/Dgki/Fgf10/Gpr20/Kitl/Lpar4/P2ry10/Psd4/Abca1/Arhgap24/Met/Ophn1/Rgl2/Syde1/Arhgap44/Bcl6/Kbtbd6/Rasal1/Syngap1/Trim67/Arhgap17/Auts2/Ccdc125/Dynlt1b/Ephb2/Dennd3/Eps8l3/Notch1/Psd2/Rasgrp4/Spry4/Apoa1/Arhgef28/Cadm4/Cyth2/Eps8l1/F2rl3/Lpar1/Rasgrf2/Arfgef3/Cyth3/Kbtbd7/Lrrd1/Mcf2l/Psd/Sh3bp1/Spry1/Tnk1/Arhgef18/Eps8/F11r/Ralbp1/Stard8/Timp2/Cyth1/Kctd13/Rasgrp1/Adra1a/Adra1b/Fbp1/Gpr65/…
GO:1901028	regulation of mitochondrial outer membrane permeabilization involved in apoptotic signaling pathway	22	-0.417469422355698	-2.14027967462998	0.00200867504893289	0.0185872692593814	0.0142235660551373	Atpif1/Chchd10/Gsk3a/Gsk3b/Siva1/Sh3glb1/Ier3/Acaa2
GO:0008154	actin polymerization or depolymerization	182	-0.169722430516121	-2.07377483685905	0.00200991242031047	0.0185872692593814	0.0142235660551373	4933400A11Rik/Arhgap28/Csf3/Dbn1/Gba2/Kirrel/Lima1/Plek/Pstpip2/Shroom2/Capn1/Fhdc1/Pak3/Prkcd/Spatc1l/Spire2/Tenm1/Tlr2/Tmsb15a/Tmsb4x/Was/Abi1/Baiap2l2/Ghrl/Plekhg2/Tmod3/Catip/Cobl/Ghsr/Sh3bp1/Vil1/Arpc1b/Daam2/Eps8/Msrb2/Ssh1/Diaph1/Fmn1/Scin/Vill/Arhgap18/Dstn/Pstpip1/Slit2/Twf1/Twf2/Ccl24/Cyfip1/Dbnl/Fer/Flii/Icam1/Pfn4/Bag4/Capza1/Dlg1/Esam/Pik3r2/Rictor/Snx9/Ssh2/Arpc4/Baiap2/F2rl1/Gas7/P…
GO:2000738	positive regulation of stem cell differentiation	24	-0.376176285137395	-2.03048907515595	0.00200573614964708	0.0185872692593814	0.0142235660551373	Dhx36/Mir100/Tgfb2/Gata4/Mtch2/Ptn/Gata6/Sox6/Gsk3b/Rbm24/Tbx5
GO:0003341	cilium movement	187	0.159301893694821	2.13244344537637	0.00201455207706368	0.0186028989019629	0.0142355263517561	Nme5/Pldi/Atp2b4/Spem1/Tac4/Meig1/Cabs1/Ly6k/Rabl2/Pgk2/Ropn1/Nme8/Adam3/Eno4/Tac1/Tacr1/Tex43/Ccdc63/Rgn/Ak7/Dnali1/Tekt1/Ttll9/Cfap45/Prss55/Spinkl/Cfap157/Dnaaf1/Drc1/Drc7/Ddx4/Defb1/Iqcg/Slc9c1/Tbc1d21/Ccdc39/Cfap20/Cfap206/Dnah17/Iqcf1/Slc22a14/Spata33/Cfap52/Cfap58/Enkur/Slc22a16/Tex101/Adcy3/Armc2/Daw1/Gas2l2/Gas8/Wdr66/Kif3a/Spag6l/Tssk4/Ttc12/Bbs4/Catsper1/Cep131/Fsip2/Klc3/Nek10/Ttc29/A…
GO:0002460	adaptive immune response based on somatic recombination of immune receptors built from immunoglobulin superfamily domains	425	0.116910957691982	2.05121968002081	0.0020319291731212	0.0187359317176541	0.014337327268022	Ighv1-77/Ighv10-1/Ighv5-9/Ighv1-47/Ighv4-1/Ighv1-76/Ighv5-12-4/Ighv1-84/Ighv15-2/Mbl1/Mptx2/Ighv1-20/Ighv16-1/Ighv2-7/Ighv14-1/Ighv3-5/Ighv8-12/Cr2/Ighv7-4/H2-M1/Ighv8-2/Arg1/Ighv1-63/Ighv14-2/Ighv7-1/Ighv8-5/Ifng/Ighv14-3/Gcnt3/Zbtb7b/Ccr2/H2-M10.3/Ighv1-69/Ighv3-1/Ighv6-3/Il1b/Ighv14-4/Il7r/Loxl3/Ccl19/Ighv3-4/Mir181b-2/C8a/H2-Eb1/Ighv3-6/Pla2g4a/Cd274/Cd4/Fcgr1/Gzmb/Ighv1-19/Ighv1-53/Ighv1-62-…
GO:0051347	positive regulation of transferase activity	493	-0.115386742528365	-1.89855947020159	0.0020432210007811	0.0188125472290896	0.014395955879495	Irgm1/Irs1/Map2k4/Nod2/Pde5a/Srcin1/Unc119/Ang6/Ccl19/Dlg3/Dusp19/Edn1/Egr1/Gcg/Ikbkg/Il12b/Il18/Kitl/Nek10/Pik3r6/Reln/Ret/Tnf/Xrcc5/Aurkb/Card10/Cd40/Csk/Epha1/Ereg/Erp29/F2/Fgf2/Met/Nab2/Pot1b/Prim2/Slc1a1/Stox1/Tcl1/Ttbk1/Tyro3/Dcun1d3/Dstyk/Epgn/Grem1/Lat/Lmo4/Map3k11/Neurl1a/Tlr1/Trib1/Vangl2/Wnt5a/Adam9/Adra2b/Arhgef5/Cass4/Clspn/Dlg4/Ephb2/Ephb3/Ephb6/Ern1/Fgfr2/Gins2/Grhl2/Hnf4a/Htr2b/Ig…
GO:0060260	regulation of transcription initiation from RNA polymerase II promoter	50	-0.286402775399753	-2.1241949463831	0.00207831880786686	0.0191078086315106	0.0146218992390203	Ikzf1/Taf7/Nkx2-5/Paxip1/Irf8/Taf8/Med24/Ercc1/Taf6/Myc/Taf10/Tbp/Thra/Zfp451/Med16/Dhx36/Gtf2a1/Hey2/Sub1/Med12/Taf2/Cand1/Srf/Creb1/Med14/Med1/Gtf2a2/Med13/Psmc6/Atf7ip
GO:0045185	maintenance of protein location	95	-0.212504652585714	-2.05801804775373	0.00210020798661393	0.0192809487213596	0.0147543915094229	Nfkbia/Pfn1/Ciz1/Gopc/Hspa5/Igsf11/Fbn2/Nrros/Pkd1/Psmd10/Rangap1/Cdk5/Syne1/Tacc3/Taf8/Insig1/Mprip/Pml/Ccdc88a/Rbck1/Vps13c/Ankrd13c/Arl2bp/Lgals9/Nfkbib/Rer1/Arl2/Golph3/Thra/Gsn/Hk2/Park7/Pkd2/Ywhab/Insig2/Adcy6/Akt1/Vps13a/Hk1/Tnrc6a/Faf1/Hdac3/Kdelr3/Gja1/Vps13d/Cav1/Txn1/Kdelr2/Ank3/Chchd10/Tapt1/Hnrnpu
GO:0042149	cellular response to glucose starvation	47	-0.29686067370134	-2.14870938508667	0.00210730457466365	0.0193166591546796	0.0147817182619489	Bhlha15/Nim1k/Pmaip1/Sesn2/Eif2ak3/Sirt1/Rrp8/Becn1/Brsk1/Mybbp1a/Bcl2/Szt2/Atg14/Itfg2/Nfe2l2/Tbl2/Trp53/Pick1/Pik3c3/Sik2/Zc3h12a/Ifi204/Hspa5/Pik3r4/Sik1/Kptn/Xbp1/Foxo3/Nuak1/Prkaa1/Slc2a1/Prkag3/Sesn3/Mtmr3/Higd1a/Atf4/Prkag1/Sesn1/Prkag2/Impact/Cpeb4/Sh3glb1/Prkaa2
GO:0051284	positive regulation of sequestering of calcium ion	16	-0.479302090571058	-2.13913127244176	0.00211104756680337	0.0193166591546796	0.0147817182619489	Gstm7/Tgfb1/Pkd2/Prkce/Calm1/Calm3/Tgfb2/Trdn/Casq2/Calm2/Ryr2
GO:0016241	regulation of macroautophagy	109	-0.204874944058922	-2.09740945324286	0.00211328600233533	0.0193166591546796	0.0147817182619489	Atg2a/Becn1/Cln3/Fez1/Lrrk2/Scfd1/Tecpr1/Wdr45/Atg12/Gpsm1/Rab3gap1/Sptlc2/Tsc1/Usp30/Pim2/Atg14/Atp13a2/Nod1/Ralb/Trp53/Il4/Pik3c3/Ambra1/Ripk2/Rnf41/Slc25a4/Nrbp2/Pafah1b2/Fez2/Pik3r4/Rnf31/Snx7/Vdac1/Htt/Qsox1/Rufy4/Slc25a5/Bnip3/Pip4k2b/Supt5/Tbk1/Hdac6/Npc1/Mtm1/Snx4/Tmem39a/Vps13c/Rab3gap2/Rubcn/Ulk1/Sesn3/Wipi1/Pip4k2a/Poldip2/Trim13/Tigar/Clec16a/Atp6v0a1/Rab12/Gnai3/Mtor/Ubqln1/Sesn1/Ubq…
GO:0031396	regulation of protein ubiquitination	198	-0.159798308745855	-2.01801930651463	0.00216186294432386	0.019732083342765	0.0150996139838905	Hsp90aa1/N4bp1/Ngf/Prkcg/Rassf5/Rchy1/Rpl23/Spsb4/Axin1/Birc3/Fbxo5/Hdac8/Klhl40/Nlrc3/Plk1/Rnf20/Brca1/Dnajb2/Pdcd6/Prmt3/Ripk2/Arrb1/Fbxw7/Plaa/Rpl11/Sash1/Sprtn/Wfs1/Bag5/Birc2/Fam107a/Hspa5/Mad2l1/Ndfip2/Ubxn2a/Vps28/Cdk5rap3/Fyn/Mtbp/Otub2/Paxip1/Ppia/Psmd10/Cdk5/Gtpbp4/Skp2/Bag2/Dcun1d4/Fbxo33/Limk1/Nmi/Rpl5/Spry2/Ubr5/Psen2/Chp1/Psen1/Ubxn1/Usp4/Fzr1/Wdr70/Mta1/Park7/Pttg1ip/Xiap/Cdc20/Npm…
GO:0090151	establishment of protein localization to mitochondrial membrane	22	-0.414445496254961	-2.1247766288393	0.00217467761642182	0.0197798526779292	0.0151361685893377	Pdcd5/Samm50/Romo1/Timm13/Ap3b1/Tomm40/Bcs1l/Tomm22/Hspa4/Mtch2/Oxa1l/Sh3glb1
GO:0090329	regulation of DNA-templated DNA replication	50	-0.28451424360127	-2.11018806500138	0.0021765051147111	0.0197798526779292	0.0151361685893377	Gins2/Mcidas/Donson/Timeless/Fgfr1/Polg2/Rfc5/Cdc7/Ino80/Atg7/Cdt1/Wrnip1/Kat7/Tipin/Zfp830/Chtf18/Fbxo5/Wiz/Zmpste24/Stoml2/Endog/Lig3/Ssbp1/Zranb3/Ciz1/Rfc3/E2f8/Dscc1/Chtf8/E2f7/Gins4/Ticrr/Rfc4/Smarcal1/Brca2/Dach1/Rfc2/Npm1/Ilkap/Gins3/Mettl4/Cdk2/Blm/Atrx/Pcna
GO:0000470	maturation of LSU-rRNA	28	-0.359325316591499	-2.08685429843704	0.00217467761642182	0.0197798526779292	0.0151361685893377	Nhp2/Rpl7l1/Urb1/Znhit3/Nop2/Gtpbp4/Ddx18/Rpl35/Bop1/Eif6/Znhit6/Rpl7/Rpl10a/Npm1/Pes1/Las1l/Rpf2/Mrpl1/Rpf1/Nifk/Nsa2
GO:0042158	lipoprotein biosynthetic process	96	-0.219485739032495	-2.12690838105738	0.00217966046887522	0.0197800267297784	0.0151363017793152	Gba/Golga7/Pgap1/Pigg/Pigw/Wdr45/Atg12/Atg7/Rab3gap1/Zdhhc15/Hhatl/Pgap3/Zdhhc6/Apob/Lcat/Mttp/Pign/Porcn/Zdhhc7/Gpaa1/Pik3c3/Zdhhc9/Alox12b/Atg16l1/Dpm2/Hhat/Pigk/Pigs/Zdhhc4/Mboat4/Pigc/Wipi2/Mppe1/Pigo/Zdhhc18/Pigyl/Zdhhc12/Zdhhc20/Zdhhc3/Pigv/Zdhhc17/Pgap2/Zdhhc22/Zdhhc25/Rab3gap2/Ugcg/Ulk1/Ppm1b/Rb1cc1/Wipi1/Atg13/Dpm3/Dbi/Rabl3/Zdhhc16/Nmt2/Pigx/Wdr45b/Atg10/Zdhhc2/Zdhhc5/Nmt1/Ppm1a/Zdhhc8/…
GO:0043550	regulation of lipid kinase activity	49	-0.289103021777688	-2.12845228138511	0.00220531682140459	0.0199840994146533	0.0152924646493346	Ambra1/Fgr/Pik3r2/Src/Epha8/Pik3r1/Pdgfb/Pik3r4/Ptk2b/Rbl1/Wdr81/Dab2ip/Pdgfrb/Rb1/Wdr91/Pip4k2b/Tgfb1/Rbl2/App/Rubcn/Pip4k2a/Flt1/Dgkz/Rac1/Pip4k2c/Rb1/Nrbf2/Cd81/Rb1/Cdc42/Tek/Sh3glb1/Eef1a2/Ppp2r5a
GO:0070262	peptidyl-serine dephosphorylation	19	-0.445431100830809	-2.15654734718595	0.00221055166366895	0.0200027967614922	0.0153067724502336	Ppp2r2c/Ppp1r15b/Nck1/Ppp2r2d/Pptc7/Ppp2r1a/Ppp2r2a/Ywhae/Dusp1/Ppp5c/Ppp2cb/Ppp3ca/Ppp6c
GO:2001251	negative regulation of chromosome organization	85	-0.224312289941053	-2.08968019292529	0.00223026760681803	0.0201522891063056	0.0154211687185352	Gnl3l/Mad1l1/Smg6/Spdl1/Terf2ip/Ttk/Cdt1/Cenpe/Ercc4/Mnat1/Ten1/Atm/Dync1li1/Nat10/Prap1/Rtel1/Fbxo5/Kntc1/Pif1/Plk1/Tinf2/Acd/Baz1b/Klhl22/Src/Zwilch/Ccnb1/Xrcc3/Mad2l1/Mcrs1/Xrcc4/Smarca5/Zw10/Ercc1/Nbn/Pml/Birc5/Cep192/H3f3a/Rad50/Apc/Trip13/Ik/Ctc1/Setmar/Lcmt1/Ndc80/Terf1/Mcm2/Pot1a/Dcp2/Exosc10/Rad21/Bub3/Tpr/Atrx/Top2a/Zfp207/Hnrnpu/Tnks/Tnks2
GO:0006270	DNA replication initiation	31	-0.353838225754297	-2.14447855655471	0.00226611310584376	0.0204468889249736	0.0156466058132575	Cdt1/Mcm4/Orc1/Rny3/Rny3/Wrnip1/Kat7/Ccne1/Mcm3/Ccne2/Pola1/Ciz1/Mcm6/Cdc45/Cdc6/Gmnc/Orc6/Ticrr/Prim1/Topbp1/Mcm5/Pola2/Gins3/Orc4/Cdk2/Mcm2/Orc3
GO:0048026	positive regulation of mRNA splicing, via spliceosome	27	-0.389133337180278	-2.23509559394225	0.00229519017570606	0.0206796634831116	0.0158247322640786	Zfp64/Celf4/Dazap1/Prdx6/Slc39a5/Eif4a3/Gm21693/Rbmxl1/Prdx6b/Ncbp1/Prpf19/Tra2b/Rbm3/Thrap3/Gm7324/Ncl/Nup98/Tra2a/Rbmx/Snrnp70
GO:0016358	dendrite development	307	-0.136005908303657	-1.96679480878539	0.00230332328001097	0.0207233379843497	0.0158581533731516	Akap5/Arhgap44/Cd3e/Dcdc2a/Fbxo31/Grip1/Il1rapl1/Khdc3/Neurl1a/Nfatc4/Numbl/Sipa1l1/Ss18l1/Syngap1/Bbs1/Camk2b/Cdkl3/Ctnnd2/Dbn1/Dlg4/Dynlt1b/Ephb2/Ephb3/Kndc1/Ntn5/Pak4/Trappc4/Camk1/Camsap2/Cit/Ctnna2/D16Ertd472e/Dact1/Id1/Mfsd2a/Ntrk2/Pak3/Pten/Uba6/Abi1/Anapc2/Ankrd27/Arf4/Celsr2/Cyth2/Dlg5/Ghrl/Igsf9/Kalrn/Lpar1/Lrp8/Lzts1/Nlgn3/Numb/Rapgef4/Sez6/Ube3a/Bdnf/Chat/Cntnap2/Cobl/Cul7/Cux2/Dip2a/…
GO:0006577	amino-acid betaine metabolic process	15	-0.482542708459659	-2.09815997479471	0.00230747985119858	0.0207311615691017	0.0158641402275386	Acadm/Crat/Cpt1b/Cpt1a/Cpt2/Tmlhe/Acadl
GO:2000781	positive regulation of double-strand break repair	54	-0.266704033127147	-2.03565260429829	0.00232335703736348	0.0208441149852795	0.0159505757525066	Dmap1/Mrgbp/Spidr/Spire2/Timeless/Was/Rad51ap1/Dtx3l/Fancb/Ing3/Kdm4d/Prkdc/Ruvbl2/Ube2v2/Parp9/Pnkp/Ercc6/Fmn2/Slf1/Morf4l2/Vps72/Meaf6/Wrap53/Actr2/Kat5/Ruvbl1/Smchd1/Mbtd1/Mms19/Brd8/Actl6a/Arid2/Epc2/Wdr48/Trrap/Mgmt/Ep400/Rif1/Setmar/Actb/Ube2n/Fus/Pogz/Morf4l1/Fh1/Blm
GO:0008064	regulation of actin polymerization or depolymerization	151	-0.177889589383365	-2.04169077237858	0.00233965469065491	0.0209605143948303	0.0160396482605454	Slit2/Twf1/Twf2/Ccl24/Cyfip1/Dbnl/Fer/Flii/Icam1/Pfn4/Bag4/Capza1/Dlg1/Esam/Pik3r2/Rictor/Snx9/Ssh2/Arpc4/Baiap2/F2rl1/Pfn1/Alox15/Arpc3/Cdc42ep2/Clec2i/Myo1c/Ptk2b/Ssh3/Arf6/Arpc2/Mphosph8/Pfn2/Spta1/Arpc5/Cyfip2/Hax1/Sptb/Wdr1/Mtpn/Add3/Cttn/Mkks/Nck1/Ppp1r9a/Sema5a/Gm14137/Kank4/Pycard/Gsn/Map3k1/Lmod2/Prkce/Cdc42ep3/Kank1/Lmod3/Specc1l/Vasp/Evl/Grb2/Rasa1/Mlst8/Mtor/Tpm1/Rac1/Rdx/Sptan1/Eln/F…
GO:0030705	cytoskeleton-dependent intracellular transport	180	-0.165120246285916	-2.00564484042186	0.00234386354419186	0.0209684359903803	0.0160457101158935	Lca5/Lca5l/Ssna1/Wdr19/Agbl4/Bicd1/Bloc1s2/Camsap3/Dync2li1/Ift172/Ift57/Ift80/Klc2/Myo1h/Sun2/Uchl1/Bloc1s3/Ccdc88c/Dync2h1/Ift140/Ift81/Ift88/Myo1d/Myo1g/Myo7b/Sun1/Wdr35/Cln3/Fez1/Kifc1/Nme7/Cluap1/Hook1/Map1b/Myo15/Myo5a/Nefm/Prkcz/Trim46/Ttc21a/Hspb1/Kif3c/Myo1f/Myo5b/Rasgrp1/Tmem201/Ift52/Madd/Map2k1/Spg7/Stk11/Ccdc186/Ift122/Map1a/Map2/Myrip/Nde1/Ppfia2/Actr10/Armcx3/Bicd2/Caly/Ift20/Myo7a…
GO:0050853	B cell receptor signaling pathway	159	0.177630548026055	2.2360031196004	0.00236223132023407	0.0211028228565386	0.0161485471943838	Ighv1-77/Ighv10-1/Ighv5-9/Ighv1-47/Ighv4-1/Ighv1-76/Ighv5-12-4/Ighv1-84/Ighv15-2/Ighv1-20/Ighv16-1/Ighv2-7/Ighv14-1/Ighv3-5/Ighv8-12/Ighv7-4/Ighv8-2/Ighv1-63/Ighv14-2/Ighv7-1/Ighv8-5/Ighv14-3/Ighv1-69/Ighv3-1/Ighv6-3/Ighv14-4/Ighv3-4/Ighv3-6/Stap1/Ighv1-19/Ighv1-53/Ighv1-62-2/Ighv6-4/Ighe/Ighv1-34/Ighv1-75/Ighv5-16/Blk/Ighg3/Ighv1-50/Ighv11-1/Ighv1-23/Ighv5-4/Igll1/Ms4a1/Ighv1-16/Ighv1-36/Lpxn/Bl…
GO:0060544	regulation of necroptotic process	21	-0.410742018504006	-2.05909695607235	0.00238985741768158	0.0213194211220901	0.0163142950347205	Birc2/Bok/Birc3/Ripk3/Cflar/Slc25a4/Birc2/Ripk1/Rnf31/Casp2/Cyld/Mutyh/Casp8/Casp6/Fadd/Rbck1/Cav1/Map3k7/Ybx3
GO:0016925	protein sumoylation	41	-0.307511350035356	-2.12514256121145	0.00242793946225784	0.0216285511136444	0.0165508510770922	Rasd2/Rnf212/Tollip/Nsmce2/Rwdd3/Egr2/Gnl3l/Pias4/Cbx4/Rela/Rfpl4b/Hdac4/Mul1/Ahrr/Hmg20b/Eya1/Ifih1/Pias2/Sae1/Hdac4/Rangap1/Trpm4/Pias3/Ube2i/Uba2/Sumo3/Traf7/Park7/Zfp451/Trim28/Arnt/Hmg20a/Zmiz1/Bcl11a/Fscb/Pias1/Sumo1
GO:0150117	positive regulation of cell-substrate junction organization	32	-0.342554893987598	-2.10506656055186	0.00244702846639154	0.0217678540726819	0.0166574501052709	Myoc/Iqsec1/Ptpn11/Map4k4/Rac1/Abl1/Kdr/Lims1/Mapre2/Rock1/Tek/Fermt2/Cfl1
GO:1902686	mitochondrial outer membrane permeabilization involved in programmed cell death	36	-0.32613109558626	-2.09961855592495	0.00247304501345587	0.0219683026758678	0.0168108397134101	Atpif1/Chchd10/Gsk3a/Gsk3b/Siva1/Sh3glb1/Bnip3l/Ier3/Vdac2/Acaa2
GO:1902751	positive regulation of cell cycle G2/M phase transition	31	-0.350271113111347	-2.12285964707902	0.00249768278612881	0.022093808319936	0.0169068805999861	Wnt10b/Cdc7/Rad51b/Pbx1/Rrm2b/Cdk1/Dyrk3/Fbxo5/Smarcd3/Ccnb1/Vps4b/Dtl/Atad5/Camk2d/Mecp2/Mta3/Cdc25c/App/Npm1/Cdc25a/Lmnb1/Sin3a/Rab11a/Brd4/Cdc25b/Rrm1/Cdk4
GO:0030038	contractile actin filament bundle assembly	110	-0.197617123512593	-2.02244681226833	0.00249463029165134	0.022093808319936	0.0169068805999861	Arhgap28/Arhgef5/Itgb1bp1/Sdc4/Arap1/Arhgap6/Asap3/Fhdc1/Limch1/Rapgef3/Was/Apoa1/Lpar1/Pdlim4/Braf/Pdlim1/Arhgef18/F11r/Fhod1/Ppm1f/Tsc1/Cgnl1/Kctd13/Rhpn1/Tesk1/Wnt4/Arhgef10l/Coro2b/Gpr65/Nox4/Prkcq/Serpinf2/Ttc8/Zyx/Alms1/Arhgef15/Sh3pxd2b/Wnt11/Bag4/Pik3r2/Smad3/Src/Synpo2l/Arrb1/Pfn1/Pik3r1/Pxn/Inpp5k/Kank2/Ptk2b/Tnfaip1/Itgb1bp1/Pfn2/Ppfia1/Clasp2/Limk1/Itgb5/Ccdc88a/Fam171a1/Pak2/Mkks/Ppm…
GO:0043149	stress fiber assembly	110	-0.197617123512593	-2.02244681226833	0.00249463029165134	0.022093808319936	0.0169068805999861	Arhgap28/Arhgef5/Itgb1bp1/Sdc4/Arap1/Arhgap6/Asap3/Fhdc1/Limch1/Rapgef3/Was/Apoa1/Lpar1/Pdlim4/Braf/Pdlim1/Arhgef18/F11r/Fhod1/Ppm1f/Tsc1/Cgnl1/Kctd13/Rhpn1/Tesk1/Wnt4/Arhgef10l/Coro2b/Gpr65/Nox4/Prkcq/Serpinf2/Ttc8/Zyx/Alms1/Arhgef15/Sh3pxd2b/Wnt11/Bag4/Pik3r2/Smad3/Src/Synpo2l/Arrb1/Pfn1/Pik3r1/Pxn/Inpp5k/Kank2/Ptk2b/Tnfaip1/Itgb1bp1/Pfn2/Ppfia1/Clasp2/Limk1/Itgb5/Ccdc88a/Fam171a1/Pak2/Mkks/Ppm…
GO:0051310	metaphase plate congression	62	-0.259979562618037	-2.14328662590093	0.00250988337373133	0.0221396285847881	0.0169419437152126	Mad1l1/Spdl1/Cdt1/Cenpe/Cdc23/Kifc5b/2610002M06Rik/Eml4/Pibf1/Cenpc1/Spag5/Spice1/Ttl/Kif2c/Nuf2/Psrc1/Ccnb1/Kif14/Mlh1/Vps4b/Vps4a/Meioc/Champ1/Chmp1a/Kif18a/Trappc12/Ankrd53/Chmp4c/Zw10/Cenpf/Dctn2/Brca2/Rrs1/Kif2b/Seh1l/Cenpq/Ndc80/Rab11a/Chmp4b/Chmp1b/Cul3/Numa1/Chmp5/Chmp2a/Kpnb1/Dync1h1/Hnrnpu
GO:0006891	intra-Golgi vesicle-mediated transport	28	-0.355282528469893	-2.06337499046823	0.00250668344481756	0.0221396285847881	0.0169419437152126	Cog3/Nsf/Cog4/Trappc10/Rab6b/Copg1/Gabarapl2/Gosr2/Copa/Copg2/Cog7/Cog1/Golga5/Copz2/Cog5/Copb2/Trappc3/Vti1b/Copb1/Cux1/Cog6/Copz1
GO:0007163	establishment or maintenance of cell polarity	215	-0.154438621409289	-2.00586043358774	0.00252715620992448	0.0222608578435666	0.0170347121765712	Kif3a/Mtcl1/Pax6/Spag6l/Syne4/Ccl19/Crtam/Dctn1/Dlg3/Fgf10/Rac3/Traf3ip2/Frmd4b/Hes5/Lhx2/Ooep/Ophn1/Parvg/Rhof/Rhoh/Rnd3/Scrib/Ubxn2b/Ust/Amot/Amot/Mos/Sipa1l3/Tcirg1/Vangl2/Wnt5a/Dock8/Dynlt1b/Rab11fip2/Ankfn1/Camsap3/Cd3g/Cdk5rap2/Crb2/Lin7c/Llgl2/Sdccag8/Arf4/Crb1/Crb3/Dlg5/Fermt1/Insc/Pard3b/Bccip/Brsk1/Cyth3/Fbf1/Fez1/Lmna/Pdlim1/Sh3bp1/Spdl1/Spry1/Amotl1/Map1b/Plekhg3/Prkcz/Spint2/Cyth1/Li…
GO:0051306	mitotic sister chromatid separation	65	-0.250796679820573	-2.10376052894452	0.00254432431196435	0.0223808276646571	0.0171265168763951	Bub1b/Cdk5rap2/Cit/Pttg1/Anapc7/Nsmce2/Anapc15/Mad1l1/Spdl1/Ttk/Cdt1/Cenpe/Cdc23/Atm/Dync1li1/Prap1/Fbxo5/Kntc1/Ncaph2/Plk1/Klhl22/Zwilch/Ccnb1/Nek6/Xrcc3/Mad2l1/Cdc16/Cdc6/Rb1/Tacc3/Zw10/Birc5/Cep192/Dis3l2/Anapc4/Anapc11/Apc/Cdc26/Hecw2/Riok2/Trip13/Ppp2r1a/Ik/Lcmt1/Ndc80/Anapc1/Rb1/Cul3/Rad21/Rb1/Bub3/Anapc5/Tpr/Zfp207/Cdc27/Ube2c
GO:2000756	regulation of peptidyl-lysine acetylation	69	-0.249735364011332	-2.1564661839547	0.00254969004341954	0.0223967898382271	0.017138731636239	Kat7/Pih1d1/Sphk2/Tada2b/Hdac8/Sdr16c5/Zmpste24/Brca1/Arrb1/Muc1/Brd7/Ctcf/Noc2l/Taf7/Paxip1/Snca/Eid1/Rps6ka5/Tada2a/Tgfb1/Klf15/Pml/Iws1/App/Myocd/Prkaa1/Isl1/Park7/Zfp451/Nap1l2/Wbp2/Sirt3/Dip2b/Glyr1/Ctbp1/Chek1/Hint2/Smad4/Setd5/Sin3a/Kmt2a/Mapk3/Hdac2/Nfyc/Sox4/Prkaa2
GO:0098780	response to mitochondrial depolarisation	20	-0.412154154679203	-2.00927596409619	0.00255467264203193	0.022409346805696	0.0171483406247221	Htra2/Becn1/Gba/Mul1/Atg14/Ambra1/Smurf1/Cdc37/Hdac6/Vps13c/Ulk1/Atg13/Hk2/Gps2/Sqstm1/Huwe1/Atpif1/Mfn2/Tomm7
GO:0001964	startle response	35	0.311645379500833	2.11712006082293	0.00258141440672119	0.0226124731433202	0.0173037793199074	Grid2/Kcna1/Nrg1/Slitrk6/Drd3/Nrxn1/Otof/Npas3/Drd2/Grin3a/Grin1/Slc6a3/Pcdh15/Dvl1/Grin2d/Kcnh1/Aph1c/Dbn1/Grin2b/Ctnna2/Glra1/Pten/Csmd1/Nlgn3/Ucn/Bace1/Glrb/Npas1
GO:0030307	positive regulation of cell growth	187	-0.158492740867543	-1.95020956630521	0.00262178784808048	0.0229342801079662	0.0175500361828586	Krt17/Ngf/Ntn1/Syt3/Twf2/Zfyve27/Brat1/Cdkl5/Cyfip1/Dbnl/Golga4/Megf8/Rnd2/Cdkn2aip/Cpne5/Cyba/Exosc9/Igf1/Ilk/Itsn2/Klhl22/Ptk2/Sema7a/Slc25a4/Avp/Cib1/Map2k5/Map3k13/Parp2/Plaa/Sema4d/Wnt3a/Zfp639/Derl2/Ptk2b/Smurf1/Trpv2/Exosc4/Hbegf/Psmd10/Erbb2/Mecp2/Slc25a33/Syt17/Uts2r/Cxcl12/Flt4/Limk1/Cd38/Mtpn/Atp5g1/Cacng7/H3f3a/Taf9b/Commd5/Ncbp1/Rufy3/Sema5a/Supv3l1/Syt4/Trim32/Acsl4/Adrb1/Lpar3/Pafa…
GO:0051302	regulation of cell division	190	-0.166053515845593	-2.05352503648391	0.00263449441277231	0.0230135128273615	0.0176106675646028	Pax6/Pou5f1/Sgf29/Wnt9b/2610528A11Rik/Bbs4/Kat2a/Mrgprb5/Mrgprb8/Myo19/Aurkb/Cenpv/Ereg/Fgf2/Klhl21/Men1/Mrgpra1/Ooep/Tas1r2/Esrrb/Mrgpra3/Mrgpra7/Mrgpra9/Tada3/Thbs4/Thoc5/Aurkc/Fgfr2/Htr2b/Itgb1bp1/Kif18b/Aspm/Btc/Cit/Dll1/Efhc1/Gkn1/Mrgpra8/Ncoa3/Tas2r124/Trp63/Zfyve19/Ahctf1/Fgf3/Incenp/Insc/Mpl/Mrgpra9/Pdgfa/Becn1/Nkx3-1/Plk4/Prdm15/Prok1/Sox17/Zfyve26/Cdc14a/Fgf9/Tal1/Fgf8/Mrgpra4/Ccp110/Cs…
GO:0060261	positive regulation of transcription initiation from RNA polymerase II promoter	44	-0.299087625572245	-2.11584614617842	0.0026670066668589	0.0232652988214095	0.0178033421672098	Ikzf1/Taf7/Nkx2-5/Paxip1/Irf8/Taf8/Med24/Ercc1/Taf6/Myc/Taf10/Tbp/Med16/Dhx36/Gtf2a1/Sub1/Med12/Taf2/Cand1/Srf/Creb1/Med14/Med1/Gtf2a2/Med13/Psmc6
GO:0048312	intracellular distribution of mitochondria	12	-0.531115770420179	-2.08377835804454	0.00268864007327267	0.0234216200858159	0.0179229641406735	Armc1/Dnm1l/Mfn1/Mfn2/Ogt/Opa1/Cluh
GO:1902476	chloride transmembrane transport	53	0.271522165082412	2.23023753503598	0.00269711288886411	0.0234630220552633	0.0179546462365763	Gabra6/Gabra3/Ano2/Best2/Gabrr2/Ano9/Slc12a5/Ano3/Gabrb3/Gabra5/Gabrr3/Slc12a1/Gabrb2/Gabrg3/Cftr/Gabra1/Gabrg1/Gabrp/Glra4/Gabre/Slc26a5/Ano4/Gabra4/Slc1a1/Gabrb1/Slc4a8/Slc12a2/Ano7/Gabrd/Glra1/Ano5/Casr/Gabrr1/Slc12a3/Slc12a8/Ano1/Best1/Glrb/Clcn1/Gabra2/Gabrg2/Gabrq/Glra2/Slc12a4/Glra3/Ano6/Slc12a9/Slc1a3
GO:0042157	lipoprotein metabolic process	128	-0.189389360747667	-2.05145336002497	0.00271066108236362	0.0235484014414151	0.0180199812420432	Zdhhc14/Zdhhc19/Apoa4/Cwh43/Lypla2/Svip/Angptl8/Golga7b/Igtp/Itgb3/Npc1l1/Pigl/Zdhhc11/Ldlr/Pigp/Zdhhc2/Zdhhc24/Abhd13/Abhd17a/Apoa1/Pigb/Gba/Golga7/Lyplal1/Pgap1/Pigg/Pigw/Wdr45/Atg12/Atg7/Pemt/Rab3gap1/Samd1/Zdhhc15/Abhd12/Hhatl/Pgap3/Zdhhc6/Apoa2/Apob/Atm/Lcat/Mttp/Olr1/Pign/Porcn/Zdhhc7/Abhd17b/Gpaa1/Pemt/Pik3c3/Zdhhc9/Alox12b/Atg16l1/Dpm2/Hhat/Pigk/Pigs/Zdhhc4/Abhd10/Apod/Mboat4/Pigc/Wipi2/A…
GO:1904321	response to forskolin	51	0.268120374532315	2.1523003202229	0.00274484937669815	0.0237472771177438	0.0181721671968248	Mirlet7a-2/Mir30c-2/Mirlet7a-1/Mir342/Mir342/Mir199a-1/Mir327/Mir327/Mir744/Mir10b/Mir1224/Mir34c/Mir125b-2/Ptger3/Mir181b-2/Mir196a-1/Mir132/Mir615/Mir130a/Mir125b-1/Mir196a-2/Mir221/Adcy8/Mir652/Mir652/Adcy3/Ahr/Cftr
GO:1904322	cellular response to forskolin	51	0.268120374532315	2.1523003202229	0.00274484937669815	0.0237472771177438	0.0181721671968248	Mirlet7a-2/Mir30c-2/Mirlet7a-1/Mir342/Mir342/Mir199a-1/Mir327/Mir327/Mir744/Mir10b/Mir1224/Mir34c/Mir125b-2/Ptger3/Mir181b-2/Mir196a-1/Mir132/Mir615/Mir130a/Mir125b-1/Mir196a-2/Mir221/Adcy8/Mir652/Mir652/Adcy3/Ahr/Cftr
GO:0006310	DNA recombination	271	-0.143228950006637	-1.99639064318718	0.00273870358107373	0.0237472771177438	0.0181721671968248	Mcm8/Mei4/Mre11a/Swap70/Sycp3/Tex15/Cd28/Nhej1/Ppp4c/Ptprc/Slx4/Sycp1/Yeats4/Bcl11b/Dmc1/Exd2/Pgbd5/Polq/Rad51c/Rec8/Ercc5/Exosc3/Rbbp8/Recql4/Rpain/Terf2/Xrcc5/Actr8/Cd40/Eid3/Ino80b/Ooep/Palb2/Pot1b/Tfpt/Batf/Bcl6/H1f0/Khdc3/Rad51/Recql5/Samhd1/Tcf7/Xrcc1/Ap5s1/Ccnb1ip1/Gen1/Gins2/Meiob/Syce3/Clcf1/Dmap1/Fan1/Foxp1/Hmgb1/Lig1/Mrgbp/Rnf212/Spidr/Stat6/Tex19.1/Timeless/Tonsl/Was/Brip1/Exo1/Fancm/…
GO:0090043	regulation of tubulin deacetylation	20	-0.407783425920713	-1.98796840200973	0.00275245110443596	0.0237804234461337	0.0181975318151966	Wdr5/Zzz3/Tada2a/Bex4/Dr1/Prkaa1/Mbip/Yeats2/Bex6/Ep300/Dysf/Fnta/Fry/Prkaa2
GO:0008361	regulation of cell size	205	-0.153217983789237	-1.95457096145697	0.00275960437878265	0.0238096098727526	0.018219866191545	Plek/Rnf6/Sema3b/Slc12a2/Tmem123/Wnk3/Barhl2/Lrp1/Mt3/Nkx6-1/Pten/Rapgef3/Sema4f/Anapc2/Ist1/Lars/Rgma/Slc12a3/Slc12a8/Trp73/Ucn/Bdnf/Cln3/Cln8/Olfm1/Sema6a/Shank3/Slc6a12/Slit1/Fshr/Map1b/Rap1gap2/Trim46/Tsc1/C1qtnf9/Disc1/Iqgap3/Kcnma1/Myo5b/Slc9a3r1/Spg20/Ccdc51/Cdk5r1/D130043K22Rik/Draxin/Ngf/Ntn1/Omg/Plxna3/Prr16/Ptprs/Slc12a4/Slit2/Twf2/Xk/Zfyve27/Aqp4/Cdkl5/Cyfip1/Dbnl/Golga4/Map2/Megf8/Rn…
GO:0030865	cortical cytoskeleton organization	61	-0.246633507573851	-2.01031334625278	0.00277338782569058	0.0238958429188941	0.0182858544446237	Rab13/Vil1/Fhod1/Fmnl2/Ikbkb/Fmnl3/Strip1/Fmnl1/Racgap1/Rnd2/Dlg1/Ehd2/Rnd1/Plec/Rhobtb1/Arf6/Ezr/Rhob/Anln/Cdk5/Llgl1/Ppp2r3c/Rac2/Rhog/Wdr1/Epb41l2/Rhobtb2/Akap11/Rhoc/Tln1/Actn1/Pafah1b1/Rhod/Epb41/Rhobtb3/Rock2/Rhoq/Rac1/Ect2/Pdcd6ip/Nckap1/Epb41l3/Fhod3/Rock1/Rhoa
GO:0050911	detection of chemical stimulus involved in sensory perception of smell	32	0.335566330421099	2.17653649250455	0.00277862217592369	0.0239082811235344	0.0182953725520358	Olfr1507/Olfr105-ps/Olfr231/Olfr103/Olfr531/Slc24a4/Olfr109/Olfr1508/Olfr1509/Olfr1404/Olfr432/Olfr218/Olfr1408
GO:0061384	heart trabecula morphogenesis	37	-0.319607146023221	-2.0687821602612	0.00284117519545404	0.0243799890581342	0.0186563383761644	Bmp7/Heg1/Hey2/Smarca4/Sos1/Tgfb2/Ube4b/Bmpr1a/Fhl2/Eng/Srf/Tek/Med1/Cav3/Egln1
GO:0030866	cortical actin cytoskeleton organization	37	-0.319589392856964	-2.06866724595438	0.00284117519545404	0.0243799890581342	0.0186563383761644	Llgl2/Epb41l1/Pls1/Calr/Rab13/Vil1/Fhod1/Fmnl2/Ikbkb/Fmnl3/Strip1/Fmnl1/Racgap1/Dlg1/Ehd2/Plec/Arf6/Ezr/Anln/Cdk5/Llgl1/Epb41l2/Akap11/Tln1/Epb41/Rock2/Rhoq/Ect2/Pdcd6ip/Nckap1/Epb41l3/Fhod3/Rock1
GO:1905818	regulation of chromosome separation	76	-0.23771151543265	-2.11025694992669	0.00284574199185506	0.0243859982916166	0.018660936831601	Bub1b/Cdk5rap2/Cit/Pttg1/Anapc7/Ncapg/Nsmce2/Anapc15/Mad1l1/Ncapg2/Spdl1/Ttk/Cdt1/Cenpe/Cdc23/Mapk15/Atm/Dync1li1/Prap1/Fbxo5/Kntc1/Ncaph2/Plk1/Klhl22/Zwilch/Ccnb1/Nek6/Xrcc3/Mad2l1/Cdc16/Cdc6/Rb1/Tacc3/Zw10/Birc5/Cep192/Anapc4/Smc4/Anapc11/Apc/Cdc26/Hecw2/Riok2/Trip13/Ncapd2/Csnk2a2/Ik/Lcmt1/Ndc80/Anapc1/Ncapd3/Rb1/Cul3/Smc2/Numa1/Rad21/Rb1/Bub3/Anapc5/Csnk2a1/Tpr/Zfp207/Cdc27/Ube2c
GO:0010332	response to gamma radiation	45	-0.30356775412104	-2.15694258283857	0.00285645033091347	0.0244445484899203	0.0187057412943487	Prkdc/Xrcc6/Bcl2/Cdkn1a/Yap1/Atm/Atr/Ercc6/Trp53/Wrn/Zmpste24/Fancd2/Lig4/Hsf1/Mdm2/Xrcc2/Xrcc4/Hras/Chek2/Pml/Tmem109/Prkaa1/Bcl2l1/Brca2/Gtf2h5/Myc/Pnp/Tigar/Bak1/Tspyl5/Rnf4/Elk1/Sod2/Gpx1/Kdm1a/Cryab
GO:0070816	phosphorylation of RNA polymerase II C-terminal domain	11	-0.541790028716587	-2.04152271450111	0.00286359280670891	0.0244718426622267	0.0187266276578754	Ccnt1/Gtf2h3/Gtf2h1/Gtf2h5/Cdk7/Brd4/Cdk13/Ccnh/Ccnk
GO:0001836	release of cytochrome c from mitochondria	61	-0.245179148539333	-1.99845884438036	0.00286739998848668	0.0244718426622267	0.0187266276578754	Timm50/Tnfsf10/Cck/Trp73/Wdr35/Casp1/Cideb/Lmna/Bcl2/Bid/Hgf/Bad/Bmf/Bcl2l2/Bok/Prelid1/Trp53/Bik/Igf1/Avp/Gper1/Pam16/Bbc3/Psmd10/Casp2/Bnip3/Ppif/Mllt11/Bcl2l1/Bcl2l11/Pycard/Atp7a/Pdcd5/Akt1/Triap1/Bak1/Higd1a/Mapk9/Parl/Fxn/Dnm1l/Sod2/Gpx1/Fis1/Ghitm/Fam162a/Mff/Mfn2/Opa1
GO:0015721	bile acid and bile salt transport	30	0.336420196548688	2.1458377500596	0.00289561311179413	0.0246792322920076	0.0188853287589987	Slc10a5/Gm6614/Slc10a4/Slc10a1/Ceacam1/Gm5724/Slc10a6/Slco1a4/Mip/Aqp9/Ceacam2/Slco1a1/Slco1b2/Abcb11/Atp8b1/Slco1a6/Slco1a5/Abcc4/Hnf1a/Slco1c1/Aqp8/Slco2b1/Abcc2/Slc10a3/Nr1h4/Slc51a/Slc51b/Abcc3/Slc10a2
GO:0046068	cGMP metabolic process	15	0.473779351929627	2.15200078066228	0.00290621395850029	0.0247361557844282	0.0189288884149781	Gucy2c/Nppc/Nppb/Atp2b2/Gucy2g/Pde5a/Npr1/Rora/Gucy2e/Pde9a/Pde2a/Gucy2d/Gucy2f/Rora/Nppa/Rora
GO:0006515	protein quality control for misfolded or incompletely synthesized proteins	24	-0.364901184488479	-1.9696293942206	0.00291889986424004	0.0248106488460403	0.018985892860747	Ube2w/Hdac6/Ngly1/Tor1a/Zyg11b/Lonp2/Oma1/Aup1/Clpp/Yme1l1/Cul3/Bag6/Rnf126/Vcp
GO:0010770	positive regulation of cell morphogenesis involved in differentiation	99	-0.209076847585374	-2.05820927986144	0.00292942858660079	0.0248666300076597	0.0190287314154064	Rac3/Reln/Ache/Met/Akap5/Fbxo31/Hpse/Il1rapl1/Numbl/Ss18l1/Unc13d/Camk2b/Cass4/Cdkl3/Dbn1/Enpp2/Ephb2/Flna/Itgb3/Nedd9/P4hb/Pak3/Triobp/Anapc2/Ankrd27/Apoa1/Kalrn/Lrp8/Mpl/Numb/Braf/Calr/Cul7/Cux2/Prkdc/Ptprf/Dock5/Itpka/Myo5b/Prex1/Tesk1/Bhlhb9/C1qbp/Lims2/Xlr3b/Cdkl5/Dbnl/Mdk/Ilk/Pias2/Actr2/Baiap2/Caprin2/Cib1/Eef2k/Arpc2/Epha4/Tnik/Dnm2/Net1/Stau2/Obsl1/Rreb1/Fbxw8/Pafah1b1/Rab21/Cux1/Ptprd/C…
GO:0031058	positive regulation of histone modification	109	-0.198884420308515	-2.03608140162731	0.00293426262717274	0.0248741860074979	0.019034513505358	Kat7/Pax7/Pih1d1/Rtf1/Sphk2/Tada2b/Trp53/Dnmt1/Rnf20/Sdr16c5/Brca1/Dmrtc2/Wdr61/Arrb1/Baz2a/Ccnb1/Muc1/Brd7/Kansl1/Mtf2/Wdr5/Mcrs1/Nelfa/Paxip1/Phf1/Prdm12/Slk/Xbp1/Chtop/Mecp2/Paf1/Rps6ka5/Smarca5/BC004004/Lpin1/Tada2a/Tgfb1/Fmr1/Pml/App/Isl1/Kansl2/Nap1l2/Wbp2/Vegfa/Glyr1/Ctbp1/Asxl2/Paxbp1/Smad4/Kmt2e/Jarid2/Rif1/Ube2n/Brd4/Kmt2a/Hcfc1/Kansl3/Mapk3/Aplnr/Kdm1a/Tet1/Akap8/Nipbl/Ncor1/Ogt/Lcor
GO:0060712	spongiotrophoblast layer development	19	-0.435006550614576	-2.1060770588013	0.00298503954682619	0.0252706636534668	0.0193379107342961	Birc6/Hectd1/Xist
GO:0021510	spinal cord development	95	-0.208372449469667	-2.01799940116726	0.00298933369248646	0.0252730932955927	0.0193397699732615	Lhx5/Pax6/Tulp3/Dctn1/Hoxb8/Rab23/Reln/Foxb1/Gsx2/Mnx1/Nog/Sufu/Foxn4/Lmo4/Rfx4/Sox1/Sox12/Vit/Wnt1/Abt1/Gli2/Hoxd10/Dll1/Dll4/Dmrt3/Foxp1/Gata2/Ift172/Vstm5/Chrd/Dcc/Dync2h1/Enpp1/Gigyf2/Ift88/Lrp8/Pax3/Ascl1/Cln8/Dbx1/Fuz/Zic1/Daam2/Dab1/Gbx1/Ighmbp2/Tal1/Isl2/Lhx3/Pbx3/Tctn1/Cacna1a/Draxin/Pax7/Ptprs/Scyl3/Dicer1/Ift122/Intu/Lhx1/Phox2a/Shh/Gli3/Smo/Wnt3a/Sox11/Uncx/Phgdh/Sox13/Gdpd5/Olig2/Gdn…
GO:1901215	negative regulation of neuron death	244	-0.14355200265904	-1.95452387957258	0.00302042418933155	0.0254676675964092	0.0194886643795175	Ncoa7/Ndnf/Nmnat1/Stxbp1/Tert/Trp73/Ucn/Axl/Bdnf/Braf/Cln3/Erbb3/Gba/Lrrk2/Set/Ube2v2/Atg7/Bcl2/Mtnr1b/Slc7a11/Tsc1/Vstm2l/Dlx1/Fgf8/Il6st/Itsn1/Slc23a2/Sorl1/Bhlhb9/Bok/Cacna1a/Cd200r1/Cntfr/Draxin/Ngf/Pla2g3/Prkcg/Slc30a10/Stat3/Tldc2/Chga/Cited1/Gfral/Hdgf/Mdk/Ntrk1/Shh/Adora2a/Ambra1/Hyou1/Igf1/Ilk/Jak2/Kras/Lig4/Smo/Tnfrsf1b/Arrb1/C5ar1/Cebpb/Glp1r/Hsf1/Il27ra/Kif14/Msh2/Nos1ap/Nrbp2/Parp2/P…
GO:0007409	axonogenesis	470	-0.113198271807177	-1.82921063486547	0.00301750768253465	0.0254676675964092	0.0194886643795175	Reln/Ret/Slitrk5/Tnn/Aatk/Ache/Cacna1f/Crabp2/Dlx5/Dvl1/Epha1/Foxb1/Kel/Lhx2/Lmx1a/Mnx1/Nog/Notch3/Nrcam/Ocm/Ptpro/Rhoh/Sema3a/Sema3g/Ust/Fbxo45/Lgi1/Lrrc4c/Mapt/Nova2/Numbl/Sipa1l1/Slitrk1/Slitrk2/Syngap1/Tnr/Vangl2/Wnt5a/Aplp1/Auts2/Cdh4/Cdkl3/Celsr3/Cntn6/Dbn1/Ephb2/Ephb3/Ephb6/Fgfr2/Flrt3/Gli2/Mir9-3/Ntn5/Plxnc1/Rnf6/Sema3b/Sptbn4/Stxbp5/Barhl2/Cdh11/Cntn4/Crmp1/Ctnna2/Epha6/Foxp1/Lrp1/Mt3/Nk…
GO:0040014	regulation of multicellular organism growth	86	-0.223352652893481	-2.0917472723258	0.00304053457436147	0.0255688687473304	0.0195661066995752	Vil1/Bcl2/Fto/Gpam/Stat5a/Tshr/Ankrd26/Sgpl1/Sgip1/Stat3/Alms1/Atp8a2/Atrn/Pou1f1/Rai1/Sh3pxd2b/Zmpste24/Chd7/Dlg1/Ghrhr/Smo/Spr/Hsf1/Igf2/Stat5b/Bbs2/Ikzf1/Ezr/G6pdx/Gamt/Hmga2/Ppib/Ghrh/Foxs1/Gnas/Afg3l2/Gdf5/Pou3f2/Ptch1/App/Mkks/Agt/Adrb1/Mbd5/Prlh/Socs2/Azgp1/Hdac3/Cacna2d2/Fxn/Lgmn/Ghr/Sod1/Creb1/Pik3ca/Celf1/Nipbl/Atxn2/Ncor1/Tnks2/Cdk4
GO:0055119	relaxation of cardiac muscle	15	-0.475783180772502	-2.06876864798971	0.00303789404185616	0.0255688687473304	0.0195661066995752	P2rx4/Gsn/Akap6/Hrc/Atp1b1/Camk2g/Pik3ca/Atp2a2/Ttn
GO:0051341	regulation of oxidoreductase activity	91	-0.213183277113056	-2.04193485396576	0.00307109220645767	0.0257571523219794	0.0197101872432929	S100a1/Taco1/Gdnf/Il1a/Lgals9/Pdp1/Atp7a/Park7/Akt1/Sirt3/Npr3/Sdhaf4/Phb2/Sirt5/Nus1/Aoc3/Scarb1/Ecsit/Gnai3/Nfkb1/Dhfr/Fxn/Cav1/Slc4a1/Abl1/Fdx1/Prdx5/Oxa1l/Eng/Ndufa4/Cox17/Cav3/Tmlhe/Gsk3b/Gnai2/Rfk/Gstp1
GO:0010522	regulation of calcium ion transport into cytosol	106	-0.198291349324638	-2.00899521251987	0.00307109220645767	0.0257571523219794	0.0197101872432929	Fyn/Htt/Snca/Camk2d/Epo/P2rx1/Fkbp1a/Gstm7/Ramp3/Tgfb1/Pml/Ank2/F2r/P2rx4/Adrb1/Cxcl9/Pkd2/Trpc3/Mettl21c/Prkce/Tmem38b/Agtr1a/Dbi/Gpr39/Bak1/Calm1/Iapp/Akap6/Plcg1/Calm3/Clec4b1/Jph2/Tgfb2/Trdn/Dhrs7c/Asph/Tmbim6/Hrc/Cav1/Dmd/Abl1/Tmem38a/Aplnr/Casq2/Casq1/Calm2/Pln/Slc8a1/Ryr2
GO:0030330	DNA damage response, signal transduction by p53 class mediator	60	-0.255055265899944	-2.06518668775667	0.0030975681882489	0.0259102951767717	0.0198273769972375	Pidd1/Snai1/Bcl3/Cradd/Rps27l/Cdkn1a/Atm/Atr/Prap1/Trp53/Dyrk3/Pla2r1/Zmpste24/Spred2/Zfp385a/Ankrd1/Cops3/Muc1/Kat5/Mdm2/Usp10/Paxip1/Psmd10/Casp2/Dyrk1a/Hic1/Chek2/Foxo3/Eef1e1/Pml/Ppm1d/E2f7/Pcbp4/Brca2/Pttg1ip/Npm1/Triap1/Spred1/Acer2/Smyd2/Hipk2/Ppp2r5c/Rbm38/Kdm1a/Atrx/Mif/Sox4
GO:0072593	reactive oxygen species metabolic process	224	-0.144539428965851	-1.90906715274665	0.00309593479406484	0.0259102951767717	0.0198273769972375	Drd5/Duox2/Hbb-bh1/Hbq1a/Mpv17l/Noxo1/Thbs1/Esr2/Grin1/Hbb-bh2/Lcn2/Rab27a/Cd177/Crp/Duoxa1/Gadd45a/Itgb2l/Mpo/Atg5/Edn1/Fbln5/Il18/Tnf/Vav1/Cbs/Duoxa2/F2/Met/Ncf2/Pax2/Slc1a1/Tfap2a/Apoa4/G6pd2/Immp2l/Mapt/Xdh/Aatf/Arg2/Cbr1/COX2/Duox1/Pid1/Pmaip1/Sesn2/Trim30a/Tspo/Tyrobp/Adgrb1/Cybb/Eef1a1/Hvcn1/Mt3/Nos2/Pdk3/Plin5/Prkcd/Sirt1/Tpo/Ager/Alox5/Arf4/Ctns/Mmp3/Nqo1/Becn1/Cyp1a2/Hbp1/Lrrk2/Nox1/Pla…
GO:0031060	regulation of histone methylation	88	-0.220498279062816	-2.0764080404937	0.0031119719696052	0.0259619143019841	0.0198668775837369	Phf20/Rrp8/Gfi1/Kdm4b/Kdm4d/Lmna/Mthfr/Pax5/Pygo2/Zfp110/Ctcfl/Kdm4c/Pax7/Pih1d1/Rtf1/Dnmt1/Fendrr/Rnf20/Brca1/Dmrtc2/Wdr61/Zfp335/Baz2a/Ctcf/Gm8334/Kansl1/Kmt2b/Mtf2/Wdr5/Kdm4a/Mcrs1/Nelfa/Paxip1/Phf1/Prdm12/Prmt6/Supt6/Xbp1/Chtop/Mecp2/Paf1/Smarca5/Iws1/Zfp369/Mllt6/Kansl2/Kdm3a/Asxl2/Paxbp1/Smad4/Kmt2e/Jarid2/Rif1/Brd4/Setd7/Kmt2a/Fh1/Hcfc1/Nsd1/Kansl3/Airn/Kdm1a/Tet1/Atrx/Ogt/Lcor
GO:0099024	plasma membrane invagination	186	0.154012542728889	2.06940421118715	0.00311130832489607	0.0259619143019841	0.0198668775837369	Ighv1-77/Ighv10-1/Ighv5-9/Ighv1-47/Ighv4-1/Ighv1-76/Ighv5-12-4/Ighv1-84/Ighv15-2/Ighv1-20/Ighv16-1/Ighv2-7/Ighv14-1/Ighv3-5/Ighv8-12/Ighv7-4/Ighv8-2/Msr1/Ighv1-63/Ighv14-2/Ighv7-1/Ighv8-5/Ighv14-3/Aif1/Ighv1-69/Ighv3-1/Ighv6-3/Ighv14-4/Ighv3-4/Rab31/Ighv3-6/Stap1/BC053393/Fcgr1/Ighv1-19/Ighv1-53/Ighv1-62-2/Ighv6-4/Ighe/Ighv1-34/Ighv1-75/Ighv5-16/Snx33/Ighg3/Ighv1-50/Ighv11-1/Gulp1/Ighv1-23/Ighv5-…
GO:0044818	mitotic G2/M transition checkpoint	47	-0.287982915408384	-2.08445121870591	0.00312010063237191	0.0259758190363965	0.0198775179260935	Brsk1/Nabp1/Trim39/Cdkn1a/Orc1/Rad17/Atm/Foxn3/Zfp830/Cdk1/D7Ertd443e/Plk1/Brca1/Mbd4/Nabp2/Taok2/Uimc1/Hus1/Syf2/Dtl/Taok3/Cdk5rap3/Hmga2/Rint1/Cdc6/Ints3/Nbn/Inip/Ticrr/Fzr1/Topbp1/Nae1/Chek1/Taok1/Blm/Ier3/Babam1/Ccng1
GO:0048515	spermatid differentiation	216	0.138641574332722	1.9840016061126	0.00312187582520827	0.0259758190363965	0.0198775179260935	Nme5/Prm2/Spem1/Xlr5a/Xlr5c/Gm5934/Slxl1/Actl7a/Pygo1/Xlr4a/Tbata/Actl9/Ddias/Meig1/Jam3/3830403N18Rik/Ropn1/Spink1/Ccdc63/Spink2/Tssk2/Gm1993/Gm5168/Gm6121/Xlr5b/Capza3/Rsph1/Spinkl/Xlr4b/Catsperb/Cfap157/Drc7/Gm4297/Rimbp3/Xlr3c/Gm14525/Tssk3/Defb1/Gm2030/Iqcg/Slx/Tbc1d21/Cfap206/Fscn3/Iqcf1/Slc22a14/Tcp11x2/Tmem119/Topaz1/Zpbp2/Cfap58/Cftr/Ddx25/Ehmt2/Ica1l/Sycp3/Xlr4c/1700013H16Rik/Armc2/Dpy1…
GO:0072698	protein localization to microtubule cytoskeleton	55	-0.27439653142849	-2.11956951252106	0.0031510693540951	0.0261841823666374	0.0200369641335913	Ttk/Golgb1/Diaph1/Disc1/Mid1/Nin/Nudcd3/Pibf1/Abhd17b/Cep350/Cep63/Map1a/Spag5/Mid1/Mid2/Wrap73/Cep72/4933427D14Rik/Nsfl1c/Aurka/Hook3/Htt/Mark4/Champ1/Pard6a/Stil/Snx10/Ttbk2/Mcph1/Cep192/Dctn2/Apc/Mapre1/C2cd3/Ccdc14/Csnk1d/Cript/Abhd17c/Mapre2/Numa1/Pcm1/Gsk3b/Hnrnpu
GO:0010720	positive regulation of cell development	366	-0.125006168887999	-1.88654341470908	0.00315826605839632	0.0262094526714547	0.0200563017697329	L1cam/Lif/Nefl/Rac3/Rassf10/Reln/Ret/Tenm4/Tnf/Xrcc5/Ache/Crabp2/Cx3cl1/Faiml/Gsx2/Met/Nog/Ocm/Akap5/Aspa/Bnc1/Cx3cr1/Etv5/Fbxo31/Hap1/Hoxd11/Hpse/Il1rapl1/Jade2/Khdc3/Mapt/Neurl1a/Numbl/Rgs14/Slitrk1/Smad7/Ss18l1/Trib1/Unc13d/Bmp2/Camk2b/Cass4/Cdh4/Cdkl3/Dbn1/Enpp2/Ephb2/Flna/Itgb3/Myf6/Nedd9/Otp/Plxnc1/Qk/Tspo/Tyrobp/Aspm/Clcf1/Cyp51/Il6/Lrp1/Nkx6-1/Notch1/Ntrk2/P4hb/Pak3/Pparg/Sox10/Tiam2/Tlr2…
GO:1904294	positive regulation of ERAD pathway	13	-0.516661549495759	-2.12262273625818	0.00317642013837141	0.0263254688734671	0.0201450810352485	Tmem259/Ubqln1/Sgta/Bcap31/Cav1/Herpud1/Bag6/Usp13
GO:0035794	positive regulation of mitochondrial membrane permeability	38	-0.309350212355608	-2.05081250153234	0.0032150499136805	0.0266106559128385	0.0203633151736775	Atpif1/Chchd10/Gsk3a/Gsk3b/Siva1/Sh3glb1/Bnip3l/Ier3/Vdac2/Acaa2
GO:0007029	endoplasmic reticulum organization	81	-0.223340475190956	-2.05856148875318	0.00322984032385541	0.0266980379063645	0.0204301826376175	Lrrk2/Sec61a1/Tmcc1/Umod/Myo5a/Rab3gap1/Tmem33/Esyt1/Get4/Mapk15/Mmgt2/Sec16a/Reep2/Tle6/Zfyve27/Arl6ip1/Ccdc47/Emc4/Emc6/Emc3/Emc8/Emc9/Reep1/Vcpip1/Bnip1/Emc10/Lman2l/Lpcat3/Sec31b/Htt/Smpd4/Jagn1/Esyt2/Rab3gap2/Emc1/Mospd3/Tmem38b/Lman2/Emc7/Gak/Ubl4a/Rab18/Vapb/Trdn/Tmed2/Tram1/Sgta/Rtn3/Emc2/Sec31a/Tmem38a/Bag6/Rtn4/Reep4/Rab10/Reep5/Casq1/Wdr83os
GO:0010970	transport along microtubule	150	-0.173967193823657	-1.99594382522735	0.00324418847220566	0.0267815401756559	0.0204940812139197	Hap1/Mapt/Rpgr/Ttc21b/Bbs1/Dync1i1/Lca5/Lca5l/Ssna1/Wdr19/Agbl4/Bicd1/Bloc1s2/Camsap3/Dync2li1/Ift172/Ift57/Ift80/Klc2/Sun2/Uchl1/Bloc1s3/Dync2h1/Ift140/Ift81/Ift88/Sun1/Wdr35/Cln3/Fez1/Kifc1/Nme7/Cluap1/Map1b/Myo5a/Nefm/Prkcz/Trim46/Ttc21a/Hspb1/Kif3c/Rasgrp1/Tmem201/Ift52/Madd/Map2k1/Spg7/Stk11/Ift122/Map1a/Map2/Nde1/Actr10/Armcx3/Bicd2/Caly/Ift20/Spg11/Ttc30b/Borcs5/Flot2/Kif1a/Mak/Nefh/Pex14/…
GO:0099173	postsynapse organization	196	-0.152307709002624	-1.90986692864768	0.00326264621279052	0.0268987054432285	0.0205837397807286	Sipa1l1/Syngap1/Wnt5a/Arhgap22/Camk2b/Ctnnd2/Dbn1/Dlg4/Ephb2/Ephb3/Grin2b/Adgrb1/Dnaja3/Pak3/Pten/Zdhhc2/Abhd17a/Arf4/Ghrl/Kalrn/Lhfpl4/Lrfn4/Lrp8/Magi2/Nlgn3/Nrxn2/Numb/Rapgef4/Shisa7/Ube3a/Cnksr2/Cntnap2/Cux2/Dip2a/Farp1/Frmpd4/Ghsr/Glrb/Grip2/Il1rap/Lrrk2/Lrrtm1/Ptprf/Shank2/Shank3/Tanc1/Trem2/Zfp365/Dnm3/Slc7a11/Ssh1/Zdhhc15/Arc/Colq/Gphn/Itpka/Lrrtm2/Mtmr2/Myo5b/Nptx1/Bhlhb9/Cdk5r1/Dock10/It…
GO:0035148	tube formation	175	-0.165677014068708	-1.99319393787299	0.00328349379242496	0.0270352419697444	0.0206882218472838	Tulp3/Wnt9b/Bbs4/Fgf10/Kat2a/Rab23/Rarg/Ret/Dvl1/Fgf2/Hes5/Lhx2/Nog/Osr1/Pax2/Pax8/Prickle1/Scrib/Sufu/Tfap2a/Tgif1/Grem1/Ipmk/Lmo4/Mmrn2/Vangl2/Wnt5a/Celsr1/Edar/Fgfr2/Gatad2a/Grhl2/Hand1/Itgb1bp1/Sdc4/Trim71/Twist1/Hs2st1/Ift172/Ift57/Notch1/Sdccag8/Apaf1/Atoh8/Cdh1/Fgf3/Mks1/Ovol2/Pax3/Rgma/Ski/Stk3/Adm/Alx1/Cobl/Fuz/Kdm2a/Lias/Luzp1/Mthfd1/Mthfr/Shank3/Spint1/Cluap1/Phactr4/Rara/Shroom3/Spint…
GO:0045792	negative regulation of cell size	13	-0.513305771440451	-2.10883604978038	0.00334272337595663	0.0274406776325742	0.0209984740339226	Akt1/Mtor/Rdx/Pten/Tsc2/Cav3/Rhoa/Mfn2/Cfl1
GO:1904385	cellular response to angiotensin	21	-0.401165462757566	-2.01108858123169	0.0033457873948707	0.0274406776325742	0.0209984740339226	Nfe2l2/Slc30a10/Ahcyl1/Src/Hsf1/Agtrap/Camk2a/Agt/Rap1gds1/Agtr1a/Nfkb1/Rock2/Rac1/Cav1/Car2/Rock1/Actn2
GO:0043555	regulation of translation in response to stress	20	-0.400584461046269	-1.95287302101121	0.0033457873948707	0.0274406776325742	0.0209984740339226	Eif2ak4/Ppp1r15b/Eif2s1/Pml/Nck1/Eif2ak1/Rbm4/Rbm4/Npm1/Eif4g1/Rbm4/Slc35a4/Ddx3x/Tmed2/Impact/Fech
GO:0046039	GTP metabolic process	28	-0.346606325670576	-2.01298619160035	0.0033699011778968	0.0276025541935001	0.0211223470959082	Lrrk2/Nme7/Entpd7/Ampd3/Nme4/Ampd2/Nme3/Ran/Impdh1/Nme2/Gimap7/Pnp/Ak3/Gimap9/Nme1/Rasl2-9/Gtpbp1/Ak4/Gnai3/Rhoq/Nme6/Mfn1/Rhoa/Opa1
GO:0061351	neural precursor cell proliferation	186	-0.155223399790497	-1.90507397819307	0.00337500252350427	0.0276084836780045	0.0211268845249056	Adgrg1/Arx/Dixdc1/Hhip/Kif3a/Lhx5/Lrp2/Pax6/Rpgrip1/Frs2/Rassf10/Rora/Slc6a4/Zfp423/Zfp503/Ctsz/Cx3cl1/Fgf2/Lhx2/Nog/Optn/Zzef1/Cx3cr1/Emx1/Numbl/Wnt1/Wnt5a/Bbs1/Dbn1/Fgfr2/Flna/Gli2/Hhex/Otp/Psmg1/Six3/Trim71/Aspm/Dll4/Gata2/Notch1/Rora/Sox10/Akna/Fgfr1/Ift88/Insm1/Lyn/Melk/Numb/Pitx3/Rora/Sox5/Ascl1/Bdnf/Cntnap2/Foxg1/Lrrk2/Shank3/Spint1/Wnt2/Dagla/Id4/Spint2/Disc1/Fgf8/Acsl6/Gjc2/Id2/Lims2/Trp…
GO:0051402	neuron apoptotic process	297	-0.133437724497171	-1.91293500836115	0.00338465185689621	0.0276515534474669	0.0211598428741057	Il18/Jun/Nefl/Pou4f1/Sncb/Tfap2d/Tnf/Aatk/Barhl1/Casp9/Ctsz/Cx3cl1/Esr1/Foxb1/Grik5/Hmox1/Hrk/Ncf2/Nupr1/Optn/Slc1a1/Tfap2a/Tyro3/Ccl3/Cx3cr1/G6pd2/Map3k11/Nfatc4/Syngap1/Thrb/Tmtc4/Amigo2/Foxq1/Pmaip1/Reg3b/Siah1b/Tyrobp/Cit/Clcf1/Grm7/Lrp1/Map3k12/Mt3/Ntrk2/Pak3/Siah1a/Sirt1/Tnfrsf1a/Trp63/Ager/Apaf1/Chl1/Enpp1/Epor/Ndnf/Nmnat1/Nqo1/Pawr/Pitx3/Pou4f3/Stxbp1/Tert/Trp73/Ascl1/Axl/Bace1/Bdnf/Braf/…
GO:0006356	regulation of transcription by RNA polymerase I	29	-0.353288987435329	-2.07916591550929	0.00340594554115913	0.0277694228095736	0.0212500402363114	Smarcb1/Flna/Eif2ak3/Wdr75/Heatr1/Dedd/Lyar/Pdcd7/Pih1d1/Dhx33/Phf8/Ppp1r15a/Zmpste24/Ubtf/Baz2a/Rasl11a/Maf1/Pwp1/Erbb2/Smarca5/Utp15/Ippk/Wdr43/Ncl/Atf4/Nol11/Smarca4/Mtor
GO:0003183	mitral valve morphogenesis	12	-0.524312273418863	-2.05708553399386	0.00340788540583637	0.0277694228095736	0.0212500402363114	Acvr1/Zfpm1/Zfpm2/Smad6/Gata4/Bmpr1a/Efna1/Sox4/Bmpr2
GO:1901983	regulation of protein acetylation	81	-0.222199439955324	-2.04804440181955	0.00341439719943194	0.0277865846926674	0.0212631730518104	Atg5/Kat2a/Lif/Msx3/Piwil2/Fam161a/L3mbtl2/Nfyb/Arntl/Nfya/Smarcb1/Snai2/Auts2/Twist1/Camk1/Gata2/Rapgef3/Sirt1/Dip2a/Ruvbl2/Terf2ip/Thap7/Atg7/Cep295/Kat7/Pih1d1/Sphk2/Tada2b/Hdac8/Sdr16c5/Zmpste24/Brca1/Arrb1/Muc1/Brd7/Ctcf/Kat5/Noc2l/Taf7/Paxip1/Snca/Xbp1/Eid1/Rps6ka5/Tada2a/Tgfb1/Klf15/Pml/Iws1/App/Myocd/Prkaa1/Isl1/Park7/Zfp451/Nap1l2/Wbp2/Sirt3/Dip2b/Glyr1/Ctbp1/Chek1/Hint2/Smad4/Ddx3x/Setd…
GO:0010921	regulation of phosphatase activity	83	-0.224605135831512	-2.07067884212472	0.00342577852343004	0.0278432798289604	0.0213065579624617	Ppp1r15a/Ripk3/Bag4/Jak2/Ppp1r17/Smad3/Cd300a/Chp2/Hsp90b1/Itga2/Sema4d/Ppargc1b/Cdk5rap3/Htt/Pdgfrb/Vrk3/Lpin1/Ppp1r15b/Ppp6r1/Rpl5/Csnk2b/Mprip/Ppp1r26/Nuak1/Ppp1r11/Chp1/Cmya5/Mgat5/Ppp1r9b/Bod1/Magi2/Mtmr9/Uri1/Calm1/Ppp6r2/Vcan/Ppp1r12a/Calm3/Mastl/Rock2/Tgfb2/Ppp1r36/Slc39a10/Ppp6r3/Mef2c/Rock1/Tiprl/Rcan1/Hsp90ab1/Calm2/Gnai2
GO:0003151	outflow tract morphogenesis	85	-0.2162673467027	-2.01473397155324	0.00343149768624045	0.0278538686063301	0.0213146608296585	Fzd1/Hand2/Isl1/Rarb/Foxh1/Vegfa/Heyl/Sfrp2/Smad4/Bmp7/Hey2/Smarca4/Crkl/Atf2/Tgfb2/Parva/Smad6/Gata4/Eln/Lrp6/Tbx20/Bmpr1a/Mef2c/Eng/Gata6/Hif1a/Cdc42/Plxnd1/Cited2/Nipbl/Nedd4/Bmpr2
GO:0030518	intracellular steroid hormone receptor signaling pathway	101	-0.206967376782436	-2.04315842750528	0.00344161441541554	0.0279000798432208	0.0213500231290492	Rnf6/Rwdd1/Cyp7b1/Foxp1/Ncoa3/Ntrk2/Sirt1/Trp63/Zfp366/Cry2/Ddrgk1/Klf9/Ube3a/Bdnf/Calr/Nkx3-1/Trim68/Ufm1/Vps18/Calcoco1/Fshr/Safb/Yap1/Foxa1/Cry1/Hdac1/Peg13/Brca1/Ghrhr/Igf1/Jak2/Pias2/Safb2/Src/Trerf1/Gper1/Ywhah/Zbtb7a/Kank2/Ncor2/Ppargc1b/Taf7/Fkbp4/Hmga2/Skp2/Ncoa2/Ubr5/Per1/Isl1/Uba5/Clock/Kdm3a/Park7/Vps11/Foxh1/Wbp2/Nr3c1/Heyl/Phb/Phb2/Zmiz1/Ep300/Smarca4/Tmf1/Ufl1/Kmt2d/Sfrp1/Ppp5c/Cno…
GO:0010972	negative regulation of G2/M transition of mitotic cell cycle	58	-0.256123947430729	-2.04943615482991	0.00350164755376154	0.028313962976377	0.0216667395870401	Aven/Brcc3/Donson/Fhl1/Fhl4/Zfyve19/Brsk1/Nabp1/Trim39/Cdkn1a/Orc1/Rad17/Atm/Foxn3/Zfp830/Cdk1/D7Ertd443e/Plk1/Brca1/Mbd4/Nabp2/Taok2/Uimc1/Hus1/Syf2/Dtl/Taok3/Vps4a/Cdk5rap3/Hmga2/Rint1/Cdc6/Gpr132/Chmp4c/Ints3/Nbn/Inip/Ticrr/Fzr1/Topbp1/Nae1/Chek1/Taok1/Blm/Rad21/Ier3/Usp47/Babam1/Ccng1
GO:1904591	positive regulation of protein import	58	-0.255592329074334	-2.04518228520508	0.00350164755376154	0.028313962976377	0.0216667395870401	Ran/Shh/Zc3h12a/Brca1/Gli3/Jak2/Pik3r2/Smo/Uaca/Chp2/Gper1/Pik3r1/Xbp1/Mapk14/Tgfb1/Ubr5/Mavs/App/Psen1/Tomt/Zpr1/Pdcd5/Mapk1/Trim28/Jup/Rasl2-9/Rbm22/Hdac3/Hyal2/Ipo5/Ect2/Tomm70a/Hnrnpm/Tek/Tpr/Tardbp/Hsp90ab1
GO:0070203	regulation of establishment of protein localization to telomere	10	-0.550838204123579	-2.00249747237446	0.00352066302334595	0.0284312697672765	0.0217565064519728	Cct3/Wrap53/Dkc1/Cct4/Cct2/Cct7/Tcp1/Cct8/Terf1
GO:0071364	cellular response to epidermal growth factor stimulus	34	-0.310062892935663	-1.94841498668201	0.00352561969430872	0.0284348892736638	0.0217592762126874	Stat5b/Inpp5k/Arpc2/Dab2ip/Erbb2/Sox9/Zpr1/Akt1/Erbb4/Git1/Ireb2/Snx6/Knstrn/Ncl/Plcg1/Rasa1/Zfp36l1/Ptpn11/Ptpn12/Med1/Cfl1
GO:0006390	mitochondrial transcription	18	-0.430393096076706	-2.02549328476502	0.00355357866478333	0.0286042900175377	0.0218889070173342	Mthfs/Polrmt/Mterf1b/Mterf4/Tefm/Ppargc1b/Tfam/Slc25a33/Foxo3/Tfb2m/Mrpl12/Prkaa1/Sirt3/Mettl4/Tfb1m/Mterf2/Chchd10
GO:0030049	muscle filament sliding	10	-0.549557560066745	-1.99784186485192	0.00355569420861734	0.0286042900175377	0.0218889070173342	Tpm1/Tnnc1/Myl6/Myh7/Myh6
GO:0006089	lactate metabolic process	19	-0.426340343616256	-2.06411976018085	0.00359976727505784	0.0289219518519615	0.0221319918955953	Htt/Slc37a4/Ldhc/Park7/Hagh/Tigar/Pnkd/Mtch2/Glo1/Hif1a/Mrs2/Ldha/Ldhb
GO:0032205	negative regulation of telomere maintenance	31	-0.339123173546479	-2.05529623643941	0.00362375705852232	0.0290188456111006	0.0222061380632874	Gnl3l/Smg6/Terf2ip/Ercc4/Ten1/Atm/Nat10/Rtel1/Pif1/Tinf2/Acd/Src/Mcrs1/Xrcc4/Ercc1/Nbn/Pml/Rad50/Ctc1/Terf1/Pot1a/Dcp2/Exosc10/Hnrnpu/Tnks/Tnks2
GO:0065004	protein-DNA complex assembly	114	-0.195312026691627	-2.03949307216145	0.00362563030625452	0.0290188456111006	0.0222061380632874	Senp6/Taf3/Taf7l/Trp53/Anp32b/Cenpc1/Cenpk/Dicer1/Hp1bp3/Kntc1/Polr1e/Tspyl1/Brd2/Taf13/Bdp1/Brf1/Dnajc9/Mcmdc2/Shprh/Cenpn/Hells/Ikzf1/Taf7/Cenpi/Naa60/Cdc45/Nap1l3/Smarca2/Smarca5/Taf8/Trappc12/Cenpa/Sox9/Taf6/Dr1/H3f3a/Oip5/Rsf1/Nasp/Gtf2h5/Taf10/Tbp/Thra/Nap1l1/Rad52/Nap1l2/Npm1/Taf1b/Tspyl5/Tcf4/Hey2/Itgb3bp/Smarca4/Kat6b/Taf2/Terf1/Mcm2/Rnf4/Tspyl4/Cand1/Zfp827/Pogz/Asf1a/Creb1/Nap1l4/Gtf2a…
GO:0009408	response to heat	91	-0.211283506694777	-2.02373826986146	0.00361839903996178	0.0290188456111006	0.0222061380632874	Akt1/Polr2d/Scn2b/Dhx36/Hsbp1l1/Zfp709/Trp53inp1/Mtor/Map2k7/Tgfb1i1/Prkaca/Psip1/Ywhae/Mapk8/Pirt/Hspb2/Sumo1/Hspa4/Dnaja2/Nf1/Sod1/Tpr/Vcp/Dhx9/Hsp90ab1/Rbbp7/Casq1/Hspb7/Hsbp1
GO:0071816	tail-anchored membrane protein insertion into ER membrane	15	-0.470143258850664	-2.04424551619244	0.00363681564251699	0.0290714781462037	0.0222464141430731	Get4/Mmgt2/Emc4/Emc6/Emc3/Emc8/Emc9/Emc10/Emc1/Emc7/Ubl4a/Sgta/Emc2/Bag6
GO:0046677	response to antibiotic	33	-0.346139944925534	-2.15721345328147	0.00364444523769154	0.0290955900178741	0.0222648653095479	Kat7/Rpl23/Trp53/Hdac8/Zc3h8/Jak2/Slc1a3/Endog/Mdm2/Cdkn1b/Mir208b/Rsrc1/Jak1/Cbl/Aoc3/Ets1/Cyb5r4/Mef2c/Ppp2cb/Hif1a/Ezh2/Hdac2/Dusp18/Vkorc1/Crip1
GO:0019081	viral translation	18	-0.42833200756282	-2.01579349872701	0.00368398162776875	0.0293561016542794	0.0224642170495391	Eif3l/Eif3d/Ssb/Eif3a/Mcts1/Dhx9/Pcbp2/Csde1
GO:0030832	regulation of actin filament length	154	-0.172713981613174	-2.00114219525533	0.00368638536708249	0.0293561016542794	0.0224642170495391	Slit2/Twf1/Twf2/Ccl24/Cyfip1/Dbnl/Fer/Flii/Icam1/Neb/Pfn4/Bag4/Capza1/Dlg1/Esam/Pik3r2/Rictor/Snx9/Ssh2/Arpc4/Baiap2/F2rl1/Pfn1/Alox15/Arpc3/Cdc42ep2/Clec2i/Myo1c/Ptk2b/Ssh3/Arf6/Arpc2/Mphosph8/Pfn2/Spta1/Arpc5/Cyfip2/Hax1/Sptb/Wdr1/Mtpn/Add3/Cttn/Mkks/Nck1/Ppp1r9a/Sema5a/Gm14137/Kank4/Pycard/Gsn/Map3k1/Lmod2/Prkce/Cdc42ep3/Kank1/Lmod3/Specc1l/Vasp/Evl/Grb2/Rasa1/Mlst8/Mtor/Tpm1/Rac1/Rdx/Sptan1/E…
GO:0019236	response to pheromone	102	0.211294675343603	2.31243591349329	0.00371805765258862	0.0295337400691139	0.0226001515804306	Vmn1r54/Vmn1r198/Vmn1r230/Vmn1r78/Vmn1r212/Vmn1r233/Vmn1r229/V1ra8/Vmn1r22/Vmn1r35/Vmn1r226/Vmn1r185/Vmn1r47/Vmn1r192/Vmn1r37/Vmn1r42/Vmn1r18/Vmn1r188/Vmn1r216/Vmn1r23/Vmn2r26/Vmn1r193/Vmn1r66/Vmn2r1/Vmn1r19/Gng8/Vmn1r30/Vmn1r52/Vmn1r206/Vmn1r225/Vmn1r67/Vmn1r7/Vmn1r28/Vmn1r9/Vmn1r227/Vmn1r38/Vmn1r199/Vmn1r228/Vmn1r50/Vmn1r202/Vmn1r36/Vmn1r45/Vmn1r5/Vmn1r70
GO:0098696	regulation of neurotransmitter receptor localization to postsynaptic specialization membrane	16	-0.458274444301683	-2.04528462206085	0.00371669904897451	0.0295337400691139	0.0226001515804306	Magi2/Rapgef4/Ghsr/Dag1/Prkcz/Map2k1/Gpc6/Camk2a/Tnik/Hras/Iqsec2/Rap1a/Magi2/Gpc4/Gsk3b/Adam10
GO:1901020	negative regulation of calcium ion transmembrane transporter activity	32	-0.331059577374866	-2.03442560043382	0.00372994931296372	0.0295909312161789	0.0226439160542054	Gstm7/Fmr1/Gnb5/1810037I17Rik/Pkd2/Calm1/Calm3/Gpr35/Ubqln1/Atp1a2/Dysf/Ywhae/Rrad/Casq2/Calm2/Pln/Sln
GO:0086069	bundle of His cell to Purkinje myocyte communication	14	-0.469637199697756	-2.00265770854622	0.00377027308932009	0.0298732567516857	0.0228599604794136	Trpm4/Dsc2/Dsg2/Jup/Ctnna3/Scn5a/Pkp2/Cacna2d1/Dsp/Tbx5
GO:0017004	cytochrome complex assembly	29	-0.349739598000119	-2.05827715362591	0.00380274291464116	0.0300927221614076	0.0230279023491115	Coa4/Pet100/Cox18/Smim20/Surf1/1190007I07Rik/Cyba/Cox19/Sco1/Uqcc3/Slc25a33/Hccs/Taco1/Lyrm7/Cox15/Cox10/Uqcc1/Uqcc2/Coa3/Bcs1l/Coa6/Cox20/Oxa1l/Coa5/Timm21/Cox17
GO:0070200	establishment of protein localization to telomere	17	-0.441596715373593	-2.01733742638965	0.00381907281687474	0.0301840755088082	0.0230978088185868	Cct5/Cct3/Acd/Nabp2/Wrap53/Dkc1/Brca2/Cct4/Cct2/Cct7/Tcp1/Cct8/Terf1/Pot1a/Zfp827
GO:0090042	tubulin deacetylation	23	-0.403402186094489	-2.13999911488651	0.00383463808152191	0.0302170366686426	0.023123031740126	Wdr5/Zzz3/Tada2a/Bex4/Hdac6/Dr1/Prkaa1/Mbip/Yeats2/Bex6/Sirt2/Ep300/Dysf/Fnta/Fry/Prkaa2
GO:0031057	negative regulation of histone modification	48	-0.287812210666871	-2.11003106338728	0.00383463808152191	0.0302170366686426	0.023123031740126	Kdm4b/Kdm4d/Pax5/Thap7/Atg7/Kdm4c/Pih1d1/Sphk2/Dnmt1/Fendrr/Hdac8/Sdr16c5/Brca1/Gm8334/Mtf2/Noc2l/Taf7/Wdr5/Kdm4a/Otub2/Phf1/Prmt6/Snca/Supt6/Ubr5/Mllt6/Kdm3a/Zfp451/Ctbp1/Otub1/Jarid2/Kdm5a/Sin3a/Ube2b/Fh1/Ppp4r2/Kdm1a/Trip12
GO:0055062	phosphate ion homeostasis	18	0.398628486064189	1.94554423716067	0.00384240738992411	0.0302170366686426	0.023123031740126	Pth/Tfap2b/Fgf23/Fgfr4/Sfrp4/Enpp3/Spp1/Pthlh/Slc34a1/Alpl/Slc34a2/Enpp1/Slc34a3/Abcc6/Gcm2/Umod/Slc9a3r1
GO:0072506	trivalent inorganic anion homeostasis	18	0.398628486064189	1.94554423716067	0.00384240738992411	0.0302170366686426	0.023123031740126	Pth/Tfap2b/Fgf23/Fgfr4/Sfrp4/Enpp3/Spp1/Pthlh/Slc34a1/Alpl/Slc34a2/Enpp1/Slc34a3/Abcc6/Gcm2/Umod/Slc9a3r1
GO:1903170	negative regulation of calcium ion transmembrane transport	44	-0.290734663998553	-2.05675449529164	0.00386597371111706	0.0303267365622081	0.0232069775667344	Gstm7/Tgfb1/Fmr1/Gnb5/1810037I17Rik/Pkd2/Prkce/Akt1/Calm1/Calm3/Gpr35/Ubqln1/Atp1a2/Dysf/Tgfb2/Trdn/Ywhae/Rrad/Casq2/Calm2/Pln/Sln
GO:0071496	cellular response to external stimulus	277	-0.1378957287949	-1.93363156066609	0.0038613639134938	0.0303267365622081	0.0232069775667344	Axl/Becn1/Brsk1/Cradd/Cyp27b1/Gba/Lrrk2/Mir874/Mybbp1a/Ndor1/Pck1/Rragc/Sipa1/Wdr45/Atg7/Bcl2/Cdkn1a/Cdkn2b/Dag1/F11r/Tsc1/Usp33/Bmf/Mir3473c/Nprl3/Piezo2/Rxra/Szt2/Wnt4/Atg14/Atg4b/Ercc6/Itfg2/Kcnk4/Nfe2l2/Nr1h4/Ralb/Rnf152/Tbl2/Trp53/Ttc5/Wrn/Zfyve1/Aqp3/Folr1/Kif26a/Mir148b/Myh13/Pick1/Pik3c3/Sik2/Wnt11/Zc3h12a/Dapl1/Ifi204/Tmem150c/Adora2b/Ankrd1/Fosl1/Krt20/Map1lc3b/Map3k5/Mir194-2/P2rx7/Wdr…
GO:0070997	neuron death	411	-0.118703198762187	-1.85897357451409	0.00387210422699386	0.0303370948567084	0.0232149040611531	Grin1/Kmo/Lcn2/Mir124a-2/Nlrp1a/Nos1/Ppp2r2b/Ptpn5/Alg13/Ccl12/Daxx/Fas/Il13/Itpr1/Map2k4/Pcsk9/Trim2/Zfp746/Bax/Btbd10/Egr1/Faim2/Il18/Jun/Nefl/Pou4f1/Rilpl1/Sarm1/Sncb/Tfap2d/Tnf/Aatk/Ache/Barhl1/C1qa/Casp9/Ctsz/Cx3cl1/Esr1/Foxb1/Grik5/Hmox1/Hrk/Ncf2/Nupr1/Optn/Slc1a1/Tfap2a/Tyro3/Ccl3/Cx3cr1/G6pd2/Map3k11/Mapt/Nfatc4/Syngap1/Thrb/Tmtc4/Wnt1/Wnt5a/Amigo2/Eno2/Foxq1/Grin2b/Pmaip1/Reg3b/Siah1b/Ty…
GO:0097581	lamellipodium organization	86	-0.218437890561539	-2.04571942994833	0.00390007156225603	0.0304804849357482	0.0233246306827678	Vav2/Was/Abi1/Akirin1/Epha2/Kit/P2ry12/Plxnb3/Snx1/Vav3/Vil1/Hrg/Hdac4/Abi3/Myo9b/Slit2/Twf1/Twf2/Whamm/Ablim3/Ajuba/Coro1b/Cyfip1/Fer/Spata13/Src/Ablim1/Actr2/Hdac4/Pik3r1/Pxn/Nup85/Arpc2/Bin3/Arpc5/Fgd4/Dnm2/Rac2/Ccdc88a/Cttn/Rreb1/Coro1c/Nck1/S1pr1/Golph3/Atp7a/Pdpn/Srgap2/Wasf2/Cdh13/Rhod/Arhgef6/Kank1/Itgb1/Plce1/Mtor/Mstn/Plekho1/Rac1/Capzb/Vcl/Nckap1/Actr3/Arhgef7/Cdc42/Parvb/Abi2/Cfl1
GO:0006107	oxaloacetate metabolic process	11	-0.529001706703538	-1.99333495081738	0.00389658818841106	0.0304804849357482	0.0233246306827678	Got1/Mdh1/Cs/Mdh2/Got2
GO:0070534	protein K63-linked ubiquitination	60	-0.251571413714246	-2.03697787924363	0.00392702423643274	0.0306531458653234	0.0234567562845807	Pnkp/Rnf8/Birc2/Rnf152/Traf1/Trim21/Magel2/Trim27/Traf3/Plaa/Sash1/Trim12a/Birc2/Trim12c/Ube2e2/Wwp2/Otub2/Rnf186/Traf2/Ube2dnl1/Arih2/Traf6/Ube2e3/Ubr5/Ube2t/Trim5/Prpf19/Rnf213/Gps2/Ube2o/Ddx3x/Otub1/Ube2v1/Itch/Trim56/Ube2n/Ube2s/Rnf4/Ube2b/Rnf126/Hectd1/Trip12/Ube2v1/Nedd4
GO:0007091	metaphase/anaphase transition of mitotic cell cycle	61	-0.240729140826155	-1.96218676608601	0.00393657924874989	0.0306897469985978	0.0234847646288703	Bub1b/Cdk5rap2/Cit/Anapc7/Nsmce2/Anapc15/Mad1l1/Spdl1/Ttk/Cdt1/Cenpe/Cdc23/Atm/Dync1li1/Prap1/Fbxo5/Kntc1/Plk1/Klhl22/Zwilch/Ccnb1/Nek6/Xrcc3/Mad2l1/Cdc16/Cdc6/Rb1/Tacc3/Zw10/Birc5/Cep192/Anapc4/Anapc11/Apc/Cdc26/Hecw2/Riok2/Trip13/Ik/Lcmt1/Ndc80/Anapc1/Rb1/Cul3/Rad21/Rb1/Bub3/Anapc5/Tpr/Zfp207/Cdc27/Ube2c
GO:0032387	negative regulation of intracellular transport	64	-0.256067620694118	-2.13419409020885	0.00395001467280706	0.0307564722733261	0.023535824918545	Pkia/Derl2/Inpp5k/Abca2/Itgb1bp1/Rangap1/Cdk5/Snx3/Insig1/Arfip1/Chp1/Pkig/Park7/Erlec1/Kcne1/Ube2j1/Cryaa/Hdac3/Angpt1/Akap1/Hrc/Nup153/Snx12/Txn1/Sumo1/Gdi1/Nf1/Ubac2/Cd36/Cryab/Tpr/Ei24/Ogt/Vps35/Sar1a/Pln
GO:0032878	regulation of establishment or maintenance of cell polarity	24	-0.35814460349371	-1.93315935494029	0.00396573368011556	0.0308407920104672	0.0236003490470892	Igf1/Krit1/Rictor/Rnf41/Bcas3/Wdpcp/Flot2/Ptk2b/Llgl1/Rufy3/Gsn/Kank1/Rap1b/Cdh5/Tek/Arfgef1/Cfl1
GO:1901214	regulation of neuron death	368	-0.120234180305159	-1.8131116220983	0.00397966267774369	0.0309110006262678	0.0236540748994748	Ncoa7/Ndnf/Nmnat1/Nqo1/Pawr/Pitx3/Stxbp1/Tert/Trp73/Ucn/Ascl1/Axl/Bace1/Bdnf/Braf/Casp1/Cdc34/Cln3/Ddit3/Erbb3/Gba/Lrrk2/Mybl2/Ptprf/Set/Trem2/Ube2v2/Atg7/Bcl2/Lancl1/Mtnr1b/Ralbp1/Slc7a11/Ssh1/Tsc1/Vstm2l/Bad/Dlx1/Fgf8/Hdac4/Ikbkb/Il6st/Itsn1/Kcnma1/Slc23a2/Sorl1/Atm/Bhlhb9/Bok/Cacna1a/Cd200r1/Cdk5r1/Cntfr/Draxin/Ngf/Pla2g3/Prkcg/Rab29/Sigmar1/Slc30a10/Stat3/Tldc2/Trp53/Chga/Cited1/Gfral/Hdgf/It…
GO:0031668	cellular response to extracellular stimulus	220	-0.153317951398301	-2.01656623283885	0.00402179798376719	0.0311998522553748	0.0238751132978217	Axl/Becn1/Brsk1/Cyp27b1/Gba/Lrrk2/Mir874/Mybbp1a/Ndor1/Pck1/Rragc/Sipa1/Wdr45/Atg7/Bcl2/Cdkn1a/Cdkn2b/Tsc1/Usp33/Bmf/Nprl3/Rxra/Szt2/Wnt4/Atg14/Atg4b/Ercc6/Itfg2/Nfe2l2/Nr1h4/Ralb/Rnf152/Tbl2/Trp53/Ttc5/Wrn/Zfyve1/Aqp3/Folr1/Kif26a/Myh13/Pick1/Pik3c3/Sik2/Zc3h12a/Dapl1/Ifi204/Adora2b/Fosl1/Krt20/Map1lc3b/Map3k5/P2rx7/Wdr24/Wipi2/Fam107a/Hspa5/Inhbb/Kank2/Mios/Nr4a2/Pik3r4/Plec/Ppara/Sik1/Slc39a5/…
GO:0000463	maturation of LSU-rRNA from tricistronic rRNA transcript (SSU-rRNA, 5.8S rRNA, LSU-rRNA)	16	-0.452944515286059	-2.02149708167346	0.00404560223291472	0.0313302940471656	0.0239749314806863	Rpl7l1/Urb1/Znhit3/Gtpbp4/Ddx18/Rpl35/Bop1/Znhit6/Rpl7/Npm1/Pes1/Rpf2/Nifk
GO:0097428	protein maturation by iron-sulfur cluster transfer	10	-0.545346521934614	-1.98253320769536	0.00404854758973204	0.0313302940471656	0.0239749314806863	Glrx5/Ciao1/Isca2/Mms19/Nfu1/Cisd3/AK157302/Hscb/Isca1
GO:1903238	positive regulation of leukocyte tethering or rolling	14	0.462965718884776	2.02452615361573	0.00410166073454131	0.0316249073994524	0.0242003789317616	Gp1ba/Ccr2/Fut7/Itga4/Chst4/Ptafr/Sele/Chst2/Fut4/Capn1/Elane/Selp/Pawr
GO:0010952	positive regulation of peptidase activity	170	-0.169001793447647	-2.02116589885869	0.00409910212646607	0.0316249073994524	0.0242003789317616	Nlrp3/Prss22/Tnfrsf23/Bcl10/Grin1/Hip1r/Mbp/Nlrp1a/Slc11a2/Alox12/Cldn4/Fas/Mefv/St18/Bax/Cldn3/Efna3/Ret/Tfap4/Tnf/Usp50/Vsir/Casp9/Cdkn2a/Ctsh/Men1/Psme2/S100a9/Slc1a1/Ttbk1/Xdh/Aph1c/Atp2a3/Grin2b/Il24/Laptm5/Malt1/Pmaip1/Tbc1d10a/Dapk1/Dnaja3/Eif2ak3/Hmgb1/Ift57/Khdc1b/Nek5/Pparg/Sirt1/Tnfsf10/Ager/Aim2/Apaf1/Cck/Ddrgk1/Htra2/Lyn/Pawr/Pdcd2/Pidd1/Prr7/Wdr35/Antxr1/Casp1/Cideb/Cradd/Nkx3-1/Nlr…
GO:0002028	regulation of sodium ion transport	95	-0.202415011466326	-1.9603041235342	0.00409791494761008	0.0316249073994524	0.0242003789317616	Scn1b/Bpifa5/Drd4/Gper1/P2rx7/Ywhah/Nos3/Sik1/Nkx2-5/Serpine2/Wnk2/Camk2d/Nkain1/Tesc/Arf1/Atp1b2/Dnm2/Gnas/Tgfb1/Cnksr3/Per1/Chp1/Akt2/Mllt6/P2rx4/Slmap/Kif5b/Snta1/Akt1/Scn2b/Hecw2/Agrn/Dmpk/Atp1a2/Scn5a/Dmd/Kcnq1/Atp1b1/Akt3/Ank3/Cav3/Stk39/Stom/Nedd4l/Atp1b3/Nedd4/Wnk1/Atp1a1/Slc8a1/Klhl24/Fxyd1
GO:0033045	regulation of sister chromatid segregation	69	-0.239609087420597	-2.06902573224397	0.00411852681697817	0.0316880522509352	0.0242486993683773	Khdc3/Mos/Bub1/Gen1/Bub1b/Cdk5rap2/Cit/Pttg1/Anapc7/Nsmce2/Anapc15/Becn1/Mad1l1/Spdl1/Ttk/Cdt1/Cenpe/Cdc23/Mapk15/Atm/Dync1li1/Prap1/Fbxo5/Kntc1/Plk1/Klhl22/Zwilch/Ccnb1/Nek6/Xrcc3/Mad2l1/Rmi2/Cdc16/Cdc6/Rb1/Tacc3/Zw10/Birc5/Cep192/Anapc4/Anapc11/Apc/Cdc26/Hecw2/Riok2/Trip13/Ik/Lcmt1/Ndc80/Anapc1/Rb1/Cul3/Numa1/Rad21/Rb1/Bub3/Anapc5/Tpr/Zfp207/Hnrnpu/Cdc27/Ube2c
GO:0072332	intrinsic apoptotic signaling pathway by p53 class mediator	76	-0.230977752819782	-2.05047873797471	0.00413961142525621	0.0316880522509352	0.0242486993683773	Sirt1/Trp63/E2f2/Rrp8/Trp73/Zfp385b/Bcl3/Mybbp1a/Rps27l/Cdkn1a/Shisa5/Rrm2b/Bok/Eda2r/Stk11/Trp53/Aen/Cep63/Ifi204/Zfp385a/Cdip1/Msh2/Muc1/Rpl11/Bbc3/Mdm2/Phlda3/Atad5/Ell3/Dyrk2/Chek2/E2f1/Rrn3/Wwox/Pml/Steap3/Casp6/Ddit4/Tmem109/Brca2/Myc/Pycard/Pttg1ip/Trp53bp2/Triap1/Hnrnpk/Bdkrb2/Ep300/Rps7/Pdk2/Hipk1/Mdm4/Hipk2/Ppp2r5c/Bag6/Kdm1a/Sh3glb1/Mif/Perp/Usp28
GO:0005979	regulation of glycogen biosynthetic process	29	-0.347277035332112	-2.04378455253666	0.00413340821118739	0.0316880522509352	0.0242486993683773	Mtor/Ppp1cb/Insr/Irs2/Sorbs1/Cd36/Epm2aip1/Ppp1r3c/Ppp1r3d/Ppp1ca/Grb10
GO:0010962	regulation of glucan biosynthetic process	29	-0.347277035332112	-2.04378455253666	0.00413340821118739	0.0316880522509352	0.0242486993683773	Mtor/Ppp1cb/Insr/Irs2/Sorbs1/Cd36/Epm2aip1/Ppp1r3c/Ppp1r3d/Ppp1ca/Grb10
GO:0086012	membrane depolarization during cardiac muscle cell action potential	17	-0.437820625878031	-2.0000871924101	0.00413999604483441	0.0316880522509352	0.0242486993683773	Cacna1g/Slmap/Scn2b/Cacna1d/Cacnb2/Scn5a/Cacna2d1/Ank3/Cav3/Cacna1c
GO:0099111	microtubule-based transport	184	-0.15732679890059	-1.92432410132912	0.00412492100899199	0.0316880522509352	0.0242486993683773	Hap1/Invs/Mapt/Rpgr/Ttc21b/Bbs1/Dnah11/Dpcd/Dync1i1/Lca5/Lca5l/Spef2/Ssna1/Wdr19/Agbl4/Bicd1/Bloc1s2/Camsap3/Dync2li1/Ift172/Ift57/Ift80/Klc2/Sun2/Uchl1/Bloc1s3/Dnah1/Dync2h1/Ift140/Ift81/Ift88/Stk36/Sun1/Wdr35/Adcy10/Cfap221/Cln3/Fez1/Kifc1/Nme7/Spag16/Ulk4/Cluap1/Map1b/Myo5a/Nefm/Prkcz/Trim46/Ttc21a/Cfap54/Hspb1/Kif3c/Rasgrp1/Slc9a3r1/Tmem201/Ift52/Madd/Map2k1/Spg7/Stk11/Aqp4/Ccdc40/Dnah9/Ift12…
GO:0045780	positive regulation of bone resorption	26	-0.359309464272173	-2.02653144221611	0.00416889654078439	0.0318705824033056	0.0243883772114787	Tnfsf11/Ltbp3/Src/Idua/Dcstamp/Ppargc1b/Syk/Mc4r/Tnfrsf11a/Tmem64/Trf/Ahsg/Fshb/Fcgr4/Lrp6/Prkca/Ptger4/Car2/Tfrc
GO:1900076	regulation of cellular response to insulin stimulus	75	-0.234605253026429	-2.0738650475177	0.0041814038769332	0.0319274990942103	0.024431931662723	Mir143/Pparg/Prkcd/Sirt1/Socs1/Enpp1/Ptpre/Ptprj/Socs3/Ptprf/Myo5a/Prkcb/Prkcz/Rela/Ankrd26/C1qtnf9/Sorl1/Gkap1/Nr1h4/Prkcq/Ncoa5/Rps6kb1/Src/Igf2/Sco1/Appl2/Inpp5k/Myo1c/Trim72/Pip4k2b/Atp2b1/Uso1/Nck1/Prkaa1/Agt/Pip4k2a/Tns2/Bglap/Lpl/Kank1/Bglap2/Ahsg/Mstn/Adipor1/Ptpn11/Prkca/Pip4k2c/Ybx1/Grb14/Sorbs1/Tsc2/Snx5/Gsk3a/Inppl1/Mfn2/Opa1/Nucks1/Osbpl8/Gnai2/Grb10
GO:0048268	clathrin coat assembly	18	-0.422026822848653	-1.98612037103475	0.00427079629436645	0.032511142520576	0.0248785540638791	Sgip1/Caly/Cltb/Epn1/Ap1b1/Nsg2/Eps15/Nsg1/Picalm/Fcho2/Ap2b1/Hip1/Clta/Snap91/Cltc
GO:0071071	regulation of phospholipid biosynthetic process	20	-0.392861732202519	-1.91522425957859	0.00427330539869312	0.032511142520576	0.0248785540638791	Rab38/Htr2c/Pcx/Pdgfa/Scp2/Nr1h4/Bscl2/Capn2/Lpcat1/Slc27a1/Pdgfb/Abca2/Lpin1/Htr2a/Chp1/Idh1/Erbb4/Adgrf5/Fabp3
GO:0060485	mesenchyme development	286	-0.133014752941272	-1.88666323283046	0.00426685734331582	0.032511142520576	0.0248785540638791	Smad7/Snai2/Trim62/Trip10/Vangl2/Wnt5a/Bmp2/Fgfr2/Flna/Hand1/Hnf1a/Htr2b/Poglut1/Ppp3r1/Sema3b/Tcf7l2/Twist1/Axin2/Crb2/Cyp26a1/Dact3/Erg/Fam83d/Il6/Notch1/Phox2b/Pten/Radil/Ranbp3l/Sema4f/Sox10/Ager/Akna/Chrd/Col1a1/Dlg5/Fgfr1/Foxc1/Gata5/Ovol2/Pawr/Pax3/Rbpj/Snai1/Tiam1/Alx1/Bambi/Cul7/Eomes/Erbb3/Fuz/Nkx2-1/Notch4/Otud5/Phldb1/Sema6a/Spry1/Tbx2/Tgfbr2/Wnt2/Bcl2/Dag1/Fgf9/Phactr4/Yap1/Fgf8/Foxa…
GO:0150116	regulation of cell-substrate junction organization	65	-0.24256497784788	-2.03471045336706	0.00428796137619544	0.0325833402405598	0.0249338020416691	Ptk2/Smad3/Src/Apod/Bcas3/Pik3r1/Wdpcp/Fam107a/Lamtor2/Arf6/Itgb1bp1/Slk/Clasp2/Epb41l5/Coro1c/Phldb2/Vegfa/Rhod/Ldb1/Myoc/Iqsec1/Dlc1/Ptpn11/Map4k4/Rac1/Peak1/Abl1/Kdr/Lims1/Vcl/Mapre2/Pten/Rock1/Ptpra/Efna5/Tek/Fermt2/Cfl1/Clasp1
GO:0043558	regulation of translational initiation in response to stress	14	-0.464331510385289	-1.9800328406533	0.00430410399616118	0.0326273844997459	0.0249675061012133	Eif2ak4/Ppp1r15b/Eif2s1/Pml/Nck1/Eif2ak1/Npm1/Tmed2/Impact/Fech
GO:0051645	Golgi localization	14	-0.464283420055245	-1.97982777071797	0.00430410399616118	0.0326273844997459	0.0249675061012133	Dab1/Slc9a3r1/Tbccd1/Stk11/Copg1/Golga2/Hook3/Ywhaz/Uvrag/Arhgap21/Stk25/Arcn1/Cdc42
GO:0019318	hexose metabolic process	240	-0.137570292232574	-1.86006760576668	0.00431505956877245	0.03267116530642	0.0250010085585666	Igf1/Lrp5/Nln/Pomc/Src/Wdtc1/Adora2b/Apod/Clk2/Dcxr/Igf2/Man1c1/Man2b1/Mlycd/Pik3r1/Inpp5k/Midn/Ppara/Sik1/Slc2a8/Snord35a/Wdr5/Crtc2/Fam3c/G6pdx/Man2a2/Man2b2/Pgm2l1/Dyrk2/Kat2b/Mapk14/C1qtnf3/Chst15/Ncoa2/Pask/Tff3/Galm/Pdk1/Dlat/Foxk1/G6pc2/Obp2a/Ppp1r3a/B4galt1/Oas1g/Onecut1/Prkaa1/Akt2/Aldoart2/Chst1/Kcnj11/Myc/Bckdk/Hk2/Foxo1/Akt1/Nfe2l1/Nr3c1/Pgm5/Tigar/Eno1b/Gnpda1/Sord/Ins1/Oma1/Pgk1/Hk1…
GO:0045050	protein insertion into ER membrane by stop-transfer membrane-anchor sequence	10	-0.538473890423277	-1.95754868932501	0.00433017881583838	0.0327463282871615	0.0250585256476322	Emc4/Emc6/Emc3/Emc8/Emc9/Emc10/Emc1/Emc7/Emc2
GO:0031122	cytoplasmic microtubule organization	61	-0.239176289287636	-1.94952945036544	0.00437746719321599	0.0330642941169021	0.0253018431527202	Map10/Plk3/Dlg1/Katna1/Tubgcp6/Cep120/Cib1/Tubgcp3/Fsd1/Ezr/Hook3/Slk/Tacc3/Tubgcp4/Camsap1/Tubg2/Ccdc88a/Chp1/Apc/Pafah1b1/Cep126/Tacc2/Rab11a/Trdn/Cript/Clip1/Clip4/Numa1/Tubg1/Pcm1/Dst/Slain2/Cav3/Kpnb1/Rhoa/Dync1h1/Clasp1
GO:1901361	organic cyclic compound catabolic process	427	-0.113990064054322	-1.80846318070753	0.00439792449406762	0.0331790786890963	0.0253896799361622	Tnfrsf1b/Urah/Acaa1a/Brf1/Cant1/Dcp1a/Dffa/Dnd1/Drosha/Edc3/Endog/Hsf1/Lsm5/Mlh1/Mlycd/Ncbp2/Nt5c2/Nudt5/Nudt7/Pam16/Pnldc1/Upf1/Ywhah/Aldh6a1/Casc3/Lsm2/Moxd1/Nudt16/Smg7/Aifm1/Cnot11/Eif4a3/Exosc4/Magohb/Maoa/Meioc/Mir466l/Nt5m/Nudt1/Rbm7/Traf2/Acmsd/Adal/Cdadc1/Dera/Dkc1/Lsm4/Nudt11/Tnrc6c/Angel2/E2f1/Gspt2/Hprt/Khsrp/Lsm6/Mettl16/Nudt7/Secisbp2/Syncrip/Tet2/Abcd1/Carhsp1/Cidea/Fmr1/Nudt19/Sam…
GO:0045862	positive regulation of proteolysis	334	-0.124569214854772	-1.83496343914279	0.00441678821321241	0.0332815809566675	0.025468117911814	Socs4/St18/Ubqln2/Bax/Cldn3/Ecscr/Efna3/Nkd2/Osbpl7/Ret/Rnf180/Tfap4/Tnf/Usp50/Vsir/Casp9/Cdkn2a/Ctsh/Dvl1/Fam122a/Men1/Nupr1/Prickle1/Psme2/S100a9/Slc1a1/Ttbk1/Cdc20b/Hpse/Rhbdd1/Rnf14/Smad7/Trib1/Trim67/Xdh/Adam9/Angptl8/Aph1c/Atp2a3/Cbfa2t3/Grin2b/Il24/Laptm5/Malt1/Pacsin3/Pmaip1/Tbc1d10a/Agbl4/Dapk1/Dnaja3/Eif2ak3/Hmgb1/Ift57/Khdc1b/Nek5/Pparg/Pten/Sart3/Sirt1/Tnfsf10/Usp5/Ager/Aim2/Apaf1/Cck…
GO:0042771	intrinsic apoptotic signaling pathway in response to DNA damage by p53 class mediator	42	-0.295417181062468	-2.04084060281435	0.00444818769096431	0.0334781858793698	0.0256185662141331	Ifi204/Zfp385a/Cdip1/Msh2/Muc1/Bbc3/Phlda3/Atad5/Ell3/Dyrk2/Chek2/Pml/Steap3/Ddit4/Tmem109/Brca2/Pycard/Triap1/Hnrnpk/Ep300/Hipk1/Hipk2/Ppp2r5c/Bag6/Kdm1a/Mif/Usp28
GO:0033002	muscle cell proliferation	241	-0.137576314430306	-1.86472979912184	0.00445899179014363	0.033519500858684	0.0256501817424359	Ang6/Edn1/Egr1/Frs2/Il12b/Il18/Jun/Mmp2/Mmp9/Npr1/Tenm4/Tnf/Xrcc5/Ctnnbip1/Cx3cl1/Ereg/Esr1/Fgf2/Hes5/Hmox1/Igfbp3/Nog/Notch3/Vgll4/Trib1/Bmp2/Ern1/Fgfr2/Itgb3/Prkar1a/Tcf7l2/Tnfaip3/Adamts1/Ang4/Elane/Foxp1/Il6/Mir143/Myd88/Notch1/Pparg/Pten/Sirt1/Vipr2/Ager/Akirin1/Enpp1/Fgfr1/Foxc1/Kalrn/Kcnk2/P2ry6/Pim1/Rbpj/Tert/Trp73/Ddit3/Nox1/Prkdc/Tbx2/Tgfbr2/Wnt2/Xrcc6/Cdkn1a/Efemp2/Fgf9/Il6ra/Ralbp1/Rb…
GO:0090075	relaxation of muscle	33	-0.341337490723931	-2.12728359697813	0.00449807817582523	0.0337730703034877	0.0258442210979432	Hrc/Atp1b1/Sod1/Camk2g/Pik3ca/Atp2a2/Pln/Slc8a1/Sln/Ttn
GO:0010718	positive regulation of epithelial to mesenchymal transition	46	-0.284774465569242	-2.04408230035807	0.00457184850730196	0.0342861457022039	0.0262368426134045	Myocd/Isl1/Rgcc/Lef1/Pdpn/Tgfb3/Sdcbp/Smad4/Wwtr1/Bmp7/Smad2/Zfp703/Mtor/Tgfb1i1/Tgfb2/Bcl9l/Tbx20/Eng/Fermt2/Ezh2/Hdac2
GO:0062099	negative regulation of programmed necrotic cell death	17	-0.434391457467725	-1.98442179107293	0.0045892893824906	0.0343760666690834	0.0263056529800218	Birc2/Bok/Birc3/Cflar/Slc25a4/Birc2/Ripk1/Rnf31/Casp2/Mutyh/Casp8/Fadd/Rbck1/Cav1/Map3k7/Ybx3
GO:0032922	circadian regulation of gene expression	71	-0.238169867029583	-2.0722123452443	0.00459812376955521	0.0344013838844421	0.0263250265135926	Nr1d1/Clock/Mta1/Ngfr/Npas2/Rbm4/Rbm4/Noct/Nampt/Csnk1d/Usp2/Lgr4/Nudt12/Rbm4/Atf4/Hdac3/Kdm5a/Nr0b2/Mycbp2/Ppp1cb/Prmt5/Kmt2a/Huwe1/Hdac2/Ncor1/Ogt/Hnrnpu/Ppargc1a/Ppp1cc/Ppp1ca
GO:1902108	regulation of mitochondrial membrane permeability involved in apoptotic process	40	-0.297735464205096	-2.0269204424456	0.00465381366203353	0.0347356245756751	0.026580798057208	Bcl2l1/Bcl2l11/Them4/Rhot2/Rhot1/Atf2/Mtch2/Atpif1/Chchd10/Gsk3a/Gsk3b/Siva1/Sh3glb1/Bnip3l/Ier3/Vdac2/Acaa2
GO:0061572	actin filament bundle organization	166	-0.16160139977733	-1.90584316472273	0.00465133861370433	0.0347356245756751	0.026580798057208	Arhgap28/Arhgef5/Dbn1/Espnl/Flna/Itgb1bp1/Lcp1/Lima1/Plek/Sdc4/Arap1/Arhgap6/Asap3/Fhdc1/Id1/Limch1/Pls3/Rapgef3/Spire2/Triobp/Was/Apoa1/Baiap2l2/Lpar1/Pawr/Pdlim4/Pls1/Shroom1/Braf/Pdlim1/Shank3/Vil1/Arhgef18/Eps8/Espn/F11r/Fhod1/Ppm1f/Tsc1/Cgnl1/Kctd13/Rhpn1/Tesk1/Wnt4/Arhgef10l/Cald1/Coro2b/Fmn2/Gpr65/Myh10/Nox4/Prkcq/Serpinf2/Shank1/Ttc8/Zyx/Alms1/Arhgef15/Coro1b/Sh3pxd2b/Wnt11/Bag4/Fscn2/Pik…
GO:0003279	cardiac septum development	119	-0.185779325891709	-1.9625304879666	0.00466703733049194	0.0347931494602987	0.0266248179175134	Lrp2/Nrp2/Sema3c/Tgfbr1/Frs2/Jag1/Snx17/Nog/Pax8/Sufu/Lmo4/Pcsk5/Smad7/Vangl2/Wnt5a/Dnah11/Fgfr2/Hand1/Pde2a/Stra6/Tab1/Cntrl/Lrp1/Notch1/Ift88/Mks1/Rbpj/Zbtb14/Fuz/Ltbp1/Luzp1/Tbx2/Tgfbr2/Hoxa13/Rara/Fgf8/Nprl3/Gja5/Id2/Myh10/Ptk7/Robo2/Sall4/Slit2/Trp53/Msx2/Nphp3/Tgfbr3/Wnt11/Chd7/Dctn5/Fgfrl1/Smo/Mdm2/Nos3/Sox11/Tbx1/Nkx2-5/Dhrs3/Nfatc1/Acvr1/Dnm2/Matr3/Notch2/Zfpm1/Dvl3/Zfpm2/Ank2/Ndst1/Robo…
GO:0014912	negative regulation of smooth muscle cell migration	28	-0.338012433012581	-1.96307542549078	0.00470447808513535	0.0349895557581942	0.026775114225851	Tpm1/Sema6d/Bmpr1a/Mef2c/Ndrg4/Rhoa/Igfbp5/Gstp2/Ppargc1a/Gstp1
GO:0010971	positive regulation of G2/M transition of mitotic cell cycle	28	-0.337752223451264	-1.96156420594556	0.00470447808513535	0.0349895557581942	0.026775114225851	Wnt10b/Cdc7/Rad51b/Pbx1/Rrm2b/Cdk1/Fbxo5/Smarcd3/Ccnb1/Vps4b/Dtl/Camk2d/Mecp2/Mta3/Cdc25c/App/Cdc25a/Lmnb1/Sin3a/Rab11a/Brd4/Cdc25b/Rrm1/Cdk4
GO:0072595	maintenance of protein localization in organelle	39	-0.31128113052393	-2.08489425409941	0.00471062213787275	0.0349939856579074	0.0267785041251584	Ciz1/Hspa5/Rangap1/Cdk5/Syne1/Taf8/Insig1/Pml/Ankrd13c/Arl2bp/Rer1/Arl2/Hk2/Park7/Insig2/Akt1/Hk1/Hdac3/Kdelr3/Gja1/Txn1/Kdelr2/Chchd10/Tapt1/Hnrnpu
GO:0033146	regulation of intracellular estrogen receptor signaling pathway	32	-0.325445811961178	-1.9999279182855	0.00472017820623365	0.0349959850988845	0.0267800341606044	Cyp7b1/Ncoa3/Trp63/Zfp366/Ddrgk1/Ufm1/Vps18/Fshr/Yap1/Foxa1/Brca1/Src/Kank2/Skp2/Isl1/Uba5/Vps11/Foxh1/Wbp2/Phb2/Ufl1/Kmt2d/Cnot2/Strn3/Ufsp2/Med1/Carm1/Lbh/Cnot1
GO:0060606	tube closure	108	-0.190595898970107	-1.94040957097443	0.0047219887932695	0.0349959850988845	0.0267800341606044	Lrp2/Tulp3/Bbs4/Fgf10/Kat2a/Rab23/Rarg/Dvl1/Lhx2/Nog/Pax2/Prickle1/Scrib/Sufu/Tfap2a/Tgif1/Lmo4/Vangl2/Wnt5a/Celsr1/Gatad2a/Grhl2/Sdc4/Trim71/Twist1/Ift172/Ift57/Apaf1/Mks1/Pax3/Rgma/Ski/Adm/Alx1/Cobl/Fuz/Kdm2a/Lias/Mthfd1/Mthfr/Spint1/Cluap1/Phactr4/Rara/Shroom3/Spint2/Tsc1/Cdk20/Mthfd1l/Cecr2/Kdm6a/Ptk7/Sall4/Deaf1/Folr1/Fzd3/Grhl3/Ift122/Brd2/Cc2d2a/Pfn1/Sema4c/Zic2/Fzd6/Sec24b/Stil/Tgfb1/Traf…
GO:0051304	chromosome separation	97	-0.203935526335726	-1.99744371077356	0.00475820400519419	0.035181703002063	0.0269221513714017	Khdc3/Mos/Recql5/Bub1/Gen1/Meiob/Bub1b/Cdk5rap2/Cit/Pttg1/Anapc7/Fancm/Ncapg/Nsmce2/Anapc15/Hfm1/Mad1l1/Ncapg2/Spdl1/Top3a/Ttk/Cdt1/Cenpe/Ercc4/Cdc23/Mapk15/Atm/Dync1li1/Prap1/Fbxo5/Kntc1/Ncaph2/Plk1/Eme2/Klhl22/Zwilch/Ccnb1/Mlh1/Nek6/Xrcc3/Espl1/Mad2l1/Cdc16/Cdc6/Rb1/Tacc3/Zw10/Birc5/Cep192/Dis3l2/Smarcad1/Anapc4/Smc4/Anapc11/Apc/Cdc26/Hecw2/Mus81/Riok2/Trip13/Ncapd2/Ppp2r1a/Csnk2a2/Ik/Lcmt1/Ndc…
GO:0070933	histone H4 deacetylation	10	-0.535583531376453	-1.94704118159917	0.00475262639224703	0.035181703002063	0.0269221513714017	Hdac1/Baz2a/Hdac4/Rest/Smarcad1/Rcor1/Sirt2/Hdac3/Hdac9/Hdac2
GO:0010918	positive regulation of mitochondrial membrane potential	15	-0.459617692738648	-1.99847895265078	0.00477120715981456	0.0352365381228927	0.0269641129394179	Akt2/Myc/Akt1/Ndufc2/Mfn1/Gsk3b/Vcp/Mfn2/Nnt
GO:0060411	cardiac septum morphogenesis	78	-0.222825205805762	-1.99707329175317	0.00480202250163	0.0353908002429053	0.0270821591904935	Gja5/Id2/Robo2/Slit2/Trp53/Msx2/Tgfbr3/Wnt11/Chd7/Fgfrl1/Smo/Mdm2/Nos3/Sox11/Tbx1/Nkx2-5/Dhrs3/Nfatc1/Acvr1/Notch2/Zfpm1/Dvl3/Zfpm2/Robo1/Fzd1/Isl1/Rarb/Sav1/Heyl/Prox1/Slit3/Smad4/Bmp7/Hey2/Rbm15/Tgfb2/Parva/Smad6/Gata4/Lrp6/Tbx20/Bmpr1a/Eng/Gata6/Aplnr/Cited2/Egln1/Sox4/Bmpr2/Tbx5
GO:0046931	pore complex assembly	21	-0.389961001520603	-1.95491932902932	0.00480331774344806	0.0353908002429053	0.0270821591904935	Nup107/Bad/Cct3/Plekha7/Ano6/P2rx7/Nup205/Pdzd11/Atp5g1/Ndc1/Nup93/Cct8/Tspan33/Nup98/Nup153/Rtn4/Atp5g3/Adam10
GO:1900077	negative regulation of cellular response to insulin stimulus	44	-0.285460326105751	-2.01944206057363	0.00484056830234851	0.0354200765493866	0.0271045623457541	Nucb2/Pid1/Mir143/Pparg/Prkcd/Socs1/Enpp1/Ptpre/Ptprj/Socs3/Ptprf/Prkcb/Prkcz/Rela/Ankrd26/Prkcq/Ncoa5/Rps6kb1/Sco1/Appl2/Inpp5k/Trim72/Pip4k2b/Nck1/Prkaa1/Pip4k2a/Tns2/Lpl/Kank1/Ahsg/Mstn/Prkca/Pip4k2c/Ybx1/Grb14/Tsc2/Gsk3a/Inppl1/Grb10
GO:0090169	regulation of spindle assembly	26	-0.355566991987171	-2.00542362705587	0.00481522501280742	0.0354200765493866	0.0271045623457541	Chmp4b/Chmp1b/Rnf4/Numa1/Chmp5/Chmp2a/Tpr/Drg1/Dync1h1/Hnrnpu
GO:0032212	positive regulation of telomere maintenance via telomerase	30	-0.336935592833016	-1.99208969595498	0.00484098715483927	0.0354200765493866	0.0271045623457541	Map3k4/Pkib/Mapk15/Pnkp/Atm/Atr/Cct5/Prkcq/Cct3/Acd/Dkc1/Hmbox1/Parn/Cct4/Cct2/Cct7/Mapk1/Tcp1/Cct8/Map2k7/Nek7/Map3k4/Pot1a/Terc/Mapk3/Tnks
GO:0001841	neural tube formation	129	-0.179551631965809	-1.94727178307867	0.00483712620397145	0.0354200765493866	0.0271045623457541	Bcl10/Bmp5/Cthrc1/Kif20b/Stk4/Lrp2/Tulp3/Bbs4/Kat2a/Rab23/Rarg/Dvl1/Lhx2/Nog/Pax2/Prickle1/Scrib/Sufu/Tfap2a/Tgif1/Ipmk/Lmo4/Vangl2/Wnt5a/Celsr1/Gatad2a/Grhl2/Sdc4/Trim71/Twist1/Ift172/Ift57/Apaf1/Mks1/Ovol2/Pax3/Rgma/Ski/Stk3/Adm/Alx1/Cobl/Fuz/Kdm2a/Lias/Luzp1/Mthfd1/Mthfr/Spint1/Cluap1/Phactr4/Rara/Shroom3/Spint2/Tsc1/Cdk20/Mthfd1l/Tctn1/Cecr2/Ift52/Kdm6a/Ptk7/Sall4/Deaf1/Folr1/Fzd3/Grhl3/Ift12…
GO:0006486	protein glycosylation	172	-0.161584133416307	-1.93633366879038	0.00483949324396938	0.0354200765493866	0.0271045623457541	Pomgnt1/Serpina1a/St8sia6/Xxylt1/B3galnt2/Dpy19l3/Eogt/Ext2/Extl1/Gcnt2/Ggta1/Pgm3/Pomgnt2/Alg12/Galnt10/Galnt2/Krtcap2/Mgat3/Mgat4a/Ramp1/Slc35c2/St6galnac3/Abca2/Aqp11/B3gnt9/Fkrp/St3gal2/Gxylt2/St8sia1/C1galt1c1/Ddost/Dhdds/Gxylt1/Il15/Pomt2/Tet2/B3galnt1/Dolpp1/Dpy19l1/Extl2/Galnt18/Npc1/B3gnt3/Cog7/St3gal6/St6gal1/Alg11/B4galt1/Chp1/Mgat5/Psen1/Slc39a8/Lmf1/B3gnt7/Dpm3/Mgat2/St3gal4/Tmtc1/Tm…
GO:0043413	macromolecule glycosylation	172	-0.161584133416307	-1.93633366879038	0.00483949324396938	0.0354200765493866	0.0271045623457541	Pomgnt1/Serpina1a/St8sia6/Xxylt1/B3galnt2/Dpy19l3/Eogt/Ext2/Extl1/Gcnt2/Ggta1/Pgm3/Pomgnt2/Alg12/Galnt10/Galnt2/Krtcap2/Mgat3/Mgat4a/Ramp1/Slc35c2/St6galnac3/Abca2/Aqp11/B3gnt9/Fkrp/St3gal2/Gxylt2/St8sia1/C1galt1c1/Ddost/Dhdds/Gxylt1/Il15/Pomt2/Tet2/B3galnt1/Dolpp1/Dpy19l1/Extl2/Galnt18/Npc1/B3gnt3/Cog7/St3gal6/St6gal1/Alg11/B4galt1/Chp1/Mgat5/Psen1/Slc39a8/Lmf1/B3gnt7/Dpm3/Mgat2/St3gal4/Tmtc1/Tm…
GO:0042559	pteridine-containing compound biosynthetic process	13	-0.494877147904288	-2.03312494769822	0.00484666898661997	0.0354205577040697	0.0271049305405288	Mthfs/Qdpr/Mthfd1l/Atic/Gart/Gch1/Spr/Mthfsl/Dhfr/Pcbd1/Pcbd2/Pts
GO:0106027	neuron projection organization	105	-0.192781468476256	-1.94412154705557	0.00488742958019407	0.0356771045859768	0.0273012483250363	Camk2b/Ctnnd2/Dbn1/Dlg4/Ephb2/Ephb3/Grin2b/Pak3/Pten/Kalrn/Lrp8/Nlgn3/Pls1/Ube3a/Atp1a3/Cntnap2/Cux2/Dip2a/Lrrk2/Shank3/Tanc1/Trem2/Zfp365/Dnm3/Zdhhc15/Arc/Itpka/Mtmr2/Myo5b/Bhlhb9/Cdk5r1/Dock10/Itga3/Shank1/Xlr3b/Abhd17b/Dbnl/Grin2a/Map1a/Pick1/Ppfia2/Epha5/Prmt3/Actr2/Baiap2/Caprin2/Eef2k/Kif1a/Epha4/Fyn/Cdk5/Wasl/Arf1/Stau2/Abcd1/Chrna7/Hdac6/Homer1/Cttn/App/Ppp1r9a/Psen1/Tanc2/Pafah1b1/Cask/Z…
GO:1904589	regulation of protein import	80	-0.223891113253249	-2.03719104232811	0.00490263515543617	0.0357054502602031	0.0273229393310743	Ran/Shh/Zc3h12a/Brca1/Gli3/Jak2/Pik3r2/Smo/Uaca/Apod/Chp2/Gper1/Pik3r1/Pkia/Xbp1/Mapk14/Nolc1/Tgfb1/Ubr5/Mavs/App/Chp1/Psen1/Pkig/Tomt/Zpr1/Pdcd5/Mapk1/Trim28/Jup/Rasl2-9/Rbm22/Hdac3/Hyal2/Angpt1/Ipo5/Akap1/Ect2/Sumo1/Tomm70a/Hnrnpm/Nf1/Tek/Cd36/Tpr/Tardbp/Hsp90ab1/Ei24
GO:0045926	negative regulation of growth	254	-0.133116669224002	-1.82462663163783	0.00490171151041592	0.0357054502602031	0.0273229393310743	Men1/Nog/Sema3a/Sema3g/Stc2/Vgll4/Bcl6/Cgref1/Dcun1d3/G6pd2/Grem1/Osgin1/Sh3bp4/Tnr/Wnt5a/Cda/Cdkl3/Gdf15/Hnf4a/Rnf6/Sema3b/Sertad1/Sesn2/St7l/Tcf7l2/Cirbp/Dact3/Dspp/Fhl1/Fhl4/Foxp1/Mt3/Pparg/Pten/Sema4f/Sirt1/Enpp1/Kcnk2/Nppa/Ptprj/Rgma/Stk3/Tro/Trp73/Wwc1/Cyp27b1/Dcbld2/Gas1/Pnpt1/Sema6a/Slit1/Sox17/Tgfbr2/Tnk1/Bcl2/Cdkn1a/Gng4/Hrg/Rbp4/Trim46/Ankrd26/Mul1/P3h1/Spg20/Wt1/Cdhr2/Cdk5r1/D130043K2…
GO:0032465	regulation of cytokinesis	99	-0.201736612056888	-1.98595000746672	0.00491158491584577	0.0357293726231133	0.0273412454794547	Cetn2/Fsd1/Pik3r4/Vps4a/Aurka/E2f8/Map9/Mrgpra5/Rab11fip3/Cdc6/Ankrd53/Chmp4c/Mrgprb1/Cdc14b/Kif20a/Plk5/Uvrag/E2f7/Klhl9/Plk2/Prc1/Chmp3/Kif13a/Bcl2l1/Brca2/Klhl13/Kif23/Kif3b/Mrgpra6/Prkce/Git1/Setd2/Calm1/Calm3/Igf1r/Rab11a/Ect2/Pkn2/Spast/Cul3/Cdc25b/Mrgprb2/Birc6/Cdc42/Cxcr5/Tas2r121/Rhoa/Sh3glb1/Calm2/Pkp4
GO:0042274	ribosomal small subunit biogenesis	66	-0.228501537393329	-1.94913736972308	0.00493592979146629	0.0358651027589607	0.0274451104703771	Kri1/Riok1/Rps5/Tbl3/Rps16/Utp23/Mettl17/Pwp2/Xrcc5/Dhx37/Rps24/Nop14/Rpl38/Tsr1/Abt1/Rps17/Rcl1/Rps6/Wdr3/Heatr1/Utp6/Fam207a/Ngdn/Prkdc/Rps14/Rps27l/Tsr3/Rrp7a/Surf6/mt-Rnr1/Ltv1/Mrps7/Nat10/Rps19/Rps28/Bms1/Nop9/Wdr46/Bysl/Ddx52/Eral1/Nol10/Rrp36/Lsm6/Rpp40/Dcaf13/Mrps11/Rps25/Gtf2h5/Rrs1/Srfbp1/Npm1/Helb/Riok2/Tsr2/Wdr43/Fcf1/Rps15/Nol11/Rps7/Nob1/Utp3/Rpsa/Riok3
GO:0010569	regulation of double-strand break repair via homologous recombination	59	-0.249935853850837	-2.02309194049609	0.00497818946433844	0.0360890125880259	0.0276164533502622	Dmap1/Mrgbp/Spidr/Timeless/Was/Rad51ap1/Sirt6/Fancb/Ing3/Ruvbl2/Terf2ip/Zfp365/Trp53bp1/Ercc6/Parpbp/Rtel1/Usp51/Morf4l2/Rpa2/Vps72/Meaf6/Wrap53/Actr2/Kat5/Rmi2/Ruvbl1/Smchd1/Mbtd1/Mms19/Brd8/Actl6a/Arid2/Fignl1/Epc2/Helb/Setd2/Wdr48/Chek1/Trrap/Ep400/Rif1/Ubqln4/Actb/Fus/Pogz/Morf4l1/Ppp4r2/Blm/Kdm1a
GO:2000142	regulation of DNA-templated transcription, initiation	59	-0.249740095290463	-2.02150738366012	0.00497818946433844	0.0360890125880259	0.0276164533502622	Ikzf1/Taf7/Nkx2-5/Paxip1/Irf8/Taf8/Med24/Rrn3/Ercc1/Taf6/Myc/Taf10/Tbp/Thra/Zfp451/Med16/Dhx36/Gtf2a1/Hey2/Sub1/Mitf/Med12/Taf2/Cand1/Setx/Srf/Creb1/Med14/Med1/Gtf2a2/Med13/Psmc6/Atf7ip
GO:0060211	regulation of nuclear-transcribed mRNA poly(A) tail shortening	12	-0.510345439706833	-2.00228809162737	0.00505964548620202	0.0365534754656084	0.027971875027716	Tnrc6c/Cpeb3/Tob1/Pabpc1/Cnot7/Tnrc6a/Polr2g/Ago2/Cnot1
GO:0060213	positive regulation of nuclear-transcribed mRNA poly(A) tail shortening	12	-0.510345439706833	-2.00228809162737	0.00505964548620202	0.0365534754656084	0.027971875027716	Tnrc6c/Cpeb3/Tob1/Pabpc1/Cnot7/Tnrc6a/Polr2g/Ago2/Cnot1
GO:0016572	histone phosphorylation	37	-0.302103529258521	-1.95548316005602	0.00505025539387112	0.0365534754656084	0.027971875027716	Twist1/Map3k12/Prkcd/Incenp/Akap8l/Ppp1r1b/Prkcb/Drd1/Atm/Pim3/Zmpste24/Baz1b/Jak2/Ccnb1/Hmga2/Slk/Vrk3/Cdk5/Rps6ka5/Smarca5/Fmr1/H3f3a/Pkn1/Vrk1/Vrk2/Hipk4/Cdk2/Prkca/Ccna2/Ube2b/Ppp4r2/Mapk3/Akap8
GO:0072599	establishment of protein localization to endoplasmic reticulum	43	-0.289622640005596	-2.03421124734164	0.00507375680135017	0.0366134830047088	0.0280177946937137	Folr2/Sec61a1/Rab3gap1/Ssr3/Get4/Srp9/Sec61g/Srp14/Folr1/Sec61b/Edem1/Glp1r/Arxes2/Hspa5/Srp19/Srp68/Spcs3/Gm10320/Rab3gap2/Zfand2a/Srp72/Srprb/Ubl4a/Sec63/Chmp4b/Tram1/Sgta/Sec61a2/Herpud1/Bag6/Srp54a/Rab10/Spcs2/Ryr2
GO:1905168	positive regulation of double-strand break repair via homologous recombination	34	-0.300998328932423	-1.89145385797541	0.00510716718550275	0.0368124610731038	0.0281700590021415	Dmap1/Mrgbp/Timeless/Was/Rad51ap1/Fancb/Ing3/Ruvbl2/Ercc6/Morf4l2/Vps72/Meaf6/Wrap53/Actr2/Kat5/Ruvbl1/Mbtd1/Mms19/Brd8/Actl6a/Arid2/Epc2/Wdr48/Trrap/Ep400/Actb/Fus/Pogz/Morf4l1/Blm
GO:0031116	positive regulation of microtubule polymerization	29	-0.342703716750951	-2.01686979308224	0.00512540706830811	0.036817702027129	0.028174069545849	Mecp2/Ankrd53/Cdkn1b/Fes/Arl2/Akap9/Apc/Mapre1/Git1/Rac1/Clip1/Mapk8/Cav1/Numa1/Slain2/Cav3/Drg1
GO:1905037	autophagosome organization	103	-0.196058487697513	-1.96389795982983	0.00512379552706907	0.036817702027129	0.028174069545849	Irgm1/Phf23/Ubqln2/Atg5/Rab23/Rnf5/Atg101/Gabarapl1/Lrsam1/Nupr1/Sec22b/Ubxn2b/Tcirg1/Atg3/Epm2a/Igtp/Tbc1d14/Arfip2/Smcr8/Atg9b/Ift88/Tmem41b/Atg2a/Becn1/Cln3/Fez1/Gba/Lrrk2/Scfd1/Wdr45/Zfyve26/Atg12/Atg7/Rab3gap1/Atg2b/Pikfyve/Rab43/Atg14/Atg4b/Atg4d/Atp13a2/Ralb/Emc6/Pik3c3/Ulk3/Ambra1/Atg16l1/Ift20/Spg11/Ap4m1/Atg9a/Map1lc3b/Wipi2/Fez2/Nsfl1c/Smurf1/Snx7/Ubxn2a/Gabarapl2/Pik3c2a/Rufy4/Pip4k2b…
GO:0030041	actin filament polymerization	154	-0.168000595378518	-1.94653077359388	0.00511519228294287	0.036817702027129	0.028174069545849	4933400A11Rik/Arhgap28/Csf3/Dbn1/Gba2/Kirrel/Pstpip2/Capn1/Fhdc1/Pak3/Prkcd/Spire2/Tenm1/Tlr2/Tmsb15a/Tmsb4x/Was/Baiap2l2/Plekhg2/Tmod3/Catip/Cobl/Vil1/Arpc1b/Daam2/Eps8/Msrb2/Ssh1/Diaph1/Fmn1/Scin/Vill/Arhgap18/Pstpip1/Slit2/Twf1/Twf2/Ccl24/Cyfip1/Dbnl/Fer/Flii/Icam1/Pfn4/Bag4/Capza1/Dlg1/Esam/Pik3r2/Rictor/Snx9/Ssh2/Arpc4/Baiap2/Gas7/Pfn1/Alox15/Arpc3/Cdc42ep2/Clec2i/Fam107a/Myo1c/Ptk2b/Ssh3/Ar…
GO:0050871	positive regulation of B cell activation	189	0.134852129347494	1.82081148454823	0.00514648900831558	0.0369270832485169	0.0282577715144326	Ighv1-77/Ighv10-1/Ighv5-9/Ighv1-47/Ighv4-1/Ighv1-76/Ighv5-12-4/Ighv1-84/Ighv15-2/Ighv1-20/Il7/Ighv16-1/Ighv2-7/Ighv14-1/Ighv3-5/Ighv8-12/Ighv7-4/Ighv8-2/Ighv1-63/Ighv14-2/Ighv7-1/Ighv8-5/Ifng/Ighv14-3/Ighv1-69/Ighv3-1/Ighv6-3/Ighv14-4/Mmp14/Ighv3-4/Ighv3-6/Ighv1-19/Ighv1-53/Ighv1-62-2/Ighv6-4/Ighe/Ighv1-34/Ighv1-75/Ighv5-16/Ighg3/Hmces/Ighv1-50/Ighv11-1/Ighv1-23/Ighv5-4/Igll1/Il2/Ighv1-16/Ighv1-3…
GO:0000271	polysaccharide biosynthetic process	71	-0.236115839764414	-2.05434114806291	0.0051611511221945	0.0369902046905462	0.0283060740373945	Gyg/Igf1/Ndst3/Ext2/Igf2/Inpp5k/Pdgfb/B3gnt9/Ndst2/Dyrk2/Pask/Tgfb1/Ap2a1/B3gnt3/Ndst1/Ppp1r3a/Akt2/Nr1d1/Prkag3/B3gnt7/Akt1/Gbe1/Mtor/Nfkb1/Ext1/Ppp1cb/Ptger4/Insr/Ugp2/Irs2/Acadm/Sorbs1/Cd36/Ptges3/Epm2aip1/Cltc/Ppp1r3c/Ppp1r3d/Gys1/Ppp1ca/Grb10
GO:0009081	branched-chain amino acid metabolic process	24	-0.350347480634497	-1.89107277636318	0.00521114573889352	0.0373061250569824	0.0285478262892966	Acad8/Bckdha/Sds/Aldh6a1/Acadsb/Bckdhb/Hmgcll1/Bcat2/Dbt/Mccc2/Bckdk/Hmgcl/Ivd/Slc25a44/Dld/Hibadh/Hsd17b10/Acat1
GO:0000184	nuclear-transcribed mRNA catabolic process, nonsense-mediated decay	39	-0.306885164721148	-2.05545101792248	0.00523040709459365	0.0374015618430863	0.0286208575351616	Upf2/Upf3b/Dhx34/Dcp1a/Ncbp2/Pnldc1/Upf1/Casc3/Smg7/Eif4a3/Magohb/Gspt2/Secisbp2/Syncrip/Rnps1/Gspt1/Ncbp1/Parn/Smg8/Smg9/Pabpc1/Magoh/Dcp2/Exosc10/Smg1/Etf1/Hnrnpab/Eif3e
GO:1905820	positive regulation of chromosome separation	25	-0.364166367064892	-2.00927565921058	0.0052395993741975	0.0374248621212499	0.0286386876446272	Anapc7/Ncapg/Nsmce2/Mad1l1/Ncapg2/Cdt1/Cenpe/Cdc23/Mapk15/Prap1/Ncaph2/Cdc16/Rb1/Anapc4/Smc4/Anapc11/Ncapd2/Ncapd3/Rb1/Cul3/Smc2/Numa1/Rb1/Anapc5/Cdc27
GO:0042363	fat-soluble vitamin catabolic process	14	0.451732102290977	1.97540210475825	0.00526117036250646	0.0375364270094211	0.0287240606240678	Fgf23/Cyp2w1/Cyp26b1/Cyp24a1/Cyp26c1/Cbr1/Cyp4f15/Cyp4f18/Crabp1/Cyp26a1/Cyp27b1/Cyp4f14/Cyp4f40
GO:0070199	establishment of protein localization to chromosome	23	-0.394320966851087	-2.09182436072587	0.00527669388304138	0.0375657651552166	0.0287465111007265	Spidr/Tert/Ruvbl2/Cct5/Pih1d1/Cct3/Lrwd1/Acd/Nabp2/Wrap53/Dkc1/Brca2/Cct4/Mir208b/Cct2/Cct7/Tcp1/Cct8/Terf1/Pot1a/Zfp827/Nipbl
GO:0046626	regulation of insulin receptor signaling pathway	76	-0.226143686999947	-2.00756486830312	0.0052771948513591	0.0375657651552166	0.0287465111007265	Nck1/Prkaa1/Agt/Sesn3/Pip4k2a/Rbm4/Rbm4/Tns2/Kank1/Rbm4/Ahsg/Mstn/Adipor1/Ptpn11/Prkca/Pip4k2c/Ybx1/Grb14/Sorbs1/Tsc2/Snx5/Gsk3a/Inppl1/Mfn2/Ogt/Opa1/Nucks1/Cdk4/Osbpl8/Gnai2/Grb10
GO:0006790	sulfur compound metabolic process	298	-0.127543788584767	-1.8212181481227	0.00530275515134165	0.0377051597965184	0.0288531802870723	Abcc2/Acot9/Acpp/Ahcyl2/Arsg/Chpf/Csad/Dip2a/Far2/Iba57/Lias/Mthfd1/Mthfr/Nudt7/Sult1a1/Sult2b1/Tdo2/Xylt1/Dsel/Gpam/Gstt2/Hs3st3b1/Mpc2/Pemt/Scp2/Slc7a11/Stat5a/Sult1b1/Ugdh/Acaca/Gstz1/Mvk/Prss34/Xylt2/Acot8/Acsl6/Blmh/Cacna1a/Chst7/Dse/Ethe1/Glrx5/Keg1/Nfe2l2/Nox4/Spock3/Sult2a7/Acot7/Acsm3/B4galt4/Btd/Ces1d/Dgat1/Dnmt1/Gstm6/Mri1/Nubp1/Pemt/Sp1/Acot11/Acsm1/Ahcyl1/Chst13/Ehhadh/Gdap1l1/Gstt1/…
GO:0003215	cardiac right ventricle morphogenesis	18	-0.413941535496306	-1.94806981821024	0.00531402597056019	0.0377390293187374	0.0288790983162253	Chd7/Smarcd3/Nkx2-5/Zfpm2/Hand2/Isl1/Foxh1/Ppp1r13l/Hey2/Tgfb2/Gata4/Tbx20/Bmpr1a/Sox4
GO:0048762	mesenchymal cell differentiation	229	-0.142236644939068	-1.89024712815753	0.00531948581962226	0.0377390293187374	0.0288790983162253	Hpn/Nrp2/Pax6/Sema3c/Sema5b/Tcf21/Tgfbr1/Wnt10a/Edn1/Fgf10/Jag1/Kitl/Ret/Cyp26c1/Il17rd/Nog/Osr1/Pax2/Sema3a/Sema3g/Tfap2a/Grem1/Pef1/Smad7/Snai2/Trim62/Trip10/Vangl2/Wnt5a/Bmp2/Fgfr2/Flna/Htr2b/Ppp3r1/Sema3b/Tcf7l2/Twist1/Axin2/Crb2/Cyp26a1/Dact3/Erg/Fam83d/Il6/Notch1/Phox2b/Pten/Radil/Ranbp3l/Sema4f/Sox10/Ager/Akna/Chrd/Col1a1/Dlg5/Fgfr1/Foxc1/Gata5/Ovol2/Pawr/Pax3/Rbpj/Snai1/Tiam1/Alx1/Bambi/C…
GO:0030219	megakaryocyte differentiation	43	-0.287990463820885	-2.02274739509405	0.00533228876848018	0.0377873542278702	0.0289160780644371	Prmt1/Uba5/Pip4k2a/Wasf2/Gabpa/Rcor1/Ep300/Rbm15/Sp3/Ptpn11/Meis1/Hmgb2/Cnot4/Gp5/Mef2c/Srf/Kdm1a/Med1/Rabgap1l
GO:0034599	cellular response to oxidative stress	258	-0.139768733802321	-1.91927148838234	0.0053438019011933	0.0378264406182111	0.028945988206003	Plekha1/Reg3b/Rwdd1/Sesn2/Tnfaip3/Capn1/Dapk1/Foxp1/Gpx5/Il6/Mt3/Oser1/P4hb/Prkcd/Prkra/Sirt1/Stat6/Stk24/Alox5/Epor/Htra2/Melk/Mmp3/Ncoa7/Nqo1/Pawr/Pdcd10/Scly/Vnn1/Axl/Gpr37/Lonp1/Lrrk2/Nox1/Pnpt1/Slc4a11/Sod3/Stx4a/Trem2/Apex1/Atg7/Bcl2/Chchd2/Hgf/Lancl1/Ralbp1/Rela/Slc7a11/Tsc1/Ucp1/Chchd4/Hspb1/Atp13a2/Ercc6l2/Fancc/Gch1/Nfe2l2/Rnf146/Sigmar1/Smpd3/Tldc2/Trp53/Fer/Itgam/Pcgf2/Pla2r1/Ripk3/Zc…
GO:0050767	regulation of neurogenesis	443	-0.1098651718064	-1.74819791562213	0.00535404515637343	0.0378564605395148	0.0289689603988343	Gorasp1/Hes3/L1cam/Lif/Nefl/Pou4f1/Rassf10/Reln/Tenm4/Tnf/Xrcc5/Aatk/Ache/Anxa2/Crabp2/Cx3cl1/F2/Faiml/Gsx2/Hes5/Lhx2/Met/Nog/Ocm/Sema3a/Sema3g/Akap5/Arntl/Aspa/Cx3cr1/Etv5/Fbxo31/Hap1/Il1rapl1/Jade2/Khdc3/Mapt/Neurl1a/Nfatc4/Numbl/Rgs14/Slitrk1/Ss18l1/Syngap1/Tnr/Wnt5a/Bmp2/Camk2b/Cdh4/Cdkl3/Dbn1/Dynlt1b/Enpp2/Ephb2/Otp/Plxnc1/Qk/Rnf6/Sema3b/Tspo/Aspm/Bhlhe41/Cit/Clcf1/Dll1/Dll4/Id1/Il6/Ldlr/Lrp…
GO:0016233	telomere capping	37	-0.299633996350367	-1.93949814317472	0.00538033288997894	0.0379997307246329	0.0290785952738297	Dclre1c/Map3k4/Prkdc/Smg6/Terf2ip/Ercc4/Pkib/Mapk15/Pnkp/Atm/Prkcq/Rtel1/Tinf2/Acd/Nabp2/Xrcc4/Ercc1/Nbn/Rad50/Dclre1a/Hnrnpd/Mapk1/Map2k7/Nek7/Map3k4/Terf1/Pot1a/Mapk3/Hnrnpa2b1/Tnks/Tnks2
GO:2000641	regulation of early endosome to late endosome transport	17	-0.429504046107223	-1.96209472768578	0.005423693079298	0.0382631233234144	0.0292801516173099	Mtmr2/Map2k1/Src/Ezr/Snx3/Msn/Vps11/Rab21/Mapk1/Map2k2/Dnajc13/Rdx/Snx12/Mapk3/Sh3glb1
GO:0009267	cellular response to starvation	151	-0.169377277248248	-1.94399247986962	0.00546180383591996	0.0383603527763332	0.0293545546684949	Angptl4/Asns/Gabarapl1/Hrk/Rragd/Tfeb/Wnt2b/Cadps2/Gcgr/Jmy/Stk26/Bhlha15/Fcor/Nim1k/Pmaip1/Sesn2/Tcf7l2/Wdr59/4933438K21Rik/Eif2ak3/Mfsd2a/Sirt1/Stk24/Fads1/Lars/Rrp8/Becn1/Brsk1/Gba/Lrrk2/Mybbp1a/Pck1/Rragc/Wdr45/Atg7/Bcl2/Cdkn1a/Usp33/Bmf/Nprl3/Szt2/Wnt4/Atg14/Atg4b/Itfg2/Nfe2l2/Ralb/Rnf152/Tbl2/Trp53/Ttc5/Wrn/Zfyve1/Myh13/Pick1/Pik3c3/Sik2/Zc3h12a/Dapl1/Ifi204/Krt20/Map1lc3b/Map3k5/Wdr24/Wipi…
GO:0098876	vesicle-mediated transport to the plasma membrane	130	-0.176629503408893	-1.92069388694464	0.00545501412075913	0.0383603527763332	0.0293545546684949	Optn/Pla2g4e/Scrib/Slc1a1/Akap5/Arhgap44/Grip1/Snf8/Vps39/Bbs1/Cplx1/Exoc5/Rab26/Stx1b/Vamp3/Epg5/Stx3/Zdhhc2/Ankrd27/Arhgap8/Ehd1/Ehd3/Vps52/Arhgap1/Cln3/Dennd1c/Golga7/Grip2/Lyplal1/Micall1/Rab13/Steap2/Stx4a/Exoc1/Gripap1/Atp9a/Myo5b/Sec16a/Sorl1/Dennd1b/Nsf/Pla2g3/Stxbp6/Vps53/Arfrp1/Clstn1/Golga4/Inpp5f/Rab8a/Snap47/Ehd2/Rabep1/Bbs2/Gopc/Vps50/Arf6/Dennd1a/Exoc6/Lmtk2/Pkdcc/Rab11fip3/Acap2/A…
GO:0009991	response to extracellular stimulus	383	-0.120510689970327	-1.83743601167073	0.0054558227454537	0.0383603527763332	0.0293545546684949	Prl7d1/Prl8a1/Runx2/Spx/Aoc1/Bcl10/Bglap3/Fos/Mn1/Ppan/Prkd1/Prl6a1/Ptprc/Slc25a25/Spp1/Trpv1/Adrb2/Clic5/F7/Fas/Kynu/Pcsk9/Pdia3/Prl2a1/Serpina7/Wnt9b/Atg5/Bbs4/Cyp24a1/Gcg/Jun/Mmp9/Prl7a1/Scnn1b/Ada/Angptl4/Arsa/Asns/Cbs/Gabarapl1/Guca2b/Hrk/Lct/Rragd/Slc22a3/Slc27a4/Tfeb/Wnt2b/Aacs/Asgr1/Cadps2/Cd3e/Dpyd/Gcgr/Gsdmd/Jmy/Mapt/Nmur2/Prl3b1/Prl4a1/Snai2/Stk26/Tbl1xr1/Vcam1/Vdr/Bhlha15/Bmp8b/Cfh/Fc…
GO:0010035	response to inorganic substance	488	-0.109688063486303	-1.79525917316163	0.00544783226587017	0.0383603527763332	0.0293545546684949	Stk25/Dhfr/Itpkb/Scn5a/Fnta/Nek7/Fxn/Pgam2/Slc25a13/Asph/Cybrd1/Ect2/Mapk8/Casp3/Cav1/Gipr/Txn1/Fus/Mir20b/Ppp5c/Rnf4/Slc4a1/Sumo1/Abl1/Lgmn/Psap/Kdr/Gdi1/Mt1/Sod2/Gpx1/Mef2c/Pde1c/Ppp2cb/Setx/Cpne3/Zfp277/Gapdh/Sec31a/Sod1/Ank3/Blm/Impact/Mapk3/Creb1/Crk/Trap1/Cuta/Cd36/Kpna4/Mb/Pik3ca/Clic4/Tnnc1/Cryab/Gsk3a/Gsk3b/Atrx/Tfrc/Vcp/Ncam1/Slc38a2/Ezh2/Hdac2/Nedd4l/Prdx3/Ppp3ca/Mef2a/Pam/Calm2/Wnk1/E…
GO:0050866	negative regulation of cell activation	211	0.132555047954493	1.88979082291647	0.00549981657110881	0.038584363864275	0.0295259750348737	Scgb1a1/Cd200/Slfn1/Spi1/Arg1/Cd44/Sftpd/Zc3h12d/Gnrh1/Zbtb7b/Ccr2/Loxl3/Ptger3/Ctsg/Gclc/Btn2a2/Cd274/Cd84/Enpp3/Thoc1/Tnfsf18/Blk/Ceacam1/Foxf1/Tbc1d10c/Apoe/Bpi/Gpnmb/Il2/Lilrb4a/Anxa1/Bcr/Lax1/Peli1/Tnfrsf13b/Btk/Fcgr2b/Flt3/Parp3/Pglyrp4/Tarm1/Il10/Lgals3/Milr1/Dusp3/Nr1h3/Ptpn2/Ptpn22/Bmp4/Btla/Clnk/Nckap1l/Samsn1/C1qtnf1/Cd86/Tff2/Adrb2/Alox12/Clec4g/Ctla4/Fas/Fgg/Il2ra/Lgals7/Pde5a/Pglyrp…
GO:0006783	heme biosynthetic process	26	-0.352741055267848	-1.98948513897007	0.00552618784594884	0.0387262963826659	0.0296345862850005	Abcb10/Alad/Slc6a9/Hmbs/Snx3/Cox15/Pgrmc1/Cox10/Ireb2/Alas1/Fxn/Slc25a39/Atpif1/Tmem14c/Alas2/Cpox/Abcb7/Fech
GO:0007095	mitotic G2 DNA damage checkpoint signaling	33	-0.33787592305301	-2.10571041405421	0.0055487072814804	0.0388409509703628	0.0297223236001959	Trim39/Cdkn1a/Atm/Foxn3/Cdk1/D7Ertd443e/Plk1/Brca1/Mbd4/Taok2/Uimc1/Syf2/Dtl/Taok3/Cdk5rap3/Hmga2/Rint1/Nbn/Ticrr/Fzr1/Topbp1/Chek1/Taok1/Blm/Ier3/Babam1/Ccng1
[truncated: 482 more rows]
