# Supplementary material for: Maternal Genotype and Dietary Vitamin A Modify Aortic Arch Phenotypes in a Mouse Model of 22q11DS
Source: Int J Mol Sci. 2025 Oct 30;26(21):10595. doi: 10.3390/ijms262110595 (PMC12609214; doi:10.3390/ijms262110595)
Supplement: Supplementary file 1 [file ijms-26-10595-s001.zip › Supplementary data/GSEA_C5_top 20BP_.xlsx]

## Sheet: GSEA_C1_top 20BP
TOP 20 BPs of C5: HRG1-AAD vs HRG1-Normal
ID	Description	setSize	enrichmentScore	NES	pvalue	p.adjust	qvalues	core_enrichment
GO:0009060	aerobic respiration	148	-0.399364148355759	-4.70878650615111	1e-10	6.307e-8	5.83263157894737e-8	Ak4/Bid/Dnajc30/Ndufv1/Pank2/Pdha1/Aco1/Mtfr2/Ndufaf1/Gadd45gip1/Iscu/Sdhb/Mdh1/Ndufa7/Ogdh/Stoml2/Ucn/Atp5d/Chchd10/Atp5c1/Cox7a2/Ndufs1/Mrps36/Ogdhl/Atp5k/Bnip3/Dlst/Shmt2/Atp5d/Fxn/Atp5e/Ppif/Atp5o/Suclg1/Apoc3/Atp5h/Atp5a1/Hif1a/Ndufs2/Uqcc3/Uqcr10/Dlat/Idh3b/Sdha/Dld/Coq7/Ndufs7/Idh2/Cs/Uqcrfs1/Ndufb8/Cox6a1/Atp5b/Atp5j2/Ndufs8/Park7/Sdhaf2/Ide/Cox4i1/Cox5a/Cox5b/Cox10/Tefm/Mtch2/Ndufv3/Uqcr…
GO:0019646	aerobic electron transport chain	48	-0.577379911609513	-4.32367804352672	1e-10	6.307e-8	5.83263157894737e-8	Ndufs2/Uqcc3/Uqcr10/Sdha/Dld/Ndufs7/Uqcrfs1/Ndufb8/Cox6a1/Ndufs8/Park7/Sdhaf2/Cox4i1/Cox5a/Cox5b/Uqcrc1/Ndufs3/Ndufv2/Sdhd/Ndufs6/Uqcrb/Ndufb9/Cyc1/Ndufb6/Sdhc/Uqcrq/Ndufa10/Uqcrh/Cox6a2
GO:0042775	mitochondrial ATP synthesis coupled electron transport	60	-0.523126363257604	-4.31340164430044	1e-10	6.307e-8	5.83263157894737e-8	Ndufs2/Uqcc3/Uqcr10/Sdha/Dld/Coq7/Ndufs7/Uqcrfs1/Ndufb8/Cox6a1/Ndufs8/Park7/Sdhaf2/Cox4i1/Cox5a/Cox5b/Mtch2/Ndufv3/Uqcrc1/Ndufs3/Ndufv2/Sdhd/Ndufa12/Ndufs6/Uqcrb/Ndufb9/Cyc1/Ndufb6/Sdhc/Uqcrq/Ndufa10/Uqcrh/Cox6a2
GO:0042773	ATP synthesis coupled electron transport	61	-0.515165765755795	-4.28440478968653	1e-10	6.307e-8	5.83263157894737e-8	Ndufs2/Uqcc3/Uqcr10/Sdha/Dld/Coq7/Ndufs7/Uqcrfs1/Ndufb8/Cox6a1/Ndufs8/Park7/Sdhaf2/Cox4i1/Cox5a/Cox5b/Mtch2/Ndufv3/Uqcrc1/Ndufs3/Ndufv2/Sdhd/Ndufa12/Ndufs6/Uqcrb/Ndufb9/Cyc1/Ndufb6/Sdhc/Uqcrq/Ndufa10/Uqcrh/Cox6a2
GO:0006119	oxidative phosphorylation	100	-0.404801151331663	-4.1225342502049	1e-10	6.307e-8	5.83263157894737e-8	Ndufa7/Stoml2/Atp5d/Chchd10/Atp5c1/Cox7a2/Ndufs1/Atp5k/Shmt2/Atp5d/Fxn/Atp5e/Ppif/Atp5o/Apoc3/Atp5h/Atp5a1/Ndufs2/Uqcc3/Uqcr10/Sdha/Dld/Coq7/Ndufs7/Uqcrfs1/Ndufb8/Cox6a1/Atp5b/Atp5j2/Ndufs8/Park7/Sdhaf2/Cox4i1/Cox5a/Cox5b/Tefm/Mtch2/Ndufv3/Uqcrc1/Cox7a1/Ndufs3/Ndufv2/Sdhd/Ndufa12/Ndufs6/Uqcrb/Ndufb9/Cyc1/Ndufb6/Sdhc/Uqcrq/Ndufa10/Uqcrh/Cox7a2l/Cox6a2
GO:0022613	ribonucleoprotein complex biogenesis	364	-0.237189831328428	-3.78243370434715	1e-10	6.307e-8	5.83263157894737e-8	Krr1/Mak16/Mettl16/Mrpl20/Mrps11/Mybbp1a/Ncl/Nop2/Npm3/Pdcd11/Pop5/Rpl3l/Rpl7/Rpl7l1/Rps14/Rps17/Rpusd2/Ruvbl1/Ruvbl2/Srpk3/Urb2/Usp36/Utp23/Wdr36/Xab2/Xrcc5/Cpsf7/Crnkl1/Ddx10/Ddx17/Dhx37/Dimt1/Exosc5/Fdxacb1/Ftsj3/Gemin2/Gemin7/Gpatch4/Mcts2/Mrps7/Ngdn/Noc4l/Nol11/Nol9/Rpp25/Rrp7a/Scaf11/Sdad1/Srpk1/Utp18/Utp20/Znhit3/Celf4/Dhx30/Fcf1/Gar1/Gemin5/Gnl3l/Helq/Nol6/Rps15/Rrp8/Sart3/Srfbp1/Srpk2/Aa…
GO:0042254	ribosome biogenesis	268	-0.252642412851352	-3.68155606978908	1e-10	6.307e-8	5.83263157894737e-8	Eif2a/Exosc7/Ipo9/Mettl17/Mettl18/mt-Rnr1/Ngrn/Nle1/Rrs1/Wdr3/1700009N14Rik/Ddx47/Ddx51/Fbl/Krr1/Mak16/Mettl16/Mrpl20/Mrps11/Mybbp1a/Ncl/Nop2/Npm3/Pdcd11/Pop5/Rpl3l/Rpl7/Rpl7l1/Rps14/Rps17/Rpusd2/Urb2/Usp36/Utp23/Wdr36/Xrcc5/Ddx10/Ddx17/Dhx37/Dimt1/Exosc5/Fdxacb1/Ftsj3/Gpatch4/Mrps7/Ngdn/Noc4l/Nol11/Nol9/Rpp25/Rrp7a/Sdad1/Utp18/Utp20/Znhit3/Dhx30/Fcf1/Gar1/Gnl3l/Helq/Nol6/Rps15/Rrp8/Srfbp1/Bop1/C…
GO:0010257	NADH dehydrogenase complex assembly	49	-0.51048795719028	-3.84645033746302	3.55305083569085e-9	0.00000160064940147873	0.00000148025975041827	Ndufb2/Ndufs2/Ndufs7/Ndufb8/Ndufb10/Ndufs8/Ndufs4/Ndufb5/Ndufaf6/Ndufab1/Ndufs3/Ndufa12/Ndufs6/Ndufa9/Ndufb9/Ndufa3/Ndufaf4/Ndufb6/Ndufb7/Ndufa1/Oxa1l/Ndufa10/Ndufa2/Ndufb3/Ndufb11
GO:0032981	mitochondrial respiratory chain complex I assembly	49	-0.51048795719028	-3.84645033746302	3.55305083569085e-9	0.00000160064940147873	0.00000148025975041827	Ndufb2/Ndufs2/Ndufs7/Ndufb8/Ndufb10/Ndufs8/Ndufs4/Ndufb5/Ndufaf6/Ndufab1/Ndufs3/Ndufa12/Ndufs6/Ndufa9/Ndufb9/Ndufa3/Ndufaf4/Ndufb6/Ndufb7/Ndufa1/Oxa1l/Ndufa10/Ndufa2/Ndufb3/Ndufb11
GO:0046034	ATP metabolic process	237	-0.240016020319033	-3.40270476684732	1.3149930808116e-8	0.00000552910757378585	0.00000511324677949269	Mpi/Ndufa7/Ogdh/Pgk2/Stoml2/Atp5d/Chchd10/Pkm/Ak3/Atp5c1/Cox7a2/Ndufs1/Slc25a13/Pgk1/Atp5k/Eno3/Shmt2/Tkfc/Atp1b1/Atp5d/Fxn/Atp5e/Atp5g2/Ola1/Ppif/Ak2/Atp5o/Ier3/Map2k1/Myh7/Apoc3/Atp5h/Atp5a1/Hdac4/Hif1a/Ndufs2/Atp6v1b2/Gapdh/Ldhc/Uqcc3/Uqcr10/Pfkp/Sdha/Dld/Coq7/Ndufs7/Ak1/Uqcrfs1/Ndufb8/Cox6a1/Aldoa/Atp5b/Atp5j2/Ndufs8/Park7/Sdhaf2/Atp5g3/Cox4i1/Cox5a/Cox5b/Tefm/Mtch2/Myh6/Ndufv3/Pgam2/Uqcrc1/A…
GO:0060712	spongiotrophoblast layer development	19	0.731970157502072	3.70303768308012	6.30346113669499e-8	0.0000209241733627028	0.0000193504034118709	Xist
GO:0006364	rRNA processing	195	-0.241215110372305	-3.1465041625296	1.86968566185118e-7	0.0000589605373464771	0.0000545259381700916	Krr1/Mak16/Mettl16/Mrps11/Ncl/Nop2/Npm3/Pdcd11/Pop5/Rpl7/Rpl7l1/Rps14/Rps17/Rpusd2/Usp36/Utp23/Wdr36/Ddx10/Ddx17/Dhx37/Dimt1/Exosc5/Fdxacb1/Ftsj3/Ngdn/Nol11/Nol9/Rpp25/Rrp7a/Utp18/Utp20/Znhit3/Fcf1/Gar1/Helq/Nol6/Rps15/Rrp8/Srfbp1/Bop1/C1d/Ddx27/Ddx54/Lyar/Mdn1/Mrto4/Tsr3/Ybey/Chd7/Eif6/Eri2/Mterf4/Nsun3/Ppan/Rrp1/Rrp1b/Urb1/Ythdf2/Ddx21/Nop14/Bms1/Exosc4/Rpp38/Rrp12/Tbl3/Utp14a/Wdr43/Pwp2/Rnasel…
GO:0015986	proton motive force-driven ATP synthesis	17	-0.657532808009824	-3.03065228344949	3.95237966301417e-7	0.000118703135879192	0.000109775116354694	Stoml2/Atp5d/Atp5c1/Atp5k/Atp5d/Atp5e/Atp5g2/Atp5o/Atp5h/Atp5a1/Atp5b/Atp5j2/Atp5g3/Atp5l/Gm5426
GO:0002181	cytoplasmic translation	89	-0.316688254004087	-3.07362500915337	7.67632632957397e-7	0.000220066318911923	0.000203514469818992	Rpl22/Rpl22l1/Cpeb2/Dph2/Dph5/Ythdf2/Dph7/Ftsj1/Mettl3/Dhx29/Paip1/Dph3/Rpl19/Fmr1/Rpl11/Rpl31/Zfp385a/Drg1/Rpl39/Rpl36a/Eif2b3/Pkm/Rpl10a/Rps29/Eif3a/Rpl38/Rplp0/Nck1/Rpl32/Rps21/Rpsa/Eif4b/Hnrnpu/Rbm24/Rps23/Rps28/Rpl18/Eif3i/Eif4ebp1/Etf1/Eef2/Eif2s2/Rbm4/Dhx9/Eif3m/Eif4a1/Eif4h/Csde1/Rpl18a/Rpl29/Rpl36-ps4/Gm3550/Rpl31/Rpl6/Rpl9-ps6/Rps26/Rpl8/Eif2s3y/Rpl36
GO:0034470	ncRNA processing	359	-0.179524060695844	-2.84135146696584	0.000001259048191892	0.000330867372760951	0.00030598184347691	Nsun5/Nsun6/Pih1d1/Pop7/Pusl1/Rexo4/Rnf113a2/Rpp14/Rpp25l/Rpp40/Rrp15/Trdmt1/Tyw3/Bcdin3d/Ctu2/Ddx18/Helb/Rps7/Stat3/Tarbp2/Wdr6/Exosc7/Ints1/Mettl18/Mtfmt/Polr3k/Rrs1/Toe1/Tprkb/Wdr3/Zc3h7b/Cdkal1/Ddx47/Ddx51/Elac1/Elp6/Fbl/Ints6/Krr1/Lin28a/Mak16/Mettl16/Mrps11/Ncl/Nop2/Npm3/Pdcd11/Pop5/Rpl7/Rpl7l1/Rps14/Rps17/Rpusd2/Tert/Thumpd2/Trmt11/Usp36/Utp23/Wdr36/Zc3h12a/Zc3h7a/Ddx10/Ddx17/Dhx37/Dimt1/E…
GO:0060706	cell differentiation involved in embryonic placenta development	33	0.61022805805114	4.01939050282281	0.00000187578285925218	0.000473222499732141	0.000437630013604899	Xist
GO:0006103	2-oxoglutarate metabolic process	16	-0.606645799579249	-2.7342122140224	0.0000819113809394772	0.0161442212370401	0.014929965848212	Phyh/Tat/Ogdh/Mrps36/Ogdhl/Dlst/Idh3b/Dld/Got2/Got1/Adhfe1/Idh3a/Idh3g
GO:0010498	proteasomal protein catabolic process	475	-0.12763867520682	-2.2203905279701	0.000179430438672096	0.0332843463736739	0.030780930671272	Sel1l2/Siah2/Tmem129/Trim13/Vhl/Zfand2b/Araf/Arntl/Ascc2/Bag2/Cdc16/Derl1/E330034G19Rik/Erlin2/Fbxl6/Fbxl7/Fbxo2/Foxf2/Foxred2/Hsp90b1/Klhl40/Klhl42/Man1b1/Map1a/Nrros/Os9/Ppp2cb/Prickle1/Psmc4/Rchy1/Rnf34/Rnf5/Sgtb/Uggt1/Zer1/Anapc7/Arih2/Asb2/Btrc/Cdc20b/Cdc34/Csnk1e/Dab2ip/Desi1/Fbxl4/Fbxo4/Fbxo48/Fzr1/Gipc1/Hecw1/Nudt15/Pml/Psmb11/Rmnd5b/Rnf40/Sdf2l1/Shh/Trim71/Ubxn2a/Ubxn6/Umod/Agap3/Ate1/Ca…
GO:0009896	positive regulation of catabolic process	488	-0.12305347182907	-2.15984140910636	0.000249134795508829	0.0405537017462139	0.037503535983539	Arih2/Atg101/Cdc20b/Csnk1e/Dab2ip/Depdc5/Esrrb/Ezr/Fzr1/Hecw1/Hsp90aa1/Htr2a/Mir196a-2/Mov10/Oaz3/Plekhn1/Ripk2/Rnf40/Sesn2/Sh3d19/Tnfrsf1b/Trim30d/Trim71/Wdr45/Adam8/Adrb2/Ambra1/Apc2/Atg13/Atm/Ccdc22/Clu/Cpeb3/Dcp2/Egln2/Eif4enif1/Exosc2/Fbxo7/Irgm1/Kdr/Nkd1/Nod1/Obp2a/Pias1/Plekhf1/Pnldc1/Prkd1/Rnf185/Snf8/Tbk1/Tfeb/Tmem67/Trim14/Trim6/Ufl1/Upf1/Apc/Atg16l1/Dtl/Faf1/Foxo3/Gigyf2/Hspa1a/Khsrp/L…
GO:0051932	synaptic transmission GABAergic	62	0.260091113120959	2.25340308752661	0.000810335555286772	0.091493411605587317321	0.0989345785321453	Car2/Adora1/Gabra3/Tpbg/Adora2a/Gabra6/Gabra5/Gabrb2/Bdnf/Grik1/Gabre/Nlgn1/Cntnap4/Nlgn2/Prkce/Erbb4/Npy5r/Stxbp1/Dbi/Phf24/Car7/Cnr2/Oxtr/Plcl1/Slitrk3/Cnr1/Dnm1/Gabra2/Nf1/Plcl2/Drd2/Nisch/Pak1/Rac3/Slc6a1/Zdhhc3/Ezh2/Gabrg3/Hap1/Adra1a/Cntnap2/Gabrg2/Tacr1/Gabra1/Gabra4/Gabrb3/Gabrg1/Tac1/Baiap3/Cckbr/Clcn3
