# Supplementary material for: Maternal Genotype and Dietary Vitamin A Modify Aortic Arch Phenotypes in a Mouse Model of 22q11DS
Source: Int J Mol Sci. 2025 Oct 30;26(21):10595. doi: 10.3390/ijms262110595 (PMC12609214; doi:10.3390/ijms262110595)
Supplement: Supplementary file 1 [file ijms-26-10595-s001.zip › Supplementary data/GSEA_C1_allbps_.xlsx]

## Sheet: Sheet1
All BPs of C1: HRG1-AAD vs non-HRG
ID	Description	setSize	enrichmentScore	NES	pvalue	p.adjust	qvalues	core_enrichment
GO:0016570	histone modification	448	-0.338947	-6.54016	1e-10	5.00556e-09	2.70092e-09	Mta3/Myb/Ntmt1/Otub1/Prmt7/Rbbp4/Rps6ka5/Rrp8/Satb1/Sirt6/Sphk2/Taf10/BC004004/Brpf1/Dnmt3b/Eya1/Gata2/Hdac6/Hlcs/Ing3/Jade3/L3mbtl2/Mier2/Pcgf5/Rest/Smarcad1/Supt7l/Tada3/Wdr61/Actb/Brms1l/Cbx8/Ccna2/Gfi1b/Gm8334/Igf2/Morf4l1/Prdm9/Pygo2/Rcor3/Rnf40/Tcf3/Usp36/Atg7/Dydc2/Kat5/Leo1/Lmna/Lpin1/Mbtd1/Taf12/Zfp335/App/Ash2l/Atg5/Cdc73/Ehmt2/Eya4/Pcgf2/Phf8/Ppp4c/Prdm12/Taf5l/Usp15/Arrb1/Chtop/Gatad2…
GO:0006281	DNA repair	461	-0.329117	-6.38015	1e-10	5.00556e-09	2.70092e-09	Slx1b/Supt16/Swi5/Sycp1/Timeless/Traip/Xrcc3/Cdc7/Cdk2/Chek1/Eme2/Fancd2/Hmgn1/Ino80b/Kif22/Mgme1/Mre11a/Mutyh/Otub2/Rhno1/Rnf8/Setmar/Spire1/Ssrp1/Tex12/Tonsl/Usp45/Usp51/Was/Apex2/Ddx1/Endov/Fignl1/Ino80e/Mcm9/Neil1/Pnkp/Recql5/Uhrf1/Vps72/Bard1/Clspn/Egfr/Fancb/Hmces/Ino80d/Msh6/Nsmce2/Otub1/Pcna/Polm/Rad51/Rad51c/Rad51d/Rfc4/Rmi1/Rpa1/Rpa3/Sirt6/Tnp1/Topbp1/Uchl5/Usp47/Uvrag/Xrcc2/Actr8/Cdc14…
GO:0006397	mRNA processing	423	-0.29423	-5.64168	1e-10	5.00556e-09	2.70092e-09	Pqbp1/Prkrip1/Prmt7/Prpf38b/Rbm19/Rbm28/Snrpg/Srsf10/Sugp2/Thoc6/Wtap/Bud13/Celf2/Cwc25/Frg1/Gcfc2/Gemin2/Mettl14/Plcb1/Psip1/Rest/Rnmt/Sf3a2/Snrpb/Usp39/Zc3h13/Adarb1/Cactin/Cpsf2/Gpatch1/Hnrnpll/Lsm3/Lsm4/Rnf40/Rrp1b/Snrnp27/Snrnp70/Tdrd6/Ddx23/Gm12666/Khdrbs3/Leo1/Rbfox1/Rbmx/Slbp/Snrpb2/Srsf1/Srsf2/Syf2/Tcerg1/Zbtb7a/App/Casc3/Cdc73/Fip1l1/Kin/Nol3/Rbm3/Zfp326/Zrsr2/Ccnt1/Cmtr1/Cpsf1/Cwc15/Fx…
GO:0018205	peptidyl-lysine modification	349	-0.320067	-5.63964	1e-10	5.00556e-09	2.70092e-09	Ifih1/Kdm4b/Men1/Mettl18/Nelfe/Phf19/Setd3/Sumo3/Tada2a/Tada2b/Taf6l/Zmpste24/Cbx4/Cth/Hdac8/Kat8/Mettl21a/Myod1/Nat8/Rasd2/Senp5/Setd4/Smyd5/Ube2i/Vipas39/Zfp110/Cdkn2a/Chek1/Dr1/Sdr16c5/Senp2/Setmar/Thap7/Tollip/Gcsh/Hat1/Hmg20b/Kat6b/Kdm4c/Mllt3/Naa60/Pbxip1/Senp3/Sirt4/Vps72/Wdr5b/Auts2/Ctcf/Desi1/Gnl3l/Jmjd6/Myb/Nsmce2/Rps6ka5/Sphk2/Taf10/Brpf1/Dnmt3b/Eya1/Gata2/Hdac6/Ing3/Jade3/L3mbtl2/Supt…
GO:0042692	muscle cell differentiation	407	-0.301158	-5.62321	1e-10	5.00556e-09	2.70092e-09	Ppara/Rora/Rxrb/Tanc1/Tdgf1/Wnt7b/Actn3/Adrb1/Bcl9/Bin1/Chrnb1/Foxp1/Gper1/Hes1/Hira/Igf2/Maml1/Mdm2/Nkx2-5/Pak1/Sgcb/Sgcd/Tbx1/Tbx18/Asf1a/Atg7/Bmp2/Eif5a/Lmna/Lmod1/Pld3/Plec/Rora/Tmem204/Wt1/Adamts15/Atg5/Bhlha15/Cflar/Homer1/Prkar1a/Rxra/Smarcd3/Tmod2/Tomm70a/Tpm1/Fbxo22/Flot1/Rarb/Stim1/Sypl2/Cxadr/Fdps/Fhod3/Ifrd1/Met/Naca/Pdgfb/Smad4/Sorbs2/Synpo2l/Tsc1/Asb2/Cd81/Edn1/Efemp2/Hand2/Hdac4/Kl…
GO:0140694	non-membrane-bounded organelle assembly	347	-0.321484	-5.62027	1e-10	5.00556e-09	2.70092e-09	Neurl2/Poc1b/Rcc1/Rpl11/Tpx2/Tubgcp2/Vps4b/Alms1/Arpc2/Brix1/Ccdc61/Cep63/Ezr/Foxp1/Lsm3/Lsm4/Mrps11/Nkx2-5/Nop2/Rab11a/Cep120/Eml3/Lmod1/Nle1/Plec/Pls1/Pwp2/Zfp207/Cflar/Csde1/Dhx37/Khdc3/Pla2g4c/Prkar1a/Rplp0/Tmem159/Tmod2/Tpm1/Cds2/Cep135/Chek2/Cnot2/Gsn/Map9/Mdn1/Sh3pxd2b/Stag1/Aup1/Ccp110/Fhod3/Fitm1/Incenp/Kif11/Kif2a/Prkdc/Smad4/Synpo2l/Tubgcp6/Ythdf2/Ythdf3/Asb2/Ccnb2/Cep97/Edn1/Klhl41/Pr…
GO:0051146	striated muscle cell differentiation	304	-0.324714	-5.51388	1e-10	5.00556e-09	2.70092e-09	Cxadr/Fdps/Fhod3/Met/Naca/Smad4/Sorbs2/Synpo2l/Tsc1/Asb2/Cd81/Edn1/Hand2/Hdac4/Klhl41/Pin1/Cav3/Frs2/Plekho1/Rbm38/Ski/Mef2a/Myh10/Srf/Ctdp1/Ezh2/Mmp14/Myh9/Neb/Notch1/Prox1/Rb1/Rgs4/Bin3/Bmpr1a/Dicer1/Ehd2/Ift88/Popdc2/Smyd1/Tnnt3/Casp1/Efnb2/Kat2a/Krt8/Mapk14/Speg/Dmpk/Myo18b/Spg11/Alpk3/Cdon/Chuk/Gata4/Irx3/Myh11/Neo1/Adamts5/Bcl2/Lmod2/Sort1/Acta1/Flii/Hnrnpu/Nr3c1/Nrg1/Pmp22/Capn2/Dkk1/Nebl/…
GO:0048738	cardiac muscle tissue development	255	-0.345932	-5.50236	1e-10	5.00556e-09	2.70092e-09	Bmp7/Cacybp/Dsg2/Fkbp1a/Mapk11/Ppara/Rxrb/Smad7/Tdgf1/Tgfbr1/Adrb1/Foxp1/Maml1/Nkx2-5/Pak1/Sgcb/Sgcd/Tbx18/Atg7/Bmp2/Casp8/Cited2/Lmna/Plec/Wt1/Atg5/Bmp5/Dll4/Prkar1a/Rxra/Tomm70a/Tpm1/Cdk1/Erbb3/Rarb/Ube4b/Wnt5a/Xirp2/Zfpm1/Apc/Cxadr/Erbb4/Fadd/Fdps/Fhod3/Gja1/Met/Smad4/Sorbs2/Tbx20/Tsc1/Asb2/Edn1/Hand2/Nog/Pin1/Tgfbr2/Zfpm2/Cav3/Ccm2l/Egln1/Frs2/Gjc1/Heg1/Smad1/Foxh1/Mef2a/Myh10/Ptcd2/Srf/Ctdp1…
GO:0014706	striated muscle tissue development	274	-0.338732	-5.48247	1e-10	5.00556e-09	2.70092e-09	Bmp7/Cacybp/Cenpf/Dsg2/Eya1/Fkbp1a/Mapk11/Ppara/Rxrb/Smad7/Tdgf1/Tgfbr1/Adrb1/Foxp1/Maml1/Nkx2-5/Pak1/Sgcb/Sgcd/Tbx18/Atg7/Bmp2/Casp8/Cited2/Lmna/Plec/Wt1/Atg5/Bmp5/Dll4/Prkar1a/Rxra/Tomm70a/Tpm1/Cdk1/Erbb3/Rarb/Ube4b/Wnt5a/Xirp2/Zfpm1/Apc/Cxadr/Erbb4/Fadd/Fdps/Fhod3/Gja1/Ifrd1/Met/Smad4/Sorbs2/Tbx20/Tsc1/Asb2/Edn1/Hand2/Nog/Pin1/Tgfbr2/Zfpm2/Cav3/Ccm2l/Egln1/Frs2/Gjc1/Heg1/Smad1/Eya2/Foxh1/Mef2a…
GO:0048193	Golgi vesicle transport	261	-0.331412	-5.32368	1e-10	5.00556e-09	2.70092e-09	Rab14/Rab26/Rnf215/Sorcs1/Steap2/Use1/Vapb/Ccdc22/Cog7/Kdelr1/Rabif/Rbsn/Spire1/Trappc4/Arf5/Csk/Pef1/Rab34/Sec23a/Snx8/Tfg/Tmed9/Amn/Ap1g2/Bbs1/Creb3l2/Exoc1/Exoc5/Gopc/Lypla1/Uvrag/Yipf7/Copb2/Pkdcc/Sec31b/Sys1/Trappc6b/Ccdc93/Gabarapl2/Gak/Lman1l/Plpp3/Rab6b/Scfd1/Sec22c/Sgsm2/Tmed1/Vamp2/Bcap29/Erp29/Golph3/Lman2l/Pdcd6/Rer1/Rint1/Vamp7/Vps52/Ap4m1/Arcn1/Snx12/Tbc1d20/Vamp3/Arf4/Cog2/Eps15/Er…
GO:0044770	cell cycle phase transition	481	-0.267691	-5.30457	1e-10	5.00556e-09	2.70092e-09	Pidd1/Plcg2/Ptprc/Rps6kb1/Tipin/Topaz1/Tpd52l1/Trim71/Zfyve19/Ccl12/Ccnb1/Cdc6/Cdt1/Cul3/Donson/Fam122c/Fbxl8/Fhl1/Gas1/Gpnmb/Lats1/Nek11/Nek6/Rad17/Tcf19/Thoc1/Timeless/Xrcc3/Anp32b/Aurkb/AY074887/Ccny/Cdc7/Cdk18/Cdk2/Cdkn2a/Chek1/Eme2/Fancd2/Fbxo7/Hormad1/Kcna5/Kntc1/Mre11a/Ndc80/Ptpn6/Rhno1/Senp2/Setmar/Ube2l3/Usp44/Aurka/Bub1/Bub1b/Ccdc57/Cdk5rap3/Fam83d/Mad1l1/Nsun2/Prkcq/Stk33/Tert/Ush1c/Us…
GO:0055001	muscle cell development	215	-0.349135	-5.21336	1e-10	5.00556e-09	2.70092e-09	Actn3/Adrb1/Bin1/Chrnb1/Foxp1/Hes1/Maml1/Nkx2-5/Pak1/Sgcb/Sgcd/Tbx18/Atg7/Lmna/Lmod1/Plec/Atg5/Cflar/Homer1/Prkar1a/Tmod2/Tomm70a/Tpm1/Fbxo22/Sypl2/Cxadr/Fdps/Fhod3/Met/Naca/Smad4/Sorbs2/Synpo2l/Asb2/Edn1/Efemp2/Hdac4/Klhl41/Pin1/Cav3/Ramp2/Ski/Mef2a/Myh10/Ptcd2/Srf/Ctdp1/Neb/Notch1/Prox1/Rgs4/Bin3/Bmpr1a/Dicer1/Popdc2/Tnnt3/Ank2/Krt8/Pbrm1/Speg/Myo18b/Spg11/Alpk3/Gata4/Myh11/Bcl2/Lmod2/Wfikkn2/A…
GO:0006302	double-strand break repair	235	-0.333144	-5.12828	1e-10	5.00556e-09	2.70092e-09	Slx1b/Swi5/Timeless/Xrcc3/Cdc7/Chek1/Eme2/Fancd2/Mre11a/Otub2/Rnf8/Setmar/Spire1/Tonsl/Usp51/Was/Ddx1/Fignl1/Mcm9/Pnkp/Recql5/Vps72/Fancb/Hmces/Nsmce2/Otub1/Polm/Rad51/Rad51c/Rad51d/Rmi1/Rpa1/Rpa3/Sirt6/Uvrag/Xrcc2/Actr8/Dclre1c/Eya1/Gins2/Ing3/Morc2b/Pot1a/Rnf138/Rtel1/Smarcad1/Wrap53/Zfyve26/Actb/Aplf/Brip1/Dclre1b/Fancm/Ggn/Gins4/Helb/Mad2l2/Morf4l1/Pot1b/Prdm9/Rad54l/Rmi2/Tnks1bp1/Xrcc6/Zfp36…
GO:0010498	proteasomal protein catabolic process	475	-0.260449	-5.11178	1e-10	5.00556e-09	2.70092e-09	Rffl/Rnft2/Trim13/Ubxn11/Usp44/Zer1/Amfr/Ankrd9/Arih2/Aurka/Klhdc1/Osbpl7/Psmb6/Psmb9/Rnf180/Rnf185/Rnf217/Rnft1/Spopl/Ube2j1/Caml/Cdc16/Desi1/Fbxl13/Fbxo4/Fbxw11/Fem1a/Gid4/Kctd17/Kctd5/Psmd1/Psme1/Sirt6/Trib3/Trip4/Ube2cbp/Uchl5/Usp25/Alad/Dnajb2/Fbxo33/Fbxo38/Kbtbd7/Os9/Prickle1/Psen2/Psmb7/Psmc2/Psme2/Rpl11/Sel1l/Sh3rf1/Smad7/Trim63/Ube2c/Ubqln1/Ubxn4/Ubxn6/Anapc7/Dnajb14/Fbxl18/Fbxl2/Fbxo31/…
GO:0022613	ribonucleoprotein complex biogenesis	364	-0.284875	-5.1105	1e-10	5.00556e-09	2.70092e-09	Mak16/Mrto4/Nhp2/Rcl1/Rpp25/Rrn3/Rrp9/Srsf12/Surf6/Utp23/Wdr46/Aar2/C1qbp/Celf4/Ddx56/Denr/Fbll1/Mphosph10/Mrpl36/Nsun5/Pop4/Ruvbl1/Snrpd1/Utp18/Ybey/Celf5/Eif2a/Exosc2/Ngdn/Nol9/Nsun3/Pih1d1/Ppan/Rasl2-9/Rps15/Rpusd1/Rrp7a/Urb2/Utp15/Wdr36/Celf6/Fastkd2/Gemin8/Lsm6/Mettl18/Mrps7/Noc4l/Ptbp2/Rbfa/Rpl27/Rpl35/Rps7/Smn1/Ythdc1/Bysl/Exosc7/Imp4/Ngrn/Nom1/Nudt21/Rpl3l/Rpp40/Rps21/Snrpd3/Srfbp1/Cdkn2a…
GO:0006914	autophagy	433	-0.266512	-5.10987	1e-10	5.00556e-09	2.70092e-09	Snapin/Snx4/Tigar/Trim13/Trim30d/Trim38/Trim6/Wdr41/Wdr81/Yod1/Adra1a/Arfip2/Atg3/Atg9b/Bok/Capn10/Chmp1a/Cisd2/Dram1/Igtp/Lzts1/Pip4k2a/Pip4k2c/Rufy4/Trim12a/Trim14/Usp30/Zmpste24/Eva1a/Gsk3b/Itgb4/Kat8/Mapt/Mefv/Mfsd8/Mtcl1/Rab3gap1/Rnf166/Sesn2/Spata18/Tomm7/Trim30c/Ubxn2a/Vps16/Atg16l1/Cdkn2a/Cptp/Emc6/Fbxo7/Gnai3/Map1lc3b/Mcl1/Tollip/Trappc4/Trim13/Atp2a2/Cryba1/Lmx1b/Nod1/Plekhf1/Rnf185/Tri…
GO:0061919	process utilizing autophagic mechanism	433	-0.266512	-5.10987	1e-10	5.00556e-09	2.70092e-09	Snapin/Snx4/Tigar/Trim13/Trim30d/Trim38/Trim6/Wdr41/Wdr81/Yod1/Adra1a/Arfip2/Atg3/Atg9b/Bok/Capn10/Chmp1a/Cisd2/Dram1/Igtp/Lzts1/Pip4k2a/Pip4k2c/Rufy4/Trim12a/Trim14/Usp30/Zmpste24/Eva1a/Gsk3b/Itgb4/Kat8/Mapt/Mefv/Mfsd8/Mtcl1/Rab3gap1/Rnf166/Sesn2/Spata18/Tomm7/Trim30c/Ubxn2a/Vps16/Atg16l1/Cdkn2a/Cptp/Emc6/Fbxo7/Gnai3/Map1lc3b/Mcl1/Tollip/Trappc4/Trim13/Atp2a2/Cryba1/Lmx1b/Nod1/Plekhf1/Rnf185/Tri…
GO:0051052	regulation of DNA metabolic process	446	-0.263263	-5.06887	1e-10	5.00556e-09	2.70092e-09	Grem1/Gsk3b/Hdac8/Hnrnpd/Hras/Jun/Rac1/Rad17/Slx1b/Thoc1/Timeless/Alyref/Aurkb/Bcl6/Cdc7/Cdk2/Cdkn2a/Chek1/Dffa/Ftx/Ino80b/Mre11a/Otub2/Rnf8/Senp2/Setmar/Spire1/Tcp1/Usp51/Wapl/Was/Anxa3/Dnajc2/Fignl1/Il2/Ino80e/Pnkp/Prkcq/Recql5/Usp37/Vps72/Wiz/Egfr/Fancb/Fbxo4/Fbxo5/Gnl3l/Hmces/Ino80d/Klf4/Msh6/Nek2/Otub1/Parn/Pcna/Rad51/Rfc4/Sirt6/Stox1/Tox/Uchl5/Zfp738/Acd/Actr8/Cacybp/Dach1/Eya1/Fgf10/Gins2/…
GO:0044772	mitotic cell cycle phase transition	398	-0.269805	-5.04434	1e-10	5.00556e-09	2.70092e-09	Ccl12/Ccnb1/Cdc6/Cdt1/Cul3/Donson/Fam122c/Fbxl8/Fhl1/Gpnmb/Lats1/Nek11/Nek6/Rad17/Tcf19/Xrcc3/Anp32b/Aurkb/AY074887/Ccny/Cdc7/Cdk18/Cdk2/Cdkn2a/Chek1/Fbxo7/Kcna5/Kntc1/Mre11a/Ndc80/Ptpn6/Senp2/Usp44/Bub1/Bub1b/Ccdc57/Cdk5rap3/Mad1l1/Prkcq/Tert/Ush1c/Usp37/Cdc16/Clasp2/Clspn/D7Ertd443e/Egfr/Fbxo5/Foxn3/Klf4/Mta3/Myb/Nacc2/Nfatc1/Nsmce2/Orc1/Pim2/Psme1/Rad51c/Rb1/Sde2/Stox1/Taf10/Topbp1/Usp47/Birc5…
GO:0008380	RNA splicing	364	-0.280658	-5.03484	1e-10	5.00556e-09	2.70092e-09	Ppil1/Rbm12b2/Snrnp25/Snrnp35/Snrpd3/Srsf3/Thoc1/Tra2b/Txnl4a/Akr1c6/Alyref/Lmntd2/Nova1/Prmt1/Scaf1/Tfip11/Thoc3/Usb1/Akap17b/Celf3/Ddx1/Lsm1/Taf15/Trpt1/Wdr83/BC005624/Ccdc130/Cwf19l2/Dhx15/Gemin7/Jmjd6/Pqbp1/Prkrip1/Prmt7/Prpf38b/Rbm19/Rbm28/Snrpg/Srsf10/Sugp2/Thoc6/Wtap/Bud13/Celf2/Cwc25/Frg1/Gcfc2/Gemin2/Mettl14/Mettl4/Prx/Psip1/Rest/Sf3a2/Snrpb/Usp39/Zc3h13/Cactin/Hnrnpll/Lsm3/Lsm4/Rps26/Rr…
GO:0031032	actomyosin structure organization	205	-0.347003	-5.03456	1e-10	5.00556e-09	2.70092e-09	Pdlim4/Prkcq/Zyx/Arhgef18/Clasp2/Epha1/Fhod1/Nf2/Ptger4/Racgap1/Synpo/Cfl2/Epb41l4b/Myh14/Neurl2/Tgfbr1/Alms1/Foxp1/Frmd5/Kctd13/Nkx2-5/Pak1/Arhgef10l/Asap3/Cgnl1/Coro2b/Limch1/Lmod1/Plec/Sorbs3/Anln/Cdc42bpg/Cflar/Cnn2/Epb41l1/Prkar1a/Ptk2b/Rhoc/Tmod2/Tnfaip1/Tpm1/Alkbh4/Arhgef15/Arrb1/Epb41l5/Ppm1e/Rapgef3/Sh3pxd2b/Cit/Fhod3/Itgb1bp1/Met/Pik3r2/Rock2/Smad4/Synpo2l/Tsc1/Cd47/Edn1/Epb41l4a/Klhl41…
GO:0043543	protein acylation	243	-0.321944	-5.0254	1e-10	5.00556e-09	2.70092e-09	Taf12/Zdhhc9/App/Atg5/Dip2a/Dlst/Hhat/Hhatl/Klf15/Pcgf2/Taf5l/Arrb1/Atat1/Dscc1/Morf4l2/Naa10/Rapgef3/Sgf29/Brca1/Brd7/Crtc2/Pole3/Smad4/Zdhhc13/Arntl/Bend3/Brpf3/Mcrs1/Mecp2/Prkaa2/Ruvbl2/Spi1/Zdhhc18/Zdhhc21/Bmi1/Hint2/Kat7/Muc1/Phf20/Wbp2/Zdhhc12/Zdhhc16/Zdhhc4/Epc2/Mbd3/Naa40/Meaf6/Naa16/Per1/Taf2/Zdhhc5/Atf2/Hcfc1/Ing5/Mapk3/Ppm1a/Tada1/Zdhhc7/Apbb1/Cep295/Map3k7/Naa25/Atxn7/Dip2b/Dld/Kansl1…
GO:0006260	DNA replication	259	-0.312447	-5.01049	1e-10	5.00556e-09	2.70092e-09	Tipin/Tk2/Zmpste24/Cdc6/Cdt1/Donson/Gli2/Hras/Jun/Rac1/Rad17/Supt16/Thoc1/Timeless/Traip/Alyref/Cdc7/Cdk2/Eme2/Ino80b/Mgme1/Mre11a/Prim1/Rbms1/Rny3/Rny3/Senp2/Setmar/Ssrp1/Tonsl/Wapl/Dnajc2/Grwd1/Ino80e/Mcm9/Recql5/Usp37/Wiz/Dtd1/Egfr/Fbxo5/Ino80d/Orc1/Pcna/Polg/Rad51/Rbbp4/Rfc4/Rmi1/Rpa1/Rpa3/Sde2/Topbp1/Uchl5/Actr8/Cacybp/Dach1/Gins2/Jade3/Mettl4/Rfc5/Rtel1/Wdr18/Ccna2/E2f7/Esco1/Fancm/Gins4/He…
GO:0072594	establishment of protein localization to organelle	398	-0.266929	-4.99057	1e-10	5.00556e-09	2.70092e-09	Smo/Snupn/Snx16/Spcs3/Srp14/Ssr3/Tnfaip3/Vps25/Vps36/Acd/Aip/E2f3/Fis1/Hacl1/Hsp90aa1/Hspd1/Lhcgr/Lrsam1/Pot1a/Prickle1/Syk/Timm22/Wrap53/Zc3h12a/Cct7/Cfl1/Fam53b/Gper1/Heatr3/Hyal2/Ing1/Mff/Mon1a/Nfkbia/Nup107/Pex19/Pom121l2/Pot1b/Rab11a/Rab7/Sgtb/Cdh1/Kpna1/Lmna/Neurl1b/Nup155/Pex14/Pex5/Scrib/Sqstm1/Ufm1/Vamp7/Ap4m1/Cse1l/Dkc1/E2f3/Ipo8/Nol3/Nup133/Pmpcb/Rab23/Spidr/Stk3/Tnpo1/Tomm70a/Traf3ip2…
GO:0034660	ncRNA metabolic process	475	-0.254205	-4.98922	1e-10	5.00556e-09	2.70092e-09	Pop5/Qtrt1/Rnf113a1/Rpp38/Rps17/Rpusd3/Sart1/Tdrd1/Thumpd1/Thumpd3/Tsen34/Zcchc4/Znhit6/Asz1/Bcdin3d/Dtwd2/Gpat2/Hnrnpa2b1/Mak16/Mrto4/Nhp2/Piwil4/Pus7/Rcl1/Rnf113a2/Rpp25/Rrp9/Thumpd2/Toe1/Trmt13/Utp23/Wdr46/Ddx56/Fbll1/Ints5/Kars/Mphosph10/Nr2f1/Nsun5/Pop4/Tdrd7/Trmt10a/Trmt11/Utp18/Xrn1/Ybey/Aars2/Ankrd16/Ell3/Exosc2/Lars2/Ngdn/Nol9/Nsun3/Nudt16/Pih1d1/Pld6/Polr1b/Polr1e/Ppan/Rps15/Rpusd1/Rrp7…
GO:0043161	proteasome-mediated ubiquitin-dependent protein catabolic process	397	-0.267854	-4.98119	1e-10	5.00556e-09	2.70092e-09	Trim13/Ubxn11/Usp44/Zer1/Amfr/Ankrd9/Arih2/Aurka/Klhdc1/Rnf180/Rnf185/Rnf217/Spopl/Ube2j1/Caml/Cdc16/Desi1/Fbxl13/Fbxo4/Fbxw11/Fem1a/Gid4/Kctd17/Kctd5/Psmd1/Sirt6/Trib3/Trip4/Ube2cbp/Uchl5/Dnajb2/Fbxo33/Fbxo38/Kbtbd7/Os9/Prickle1/Psen2/Psmc2/Rpl11/Sh3rf1/Smad7/Trim63/Ube2c/Ubqln1/Ubxn4/Anapc7/Dnajb14/Fbxl18/Fbxl2/Fbxo31/Kctd13/Mdm2/Otud5/Psmd4/Sgtb/Anapc11/Atg7/Cbfa2t3/Cul5/Fbxl22/Gclc/Gid8/Kat5/…
GO:0007005	mitochondrion organization	475	-0.253058	-4.96671	1e-10	5.00556e-09	2.70092e-09	Jun/Letm1/Mapt/Mief2/Mrpl15/Pid1/Prdx3/Sesn2/Spata18/Spg7/Timm50/Tmem135/Tomm7/Trp73/Wasf1/Cdkn2a/Cntnap1/Fbxo7/Foxred1/Gabpb1/Hip1r/Immp2l/Map1lc3b/Mcl1/Mgme1/ND1/Ndufb4/Opa3/Spire1/Timm13/Tomm5/Ywhaz/Armc1/Aurka/Chchd2/Plekhf1/Plscr3/Sirt4/Surf1/Tert/Aifm2/Atp5d/Bcl2l2/Cebpa/Chchd6/Coa5/Ddhd2/Hap1/Hsd17b10/Mllt11/Ndufb10/Pim2/Pla2g6/Polg/Prelid1/Slc25a4/Stox1/Aip/Atcay/Chchd10/Fis1/Ggct/Hdac6/H…
GO:0009896	positive regulation of catabolic process	488	-0.248803	-4.95311	1e-10	5.00556e-09	2.70092e-09	Qk/Rchy1/Rnf14/Rnf144b/Zc3h18/Zyg11b/Ankib1/Becn1/Clu/Cnot7/Dact1/Dcp1b/Dnd1/Egf/Esrrb/Exosc2/Igf1/Ikbkg/Obp2a/Plin5/Prr5l/Rhbdd3/Sgsm3/Snx4/Tnf/Trim13/Trim30d/Trim38/Trim6/Trim67/Abcd2/Bax/Cav1/Cdc20b/Hspa1a/Igtp/Klhl40/Ldlr/Oaz2/Pan3/Pip4k2a/Pip4k2c/Rufy4/Snf8/Sumo3/Trim12a/Trim14/Trim71/Daglb/Dcp1a/Dcps/Dda1/Eif4enif1/Exosc7/Gsk3b/Hnrnpd/Hspbp1/Mefv/Mkrn2/Nub1/Rab3gap1/Sctr/Sesn2/Sox9/Tmem67/T…
GO:0003007	heart morphogenesis	265	-0.306642	-4.94671	1e-10	5.00556e-09	2.70092e-09	Mir452/Nphp3/Pkd2/Rxra/Smarcd3/Sos1/Tpm1/Gaa/Ovol2/Rarb/Ube4b/Wnt5a/Xirp2/Zfpm1/Gja1/Naca/Smad4/Synpo2l/Tbx20/Asb2/Dchs1/Edn1/Hand2/Nog/Tead2/Tgfbr2/Zfpm2/Cav3/Ccm2l/Egln1/Heg1/Mib1/Rtn4/Tead1/Foxh1/Lemd2/Megf8/Ncor2/Ptcd2/Srf/Notch1/Prox1/Snai1/Ahi1/Atf2/Bmpr1a/Parva/Ppp1r13l/Psen1/Robo1/Zmiz1/Adam15/Dicer1/Ift88/Ilk/Lrp6/Trp53/Fgfr2/Ift172/Jag1/Pbrm1/Ccdc39/Arid2/Crkl/Gata4/Acvrl1/Bmpr2/Dhrs3/F…
GO:0016236	macroautophagy	227	-0.325367	-4.94662	1e-10	5.00556e-09	2.70092e-09	Pikfyve/Pim2/Slc25a4/Tbc1d25/Trp53inp2/Uvrag/Hdac6/Htra2/Lrsam1/Phf23/Rab43/Tbk1/Ubqln1/Ubxn6/Zfyve26/Atg16l2/Atg2a/Atg9a/Gabarapl2/Mtmr3/Qsox1/Rab7/Scfd1/Usp36/Atg13/Atg4b/Atg7/Sqstm1/Ufm1/Ap4m1/Atg5/Bnip3/Ehmt2/Gba/Rab23/Tecpr1/Epg5/Mcoln1/Nod2/Optn/Tmem41b/Vdac1/Wdr45/Wipi1/Aup1/Cln3/Irgm1/Sec22b/Snap29/Tex264/Tsc1/Ulk3/Atp13a2/Clec16a/Ddrgk1/Gpsm1/Lgals8/Poldip2/Prkaa2/Snx18/Vamp8/Atg2b/Hdac1…
GO:0055007	cardiac muscle cell differentiation	141	-0.389749	-4.94454	1e-10	5.00556e-09	2.70092e-09	Ppara/Rxrb/Tdgf1/Adrb1/Foxp1/Maml1/Nkx2-5/Pak1/Sgcb/Sgcd/Tbx18/Atg7/Bmp2/Lmna/Plec/Wt1/Atg5/Rxra/Tomm70a/Rarb/Cxadr/Fdps/Fhod3/Met/Smad4/Sorbs2/Tsc1/Asb2/Edn1/Hand2/Pin1/Cav3/Frs2/Mef2a/Myh10/Srf/Ctdp1/Neb/Prox1/Rgs4/Bmpr1a/Dicer1/Ift88/Popdc2/Efnb2/Kat2a/Speg/Myo18b/Alpk3/Gata4/Irx3/Myh11/Hnrnpu/Nr3c1/Nrg1/Dkk1/Nebl/Trip10/Akap6/Sirt1/Hdac2/Camk2d/Gsk3a/Akap13/Map2k4/Pdgfrb/Xirp1/Hdac3/Kdm6b/Pdl…
GO:0006091	generation of precursor metabolites and energy	402	-0.264373	-4.93568	1e-10	5.00556e-09	2.70092e-09	Ndufa7/Pgd/Plec/Polg2/Slc25a12/Zbtb7a/App/Atp5e/Bnip3/Cox6a1/Dlst/Gba/Ndufa5/Pdha1/Sdhaf4/Wdr93/1700066M21Rik/Atp5j/Cdk1/Coq10b/Gaa/Hmgb1/Msh2/Opn3/Adpgk/Csl/Ifnar1/Ndufs3/Phka1/Ppp1cb/Slc25a23/Stat3/Taco1/Adgrf5/Atp5b/Atp5k/Bpgm/Cox6a2/Cyc1/Foxk1/Galt/Hdac4/Lyrm7/Prkaa2/Slc37a4/Suclg1/Suclg2/Eif6/Oxct1/Gfpt1/Hk1/Iscu/Mybbp1a/Myo5a/Sdhd/Taldo1/Dgat1/Dnajc15/Irs1/Oxct2b/Pgam1/Ppp1ca/Sdhb/Uqcc2/Arl…
GO:0060537	muscle tissue development	462	-0.253114	-4.91386	1e-10	5.00556e-09	2.70092e-09	Tiparp/Ube4b/Wnt5a/Xirp2/Zfpm1/Apc/Cops2/Cxadr/Egr1/Erbb4/Fadd/Fdps/Fhod3/Gja1/Ifrd1/Met/Naca/Smad4/Sorbs2/Tbx20/Tsc1/Arntl/Asb2/Edn1/Efemp2/Emd/Hand2/Hdac4/Hlx/Klhl41/Nog/Pin1/Psma6/Tgfbr2/Tshz3/Zfpm2/Cav3/Ccm2l/Egln1/Frs2/Gjc1/Gpc1/Heg1/Lemd3/Ski/Smad1/Tcf21/Adrb2/Eya2/Foxh1/Lemd2/Mef2a/Myh10/Nr2f2/Ptcd2/Srf/Ctdp1/Mir143/Ncam1/Neb/Notch1/Nr4a1/Prox1/Rb1/Rgs4/Sin3b/Uqcc2/Vgll4/Bin3/Bmpr1a/Hdac7/…
GO:0006417	regulation of translation	349	-0.278756	-4.91172	1e-10	5.00556e-09	2.70092e-09	Eif2b5/Eif3b/Eif5a/Gapdh/Mettl16/Mir875/Mtg1/Rpusd4/Tnrc6a/Tyms/Wt1/Zfp385a/App/Casc3/Cnot8/Csde1/Eif2ak3/Ptcd3/Ptk2b/Rbm3/Rxra/Tob1/Zfp706/Alkbh1/Cnot2/Fxr2/Khsrp/Mettl5/Mvk/Pcif1/Celf1/Ctif/Fmr1/Larp4/Mir7b/Prkdc/Rbms3/Rock2/Taco1/Tardbp/Tsc1/Ythdf2/Ythdf3/Caprin2/Cpeb4/Fastkd3/Fto/Hnrnpl/Mex3d/Pnldc1/Ptafr/Cdk5rap1/Eif4e2/Eif6/Guf1/Klhl25/Polr2d/Qk/Rbm4/Rnf139/Upf3b/Cyfip1/Eif2ak4/Itga2/Vim/Zf…
GO:0006473	protein acetylation	203	-0.339874	-4.90146	1e-10	5.00556e-09	2.70092e-09	Kat5/Mbtd1/Taf12/App/Atg5/Dip2a/Klf15/Pcgf2/Taf5l/Arrb1/Atat1/Dscc1/Morf4l2/Naa10/Rapgef3/Sgf29/Brca1/Brd7/Crtc2/Pole3/Smad4/Arntl/Bend3/Brpf3/Mcrs1/Mecp2/Prkaa2/Ruvbl2/Spi1/Bmi1/Hint2/Kat7/Muc1/Phf20/Wbp2/Epc2/Mbd3/Naa40/Meaf6/Naa16/Per1/Taf2/Atf2/Hcfc1/Ing5/Mapk3/Tada1/Apbb1/Cep295/Map3k7/Naa25/Atxn7/Dip2b/Kansl1/Kat2a/Naa15/Sirt3/Smc5/Zzz3/Nat10/Por/Kansl2/Naa50/Noc2l/Park7/Pml/Yeats4/Ldb1/Sma…
GO:0043087	regulation of GTPase activity	325	-0.284562	-4.88524	1e-10	5.00556e-09	2.70092e-09	Ntrk2/Plxnb3/Rap1gap2/Rasal1/Rasgrp2/Tbc1d2/Wnt11/Adap2/Arhgef5/Bbs4/Ccl12/Dock11/Elmod2/Epha3/Grhl3/Gsk3b/Hras/Ngef/Rab3gap1/Rapgef4/Rhog/Sgsm1/Tbc1d1/Tbc1d15/Wnt4/Amot/Arap1/Arhgap6/Bcl6/Ccpg1/Chn2/Epha5/Gmip/Pafah1b1/Prex1/Sh3bp1/Sipa1l3/Tbc1d13/Evi5l/Iqsec3/Pbxip1/Plxna4/Arhgap15/Arhgap24/Arhgap25/Arhgef19/Bves/Ccl8/Chn1/Epha1/Gnas/Odam/Tbc1d25/Vav2/Ccl17/Pip5k1a/Snx9/Sod1/Spry1/Tiam1/Trappc6…
GO:0006470	protein dephosphorylation	237	-0.314604	-4.88123	1e-10	5.00556e-09	2.70092e-09	Ppm1d/Ppp1r16a/Ppp1r16b/Ppp2r1b/Ppp2r2c/Ptpn1/Ptpn13/Calm3/Cdc25b/Eya4/Gba/Ikbkb/Ppp2r5e/Ppp4c/Ptpre/Ptprg/Ssh3/Ppm1e/Ppp1r11/Ppp1r8/Ppp3cc/Ppp3r1/Ptpn11/Ptpn21/Rprd1b/Ssu72/Cdca2/Dusp5/Ppp1cb/Ptprz1/Rock2/Tiprl/Tsc1/Vcan/Vrk3/Ilkap/Mtmr4/Pin1/Ppm1g/Ppp2r3a/Ppp2r5c/Swap70/Camta1/Igbp1/Ppm1j/Ppp1r1b/Eya2/Ptprd/Ptprs/Cdc25a/Ctdp1/Ctdsp1/Dusp22/Ppp1ca/Dusp1/Pdp2/Ppm1a/Ppm1f/Ptpn14/Dusp7/Ppp2r1a/Ppp6…
GO:0031331	positive regulation of cellular catabolic process	423	-0.254184	-4.87381	1e-10	5.00556e-09	2.70092e-09	Qk/Rchy1/Rnf14/Rnf144b/Zc3h18/Zyg11b/Ankib1/Becn1/Clu/Cnot7/Dact1/Dcp1b/Dnd1/Egf/Esrrb/Exosc2/Igf1/Ikbkg/Obp2a/Plin5/Prr5l/Snx4/Tnf/Trim13/Trim30d/Trim38/Trim6/Trim67/Abcd2/Bax/Cav1/Cdc20b/Hspa1a/Igtp/Klhl40/Ldlr/Pan3/Pip4k2a/Pip4k2c/Rufy4/Sumo3/Trim12a/Trim14/Trim71/Daglb/Dcp1a/Dcps/Dda1/Eif4enif1/Exosc7/Gsk3b/Hnrnpd/Hspbp1/Mefv/Mkrn2/Nub1/Rab3gap1/Sesn2/Tmem67/Trim30c/Usp5/Zc3hav1/Adam8/Atg16l1…
GO:0042176	regulation of protein catabolic process	373	-0.266873	-4.86271	1e-10	5.00556e-09	2.70092e-09	Rchy1/Rnf14/Rnf144b/Rpl23/Ttc36/Zyg11b/Ankib1/Clu/Dact1/Egf/Fmn2/Map1a/Nell1/Pithd1/Prkcg/Rhbdd3/Samd9l/Senp1/Sgsm3/Timp3/Tnf/Trim67/Aqp11/Cav1/Cdc20b/Hspa1a/Klhl40/Ldlr/Nos2/Oaz2/Rps7/Sco1/Snf8/Sumo3/Timp4/Ubxn1/Azin2/Dda1/Gsk3b/Hspbp1/Lats1/Mfsd8/Mkrn2/Nub1/Psmd2/Rab26/Sdcbp/Sox9/Tmem67/Ubxn2a/Usp5/Zp3r/Adam8/Bbs7/Ccdc22/Cdkn2a/Egln2/Grin2a/Rnft2/Zer1/Adgrb1/Arih2/Aurka/C4bp/Cdk5rap3/Fam83d/Osb…
GO:0006913	nucleocytoplasmic transport	309	-0.284205	-4.84358	1e-10	5.00556e-09	2.70092e-09	Syk/Wipf1/Xpo5/Zc3h12a/Cfl1/Fam53b/Gper1/Heatr3/Hyal2/Ing1/Mdm2/Nfkbia/Nup107/Pom121l2/Riok2/Rita1/Cdh1/Kpna1/Lmna/Mcm3ap/Nup155/Pcid2/Phax/Sqstm1/Stradb/Ufm1/Cse1l/E2f3/Ipo8/Malt1/Nup133/Rab23/Ranbp17/Stk3/Tnpo1/Traf3ip2/Axin1/Cdk1/Chtop/Fbxo22/Ppp3r1/Ptpn11/Rapgef3/Xpo7/Anp32-ps/Bach2/Brca1/Fam53c/Ipo9/Mbtps1/Nup54/Pik3r2/Stat3/Strada/Tardbp/Tmco6/Trim28/Tsc1/Ankrd54/Arntl/Atxn1/Emd/Fam53a/Lsg1…
GO:0051169	nuclear transport	309	-0.284205	-4.84358	1e-10	5.00556e-09	2.70092e-09	Syk/Wipf1/Xpo5/Zc3h12a/Cfl1/Fam53b/Gper1/Heatr3/Hyal2/Ing1/Mdm2/Nfkbia/Nup107/Pom121l2/Riok2/Rita1/Cdh1/Kpna1/Lmna/Mcm3ap/Nup155/Pcid2/Phax/Sqstm1/Stradb/Ufm1/Cse1l/E2f3/Ipo8/Malt1/Nup133/Rab23/Ranbp17/Stk3/Tnpo1/Traf3ip2/Axin1/Cdk1/Chtop/Fbxo22/Ppp3r1/Ptpn11/Rapgef3/Xpo7/Anp32-ps/Bach2/Brca1/Fam53c/Ipo9/Mbtps1/Nup54/Pik3r2/Stat3/Strada/Tardbp/Tmco6/Trim28/Tsc1/Ankrd54/Arntl/Atxn1/Emd/Fam53a/Lsg1…
GO:0018394	peptidyl-lysine acetylation	174	-0.353449	-4.83534	1e-10	5.00556e-09	2.70092e-09	Hat1/Kat6b/Mllt3/Naa60/Pbxip1/Vps72/Auts2/Ctcf/Rps6ka5/Sphk2/Taf10/Brpf1/Gata2/Ing3/Jade3/L3mbtl2/Supt7l/Tada3/Actb/Esco1/Morf4l1/Tcf3/Atg7/Kat5/Mbtd1/Taf12/App/Atg5/Dip2a/Klf15/Pcgf2/Taf5l/Arrb1/Atat1/Morf4l2/Sgf29/Brca1/Brd7/Crtc2/Pole3/Smad4/Bend3/Brpf3/Mcrs1/Mecp2/Prkaa2/Ruvbl2/Spi1/Bmi1/Hint2/Kat7/Muc1/Phf20/Wbp2/Epc2/Mbd3/Naa40/Meaf6/Per1/Taf2/Atf2/Hcfc1/Ing5/Mapk3/Tada1/Apbb1/Map3k7/Atxn7/…
GO:0007015	actin filament organization	430	-0.25318	-4.83465	1e-10	5.00556e-09	2.70092e-09	Myo15/Nphs1/Pfn4/Rac3/Rhof/Rnd2/Rnd3/S1pr1/Ssh1/Vill/Wasf3/Zbed3/Abi2/Arfip2/Arpc4/Baiap2l2/Coro1a/Coro1b/Cotl1/Elmo1/Esam/Espn/Fam171a1/Fscn2/Ooep/Pfn2/Pick1/Pls3/Pof1b/Rhob/Serpinf2/Tmsb15a/Trpv4/Wnt11/Abi1/Actc1/Arhgef5/Arpc1b/Bbs4/Capg/Cdc42ep5/Cul3/Elmo2/Enah/Fscn3/Gdpd2/Ghrl/Lats1/Myo1f/Myo1h/Myo5b/Rac1/Rhog/Rhpn2/Wasf1/Wnt4/Arap1/Arhgap6/Dmtn/Fhdc1/Hip1r/Ppp1r9b/Sh3bp1/Spire1/Tnnt2/Was/Cap…
GO:0006325	chromatin organization	484	-0.242773	-4.833	1e-10	5.00556e-09	2.70092e-09	H1f0/Hells/Hmgb1/Mhrt/Morc2a/Morf4l2/Nasp/Setd7/Sgf29/Suv39h2/Tet3/Usp3/Zfp518b/Arid1b/Brca1/Cebpg/Gpx4/Hmgn3/Kdm1b/Mier1/Nudt5/Pole3/Trim28/Bcorl1/Bend3/Brpf3/Chaf1a/Chd1/Ctr9/Fam50a/Hdac4/Kdm4a/Mbd2/Mcrs1/Mecp2/Mthfr/Prdm6/Prkaa2/Rbl1/Ruvbl2/Shprh/Smchd1/Spi1/Banp/Bmi1/Gatad2a/Ifi204/Kat7/Phf20/Prdm5/Rnf20/Setd1a/Wbp2/Brd2/Epc2/Eya2/Gatad1/Mbd3/Tlk2/Zfp445/Cbx5/Ezh2/Ipo4/Meaf6/Mta2/Nap1l1/Rb1/S…
GO:0035051	cardiocyte differentiation	176	-0.352397	-4.83244	1e-10	5.00556e-09	2.70092e-09	Ppara/Prickle1/Rest/Rxrb/Tdgf1/Adrb1/Foxp1/Gper1/Hes1/Maml1/Nkx2-5/Pak1/Sgcb/Sgcd/Tbx18/Atg7/Bmp2/Cited2/Lmna/Plec/Sox17/Wt1/Atg5/Mir452/Rxra/Tomm70a/Rarb/Cxadr/Fdps/Fhod3/Met/Pdgfb/Smad4/Sorbs2/Tsc1/Asb2/Edn1/Hand2/Pin1/Cav3/Frs2/Vcam1/Mef2a/Myh10/Srf/Ctdp1/Mir143/Neb/Notch1/Prox1/Rgs4/Bmpr1a/Mapk3/Dicer1/Ift88/Lrp6/Popdc2/Efnb2/Jag1/Kat2a/Pbrm1/Speg/Myo18b/Alpk3/Gata4/Irx3/Myh11/Hnrnpu/Nr3c1/Nr…
GO:0034968	histone lysine methylation	119	-0.404747	-4.82087	1e-10	5.00556e-09	2.70092e-09	Setd7/Suv39h2/Tet3/Brca1/Smad4/Bend3/Ctr9/Kdm4a/Mcrs1/Mecp2/Phf20/Prdm5/Setd1a/Cxxc1/Ezh2/Mllt6/Pwp1/Hcfc1/Setd1b/Jarid2/Smyd1/Arid4b/Kansl1/Kmt2b/Arid4a/Kmt2d/Kansl2/Rif1/Rlf/Nelfa/Eed/Lcor/Smarcb1/Atrx/Baz2a/Sirt1/Hdac2/Setd5/Kdm3a/Mtf2/Rbbp5/Tet2/Nsd1/Supt6/Rtf1/Setd2/Setdb1/Fh1/Wdr82/Dnmt1/Ehmt1/Iws1/Ncoa6/Paxip1/Ezh1/Kmt2c/Zfp369/Ash1l/Kdm1a/Nfya/Trmt112/Airn/Nfyc/Asxl2/Brd4/Kmt2a/Smyd2/Kans…
GO:0055006	cardiac cell development	106	-0.427726	-4.81487	1e-10	5.00556e-09	2.70092e-09	Adrb1/Foxp1/Maml1/Nkx2-5/Pak1/Sgcb/Sgcd/Tbx18/Atg7/Lmna/Plec/Atg5/Tomm70a/Cxadr/Fdps/Fhod3/Met/Smad4/Sorbs2/Asb2/Edn1/Pin1/Cav3/Mef2a/Myh10/Srf/Ctdp1/Neb/Notch1/Prox1/Rgs4/Bmpr1a/Dicer1/Popdc2/Jag1/Pbrm1/Speg/Myo18b/Alpk3/Gata4/Myh11/Hnrnpu/Nr3c1/Nebl/Trip10/Akap6/Sirt1/Hdac2/Camk2d/Gsk3a/Akap13/Map2k4/Pdgfrb/Xirp1/Pdlim5/Myocd/Tgfbr3/Parp2/Tcap/Isl1/Mtor/Myl2/Fhl2/Slc8a1/Yy1/Nrap/Alpk2/Mylk3/Hey…
GO:0007346	regulation of mitotic cell cycle	455	-0.24859	-4.81426	1e-10	5.00556e-09	2.70092e-09	Btg1/Ccl12/Ccnb1/Cdc6/Cdt1/Cul3/Donson/Fam122c/Fgf8/Fhl1/Foxg1/Gas1/Gpnmb/Hoxa13/L3mbtl1/Nek11/Nek6/Rad17/Sdcbp/Trp73/Usp2/Wdr62/Xrcc3/Anp32b/Aurkb/AY074887/Btg4/Cdc7/Cdk2/Cdkn2a/Chek1/Eme2/Fancd2/Fbxo7/Kcna5/Kntc1/Mre11a/Ndc80/Pafah1b1/Ptpn6/Senp2/Setmar/Tal1/Usp44/Bub1/Bub1b/Ccdc57/Cdk5rap3/Mad1l1/Prkcq/Stk33/Tert/Ywhah/Cdc16/Clspn/Cyld/D7Ertd443e/Egfr/Fbxo5/Foxn3/Klf4/Mta3/Nacc2/Nsmce2/Nusap1/…
GO:0031647	regulation of protein stability	290	-0.286481	-4.80676	1e-10	5.00556e-09	2.70092e-09	Gnaq/Golga7/Grn/Hspa1a/Igtp/Insc/Kras/Otud3/P3h1/Pfn2/Prkra/Rps7/Tada2a/Aptx/Ccdc88c/Csn3/Cul3/Hdac8/Lss/Pim1/Rab3gap1/Slc51b/Tomm7/Usp2/Cdkn2a/Cog7/Fbxo7/Flot2/Hip1r/Mfsd1/Ndc80/Per3/Senp2/Tcp1/Aurka/Tert/Tspan1/Ubl4a/Wiz/Caml/Chp1/Crebl2/Cryab/D7Ertd443e/Fbxo4/Fbxw11/Gnl3l/Nf2/Pim2/Rnf128/Sirt6/Smo/Taf9b/Tyrobp/Usp47/Hdac6/Hsp90aa1/Hspd1/Rnf149/Rpl11/Smad7/Tada3/Tmem25/Tnip2/Cct7/Cdk7/Mdm2/Otud…
GO:0022411	cellular component disassembly	392	-0.258609	-4.79325	1e-10	5.00556e-09	2.70092e-09	Snapin/Tigar/Tnf/Vill/Akap5/Apaf1/Arfip2/Atg3/Atg9b/Bax/Bok/Capn10/Chmp1a/Cisd2/Exog/Igtp/Katnb1/Mmp13/Peg12/Smn1/Trpv4/Usp30/Zmpste24/Blcap/C1qb/Capg/Dnajc6/Frat1/Golga2/Gsk3b/Itgam/Kif9/Mfsd8/Mtif3/Ngef/Smarcd2/Spata18/Stmnd1/Supt16/Tomm7/Vps16/Cdkn2a/Dedd2/Dffa/Dmtn/Fbxo7/Gspt1/Kif18b/Map1lc3b/Pafah1b1/Sh3bp1/Ssrp1/Tfip11/Atp2a2/Cdk5rap3/Dnase1l3/Ern2/Grwd1/Map2/Pbxip1/2610002M06Rik/Cib1/Clasp…
GO:0010638	positive regulation of organelle organization	486	-0.240567	-4.78606	1e-10	5.00556e-09	2.70092e-09	Rb1/Ruvbl1/Saxo1/Slain1/Syt1/Actl6a/Ank1/Baiap2l1/Becn1/Camk2b/Cdc23/Cideb/Egf/Hrk/Htr1a/Igf1/Il5/Kirrel/Msx1/Nphs1/Pkib/Pld6/Sdc1/Siva1/Slf1/Slx4/Snx4/Stoml2/Tnf/Wasf3/Zdhhc6/Abi2/Adck1/Atmin/Baiap2l2/Bax/Bok/Cav1/Cct3/Doc2b/Epgn/Grn/Hspa1a/Igtp/Katnb1/Ooep/Pan3/Pfn2/Pip4k2a/Pip4k2c/Serpinf2/Trpv4/Wnt11/Arhgef5/Bbs4/Cdc42ep5/Cdt1/Cul3/Dynll1/Fgf8/Gsk3b/Hnrnpd/Hoxa13/Hras/Mapt/Mief2/Rab3gap1/Rac1…
GO:2000112	regulation of cellular macromolecule biosynthetic process	430	-0.25063	-4.78596	1e-10	5.00556e-09	2.70092e-09	Mettl16/Mir875/Mtg1/Rpusd4/Tnrc6a/Tyms/Wt1/Zfp385a/App/Casc3/Cnot8/Csde1/Eif2ak3/Gba/Hhatl/Pomt2/Ptcd3/Ptk2b/Rbm3/Rxra/Svip/Tob1/Zfp706/Alkbh1/Cnot2/Fxr2/Itm2c/Khsrp/Mettl5/Mvk/Ncstn/Pcif1/Celf1/Ctif/Fmr1/Larp4/Mir7b/Ppp1cb/Prkdc/Rbms3/Rock2/Taco1/Tardbp/Tsc1/Ythdf2/Ythdf3/Abca2/Caprin2/Cpeb4/Fastkd3/Fto/Hnrnpl/Mex3d/Pnldc1/Ptafr/Cdk5rap1/Eif4e2/Eif6/Guf1/Klhl25/Polr2d/Qk/Rbm4/Rnf139/Upf3b/Bace2/…
GO:1901987	regulation of cell cycle phase transition	376	-0.258692	-4.75598	1e-10	5.00556e-09	2.70092e-09	Ccl12/Ccnb1/Cdc6/Cdt1/Cul3/Donson/Fam122c/Fhl1/Gas1/Gpnmb/Nek11/Nek6/Rad17/Thoc1/Timeless/Xrcc3/Anp32b/Aurkb/AY074887/Cdc7/Cdk2/Cdkn2a/Chek1/Eme2/Fancd2/Fbxo7/Hormad1/Kcna5/Kntc1/Mre11a/Ndc80/Ptpn6/Rhno1/Senp2/Setmar/Usp44/Aurka/Bub1/Bub1b/Cdk5rap3/Fam83d/Mad1l1/Nsun2/Prkcq/Stk33/Tert/Cdc16/Clspn/D7Ertd443e/Egfr/Fbxo4/Fbxo5/Foxn3/Klf4/Mta3/Nacc2/Nsmce2/Orc1/Psme1/Rad51c/Rb1/Sde2/Stox1/Topbp1/Usp4…
GO:0031056	regulation of histone modification	182	-0.342867	-4.75387	1e-10	5.00556e-09	2.70092e-09	Ing2/Kdm4b/Men1/Nelfe/Phf19/Tada2a/Tada2b/Zmpste24/Znhit1/Ccnb1/Hdac8/Jdp2/Kat8/Zfp110/Bcl6/Chek1/Dr1/Otub2/Sdr16c5/Thap7/Kdm4c/Auts2/Ctcf/Daxx/Fendrr/Myb/Otub1/Rps6ka5/Rrp8/Sphk2/BC004004/Dnmt3b/Gata2/L3mbtl2/Tada3/Wdr61/Gfi1b/Gm8334/Igf2/Prdm9/Pygo2/Rnf40/Atg7/Lmna/Lpin1/Zfp335/App/Atg5/Ehmt2/Ppp4c/Prdm12/Arrb1/Chtop/Setd7/Sgf29/Brca1/Brd7/Fmr1/Smad4/Ctr9/Kdm4a/Mcrs1/Mecp2/Mthfr/Ruvbl2/Spi1/Tri…
GO:0055013	cardiac muscle cell development	100	-0.430593	-4.74767	1e-10	5.00556e-09	2.70092e-09	Adrb1/Foxp1/Maml1/Nkx2-5/Pak1/Sgcb/Sgcd/Tbx18/Atg7/Lmna/Plec/Atg5/Tomm70a/Cxadr/Fdps/Fhod3/Met/Smad4/Sorbs2/Asb2/Edn1/Pin1/Cav3/Mef2a/Myh10/Srf/Ctdp1/Neb/Prox1/Rgs4/Bmpr1a/Dicer1/Popdc2/Speg/Myo18b/Alpk3/Gata4/Myh11/Hnrnpu/Nr3c1/Nebl/Trip10/Akap6/Sirt1/Hdac2/Camk2d/Gsk3a/Akap13/Map2k4/Pdgfrb/Xirp1/Pdlim5/Myocd/Parp2/Tcap/Isl1/Mtor/Myl2/Fhl2/Slc8a1/Yy1/Nrap/Alpk2/Mylk3/Hey2/Myh6/Csrp3/Actn2/Vegfa/…
GO:0003205	cardiac chamber development	186	-0.337863	-4.74168	1e-10	5.00556e-09	2.70092e-09	Nfatc1/Nprl3/Ptk7/Smo/Tab1/Vangl2/Zbtb14/Bmp7/Fkbp1a/Pde2a/Prdm1/Sall1/Slit2/Smad7/Tgfbr1/Dand5/Fgfrl1/Hes1/Maml1/Mdm2/Nkx2-5/Sall4/Tbx1/Bmp2/Cited2/Fuz/Bmp5/Dll4/Nphp3/Rxra/Smarcd3/Sos1/Tpm1/Ovol2/Rarb/Ube4b/Wnt5a/Xirp2/Zfpm1/Naca/Smad4/Tbx20/Hand2/Nog/Tgfbr2/Zfpm2/Cav3/Ccm2l/Egln1/Frs2/Heg1/Foxh1/Luzp1/Myh10/Pcsk5/Ptcd2/Srf/Cntrl/Notch1/Prox1/Bmpr1a/Lrp1/Parva/Ppp1r13l/Robo1/Ift88/Lrp6/Trp53/An…
GO:0034248	regulation of cellular amide metabolic process	404	-0.253697	-4.73846	1e-10	5.00556e-09	2.70092e-09	Mettl16/Mir875/Mtg1/Rpusd4/Tnrc6a/Tyms/Wt1/Zfp385a/App/Casc3/Cnot8/Csde1/Eif2ak3/Ifngr1/Ptcd3/Ptk2b/Rbm3/Rxra/Tob1/Zfp706/Alkbh1/Cnot2/Fxr2/Khsrp/Mettl5/Mvk/Nod2/Pcif1/Celf1/Ctif/Fmr1/Larp4/Mir7b/Prkdc/Rbms3/Rock2/Taco1/Tardbp/Tsc1/Ythdf2/Ythdf3/Abca2/Caprin2/Cpeb4/Fastkd3/Fto/Hnrnpl/Mex3d/Pdk1/Pin1/Pnldc1/Ptafr/Cdk5rap1/Eif4e2/Eif6/Guf1/Klhl25/Polr2d/Qk/Rbm4/Rnf139/Rtn4/Upf3b/Cyfip1/Eif2ak4/Itga…
GO:0030239	myofibril assembly	68	-0.506085	-4.72716	1e-10	5.00556e-09	2.70092e-09	Lmod1/Plec/Cflar/Prkar1a/Tmod2/Tpm1/Fhod3/Smad4/Synpo2l/Edn1/Klhl41/Cav3/Mef2a/Myh10/Srf/Neb/Prox1/Tnnt3/Krt8/Lmod2/Acta1/Flii/Nebl/Hdac2/Tmod3/Wdr1/Akap13/Myom2/Pdgfrb/Xirp1/Myoz2/Mef2c/Mfn2/Tcap/Casq2/Myl2/Lmod3/Tmod1/Casq1/Flnc/Ldb3/Nrap/Ankrd23/Mypn/Mylk3/Myh6/Csrp3/Actn2/Mybpc3/Ttn/Bmp10
GO:0003012	muscle system process	407	-0.252329	-4.71148	1e-10	5.00556e-09	2.70092e-09	Mybpc2/Nfatc1/Oxt/P2ry1/Pi16/Pla2g6/Ptger4/Scn4a/Slc25a4/Ankrd39/Cacna2d1/Dbn1/Dsg2/Fkbp1a/Kcna1/Myh14/Ppara/Psen2/Smad7/Smpd3/Sod1/Trim63/Zc3h12a/Actn3/Ada/Adrb1/Aldoart1/Bin1/Chrnb1/Fgf13/Foxp1/Gper1/Map2k3/Myl6b/Nkx2-5/Pak1/Pde4b/Sgcd/Sulf2/Trpv1/Adora2b/Arhgap42/Atp2b4/Gtf2ird2/Lmna/Lmod1/Map2k6/Nup155/Pde5a/Srsf1/Tnfrsf1b/Calm3/Cflar/Chrna3/Homer1/Jsrp1/Klf15/Lmcd1/Nol3/Tmod2/Tomm70a/Tpm1/Ga…
GO:0010256	endomembrane system organization	464	-0.242053	-4.70908	1e-10	5.00556e-09	2.70092e-09	Mmgt2/Myrf/Pla2g3/Plscr5/Prx/Rab43/Rab5a/Rnf26/Sec31b/Snx10/Snx9/Sod1/Syt9/Tmem43/Tmem9/Usp6nl/Vps4b/Bin1/Dnm1/Gak/Gper1/Hook3/Lman1l/Plekhj1/Rab11a/Sh3gl2/Snap25/Stx19/Stx1a/Stx1b/Sun2/Tango2/Tmed1/Vps11/A4galt/Aktip/Cdan1/Coro7/Golph3/Lman2l/Lmna/Ndel1/Nup155/Pacsin3/Pex5/Plec/Slc9a3r1/Sqstm1/Stx11/Surf4/Tmem201/Tmf1/Tor1aip1/Vamp7/Zfp385a/Bhlha15/Ccdc136/Eif2ak3/Fbxw8/Tbc1d20/Tmcc1/Cdk1/Cog2/F…
GO:0016571	histone methylation	149	-0.363344	-4.68678	1e-10	5.00556e-09	2.70092e-09	Setd7/Suv39h2/Tet3/Brca1/Smad4/Bend3/Ctr9/Fbl/Kdm4a/Mcrs1/Mecp2/Mthfr/Prdm6/Phf20/Prdm5/Rnf20/Setd1a/Cxxc1/Ezh2/Mllt6/Pwp1/Hcfc1/Setd1b/Jarid2/Smyd1/Arid4b/Kansl1/Kmt2b/Arid4a/Kmt2d/Smarca5/Jmjd4/Kansl2/Rif1/Rlf/Nelfa/Eed/Lcor/Smarcb1/Atrx/Baz2a/Sirt1/Tet1/Xbp1/Hdac2/Setd5/Kdm3a/Mtf2/Rbbp5/Tet2/Carm1/Nsd1/Supt6/Rtf1/Setd2/Setdb1/Fh1/Wdr82/Dnmt1/Ehmt1/Iws1/Ncoa6/Paxbp1/Paxip1/Ezh1/Kmt2c/Zfp369/Prm…
GO:0034504	protein localization to nucleus	299	-0.276915	-4.65072	1e-10	5.00556e-09	2.70092e-09	Prickle1/Rpl11/Supt7l/Syk/Wrap53/Zc3h12a/Cfl1/Fam53b/Gper1/Heatr3/Hyal2/Ing1/Mdm2/Nfkbia/Nup107/Pom121l2/Sun2/Cdh1/Kpna1/Limk2/Lmna/Nup155/Otud7b/Sqstm1/Srsf1/Tmem201/Tmem98/Tor1aip1/Ufm1/Zbtb7a/App/Cd2ap/Cdkl5/Col1a1/Cse1l/E2f3/Eif2ak3/Glis2/Ipo8/Lzts2/Morc3/Nup133/Rab23/Stk3/Tnpo1/Traf3ip2/Trim8/Cdk1/Hnrnpm/Ppp3r1/Tor1aip2/Brca1/Fam53c/Ipo9/Lats2/Mbtps1/Nup54/Pik3r2/Stat3/Tardbp/Tmco6/Trim28/Ar…
GO:1903311	regulation of mRNA metabolic process	270	-0.284371	-4.62177	1e-10	5.00556e-09	2.70092e-09	Ikbke/Khdrbs3/Leo1/Mettl16/Pcid2/Rbfox1/Rbmx/Srsf1/Srsf2/Tnrc6a/Zbtb7a/Casc3/Cdc73/Cnot8/Csde1/Rbm3/Tob1/Traf3ip2/Ccnt1/Cnot2/Fxr2/Hmx2/Hnrnpm/Khsrp/Puf60/Rbm7/Celf1/Fmr1/Rock2/Tardbp/Ythdf2/Ythdf3/Ctr9/Fastkd3/Fto/Hnrnpl/Mex3d/Myd88/Pnldc1/Prpf19/Srsf6/Apex1/Polr2d/Qk/Rbm38/Rbm4/Rnf20/Safb/Pabpc4/Ptcd2/Rbm10/Vim/Zfp36l3/Fus/Ncl/Nova2/Samd4/Srsf4/Upf1/Brf1/Raver2/Samd4b/Srsf9/Dicer1/Dyrk1a/Ncbp2/…
GO:0034470	ncRNA processing	359	-0.258106	-4.61994	1e-10	5.00556e-09	2.70092e-09	Pop5/Qtrt1/Rnf113a1/Rpp38/Rps17/Rpusd3/Sart1/Thumpd1/Thumpd3/Tsen34/Zcchc4/Znhit6/Bcdin3d/Dtwd2/Hnrnpa2b1/Mak16/Mrto4/Nhp2/Pus7/Rcl1/Rnf113a2/Rpp25/Rrp9/Thumpd2/Toe1/Trmt13/Utp23/Wdr46/Ddx56/Fbll1/Ints5/Mphosph10/Nr2f1/Nsun5/Pop4/Trmt10a/Trmt11/Utp18/Ybey/Aars2/Ankrd16/Exosc2/Ngdn/Nol9/Nsun3/Pih1d1/Ppan/Rps15/Rpusd1/Rrp7a/Tnf/Trmt10c/Trmt1l/Trmu/Tyw5/Utp15/Wdr36/Dus1l/Esr1/Ftsj1/Lsm6/Mettl18/Nsun…
GO:0046034	ATP metabolic process	237	-0.297753	-4.61979	1e-10	5.00556e-09	2.70092e-09	Ndufs3/Nudt5/Slc25a23/Stat3/Atp5b/Atp5k/Bend3/Bpgm/Cox6a2/Cyc1/Dnm1l/Foxk1/Galt/Hdac4/Prkaa2/Ampd3/Eif6/Ldhc/Parg/Hk1/Iscu/Sdhd/Dnajc15/Myh8/Pgam1/Uqcc2/Arl2/Atp1b1/Galk1/Psen1/Slc25a13/Abcd1/Atp5l/Atp6v1b2/Coq7/Ndufs7/Pgk1/Trp53/Atp7a/Dld/Ndufs8/Uqcc3/Ldha/Tpi1/Aldoa/Ctns/Git1/Jmjd8/Ndufs1/Ndufv1/Ogdh/Slc4a4/Hk2/Prkag2/Uqcrc1/Vcp/Eno1b/Ndufb8/Park7/Shmt2/Atp5a1/Cox4i1/Pfkl/Tspo/Hif1a/Sdhc/Ak1/Ep…
GO:0055002	striated muscle cell development	69	-0.495315	-4.6086	1e-10	5.00556e-09	2.70092e-09	Lmod1/Plec/Cflar/Prkar1a/Tmod2/Tpm1/Fhod3/Smad4/Synpo2l/Edn1/Klhl41/Cav3/Mef2a/Myh10/Srf/Neb/Prox1/Tnnt3/Krt8/Lmod2/Acta1/Flii/Nebl/Hdac2/Tmod3/Wdr1/Akap13/Myom2/Pdgfrb/Xirp1/Myoz2/Mef2c/Mfn2/Tcap/Casq2/Myl2/Lmod3/Tmod1/Casq1/Flnc/Ldb3/Nrap/Ankrd23/Mypn/Mylk3/Myh6/Csrp3/Actn2/Mybpc3/Ttn/Bmp10
GO:0140014	mitotic nuclear division	264	-0.284002	-4.59313	1e-10	5.00556e-09	2.70092e-09	Ccnb1/Cdc6/Cdt1/Cul3/Fgf8/Golga2/Hoxa13/Kifc5b/L3mbtl1/Nek6/Reep3/Xrcc3/Aurkb/Chek1/Kif18b/Kif22/Kifc1/Kntc1/Ncaph2/Ndc80/Seh1l/Usp44/Aurka/Bub1/Bub1b/Espl1/Mad1l1/Ncapg2/Rrs1/Ywhah/2610002M06Rik/Cdc16/Clasp2/Fbxo5/Kif3b/Ncapg/Nek2/Nsmce2/Nusap1/Racgap1/Rb1/Spag5/Birc5/Bmp7/Cdc14b/Mad2l1/Nde1/Nuf2/Rcc1/Smpd3/Tpx2/Ube2c/Vps4b/Anapc7/Ccdc61/Fgfr3/Igf2/Lcmt1/Rab11a/Riok2/Anapc11/Cdc14a/Eml3/Gen1/Nde…
GO:0016197	endosomal transport	212	-0.310423	-4.58581	1e-10	5.00556e-09	2.70092e-09	Pla2g3/Snx9/Trim27/Ubxn6/Vps4b/Zfyve9/Alms1/Ccdc93/Plekhj1/Rab11a/Rab6b/Rab7/Sgsm2/Snap25/Tmem87b/Ap5m1/Ap5z1/Arhgap8/Scrib/Tmem50b/Ube2o/Vps50/Vps52/Ankrd50/Snx12/Tmcc1/Vamp3/Zfyve16/Dennd1b/Epg5/Eps15/Gcc2/Itsn1/Mcoln1/Rhobtb3/Als2/Gripap1/Lmtk2/Rab35/Ric1/Rilp/Snx27/Snx5/Tbc1d10b/Bloc1s2/Clec16a/Coro1c/Dnm1l/Rab8a/Snx18/Snx3/Snx32/Ankfy1/Lrrk2/Chmp4b/Dctn1/Tmem87a/Vps26b/Vps39/Ap3b1/Dennd5a/Ep…
GO:0032970	regulation of actin filament-based process	389	-0.247802	-4.57179	1e-10	5.00556e-09	2.70092e-09	Kirrel/Mdk/Myo3b/Nphs1/Pfn4/Rac3/Rhof/Rnd2/Rnd3/S1pr1/Ssh1/Vill/Wasf3/Abi2/Arfip2/Arpc4/Baiap2l2/Bst1/Cav1/Coro1a/Coro1b/Cotl1/Crk/Esam/Pfn2/Pick1/Rhob/Serpinf2/Smim22/Tmsb15a/Wnt11/Arhgef5/Arpc1b/Bbs4/Capg/Cdc42ep5/Epha3/Grhl3/Hras/Lats1/Myo1f/Rac1/Rhog/Rhpn2/Stc1/Wasf1/Wnt4/Arap1/Arhgap6/Dmtn/Epha5/Hip1r/Pard3/Sh3bp1/Sri/Tnnt2/Was/Atp2a2/Capn1/Pdlim4/Prkcq/Arhgef18/Arhgef19/Arpc1a/Clasp2/Daam2/…
GO:0015980	energy derivation by oxidation of organic compounds	286	-0.271458	-4.54338	1e-10	5.00556e-09	2.70092e-09	Ndufa7/Plec/Polg2/Slc25a12/Atp5e/Bnip3/Cox6a1/Dlst/Gba/Ndufa5/Pdha1/Sdhaf4/1700066M21Rik/Atp5j/Cdk1/Coq10b/Gaa/Hmgb1/Msh2/Opn3/Csl/Ifnar1/Ndufs3/Phka1/Ppp1cb/Slc25a23/Adgrf5/Atp5b/Atp5k/Cox6a2/Cyc1/Lyrm7/Slc37a4/Suclg1/Suclg2/Gfpt1/Iscu/Mybbp1a/Sdhd/Dnajc15/Irs1/Ppp1ca/Sdhb/Uqcc2/Arl2/Pik3ca/Slc25a13/Abcd1/Cat/Cisd1/Coq7/Dlat/Ndufs7/Phkb/Trp53/Atp7a/Dld/Ndufs8/Sirt3/Tcf7l2/Uqcc3/Akt2/Inpp5k/Ldha/…
GO:1901990	regulation of mitotic cell cycle phase transition	296	-0.269612	-4.52951	1e-10	5.00556e-09	2.70092e-09	Ccl12/Ccnb1/Cdc6/Cdt1/Cul3/Donson/Fam122c/Fhl1/Gpnmb/Nek11/Nek6/Rad17/Xrcc3/Anp32b/Aurkb/AY074887/Cdc7/Cdk2/Cdkn2a/Chek1/Fbxo7/Kcna5/Kntc1/Mre11a/Ndc80/Ptpn6/Senp2/Usp44/Bub1/Bub1b/Cdk5rap3/Mad1l1/Prkcq/Tert/Cdc16/Clspn/D7Ertd443e/Egfr/Fbxo5/Foxn3/Klf4/Mta3/Nacc2/Nsmce2/Orc1/Psme1/Rad51c/Rb1/Sde2/Stox1/Topbp1/Usp47/Birc5/Cdc14b/Cdkn2b/Cenpf/E2f1/Fgf10/Mad2l1/Myo16/Plcb1/Ppp2r3d/Psme2/Tjp3/Ube2c/V…
GO:0048638	regulation of developmental growth	384	-0.244694	-4.52885	1e-10	5.00556e-09	2.70092e-09	Rasal1/Rps6kb1/Sema5b/Six1/Sox15/Stc2/Trim46/Wnt2/Zfyve27/Zmpste24/Bbs4/Ccnb1/Csf1/Fgf8/Fgf9/Gdf15/Ghrhr/Gsk3b/Hnrnpk/Lats1/Mapt/Mir133a-2/Myo5b/Myod1/Pim1/Rbpj/Rims2/Tnr/Trp73/Wnt3a/Aatk/Cdk20/Gamt/Pafah1b1/Atp8a2/Eif2b2/Map2/Plxna4/Trpv2/Zfp418/Zp3/Clasp2/Daxx/Gjd4/Gnas/Meis1/Mfsd2a/Musk/Nkd1/P2rx5/Pi16/Pou1f1/Ptger4/Slc25a4/Smo/Wwc1/Dbn1/Disc1/Htra2/Mapk11/Plac8/Plcb1/Ppara/Prlh/Serp1/Slc23a2/…
GO:0000375	RNA splicing, via transesterification reactions	250	-0.285346	-4.51451	1e-10	5.00556e-09	2.70092e-09	Pqbp1/Prmt7/Rbm19/Snrpg/Srsf10/Wtap/Bud13/Celf2/Cwc25/Gcfc2/Gemin2/Mettl14/Psip1/Rest/Sf3a2/Snrpb/Usp39/Cactin/Lsm3/Lsm4/Snrnp70/Tdrd6/Ddx23/Gm12666/Khdrbs3/Rbfox1/Rbmx/Snrpb2/Srsf1/Srsf2/Syf2/Zbtb7a/Casc3/Nol3/Rbm3/Zrsr2/Cwc15/Fxr2/Gm9049/Hmx2/Hnrnpm/Luc7l2/Puf60/Rbm7/Sf3a1/Celf1/Crnkl1/Ddx41/Dnajc17/Fmr1/Gm21992/Snrpa1/Hnrnpl/Prpf19/Prpf31/Sf3a3/Srsf6/Eftud2/Htatsf1/Prpf18/Prpf3/Qk/Rbm17/Rbm4/R…
GO:0000377	RNA splicing, via transesterification reactions with bulged adenosine as nucleophile	250	-0.285346	-4.51451	1e-10	5.00556e-09	2.70092e-09	Pqbp1/Prmt7/Rbm19/Snrpg/Srsf10/Wtap/Bud13/Celf2/Cwc25/Gcfc2/Gemin2/Mettl14/Psip1/Rest/Sf3a2/Snrpb/Usp39/Cactin/Lsm3/Lsm4/Snrnp70/Tdrd6/Ddx23/Gm12666/Khdrbs3/Rbfox1/Rbmx/Snrpb2/Srsf1/Srsf2/Syf2/Zbtb7a/Casc3/Nol3/Rbm3/Zrsr2/Cwc15/Fxr2/Gm9049/Hmx2/Hnrnpm/Luc7l2/Puf60/Rbm7/Sf3a1/Celf1/Crnkl1/Ddx41/Dnajc17/Fmr1/Gm21992/Snrpa1/Hnrnpl/Prpf19/Prpf31/Sf3a3/Srsf6/Eftud2/Htatsf1/Prpf18/Prpf3/Qk/Rbm17/Rbm4/R…
GO:0000398	mRNA splicing, via spliceosome	250	-0.285346	-4.51451	1e-10	5.00556e-09	2.70092e-09	Pqbp1/Prmt7/Rbm19/Snrpg/Srsf10/Wtap/Bud13/Celf2/Cwc25/Gcfc2/Gemin2/Mettl14/Psip1/Rest/Sf3a2/Snrpb/Usp39/Cactin/Lsm3/Lsm4/Snrnp70/Tdrd6/Ddx23/Gm12666/Khdrbs3/Rbfox1/Rbmx/Snrpb2/Srsf1/Srsf2/Syf2/Zbtb7a/Casc3/Nol3/Rbm3/Zrsr2/Cwc15/Fxr2/Gm9049/Hmx2/Hnrnpm/Luc7l2/Puf60/Rbm7/Sf3a1/Celf1/Crnkl1/Ddx41/Dnajc17/Fmr1/Gm21992/Snrpa1/Hnrnpl/Prpf19/Prpf31/Sf3a3/Srsf6/Eftud2/Htatsf1/Prpf18/Prpf3/Qk/Rbm17/Rbm4/R…
GO:0007059	chromosome segregation	309	-0.264843	-4.51361	1e-10	5.00556e-09	2.70092e-09	Ccnb1/Cdc6/Cdt1/Ciao1/Cul3/Hdac8/Kifc5b/Lats1/Nek11/Nek6/Ska2/Sycp1/Ube2i/Xrcc3/Aurkb/Eme2/Fancd2/Hormad1/Kif18b/Kif22/Kntc1/Mre11a/Ncaph2/Ndc80/Pmf1/Seh1l/Tex12/Usp44/Wapl/Bub1/Bub1b/Espl1/Fam83d/Mad1l1/Naa60/Ncapg2/Oip5/Recql5/Rrs1/Syce1/2610002M06Rik/Cdc16/Cpeb1/Ctcf/Fbxo5/Ncapg/Nek2/Nsmce2/Ntmt1/Nusap1/Racgap1/Rad51c/Rb1/Rmi1/Spag5/Uvrag/Birc5/Cenpf/Mad2l1/Morc2b/Nde1/Nek8/Nuf2/Rcc1/Smarcad1/…
GO:0010948	negative regulation of cell cycle process	269	-0.27853	-4.50277	1e-10	5.00556e-09	2.70092e-09	Tipin/Zfyve19/Znhit1/Ccl12/Ccnb1/Cdc6/Cdt1/Donson/Fam122c/Fhl1/Gas1/Gpnmb/Mdm1/Nek11/Rad17/Thoc1/Timeless/Tmem67/Xrcc3/Aurkb/Chek1/Eme2/Fancd2/Fbxo7/Hormad1/Kifc1/Kntc1/Mre11a/Ndc80/Rhno1/Setmar/Usp44/Wapl/Aurka/Bub1/Bub1b/Cdk5rap3/Mad1l1/Nsun2/Stk33/Clspn/D7Ertd443e/Fbxo4/Fbxo5/Foxn3/Klf4/Nacc2/Nek2/Orc1/Ppp2r5b/Rb1/Sde2/Topbp1/Usp47/Birc5/Bmp7/Cdkn2b/E2f1/Mad2l1/Myo16/Nek1/Ppp2r3d/E2f7/Fbxo31/F…
GO:1903320	regulation of protein modification by small protein conjugation or removal	228	-0.29093	-4.44355	1e-10	5.00556e-09	2.70092e-09	Otub2/Rassf5/Senp2/Tank/Tollip/Ube2l3/Usp44/Adgrb1/Bub1b/Cdk5rap3/Dcun1d4/Hmg20b/Pef1/Rnf180/Spopl/Caml/Chp1/Daxx/Fbxo4/Fbxo5/Gnl3l/Nlrc3/Nmi/Otub1/Ticam1/Tnfaip3/Trib3/Dcun1d1/Dnajb2/Fbxo33/Hsp90aa1/Mad2l1/Mastl/Ndfip1/Ndfip2/Phf23/Prickle1/Psen2/Rpl11/Smad7/Tgfbr1/Tnip1/Ubqln1/Zc3h12a/Fancm/Fgfr3/Mad2l2/Rnf40/Atg7/Bag2/Gclc/Pdcd6/Peli3/Spry2/Sqstm1/Trib2/Uba2/Ube2s/Xiap/Atg5/Fzr1/Rwdd3/Aimp2/Ar…
GO:0006479	protein methylation	180	-0.323584	-4.44247	1e-10	5.00556e-09	2.70092e-09	Kdm4b/Men1/Mettl18/Mettl22/Nelfe/Phf19/Prmt3/Setd3/Btg1/Fam98b/Kat8/Mettl21a/Setd4/Smyd5/Snrpd3/Zfp110/Gspt1/Prmt1/Setmar/Kdm4c/Wdr5b/Auts2/Ctcf/Fendrr/Lcmt2/Myb/Ntmt1/Prmt7/Rrp8/Satb1/Dnmt3b/L3mbtl2/Snrpb/Wdr61/Gfi1b/Gm8334/Lcmt1/Prdm9/Pygo2/Camkmt/Dydc2/Icmt/Lmna/Zfp335/Ash2l/Ehmt2/Prdm12/Chtop/Mettl9/Setd6/Setd7/Suv39h2/Tet3/Brca1/Smad4/Bend3/Ctr9/Fbl/Kdm4a/Mcrs1/Mecp2/Mthfr/Prdm6/Mettl11b/Ndu…
GO:0008213	protein alkylation	180	-0.323584	-4.44247	1e-10	5.00556e-09	2.70092e-09	Kdm4b/Men1/Mettl18/Mettl22/Nelfe/Phf19/Prmt3/Setd3/Btg1/Fam98b/Kat8/Mettl21a/Setd4/Smyd5/Snrpd3/Zfp110/Gspt1/Prmt1/Setmar/Kdm4c/Wdr5b/Auts2/Ctcf/Fendrr/Lcmt2/Myb/Ntmt1/Prmt7/Rrp8/Satb1/Dnmt3b/L3mbtl2/Snrpb/Wdr61/Gfi1b/Gm8334/Lcmt1/Prdm9/Pygo2/Camkmt/Dydc2/Icmt/Lmna/Zfp335/Ash2l/Ehmt2/Prdm12/Chtop/Mettl9/Setd6/Setd7/Suv39h2/Tet3/Brca1/Smad4/Bend3/Ctr9/Fbl/Kdm4a/Mcrs1/Mecp2/Mthfr/Prdm6/Mettl11b/Ndu…
GO:0032870	cellular response to hormone stimulus	489	-0.222057	-4.43241	1e-10	5.00556e-09	2.70092e-09	Igf1r/Lats2/Opa1/Pik3r2/Prkdc/Rock2/Sik2/Snx5/Stat3/Stat5b/Stxbp4/Arntl/Ddrgk1/Edn1/Gpam/Prkaa2/Rab8a/Rdx/Rnf6/Tyk2/Agtr1a/Car2/Crebrf/Foxo1/Nr4a2/Phb/Prlr/Ramp2/Rangap1/Rap1gds1/Rbm4/Safb/Slc27a1/Tcf21/Wbp2/Anxa5/Cyfip1/Fbxo32/Foxh1/Ghr/Grb2/Kit/Mirlet7e/Myo5a/Ncor2/Nfe2l2/Irs1/Kank2/Mir143/Notch1/Nr4a1/Per1/Rb1/Slc27a4/Socs2/C2cd5/Inhba/Pip4k2b/Rab12/Rela/Zdhhc7/Zfp366/Zmiz1/Fkbp4/Prkci/Ptpn2/P…
GO:1902903	regulation of supramolecular fiber organization	354	-0.248342	-4.42965	1e-10	5.00556e-09	2.70092e-09	Slit2/Snx9/Tgfbr1/Tpx2/Trim27/Alms1/Arpc2/Arpin/Bin1/Cdc42ep4/Cfl1/Ckap2/Fgf13/Nck2/Pak1/Sema5a/Arhgef10l/Asap3/Cgnl1/Chadl/Coro2b/Lima1/Limch1/Lmod1/Sorbs3/App/Gm14137/Pfdn6/Ptk2b/Rhoc/Ssh3/Tmod2/Tpm1/Actr3/Arhgef15/Gas2l1/Gsn/Ppm1e/Rapgef3/Sh3pxd2b/Twf2/Apc/Arpc3/Camsap2/Cdc42ep3/Fhod3/Icam1/Itgb1bp1/Met/Pfdn5/Pik3r2/Rock2/Slain2/Smad4/Synpo2l/Tsc1/Vbp1/Cd47/Edn1/Efemp2/Limk1/Mecp2/Nin/Plekhh2/…
GO:0031400	negative regulation of protein modification process	491	-0.221953	-4.42951	1e-10	5.00556e-09	2.70092e-09	Impact/Mapk7/Mapk8ip1/Mlxipl/Mvp/Ocln/Per2/Ptk6/Rb1/Rpl23/Tmed2/Ttc36/Uchl1/Acer2/Atg14/Camk2n2/Ctdspl/Dbndd1/Gadd45a/Gadd45g/Hhex/Igf1/Il18/Kirrel/Msx3/Pcp4/Pih1d1/Pkib/Ppp1r14d/Ppp1r15b/Ppp4r2/Prkcg/Prr5l/Rassf2/Sfrp5/Taf7/Tnf/Ywhab/Zbed3/Bax/Cav1/Crtap/Dbi/Dusp16/Gnaq/Hspa1a/Isg15/Kdm4b/Klhl40/Men1/Ncoa7/P3h1/Prkar1b/Prmt3/Prr7/Ptprc/Ptprj/Rps7/Slc8a3/Ubxn1/Ccnb1/Cry2/Fam72a/Gpd1l/Grem1/Gsk3b/…
GO:0010506	regulation of autophagy	268	-0.274055	-4.42761	1e-10	5.00556e-09	2.70092e-09	Snx4/Tigar/Trim13/Trim30d/Trim38/Trim6/Wdr41/Adra1a/Bok/Cisd2/Dram1/Igtp/Lzts1/Pip4k2a/Pip4k2c/Rufy4/Trim12a/Trim14/Usp30/Zmpste24/Gsk3b/Kat8/Mapt/Mefv/Mfsd8/Mtcl1/Rab3gap1/Sesn2/Trim30c/Atg16l1/Cptp/Fbxo7/Gnai3/Mcl1/Trim13/Cryba1/Lmx1b/Nod1/Plekhf1/Trim68/Foxo3/Keap1/Nprl3/Pim2/Rab39b/Slc25a4/Smo/Tbc1d25/Ticam1/Tnfaip3/Trib3/Trp53inp2/Uvrag/Atf6/Hdac6/Iigp1/Lrsam1/Phf23/Tbk1/Trim27/Ubqln1/Zc3h12…
GO:0046777	protein autophosphorylation	234	-0.288329	-4.42266	1e-10	5.00556e-09	2.70092e-09	Musk/Nek2/Pikfyve/Pim2/Ppp2r5b/Tyro3/Uhmk1/Ephb4/Pdgfa/Syk/Tgfbr1/Wnk2/Yes1/Acvr1b/Fgfr3/Lyn/Pak1/Riok2/Thy1/Tnks1bp1/Atg13/Map3k9/Mapkapk3/Rap2b/Taok3/Tssk2/Tssk4/Vegfc/Calm3/Cdkl5/Eif2ak3/Flt4/Nme2/Ptk2b/Tnik/Aak1/Ace/Atr/Camk2a/Chek2/Csnk1g2/Erbb4/Errfi1/Igf1r/Lmtk2/Met/Pdgfb/Pdgfd/Phka1/Ripk1/Sik2/Stk17b/Tom1l1/Trim28/Ulk3/Atp13a2/Ephb3/Camkk2/Ddr2/Ern1/Fes/Lrrk2/Map3k13/Mark2/Mark3/Stk4/Tec/…
GO:0006310	DNA recombination	271	-0.27163	-4.41491	1e-10	5.00556e-09	2.70092e-09	Slx1b/Swi5/Sycp1/Thoc1/Timeless/Xrcc3/Alyref/Bcl6/Cdc7/Chek1/Eme2/Fancd2/Ino80b/Mre11a/Rhno1/Rnf8/Tonsl/Usp51/Was/Apex2/Fignl1/Il2/Mcm9/Recql5/Tprkb/Vps72/Fancb/Hmces/Ino80d/Msh6/Nsmce2/Polm/Rad51/Rad51c/Rad51d/Rmi1/Rpa1/Rpa3/Sirt6/Topbp1/Uchl5/Xrcc2/Actr8/Dclre1c/Gins2/Hspd1/Ing3/Morc2b/Ndfip1/Rnf138/Rtel1/Smarcad1/Tnfsf4/Wrap53/Zfyve26/Actb/Aplf/Brip1/Cep63/Fancm/Foxp1/Gins4/Helb/Mad2l2/Morf4l1…
GO:0060047	heart contraction	229	-0.288299	-4.41031	1e-10	5.00556e-09	2.70092e-09	Psen2/Smad7/Sod1/Zc3h12a/Ada/Adrb1/Bin1/Fgf13/Map2k3/Mdm2/Nkx2-5/Pde4b/Sgcd/Tbx18/Trpv1/Atp2b4/Gnao1/Map2k6/Nup155/Pde5a/Srsf1/Adra1d/Atg5/Calm3/Tpm1/Ace/Atp5j/Gaa/Gsn/Kcne3/Snta1/Avpr1a/Cxadr/Gja1/Met/Dnm1l/Edn1/Ext2/Hdac4/Kcne4/Nmu/Cav3/Gjc1/S100a1/Trpm4/Adrb2/Mef2a/Nos1ap/Calca/Gch1/Kcne1/Rgs4/Atp1b1/Pik3ca/Ppp1r13l/Kcnn2/Popdc2/Ank2/Sumo1/Chga/Crhr2/Dlg1/Dmpk/Gata4/Irx3/P2rx4/Scn1b/Scn5a/Ucn/…
GO:0000075	cell cycle checkpoint signaling	163	-0.331915	-4.40741	1e-10	5.00556e-09	2.70092e-09	Pidd1/Tipin/Zfyve19/Ccnb1/Cdc6/Cdt1/Donson/Fam122c/Nek11/Rad17/Thoc1/Timeless/Xrcc3/Aurkb/Chek1/Eme2/Fancd2/Hormad1/Kntc1/Mre11a/Ndc80/Rhno1/Setmar/Usp44/Aurka/Bub1/Bub1b/Cdk5rap3/Mad1l1/Nsun2/Stk33/Clspn/D7Ertd443e/Fbxo4/Foxn3/Orc1/Sde2/Topbp1/Birc5/E2f1/Mad2l1/Nek1/Fbxo31/Lcmt1/Mdm2/Gen1/Pcid2/Rint1/Rpa2/Syf2/Taok3/Zfp207/Cul4a/Fzr1/Inip/Khdc3/Rad9b/Anapc15-ps/Atr/Cdk1/Chek2/Chfr/Fem1b/Ints7/Kl…
GO:0051054	positive regulation of DNA metabolic process	268	-0.272222	-4.398	1e-10	5.00556e-09	2.70092e-09	Grem1/Gsk3b/Hnrnpd/Hras/Jun/Rac1/Slx1b/Timeless/Aurkb/Cdc7/Cdk2/Ino80b/Mre11a/Rnf8/Setmar/Spire1/Tcp1/Was/Anxa3/Il2/Ino80e/Pnkp/Prkcq/Vps72/Wiz/Egfr/Fancb/Fbxo4/Hmces/Ino80d/Klf4/Nek2/Parn/Pcna/Rad51/Rfc4/Sirt6/Tox/Uchl5/Acd/Actr8/Cacybp/Eya1/Fgf10/Gins2/Hsp90aa1/Ing3/Pot1a/Rfc5/Rtel1/Tmem161a/Tnfsf4/Wrap53/Actb/Aplf/Cbx8/Cct7/E2f7/Gfer/Gins4/Kctd13/Mad2l2/Morf4l1/Nek7/Pot1b/Prdm9/Kat5/Lpin1/Mbtd…
GO:0003015	heart process	240	-0.2819	-4.37836	1e-10	5.00556e-09	2.70092e-09	Psen2/Smad7/Sod1/Zc3h12a/Ada/Adrb1/Bin1/Fgf13/Map2k3/Mdm2/Nkx2-5/Pde4b/Sgcd/Tbx18/Trpv1/Atp2b4/Gnao1/Map2k6/Nup155/Pde5a/Srsf1/Adra1d/Atg5/Calm3/Tpm1/Ace/Atp5j/Gaa/Gsn/Kcne3/Snta1/Avpr1a/Cxadr/Gja1/Met/Dnm1l/Edn1/Ext2/Hdac4/Kcne4/Nmu/Cav3/Gjc1/Rap1gds1/S100a1/Trpm4/Adrb2/Fyn/Mef2a/Nos1ap/Calca/Gch1/Kcne1/Rgs4/Atp1b1/Pik3ca/Ppp1r13l/Kcnn2/Popdc2/Ank2/Sumo1/Chga/Crhr2/Dlg1/Dmpk/Gata4/Irx3/P2rx4/Scn…
GO:1903362	regulation of cellular protein catabolic process	235	-0.283918	-4.37051	1e-10	5.00556e-09	2.70092e-09	Rchy1/Rnf14/Rnf144b/Rpl23/Ttc36/Zyg11b/Ankib1/Clu/Dact1/Egf/Map1a/Nell1/Pithd1/Prkcg/Senp1/Trim67/Aqp11/Cav1/Cdc20b/Hspa1a/Klhl40/Ldlr/Rps7/Sco1/Sumo3/Ubxn1/Dda1/Gsk3b/Hspbp1/Lats1/Mfsd8/Mkrn2/Nub1/Sdcbp/Tmem67/Usp5/Bbs7/Ccdc22/Cdkn2a/Rnft2/Zer1/Arih2/Aurka/Cdk5rap3/Osbpl7/Rnf180/Rnf185/Rnf217/Rnft1/Sufu/Atraid/Caml/Desi1/Psme1/Sirt6/Tnfaip3/Trib3/Uchl5/Usp25/Alad/Disc1/Dnajb2/Hsp90aa1/Prickle1/P…
GO:0006338	chromatin remodeling	188	-0.310017	-4.36464	1e-10	5.00556e-09	2.70092e-09	Pabpc1l/Smarcd2/Sox9/Supt16/Anp32b/Dr1/Ino80b/Rnf8/Ssrp1/Cfdp1/Grwd1/Hmg20b/Ino80e/Kat6b/Kdm4c/Mllt3/Naa60/Oip5/Smarca1/Vps72/Daxx/Ino80d/Mta3/Myb/Npm3/Rbbp4/Satb1/Tnp1/Uchl5/Actr8/Cecr2/Morc2b/Ptma/Smarcad1/Morf4l1/Pak1/Asf1a/Cenpv/Mcm3ap/Nap1l3/Zbtb1/Zbtb7a/Cenpp/Nfrkb/Smarcd3/Gatad2b/H1f0/Hells/Mhrt/Morc2a/Nasp/Suv39h2/Arid1b/Cebpg/Mier1/Nudt5/Pole3/Chaf1a/Chd1/Hdac4/Kdm4a/Mbd2/Mcrs1/Ruvbl2/Sh…
GO:2001020	regulation of response to DNA damage stimulus	228	-0.285438	-4.35967	1e-10	5.00556e-09	2.70092e-09	Thoc1/Timeless/Trp73/Cdkn2a/Chek1/Ino80b/Mcl1/Otub2/Rnf8/Senp2/Setmar/Spire1/Usp51/Was/Fignl1/Ino80e/Pnkp/Recql5/Vps72/Egfr/Fancb/Fbxo4/Fbxo5/Ino80d/Nacc2/Otub1/Pcna/Rad51/Sirt6/Steap3/Uchl5/Usp47/Actr8/Eya1/Fgf10/Ing3/Nek1/Pot1a/Rtel1/Tmem161a/Usp1/Wrap53/Actb/Cbx8/Helb/Mad2l2/Mdm2/Morf4l1/Pot1b/Rmi2/Zfp365/Kat5/Mbtd1/Nsmce4a/Rpa2/Zfp385a/Cul4a/Eya4/Khdc3/Mms19/Nfrkb/Ppp4c/Spidr/Spred2/Atr/Chek2…
GO:0016311	dephosphorylation	330	-0.251857	-4.35587	1e-10	5.00556e-09	2.70092e-09	Plppr2/Plppr5/Ppm1d/Ppp1r16a/Ppp1r16b/Ppp2r1b/Ppp2r2c/Ptpn1/Ptpn13/Calm3/Cdc25b/Eya4/Gba/Ikbkb/Plpp2/Ppp1r26/Ppp2r5e/Ppp4c/Ptpre/Ptprg/Ssh3/Ocrl/Ppm1e/Ppp1r11/Ppp1r8/Ppp3cc/Ppp3r1/Ptpn11/Ptpn21/Rprd1b/Ssu72/Cdca2/Dusp5/Ppp1cb/Ptprz1/Rock2/Synj1/Tiprl/Tsc1/Vcan/Vrk3/Acp5/Ilkap/Mtmr4/Pin1/Ppm1g/Ppp2r3a/Ppp2r5c/Swap70/Camta1/Igbp1/Ppm1j/Ppp1r1b/Eya2/Itga2/Plppr2/Ptprd/Ptprs/Sema4d/Cdc25a/Ctdp1/Ctdsp…
GO:0007264	small GTPase mediated signal transduction	410	-0.23244	-4.35282	1e-10	5.00556e-09	2.70092e-09	Igf1/Lat/Mras/Ngf/Rac3/Rasgef1c/Rhof/Rnd2/Rnd3/Trim67/Abi2/Adra1a/Arl6/Crk/Elmo1/Garnl3/Gm5127/Kras/Ksr2/Mmd2/Rap1gap2/Rasal1/Rasgrp2/Rhob/Rhov/Stk19/Arfgef3/Bnip2/Ccdc88c/Cdc42ep5/Csf1/Cul3/Dock11/Dock5/Eps8l3/Hras/Itgav/Jun/Klk1b4/Rab15/Rab33a/Rac1/Rapgef4/Rhog/Sdcbp/Stambp/Wasf1/Aatk/Amot/Bcl6/Cadm4/Cnksr1/Col3a1/Gpr4/Gpsm2/Rabif/Sh3bp1/Sipa1l3/Tnk1/Was/Arhgap26/Eps8l1/F2rl2/Iqsec3/Madd/Psd3/R…
GO:0045333	cellular respiration	200	-0.304711	-4.34851	1e-10	5.00556e-09	2.70092e-09	Cbfa2t3/Cox7c/Gpd1/Ndufa7/Plec/Polg2/Slc25a12/Atp5e/Bnip3/Cox6a1/Dlst/Gba/Ndufa5/Pdha1/Sdhaf4/1700066M21Rik/Atp5j/Cdk1/Coq10b/Msh2/Opn3/Csl/Ifnar1/Ndufs3/Slc25a23/Atp5b/Atp5k/Cox6a2/Cyc1/Lyrm7/Suclg1/Suclg2/Iscu/Mybbp1a/Sdhd/Dnajc15/Sdhb/Uqcc2/Arl2/Pik3ca/Slc25a13/Abcd1/Cat/Cisd1/Coq7/Dlat/Ndufs7/Atp7a/Dld/Ndufs8/Sirt3/Uqcc3/Pnpt1/Ndufs1/Ndufv1/Ogdh/Mdh2/Pum2/Ucn/Uqcrc1/Vcp/Mdh1/Ndufb8/Park7/Shmt…
GO:2001233	regulation of apoptotic signaling pathway	380	-0.236097	-4.34807	1e-10	5.00556e-09	2.70092e-09	Ier3/Il20ra/Il4/Ltbr/Mmp9/Mpv17l/Nfatc4/Osm/Plscr1/Rrn3/Src/Tmem14a/Trp63/Armc10/Cx3cl1/Fgb/Gcg/Gclm/Il19/Il9r/Mapk7/Mapk8ip1/Rb1/Tpt1/Becn1/Camk2b/Casp2/Clu/Ell3/Faim2/Gdnf/Igf1/Ikbkg/Msx1/Mtch2/Nkx3-1/Pih1d1/Siah1b/Siglec1/Sod2/Timp3/Tnf/Apaf1/Bax/Bcl10/Bcl2l12/Bok/Cav1/Fcmr/Hspa1a/Ing2/Jak2/Mapk8ip2/Prkra/Ptprc/Rnf183/Rnf34/Rps6kb1/Rps7/Runx3/Spop/Tpd52l1/Traf2/Bcl2l1/Creb3/Cth/Ddias/Gas1/Gsk3…
GO:0010639	negative regulation of organelle organization	346	-0.24689	-4.3253	1e-10	5.00556e-09	2.70092e-09	H3f3a/Ier3/Kank4/Mpv17l/Mtbp/Mtm1/Osm/Pif1/Rad1/Recql4/Src/Tbc1d30/Tesk1/Tmem14a/Tmsb4x/Ttk/Apc2/Arfgef1/Kif24/Mnat1/Shank1/Spdl1/Spta1/Tex14/Zfy2/Becn1/Igf1/Map1a/Pfn4/S1pr1/Slx4/Ssh1/Tbcd/Tigar/Vill/Adck1/Anapc15/Bok/Coro1a/Coro1b/Espn/Esr1/Katnb1/Mak/Pfn2/Pick1/Tmsb15a/Usp30/Bbs4/Bcl2l1/Capg/Ccnb1/Cdt1/H3f3b/Mapt/Mdm1/Rhpn2/Tmem67/Xrcc3/Arap1/Arhgap6/Aurkb/Chek1/Dmtn/Hip1r/Hormad1/Kifc1/Kntc1/…
GO:1901653	cellular response to peptide	296	-0.257135	-4.31989	1e-10	5.00556e-09	2.70092e-09	Nucks1/Ptpre/Rhoq/Ankrd26/Camk2a/Ceacam2/Jak1/Ncoa5/Nod2/Ptpn11/Rab31/Ano1/Apc/Ccnd3/Gja1/Icam1/Igf1r/Opa1/Pik3r2/Prkdc/Rock2/Sik2/Snx5/Stat3/Stat5b/Stxbp4/Ager/Edn1/Gpam/Rab8a/Trim41/Tyk2/Agtr1a/Car2/Foxo1/Nr4a2/Rangap1/Rap1gds1/Rbm4/Slc27a1/Vcam1/Adrb2/Anxa5/Cyfip1/Fyn/Ghr/Grb2/Myo5a/Nfe2l2/Vim/Arhgef2/Irs1/Lgmn/Mir143/Nr4a1/Rb1/Slc27a4/Socs2/C2cd5/Epha4/Lrp1/Pip4k2b/Psen1/Rab12/Rela/Zdhhc7/Prk…
GO:0090257	regulation of muscle system process	238	-0.278066	-4.31458	1e-10	5.00556e-09	2.70092e-09	Gtf2ird1/Klf4/Nfatc1/Oxt/Pi16/Ptger4/Scn4a/Slc25a4/Ankrd39/Dbn1/Dsg2/Kcna1/Ppara/Smad7/Sod1/Trim63/Zc3h12a/Actn3/Ada/Adrb1/Bin1/Fgf13/Foxp1/Gper1/Nkx2-5/Pak1/Pde4b/Adora2b/Arhgap42/Atp2b4/Gtf2ird2/Lmna/Pde5a/Tnfrsf1b/Calm3/Chrna3/Lmcd1/Nol3/Tomm70a/Errfi1/Fdps/Ptger3/Rock2/Smad4/Edn1/F2r/Hand2/Hdac4/Nmu/Pin1/Ptafr/Zdhhc21/Cav3/Foxo1/Tacr1/Tead1/Trpm4/Adrb2/Cald1/Fbxo32/Itga2/Kit/Mef2a/Srf/Calca/C…
GO:0042254	ribosome biogenesis	268	-0.266874	-4.3116	1e-10	5.00556e-09	2.70092e-09	Pop5/Rpp38/Rps17/Rpusd3/Sart1/Zcchc4/Znhit6/Gtpbp10/Mak16/Mrto4/Nhp2/Rcl1/Rpp25/Rrn3/Rrp9/Surf6/Utp23/Wdr46/C1qbp/Ddx56/Fbll1/Mphosph10/Mrpl36/Nsun5/Pop4/Utp18/Ybey/Eif2a/Exosc2/Ngdn/Nol9/Nsun3/Pih1d1/Ppan/Rasl2-9/Rps15/Rpusd1/Rrp7a/Urb2/Utp15/Wdr36/Fastkd2/Lsm6/Mettl18/Mrps7/Noc4l/Rbfa/Rpl27/Rpl35/Rps7/Bysl/Exosc7/Imp4/Ngrn/Nom1/Rpl3l/Rpp40/Rps21/Srfbp1/Cdkn2a/Esf1/Mrpl20/mt-Rnr1/Rps14/Ddx27/Eri…
GO:0016032	viral process	329	-0.249543	-4.30132	1e-10	5.00556e-09	2.70092e-09	Lrsam1/Morc2b/Ppara/Rab43/Rab5a/Rest/Spint1/Trim27/Usp6nl/Vps4b/Zc3h12a/Adarb1/Atg16l2/Avp/Cfl1/Fbxl2/Hyal2/Mir24-2/Nr5a2/Rab7/Rrp1b/Trim62/Atg7/Eif3b/Hacd3/Mcts1/Nlrx1/Them4/Zfp639/Atg5/Bsg/Csde1/Cul4a/Dag1/Gtf2h5/Nucks1/Oas1b/Tbc1d20/Trim8/Triml2/Znfx1/Ccnt1/Ceacam2/Eif3f/Eps15/Gsn/Mid2/Morc2a/Psmc3/Slc3a2/Tmem41b/Trim10/Trim56/Bad/Cul1/Fmr1/Icam1/Ifitm1/Ifitm6/Itgb3/Oasl2/Pcbp1/Ppib/Ripk1/Rock…
GO:0072659	protein localization to plasma membrane	289	-0.256114	-4.30009	1e-10	5.00556e-09	2.70092e-09	Myo5b/Pid1/Rab15/Rab26/Rac1/Rhog/Stac3/Stx4a/Tspan15/Wnt3a/Flot2/Gorasp1/Ppp1r9b/Rab40c/Skap1/Csk/Lrrc15/Plekhf1/Rab34/Sec23a/Stac/Ttc7/Zdhhc22/Amn/Bbs1/Cib1/Clasp2/Egfr/Exoc5/Gopc/Lypla1/Numb/P2ry1/Prkcz/Rab40b/Scp2/Tspan33/Ankrd39/Ephb2/Pip5k1a/Pkdcc/Sys1/Tspan5/Abi3/Actb/Ezr/Fgf13/Gak/Gper1/Gpr179/Mrap/Pram1/Rab11a/Rab7/Stx7/Ttc7b/Vamp2/Atp2b4/Cdh1/Golph3/Pls1/Rer1/Scrib/Slc9a3r1/Sqstm1/Sytl2/…
GO:0045786	negative regulation of cell cycle	344	-0.244182	-4.29889	1e-10	5.00556e-09	2.70092e-09	Mapk12/Men1/Pidd1/Prkacb/Rhob/Runx3/Tipin/Zfyve19/Znhit1/Btg1/Ccl12/Ccnb1/Cdc6/Cdt1/Donson/Fam122c/Fhl1/Gas1/Gpnmb/Hexim1/Lats1/Mdm1/Nek11/Rad17/Thoc1/Timeless/Tmem67/Xrcc3/Aurkb/Btg4/Cdkn2a/Chek1/Eme2/Fancd2/Fbxo7/Hormad1/Kifc1/Kntc1/Mre11a/Ndc80/Rhno1/Setmar/Usp44/Wapl/Aurka/Bub1/Bub1b/Cdk5rap3/Mad1l1/Nsun2/Stk33/Cebpa/Clspn/D7Ertd443e/Fbxo4/Fbxo5/Foxn3/Klf4/Nacc2/Nek2/Orc1/Ppp2r5b/Ptpn3/Rb1/Rr…
GO:0043254	regulation of protein-containing complex assembly	394	-0.230633	-4.2959	1e-10	5.00556e-09	2.70092e-09	Ptk2b/Rhoc/Spidr/Ssh3/Svip/Tmod2/Tpm1/Actr3/Atat1/Atr/Gsn/Hmgb1/Preb/Ptpn11/Twf2/Apc/Arpc3/Camsap2/Cdc42ep3/Epn1/Fhod3/Icam1/Irgm1/Met/Napa/Pik3r2/Slain2/Tbx20/Terf1/Tppp3/Crbn/Ldlrad4/Mecp2/Myd88/Nin/Rdx/Stxbp1/Cav3/Fes/Kank3/Lcp1/Mapre3/Nckap1/Pmepa1/Scin/Senp6/Sptb/Cdc42ep2/Cyfip1/Dab2ip/Dctn1/Grb2/Nav3/Ncln/Pcsk5/Rnf4/Stxbp5/Arhgef2/Camsap1/Cdk5rap2/Dnajc15/Ncam1/Twf1/Abca3/Arl2/Asap1/Dbnl/Hc…
GO:0150115	cell-substrate junction organization	98	-0.390087	-4.29425	1e-10	5.00556e-09	2.70092e-09	Thy1/Col16a1/Coro2b/Gpm6b/Limch1/Lims1/Plec/Ptk2b/Tesk2/Epb41l5/Ptpn11/Fn1/Itgb1bp1/Itgb3/Pdpk1/Tsc1/Coro1c/Rcc2/Whamm/Mapre2/Itga2/Dusp22/Mmp14/Bcr/Dapk3/Iqsec1/Lrp1/Map4k4/Ppm1f/Pxn/Rhod/Bcas3/Dusp3/Ptk2/Taok2/Acvrl1/Ajuba/Bcl2/Cttn/Efna5/Actn1/Ldb1/Smad3/Thsd1/Arf6/Pten/Lamc1/Tln1/Ptpra/Ptprk/Slk/Phldb2/Peak1/Sorbs1/Rock1/Iqgap1/Tns1/Vcl/Abl1/Dlc1/Kdr/Itga5/Fermt2/Clasp1/Dst/Actn2/Vegfa
GO:0043414	macromolecule methylation	288	-0.254054	-4.2614	1e-10	5.00556e-09	2.70092e-09	Kdm4b/Men1/Mettl18/Mettl22/Nelfe/Nsun6/Phf19/Prmt3/Setd3/Tdrd5/Trdmt1/Tyw3/Zmpste24/Btg1/Fam98b/Gsk3b/Kat8/Mettl21a/Mettl6/Setd4/Smyd5/Snrpd3/Zfp110/Ftx/Gspt1/Prmt1/Setmar/Trmt6/Ftsj3/Kdm4c/Nsun2/Tdrd12/Wdr5b/Auts2/Ctcf/Fendrr/Gnas/Hsd17b10/Lcmt2/Myb/Ntmt1/Prmt7/Rrp8/Satb1/Wdr4/Wtap/Alkbh8/Dnmt3b/L3mbtl2/Mettl14/Mettl4/Snrpb/Wdr61/Zc3h13/Gfi1b/Gm8334/Lcmt1/Nop2/Prdm9/Pygo2/Camkmt/Dydc2/Icmt/Lmna/…
GO:0051098	regulation of binding	362	-0.236045	-4.24898	1e-10	5.00556e-09	2.70092e-09	Gsk3b/Hnrnpk/Jun/Lfng/Myod1/Pitx2/Sppl3/Tmc8/Wnt3a/Aurkb/Ccpg1/Cdkn2a/Dzip1/Ephb6/Hip1r/Map1lc3b/Senp2/Sri/Tfip11/Wapl/Amfr/Ankrd33/Atp2a2/Aurka/Camk1/Lrrc6/Map2/Pbxip1/Rara/Rnf220/Tert/Cyld/Gnl3l/Grem2/Klf4/Krit1/Lhx2/Nek2/P2ry1/Pim2/Plcl1/Rb1/Runx1t1/Smo/Taf10/Ticam1/Trib3/Abl2/Acd/Atp2a3/Disc1/Dnajb2/E2f1/Gemin2/Ppara/Psen2/Rest/Rpl11/Spag8/Tgfbr1/Tiam1/Ubash3b/Actb/Ctsz/Gper1/Hes1/Mad2l2/Pex1…
GO:0032956	regulation of actin cytoskeleton organization	343	-0.241658	-4.24862	1e-10	5.00556e-09	2.70092e-09	Kirrel/Mdk/Myo3b/Nphs1/Pfn4/Rac3/Rhof/Rnd2/Rnd3/S1pr1/Ssh1/Vill/Wasf3/Abi2/Arfip2/Arpc4/Baiap2l2/Bst1/Coro1a/Coro1b/Cotl1/Crk/Esam/Pfn2/Pick1/Rhob/Serpinf2/Smim22/Tmsb15a/Wnt11/Arhgef5/Arpc1b/Bbs4/Capg/Cdc42ep5/Epha3/Grhl3/Hras/Lats1/Myo1f/Rac1/Rhog/Rhpn2/Wasf1/Wnt4/Arap1/Arhgap6/Dmtn/Epha5/Hip1r/Sh3bp1/Was/Capn1/Pdlim4/Prkcq/Arhgef18/Arhgef19/Arpc1a/Clasp2/Daam2/Epha1/Fhod1/Fmn1/Hrg/Jam3/Magel2/…
GO:0006605	protein targeting	265	-0.260834	-4.20774	1e-10	5.00556e-09	2.70092e-09	Hras/Itgam/Mtcl1/Pex12/Rnf215/Slc51b/Timm50/Tomm7/Zdhhc11/Cdkn2a/Dmtn/Fbxo7/Immp2l/Mlph/Pard3/Pex3/Timm13/Tomm5/Ywhaz/Gm10320/Pex16/Pex5l/Rabgef1/Sirt4/Srpr/Tcaf1/Ubl4a/Vps37c/Zdhhc22/Cib1/Hap1/Pex26/Pikfyve/Snx16/Spcs3/Srp14/Ssr3/Aip/Fis1/Hacl1/Hsp90aa1/Hspd1/Lhcgr/Nacad/Os9/Rpl11/Timm22/Ywhaq/Arpc2/Mff/Mon1a/Pak1/Pex19/Rab7/Sgtb/Ywhag/Zdhhc20/Nucb1/Pex14/Pex5/Vamp7/Zdhhc9/Ap4m1/Nol3/Pmpcb/Tomm7…
GO:0006401	RNA catabolic process	248	-0.26844	-4.20596	1e-10	5.00556e-09	2.70092e-09	Ikbke/Mettl16/Pcid2/Phax/Snd1/Srsf1/Tnfrsf1b/Tnrc6a/Casc3/Cnot8/Csde1/Dkc1/Exosc4/Tob1/Traf3ip2/Cnot2/Drosha/Fxr2/Hnrnpm/Khsrp/Nudt12/Rbm7/Celf1/Ctif/Ddx49/Dis3/Fmr1/Rock2/Tardbp/Xrn2/Ythdf2/Ythdf3/Fastkd3/Fto/Mex3d/Myd88/Pnldc1/Smg8/2700046G09Rik/Apex1/Nlrp5/Polr2d/Prpf18/Qk/Rbm38/Smg6/Upf3b/Pabpc4/Rbm10/Vim/Zfp36l3/Dis3l/Fus/Samd4/Smg9/Supv3l1/Upf1/Ago4/Brf1/Samd4b/Dicer1/Etf1/Ncbp2/Cpeb3/Mtpap…
GO:0006936	muscle contraction	301	-0.248733	-4.19519	1e-10	5.00556e-09	2.70092e-09	Mybpc2/Oxt/Pla2g6/Ptger4/Scn4a/Ankrd39/Cacna2d1/Dbn1/Dsg2/Fkbp1a/Kcna1/Myh14/Psen2/Smad7/Smpd3/Sod1/Trim63/Zc3h12a/Actn3/Ada/Adrb1/Aldoart1/Bin1/Chrnb1/Fgf13/Gper1/Map2k3/Myl6b/Nkx2-5/Pde4b/Sgcd/Sulf2/Trpv1/Adora2b/Arhgap42/Atp2b4/Lmod1/Map2k6/Nup155/Pde5a/Srsf1/Calm3/Chrna3/Homer1/Jsrp1/Tmod2/Tpm1/Gaa/Gsn/Kcne3/Snta1/Met/Myh4/Ptger3/Rock2/Tbx20/Bdkrb2/Edn1/F2r/Hdac4/Kcne4/Nmu/Ptafr/Sulf1/Tpm3/Ts…
GO:0032535	regulation of cellular component size	370	-0.231801	-4.19304	1e-10	5.00556e-09	2.70092e-09	Rab5a/Slit2/Snx9/Wnt7b/Arpc2/Bin1/Ccr5/Cdc42ep4/Cfl1/Deptor/Ezr/Fgf13/Iqgap3/Nck2/Nkx6-1/Pak1/Pex11a/Rab11a/Sema5a/Lima1/Lmod1/Ndel1/Pls1/Plxna3/Rtn4r/Sema6b/Slc12a9/Slc9a3r1/Ttl/Wdtc1/Atp5g1/Cdkl5/Gm14137/Ptk2b/Rab22a/Spg20/Ssh3/Tmod2/Tpm1/Actr3/Arhgap5/Bcl11a/Gsn/Lars/Ntn1/Rapgef3/Twf2/Wnt5a/Abcb8/Arpc3/Cdc42ep3/Cln3/Fhod3/Fn1/Gnb3/Icam1/Ifrd1/Inf2/Pik3r2/Rilp/Sema4b/Slc12a5/Tsc1/Atp13a2/Edn1/L…
GO:1990778	protein localization to cell periphery	353	-0.235316	-4.18838	1e-10	5.00556e-09	2.70092e-09	Myo5b/Pid1/Rab15/Rab26/Rac1/Rapgef4/Rhog/Stac3/Stx4a/Tspan15/Wnt3a/Dlg4/Flot2/Gorasp1/Gpsm2/Grin2a/Ppp1r9b/Rab40c/Skap1/Csk/Lrrc15/Plekhf1/Rab34/Sec23a/Stac/Ttc7/Wdr19/Zdhhc22/Amn/Bbs1/Cib1/Clasp2/Egfr/Exoc5/Gopc/Lypla1/Numb/P2ry1/Prkcz/Rab40b/Scp2/Tspan33/Ankrd39/Ephb2/Magi2/Pip5k1a/Pkdcc/Sys1/Tspan5/Abi3/Actb/Ezr/Fgf13/Gak/Gper1/Gpr179/Mrap/Pram1/Rab11a/Rab7/Snap25/Stx1b/Stx7/Ttc7b/Vamp2/Atp2b4…
GO:0001667	ameboidal-type cell migration	429	-0.220259	-4.18395	1e-10	5.00556e-09	2.70092e-09	Bmp7/Cer1/Dpp4/Epb41l4b/Ephb4/Fgf10/Gata2/Hdac6/Itgb2l/Mmrn2/Phactr4/Phox2b/Pip5k1a/Pkn3/Prcp/Slit2/Tgfbr1/Vstm4/Zc3h12a/Acvr1b/Anxa1/Cfl1/Fbn2/Foxp1/Hyal2/Igf2/Map2k3/Pak1/Plpp3/Rab11a/Sema5a/Stat5a/Tbx1/Adam9/Adora2b/Atp2b4/Cenpv/Fap/Pdcd6/Plec/Sema6b/Serpine1/Sox17/Tmem201/Vegfc/Anln/Arsb/Bsg/Dll4/Egr3/Epha2/Flt4/Glipr2/Ptk2b/Ptprg/Actr3/Epb41l5/Hmgb1/Ovol2/Pik3cb/Ptpn11/Stard13/Wnt5a/Cln3/Cts…
GO:0048285	organelle fission	450	-0.216053	-4.1803	1e-10	5.00556e-09	2.70092e-09	Mcmdc2/Meioc/Mis12/Neurog1/Pdxp/Pebp1/Piwil2/Ppp2r2b/Psmc3ip/Psrc1/Ube2b/Zwint/4930550C14Rik/Banf1/Ccnb1ip1/Cep192/Dis3l2/Hspa2/Lif/Mael/Map10/Misp/Mtfr1l/Ndc1/Psma8/Spire2/Stag3/Tdrd9/Tgfa/Wee2/Ankrd53/Hfm1/Kif14/Kif18a/Kifc2/Mov10l1/Pparg/Prap1/Ran/Stra8/Tgfb1/Zscan21/Ccsap/Dmc1/Drg1/Ereg/Il1a/Il1b/Mei1/Mir124a-2/Smc1b/Tex15/Wrap73/Asz1/Brdt/Cdca5/Cyp26b1/Drd3/Edn3/Eps8/Kif23/M1ap/Mtbp/Ncaph/Os…
GO:0060562	epithelial tube morphogenesis	383	-0.224871	-4.16248	1e-10	5.00556e-09	2.70092e-09	Egf/Esrp1/Folr1/Gbx2/Gdnf/Hhex/Igf1/Itgax/Mdk/Mst1/Nkx3-1/Nodal/Pthlh/Sfrp5/Sox8/Spint2/Tnf/Vdr/Apaf1/Bcl10/Ctnnbip1/Esr1/Esrp2/Etv4/Hes5/Hs3st3a1/Kras/Prkacb/Rhob/Rps7/Sec24b/Six1/Tfap2c/Trim71/Wnt2/Wnt2b/Bbs4/Csf1/Enah/Fgf8/Gli2/Grem1/Grhl3/Ift122/Maged1/Mesp1/Pitx2/Rbpj/Sox9/Tbx6/Timeless/Tmem67/Wnt3a/Wnt4/Zic5/Alox12/Cdk20/Cluap1/Greb1l/Tctn1/Csnk2b/Gli3/Lmo4/Nfatc3/Pik3cd/Rara/Ret/Sufu/Aldh1…
GO:1902532	negative regulation of intracellular signal transduction	496	-0.206826	-4.16137	1e-10	5.00556e-09	2.70092e-09	Gpd1l/Gsk3b/Lilrb4a/Mkrn2/Mtnr1b/Nfkbid/Nme5/Sesn2/Sfrp4/Shank2/Spink1/Stambp/Thoc1/Trp73/Bcl6/Ccdc22/Chrna9/Marveld3/Mcl1/Pafah1b1/Pde3a/Ptpn6/Rffl/Senp2/Sh3bp1/Tank/Tle1/Tnk1/Aurka/Bank1/C1qtnf3/Capn1/Cdk5rap3/Cryba1/Csk/Fignl1/Mad1l1/Nlrp3/Rabgef1/Spred3/Arhgap24/Arhgap25/Bcl2l2/Cblc/Chp1/Cib1/Cyld/Fbxw11/Fem1a/Fktn/Klf4/Nf2/Nlrc3/Nmi/Nprl3/Tnfaip3/Usp47/Wwc1/Abl2/Bmp7/Emilin1/Ephb2/Hmgcr/Magi…
GO:0032259	methylation	331	-0.237401	-4.10613	1e-10	5.00556e-09	2.70092e-09	Kdm4b/Men1/Mettl18/Mettl22/Nelfe/Nsun6/Phf19/Prmt3/Setd3/Tdrd5/Trdmt1/Tyw3/Zmpste24/Btg1/Comtd1/Fam98b/Gsk3b/Kat8/Mettl21a/Mettl6/Pemt/Prdm11/Setd4/Smyd5/Snrpd3/Tpmt/Zfp110/Comt/Ftx/Gamt/Gspt1/Pemt/Prmt1/Setmar/Trmt6/Ftsj3/Kdm4c/Mettl17/Nsun2/Tdrd12/Wdr5b/Auts2/Ctcf/Fendrr/Gnas/Hsd17b10/Lcmt2/Myb/Ntmt1/Prmt7/Rrp8/Satb1/Wdr4/Wtap/Alkbh8/Dnmt3b/L3mbtl2/Mecom/Mettl14/Mettl23/Mettl4/Prdm1/Rnmt/Snrpb/…
GO:0000280	nuclear division	404	-0.218136	-4.07426	1e-10	5.00556e-09	2.70092e-09	Mcmdc2/Meioc/Mis12/Neurog1/Pdxp/Pebp1/Piwil2/Psmc3ip/Psrc1/Ube2b/Zwint/Banf1/Ccnb1ip1/Cep192/Dis3l2/Hspa2/Lif/Mael/Map10/Misp/Ndc1/Psma8/Spire2/Stag3/Tdrd9/Tgfa/Wee2/Ankrd53/Hfm1/Kif14/Kif18a/Kifc2/Mov10l1/Prap1/Ran/Stra8/Tgfb1/Zscan21/Ccsap/Dmc1/Drg1/Ereg/Il1a/Il1b/Mei1/Mir124a-2/Smc1b/Tex15/Wrap73/Asz1/Brdt/Cdca5/Cyp26b1/Drd3/Edn3/Eps8/Kif23/M1ap/Mtbp/Ncaph/Osm/Rad1/Rec8/Rspo1/Shcbp1l/Sphk1/Ttk…
GO:0051656	establishment of organelle localization	403	-0.217182	-4.05883	1e-10	5.00556e-09	2.70092e-09	Hhex/Ikbkg/Lamp1/Lat/Llgl2/Myo15/Pard3b/Rab27a/Rasl2-9/Rps15/Sar1a/Sdc1/Snapin/Snx4/Spo11/Tac4/Ykt6/Zbed3/Ap3b2/Ap3m2/Cep19/Chmp1a/Dync1i1/Insc/Kif5a/Map6/Mrgprb2/Ooep/Snf8/Syne1/Tor1a/Trim46/Atp9a/Btbd8/Ccnb1/Cdt1/Cul3/Kif3c/Kifc5b/Mapt/Mrgprb1/Myo1f/Myo1h/Myo5b/Nr4a3/Rab17/Rab3gap1/Sdcbp/Wasf1/Aurkb/Gpsm2/Kif22/Kifc1/Mark1/Mrgpra9/Ndc80/Pafah1b1/Pard3/Seh1l/Spire1/Ywhaz/Fam83d/Il4ra/Mad1l1/Madd…
GO:0050767	regulation of neurogenesis	443	-0.204289	-3.94775	1e-10	5.00556e-09	2.70092e-09	Hap1/Kctd11/Lhx2/Mycn/Nf2/Numb/Prtg/Smo/Tle6/Xrcc2/Bmp7/Cdkn2b/Dbn1/Disc1/Dmrta2/E2f1/Ephb2/Itpka/Lrp4/Rest/Slit2/Spint1/Tiam1/Wnt7b/Zcchc24/Bin1/Ccr5/Fbxo31/Fgf13/Fgfr3/Gper1/Hes1/Hook3/Lyn/Nkx6-1/Pak1/Rab11a/Sema5a/Stau2/Thy1/Xrcc6/Zfp365/Bmp2/Helt/Il34/Man2a1/Ndel1/Plxna3/Rtn4r/Sema6b/Ss18l1/Tmem98/Tnfrsf1b/Vamp7/Vegfc/Zfp335/Atp5g1/Cdkl5/Clcf1/Dag1/Dll4/Faim/Fbxw8/Kalrn/Khdc3/Mbd1/Smarcd3/Spe…
GO:0007409	axonogenesis	470	-0.200666	-3.93922	1e-10	5.00556e-09	2.70092e-09	Lrrc4c/Map1s/Mir124a-2/Nrn1/Olfr17/Pax6/Prdm8/Rab21/Sema3a/Sema3c/Sema3g/Slit1/Sptbn4/Tenm2/Unc5c/Ache/Bhlhe22/Cdh4/Cdk5r2/Ctnna2/Edn3/Epha10/Gfra3/Islr2/Itga4/L1cam/Nfasc/Nptn/Ntn5/Ntrk1/Olfm1/Pou4f2/Ptpro/Reln/Rhoh/Shtn1/Wnt7a/Braf/Chl1/Cntn1/Ece1/Epha6/Lama1/Lrp2/Ntng1/Pak3/Robo3/Uchl1/Vax1/Cntn6/Csf1r/Gbx2/Gdnf/Map1a/Ngf/Rnd2/Sema6c/Slitrk3/Tnn/Wdr36/Adcy1/B3gnt2/Cdh11/Dlx5/Etv4/Foxb1/Kif5a/M…
GO:0051090	regulation of DNA-binding transcription factor activity	409	-0.210705	-3.93554	1e-10	5.00556e-09	2.70092e-09	Ikbkg/Il18/Il5/Ndp/Ngf/Nkx3-1/Nodal/Pthlh/Sfrp5/Siva1/Tnf/Trim13/Trim30d/Trim38/Trim6/Adcy1/Ankrd42/Bcl10/Cav1/Ctnnbip1/Esr1/Hspa1a/Jak2/Kras/Men1/Neurog2/Nlrc4/Plcg2/Pou4f1/Spop/Traf2/Trim12a/Trim14/Wnt2/Arhgef5/Bcl3/Creb3/Cth/Eda/Fcgr2b/Grem1/Hes6/Heyl/Itgb2/Ltf/Nfkbid/Otulin/Parp10/Pim1/Prdx3/Sfrp4/Tbx6/Traip/Trim30c/Wnt3a/Adam8/Ccdc22/Cdkn2a/Epha5/Fancd2/Flot2/Ripk3/Rnf2/Sri/Tirap/Traf3/Trim1…
GO:0044089	positive regulation of cellular component biogenesis	500	-0.195363	-3.93379	1e-10	5.00556e-09	2.70092e-09	Has3/Hrk/Il5/Kirrel/Myo3b/Nphs1/Oxtr/Palm/Pih1d1/Sdc1/Slf1/Slitrk3/Slx4/Snx4/Tnf/Abi2/Adgrb3/Adgrl3/Atmin/Baiap2l2/Bax/Cav1/Crb3/Espn/Esr1/Hspa1a/Isg15/Mien1/Nlgn3/Ntrk2/Pan3/Pfn2/Pip4k2a/Pip4k2c/Plcg2/Ptprj/Serpinf2/Slitrk1/Snf8/Wnt11/Arhgef5/Bbs4/Cbln1/Cdc42ep5/Cdt1/Cux2/Dock11/Dynll1/Eps8l3/Ghrl/Gsk3b/Hras/Lrrtm1/Mapt/Myo5b/Plek2/Rab3gap1/Rac1/Sdcbp/Slx1b/Sox9/Tcl1/Tmem67/Wnt4/Arap1/Cdk2/Def8/…
GO:0090407	organophosphate biosynthetic process	448	-0.197269	-3.80641	1e-10	5.00556e-09	2.70092e-09	Mppe1/Naprt/Nmrk1/Nos2/Pcx/Pdxk/Pigz/Pip4k2a/Pip4k2c/Plcg2/Ppcs/Qprt/Samd8/Agpat2/Atp5h/Bcl2l1/Dgkb/Dut/Gk5/Guca1a/Guca1b/Guk1/Idi1/Itpkc/Mboat2/Mpc2/Nme5/Oas1a/Pank3/Pemt/Pid1/Pigt/Plcd1/Abhd4/Acot7/Adsl/Coasy/Hmgcs2/Mboat7/Pemt/Pld1/Adcy3/Ak3/Dgkq/Pigk/Pigl/Pik3cd/Plscr3/Ttc7/Umps/Atp5c1/Atp5d/Atp5j2/Chp1/COX2/Fgf7/Inpp1/Ipmk/Mocs1/P2ry1/Paics/Pcyt1b/Pigb/Pigq/Pla2g6/Pou1f1/Scp2/Shmt1/Sphk2/Uvr…
GO:0032386	regulation of intracellular transport	318	-0.235469	-4.03143	1.37866e-10	6.84663e-09	3.69433e-09	Hspa1l/Kcnb1/Lamp1/Mtmr2/Prr5l/Rasl2-9/Sar1a/Tcaf2/Thoc5/Tmem30b/Txn1/Uaca/Yod1/Akap5/Cacnb3/Capn10/Chp2/Efcab7/Jak2/Oaz2/Peg12/Ptpn23/Sec24b/Trim46/Xpo4/Atp9a/Cep131/Frat1/Gas1/Gsk3b/Hras/Ifi27/Itgam/Mapt/Mdfic/Mtcl1/Ppp1cc/Slc51b/Tmem30a/Tomm7/Use1/Anp32b/Cdkn2a/Dmtn/Pla2g4e/Tnnt2/Camk1/Gli3/Lmx1b/Map2/Nsun2/Prkcq/Tcaf1/Ube2j1/Bard1/Bves/Chp1/Cib1/Cryab/Hap1/Mlc1/Scp2/Sh3tc2/Smo/Spag5/Ttc21b/Uh…
GO:0007051	spindle organization	165	-0.326705	-4.35779	1.52476e-10	7.51303e-09	4.05392e-09	Wdr62/Aurkb/Gpsm2/Kifc1/Ndc80/Aurka/Espl1/Fsd1/Sac3d1/Trim36/2610002M06Rik/Clasp2/Fbxo5/Kif3b/Nek2/Ntmt1/Racgap1/Spag5/Uvrag/Cep72/Nuf2/Rcc1/Tpx2/Tubgcp2/Vps4b/Ccdc61/Ezr/Rab11a/Cep120/Eml3/Limk2/Pcnt/Zfp207/Khdc3/Chek2/Map9/Stag1/Incenp/Kif11/Kif2a/Kif4/Tubgcp6/Bora/Ccnb2/Cep97/Dctn2/Mecp2/Nin/Tubg2/Cdc20/Cep126/Mapre2/Mapre3/Senp6/Chmp4b/Dctn1/Prc1/Ralbp1/Rnf4/Smc3/Dlgap5/Haus6/Myh9/Stag2/Arhge…
GO:0033044	regulation of chromosome organization	193	-0.299065	-4.25076	1.55898e-10	7.62208e-09	4.11275e-09	Ccnb1/Cdc6/Cdt1/Cul3/H3f3b/Hdac8/Hnrnpd/Nek6/Slx1b/Xrcc3/Aurkb/Cdk2/Ino80b/Kntc1/Mre11a/Ndc80/Setmar/Tcp1/Usp44/Wapl/Bub1/Bub1b/Ino80e/Mad1l1/Pnkp/Prkcq/Cdc16/Fbxo4/Fbxo5/Gnl3l/Ino80d/Ncapg/Nek2/Nsmce2/Parn/Rb1/Sirt6/Uchl5/Acd/Actr8/Birc5/Mad2l1/Morc2b/Pot1a/Rtel1/Ube2c/Anapc7/Cct7/Lcmt1/Nek7/Pot1b/Riok2/Rmi2/Anapc11/Cenpv/Gen1/Lmna/Pcid2/Zfp207/Dkc1/Khdc3/Nfrkb/Anapc15-ps/Atr/Chfr/Klhl22/Morc2a/…
GO:0003279	cardiac septum development	119	-0.387074	-4.61037	1.63755e-10	7.94465e-09	4.28681e-09	Heyl/Hoxa13/Matr3/Pitx2/Rbpj/Robo2/Smad6/Lmo4/Rara/Slit3/Snx17/Sufu/Nfatc1/Nprl3/Ptk7/Smo/Tab1/Vangl2/Zbtb14/Bmp7/Pde2a/Prdm1/Sall1/Slit2/Smad7/Tgfbr1/Dand5/Fgfrl1/Hes1/Maml1/Mdm2/Nkx2-5/Sall4/Tbx1/Cited2/Fuz/Bmp5/Nphp3/Rarb/Wnt5a/Xirp2/Zfpm1/Smad4/Tbx20/Nog/Tgfbr2/Zfpm2/Egln1/Frs2/Heg1/Luzp1/Myh10/Pcsk5/Cntrl/Notch1/Prox1/Bmpr1a/Lrp1/Parva/Robo1/Ift88/Lrp6/Trp53/Ank2/Fgfr2/Jag1/Gata4/Ltbp1/Bmpr2…
GO:0018022	peptidyl-lysine methylation	127	-0.374423	-4.59994	1.73169e-10	8.33724e-09	4.49864e-09	Setd6/Setd7/Suv39h2/Tet3/Brca1/Smad4/Bend3/Ctr9/Kdm4a/Mcrs1/Mecp2/Phf20/Prdm5/Setd1a/Cxxc1/Ezh2/Mllt6/Pwp1/Hcfc1/Setd1b/Jarid2/Smyd1/Arid4b/Kansl1/Kmt2b/Arid4a/Kmt2d/Kansl2/Rif1/Rlf/Nelfa/Eed/Lcor/Smarcb1/Atrx/Baz2a/Sirt1/Hdac2/Setd5/Kdm3a/Mtf2/Rbbp5/Tet2/Nsd1/Supt6/Rtf1/Setd2/Setdb1/Fh1/Wdr82/Dnmt1/Ehmt1/Iws1/Ncoa6/Paxip1/Ezh1/Kmt2c/Zfp369/Ash1l/Kdm1a/Nfya/Trmt112/Airn/Nfyc/Asxl2/Brd4/Kmt2a/Smyd…
GO:0006261	DNA-templated DNA replication	137	-0.3609	-4.51669	1.79529e-10	8.57796e-09	4.62853e-09	Nuggc/Pole2/Rnaseh1/Rpain/Stoml2/Wdhd1/Eme1/Ooep/Tipin/Tk2/Zmpste24/Cdc6/Cdt1/Donson/Thoc1/Timeless/Traip/Alyref/Cdc7/Cdk2/Eme2/Mgme1/Mre11a/Prim1/Rny3/Rny3/Senp2/Setmar/Tonsl/Mcm9/Recql5/Wiz/Fbxo5/Orc1/Pcna/Polg/Rad51/Rfc4/Rpa1/Topbp1/Dach1/Gins2/Mettl4/Rfc5/Rtel1/Wdr18/E2f7/Fancm/Gins4/Helb/Rrm2b/Zfp365/Atg7/Ddx23/Exd2/Gen1/Gmnc/Mcm4/Polg2/Khdc3/Nucks1/Zgrf1/Zranb3/Atr/Dscc1/Pold1/Mcm5/Noc3l/Po…
GO:1901137	carbohydrate derivative biosynthetic process	490	-0.184908	-3.6993	1.85818e-10	8.81171e-09	4.75466e-09	Chst13/Chst3/Dguok/Dhodh/Egf/Fut8/Gfpt2/Gucy2e/Has3/Igf1/Ndst3/Npc1/Nppb/Pgm3/Piga/Ramp1/Slc35d1/Stoml2/Tyw5/Abca7/Adcy1/Adss/Ak9/Alg12/Alg14/Aqp11/Atp5g2/B3gat2/B3gnt2/C1galt1c1/Ces2a/Chpf/Entpd1/Galnt3/Mgat1/Mgat5b/Mppe1/Pigz/Pmm1/Ppcs/Tmtc4/Atp5h/B3gat1/B3gnt6/B4galt3/Bcl2l1/Chst10/Dpy19l2/Dut/Extl1/Galnt16/Gk5/Gmppb/Guk1/Mpc2/Nme5/Pank3/Pid1/Pigt/Pofut1/Pomk/Slc51b/St8sia4/St8sia6/Uap1/Acot7/…
GO:0070997	neuron death	411	-0.206577	-3.88234	2.07397e-10	9.61804e-09	5.18974e-09	Nfatc4/Ntrk1/Pcsk9/Pin1rt1/Rnu12/Sarm1/Sct/Tfap2a/Trp63/Braf/Chl1/Cntfr/Cx3cl1/Cxcl2/Gabra5/Gclm/Glp1r/Grik2/Grin2b/Pak3/Rb1/Set/Thrb/Trim2/Zfp746/Amigo2/Casp2/Clu/Faim2/Gdnf/Hrk/Igf1/Il18/Kcnb1/Mdk/Mybl2/Ngf/Pcp4/Prkcg/Siah1b/Slc30a10/Sod2/Ssh1/Tigar/Tnf/Apaf1/Bax/Bok/Coro1a/Esr1/Foxb1/Grn/Il27ra/Jak2/Kras/Ncoa7/Ntrk2/Pou4f1/Six1/Tmtc4/Trp53bp2/Abcc1/Ache/Bcl2l1/Ccl12/Csf1/Eno2/Fcgr2b/Fgf8/Gpnmb…
GO:0010563	negative regulation of phosphorus metabolic process	428	-0.201793	-3.83142	2.06889e-10	9.61804e-09	5.18974e-09	Impact/Mapk7/Mapk8ip1/Mlxipl/Mvp/Ocln/Ptk6/Rb1/Tmed2/Ttc36/Uchl1/Ahr/Atg14/Camk2n2/Ctdspl/Dbndd1/Gadd45a/Gadd45g/Hhex/Igf1/Il18/Kirrel/Mtch2/Pcp4/Pik3ip1/Pkib/Ppp1r14d/Ppp1r15b/Ppp4r2/Prr5l/Rassf2/Sfrp5/Taf7/Tigar/Tnf/Ywhab/Zbed3/Bax/Cav1/Dusp16/Entpd1/Gnaq/Men1/Pip4k2a/Pip4k2c/Prkar1b/Ptprc/Ptprj/Slc8a3/Tmem225/Ccnb1/Cry2/Dynll1/Fam72a/Gpd1l/Grem1/Gsk3b/Hexim1/Insm1/Jun/Lats1/Lilrb4a/Lrrk1/Mapt/…
GO:0045936	negative regulation of phosphate metabolic process	428	-0.201793	-3.83142	2.06889e-10	9.61804e-09	5.18974e-09	Impact/Mapk7/Mapk8ip1/Mlxipl/Mvp/Ocln/Ptk6/Rb1/Tmed2/Ttc36/Uchl1/Ahr/Atg14/Camk2n2/Ctdspl/Dbndd1/Gadd45a/Gadd45g/Hhex/Igf1/Il18/Kirrel/Mtch2/Pcp4/Pik3ip1/Pkib/Ppp1r14d/Ppp1r15b/Ppp4r2/Prr5l/Rassf2/Sfrp5/Taf7/Tigar/Tnf/Ywhab/Zbed3/Bax/Cav1/Dusp16/Entpd1/Gnaq/Men1/Pip4k2a/Pip4k2c/Prkar1b/Ptprc/Ptprj/Slc8a3/Tmem225/Ccnb1/Cry2/Dynll1/Fam72a/Gpd1l/Grem1/Gsk3b/Hexim1/Insm1/Jun/Lats1/Lilrb4a/Lrrk1/Mapt/…
GO:0006475	internal protein amino acid acetylation	161	-0.338309	-4.47714	2.17233e-10	9.9282e-09	5.3571e-09	Hat1/Kat6b/Mllt3/Naa60/Pbxip1/Vps72/Auts2/Ctcf/Rps6ka5/Sphk2/Taf10/Brpf1/Gata2/Ing3/Jade3/L3mbtl2/Supt7l/Tada3/Actb/Morf4l1/Tcf3/Atg7/Kat5/Mbtd1/Taf12/App/Atg5/Pcgf2/Taf5l/Arrb1/Atat1/Morf4l2/Sgf29/Brca1/Brd7/Crtc2/Pole3/Smad4/Bend3/Brpf3/Mcrs1/Mecp2/Ruvbl2/Spi1/Bmi1/Kat7/Muc1/Phf20/Wbp2/Epc2/Mbd3/Naa40/Meaf6/Per1/Taf2/Atf2/Hcfc1/Ing5/Mapk3/Tada1/Apbb1/Map3k7/Atxn7/Kansl1/Kat2a/Smc5/Zzz3/Por/Kans…
GO:0018393	internal peptidyl-lysine acetylation	161	-0.338309	-4.47714	2.17233e-10	9.9282e-09	5.3571e-09	Hat1/Kat6b/Mllt3/Naa60/Pbxip1/Vps72/Auts2/Ctcf/Rps6ka5/Sphk2/Taf10/Brpf1/Gata2/Ing3/Jade3/L3mbtl2/Supt7l/Tada3/Actb/Morf4l1/Tcf3/Atg7/Kat5/Mbtd1/Taf12/App/Atg5/Pcgf2/Taf5l/Arrb1/Atat1/Morf4l2/Sgf29/Brca1/Brd7/Crtc2/Pole3/Smad4/Bend3/Brpf3/Mcrs1/Mecp2/Ruvbl2/Spi1/Bmi1/Kat7/Muc1/Phf20/Wbp2/Epc2/Mbd3/Naa40/Meaf6/Per1/Taf2/Atf2/Hcfc1/Ing5/Mapk3/Tada1/Apbb1/Map3k7/Atxn7/Kansl1/Kat2a/Smc5/Zzz3/Por/Kans…
GO:0098813	nuclear chromosome segregation	252	-0.255889	-4.06545	2.57818e-10	1.16983e-08	6.3122e-09	Ccnb1/Cdc6/Cdt1/Cul3/Hdac8/Kifc5b/Lats1/Nek6/Sycp1/Xrcc3/Aurkb/Eme2/Fancd2/Hormad1/Kif18b/Kif22/Kntc1/Mre11a/Ncaph2/Ndc80/Seh1l/Tex12/Usp44/Wapl/Bub1/Bub1b/Espl1/Fam83d/Mad1l1/Ncapg2/Rrs1/Syce1/2610002M06Rik/Cdc16/Cpeb1/Fbxo5/Ncapg/Nek2/Nsmce2/Nusap1/Racgap1/Rad51c/Rb1/Rmi1/Spag5/Birc5/Cenpf/Mad2l1/Morc2b/Nuf2/Ube2c/Vps4b/Anapc7/Brip1/Cenpq/Cep63/Esco1/Fancm/Lcmt1/Prdm9/Rab11a/Riok2/Rmi2/Tex19.1/…
GO:0016573	histone acetylation	156	-0.335363	-4.4394	2.77383e-10	1.24961e-08	6.7427e-09	Hat1/Kat6b/Mllt3/Naa60/Pbxip1/Vps72/Auts2/Ctcf/Rps6ka5/Sphk2/Taf10/Brpf1/Gata2/Ing3/Jade3/L3mbtl2/Supt7l/Tada3/Actb/Morf4l1/Tcf3/Atg7/Kat5/Mbtd1/Taf12/App/Atg5/Pcgf2/Taf5l/Arrb1/Morf4l2/Sgf29/Brca1/Brd7/Crtc2/Pole3/Smad4/Bend3/Brpf3/Mcrs1/Mecp2/Ruvbl2/Spi1/Bmi1/Kat7/Muc1/Phf20/Wbp2/Epc2/Mbd3/Naa40/Meaf6/Per1/Taf2/Atf2/Hcfc1/Ing5/Mapk3/Tada1/Apbb1/Map3k7/Atxn7/Kansl1/Kat2a/Zzz3/Kansl2/Naa50/Noc2l/…
GO:0043547	positive regulation of GTPase activity	242	-0.267898	-4.15514	2.94444e-10	1.31706e-08	7.10667e-09	Rasgef1c/Rgs1/S1pr1/Sgsm3/Wdr41/Xcl1/Arap2/Crk/Garnl3/Rap1gap2/Rasgrp2/Tbc1d2/Wnt11/Adap2/Arhgef5/Ccl12/Dock11/Elmod2/Grhl3/Gsk3b/Hras/Ngef/Rab3gap1/Rapgef4/Rhog/Sgsm1/Tbc1d1/Tbc1d15/Wnt4/Arap1/Arhgap6/Chn2/Gmip/Prex1/Sh3bp1/Sipa1l3/Tbc1d13/Evi5l/Iqsec3/Arhgap24/Arhgap25/Arhgef19/Ccl8/Chn1/Epha1/Gnas/Odam/Tbc1d25/Ccl17/Pip5k1a/Snx9/Tiam1/Usp6nl/Adrb1/Bin1/Dock8/Nedd9/Sgsm2/Thy1/Arhgap42/Asap3/Ccl…
GO:0007517	muscle organ development	340	-0.227665	-4.0104	3.34804e-10	1.48705e-08	8.02388e-09	Pou4f1/Rps6kb1/Sfmbt1/Six1/Sox15/Tcf23/Tsc22d3/Wnt2/Actc1/Fgf8/Fhl1/Foxn2/Foxp2/Heyl/Myod1/Nr1d2/Pitx2/Rbpj/Ryr1/Sap30/Stac3/Usp2/Wnt3a/Xk/Cntnap1/Col3a1/Dner/Fos/Megf10/Mylk/Nln/Tnnt2/Zbtb18/Adgrb1/Ankrd33/Hmg20b/Nfatc3/S100b/Tcf15/Alx4/Ankrd2/Bves/Cacna1s/Cryab/Kel/Maff/Rb1/Scn8a/Sirt6/Smo/Vangl2/Cenpf/Cfl2/Dmrta2/Fkbp1a/Frg1/Hdac6/Hmgcr/Myh14/Phox2b/Serp1/Smad7/Tgfbr1/Actn3/Adarb1/Bcl9/Btbd1/F…
GO:0006979	response to oxidative stress	380	-0.213376	-3.92964	3.37759e-10	1.48968e-08	8.0381e-09	Mtf1/Naprt/Ncoa7/Prkra/Rcan2/Rhob/Scly/Stc2/Tat/Tor1a/Abcc1/Aptx/Ddias/Fgf8/Gpx2/Hmox2/Itgam/Jun/Mapt/Mpo/Nme5/Nr4a3/Prdx3/Sesn2/Stx4a/Cdkn2a/COX1/Crygd/Fancd2/Fbxo7/Fos/Glrx2/Mcl1/Melk/Mutyh/ND1/Ndufb4/Ripk3/Stk24/Atp2a2/Capn1/Chchd2/ND3/Neil1/Pde8a/Pnkp/Rwdd1/Acox2/Aifm2/Aldh3a2/Ankrd2/Casp6/Cryab/Egfr/Foxo3/Ggt7/Gpx7/Keap1/Mctp1/Msra/Slc11a2/Stox1/Tnfaip3/Usp25/Zfp277/Ccs/Ercc6l2/Hdac6/Htra2/P…
GO:0032984	protein-containing complex disassembly	221	-0.273164	-4.09209	3.68653e-10	1.61465e-08	8.7124e-09	Smarcd2/Stmnd1/Supt16/Vps16/Dmtn/Gspt1/Kif18b/Map1lc3b/Sh3bp1/Ssrp1/Tfip11/Atp2a2/Grwd1/Map2/2610002M06Rik/Cib1/Clasp2/Eif5a2/Gle1/Stmn4/Tbc1d25/Tnp1/Uvrag/Camsap3/Cfl2/Hdac6/Phf23/Pym1/Tpx2/Ubqln1/Vps4b/Zfand1/Arpc2/Cfl1/Ckap2/Ddit4/Fgf13/Gak/Sema5a/Sh3gl2/Eif5a/Lima1/Lmod1/Nckap5l/Pex14/Sh3gl1/Atg5/Bnip3/Gba/Kif2b/Mical1/Mtrf1/Smarcd3/Tecpr1/Tmod2/Tpm1/Epg5/Gas2l1/Gsn/Mcoln1/Scaf4/Twf2/Apc/Cams…
GO:0000725	recombinational repair	142	-0.347074	-4.40711	4.01584e-10	1.74675e-08	9.4252e-09	Slx1b/Swi5/Timeless/Xrcc3/Cdc7/Chek1/Mre11a/Rhno1/Tonsl/Usp51/Was/Fignl1/Mcm9/Recql5/Vps72/Fancb/Nsmce2/Rad51/Rad51c/Rad51d/Rmi1/Rpa1/Rpa3/Sirt6/Xrcc2/Gins2/Ing3/Rnf138/Rtel1/Wrap53/Zfyve26/Actb/Fancm/Gins4/Helb/Mad2l2/Morf4l1/Rad54l/Rmi2/Zfp365/Ap5z1/Exd2/Gen1/Kat5/Mbtd1/Mcm4/Rpa2/Inip/Khdc3/Mms19/Nucks1/Ppp4c/Spidr/Morf4l2/Nsmce1/Palb2/Brca1/Ercc6/Helq/Mcm5/Rad52/Top3a/Rbbp8/Rev3l/Ruvbl2/Smchd1…
GO:0009060	aerobic respiration	148	-0.341426	-4.38671	4.66704e-10	2.0161e-08	1.08786e-08	Atp5e/Bnip3/Cox6a1/Dlst/Pdha1/1700066M21Rik/Atp5j/Cdk1/Msh2/Csl/Ndufs3/Slc25a23/Atp5b/Atp5k/Cox6a2/Cyc1/Suclg1/Suclg2/Iscu/Sdhd/Dnajc15/Sdhb/Uqcc2/Arl2/Abcd1/Cat/Coq7/Dlat/Ndufs7/Atp7a/Dld/Ndufs8/Sirt3/Uqcc3/Ndufs1/Ndufv1/Ogdh/Mdh2/Ucn/Uqcrc1/Vcp/Mdh1/Ndufb8/Park7/Shmt2/Atp5a1/Cox4i1/Ndufs4/Hif1a/Sdhc/Aco1/Ndufv2/Akt1/Atp5o/Idh3b/Nupr1/Sdhaf2/Fh1/Ndufa10/Cox10/Ak4/Uqcrq/Ide/Pank2/Ndufs2/Tefm/Uqcr…
GO:0060048	cardiac muscle contraction	126	-0.360437	-4.39578	4.9165e-10	2.10941e-08	1.13821e-08	Ankrd39/Cacna2d1/Dsg2/Psen2/Smad7/Zc3h12a/Adrb1/Bin1/Fgf13/Map2k3/Nkx2-5/Pde4b/Sgcd/Map2k6/Nup155/Pde5a/Srsf1/Calm3/Tpm1/Gaa/Gsn/Kcne3/Snta1/Met/Hdac4/Kcne4/Cav3/Trpm4/Kcne1/Atp1b1/Pik3ca/Ppp1r13l/Kcnn2/Ank2/Sumo1/Chga/Dlg1/Gata4/P2rx4/Scn1b/Scn5a/Ucn/Flna/Jup/Agrn/Tmem38a/Akap6/Calm2/Calm1/Camk2d/Hdac4/Tnni1/Fxyd1/Cacna1h/Ctnna3/Tnnc1/Akap9/Cacnb2/Rnf207/Vegfb/Kcnq1/Tcap/Casq2/Gja5/Smtn/Cacna1g/…
GO:0000819	sister chromatid segregation	182	-0.306926	-4.25554	5.1275e-10	2.18508e-08	1.17903e-08	Ccnb1/Cdc6/Cdt1/Cul3/Hdac8/Kifc5b/Lats1/Nek6/Xrcc3/Aurkb/Hormad1/Kif18b/Kif22/Kntc1/Mre11a/Ncaph2/Ndc80/Seh1l/Usp44/Wapl/Bub1/Bub1b/Espl1/Mad1l1/Ncapg2/Rrs1/2610002M06Rik/Cdc16/Fbxo5/Ncapg/Nek2/Nsmce2/Nusap1/Racgap1/Rad51c/Rb1/Spag5/Birc5/Mad2l1/Nuf2/Ube2c/Vps4b/Anapc7/Esco1/Lcmt1/Rab11a/Riok2/Rmi2/Anapc11/Eml3/Gen1/Pcid2/Zfp207/Khdc3/Anapc15-ps/Chfr/Dscc1/Klhl22/Naa10/Pds5b/Stag1/Apc/Cdc26/Cit/I…
GO:0022604	regulation of cell morphogenesis	321	-0.236462	-4.04635	5.44563e-10	2.30507e-08	1.24378e-08	Aldoart1/Anxa1/Arpc2/Cdc42ep4/Cfl1/Cldn13/Ezr/Fbxo31/Nedd9/Rhou/Shroom3/Stau2/Syt17/Brwd1/Fmnl2/Lims1/Net1/Parvb/Plxna3/Sh3kbp1/Slc9a3r1/Ss18l1/St6gal1/Vamp7/Cdkl5/Fbxw8/Gm14137/Kalrn/Ptk2b/Rhoc/Rhoq/Tbccd1/Tnik/Tpm1/Zmym3/Actr3/Arhgdia/Bcl11a/Fmnl3/Gas2/Plxnc1/Rhobtb3/Wnt5a/Cdc42ep3/Fn1/Hpse/Icam1/Itgb1bp1/Itgb3/Larp4/Met/Myl12a/Opa1/Prkdc/Caprin2/Coro1c/Dnm1l/Dnmbp/Mecp2/P4hb/Rcc2/Rdx/Rhobtb2/F…
GO:0071559	response to transforming growth factor beta	223	-0.276263	-4.203	5.65186e-10	2.37642e-08	1.28228e-08	Cdkn2b/Dbn1/Emilin1/Htra1/Ppara/Smad7/Spry1/Tdgf1/Tgfbr1/Yes1/Zfyve9/Dand5/Fbn2/Gcnt2/Htra3/Hyal2/Adam9/Bmp2/Bmp8a/Cited2/Furin/Hipk2/Serpine1/Spry2/Zbtb7a/Cflar/Glg1/Il17f/Mir145b/Spred2/Trim33/Twsg1/Usp15/1700037H04Rik/Actr3/Axin1/Epb41l5/Nepn/Ovol2/Pdcd5/Zfhx3/Igf1r/Lats2/Pdgfd/Rock2/Smad4/Stat3/Ldlrad4/Lrg1/Mtmr4/Pin1/Spi1/Tgfbr2/Cav3/Lemd3/Pmepa1/Ski/Smad1/Smurf1/Foxh1/Fyn/Itga3/Wwox/Dusp22/…
GO:0003231	cardiac ventricle development	139	-0.345367	-4.31207	6.13105e-10	2.53532e-08	1.36802e-08	Heyl/Hoxa13/Matr3/Mesp1/Pitx2/Rbpj/Robo2/Smad6/Greb1l/Tnnt2/Lmo4/Slit3/Sufu/Nfatc1/Nprl3/Ptk7/Vangl2/Fkbp1a/Pde2a/Prdm1/Sall1/Slit2/Smad7/Tgfbr1/Dand5/Fgfrl1/Hes1/Mdm2/Nkx2-5/Sall4/Cited2/Dll4/Rxra/Smarcd3/Tpm1/Ube4b/Wnt5a/Xirp2/Zfpm1/Naca/Smad4/Tbx20/Hand2/Nog/Tgfbr2/Zfpm2/Ccm2l/Egln1/Frs2/Heg1/Foxh1/Luzp1/Ptcd2/Cntrl/Notch1/Prox1/Bmpr1a/Ppp1r13l/Robo1/Lrp6/Fgfr2/Jag1/Gata4/Ltbp1/Bmpr2/Scn5a/Nrg…
GO:0016072	rRNA metabolic process	221	-0.270738	-4.05575	6.15037e-10	2.53532e-08	1.36802e-08	Pop5/Rpp38/Rps17/Rpusd3/Sart1/Zcchc4/Znhit6/Mak16/Mrto4/Nhp2/Rcl1/Rpp25/Rrp9/Utp23/Wdr46/Ddx56/Fbll1/Mphosph10/Nsun5/Pop4/Utp18/Xrn1/Ybey/Exosc2/Ngdn/Nol9/Nsun3/Pih1d1/Polr1b/Polr1e/Ppan/Rps15/Rpusd1/Rrp7a/Slfn8/Utp15/Wdr36/Lsm6/Mettl18/Rbfa/Rpl27/Rpl35/Rps7/Bysl/Exosc7/Imp4/Rpp40/Rps21/Spin1/Srfbp1/Cdkn2a/Esf1/Rps14/Ddx27/Eri2/Ern2/Ftsj3/Nol11/Rrp12/Rrs1/Slfn9/Wdr3/Ddx52/Kri1/Nol6/Npm3/Rrp8/Tbl3…
GO:0010631	epithelial cell migration	295	-0.233726	-3.93259	6.1136e-10	2.53532e-08	1.36802e-08	Dpp4/Epb41l4b/Ephb4/Fgf10/Gata2/Hdac6/Itgb2l/Mmrn2/Pkn3/Prcp/Slit2/Tgfbr1/Vstm4/Zc3h12a/Anxa1/Foxp1/Igf2/Map2k3/Plpp3/Rab11a/Sema5a/Stat5a/Adam9/Adora2b/Atp2b4/Fap/Pdcd6/Serpine1/Vegfc/Anln/Arsb/Bsg/Dll4/Egr3/Epha2/Flt4/Glipr2/Ptk2b/Ptprg/Epb41l5/Hmgb1/Pik3cb/Ptpn11/Stard13/Wnt5a/Ctsh/Emc10/Itgb1bp1/Itgb3/Met/Pdgfb/Pdpk1/Pik3r2/Rock2/Ager/Atp5b/Coro1c/Lgals8/Mecp2/Tgfbr2/Lemd3/Mapre2/Rtn4/Tacr1/D…
GO:1901652	response to peptide	396	-0.205993	-3.87364	6.4162e-10	2.62773e-08	1.41788e-08	Jak1/Ncoa5/Nod2/Ptpn11/Rab31/Ano1/Apc/Ccnd3/Egr1/Gja1/Icam1/Igf1r/Opa1/Pik3r2/Prkdc/Rock2/Sik2/Snx5/Stat3/Stat5b/Stxbp4/Tsc1/Ager/Cyc1/Edn1/Gpam/Rab8a/Trim41/Tyk2/Agtr1a/Car2/Eif2b4/Eif6/Foxo1/Kat7/Nr4a2/Rangap1/Rap1gds1/Rbm4/Slc27a1/Vcam1/Adrb2/Anxa5/Cyfip1/Fyn/Ghr/Grb2/Myo5a/Nfe2l2/Pld2/Vim/Arhgef2/Irs1/Lgmn/Mir143/Notch1/Nr4a1/Rb1/Slc27a4/Socs2/C2cd5/Eif2b3/Epha4/Lrp1/Pip4k2b/Psen1/Rab12/Reg2/…
GO:0003281	ventricular septum development	78	-0.406637	-4.01464	7.83976e-10	3.19002e-08	1.72129e-08	Heyl/Hoxa13/Matr3/Pitx2/Rbpj/Robo2/Smad6/Lmo4/Slit3/Sufu/Nfatc1/Nprl3/Ptk7/Vangl2/Pde2a/Prdm1/Sall1/Slit2/Smad7/Tgfbr1/Dand5/Fgfrl1/Hes1/Mdm2/Nkx2-5/Sall4/Cited2/Wnt5a/Xirp2/Zfpm1/Smad4/Nog/Tgfbr2/Zfpm2/Egln1/Frs2/Heg1/Luzp1/Cntrl/Notch1/Prox1/Bmpr1a/Robo1/Lrp6/Fgfr2/Gata4/Ltbp1/Bmpr2/Nos3/Sav1/Hectd1/Aplnr/Sox4/Hey1/Rbm15/Ap2b1/Tgfbr3/Smarca4/Gja5/Trip11/Dnm2/Pax8/Dctn5/Mdm4/Cxcr4/Hey2
GO:0060706	cell differentiation involved in embryonic placenta development	33	0.694019	4.37478	8.15161e-10	3.29565e-08	1.77828e-08	Xist
GO:0017038	protein import	221	-0.269352	-4.03499	9.44342e-10	3.79361e-08	2.04697e-08	Hsp90aa1/Hspd1/Prickle1/Syk/Zc3h12a/Cfl1/Fam53b/Gper1/Heatr3/Hyal2/Ing1/Nfkbia/Nup107/Pex19/Pom121l2/Cdh1/Kpna1/Lmna/Nup155/Pex14/Pex5/Sqstm1/Ufm1/App/Cse1l/E2f3/Ipo8/Nup133/Rab23/Stk3/Tnpo1/Tomm70a/Traf3ip2/Cdk1/Hnrnpm/Pdcd5/Ppp3r1/Timm44/Tomm40l/Brca1/Fam53c/Ipo9/Mbtps1/Nup54/Pex6/Pik3r2/Stat3/Tardbp/Timm23/Tmco6/Trim28/Arntl/Fam53a/Pex10/Tnpo2/Gpihbp1/Lrrk2/Pom121l12/Ranbp2/Romo1/Stk4/Aifm1/Ba…
GO:0071560	cellular response to transforming growth factor beta stimulus	219	-0.273559	-4.08291	9.80627e-10	3.91444e-08	2.11217e-08	Cdkn2b/Dbn1/Emilin1/Htra1/Ppara/Smad7/Spry1/Tdgf1/Tgfbr1/Yes1/Zfyve9/Dand5/Fbn2/Gcnt2/Htra3/Hyal2/Adam9/Bmp2/Bmp8a/Cited2/Furin/Hipk2/Serpine1/Spry2/Zbtb7a/Cflar/Glg1/Il17f/Mir145b/Spred2/Trim33/Twsg1/Usp15/1700037H04Rik/Actr3/Axin1/Epb41l5/Nepn/Ovol2/Pdcd5/Igf1r/Lats2/Pdgfd/Smad4/Stat3/Ldlrad4/Lrg1/Mtmr4/Pin1/Spi1/Tgfbr2/Cav3/Lemd3/Pmepa1/Ski/Smad1/Smurf1/Foxh1/Fyn/Itga3/Wwox/Dusp22/Mir143/Eid2/…
GO:0051258	protein polymerization	250	-0.254831	-4.03173	1.05707e-09	4.19303e-08	2.26249e-08	Twf2/Apc/Arpc3/Camsap2/Cdc42ep3/Fhod3/Gpx4/Icam1/Met/Pik3r2/Slain2/Tppp3/Tubgcp6/Cobl/Dnm1l/Mecp2/Nin/Rdx/Tubg2/Cav3/Diaph3/Fes/Kank3/Mapre3/Nckap1/Scin/Sptb/Cdc42ep2/Chmp4b/Cyfip1/Dctn1/Grb2/Nav3/Camsap1/Cdk5rap2/Twf1/Arl2/Dbnl/Plekhg2/Tubg1/Tubgcp5/Dyrk1a/Fkbp4/Rictor/Tppp2/Wasl/Fer/Map3k1/Mphosph8/Arpc5/Cdh5/Cyfip2/Dlg1/Mkks/Nedd1/Stmn1/Tubgcp3/Cenpj/Evl/Git1/Inpp5j/Prkcd/Cttn/Gba2/Kank1/Lmod2…
GO:0006402	mRNA catabolic process	210	-0.283036	-4.13266	1.22737e-09	4.83814e-08	2.61059e-08	Ikbke/Mettl16/Pcid2/Snd1/Srsf1/Tnrc6a/Casc3/Cnot8/Csde1/Exosc4/Tob1/Traf3ip2/Cnot2/Fxr2/Hnrnpm/Khsrp/Nudt12/Celf1/Ctif/Fmr1/Rock2/Tardbp/Xrn2/Ythdf2/Ythdf3/Fastkd3/Fto/Mex3d/Myd88/Pnldc1/Smg8/Apex1/Polr2d/Prpf18/Qk/Rbm38/Smg6/Upf3b/Pabpc4/Rbm10/Vim/Zfp36l3/Fus/Samd4/Smg9/Supv3l1/Upf1/Ago4/Brf1/Samd4b/Dicer1/Etf1/Ncbp2/Cpeb3/Mtpap/Zfp36/Cnot1/Helz2/Pan2/Pnpt1/Rc3h2/Smg5/Ago3/Cnot10/Gtpbp2/Mov10/Me…
GO:0045446	endothelial cell differentiation	108	-0.358715	-4.0762	1.39336e-09	5.45832e-08	2.94522e-08	Pde2a/Plcb1/Robo4/Tgfbr1/Tjp3/Acvr2b/Ezr/Notch4/Ppp1r16b/Sox17/Ikbkb/Tjp2/Rapgef3/Hpse/Icam1/Met/Rock2/S1pr2/Smad4/Akap11/Col15a1/Myd88/Rdx/Zdhhc21/Bmp6/Heg1/Mir874/Nr2f2/Ptprs/S1pr3/Cul7/Id1/Notch1/Prox1/Clic4/Dicer1/Ift88/Jag1/Pbrm1/Rap1a/Cdh5/F11r/Tnfrsf1a/Rapgef2/Acvrl1/Bmpr2/Nrg1/Zeb1/Rapgef1/Fstl1/Tie1/Apold1/Ceacam1/Fasn/Gpx1/Kdm6b/Vezf1/Ccm2/Rock1/Hey1/Rap1b/Msn/Tjp1/Vcl/Kdr/Pecam1/Ednra/…
GO:0071375	cellular response to peptide hormone stimulus	254	-0.256461	-4.08671	1.44319e-09	5.61863e-08	3.03173e-08	Nucks1/Ptpre/Rhoq/Ankrd26/Camk2a/Ceacam2/Jak1/Ncoa5/Ptpn11/Rab31/Apc/Ccnd3/Igf1r/Opa1/Pik3r2/Prkdc/Rock2/Sik2/Snx5/Stat3/Stat5b/Stxbp4/Edn1/Gpam/Rab8a/Tyk2/Agtr1a/Car2/Foxo1/Nr4a2/Rangap1/Rap1gds1/Rbm4/Slc27a1/Anxa5/Cyfip1/Ghr/Grb2/Myo5a/Nfe2l2/Irs1/Mir143/Nr4a1/Rb1/Slc27a4/Socs2/C2cd5/Pip4k2b/Rab12/Rela/Zdhhc7/Prkci/Ptpn2/Pxn/Sorl1/Sp1/Tns2/Eif4ebp2/Fer/Mbd5/Soga1/Akt2/Hsf1/Inpp5k/Slc2a4/Uchl3/P…
GO:1901988	negative regulation of cell cycle phase transition	229	-0.270013	-4.13057	1.53318e-09	5.93235e-08	3.20101e-08	Ccl12/Ccnb1/Cdc6/Cdt1/Donson/Fam122c/Fhl1/Gas1/Gpnmb/Nek11/Rad17/Thoc1/Timeless/Xrcc3/Aurkb/Chek1/Eme2/Fancd2/Fbxo7/Hormad1/Kntc1/Mre11a/Ndc80/Rhno1/Setmar/Usp44/Aurka/Bub1/Bub1b/Cdk5rap3/Mad1l1/Nsun2/Stk33/Clspn/D7Ertd443e/Fbxo4/Fbxo5/Foxn3/Klf4/Nacc2/Orc1/Rb1/Sde2/Topbp1/Usp47/Birc5/Cdkn2b/E2f1/Mad2l1/Myo16/Nek1/Ppp2r3d/E2f7/Fbxo31/Lcmt1/Mdm2/Gen1/Pcid2/Rint1/Rpa2/Syf2/Taok3/Zfp207/Cdc73/Cul4a/…
GO:0090132	epithelium migration	297	-0.233402	-3.92266	1.92162e-09	7.39003e-08	3.98754e-08	Dpp4/Epb41l4b/Ephb4/Fgf10/Gata2/Hdac6/Itgb2l/Mmrn2/Pkn3/Prcp/Slit2/Tgfbr1/Vstm4/Zc3h12a/Anxa1/Foxp1/Igf2/Map2k3/Plpp3/Rab11a/Sema5a/Stat5a/Adam9/Adora2b/Atp2b4/Fap/Pdcd6/Serpine1/Vegfc/Anln/Arsb/Bsg/Dll4/Egr3/Epha2/Flt4/Glipr2/Ptk2b/Ptprg/Epb41l5/Hmgb1/Pik3cb/Ptpn11/Stard13/Wnt5a/Ctsh/Emc10/Itgb1bp1/Itgb3/Met/Pdgfb/Pdpk1/Pik3r2/Rock2/Ager/Atp5b/Coro1c/Lgals8/Mecp2/Tgfbr2/Lemd3/Mapre2/Rtn4/Tacr1/D…
GO:0000070	mitotic sister chromatid segregation	154	-0.322103	-4.18848	1.96303e-09	7.50352e-08	4.04878e-08	Ccnb1/Cdc6/Cdt1/Cul3/Kifc5b/Nek6/Xrcc3/Aurkb/Kif18b/Kif22/Kntc1/Ncaph2/Ndc80/Seh1l/Usp44/Bub1/Bub1b/Espl1/Mad1l1/Ncapg2/Rrs1/2610002M06Rik/Cdc16/Fbxo5/Ncapg/Nek2/Nsmce2/Nusap1/Racgap1/Rb1/Spag5/Birc5/Mad2l1/Nuf2/Ube2c/Vps4b/Anapc7/Lcmt1/Rab11a/Riok2/Anapc11/Eml3/Gen1/Pcid2/Zfp207/Khdc3/Anapc15-ps/Dscc1/Klhl22/Naa10/Pds5b/Apc/Cdc26/Cit/Incenp/Dctn2/Tubg2/Cdc20/Cdca8/Champ1/Pttg1/Anapc1/Chmp4b/Kif2…
GO:0007098	centrosome cycle	118	-0.335661	-3.97822	2.14155e-09	8.13659e-08	4.39038e-08	Cep152/Cep76/Chmp1b/Gadd45a/Haus1/Poc1a/Atf5/Chmp1a/Sdccag8/Bbs4/Bnip2/Cep131/Mdm1/Odf2/Tmem67/Wdr62/Xrcc3/Cdk2/Chek1/Kifc1/Ndc80/Slc16a1/Aurka/Ccdc57/Pard6g/Sac3d1/2610002M06Rik/D7Ertd443e/Nek2/Ssx2ip/Uvrag/Xrcc2/Cep72/Cntrob/Nde1/Pard6b/Poc1b/Vps4b/Alms1/Cep250/Cep63/Cep120/Gen1/Ndel1/Cep85/Azin1/Cep135/Map9/Brca1/Ccp110/Kif11/Rock2/Nin/Fes/Chmp4b/Dctn1/Cdk5rap2/Haus6/Arhgef10/Arl2/Cntln/Trim37…
GO:1905897	regulation of response to endoplasmic reticulum stress	70	-0.409628	-3.81644	2.721e-09	1.02763e-07	5.54491e-08	Ficd/Nr1h3/Tmem33/Clu/Ikbkg/Abca7/Aqp11/Bax/Bok/Cav1/Rnf183/Spop/Ubxn1/Bcl2l1/Creb3/Fcgr2b/Tmem67/Rnft2/Rnf185/Rnft1/Atf6b/Usp25/Atf6/Ubqln1/Nck2/Alox5/Erp29/Nr1h2/Ptpn1/Serinc3/App/Cops5/Creb3l1/Eif2ak3/Svip/Hyou1/Lpcat3/Opa1/Ddrgk1/Pdx1/Crebrf/Ern1/Lrrk2/Wfs1/Syvn1/Ptpn2/Pdia6/Ppp1r15a/Nfe2l1/Ubqln2/Park7/Usp14/Sirt1/Xbp1/Herpud1/Nupr1/Tmbim6/Grina/Usp19/Bag6/Sgta/Tmem259/Ufl1/Bak1/Usp13/Txndc1…
GO:0045732	positive regulation of protein catabolic process	211	-0.276039	-4.05307	2.87907e-09	1.08085e-07	5.83211e-08	Rchy1/Rnf14/Rnf144b/Zyg11b/Ankib1/Clu/Dact1/Egf/Rhbdd3/Sgsm3/Tnf/Trim67/Cav1/Cdc20b/Hspa1a/Klhl40/Ldlr/Oaz2/Snf8/Sumo3/Dda1/Gsk3b/Hspbp1/Mkrn2/Nub1/Sox9/Tmem67/Usp5/Zp3r/Adam8/Bbs7/Ccdc22/Egln2/Rnft2/Zer1/Arih2/Aurka/C4bp/Osbpl7/Rnf180/Rnf185/Rnf217/Rnft1/Sh3d19/Nkd1/Sirt6/Tnfaip3/Trib3/Disc1/Dnajb2/Hsp90aa1/Ndfip1/Prickle1/Psen2/Sh3rf1/Smad7/Snx9/Ubqln1/Ezr/Mdm2/Rab7/Rnf40/Vps11/Adam9/Atg4b/Atg7…
GO:0055010	ventricular cardiac muscle tissue morphogenesis	54	-0.444852	-3.68044	2.98795e-09	1.11509e-07	6.01685e-08	Dll4/Rxra/Tpm1/Ube4b/Smad4/Nog/Zfpm2/Ccm2l/Heg1/Foxh1/Ptcd2/Notch1/Prox1/Bmpr1a/Fgfr2/Nrg1/Chd7/Ly6e/Tnni1/Tnnc1/Hey1/Tgfbr3/Med1/Eng/Isl1/Pkp2/Myl2/Ednra/Tnni3/Dsp/Hey2/Myh6/Myh7/Ryr2/Mybpc3/Bmp10
GO:0098876	vesicle-mediated transport to the plasma membrane	130	-0.353418	-4.34542	3.22403e-09	1.19612e-07	6.45405e-08	Ptpn23/Snf8/Arl4c/Atp9a/Cnst/Dennd1c/Fcgr2b/Myo5b/Rab14/Rab17/Rab26/Steap2/Stx4a/Ccdc22/Pla2g4e/Csk/Rab34/Snx17/Amn/Bbs1/Bves/Exoc1/Exoc5/Gopc/Lypla1/Micall2/Pkdcc/Pla2g3/Sys1/Ccdc93/Rab11a/Rab7/Snap25/Stx1b/Vamp2/Arhgap8/Golph3/Scrib/Vamp7/Vps50/Vps52/Ankrd50/Snx12/Vamp3/Dennd1b/Epg5/Optn/Rab31/Atp2c1/Blzf1/Cln3/Clstn1/Gripap1/Lmtk2/Rab35/Snx27/Rab8a/Snap47/Snx3/Llgl1/Kif13a/Nsf/Vps39/Rab11fip3/…
GO:0000724	double-strand break repair via homologous recombination	141	-0.345617	-4.38467	3.37408e-09	1.24446e-07	6.71492e-08	Slx1b/Swi5/Timeless/Xrcc3/Cdc7/Chek1/Mre11a/Tonsl/Usp51/Was/Fignl1/Mcm9/Recql5/Vps72/Fancb/Nsmce2/Rad51/Rad51c/Rad51d/Rmi1/Rpa1/Rpa3/Sirt6/Xrcc2/Gins2/Ing3/Rnf138/Rtel1/Wrap53/Zfyve26/Actb/Fancm/Gins4/Helb/Mad2l2/Morf4l1/Rad54l/Rmi2/Zfp365/Ap5z1/Exd2/Gen1/Kat5/Mbtd1/Mcm4/Rpa2/Inip/Khdc3/Mms19/Nucks1/Ppp4c/Spidr/Morf4l2/Nsmce1/Palb2/Brca1/Ercc6/Helq/Mcm5/Rad52/Top3a/Rbbp8/Rev3l/Ruvbl2/Smchd1/Blm/C…
GO:0007265	Ras protein signal transduction	322	-0.220288	-3.77612	3.61387e-09	1.32516e-07	7.15033e-08	Rab15/Rab33a/Rac1/Rapgef4/Rhog/Sdcbp/Stambp/Wasf1/Aatk/Bcl6/Cadm4/Cnksr1/Col3a1/Gpr4/Gpsm2/Sh3bp1/Tnk1/Was/Eps8l1/F2rl2/Iqsec3/Madd/Psd3/Rabgef1/Arhgap24/Arhgef18/Auts2/Mcf2l/Nradd/P2ry10/Plekhg5/Rab39/Rab39b/Ssx2ip/Vangl2/Abl2/Cdc42ep1/Ephb2/Fgf10/Kbtbd7/Lpar2/Phactr4/Rab4a/Spry1/Tiam1/Adrb1/Cdc42ep4/Iqgap3/Kctd13/Rhou/Arhgap42/Dennd4a/Dhcr24/Hacd3/Icmt/Lpar4/Net1/Ralgds/Rap2b/Rtn4r/Spry2/Ctnnal…
GO:0007549	dosage compensation	35	0.665907	4.36653	3.7069e-09	1.34364e-07	7.25009e-08	Xist
GO:0009048	dosage compensation by inactivation of X chromosome	35	0.665907	4.36653	3.7069e-09	1.34364e-07	7.25009e-08	Xist
GO:0016482	cytosolic transport	147	-0.333315	-4.28926	3.91836e-09	1.40519e-07	7.5822e-08	Rab5a/Sys1/Tanc2/Trim27/Ezr/Gak/Hook3/Plekhj1/Rab6b/Rab7/Sgsm2/Tmem87b/Vps11/Aktip/Ube2o/Vps50/Vps52/Wdr91/Ap4m1/Snx12/Vamp3/Eps15/Gcc2/Hook1/Kif1a/Kif1b/Rhobtb3/Wipi1/Cln3/Lmtk2/Ric1/Rilp/Snx5/Tbc1d10b/Mecp2/Rdx/Snx3/Snx32/Ankfy1/Lrrk2/Pik3c3/Dctn1/Tmem87a/Vps26b/Ap1ar/Dennd5a/Evi5/Trappc10/Arfrp1/Ccdc91/Map2k2/Mapk3/Tbc1d5/Klhl20/Sorl1/Usp7/Actr2/Pik3r4/Gga1/Heatr5a/Vps54/Vti1b/Dab2/Kif16b/Sort…
GO:0006893	Golgi to plasma membrane transport	56	-0.431988	-3.63598	3.92126e-09	1.40519e-07	7.5822e-08	Rab26/Steap2/Ccdc22/Csk/Rab34/Amn/Bbs1/Exoc1/Exoc5/Gopc/Lypla1/Pkdcc/Sys1/Ccdc93/Vamp2/Golph3/Vamp7/Vamp3/Optn/Rab31/Atp2c1/Blzf1/Cln3/Llgl1/Kif13a/Nsf/Arfrp1/Exoc2/Lyplal1/Bbs2/Gga1/Gga3/Rabep1/Exoc6/Arfgef2/Rab10/Sec16a/Exoc8/Ank3/Vamp5/Exoc6b/Exoc4/Arl3/Golga4/Gga2/Dnm2/Prepl/Sptbn1
GO:0003208	cardiac ventricle morphogenesis	78	-0.390605	-3.85636	4.27944e-09	1.52488e-07	8.22803e-08	Rxra/Smarcd3/Tpm1/Ube4b/Smad4/Tbx20/Hand2/Nog/Tgfbr2/Zfpm2/Ccm2l/Heg1/Foxh1/Ptcd2/Notch1/Prox1/Bmpr1a/Ppp1r13l/Fgfr2/Jag1/Gata4/Nrg1/Chd7/Grhl2/Hif1a/Ly6e/Tnni1/Gsk3a/Sox4/Tnnc1/Hey1/Tgfbr3/Med1/Eng/Mef2c/Isl1/Pkp2/Myl2/Ednra/Tnni3/Dsp/Hey2/Myh6/Myh7/Ryr2/Mybpc3/Bmp10
GO:0048588	developmental cell growth	259	-0.244289	-3.91748	4.34311e-09	1.53888e-07	8.30353e-08	Gsk3b/Hnrnpk/Mapt/Myo5b/Pak6/Rims2/Sox9/Tnr/Wasf1/Wnt3a/Aatk/Pafah1b1/Spag6/Arih2/Aurka/Eif2b2/Map2/Plxna4/Slit3/Trpv2/Zfp418/Auts2/Clasp2/Lhx2/Pi16/Prkcz/Sirt6/Slc25a4/Smo/Dbn1/Disc1/Flrt3/Hdac6/Hsp90aa1/Ppara/Slc23a2/Slit2/Smad7/St8sia2/Adrb1/Ccr5/Fgf13/Foxp1/Nkx6-1/Pak1/Rab11a/Sema5a/Sh3gl2/Syt17/Ndel1/Plxna3/Rarg/Rtn4r/Sema6b/Tmem108/Ttl/App/Atp5g1/Cdkl5/Mex3c/Spg20/Tomm70a/Actr3/Bcl11a/Ntn1/…
GO:0090130	tissue migration	298	-0.231537	-3.87875	4.88427e-09	1.72096e-07	9.28601e-08	Dpp4/Epb41l4b/Ephb4/Fgf10/Gata2/Hdac6/Itgb2l/Mmrn2/Pkn3/Prcp/Slit2/Tgfbr1/Vstm4/Zc3h12a/Anxa1/Foxp1/Igf2/Map2k3/Plpp3/Rab11a/Sema5a/Stat5a/Adam9/Adora2b/Atp2b4/Fap/Pdcd6/Serpine1/Vegfc/Anln/Arsb/Bsg/Dll4/Egr3/Epha2/Flt4/Glipr2/Ptk2b/Ptprg/Epb41l5/Hmgb1/Pik3cb/Ptpn11/Stard13/Wnt5a/Ctsh/Emc10/Itgb1bp1/Itgb3/Met/Pdgfb/Pdpk1/Pik3r2/Rock2/Ager/Atp5b/Coro1c/Lgals8/Mecp2/Tgfbr2/Lemd3/Mapre2/Rtn4/Tacr1/D…
GO:0006892	post-Golgi vesicle-mediated transport	93	-0.412356	-4.41197	5.21279e-09	1.82056e-07	9.82345e-08	Rab14/Rab26/Rnf215/Sorcs1/Steap2/Ccdc22/Rabif/Rbsn/Csk/Rab34/Amn/Ap1g2/Bbs1/Exoc1/Exoc5/Gopc/Lypla1/Pkdcc/Sys1/Ccdc93/Gak/Scfd1/Vamp2/Golph3/Vamp7/Vps52/Ap4m1/Vamp3/Eps15/Optn/Rab31/Wipi1/Atp2c1/Blzf1/Cln3/Ankfy1/Llgl1/Kif13a/Myo5a/Nsf/Ap1ar/Arfrp1/Ccdc91/Exoc2/Klhl20/Sorl1/Lyplal1/Plcb3/Bbs2/Gga1/Vps54/Vti1b/Gga3/Kif16b/Sort1/Myo1b/Rabep1/Exoc6/Arfgef2/Rab10/Sec16a/Ap3d1/Exoc8/Nbea/Slc30a6/Ank3/…
GO:0048041	focal adhesion assembly	82	-0.386605	-3.85379	5.22469e-09	1.82056e-07	9.82345e-08	Pip5k1a/Actn3/Cfl1/Thy1/Col16a1/Coro2b/Gpm6b/Limch1/Lims1/Ptk2b/Tesk2/Epb41l5/Ptpn11/Itgb1bp1/Pdpk1/Tsc1/Coro1c/Rcc2/Whamm/Itga2/Dusp22/Mmp14/Bcr/Dapk3/Lrp1/Map4k4/Ppm1f/Pxn/Rhod/Bcas3/Dusp3/Ptk2/Taok2/Acvrl1/Ajuba/Bcl2/Cttn/Efna5/Actn1/Ldb1/Smad3/Thsd1/Pten/Ptpra/Ptprk/Slk/Phldb2/Peak1/Sorbs1/Rock1/Iqgap1/Vcl/Abl1/Dlc1/Kdr/Fermt2/Clasp1/Actn2/Vegfa
GO:0062197	cellular response to chemical stress	311	-0.222172	-3.78073	5.34751e-09	1.85312e-07	9.99913e-08	Itgam/Jun/Letm1/Mapt/Mpo/Nme5/Nr4a3/Prdx3/Serpinb6a/Serpinb6d/Sesn2/Stx4a/Cdkn2a/Crygd/Fancd2/Fbxo7/Fos/Mcl1/Melk/Mylk/Relb/Ripk3/Stk24/Atp2a2/Capn1/Chchd2/Pde8a/Rwdd1/Aifm2/Ankrd2/Egfr/Foxo3/Keap1/Micu1/Msra/Serpinb6c/Slc11a2/Stox1/Tnfaip3/Zfp277/Ccs/Ercc6l2/Hdac6/Htra2/Lrrc8d/Prdx2/Rest/Slc4a11/Smpd3/Sod1/Tmem161a/Ubqln1/Wnt16/Zc3h12a/Anxa1/Cfl1/Foxp1/Gfer/Mir100/Oser1/Alox5/Atg7/Mmp2/Net1/Plec…
GO:0048732	gland development	459	-0.179497	-3.48487	5.65956e-09	1.95054e-07	1.05248e-07	Hhex/Igf1/Il18/Mdk/Mpst/Mst1/Msx1/Nkx3-1/Nodal/Pck2/Prl8a2/Prl8a8/Prl8a9/Pthlh/Rhbdd3/Runx1/Sod2/Sox3/Tnf/Tph1/Tyr/Upb1/Vdr/Aacs/Bax/Cav1/Elf3/Esr1/Esrp2/Etv4/Foxb1/Foxe1/Jak2/Lsr/Prl3b1/Six1/Tfap2c/Zmpste24/Adrm1/Bsx/Csf1/Csn2/Csn3/Cul3/Duox2/Eda/Elf5/Fgf8/Ghrhr/Gli2/Hmbs/Hoxa13/Insm1/Jun/Lats1/Lims2/Mesp1/Pitx2/Plau/Prl2c2/Prl3d1/Rbpj/Rps6ka1/Sox9/Wnt3a/Wnt4/Cadm1/Cdkn2a/Prkcsh/Prl/Ripk3/Slc46a…
GO:0016358	dendrite development	307	-0.222318	-3.78099	6.01583e-09	2.06206e-07	1.11265e-07	Abi2/Adgrb3/Akap5/Cask/Chat/Crk/Foxo6/Grn/Lzts1/Map6/Mapk8ip2/Nlgn3/Ntrk2/Prmt3/Abi1/Ache/Bbs4/Cux2/Fcgr2b/Ghrl/Gsk3b/Hnrnpk/Klhl1/Myo5b/Ngef/Rab17/Rac1/Rapgef4/Srcin1/Tlx2/Ctnnd2/Dlg4/Epha5/Gorasp1/Lamc2/Mark1/Pafah1b1/Ppp1r9b/Spire1/Trappc4/Camk1/Il2/Map2/Ywhah/Bbs1/Fmn1/Mfsd2a/Numb/Pqbp1/Sdk1/Sez6/Slc11a2/Abl2/Bmp7/Btbd3/Dbn1/Disc1/Ephb2/Hdac6/Itpka/Lrp4/Tanc2/Cfl1/Crtc1/Fbxo31/Nck2/Pak1/Stau2…
GO:0006282	regulation of DNA repair	140	-0.329585	-4.14211	6.27777e-09	2.14021e-07	1.15482e-07	Ino80b/Otub2/Rnf8/Setmar/Spire1/Usp51/Was/Fignl1/Ino80e/Pnkp/Recql5/Vps72/Egfr/Fancb/Ino80d/Otub1/Pcna/Rad51/Sirt6/Uchl5/Actr8/Eya1/Fgf10/Ing3/Pot1a/Rtel1/Tmem161a/Usp1/Wrap53/Actb/Cbx8/Helb/Mad2l2/Morf4l1/Pot1b/Rmi2/Zfp365/Kat5/Mbtd1/Rpa2/Cul4a/Eya4/Khdc3/Mms19/Nfrkb/Ppp4c/Spidr/Hmgb1/Morf4l2/Brca1/Cebpg/Ercc6/Prkdc/Rad52/Trim28/Mcrs1/Rbbp8/Ruvbl2/Smchd1/Trip12/Blm/Hdac10/Kat7/Parg/Rad51ap1/Epc2…
GO:1901214	regulation of neuron death	368	-0.20555	-3.70202	6.44018e-09	2.18377e-07	1.17833e-07	Nfatc4/Ntrk1/Pcsk9/Pin1rt1/Rnu12/Sarm1/Sct/Tfap2a/Braf/Chl1/Cntfr/Cx3cl1/Gabra5/Gclm/Glp1r/Grik2/Grin2b/Pak3/Set/Trim2/Zfp746/Amigo2/Casp2/Clu/Faim2/Gdnf/Hrk/Igf1/Il18/Kcnb1/Mdk/Mybl2/Ngf/Pcp4/Prkcg/Slc30a10/Sod2/Ssh1/Tigar/Tnf/Bax/Bok/Coro1a/Esr1/Foxb1/Grn/Il27ra/Jak2/Kras/Ncoa7/Ntrk2/Pou4f1/Six1/Trp53bp2/Abcc1/Bcl2l1/Ccl12/Csf1/Eno2/Fcgr2b/Fgf8/Gpnmb/Gsk3b/Hras/Inpp5a/Itgam/Jun/Mapt/Mtnr1b/Nr4a…
GO:0055117	regulation of cardiac muscle contraction	67	-0.415001	-3.82486	6.674e-09	2.25096e-07	1.21458e-07	Ank2/Sumo1/Chga/Dlg1/Gata4/P2rx4/Scn5a/Ucn/Jup/Agrn/Tmem38a/Akap6/Calm2/Calm1/Hdac4/Fxyd1/Cacna1h/Ctnna3/Akap9/Rnf207/Kcnq1/Casq2/Gja5/Smtn/Pkp2/Atp1a2/Slc8a1/Atp1a1/Tnni3/Dsp/Cacna1c/Ryr2/Dmd/Bmp10
GO:0031497	chromatin assembly	130	-0.349347	-4.29538	6.7663e-09	2.26995e-07	1.22483e-07	Grwd1/Hat1/Kat6b/L3mbtl3/Naa60/Oip5/Ctcf/Daxx/Gnas/Rb1/Rbbp4/Rrp8/Sirt6/Dnmt3b/Morc2b/Bahd1/Cbx8/Hira/Asf1a/Cdan1/Cenpv/Nap1l3/Ppm1d/Zfp57/Cenpp/Phf8/Znfx1/Axin1/Cabin1/H1f0/Hells/Hmgb1/Morc2a/Nasp/Pole3/Trim28/Bend3/Chaf1a/Ctr9/Mbd2/Mecp2/Shprh/Smchd1/Brd2/Mbd3/Zfp445/Ezh2/Ipo4/Nap1l1/Rb1/Baz1a/Mcm2/Pik3ca/Dicer1/Trp53/Kcnq1ot1/Mphosph8/Sart3/Tspyl4/Kmt2b/Hmga2/Kmt2d/Smarca5/Ubtf/Noc2l/Pphln1/Ri…
GO:0048872	homeostasis of number of cells	344	-0.214119	-3.76963	7.04887e-09	2.35224e-07	1.26923e-07	Prdx1/Rb1/Sh2b2/Spta1/Tnfrsf13b/Vpreb1/Ahr/Ank1/Card9/Chst3/Fam210b/Flt3l/Ikbkg/Il18/Lat/Mtch2/Myct1/Rac3/Rassf2/Senp1/Siva1/Tnfrsf17/Bax/Bcl10/Coro1a/Hspa1a/Inpp5d/Isg15/Jak2/Klf2/Kras/Men1/Pantr2/Slc25a38/Tmem14c/Tnfsf13b/Tsc22d3/Zfp251/Arhgef5/Cadps2/Csf1/Dock11/Fcgr2b/Itgam/Lilrb4a/Rac1/Scnn1b/Sox9/Tnfrsf23/Adar/Bcl6/Dmtn/Prmt1/Ripk3/Rps14/Slc46a2/Tal1/Zbtb18/Acvr2a/Cdk5rap3/Emcn/Il2/L3mbtl3/…
GO:0000077	DNA damage checkpoint signaling	98	-0.353396	-3.89034	8.23799e-09	2.73458e-07	1.47554e-07	Nek11/Rad17/Thoc1/Chek1/Eme2/Fancd2/Mre11a/Rhno1/Cdk5rap3/Stk33/Clspn/D7Ertd443e/Fbxo4/Foxn3/Sde2/Topbp1/E2f1/Nek1/Fbxo31/Mdm2/Rint1/Rpa2/Syf2/Taok3/Cul4a/Fzr1/Rad9b/Atr/Cdk1/Chek2/Fem1b/Ints7/Msh2/Ptpn11/Trim39/Brca1/Cradd/Ercc6/Prkdc/Tiprl/Ppp2r5c/Prpf19/Wdr76/Blm/Muc1/Rbm38/Eif2ak4/Xpc/Ccar2/Etaa1/Atf2/Trp53/Zfp830/Mapk14/Plk1/Dtl/Mbd4/Hmga2/Rad9a/Taok2/Atm/Mus81/Pml/Rfwd3/Wac/Trp53bp1/Uimc1/T…
GO:1903050	regulation of proteolysis involved in cellular protein catabolic process	203	-0.274762	-3.96245	9.45524e-09	3.12221e-07	1.6847e-07	Rchy1/Rnf14/Rnf144b/Rpl23/Ttc36/Zyg11b/Ankib1/Clu/Egf/Map1a/Pithd1/Prkcg/Senp1/Trim67/Aqp11/Cav1/Cdc20b/Hspa1a/Klhl40/Rps7/Sco1/Sumo3/Ubxn1/Dda1/Gsk3b/Hspbp1/Lats1/Mkrn2/Nub1/Sdcbp/Tmem67/Usp5/Bbs7/Ccdc22/Cdkn2a/Rnft2/Zer1/Arih2/Aurka/Osbpl7/Rnf180/Rnf185/Rnf217/Rnft1/Sufu/Caml/Desi1/Psme1/Sirt6/Trib3/Uchl5/Usp25/Alad/Disc1/Dnajb2/Prickle1/Psen2/Psme2/Rpl11/Sh3rf1/Smad7/Ubqln1/Csnk2a2/Gabarapl2/M…
GO:0034655	nucleobase-containing compound catabolic process	353	-0.20373	-3.62617	9.81927e-09	3.22553e-07	1.74044e-07	Hprt/Ikbke/Mettl16/Nudt18/Pcid2/Pde5a/Phax/Snd1/Srsf1/Tnfrsf1b/Tnrc6a/Cant1/Casc3/Cnot8/Cnp/Csde1/Dkc1/Exosc4/Tob1/Traf3ip2/Trex2/Cnot2/Dnase1l2/Drosha/Fxr2/Hnrnpm/Khsrp/Nudt12/Rbm7/Celf1/Ctif/Ddx49/Dis3/Fmr1/Nudt5/Rock2/Tardbp/Xrn2/Ythdf2/Ythdf3/Dctpp1/Dnase1l1/Fastkd3/Fto/Galt/Mex3d/Myd88/Pnldc1/Smg8/2700046G09Rik/Ampd3/Apex1/Hint1/Mlycd/Nlrp5/Polr2d/Prpf18/Qk/Rbm38/Smg6/Upf3b/Aifm1/Nudt7/Pabpc…
GO:0071826	ribonucleoprotein complex subunit organization	151	-0.313685	-4.07756	1.02776e-08	3.35861e-07	1.81225e-07	Prmt7/Snrpg/Srsf10/Znhit3/Celf2/Gcfc2/Gemin2/Hsp90aa1/Psip1/Rpl11/Sf3a2/Shq1/Snrpb/Usp39/Zfand1/Brix1/Lsm4/Mrps11/Nop2/Tdrd6/Mcts1/Nle1/Pwp2/Rbmx/Srsf1/Cdc73/Nol3/Rplp0/Atr/Eif2s2/Luc7l2/Mdn1/Nufip1/Puf60/Sf3a1/Celf1/Crnkl1/Dnajc17/Prkdc/Prpf19/Prpf31/Ruvbl2/Sf3a3/Srsf6/Dhx29/Eif6/Polr2d/Prpf18/Prpf3/Scaf11/Snrnp200/Bop1/Dhx8/Eral1/Rpl10l/Isy1/Mcts2/Rpl38/Snrpe/Sf3b1/Gemin5/Slu7/Cpsf6/Eif4b/Rpf2/…
GO:0051347	positive regulation of transferase activity	493	-0.172824	-3.46535	1.06164e-08	3.45144e-07	1.86234e-07	Grem1/Hnrnpd/Hras/Il23a/Klk1b4/Ltf/Maged1/Pim1/Rac1/Srcin1/Syap1/Tcl1/Ube2i/Wnt3a/Adam8/Aurkb/Ccny/Dlg4/Epha5/Ephb6/Hmgn1/Mre11a/Ripk3/Tcp1/Tirap/Ube2l3/Camk1/Csk/Dcun1d4/Dok7/Ern2/Lmo4/Pnkp/Prkcq/Ret/Slc11a1/Tcl1b4/Cib1/Clspn/Daxx/Egfr/Epha1/Epm2aip1/Il1rn/Klf4/Musk/Nek2/Parn/Pcna/Pfkfb1/Ppp1r3g/Prkcz/Rfc4/Stox1/Tab1/Tab2/Trib3/Tyro3/Vangl2/Vav2/Acd/Agap2/Dcun1d1/Ephb2/Ephb4/Gins2/Gpr39/Hsp90aa1…
GO:0010720	positive regulation of cell development	366	-0.200544	-3.62351	1.14377e-08	3.69937e-07	1.99612e-07	Smad7/Spint1/Tiam1/Actn3/Arpc2/Bin1/Fbxo31/Gper1/Hes1/Lyn/Nedd9/Nkx6-1/Pak1/Rab11a/Sema5a/Stau2/Xrcc6/Zfp365/Bmp2/Il34/Lims1/Man2a1/Ndel1/Net1/Pde5a/Plxna3/Ss18l1/Tnfrsf1b/Vamp7/Vegfc/Zfp335/Atp5g1/Cdkl5/Clcf1/Dag1/Faim/Fbxw8/Kalrn/Khdc3/Smarcd3/Spen/Tnfsf11/Tnik/Ace/Actr3/Bcl11a/Cyp51/Gsx2/Ntn1/Plxnc1/Twf2/Xrcc4/Bad/Etv5/Fmr1/Fn1/Hpse/Itgb3/Met/Opa1/Prkdc/Ptprz1/S1pr2/Sox2/Synj1/Tiam2/Akap11/Asc…
GO:0031589	cell-substrate adhesion	352	-0.203229	-3.60032	1.17312e-08	3.77495e-07	2.0369e-07	Itga11/Itga2b/Itgax/Mdk/Mslnl/Otoa/Rac3/Tmem8b/Tnn/Wdpcp/Bst1/Cask/Coro1a/Crk/Fermt3/Itgb7/Itgbl1/Jak2/Lamc3/Madcam1/Megf9/Men1/Nid1/Ptprj/Csf1/Dock5/Eda/Epha3/Grem1/Gsk3b/Itgam/Itgav/Itgb2/Itgb4/Lims2/Mkln1/Msln/Muc4/Plau/Plet1/Rac1/Smad6/Srcin1/Vwa2/Wnt4/Adam8/Arhgap6/Bcl6/Cdkn2a/Col3a1/Dmtn/Edil3/Itgad/Prex1/Skap1/Vwf/Ccdc80/Itga7/Lamb3/Npy/Triobp/Zyx/Akip1/Bves/Cd63/Cib1/Clasp2/Epha1/Fmn1/Hrg…
GO:0071456	cellular response to hypoxia	97	-0.359734	-3.89777	1.22702e-08	3.92832e-07	2.11966e-07	Cited2/Egln3/Fndc1/Hif3a/Rora/Bnip3/Ddah1/Hif1an/Nol3/Rwdd3/Pik3cb/Suv39h2/Bad/Egr1/Hyou1/Rock2/Tbl2/Npepps/P4hb/Pdk1/Egln1/Mir874/Rtn4/Adrb2/Nfe2l2/Sdhd/Notch1/Atf2/Epha4/Pgk1/Trp53/Cr1l/Ptgis/Slc2a4/Rora/Ajuba/Bcl2/Cpeb2/Eno1b/Vasn/Rgcc/Hif1a/Pten/Sirt1/Hp1bp3/Akt1/Tmbim6/Prkce/Bnip3l/Vldlr/Ak4/Cd34/Gnb1/Usp19/Map2k1/Kcnk3/Mtor/Sirt2/Zfp36l1/Epas1/Fam162a/Gata6/Acaa2/Ogt/Vegfa
GO:0006941	striated muscle contraction	166	-0.303809	-4.06769	1.27907e-08	4.07429e-07	2.19842e-07	Kcne1/Myh8/Nr4a1/Atp1b1/Pik3ca/Ppp1r13l/Kcnn2/Tnnt3/Ank2/Sumo1/Chga/Dlg1/Dmpk/Aldoa/Gata4/P2rx4/Scn1b/Scn5a/Ucn/Flna/Jup/Agrn/Tmem38a/Akap6/Calm2/Calm1/Camk2d/Hdac4/Tnni1/Fxyd1/Pgam2/Aldoart2/Cacna1h/Ctnna3/Tnnc1/Akap9/Cacnb2/Rnf207/Vegfb/Kcnq1/Tcap/Casq2/Gja5/Smtn/Cacna1g/Mtor/Pkp2/Atp1a2/Myl2/Lmod3/Slc8a1/Casq1/Atp1a1/Tnni3/Abcc9/Cxcr4/Dsp/Tnnc2/Uty/Myh6/Cacna1c/Csrp3/Myh7/Ryr2/Dmd/Mybpc3/Ttn/B…
GO:0006364	rRNA processing	195	-0.273321	-3.8862	1.30715e-08	4.12209e-07	2.22422e-07	Pop5/Rpp38/Rps17/Rpusd3/Sart1/Zcchc4/Znhit6/Mak16/Mrto4/Nhp2/Rcl1/Rpp25/Rrp9/Utp23/Wdr46/Ddx56/Fbll1/Mphosph10/Nsun5/Pop4/Utp18/Ybey/Exosc2/Ngdn/Nol9/Nsun3/Pih1d1/Ppan/Rps15/Rpusd1/Rrp7a/Utp15/Wdr36/Lsm6/Mettl18/Rbfa/Rpl27/Rpl35/Rps7/Bysl/Exosc7/Imp4/Rpp40/Rps21/Srfbp1/Cdkn2a/Esf1/Rps14/Ddx27/Eri2/Ftsj3/Nol11/Rrp12/Rrs1/Wdr3/Ddx52/Kri1/Nol6/Npm3/Rrp8/Tbl3/Wdr55/Znhit3/Exosc5/Frg1/Nol10/Riok3/Rpl1…
GO:0036293	response to decreased oxygen levels	221	-0.256873	-3.84804	1.30394e-08	4.12209e-07	2.22422e-07	Acot2/Bmp2/Cbfa2t3/Cited2/Egln3/Fndc1/Hif3a/Mmp2/Rora/Scap/Vegfc/Bnip3/Ddah1/Hif1an/Mir221/Nol3/Rwdd3/Mir199a-1/Mir204/Pik3cb/Suv39h2/Bad/Egr1/Hyou1/Rock2/Smad4/Tbl2/Tsc1/Ager/Cpeb4/Edn1/Mecp2/Npepps/P4hb/Pdk1/Pin1/Egln1/Mir874/Nr4a2/Prl8a2/Rtn4/Adrb2/Nfe2l2/Pld2/Sdhd/Mir15b/Notch1/Atf2/Atp1b1/Epha4/Adam17/Cat/Cd38/Mir222/Pgk1/Trp53/Ucp2/Casp1/Cr1l/Mir146/Ptgis/Slc2a4/Mb/Rora/Ajuba/Arnt/Bcl2/Atm/…
GO:0043500	muscle adaptation	119	-0.36008	-4.28885	1.3732e-08	4.30884e-07	2.32498e-07	Atp2a2/Cyba/Nfatc3/Srl/Zfp418/Cacna1s/Foxo3/Gtf2ird1/Klf4/Nfatc1/Pi16/Slc25a4/Ppara/Trim63/Actn3/Adrb1/Foxp1/Pak1/Atp2b4/Gtf2ird2/Lmna/Pde5a/Tnfrsf1b/Cflar/Klf15/Lmcd1/Nol3/Tomm70a/Gsn/Errfi1/Fdps/Rock2/Smad4/Asb2/Edn1/Hand2/Hdac4/Kdm4a/Pin1/Cav3/Foxo1/Tead1/Fbxo32/Mef2a/Ctdp1/Ezh2/Mlip/Notch1/Rgs4/Trpc3/Twf1/Jarid2/Cmya5/Akap1/Camta2/Tnfrsf1a/Gata4/Ptk2/P2rx4/Scn5a/Nr3c1/Ndufs4/Nos3/Smad3/Tbce/T…
GO:0031396	regulation of protein ubiquitination	198	-0.278329	-3.96351	1.39108e-08	4.34335e-07	2.3436e-07	Bcl10/Cav1/Fanci/Fbxo2/Hspa1a/Isg15/Klhl40/Prmt3/Prr7/Rps7/Ubxn1/Cul3/Hdac8/Hspbp1/Parp10/Rasd2/Ubxn2a/Cdkn2a/Otub2/Rassf5/Senp2/Ube2l3/Usp44/Adgrb1/Bub1b/Cdk5rap3/Dcun1d4/Pef1/Rnf180/Spopl/Caml/Chp1/Daxx/Fbxo4/Fbxo5/Gnl3l/Nlrc3/Nmi/Otub1/Ticam1/Tnfaip3/Trib3/Dcun1d1/Dnajb2/Fbxo33/Hsp90aa1/Mad2l1/Mastl/Ndfip1/Ndfip2/Phf23/Prickle1/Psen2/Rpl11/Smad7/Tgfbr1/Ubqln1/Fancm/Fgfr3/Mad2l2/Rnf40/Atg7/Bag2…
GO:0010927	cellular component assembly involved in morphogenesis	114	-0.363789	-4.22818	1.42031e-08	4.41277e-07	2.38106e-07	Gnpat/Lmod1/Plec/Tmf1/Ccdc136/Cflar/Dag1/Prkar1a/Tbc1d20/Tmod2/Tpm1/Actl7a/Fhod3/Smad4/Synpo2l/Abca2/Agfg1/AU040320/Edn1/Klhl41/Cav3/Gpc1/Mef2a/Myh10/Srf/Neb/Prox1/Dicer1/Ilk/Tnnt3/Krt8/Sec23ip/Lmod2/Acta1/Epb41l3/Flii/Pmp22/Nebl/Hdac2/Tmod3/Wdr1/Akap13/Myom2/Phldb2/Pdgfrb/Xirp1/Myoz2/Mef2c/Mfn2/Tcap/Casq2/Myl2/Lmod3/Tmod1/Casq1/Fig4/Flnc/Ldb3/Nrap/Ankrd23/Mypn/Clasp1/Mylk3/Myh6/Csrp3/Actn2/Mybpc…
GO:0042147	retrograde transport, endosome to Golgi	76	-0.384702	-3.70468	1.4552e-08	4.499e-07	2.42759e-07	Plekhj1/Rab6b/Rab7/Sgsm2/Tmem87b/Ube2o/Vps50/Vps52/Snx12/Vamp3/Gcc2/Rhobtb3/Ric1/Snx5/Tbc1d10b/Snx3/Snx32/Ankfy1/Lrrk2/Dctn1/Tmem87a/Vps26b/Dennd5a/Evi5/Trappc10/Arfrp1/Tbc1d5/Usp7/Gga1/Heatr5a/Vps54/Vti1b/Rgp1/Tbc1d23/Vps35/Erc1/Snx1/Snx6/Rnf126/Stx6/Gbf1/Rab29/Spag9/Gosr1/Vps53/Heatr5b/Cltc/Prepl/Arfip1/Snx2/Stx16
GO:0007163	establishment or maintenance of cell polarity	215	-0.266121	-3.97378	1.48267e-08	4.55052e-07	2.45539e-07	Pard6a/Pkhd1/Rhoh/Rnd1/Shtn1/Wnt7a/4930544G11Rik/Amot/Arfgef1/Ccl19/Lama1/Sapcd2/Spdl1/Cd3g/Igf1/Llgl2/Pard3b/Rac3/Rhof/Rnd2/Rnd3/Spint2/Wdpcp/Cdx2/Crb3/Crk/Fscn2/Hes5/Insc/Lin7b/Ooep/Rhob/Sdccag8/Wnt11/Dlg3/Fscn3/Gsk3b/Lrrc7/Mtcl1/Rac1/Rhog/Amot/Flot2/Frmd4b/Gpsm2/Ndc80/Pafah1b1/Pard3/Sh3bp1/Sipa1l3/Amotl2/Map2/Pard6g/Tcf15/Clasp2/Fbxw11/Jam3/Krit1/Lhx2/Prkcz/Ptk7/Rhobtb1/Spag5/Vangl2/Camsap3/Ey…
GO:0032271	regulation of protein polymerization	189	-0.279969	-3.9283	1.4863e-08	4.55052e-07	2.45539e-07	Ptk2b/Ssh3/Tmod2/Tpm1/Actr3/Gsn/Twf2/Apc/Arpc3/Camsap2/Cdc42ep3/Fhod3/Icam1/Met/Pik3r2/Slain2/Tppp3/Mecp2/Nin/Rdx/Cav3/Fes/Kank3/Mapre3/Nckap1/Scin/Sptb/Cdc42ep2/Cyfip1/Dctn1/Grb2/Nav3/Camsap1/Cdk5rap2/Twf1/Arl2/Dbnl/Plekhg2/Dyrk1a/Fkbp4/Rictor/Tppp2/Fer/Map3k1/Mphosph8/Arpc5/Cdh5/Cyfip2/Dlg1/Mkks/Stmn1/Evl/Git1/Inpp5j/Prkcd/Cttn/Gba2/Kank1/Lmod2/Flii/Sptan1/Arf6/Fchsd2/Rasa1/Arhgap28/Myo1c/Ssh2/…
GO:0045862	positive regulation of proteolysis	334	-0.212049	-3.68082	1.53793e-08	4.68584e-07	2.52841e-07	Rchy1/Rnf14/Rnf144b/Ruvbl1/St18/Tbc1d10a/Zyg11b/Acer2/Akirin2/Ankib1/Card9/Casp2/Cideb/Cln6/Clu/Egf/Mtch2/Ngf/Nkx3-1/Nodal/Senp1/Tnf/Trim67/Uaca/Apaf1/Aurkaip1/Bax/Bcl10/Bok/Cav1/Cdc20b/Grn/Hspa1a/Il24/Jak2/Klhl40/Mbp/Men1/Nlrc4/Pidd1/Prr7/Sumo3/Dda1/Efna3/Gsk3b/Hspbp1/Mefv/Mkrn2/Nub1/Tmem67/Tnfrsf23/Usp5/Wnt3a/Adam8/Alox12/Angptl8/Anp32b/Aph1a/Bbs7/Ccdc22/Cdkn2a/Hip1r/P2rx1/Rnft2/Tank/Zer1/Arih2…
GO:0001666	response to hypoxia	200	-0.276183	-3.9414	1.56758e-08	4.75322e-07	2.56476e-07	Ppara/Rest/Rora/Ubqln1/Ada/Ddit4/Oprd1/Pak1/Acot2/Bmp2/Cbfa2t3/Cited2/Egln3/Fndc1/Hif3a/Mmp2/Rora/Scap/Vegfc/Bnip3/Ddah1/Hif1an/Nol3/Rwdd3/Pik3cb/Suv39h2/Bad/Egr1/Hyou1/Rock2/Smad4/Tbl2/Ager/Edn1/Mecp2/Npepps/P4hb/Pdk1/Pin1/Egln1/Mir874/Nr4a2/Prl8a2/Rtn4/Adrb2/Nfe2l2/Pld2/Sdhd/Notch1/Atf2/Atp1b1/Epha4/Adam17/Cat/Cd38/Pgk1/Trp53/Ucp2/Casp1/Cr1l/Ptgis/Slc2a4/Mb/Rora/Ajuba/Arnt/Bcl2/Atm/Cpeb2/Eno1b/…
GO:0031397	negative regulation of protein ubiquitination	78	-0.378128	-3.73318	1.61251e-08	4.86608e-07	2.62566e-07	Per2/Rpl23/Ttc36/Prkcg/Cav1/Hspa1a/Isg15/Klhl40/Prmt3/Prr7/Rps7/Ubxn1/Hdac8/Parp10/Rasd2/Cdkn2a/Otub2/Senp2/Usp44/Adgrb1/Bub1b/Spopl/Caml/Chp1/Fbxo5/Gnl3l/Otub1/Tnfaip3/Mad2l1/Psen2/Rpl11/Smad7/Mad2l2/Bag2/Gclc/Peli3/Spry2/Sqstm1/Atg5/Arrb1/Bag5/Limk1/Trip12/Cdc20/Fyn/Nxn/N4bp1/Psen1/Svbp/Gbp4/Ppia/Rpl5/Bub3/U2af2/Park7/Tspo/Akt1/Gps2/Vps28/Prkce/Dysf/Sox4/Ufl1/Abl1/Ubr5/Usp4/Pinx1/Mtor/Cdk5/Ogt/…
GO:0031023	microtubule organizing center organization	129	-0.347819	-4.27087	1.65645e-08	4.90481e-07	2.64656e-07	Cep152/Cep76/Chmp1b/Gadd45a/Haus1/Poc1a/Atf5/Ccdc78/Chmp1a/Sdccag8/Bbs4/Bnip2/Cep131/Mdm1/Odf2/Tmem67/Wdr62/Xrcc3/Cdk2/Chek1/Dzip1/Kifc1/Ndc80/Pafah1b1/Slc16a1/Ulk4/Aurka/Ccdc57/Pard6g/Sac3d1/2610002M06Rik/Clasp2/D7Ertd443e/Fbxw11/Nek2/Ssx2ip/Uvrag/Xrcc2/Cep72/Cntrob/Nde1/Pard6b/Poc1b/Vps4b/Alms1/Ccdc61/Cep250/Cep63/Cep120/Gen1/Ndel1/Cep85/Mpdz/Azin1/Cep135/Gcc2/Map9/Brca1/Ccp110/Kif11/Rock2/Nin/…
GO:0070646	protein modification by small protein removal	140	-0.321266	-4.03755	1.65645e-08	4.90481e-07	2.64656e-07	Otud3/Tada2b/Taf6l/Tor1a/Ubxn1/Usp30/Otulin/Senp5/Stambp/Usp16/Usp2/Usp31/Usp5/Otub2/Senp2/Stambpl1/Tank/Usp35/Usp44/Usp45/Usp51/Senp3/Usp37/Cyld/Desi1/Otub1/Taf10/Tnfaip3/Uchl5/Usp25/Usp47/Cops7a/Dnajb2/Spata2/Supt7l/Tada3/Tnip1/Usp1/Usp12/Usp39/Zc3h12a/Otud5/Usp11/Usp36/Cops4/Otud7b/Taf12/Usp26/Cops5/Josd1/Taf5l/Usp15/Cops7b/Eif3f/Sgf29/Usp3/Usp38/Cops2/Cops6/Usp18/Usp42/Uspl1/Hint1/Senp6/Usp34…
GO:0006942	regulation of striated muscle contraction	82	-0.374651	-3.73463	1.63828e-08	4.90481e-07	2.64656e-07	Tnnt3/Ank2/Sumo1/Chga/Dlg1/Dmpk/Gata4/P2rx4/Scn5a/Ucn/Jup/Agrn/Tmem38a/Akap6/Calm2/Calm1/Hdac4/Fxyd1/Cacna1h/Ctnna3/Akap9/Rnf207/Kcnq1/Casq2/Gja5/Smtn/Pkp2/Atp1a2/Slc8a1/Casq1/Atp1a1/Tnni3/Dsp/Cacna1c/Myh7/Ryr2/Dmd/Bmp10
GO:0016055	Wnt signaling pathway	429	-0.183109	-3.47826	1.65224e-08	4.90481e-07	2.64656e-07	Cpz/Dact1/Dact3/Egf/Folr1/Frat2/Gsc/Hhex/Hic1/Ins2/Mdk/Mir32/Ndp/Rac3/Sdc1/Sfrp5/Tcf7/Tnn/Wnt5b/Zbed3/Arl6/Calcoco1/Cav1/Ctnnbip1/Dlx5/Gnaq/Mdfi/Notum/Peg12/Wnt11/Wnt2/Wnt2b/Ankrd6/Barx1/Ccdc88c/Cul3/Eda/Fgf9/Frat1/Grem1/Grhl3/Gsk3b/Jrk/Lats1/Lmbr1l/Lrrk1/Mdfic/Mesp1/Otulin/Pitx2/Rac1/Rbpj/Rspo4/Sfrp4/Shisa2/Sox9/Spin1/Tmem198/Wnt3a/Wnt4/Amer2/Ccny/Ctnnd2/Mark1/Porcn/Ptpru/Senp2/Tle1/Amfr/Amotl2/…
GO:0090287	regulation of cellular response to growth factor stimulus	285	-0.223072	-3.71993	1.66677e-08	4.9123e-07	2.6506e-07	Cdkn2b/Cer1/Emilin1/Fgf10/Htra1/Mmrn2/Ppara/Slit2/Smad7/Spry1/Tdgf1/Zfp423/Zfyve9/Dand5/Epn2/Fbn2/Fgfrl1/Gdf5/Hes1/Htra3/Scube3/Sulf2/Atp2b4/Bmp2/Cited2/Dstyk/Fam20c/Furin/Fuz/Hipk2/Ofd1/Pdcd6/Ptpn1/Spry2/Tmem108/Tmem204/Ube2o/Vegfc/Zbtb7a/Cflar/Creb3l1/Glg1/Il17f/Spg20/Spred2/Tob1/Trim33/Twsg1/1700037H04Rik/Axin1/Nepn/Pik3cb/Wnt5a/Hhip/Lats2/Pdgfb/Smad4/Tbx20/Crim1/Ldlrad4/Lrg1/Nog/Pin1/Sulf1/Ca…
GO:0110053	regulation of actin filament organization	253	-0.243647	-3.8836	1.73985e-08	5.10272e-07	2.75335e-07	Nphs1/Pfn4/S1pr1/Ssh1/Vill/Wasf3/Abi2/Arfip2/Arpc4/Baiap2l2/Coro1a/Coro1b/Cotl1/Esam/Pfn2/Pick1/Serpinf2/Tmsb15a/Wnt11/Arhgef5/Arpc1b/Bbs4/Capg/Cdc42ep5/Lats1/Rac1/Rhpn2/Wasf1/Wnt4/Arap1/Arhgap6/Dmtn/Hip1r/Sh3bp1/Was/Capn1/Pdlim4/Prkcq/Arhgef18/Arpc1a/Clasp2/Daam2/Epha1/Fhod1/Fmn1/Magel2/Nf2/Ptger4/Synpo/Cdc42ep1/Cfl2/Dbn1/Slit2/Snx9/Tgfbr1/Trim27/Alms1/Arpc2/Arpin/Bin1/Cdc42ep4/Cfl1/Nck2/Pak1/Se…
GO:0006383	transcription by RNA polymerase III	45	-0.456126	-3.48778	1.74756e-08	5.10272e-07	2.75335e-07	Nab2/Polr3gl/Ercc6/Ice2/Snapc5/Gtf3c4/Polr3g/Snapc1/Gtf3c3/Mybbp1a/Brf1/Ddx21/Sf3b1/Snapc4/Crcp/Prdx5/Smarca5/Rptor/Chd8/Myo1c/Snapc3/Gtf3c2/Polr2l/Baz1b/Dhx36/Ice1/Mtor/Bdp1/Gtf3c1/Gtf3c6
GO:0060143	positive regulation of syncytium formation by plasma membrane fusion	26	-0.574196	-3.43557	1.81163e-08	5.26543e-07	2.84114e-07	Capn2/Scgb3a1
GO:1903829	positive regulation of protein localization	465	-0.178193	-3.47599	1.8311e-08	5.29758e-07	2.85849e-07	Gnai1/Hspa1l/Igf1/Ins2/Kcnb1/Map1a/Prr5l/Rasl2-9/Sar1a/Ssh1/Tcaf2/Tmem30b/Tnf/Uaca/Aacs/Abca7/Abhd17a/Akap5/Cacnb3/Capn10/Cask/Cct3/Chp2/Doc2b/Efcab7/Jak2/Mmp13/Nlgn3/Oaz2/Ptpn23/Xpo4/Arhgef5/Card10/Cdt1/Cep131/Cnst/Dpp6/Dynll1/Epha3/Ghrl/Gpd1l/Gsk3b/Hnrnpk/Hras/Itgam/Mapt/Mpc2/Mtcl1/Myo5b/Rac1/Rapgef4/Rhog/Sesn2/Slc51b/Stac3/Stx4a/Tmem30a/Tomm7/Wnt3a/Anp32b/Cdkn2a/Dlg4/Dzip1/Gpr68/Gpsm2/Ndc80/Pp…
GO:0050769	positive regulation of neurogenesis	288	-0.22219	-3.72693	1.96133e-08	5.64846e-07	3.04782e-07	Gper1/Hes1/Lyn/Nkx6-1/Pak1/Rab11a/Sema5a/Stau2/Xrcc6/Zfp365/Bmp2/Il34/Man2a1/Ndel1/Plxna3/Ss18l1/Tnfrsf1b/Vamp7/Vegfc/Zfp335/Atp5g1/Cdkl5/Clcf1/Dag1/Faim/Fbxw8/Kalrn/Khdc3/Smarcd3/Spen/Tnik/Ace/Actr3/Bcl11a/Gsx2/Ntn1/Plxnc1/Twf2/Xrcc4/Etv5/Fmr1/Fn1/Met/Opa1/Ptprz1/Sox2/Synj1/Tiam2/Ascl1/Atxn1/Caprin2/Dct/Dnm1l/Limk1/Nin/Nog/Prpf19/Map3k13/Parp6/Qk/Rtn4/Tgm2/Cyfip1/Kit/Megf8/Ptprd/Sema4d/Srf/Vim/C…
GO:0044270	cellular nitrogen compound catabolic process	380	-0.196322	-3.61556	2.04224e-08	5.85474e-07	3.15913e-07	Hprt/Ikbke/Mettl16/Nit1/Nudt18/Pcid2/Pde5a/Phax/Snd1/Srsf1/Tnfrsf1b/Tnrc6a/Cant1/Casc3/Cnot8/Cnp/Csde1/Dkc1/Exosc4/Tob1/Traf3ip2/Trex2/Cnot2/Dnase1l2/Drosha/Fxr2/Hnrnpm/Khsrp/Nudt12/Rbm7/Tet3/Aldh6a1/Blvrb/Celf1/Ctif/Ddx49/Dis3/Fmr1/Nudt5/Rock2/Tardbp/Xrn2/Ythdf2/Ythdf3/Dctpp1/Dnase1l1/Fastkd3/Fto/Galt/Mex3d/Myd88/Pnldc1/Smg8/2700046G09Rik/Ampd3/Apex1/Hint1/Mlycd/Nlrp5/Polr2d/Prpf18/Qk/Rbm38/Smg6…
GO:0003300	cardiac muscle hypertrophy	100	-0.38744	-4.27186	2.14997e-08	6.13568e-07	3.31072e-07	Ppara/Trim63/Adrb1/Foxp1/Pak1/Atp2b4/Lmna/Pde5a/Tnfrsf1b/Klf15/Lmcd1/Tomm70a/Errfi1/Fdps/Rock2/Smad4/Sorbs2/Edn1/Hand2/Kdm4a/Pin1/Cav3/Foxo1/Rap1gds1/Fbxo32/Mef2a/Ctdp1/Ezh2/Mlip/Notch1/Rgs4/Trpc3/Twf1/Jarid2/Akap1/Camta2/Tnfrsf1a/Gata4/Ptk2/P2rx4/Nr3c1/Smad3/Trip10/Akap6/Prkca/Sirt1/Pde9a/Camk2d/Gsk3a/Akap13/Map2k4/Pdlim5/Rock1/Myocd/Mef2c/Parp2/Ppp3ca/Tcap/Mtor/Yy1/Gata6/Hey2/Myh6/Csrp3/Myh7/Ry…
GO:0001558	regulation of cell growth	428	-0.184088	-3.49526	2.17069e-08	6.16691e-07	3.32757e-07	Osgin1/Osgin2/P3h1/Ptch2/Ptprj/Rasal1/Sema5b/Trim46/Wnt11/Zfyve27/Creb3/Cth/Fhl1/Gas1/Gdf9/Gng4/Grem1/Gsk3b/H3f3b/Hnrnpk/Hsd3b7/Mapt/Myo5b/Prdm11/Rims2/Sdcbp/Sertad3/Sesn2/Slc44a4/Tmc8/Tnr/Wnt3a/Aatk/Bcl6/Cdkn2a/Dcbld2/Pafah1b1/Ppp1r9b/St7l/Tnk1/Cgrrf1/Cyba/Dnajc2/Eif2b2/Kif26a/Map2/Plxna4/Sertad2/Slit3/Trpv2/Zfp418/Cib1/Clasp2/Cryab/D7Ertd443e/Egfr/Hrg/Mfsd2a/Nf2/Pi16/Rb1/Sertad1/Slc25a4/Sphk2/T…
GO:0031060	regulation of histone methylation	88	-0.356227	-3.69366	2.27373e-08	6.43068e-07	3.46989e-07	Auts2/Ctcf/Fendrr/Myb/Rrp8/Dnmt3b/L3mbtl2/Wdr61/Gfi1b/Gm8334/Prdm9/Pygo2/Lmna/Zfp335/Ehmt2/Prdm12/Chtop/Setd7/Brca1/Smad4/Ctr9/Kdm4a/Mcrs1/Mecp2/Mthfr/Phf20/Rnf20/Mllt6/Hcfc1/Jarid2/Kansl1/Kmt2b/Smarca5/Kansl2/Rif1/Nelfa/Eed/Lcor/Smarcb1/Atrx/Baz2a/Sirt1/Tet1/Xbp1/Kdm3a/Mtf2/Nsd1/Supt6/Rtf1/Fh1/Dnmt1/Iws1/Paxbp1/Paxip1/Zfp369/Kdm1a/Airn/Asxl2/Brd4/Kmt2a/Kansl3/Kmt2e/Ogt
GO:0042770	signal transduction in response to DNA damage	151	-0.30833	-4.00796	2.42234e-08	6.8204e-07	3.68018e-07	Nek11/Rad17/Sesn2/Thoc1/Cdkn2a/Chek1/Eme2/Fancd2/Mre11a/Rhno1/Senp2/Cdk5rap3/Stk33/Clspn/D7Ertd443e/Fbxo4/Foxn3/Foxo3/Sde2/Topbp1/E2f1/Nek1/E2f7/Fbxo31/Mad2l2/Mdm2/Hipk2/Kat5/Ppm1d/Rint1/Rpa2/Syf2/Taok3/Zfp385a/Cul4a/Fzr1/Rad9b/Spred2/Atr/Cdk1/Chek2/Eef1e1/Fem1b/Ints7/Msh2/Myo6/Ptpn11/Trim39/Brca1/Cradd/Ercc6/Prkdc/Tiprl/Ppp2r5c/Prpf19/Wdr76/Blm/Muc1/Rbm38/Atad5/Eif2ak4/Grb2/Mif/Xpc/Ccar2/Etaa1/P…
GO:0042326	negative regulation of phosphorylation	373	-0.197123	-3.5918	2.5579e-08	7.17009e-07	3.86887e-07	Tesk1/Trib1/Tsg101/Zfyve28/Aida/Birc3/Dbndd2/Epm2a/Gfra2/Impact/Mapk7/Mapk8ip1/Mlxipl/Mvp/Ocln/Ptk6/Rb1/Tmed2/Ttc36/Uchl1/Atg14/Camk2n2/Ctdspl/Dbndd1/Gadd45a/Gadd45g/Hhex/Igf1/Il18/Kirrel/Mtch2/Pcp4/Pik3ip1/Pkib/Ppp1r15b/Ppp4r2/Prr5l/Rassf2/Sfrp5/Taf7/Tigar/Zbed3/Bax/Cav1/Dusp16/Gnaq/Men1/Pip4k2a/Pip4k2c/Prkar1b/Ptprc/Ptprj/Slc8a3/Ccnb1/Dynll1/Fam72a/Gpd1l/Grem1/Gsk3b/Hexim1/Insm1/Jun/Lats1/Lilrb…
GO:0061912	selective autophagy	67	-0.40042	-3.69048	2.72582e-08	7.60697e-07	4.1046e-07	Hdac6/Htra2/Lrsam1/Tbk1/Ubqln1/Atg2a/Rab7/Atg13/Atg4b/Sqstm1/Ufm1/Atg5/Gba/Nod2/Optn/Vdac1/Aup1/Tex264/Clec16a/Ddrgk1/Lgals8/Atg2b/Smurf1/Adrb2/Bag3/Cdc37/Rnf31/Mapk3/Rnf41/Ulk1/Trp53/Wipi2/Sptlc2/Htt/Hspb8/Wdfy3/Uba5/Lrba/Rb1cc1/Ulk2/Phb2/Rnf213/Ufl1/Mfn2/Huwe1/Slc25a5/Vps13d/Vps13c/Ambra1
GO:2001022	positive regulation of response to DNA damage stimulus	129	-0.34371	-4.22041	2.85846e-08	7.94198e-07	4.28537e-07	Timeless/Trp73/Cdkn2a/Ino80b/Rnf8/Setmar/Spire1/Was/Ino80e/Pnkp/Vps72/Egfr/Fancb/Ino80d/Nacc2/Pcna/Steap3/Uchl5/Actr8/Eya1/Fgf10/Ing3/Tmem161a/Wrap53/Actb/Cbx8/Mad2l2/Morf4l1/Kat5/Mbtd1/Nsmce4a/Zfp385a/Eya4/Khdc3/Mms19/Nfrkb/Spidr/Spred2/Atr/Eef1e1/Fxr2/Hmgb1/Morf4l2/Nsmce1/Brca1/Cebpg/Ercc6/Fmr1/Prkdc/Trim28/Mcrs1/Rbbp8/Ruvbl2/Smchd1/Blm/Hdac10/Parg/Rad51ap1/Epc2/Eya2/Ccar2/Fus/Meaf6/Pias4/Apbb1…
GO:0071496	cellular response to external stimulus	277	-0.23121	-3.78815	2.91293e-08	8.05782e-07	4.34787e-07	Mn1/Piezo2/Plec/Tfeb/Tnrc6a/Atg5/Bhlha15/Cnn2/Col1a1/Dag1/Ehmt2/Eif2ak3/Gba/Rxra/Usf2/Arhgdia/Fbxo22/Gas2l1/Kptn/Lars/Mir194-2/Ptpn11/Wdr45/Wipi1/Cd68/Cradd/Ercc6/Itga6/Mir665/Sik2/Tbl2/Tsc1/Clec16a/Cpeb4/Dctpp1/Hnrnpl/Itfg2/Prkaa2/Prkab1/Prkab2/Rraga/Rragb/Rragd/Wdr59/Bmp6/Fes/Foxo1/Ifi204/Lrrk2/Mir874/Nr4a2/Pik3c3/Vcam1/Vps41/Axl/Bag3/Eif2ak4/Mir691/Mybbp1a/Nfe2l2/Sesn1/Srf/Atf4/Dnajc15/Kank2/M…
GO:0198738	cell-cell signaling by wnt	431	-0.182373	-3.48257	3.05049e-08	8.40151e-07	4.53332e-07	Cpz/Dact1/Dact3/Egf/Folr1/Frat2/Gsc/Hhex/Hic1/Ins2/Mdk/Mir32/Ndp/Rac3/Sdc1/Sfrp5/Tcf7/Tnn/Wnt5b/Zbed3/Arl6/Calcoco1/Cav1/Ctnnbip1/Dlx5/Gnaq/Mdfi/Notum/Peg12/Ptpn23/Wnt11/Wnt2/Wnt2b/Ankrd6/Barx1/Ccdc88c/Cul3/Eda/Fgf9/Frat1/Grem1/Grhl3/Gsk3b/Jrk/Lats1/Lmbr1l/Lrrk1/Mdfic/Mesp1/Otulin/Pitx2/Rac1/Rbpj/Rspo4/Sfrp4/Shisa2/Sox9/Spin1/Tmem198/Wnt3a/Wnt4/Amer2/Ccny/Ctnnd2/Mark1/Porcn/Ptpru/Senp2/Tle1/Amfr/…
GO:0050821	protein stabilization	183	-0.286789	-3.98505	3.54074e-08	9.64849e-07	5.20617e-07	Igf1/Lamp1/Msx1/Rassf2/Wdr81/Zbed3/Cct3/Crtap/Gnaq/Golga7/Grn/Hspa1a/Igtp/Otud3/P3h1/Pfn2/Prkra/Rps7/Csn3/Pim1/Rab3gap1/Usp2/Cdkn2a/Cog7/Flot2/Hip1r/Mfsd1/Per3/Tcp1/Tspan1/Wiz/Caml/Chp1/Crebl2/Cryab/D7Ertd443e/Pim2/Smo/Taf9b/Tyrobp/Hsp90aa1/Hspd1/Rpl11/Smad7/Tnip2/Cct7/Cdk7/Pex19/Plpp3/Tcf3/Usp36/Bag2/Gapdh/Sox17/Zfp207/Glmp/Morc3/Stk3/Telo2/Aak1/Chek2/Flot1/Hypk/Trim39/Hps4/Ipo9/Irgm1/Pex6/Ppib/…
GO:0007033	vacuole organization	171	-0.29023	-3.93299	3.54074e-08	9.64849e-07	5.20617e-07	Atg14/Atp10b/Becn1/Cln6/Hexb/Hook2/Map1lc3a/Snapin/Snx4/Tmem199/Acpp/Arfip2/Atg3/Atg9b/Coro1a/Gm6377/Grn/Igtp/Pip4k2a/Pip4k2c/Rufy4/Mfsd8/Rab14/Rab3gap1/Ubxn2a/Vps16/Atg16l1/Emc6/Hps1/Map1lc3b/Naglu/Atp2a2/Rab34/Syt7/Acp2/Atp6ap2/Myo7a/Pikfyve/Rab39/Tpp1/Trp53inp2/Lrsam1/Phf23/Pla2g5/Ppt1/Rab43/Tmem9/Ubqln1/Zfyve26/Atg16l2/Atg2a/Atg9a/Gabarapl2/Hook3/Mtmr3/Rab7/Scfd1/Vps11/Aktip/Atg13/Atg4b/Atg7/…
GO:0046700	heterocycle catabolic process	380	-0.194111	-3.57485	3.54915e-08	9.64849e-07	5.20617e-07	Hprt/Ikbke/Mettl16/Nudt18/Pcid2/Pde5a/Phax/Snd1/Srsf1/Tnfrsf1b/Tnrc6a/Cant1/Casc3/Cnot8/Cnp/Csde1/Dkc1/Exosc4/Tob1/Traf3ip2/Trex2/Cnot2/Dnase1l2/Drosha/Fxr2/Hnrnpm/Khsrp/Nudt12/Rbm7/Tet3/Aldh6a1/Blvrb/Celf1/Ctif/Ddx49/Dis3/Fmr1/Nudt5/Rock2/Tardbp/Xrn2/Ythdf2/Ythdf3/Dctpp1/Dnase1l1/Fastkd3/Fto/Galt/Mex3d/Myd88/Pnldc1/Smg8/2700046G09Rik/Ampd3/Apex1/Hint1/Mlycd/Nlrp5/Polr2d/Prpf18/Qk/Rbm38/Smg6/Upf3…
GO:0043434	response to peptide hormone	339	-0.208731	-3.64824	3.71682e-08	1.00609e-06	5.42872e-07	Ikbkb/Klf15/Nucks1/Ptpre/Rhoq/Ankrd26/Camk2a/Ceacam2/Jak1/Ncoa5/Ptpn11/Rab31/Apc/Ccnd3/Egr1/Igf1r/Opa1/Pik3r2/Prkdc/Rock2/Sik2/Snx5/Stat3/Stat5b/Stxbp4/Tsc1/Cyc1/Edn1/Gpam/Rab8a/Tyk2/Agtr1a/Car2/Eif2b4/Eif6/Foxo1/Nr4a2/Rangap1/Rap1gds1/Rbm4/Slc27a1/Anxa5/Cyfip1/Ghr/Grb2/Myo5a/Nfe2l2/Pld2/Irs1/Mir143/Nr4a1/Rb1/Slc27a4/Socs2/C2cd5/Eif2b3/Pip4k2b/Rab12/Reg2/Rela/Zdhhc7/Prkci/Ptpn2/Pxn/Sorl1/Sp1/Tns2…
GO:0060560	developmental growth involved in morphogenesis	265	-0.231183	-3.72942	3.94204e-08	1.0625e-06	5.73306e-07	Rasal1/Sema5b/Six1/Tfap2c/Trim46/Wnt11/Zfyve27/Csf1/Gsk3b/Hnrnpk/Mapt/Mesp1/Myo5b/Pak6/Rims2/Sox9/Tnr/Wasf1/Wnt3a/Zfp568/Aatk/Cadm1/Pafah1b1/Spag6/Aurka/Eif2b2/Map2/Plxna4/Slit3/Trpv2/Auts2/Clasp2/Fmn1/Lhx2/Nkd1/Prkcz/Ptk7/Sirt6/Smo/Vangl2/Dbn1/Disc1/Fgf10/Flrt3/Hdac6/Hoxd13/Hsp90aa1/Sall1/Slc23a2/Slit2/Spry1/St8sia2/Wnt7b/Ccr5/Cfl1/Fgf13/Nkx6-1/Pak1/Rab11a/Sema5a/Sh3gl2/Syt17/Ndel1/Plxna3/Rarg/R…
GO:0035304	regulation of protein dephosphorylation	89	-0.357332	-3.72547	4.02304e-08	1.07972e-06	5.82598e-07	Ppp1r16a/Ppp1r16b/Calm3/Gba/Ikbkb/Ppp1r11/Ppp1r8/Cdca2/Rock2/Tiprl/Tsc1/Vcan/Vrk3/Pin1/Swap70/Camta1/Igbp1/Ppp1r1b/Ppp6r1/Ppp6r3/Cmya5/Ppp1r15a/Ywhae/Akap1/Cdh5/Htt/Gna12/Nsmf/Ppia/Prkcd/Ppp1r12a/Ppp2r5a/Ppp2r5d/Calm2/Calm1/Ankle2/Gnai2/Hsp90ab1/Ptbp1/Slc39a10/Nuak1/Bod1l/Pdgfrb/Mprip/Ppp1r7/Rock1/Mgat5/Sympk/Dlc1/Ppp6r2/Ensa/Mfhas1/Rcan1/Hsp90b1/Ambra1
GO:0043487	regulation of RNA stability	153	-0.311007	-4.08629	4.04553e-08	1.08115e-06	5.83371e-07	Ikbke/Mettl16/Pcid2/Phax/Srsf1/Tnfrsf1b/Tnrc6a/Cnot8/Csde1/Dkc1/Tob1/Traf3ip2/Cnot2/Fxr2/Hnrnpm/Khsrp/Celf1/Ddx49/Fmr1/Rock2/Tardbp/Ythdf2/Ythdf3/Fastkd3/Fto/Mex3d/Myd88/Pnldc1/2700046G09Rik/Apex1/Nlrp5/Polr2d/Qk/Rbm38/Pabpc4/Rbm10/Vim/Zfp36l3/Fus/Samd4/Upf1/Brf1/Samd4b/Dicer1/Cpeb3/Zfp36/Cnot1/Pan2/Pnpt1/Rc3h2/Mov10/Mettl3/Patl1/Pum2/Exosc8/Hnrnpu/Mir196a-1/Cnot6l/Mapkapk2/Pcbp4/Polr2g/Tnrc6c/Ag…
GO:0030900	forebrain development	374	-0.19294	-3.53541	4.41327e-08	1.17445e-06	6.33716e-07	Akna/Apaf1/Atf5/Bax/Crk/Dbi/Dlx5/Foxb1/Gnaq/Hes5/Kras/Neurog2/Nhlh2/Ntrk2/Pou4f1/Tfap2c/Wnt2b/Zswim6/Bbs4/Ccdc85c/Dnah5/Duox2/Dync2h1/Efhc1/Fgf8/Foxg1/Foxp2/Ghrhr/Gli2/Gsk3b/Hnrnpk/Htr6/Itgam/Mdga1/Nr4a3/Pitx2/Rab3gap1/Rac1/Rbpj/Robo2/Tnr/Tra2b/Trp73/Wdr62/Wnt3a/Wnt4/Zic5/Col3a1/Epha5/Lhx6/Mboat7/Pafah1b1/Rtn4rl2/Sox1/Tctn1/Ulk4/Zbtb18/Gli3/Jakmip1/Otp/Plxna4/Rtn4rl1/Aldh1a2/Bbs1/Dlx1/Egfr/Hap1/L…
GO:0043488	regulation of mRNA stability	140	-0.315175	-3.96101	4.50774e-08	1.19455e-06	6.44561e-07	Ikbke/Mettl16/Pcid2/Srsf1/Tnrc6a/Cnot8/Csde1/Tob1/Traf3ip2/Cnot2/Fxr2/Hnrnpm/Khsrp/Celf1/Fmr1/Rock2/Tardbp/Ythdf2/Ythdf3/Fastkd3/Fto/Mex3d/Myd88/Pnldc1/Apex1/Polr2d/Qk/Rbm38/Pabpc4/Rbm10/Vim/Zfp36l3/Fus/Samd4/Upf1/Brf1/Samd4b/Dicer1/Cpeb3/Zfp36/Cnot1/Pan2/Pnpt1/Rc3h2/Mov10/Mettl3/Patl1/Pum2/Exosc8/Hnrnpu/Mir196a-1/Cnot6l/Mapkapk2/Pcbp4/Polr2g/Tnrc6c/Ago2/Pabpc1/Zfp36l2/Btg2/Zc3h14/Elavl1/Gigyf2/R…
GO:0007044	cell-substrate junction assembly	92	-0.401919	-4.26329	4.57704e-08	1.20754e-06	6.51571e-07	Thy1/Col16a1/Coro2b/Gpm6b/Limch1/Lims1/Plec/Ptk2b/Tesk2/Epb41l5/Ptpn11/Fn1/Itgb1bp1/Itgb3/Pdpk1/Tsc1/Coro1c/Rcc2/Whamm/Itga2/Dusp22/Mmp14/Bcr/Dapk3/Lrp1/Map4k4/Ppm1f/Pxn/Rhod/Bcas3/Dusp3/Ptk2/Taok2/Acvrl1/Ajuba/Bcl2/Cttn/Efna5/Actn1/Ldb1/Smad3/Thsd1/Pten/Lamc1/Tln1/Ptpra/Ptprk/Slk/Phldb2/Peak1/Sorbs1/Rock1/Iqgap1/Tns1/Vcl/Abl1/Dlc1/Kdr/Itga5/Fermt2/Clasp1/Dst/Actn2/Vegfa
GO:0031346	positive regulation of cell projection organization	420	-0.182507	-3.471	4.59506e-08	1.20754e-06	6.51571e-07	Mdk/Mir124a-3/Myo3b/Ngf/Palm/Pcp4/Rnd2/Tnn/Trim67/Abi2/Adamts1/Akap5/Atmin/Cask/Coro1b/Espn/Grn/Katnb1/Map6/Mien1/Ntrk2/P3h1/Plxnb3/Slitrk1/Zfyve27/Ache/Bbs4/Cdc42ep5/Cux2/Dock11/Dynll1/Epha3/Eps8l3/Golga2/Gsk3b/Hnrnpk/Hras/Kif3c/Lrrc7/Mapt/Myo5b/Plek2/Prl2c2/Rac1/Robo2/Tmem30a/Tmem67/Wnt3a/Arap1/Chodl/Def8/Dlg4/Dzip1/Eef1a1/Gpc2/Metrn/Pafah1b1/Stk24/Atp8a2/Camk1/Eif2b2/Eps8l1/Plxna4/Prkcq/Ret/Tr…
GO:0017148	negative regulation of translation	166	-0.296995	-3.97645	4.92521e-08	1.28893e-06	6.95489e-07	Mettl16/Mir875/Tnrc6a/Tyms/Wt1/Cnot8/Csde1/Eif2ak3/Tob1/Cnot2/Fxr2/Khsrp/Mvk/Pcif1/Celf1/Fmr1/Mir7b/Rock2/Tardbp/Tsc1/Ythdf2/Ythdf3/Caprin2/Cpeb4/Fto/Mex3d/Pnldc1/Eif4e2/Eif6/Polr2d/Qk/Rbm4/Rnf139/Eif2ak4/Zfp36l3/Mir143/Ncl/Samd4/Upf1/Ago4/Dapk3/Samd4b/Cpeb3/Eif2s1/Eif4ebp2/Unk/Zfp36/Cnot1/Pan2/Pnpt1/Rc3h2/Ago3/Cnot10/Eif2ak2/Inpp5e/Mov10/Ddx6/Ilf3/Mettl3/Patl1/Caprin1/Cpeb2/Exosc8/Hnrnpu/Mir196a…
GO:0007160	cell-matrix adhesion	219	-0.255405	-3.81196	5.17786e-08	1.34945e-06	7.28144e-07	Itga11/Itga2b/Itgax/Mslnl/Otoa/Tmem8b/Tnn/Wdpcp/Bst1/Cask/Fermt3/Itgb7/Itgbl1/Madcam1/Nid1/Ptprj/Csf1/Eda/Epha3/Grem1/Gsk3b/Itgam/Itgav/Itgb2/Itgb4/Mkln1/Msln/Muc4/Plau/Plet1/Rac1/Vwa2/Wnt4/Adam8/Arhgap6/Bcl6/Cdkn2a/Col3a1/Dmtn/Itgad/Skap1/Itga7/Zyx/Cd63/Cib1/Clasp2/Epha1/Fmn1/Hrg/Jam3/Prkcz/Camsap3/Disc1/Emilin1/Itgb2l/Pip5k1a/Tdgf1/Tiam1/Actn3/Cfl1/Thy1/Adam9/Ccl25/Col16a1/Coro2b/Gpm6b/Limch1/L…
GO:0061136	regulation of proteasomal protein catabolic process	171	-0.286749	-3.88582	5.81908e-08	1.51033e-06	8.14949e-07	Rchy1/Rnf14/Rnf144b/Ttc36/Zyg11b/Ankib1/Clu/Map1a/Pithd1/Prkcg/Senp1/Aqp11/Cav1/Cdc20b/Hspa1a/Klhl40/Sco1/Ubxn1/Dda1/Gsk3b/Hspbp1/Mkrn2/Nub1/Sdcbp/Tmem67/Usp5/Bbs7/Rnft2/Zer1/Arih2/Aurka/Osbpl7/Rnf180/Rnf185/Rnf217/Rnft1/Caml/Desi1/Psme1/Sirt6/Trib3/Uchl5/Usp25/Alad/Dnajb2/Prickle1/Psen2/Psme2/Rpl11/Sh3rf1/Smad7/Ubqln1/Gabarapl2/Mdm2/Psme3/Rnf40/Atg7/Bag2/Cbfa2t3/Ecscr/Gclc/Rad23b/Rhbdf1/Tmf1/Tri…
GO:2001234	negative regulation of apoptotic signaling pathway	231	-0.247252	-3.80018	5.88066e-08	1.52005e-06	8.20197e-07	Prelid1/Rb1/Slc25a4/Tnfaip3/Usp47/Agap2/Csf2/Eya1/Fgf10/Nanos3/Prdx2/Psen2/Sh3rf1/Tgfbr1/Tmem161a/Tnfsf4/Avp/Cep63/Mdm2/Psme3/Rrm2b/Gclc/Lmna/Nle1/Peli3/Plaur/Ptpn1/Serpine1/Stradb/Tnfrsf22/Zfp385a/Cflar/Creb3l1/Eya4/Faim/Nol3/Pcgf2/Hells/Pik3cb/Tnfrsf4/Brca1/Hyou1/Icam1/Itga6/Ndufs3/Opa1/Pea15a/Ripk1/Scg2/Bag5/Bdkrb2/Nog/Pdx1/Bmi1/Caap1/Igbp1/Itprip/Lrrk2/Muc1/Nr4a2/Siah2/Ackr3/Atad5/Eya2/Fyn/Mi…
GO:0055003	cardiac myofibril assembly	17	-0.677722	-3.2252	6.28195e-08	1.61715e-06	8.72591e-07	Fhod3/Smad4/Mef2a/Myh10/Srf/Neb/Prox1/Nebl/Pdgfrb/Tcap/Myl2/Nrap/Mylk3/Csrp3/Ttn
GO:0031124	mRNA 3'-end processing	57	-0.405059	-3.44968	6.44304e-08	1.65188e-06	8.91329e-07	Leo1/Slbp/App/Cdc73/Fip1l1/Ccnt1/Cpsf1/Rprd1b/Ssu72/Tut1/Ctr9/Polr2d/Rnf20/Lsm10/Ncbp2/Wdr33/Zc3h3/Cpeb3/Cpsf6/Mtpap/Pabpc2/Hsf1/Pnpt1/Snrpa/Mblac1/Ncbp1/Rprd1a/Papolg/Zc3h14/Pcf11/Supt5/Sympk/Pabpn1/Cpsf3/Dhx36/Zfp36l1/Papola/Rprd2
GO:2000113	negative regulation of cellular macromolecule biosynthetic process	185	-0.277341	-3.8873	6.87859e-08	1.75641e-06	9.4773e-07	Mettl16/Mir875/Tnrc6a/Tyms/Wt1/Cnot8/Csde1/Eif2ak3/Hhatl/Tob1/Cnot2/Fxr2/Itm2c/Khsrp/Mvk/Pcif1/Celf1/Fmr1/Mir7b/Rock2/Tardbp/Tsc1/Ythdf2/Ythdf3/Caprin2/Cpeb4/Fto/Mex3d/Pnldc1/Eif4e2/Eif6/Polr2d/Qk/Rbm4/Rnf139/Bace2/Eif2ak4/Gfpt1/Zfp36l3/Aatf/Mir143/Ncl/Samd4/Upf1/Ago4/Dapk3/Samd4b/Cpeb3/Eif2s1/Eif4ebp2/Unk/Zfp36/Cnot1/Inpp5k/Pan2/Pnpt1/Rc3h2/Ago3/Cnot10/Eif2ak2/Inpp5e/Mov10/Ddx6/Ilf3/Mettl3/Patl1…
GO:0140718	facultative heterochromatin assembly	33	-0.515357	-3.44525	7.31414e-08	1.86009e-06	1.00368e-06	Phf8/Hells/Morc2a/Trim28/Bend3/Mbd2/Mbd3/Kcnq1ot1/Mphosph8/Kmt2b/Smarca5/Ubtf/Pphln1/Baz2a/Sirt1/Tet1/Hdac1/Setdb1/Phf2/Dnmt1/Atf7ip/Atf7ip/Dnmt3a/Smarca4/Kdm1a/Samd1
GO:0051170	import into nucleus	171	-0.285531	-3.86931	7.48773e-08	1.89659e-06	1.02337e-06	Prickle1/Syk/Zc3h12a/Cfl1/Fam53b/Gper1/Heatr3/Hyal2/Ing1/Nfkbia/Nup107/Pom121l2/Cdh1/Kpna1/Lmna/Nup155/Sqstm1/Ufm1/Cse1l/E2f3/Ipo8/Nup133/Rab23/Stk3/Tnpo1/Traf3ip2/Cdk1/Ppp3r1/Bach2/Brca1/Fam53c/Ipo9/Mbtps1/Nup54/Pik3r2/Stat3/Tardbp/Tmco6/Trim28/Arntl/Fam53a/Tnpo2/Lrrk2/Pom121l12/Ranbp2/Stk4/Bag3/Nup188/Ipo4/Notch1/Pttg1ip/Atf2/Ect2/Ipo13/Kpna4/Nup50/Psen1/Rbm22/Ipo11/Pola2/Trp53/Mapk14/Sumo1/Aka…
GO:0090150	establishment of protein localization to membrane	238	-0.241996	-3.7549	7.56106e-08	1.9075e-06	1.02926e-06	Kcnb1/Mtch2/Npc1/Rab3ip/Tcaf2/Vps37a/Zdhhc6/Akap5/Aqp11/Arl6/Bax/Cacnb3/Dusp21/Golga7/Gorasp2/Tram1/Vps37d/Cnst/Hras/Itgam/Mtcl1/Myo5b/Rab26/Rab3gap1/Slc51b/Stx4a/Zdhhc11/Ccdc47/Dmtn/Emc6/Gorasp1/Pard3/Pex3/Timm13/Csk/Gm10320/Pex16/Rab34/Rabgef1/Srpr/Syne3/Tcaf1/Ubl4a/Vps37c/Zdhhc22/Amn/Bbs1/Caml/Cib1/Gopc/Grin3b/Lypla1/Pex26/Pikfyve/Srp14/Ssr3/Fis1/Hsp90aa1/Mmgt2/Nacad/Pkdcc/Sys1/Timm22/Arpc2/Mf…
GO:0030048	actin filament-based movement	125	-0.306202	-3.71521	7.63885e-08	1.91945e-06	1.03571e-06	Gpd1l/Myo1f/Myo1h/Myo5b/Stc1/Kcna5/Pard3/Sri/Tnnt2/Was/Atp2a2/Myh2/Cacna1d/Myo7a/Cacna2d1/Dbn1/Dsg2/Myh14/Myo1d/Wipf1/Wipf2/Adrb1/Bin1/Fgf13/Myl6b/Pde4b/Sgcd/Sun2/Limch1/Nup155/Tpm1/Epb41l5/Gsn/Kcne3/Myo6/Snta1/Ptger3/Kcne4/Cav3/Trpm4/Myh10/Myo5a/Kcne1/Myh8/Myh9/Parva/Pik3ca/Kcnn2/Wasl/Ank2/Sumo1/Wasf2/Dlg1/Evl/Gata4/Frmd6/Scn1b/Scn5a/Flna/Jup/Myo19/Myo1b/Akap6/Myo1e/Myo1c/Camk2d/Fxyd1/Cacna1h/Ct…
GO:0034599	cellular response to oxidative stress	258	-0.227879	-3.65008	7.82134e-08	1.95751e-06	1.05624e-06	Itgam/Jun/Mapt/Mpo/Nme5/Nr4a3/Prdx3/Sesn2/Stx4a/Cdkn2a/Crygd/Fancd2/Fbxo7/Fos/Mcl1/Melk/Ripk3/Stk24/Atp2a2/Capn1/Chchd2/Pde8a/Rwdd1/Aifm2/Ankrd2/Egfr/Foxo3/Keap1/Msra/Slc11a2/Tnfaip3/Zfp277/Ccs/Ercc6l2/Hdac6/Htra2/Prdx2/Rest/Slc4a11/Smpd3/Sod1/Tmem161a/Ubqln1/Wnt16/Zc3h12a/Anxa1/Cfl1/Foxp1/Gfer/Oser1/Alox5/Atg7/Mmp2/Net1/App/Bnip3/Mapkap1/Nol3/Pcgf2/Srxn1/Cryge/Pyroxd1/Arl6ip5/Dhfr/Etv5/Met/Rad52…
GO:0051402	neuron apoptotic process	297	-0.217591	-3.65694	8.12009e-08	2.02425e-06	1.09225e-06	Nfatc4/Ntrk1/Pcsk9/Pin1rt1/Rnu12/Sct/Tfap2a/Trp63/Braf/Chl1/Cntfr/Cx3cl1/Gabra5/Gclm/Glp1r/Grik2/Pak3/Rb1/Set/Thrb/Trim2/Amigo2/Casp2/Faim2/Gdnf/Hrk/Il18/Kcnb1/Mdk/Mybl2/Ngf/Pcp4/Prkcg/Siah1b/Slc30a10/Sod2/Tnf/Apaf1/Bax/Bok/Coro1a/Esr1/Foxb1/Grn/Il27ra/Jak2/Kras/Ntrk2/Pou4f1/Six1/Tmtc4/Bcl2l1/Ccl12/Fgf8/Gsk3b/Hras/Itgam/Jun/Mtnr1b/Nr4a3/Pigt/Prdx3/Stambp/Tnfrsf23/Trp73/Zfp110/Aatk/Adam8/Egln2/Mcl…
GO:0043967	histone H4 acetylation	70	-0.372214	-3.46786	8.92433e-08	2.21597e-06	1.1957e-06	Ing3/Jade3/Actb/Morf4l1/Tcf3/Atg7/Kat5/Mbtd1/Atg5/Arrb1/Morf4l2/Brca1/Bend3/Mcrs1/Ruvbl2/Spi1/Kat7/Muc1/Phf20/Epc2/Naa40/Meaf6/Per1/Atf2/Hcfc1/Ing5/Apbb1/Kansl1/Kat2a/Zzz3/Kansl2/Yeats4/Smarcb1/Sirt1/Brca2/Brd8/Ep300/Ctbp1/Msl2/Iws1/Ep400/Msl1/Ncoa1/Trrap/Brd4/Kmt2a/Kansl3/Ogt
GO:0003206	cardiac chamber morphogenesis	140	-0.310622	-3.90379	9.06e-08	2.24084e-06	1.20912e-06	Slit2/Smad7/Tgfbr1/Fgfrl1/Hes1/Mdm2/Nkx2-5/Tbx1/Bmp2/Cited2/Bmp5/Dll4/Rxra/Smarcd3/Sos1/Tpm1/Ovol2/Rarb/Ube4b/Wnt5a/Zfpm1/Smad4/Tbx20/Hand2/Nog/Tgfbr2/Zfpm2/Cav3/Ccm2l/Egln1/Heg1/Foxh1/Ptcd2/Srf/Notch1/Prox1/Bmpr1a/Parva/Ppp1r13l/Robo1/Ift88/Lrp6/Trp53/Fgfr2/Jag1/Gata4/Bmpr2/Dhrs3/Nrg1/Chd7/Nos3/Grhl2/Hif1a/Sav1/Ly6e/Nrp2/Tnni1/Gsk3a/Notch2/Aplnr/Sox4/Tnnc1/Hey1/Rbm15/Dvl3/Tgfbr3/Med1/Eng/Mef2c/S…
GO:0051650	establishment of vesicle localization	163	-0.291938	-3.87657	9.24875e-08	2.27859e-06	1.22949e-06	Ikbkg/Myo15/Rab27a/Sar1a/Sdc1/Snapin/Ykt6/Ap3b2/Ap3m2/Cep19/Dync1i1/Kif5a/Snf8/Tor1a/Trim46/Atp9a/Btbd8/Cul3/Myo1f/Myo1h/Myo5b/Rab17/Rab3gap1/Sdcbp/Kifc1/Pafah1b1/Madd/Map2/Pef1/Tmed9/Chp1/Clasp2/Fbxw11/Hap1/Kif5c/Myo7a/Pclo/Prkcz/Steap3/5730455P16Rik/Borcs5/Myo1d/Nde1/Smpd3/Tanc2/Vps4b/Dnm1/Rab11a/Rab7/Bloc1s5/Limk2/Ndel1/Pdcd6/Scrib/Tmem230/Vamp7/Cops5/Stard3/Stard3nl/Kif1a/Kif1b/Myo6/Preb/Syt1…
GO:0031062	positive regulation of histone methylation	55	-0.40365	-3.36636	9.31422e-08	2.28579e-06	1.23338e-06	Myb/Rrp8/Dnmt3b/L3mbtl2/Wdr61/Gfi1b/Prdm9/Lmna/Prdm12/Chtop/Brca1/Smad4/Ctr9/Mcrs1/Mecp2/Phf20/Rnf20/Hcfc1/Jarid2/Kansl1/Smarca5/Kansl2/Rif1/Nelfa/Eed/Lcor/Baz2a/Sirt1/Tet1/Xbp1/Mtf2/Rtf1/Dnmt1/Paxbp1/Paxip1/Asxl2/Brd4/Kmt2a/Kansl3/Kmt2e/Ogt
GO:0060142	regulation of syncytium formation by plasma membrane fusion	33	-0.510896	-3.41543	9.3729e-08	2.29127e-06	1.23634e-06	Capn2/Scgb3a1
GO:0007520	myoblast fusion	46	-0.424799	-3.27575	9.70763e-08	2.36394e-06	1.27554e-06	Ehd2/Casp1/Mapk14/Cdon/Neo1/Adamts5/Capn2/Ptgfrn/Scgb3a1
GO:1905818	regulation of chromosome separation	76	-0.364712	-3.51218	9.75492e-08	2.36632e-06	1.27683e-06	Ccnb1/Cdc6/Cdt1/Cul3/Nek6/Xrcc3/Aurkb/Kntc1/Ncaph2/Ndc80/Usp44/Bub1/Bub1b/Mad1l1/Ncapg2/Cdc16/Fbxo5/Ncapg/Nsmce2/Rb1/Birc5/Mad2l1/Ube2c/Anapc7/Csnk2a2/Lcmt1/Riok2/Anapc11/Gen1/Pcid2/Zfp207/Khdc3/Anapc15-ps/Chfr/Klhl22/Apc/Cdc26/Cit/Pttg1/Anapc1/Cdk5rap2/Rb1/Anapc4/Smc2/Zw10/Cenpe/Plk1/Trip13/Csnk2a1/Zwilch/Bub3/Ncapd3/Atm/Ik/Psmg2/Anapc5/Cdc27/Hecw2/Smc4/Dync1li1/Rad21/Ncapd2/Tpr/Numa1
GO:0034329	cell junction assembly	416	-0.177664	-3.35499	1.03812e-07	2.50858e-06	1.35359e-06	Apod/Cldn1/Cldn34b4/Fzd5/Gabra1/Gabrb3/Gpc6/Grid2/Il1b/Lhfpl4/Lrfn3/Negr1/Pkp1/Pkp3/Rab13/Rhpn1/Srpx2/Vstm5/Ache/Adgrf1/Amigo3/Cldn11/Cldn14/Cldn6/Dnm3/Il1rapl1/Nfasc/Nlgn1/Nphp1/Nptn/Ntrk1/Ptpro/Reln/Sdc4/Src/Wnt7a/Asic2/Cdh22/Cldn16/Cldn19/Colq/Ghsr/Gjb2/Lingo2/Ocln/Zfp703/Amigo2/Arvcf/Cldn34c4/Cldn5/Gabrg2/Ildr1/Nrxn2/Nrxn3/Oxtr/Slitrk3/Tbcd/Tnf/Wdpcp/Abi2/Adgrb3/Adgrl3/Cav1/Cd9/Cdh11/Cldn10/C…
GO:0051168	nuclear export	143	-0.316977	-4.02579	1.04812e-07	2.52308e-06	1.36141e-06	Ranbp3l/Rasl2-9/Rps15/Thoc5/Txn1/Dusp16/Nup85/Peg12/Xpo4/Ythdc1/Ahcyl1/Cchcr1/Frat1/Gsk3b/Ifi27/Nup160/Nup62cl/Srsf3/Thoc1/Adar/Alyref/Anp32b/Cdkn2a/Thoc3/Camk1/Nsun2/Rrs1/Bard1/Chp1/Desi1/Gle1/Nol6/Thoc6/Uhmk1/Wipf1/Xpo5/Mdm2/Nup107/Pom121l2/Riok2/Rita1/Mcm3ap/Nup155/Pcid2/Phax/Stradb/Cse1l/Malt1/Nup133/Ranbp17/Chtop/Ptpn11/Rapgef3/Xpo7/Strada/Tsc1/Atxn1/Emd/Lsg1/Xpot/Ddx19a/Eif6/Polr2d/Pom121l1…
GO:0031345	negative regulation of cell projection organization	206	-0.260753	-3.78253	1.08262e-07	2.59623e-06	1.40088e-06	Mak/Mbp/Nlgn3/Pfn2/Plxnb3/Rap1gap2/Sema5b/Trim46/Trpv4/Epha3/Gsk3b/Ngef/Tbx6/Tlx2/Tnr/Wnt3a/Aatk/Efnb3/Gorasp1/Pafah1b1/Prkcsh/Rtn4rl2/Cers2/Evi5l/Map2/Rtn4rl1/Ywhah/Arhgap24/Cib1/Hrg/Il15ra/Sez6/Ephb2/Lrp4/Slit2/Stap1/Abi3/Ccr5/Cfl1/Ctsz/Fgf13/Gak/Hes1/Mdm2/Sema5a/Thy1/Zfp365/Limk2/Plxna3/Rtn4r/Sema6b/Spry2/Xylt1/App/Cyth2/Ptprg/Rap1gap/Spg20/Actr3/Bcl11a/Itm2c/Ntn1/Tbc1d7/Tchp/Wnt5a/Ccp110/Cit/…
GO:0032869	cellular response to insulin stimulus	195	-0.261176	-3.71351	1.08702e-07	2.5969e-06	1.40124e-06	Nucks1/Ptpre/Rhoq/Ankrd26/Ceacam2/Ncoa5/Ptpn11/Rab31/Apc/Ccnd3/Igf1r/Opa1/Pik3r2/Prkdc/Sik2/Snx5/Stxbp4/Gpam/Rab8a/Foxo1/Rbm4/Slc27a1/Cyfip1/Grb2/Myo5a/Irs1/Mir143/Rb1/Slc27a4/C2cd5/Pip4k2b/Rab12/Rela/Zdhhc7/Prkci/Ptpn2/Sorl1/Sp1/Tns2/Eif4ebp2/Fer/Soga1/Akt2/Inpp5k/Slc2a4/Uchl3/Prkcd/Uso1/Kank1/Cpeb2/Pdk2/Bcar1/Adipor1/Gkap1/Prkca/Pten/Sirt1/Xbp1/Kat2b/Lpl/Myo1c/Pik3r3/Rab10/Shc1/Ptpra/Akt1/Ceaca…
GO:0007093	mitotic cell cycle checkpoint signaling	126	-0.324889	-3.96226	1.12085e-07	2.66762e-06	1.43941e-06	Pidd1/Tipin/Zfyve19/Ccnb1/Cdc6/Cdt1/Donson/Fam122c/Nek11/Rad17/Xrcc3/Aurkb/Chek1/Eme2/Fancd2/Kntc1/Mre11a/Ndc80/Setmar/Usp44/Bub1/Bub1b/Cdk5rap3/Mad1l1/Stk33/Clspn/D7Ertd443e/Foxn3/Orc1/Sde2/Topbp1/Birc5/Mad2l1/Fbxo31/Lcmt1/Mdm2/Gen1/Pcid2/Rint1/Rpa2/Syf2/Taok3/Zfp207/Fzr1/Inip/Khdc3/Rad9b/Anapc15-ps/Cdk1/Chek2/Chfr/Klhl22/Msh2/Trim39/Apc/Brca1/Cradd/Prkdc/Ppp2r5c/Blm/Muc1/Rbm38/Xpc/Cdk5rap2/Atf2…
GO:0007091	metaphase/anaphase transition of mitotic cell cycle	61	-0.384349	-3.39676	1.15108e-07	2.72927e-06	1.47267e-06	Rb1/Spdl1/Tacc3/Tex14/Cdc23/Anapc15/Ccnb1/Cdc6/Cdt1/Cul3/Nek6/Xrcc3/Aurkb/Kntc1/Ndc80/Usp44/Bub1/Bub1b/Mad1l1/Cdc16/Fbxo5/Nsmce2/Rb1/Birc5/Mad2l1/Ube2c/Anapc7/Lcmt1/Riok2/Anapc11/Gen1/Pcid2/Zfp207/Khdc3/Anapc15-ps/Klhl22/Apc/Cdc26/Cit/Anapc1/Cdk5rap2/Rb1/Anapc4/Zw10/Cenpe/Plk1/Trip13/Zwilch/Bub3/Atm/Ik/Psmg2/Anapc5/Cdc27/Hecw2/Dync1li1/Rad21/Tpr
GO:0043401	steroid hormone mediated signaling pathway	107	-0.306999	-3.47893	1.1919e-07	2.81548e-06	1.51919e-06	Arntl/Ddrgk1/Rnf6/Crebrf/Phb/Safb/Tcf21/Wbp2/Foxh1/Ncor2/Kank2/Per1/Zfp366/Zmiz1/Fkbp4/Cnot1/Hmga2/Kmt2d/Dab2/Ncoa2/Nr3c1/Park7/Pias2/Uba5/Ube3a/Yap1/Ncoa3/Sirt1/Ep300/Kdm3a/Safb2/Carm1/Hdac1/Ppp5c/Akap13/Sfrp1/Ufsp2/Ddx17/Phb2/Ppargc1b/Med1/Ufl1/Smarca4/Ubr5/Isl1/Rbfox2/Nedd4/Clock/Kdm5d/Ncor1/Lbh/Calr
GO:0002064	epithelial cell development	226	-0.244356	-3.72548	1.25873e-07	2.95632e-06	1.59518e-06	Plec/Ppp1r16b/Rarg/Scrib/Wt1/Bmp5/Epha2/Ikbkb/Tbc1d20/Tjp2/Ampd2/Bmp15/Cgn/Dnase1l2/Epb41l5/Fem1b/Rapgef3/Rarb/Wnt5a/Bad/Gja1/Hpse/Icam1/Met/Pdgfb/Pdpk1/Rock2/S1pr2/Akap11/Arntl/Col15a1/Myd88/Rdx/Yipf6/Zdhhc21/Bmp6/Fat1/Frs2/Heg1/Mir874/Gpat4/Mir205/Ptprs/Rfx3/S1pr3/Vim/Atf4/Id1/Kcne1/Notch1/Prox1/Tfcp2l1/Clic4/Dicer1/Ift88/Jmjd1c/Arid4b/Bcl11b/C1galt1/Fgfr2/Jag1/Map3k1/Rap1a/Slc4a5/Cdh5/F11r/Tnf…
GO:0055086	nucleobase-containing small molecule metabolic process	471	-0.166752	-3.27086	1.2609e-07	2.95632e-06	1.59518e-06	Dguok/Dhodh/Dhtkd1/Esrrb/Fut8/Gfpt2/Gucy2e/Ido1/Igf1/Mtch2/Nampt/Nppb/Nudt16/Nudt17/Pgm3/Rasl2-9/Stoml2/Sucla2/Tigar/Upb1/Acpp/Adcy1/Adss/Ak9/Atp5g2/Dnph1/Entpd1/Gimap7/Gm3839/Mgat1/Naprt/Nmrk1/Nos2/Nudt1/Pmm1/Ppcs/Qprt/Tk2/Tkfc/Aldoc/Atp5h/Bcl2l1/Dut/Eno2/Enpp4/Entpd2/Gale/Gmppb/Guca1a/Guca1b/Guk1/Mpc2/Nme5/Nt5c/Oas1a/Oxct2a/Pank3/Pemt/Pgk2/Pid1/Uap1/Acot7/Adsl/Coasy/Dpyd/Gamt/Gnai3/Hmgcs2/Ncf2/…
GO:0050684	regulation of mRNA processing	134	-0.31898	-3.97315	1.29729e-07	3.03036e-06	1.63514e-06	Rnf40/Snrnp70/Gm12666/Khdrbs3/Leo1/Rbfox1/Rbmx/Srsf2/Zbtb7a/Cdc73/Rbm3/Ccnt1/Fxr2/Hmx2/Puf60/Rbm7/Celf1/Fmr1/Ctr9/Hnrnpl/Prpf19/Srsf6/Qk/Rbm4/Rnf20/Safb/Ptcd2/Rbm10/Ncl/Nova2/Srsf4/Raver2/Srsf9/Dyrk1a/Ncbp2/Zc3h3/Cpeb3/Cpsf6/Hsf1/Larp7/Snrpa/Rbm25/U2af2/Hnrnpu/Sf1/Khdrbs1/Mbnl1/Mbnl2/Pcbp4/Srpk2/Dazap1/Ncbp1/Safb2/Srrm1/Ptbp1/Sltm/Srpk1/Supt6/Tia1/Acin1/Rbm4/Son/Zc3h14/Sfswap/Ddx17/Rbm39/Iws1/Rbm…
GO:1903321	negative regulation of protein modification by small protein conjugation or removal	87	-0.349309	-3.62244	1.32409e-07	3.08157e-06	1.66276e-06	Hspa1a/Isg15/Klhl40/Prmt3/Prr7/Rps7/Ubxn1/Hdac8/Parp10/Rasd2/Cdkn2a/Otub2/Senp2/Usp44/Adgrb1/Bub1b/Hmg20b/Spopl/Caml/Chp1/Fbxo5/Gnl3l/Otub1/Tnfaip3/Dnajb2/Mad2l1/Psen2/Rpl11/Smad7/Mad2l2/Bag2/Gclc/Peli3/Spry2/Sqstm1/Atg5/Arrb1/Bag5/Limk1/Trip12/Cdc20/Fyn/Nxn/N4bp1/Psen1/Rela/Svbp/Gbp4/Ppia/Rpl5/Bub3/Pias3/U2af2/Hmg20a/Park7/Tspo/Akt1/Gps2/Vps28/Prkce/Dysf/Sox4/Ufl1/Abl1/Ubr5/Usp4/Pinx1/Mtor/Cdk5/…
GO:0003158	endothelium development	124	-0.328324	-4.00785	1.34431e-07	3.11711e-06	1.68195e-06	Pde2a/Plcb1/Robo4/Tgfbr1/Tjp3/Acvr2b/Ezr/Foxp1/Notch4/Ppp1r16b/Sox17/Bsg/Dll4/Ikbkb/Tjp2/Rapgef3/Stard13/Hpse/Icam1/Met/Pdgfb/Rock2/S1pr2/Smad4/Akap11/Col15a1/Myd88/Rdx/Zdhhc21/Bmp6/Heg1/Mir874/Nr2f2/Ptprs/S1pr3/Cul7/Id1/Notch1/Prox1/Clic4/Dicer1/Ift88/Jag1/Pbrm1/Rap1a/Cdh5/F11r/Fgf1/Tnfrsf1a/Rapgef2/Acvrl1/Adamts12/Bmpr2/Nrg1/Zeb1/Rapgef1/Fstl1/Tie1/Apold1/Ceacam1/Fasn/Gpx1/Kdm6b/Vezf1/Ccm2/Rock…
GO:0010965	regulation of mitotic sister chromatid separation	62	-0.385698	-3.43557	1.36373e-07	3.15057e-06	1.7e-06	Rb1/Spdl1/Tacc3/Tex14/Cdc23/Anapc15/Ccnb1/Cdc6/Cdt1/Cul3/Nek6/Xrcc3/Aurkb/Kntc1/Ndc80/Usp44/Bub1/Bub1b/Mad1l1/Cdc16/Fbxo5/Nsmce2/Rb1/Birc5/Mad2l1/Ube2c/Anapc7/Lcmt1/Riok2/Anapc11/Gen1/Pcid2/Zfp207/Khdc3/Anapc15-ps/Klhl22/Apc/Cdc26/Cit/Pttg1/Anapc1/Cdk5rap2/Rb1/Anapc4/Zw10/Cenpe/Plk1/Trip13/Zwilch/Bub3/Atm/Ik/Psmg2/Anapc5/Cdc27/Hecw2/Dync1li1/Rad21/Tpr
GO:0035265	organ growth	207	-0.252013	-3.65662	1.37434e-07	3.16348e-06	1.70697e-06	Pi16/Sirt6/Slc25a4/Smo/Wwc1/Cer1/Fgf10/Mapk11/Ppara/Rxrb/Serp1/Smpd3/Tgfbr1/Acvr2b/Adrb1/Foxp1/Igf2/Nkx2-5/Pak1/Cited2/Col27a1/Rarg/Spry2/Thbs3/Wt1/Ehmt2/Prkar1a/Rxra/Sash3/Stk3/Tomm70a/Ankrd26/Cdk1/Matn1/Ptpn11/Rarb/Apc/Cxadr/Erbb4/Fdps/Gja1/Lats2/Sorbs2/Tbx20/Edn1/Hlx/Nog/Pin1/Tgfbr2/Zfpm2/Cav3/Ccm2l/Ddr2/Heg1/Prlr/Smad1/Stk4/Ctdp1/Ncam1/Notch1/Prox1/Rgs4/Vgll4/Atf2/Bmpr1a/Smad2/Jarid2/Plag1/Fg…
GO:0006606	protein import into nucleus	167	-0.288001	-3.83689	1.38385e-07	3.17379e-06	1.71253e-06	Prickle1/Syk/Zc3h12a/Cfl1/Fam53b/Gper1/Heatr3/Hyal2/Ing1/Nfkbia/Nup107/Pom121l2/Cdh1/Kpna1/Lmna/Nup155/Sqstm1/Ufm1/Cse1l/E2f3/Ipo8/Nup133/Rab23/Stk3/Tnpo1/Traf3ip2/Cdk1/Ppp3r1/Brca1/Fam53c/Ipo9/Mbtps1/Nup54/Pik3r2/Stat3/Tardbp/Tmco6/Trim28/Arntl/Fam53a/Tnpo2/Lrrk2/Pom121l12/Ranbp2/Stk4/Bag3/Nup188/Ipo4/Notch1/Pttg1ip/Atf2/Ect2/Ipo13/Kpna4/Nup50/Psen1/Rbm22/Ipo11/Pola2/Trp53/Mapk14/Sumo1/Akap1/Kpn…
GO:0098727	maintenance of cell number	165	-0.287035	-3.82864	1.543e-07	3.52598e-06	1.90256e-06	Hes5/Med17/Phf19/Taf6l/Tfap2c/Eif4enif1/Elf5/Klf10/Miat/Rbpj/Sox9/Tcl1/Tead3/Wdr62/Cdkn2a/Fancd2/Tal1/Kdm4c/Lsm1/Pramel7/Tcf15/Vps72/Erdr1/Foxo3/Klf4/Smo/Vangl2/Bmp7/Fgf10/Gata2/Mecom/Med27/Mettl14/Nkap/Rest/Sall1/Zc3h13/Bcl9/Fgfr3/Hes1/Hook3/Mmp24/Sall4/Tcf7l1/Leo1/Med6/Cdc73/Cul4a/Taf5l/Trim8/Zfp706/Cnot2/Setd6/Apc/Med21/Sox2/Stat3/Ctr9/Fancc/Nog/Spi1/Foxo1/Setd1a/Ski/Tead1/Kit/Smc3/Ascl2/Ezh2/…
GO:0009185	ribonucleoside diphosphate metabolic process	107	-0.303385	-3.43797	1.55292e-07	3.53584e-06	1.90788e-06	Nudt9/Ppara/Actn3/Aldoart1/Ddit4/Gck/Rrm2b/Cbfa2t3/Gapdh/Gpd1/Nudt18/Zbtb7a/App/Cant1/Adpgk/Bad/Nudt5/Stat3/Bpgm/Foxk1/Galt/Hdac4/Prkaa2/Ampd3/Eif6/Hk1/Pgam1/Rrm1/Arl2/Galk1/Psen1/Pgk1/Rrm2/Tpi1/Aldoa/Git1/Jmjd8/Ogdh/Slc4a4/Hk2/Prkag2/Eno1b/Pfkl/Hif1a/Ak1/Ep300/Hdac4/Pgam2/Entpd5/Nupr1/Aldoart2/Foxk2/Ppargc1a/Mpi/Ak2/Gm10358/Slc4a1/Pfkm/Prkaa1/Eno3/Ncor1/Pkm/Pfkp/Gpi1/Insr/Ogt
GO:0014896	muscle hypertrophy	105	-0.357662	-4.00126	1.57339e-07	3.56955e-06	1.92607e-06	Errfi1/Fdps/Rock2/Smad4/Sorbs2/Edn1/Hand2/Kdm4a/Pin1/Cav3/Foxo1/Rap1gds1/Fbxo32/Mef2a/Ctdp1/Ezh2/Mlip/Notch1/Rgs4/Trpc3/Twf1/Jarid2/Akap1/Camta2/Tnfrsf1a/Gata4/Ptk2/P2rx4/Nr3c1/Smad3/Trip10/Akap6/Prkca/Sirt1/Pde9a/Camk2d/Gsk3a/Akap13/Map2k4/Pdlim5/Rock1/Myocd/Mef2c/Parp2/Ppp3ca/Tcap/Mtor/Yy1/Gata6/Hey2/Myh6/Csrp3/Myh7/Ryr2/Mir208b/Ttn/Bmp10
GO:0034976	response to endoplasmic reticulum stress	238	-0.237636	-3.68725	1.5963e-07	3.60855e-06	1.94712e-06	Nr1h3/Scamp5/Tmed2/Tmem33/Tmx1/Atg10/Clu/Eif2a/Fbxo6/Ikbkg/Ins2/Ppp1r15b/Sel1l2/Trim13/Yod1/Abca7/Apaf1/Aqp11/Atp2a1/Bax/Bok/Cav1/Dnajc18/Fbxo2/Gorasp2/Rnf103/Rnf183/Spop/Stc2/Tmtc4/Tor1a/Ubxn1/Bcl2l1/Canx/Creb3/Erp27/Fcgr2b/Gsk3b/Jun/Sesn2/Tmem67/Vapb/Ccdc47/Rnft2/Trim13/Amfr/Cdk5rap3/Ern2/Rnf185/Rnft1/Ube2j1/Atf6b/Creb3l2/Pla2g6/Tmem117/Trib3/Usp25/Atf6/Atp2a3/Dnajb2/Os9/Sel1l/Serp1/Serp2/Ubqln…
GO:0061842	microtubule organizing center localization	31	-0.493795	-3.16742	1.68093e-07	3.7863e-06	2.04303e-06	Gpsm2/Pafah1b1/Pard3/Aurka/Fhod1/Mad2l1/Nde1/Ezr/Sun2/Ndel1/Tmem201/Tbccd1/Nin/Sun1/Dlgap5/Aspm/Arpc5/Dlg1/Nubp1/Bicd2/Dync1li2/Kif5b/Cep83/Plxna2/Syne1/Sema6a/Ccdc141/Akap9/Ift20
GO:0031058	positive regulation of histone modification	109	-0.367937	-4.18951	1.75357e-07	3.93586e-06	2.12373e-06	Myb/Rps6ka5/Rrp8/Sphk2/BC004004/Dnmt3b/L3mbtl2/Wdr61/Gfi1b/Prdm9/Rnf40/Lmna/Lpin1/App/Prdm12/Arrb1/Chtop/Brca1/Brd7/Fmr1/Smad4/Ctr9/Mcrs1/Mecp2/Ruvbl2/Kat7/Lrrk2/Muc1/Phf20/Rnf20/Wbp2/Hcfc1/Mapk3/Jarid2/Trp53/Kansl1/Kat2a/Sart3/Prkd2/Smarca5/Kansl2/Rif1/Atm/Nelfa/Pml/Eed/Kdm2a/Lcor/Smarcb1/Baz2a/Sirt1/Tet1/Xbp1/Glyr1/Mtf2/Ctbp1/Nipbl/Sap30bp/Rtf1/Slk/Aplnr/Dnmt1/Ube2n/Paxbp1/Paxip1/Isl1/Kdm1a/Asx…
GO:0097193	intrinsic apoptotic signaling pathway	282	-0.22046	-3.6686	1.76222e-07	3.94125e-06	2.12664e-06	Bcl2a1a/Bid/Cd44/Cebpb/Eaf2/Ier3/Il20ra/Mmp9/Nfatc4/Plscr1/Pou4f2/Rrn3/Src/Trp63/Armc10/Gcg/Il19/Mapk7/Mapk8ip1/Snw1/Tpt1/Becn1/Casp2/Clu/Ell3/Hic1/Ikbkg/Ins2/Msx1/Mtch2/Nkx3-1/Siah1b/Sod2/Tnf/Uaca/Apaf1/Atp2a1/Bax/Bcl2l12/Bok/Cav1/Jak2/Pou4f1/Prkra/Rnf183/Rps7/Spop/Trp53bp2/Bcl2l1/Bcl3/Creb3/Ddias/Gsk3b/Hnrnpk/Hras/Mapt/Nme5/Plagl2/Tmem109/Trp73/Mcl1/Melk/Ripk3/Stk24/Bub1/Ern2/Fignl1/Plekhf1/Ank…
GO:0032868	response to insulin	231	-0.240336	-3.69389	1.95268e-07	4.33647e-06	2.33989e-06	Klf15/Nucks1/Ptpre/Rhoq/Ankrd26/Ceacam2/Ncoa5/Ptpn11/Rab31/Apc/Ccnd3/Egr1/Igf1r/Opa1/Pik3r2/Prkdc/Sik2/Snx5/Stxbp4/Tsc1/Gpam/Rab8a/Eif6/Foxo1/Rbm4/Slc27a1/Cyfip1/Grb2/Myo5a/Irs1/Mir143/Rb1/Slc27a4/C2cd5/Pip4k2b/Rab12/Rela/Zdhhc7/Prkci/Ptpn2/Sorl1/Sp1/Tns2/Eif4ebp2/Fer/Mapk14/Soga1/Akt2/Inpp5k/Slc2a4/Uchl3/Prkcd/Uso1/Kank1/Sort1/Cpeb2/Pdk2/Bcar1/Adipor1/Gkap1/Prkca/Pten/Sirt1/Xbp1/Kat2b/Lpl/Myo1c/…
GO:0030111	regulation of Wnt signaling pathway	304	-0.207162	-3.51775	1.95207e-07	4.33647e-06	2.33989e-06	Ankrd6/Barx1/Ccdc88c/Eda/Fgf9/Frat1/Grem1/Gsk3b/Jrk/Lats1/Lmbr1l/Lrrk1/Mdfic/Mesp1/Otulin/Rbpj/Rspo4/Sfrp4/Shisa2/Sox9/Spin1/Tmem198/Wnt3a/Amer2/Ccny/Ctnnd2/Ptpru/Tle1/Amfr/Gli3/Gpc5/Mllt3/Nphp4/Pbxip1/Rnf220/Tert/Atp6ap2/Cyld/Daam2/Egfr/Foxo3/Nkd1/Nrarp/Ptk7/Sox7/Tle6/Tnfaip3/Ttc21b/Usp47/Vangl2/Abl2/Disc1/Fgf10/Frmd8/Fzd6/Lrp4/Prickle1/Sall1/Sox13/Tiam1/Tmem9/Wnk2/Fam53b/Fgfr3/Mad2l2/Nkx2-5/Otu…
GO:0045930	negative regulation of mitotic cell cycle	212	-0.25085	-3.70576	1.98281e-07	4.38793e-06	2.36766e-06	Tipin/Zfyve19/Btg1/Ccl12/Ccnb1/Cdc6/Cdt1/Donson/Fam122c/Fhl1/Gas1/Gpnmb/Nek11/Rad17/Xrcc3/Aurkb/Btg4/Chek1/Eme2/Fancd2/Fbxo7/Kntc1/Mre11a/Ndc80/Setmar/Usp44/Bub1/Bub1b/Cdk5rap3/Mad1l1/Stk33/Clspn/D7Ertd443e/Fbxo5/Foxn3/Klf4/Nacc2/Orc1/Ptpn3/Rb1/Sde2/Topbp1/Usp47/Ythdc2/Birc5/Bmp7/Cdkn2b/Mad2l1/Myo16/Ppp2r3d/E2f7/Fbxo31/Fgfr3/Heca/Lcmt1/Mdm2/Gen1/Nle1/Pcid2/Rint1/Rpa2/Scrib/Slc9a3r1/Syf2/Taok3/Zfp…
GO:0034502	protein localization to chromosome	88	-0.337371	-3.49814	2.08738e-07	4.60318e-06	2.4838e-06	Tex15/Cdca5/H3f3a/Mcm8/Mtbp/Ttk/Lrwd1/Rb1/Spdl1/Pih1d1/Slf1/Spo11/Cct3/Esr1/Iffo1/Parp3/Cdt1/Hdac8/Aurkb/Kntc1/Ndc80/Tcp1/Wapl/Bub1b/Mcm9/Tert/Ctcf/Daxx/Gnl3l/Rb1/Rpa1/Tpp1/Acd/Pot1a/Wrap53/Cct7/Cenpq/Pot1b/Rpa2/Dkc1/Spidr/Atr/Cdk1/Msh2/Tinf2/Xrcc4/Terf1/Cct5/Rcc2/Ruvbl2/Spi1/Champ1/Cct8/Lemd2/Ezh2/Rb1/Jarid2/Terf2/Zw10/Plk1/Smc5/Trappc12/Vcpip1/Zwilch/Bub3/Pphln1/Vcp/Ik/Pml/Chmp7/Atrx/Brca2/Esco…
GO:0098781	ncRNA transcription	46	-0.41581	-3.20644	2.20213e-07	4.83932e-06	2.61122e-06	Ell3/Pih1d1/Polr1b/Polr1e/Topaz1/Myod1/Spin1/Cc2d1a/Cdkn2a/Celf3/Ell2/Nol11/Rpap2/Npm3/Tcof1/Zc3h8/Dedd/Cd3eap/Ell/Uspl1/Ice2/Snapc5/Snapc1/Ncl/Pwp1/Ippk/Snapc4/Trp53/Larp7/Mepce/Polr1a/Smarcb1/Atrx/Snapc3/Zfp143/Polr2l/Top1/Smarca4/Taf1b/Ice1/Mtor/Npm1/Gtf3c1
GO:0009895	negative regulation of catabolic process	297	-0.213681	-3.59123	2.28484e-07	5.00365e-06	2.69989e-06	Parn/Ptpn3/Sirt6/Tnfaip3/Uchl5/Usp25/Agap2/Alad/Dedd/E2f1/Hmgcr/Mad2l1/Paip1/Phf23/Ppara/Psen2/Rpl11/Slirp/Actn3/Csnk2a2/Ddit4/Gabarapl2/Mad2l2/Nmnat1/Qsox1/Scfd1/Usp36/Atp2b4/Cbfa2t3/Furin/Hipk2/Ikbke/Mettl16/Phax/Srsf1/Csde1/Dkc1/Ehmt2/Snx12/Svip/Tob1/Traf3ip2/Azin1/Cyp51/Gimap3/Klhl22/Trim39/Wdr6/Fmr1/Ophn1/Ric1/Rilp/Sec22b/Smad4/Stat3/Tardbp/Tsc1/Bag5/Clec16a/Ddrgk1/Foxk1/Hdac4/Kdm4a/Myd88/Pi…
GO:0043542	endothelial cell migration	216	-0.24655	-3.68082	2.32843e-07	5.08145e-06	2.74187e-06	Hrg/Klf4/Krit1/Lgals12/Plekhg5/Prl7d1/Dpp4/Ephb4/Gata2/Itgb2l/Mmrn2/Prcp/Slit2/Tgfbr1/Vstm4/Zc3h12a/Anxa1/Foxp1/Igf2/Map2k3/Plpp3/Sema5a/Stat5a/Adora2b/Atp2b4/Fap/Pdcd6/Vegfc/Bsg/Dll4/Egr3/Epha2/Flt4/Ptk2b/Hmgb1/Pik3cb/Stard13/Wnt5a/Emc10/Itgb1bp1/Itgb3/Met/Pdgfb/Pdpk1/Pik3r2/Rock2/Ager/Atp5b/Lgals8/Mecp2/Lemd3/Dab2ip/Nfe2l2/Nr2f2/Srf/Calca/Clec14a/Lgmn/Myh9/Notch1/Nr4a1/Prox1/Cdh13/Fbxw7/Hdac7/M…
GO:0062012	regulation of small molecule metabolic process	339	-0.200066	-3.49679	2.37406e-07	5.16318e-06	2.78597e-06	Kcnma1/Khk/Mup1/Myog/Nr1d1/Nr1h4/Pdk4/Pmaip1/Rgn/Sec14l2/Snca/Wdr5/Dnajc30/Fabp5/Fgf15/Foxa2/Gapdhs/Gip/Hpca/Igfbp4/Lep/Pask/Pex2/Pgp/Pparg/Slc45a3/Twist1/Ces1g/Gnmt/Gpld1/Il1b/Myc/Nos1/Star/Adcyap1r1/Apoa5/Arpp19/Ces1d/Fbp1/Gcgr/Gckr/Ier3/Igfbp3/Il4/Insig1/Malrd1/Nnmt/Pth1r/Slc22a13/Src/Acmsd/Cyp2j6/Fmo5/Gcg/Ghsr/Gpt/Htr2a/Idi2/Lepr/Mlxipl/Nkx1-1/Nr1h3/Rdh16/Slc2a6/Thrb/Cd320/Esrrb/Fam3c/Igf1/Mt…
GO:0008016	regulation of heart contraction	189	-0.26199	-3.67602	2.39973e-07	5.18325e-06	2.7968e-06	Hdac4/Kcne4/Nmu/Cav3/Gjc1/S100a1/Trpm4/Adrb2/Mef2a/Nos1ap/Calca/Gch1/Kcne1/Rgs4/Atp1b1/Kcnn2/Popdc2/Ank2/Sumo1/Chga/Crhr2/Dlg1/Dmpk/Gata4/Irx3/P2rx4/Scn1b/Scn5a/Ucn/Flna/Jup/Agrn/Nos3/Tmem38a/Adm/Akap6/Calm2/Prkca/Sirt1/Chrm3/Calm1/Hdac4/Fxyd1/Gsk3a/Thra/Cacna1h/Ctnna3/Akap9/Cacnb2/Rnf207/Kcnq1/Casq2/Gja5/Isl1/Smtn/Rbfox2/Slc4a3/Tmem161b/Cacna1g/Pkp2/Atp1a2/Myl2/Slc8a1/Atp1a1/Mdm4/Ednra/Epas1/Tnn…
GO:0051568	histone H3-K4 methylation	63	-0.370192	-3.33137	2.39331e-07	5.18325e-06	2.7968e-06	Wdr61/Gfi1b/Prdm9/Pygo2/Dydc2/Zfp335/Ash2l/Ehmt2/Tet3/Brca1/Smad4/Bend3/Ctr9/Mcrs1/Phf20/Setd1a/Cxxc1/Hcfc1/Setd1b/Kansl1/Kmt2b/Arid4a/Kmt2d/Kansl2/Rlf/Nelfa/Rbbp5/Tet2/Rtf1/Wdr82/Dnmt1/Ncoa6/Paxip1/Kmt2c/Ash1l/Kdm1a/Nfya/Nfyc/Kmt2a/Kansl3/Kmt2e/Ogt
GO:0071214	cellular response to abiotic stimulus	295	-0.205502	-3.45771	2.53965e-07	5.44815e-06	2.93973e-06	Mmp2/Net1/Piezo2/Plec/Zbtb1/Cnn2/Col1a1/Dag1/Gtf2h5/Mir9-3/Nucks1/Pkd2/Poli/Rad9b/Spidr/Arhgdia/Atr/Chek2/Gnb5/Ints7/Mcoln1/Mir194-2/Mir204/Myo6/Opn3/Pold1/Ptpn11/Bad/Brca1/Cln3/Cradd/Egr1/Ercc1/Fmr1/Gja1/Mir665/Mir7b/Slc25a23/Bdkrb2/Ruvbl2/Blm/Elk1/Ifi204/Polk/Rad51ap1/Bag3/Cul4b/Eif2ak4/Grb2/Mir691/Rnf4/Tlk2/Xpc/Cdc25a/Kcne1/Mir143/N4bp1/Ect2/Fbxw7/Gna11/Pik3ca/Stk39/Wrn/Gpr88/Mapk9/Trp53/Eif2s…
GO:0104004	cellular response to environmental stimulus	295	-0.205502	-3.45771	2.53965e-07	5.44815e-06	2.93973e-06	Mmp2/Net1/Piezo2/Plec/Zbtb1/Cnn2/Col1a1/Dag1/Gtf2h5/Mir9-3/Nucks1/Pkd2/Poli/Rad9b/Spidr/Arhgdia/Atr/Chek2/Gnb5/Ints7/Mcoln1/Mir194-2/Mir204/Myo6/Opn3/Pold1/Ptpn11/Bad/Brca1/Cln3/Cradd/Egr1/Ercc1/Fmr1/Gja1/Mir665/Mir7b/Slc25a23/Bdkrb2/Ruvbl2/Blm/Elk1/Ifi204/Polk/Rad51ap1/Bag3/Cul4b/Eif2ak4/Grb2/Mir691/Rnf4/Tlk2/Xpc/Cdc25a/Kcne1/Mir143/N4bp1/Ect2/Fbxw7/Gna11/Pik3ca/Stk39/Wrn/Gpr88/Mapk9/Trp53/Eif2s…
GO:1903522	regulation of blood circulation	258	-0.222043	-3.5566	2.61131e-07	5.58289e-06	3.01244e-06	Smad7/Uts2r/Zc3h12a/Ada/Adrb1/Avp/Bin1/Fgf13/Mdm2/Nkx2-5/Pde4b/Tbx18/Trpv1/Alox5/Arhgap42/Atp2b4/Dbh/Gnao1/Mmp2/Nup155/Pde5a/Adra1d/App/Calm3/Tpm1/Ace/Atp5j/Gaa/Kcne3/Snta1/Avpr1a/Cxadr/Dusp5/Gja1/Icam1/Pdgfb/Ptger3/Ager/Edn1/F2r/Hdac4/Kcne4/Nmu/Zdhhc21/Agtr1a/Cav3/Gjc1/S100a1/Tacr1/Trpm4/Adrb2/Mef2a/Nos1ap/Wdr35/Calca/Gch1/Kcne1/Rgs4/Atp1b1/Cd38/Kcnn2/Popdc2/Ank2/Mgll/Sumo1/Chga/Crhr2/Dlg1/Dmpk/…
GO:0018105	peptidyl-serine phosphorylation	320	-0.203618	-3.4658	2.65041e-07	5.64735e-06	3.04722e-06	Hdac6/Hsp90aa1/Mastl/Pkn3/Smad7/Syk/Tbk1/Tcl1b5/Tgfbr1/Avp/Csnk2a2/Ddit4/Mad2l2/Nck2/Oprd1/Pak1/Rps6ka3/Tnks1bp1/Atp2b4/Hipk2/Ikbke/Mapkapk3/Spry2/Tssk2/Tssk4/Ttbk1/App/Eif2ak3/Hipk1/Ikbkb/Mapkap1/Morc3/Ntf5/Arrb1/Atr/Axin1/Camk2a/Cdk1/Chek2/Csnk1g2/Rapgef3/Wnt5a/Ercc6/Ifna7/Irgm1/Lats2/Lmtk2/Map3k10/Met/Pdgfb/Pdpk1/Prkdc/Ripk1/Rock2/Ulk3/Vrk3/Bdkrb2/Caprin2/Pdk1/Tgfbr2/Ttbk2/Dclk2/Ern1/Iapp/Ifna…
GO:0019058	viral life cycle	239	-0.234143	-3.63848	2.71486e-07	5.76518e-06	3.1108e-06	Tmprss2/Tmprss4/Vta1/Apobec3/Chmp1b/Cnot7/Cts3/Ctsm/Npc1/Siglec1/Tnf/Trim30d/Trim38/Trim6/Cav1/Chmp1a/Cts8/Ifih1/Isg15/Pcx/Snf8/Trim12a/Trim14/Ccl12/Ifi27/Itgav/Ltf/Oas1a/Parp10/Trim11/Trim30c/Vapb/Vps16/Zc3hav1/Adar/Atg16l1/Mre11a/Tarbp2/Trim26/Ctsb/Lrrc15/Oas3/Trim68/2610002M06Rik/Ccl8/Ch25h/Pikfyve/Ppih/Tyro3/Uvrag/Ythdc2/Lrsam1/Morc2b/Ppara/Rab43/Rab5a/Spint1/Trim27/Usp6nl/Vps4b/Zc3h12a/Adarb…
GO:0071453	cellular response to oxygen levels	132	-0.309711	-3.83761	2.76975e-07	5.86201e-06	3.16305e-06	Atg7/Cited2/Egln3/Fndc1/Hif3a/Rora/Bnip3/Ddah1/Hif1an/Mir221/Nol3/Rwdd3/Mir199a-1/Mir204/Pik3cb/Suv39h2/Bad/Egr1/Hyou1/Rock2/Tbl2/Tsc1/Cpeb4/Npepps/P4hb/Pdk1/Egln1/Foxo1/Mir874/Rtn4/Adrb2/Nfe2l2/Sdhd/Mir15b/Notch1/Atf2/Atp6ap1/Epha4/Mir222/Pgk1/Trp53/Cr1l/Mir146/Ptgis/Slc2a4/Atp6v0d1/Ccdc115/Rora/Ajuba/Atp6v0a2/Bcl2/Cpeb2/Eno1b/Vasn/Ndufs4/Rgcc/Hif1a/Pten/Sirt1/Hp1bp3/Akt1/Tmbim6/Prkce/Bnip3l/Vld…
GO:0000018	regulation of DNA recombination	104	-0.315876	-3.53025	2.77984e-07	5.86369e-06	3.16395e-06	Thoc1/Timeless/Alyref/Bcl6/Chek1/Usp51/Was/Fignl1/Il2/Recql5/Vps72/Fancb/Hmces/Msh6/Rad51/Sirt6/Ing3/Ndfip1/Rtel1/Smarcad1/Tnfsf4/Wrap53/Actb/Aplf/Helb/Mad2l2/Morf4l1/Pot1b/Prdm9/Rmi2/Zfp365/Kat5/Mbtd1/Rpa2/Clcf1/Khdc3/Mms19/Msh3/Ppp4c/Spidr/Zranb3/H1f0/Morf4l2/Msh2/Pms2/Ercc6/Tbx21/Rbbp8/Ruvbl2/Smchd1/Blm/Rad51ap1/Atad5/Epc2/Fus/Meaf6/Terf2/Lig3/Actr2/Arid2/Rif1/Yeats4/Rad50/Trp53bp1/Brd8/Pogz/S…
GO:0046031	ADP metabolic process	94	-0.324482	-3.47453	2.83084e-07	5.95138e-06	3.21127e-06	Nudt9/Ppara/Actn3/Aldoart1/Ddit4/Gck/Cbfa2t3/Gapdh/Gpd1/Zbtb7a/App/Adpgk/Bad/Stat3/Bpgm/Foxk1/Galt/Hdac4/Prkaa2/Ampd3/Eif6/Hk1/Pgam1/Arl2/Galk1/Psen1/Pgk1/Tpi1/Aldoa/Git1/Jmjd8/Ogdh/Slc4a4/Hk2/Prkag2/Eno1b/Pfkl/Hif1a/Ak1/Ep300/Hdac4/Pgam2/Entpd5/Nupr1/Aldoart2/Foxk2/Ppargc1a/Mpi/Ak2/Gm10358/Slc4a1/Pfkm/Prkaa1/Eno3/Ncor1/Pkm/Pfkp/Gpi1/Insr/Ogt
GO:0035601	protein deacylation	126	-0.319041	-3.89093	2.91582e-07	6.08943e-06	3.28576e-06	Lypla1/Mta3/Rbbp4/Rrp8/Sirt6/Sphk2/BC004004/Hdac6/Mier2/Ppt1/Rest/Smarcad1/Tada3/Abhd12/Brms1l/Morf4l1/Rcor3/Lpin1/Lypla2/Spred2/Abhd10/Gatad2b/Morf4l2/Sgf29/Mier1/Fnta/Hdac4/Mbd2/Prkaa2/Gatad2a/Hdac10/Lrrk2/Phb/Prdm5/Tcf21/Mbd3/Ncor2/Sfpq/Ccar2/Mta2/Per1/Rcor2/Sin3b/Hdac7/Dyrk1a/Trp53/Kat2a/Lyplal1/Sirt3/Zzz3/Prkd2/Suds3/Rcor3/Smarca5/Flna/Pml/Kdm5a/Baz2a/Sin3a/Sirt1/Ep300/Hdac2/Chd3/Hdac4/Mta1/…
GO:0098732	macromolecule deacylation	126	-0.319041	-3.89093	2.91582e-07	6.08943e-06	3.28576e-06	Lypla1/Mta3/Rbbp4/Rrp8/Sirt6/Sphk2/BC004004/Hdac6/Mier2/Ppt1/Rest/Smarcad1/Tada3/Abhd12/Brms1l/Morf4l1/Rcor3/Lpin1/Lypla2/Spred2/Abhd10/Gatad2b/Morf4l2/Sgf29/Mier1/Fnta/Hdac4/Mbd2/Prkaa2/Gatad2a/Hdac10/Lrrk2/Phb/Prdm5/Tcf21/Mbd3/Ncor2/Sfpq/Ccar2/Mta2/Per1/Rcor2/Sin3b/Hdac7/Dyrk1a/Trp53/Kat2a/Lyplal1/Sirt3/Zzz3/Prkd2/Suds3/Rcor3/Smarca5/Flna/Pml/Kdm5a/Baz2a/Sin3a/Sirt1/Ep300/Hdac2/Chd3/Hdac4/Mta1/…
GO:0061383	trabecula morphogenesis	57	-0.377403	-3.21415	2.97125e-07	6.18472e-06	3.33718e-06	Nfatc1/Bmp7/Fkbp1a/Tgfbr1/Fbn2/Fgfr3/Nkx2-5/Mmp2/Thbs3/Bmp5/Col1a1/Dll4/Sbno2/Sos1/Ovol2/Ube4b/Naca/Nog/Cav3/Ccm2l/Egln1/Heg1/Foxh1/Sema4d/Srf/Notch1/Bmpr1a/Nrg1/Chd7/Sfrp1/Plxnb1/Hey1/Ppargc1b/Tgfbr3/Med1/Eng/Smarca4/Fhl2/Hey2/Vegfa/Bmp10
GO:0031570	DNA integrity checkpoint signaling	105	-0.351711	-3.9347	3.06576e-07	6.36044e-06	3.43199e-06	Pidd1/Tipin/Cdc6/Cdt1/Donson/Nek11/Rad17/Thoc1/Timeless/Chek1/Eme2/Fancd2/Mre11a/Rhno1/Setmar/Cdk5rap3/Stk33/Clspn/D7Ertd443e/Fbxo4/Foxn3/Orc1/Sde2/Topbp1/E2f1/Nek1/Fbxo31/Mdm2/Rint1/Rpa2/Syf2/Taok3/Cul4a/Fzr1/Rad9b/Atr/Cdk1/Chek2/Fem1b/Ints7/Msh2/Ptpn11/Trim39/Brca1/Cradd/Ercc6/Prkdc/Tiprl/Ppp2r5c/Prpf19/Wdr76/Blm/Muc1/Rbm38/Eif2ak4/Xpc/Ccar2/Etaa1/Atf2/Nae1/Trp53/Zfp830/Mapk14/Plk1/Dtl/Mbd4/Hmg…
GO:0031297	replication fork processing	36	-0.460833	-3.19882	3.22394e-07	6.66668e-06	3.59724e-06	Thoc1/Traip/Alyref/Eme2/Mre11a/Setmar/Tonsl/Pcna/Rad51/Rtel1/Fancm/Zfp365/Exd2/Gen1/Khdc3/Nucks1/Zgrf1/Zranb3/Atr/Blm/Mms22l/Primpol/Etaa1/Wrn/Samhd1/Smarcal1/Mus81/Rfwd3/Atrx/Brca2/Fam111a/Bod1l
GO:0035264	multicellular organism growth	209	-0.246384	-3.57568	3.45389e-07	7.11886e-06	3.84122e-06	Daxx/Fendrr/Gnas/Mfsd2a/Mir34b/Pou1f1/Rmi1/Slitrk6/Smo/Taf10/Xrcc2/Abl2/Apba1/Gpd2/Htra2/Nek1/Pkdcc/Plac8/Prlh/Smpd3/Sod1/Adarb1/Adrb1/Alms1/Azgp1/En1/Ezr/Gdf5/Igf2/Stat5a/Atrn/Helt/Icmt/Pcnt/Pex5/Plec/Pls1/Rarg/Wdtc1/Zfx/App/Rai1/Sos1/Spr/Ankrd26/Palb2/Ptpn11/Rarb/Sh3pxd2b/Atn1/Celf1/Ercc1/Ercc6/Ppib/Slc12a5/Stat3/Stat5b/Dlk1/Fto/Gpam/Sgpl1/Sik3/Ttc8/Dhcr7/Foxs1/Heg1/Mir449b/Rpl29/Adrb2/Ghr/Gpat…
GO:0048640	negative regulation of developmental growth	125	-0.292956	-3.55449	3.65988e-07	7.51885e-06	4.05705e-06	Gnas/Meis1/Nkd1/Pi16/Wwc1/Mapk11/Plac8/Ppara/Slit2/Adrb1/Alms1/Ccr5/Cfl1/Fgf13/Fgfr3/Foxp1/Pak1/Sema5a/Cited2/Plxna3/Rtn4r/Sema6b/Rai1/Spg20/Stk3/Tomm70a/Actr3/Ankrd26/Bcl11a/Ntn1/Wnt5a/Apc/Cxadr/Gja1/Ifrd1/Sema4b/Mecp2/Nog/Rnf6/Tgfbr2/Cav3/Rgma/Rtn4/Stk4/Adrb2/Ptprs/Sema4d/Cdkl3/Ctdp1/Fstl4/Lgmn/Rgs4/Socs2/Vgll4/Sema3b/Ulk1/Jarid2/Dip2b/Tcf7l2/Bbs2/Ptk2/Sema7a/Sema4c/Atxn2/Wwc2/Sema6d/Ptch1/Pten…
GO:0001570	vasculogenesis	90	-0.332241	-3.50166	3.78623e-07	7.75317e-06	4.18349e-06	Sgpl1/Tead2/Tgfbr2/Zfpm2/Gjc1/Heg1/Qk/Ramp2/Rtn4/Ackr3/Cul7/Notch1/Fbxw7/Hdac7/Zmiz1/Fgfr2/Pbrm1/Rap1a/Fgf1/Myo18b/Gata4/Ptk2/Rapgef2/Yap1/Rin2/Adm/Myo1e/Tie1/Ceacam1/Setd2/Pdgfrb/Aplnr/Ccm2/Cd34/Hey1/Myocd/Paxip1/Tgfbr3/Eng/Fgfr1/Smarca4/Zfp36l1/Kdr/Tnni3/Emp2/Hey2
GO:0007034	vacuolar transport	140	-0.300748	-3.7797	3.85125e-07	7.86078e-06	4.24155e-06	Mtm1/Pcsk9/Stx8/Tsg101/Cacng2/Chmp3/Dennd3/Vta1/Atg14/Becn1/Chmp1b/Clu/Hook2/Lamp1/Snapin/Vps37a/Cacng5/Cdx2/Chmp1a/Grn/Hspa1a/Ptpn23/Rhob/Snf8/Sptbn5/Vps37d/Rnf215/Vipas39/Vps16/Rbsn/Rab34/Vps37c/2610002M06Rik/Ap1g2/Snx16/Vps25/Vps36/Lhcgr/Ndfip1/Ndfip2/Ubxn6/Vps4b/Bin1/Gak/Hook3/Mon1a/Rab7/Stx7/Vps11/Aktip/Tmem50b/Vamp7/Vps52/Ap4m1/Zfyve16/Epg5/Gcc2/Hook1/Ncoa4/Als2/Cln3/Rilp/Snx27/Tgfbrap1/Atp…
GO:0043393	regulation of protein binding	204	-0.252943	-3.65819	4.00498e-07	8.1482e-06	4.39664e-06	Gsk3b/Hnrnpk/Lfng/Sppl3/Tmc8/Wnt3a/Aurkb/Cdkn2a/Dzip1/Ephb6/Hip1r/Map1lc3b/Senp2/Tfip11/Amfr/Atp2a2/Aurka/Camk1/Lrrc6/Map2/Tert/Cyld/Gnl3l/Grem2/Krit1/Pim2/Plcl1/Ticam1/Trib3/Abl2/Atp2a3/Disc1/Dnajb2/Ppara/Psen2/Rpl11/Spag8/Tgfbr1/Tiam1/Ubash3b/Actb/Ctsz/Gper1/Aktip/Bag2/Bmp2/Hipk2/Pex14/Ttbk1/App/Eif2ak3/Nphp3/Rfng/Smarcd3/Stk3/Tnfsf11/Ace/Actr3/Arrb1/Atr/Epb41l5/Flot1/Wnt5a/Zfpm1/Itgb1bp1/Ldlra…
GO:0033108	mitochondrial respiratory chain complex assembly	80	-0.336657	-3.33916	4.15785e-07	8.43201e-06	4.54978e-06	Ndufa5/Oma1/Sdhaf4/Ndufaf5/Ndufb5/Ttc19/Acad9/Bcs1l/Ndufs3/Taco1/Fastkd3/Lyrm7/Ndufaf7/Pet100/Smim20/Aifm1/Timm21/Tmem126b/Cox18/Uqcc2/Ndufa11/Ndufab1/Uqcc1/Ndufs7/Ndufs8/Uqcc3/Ndufaf3/Ndufs1/Ndufb8/Ndufs4/Ndufb11/Samm50/Ndufa9/Sdhaf2/Ndufa10/Cox20/Cox17/Ndufs2/Sdhaf1/Ndufs6/Oxa1l/Ndufaf4/Ndufaf6/Ndufb3/Ndufa2/Ndufa12/Ndufb7
GO:0006099	tricarboxylic acid cycle	33	-0.493052	-3.29614	4.22399e-07	8.5387e-06	4.60735e-06	Dlst/Pdha1/Csl/Suclg1/Suclg2/Sdhd/Sdhb/Dlat/Ogdh/Mdh2/Mdh1/Ndufs4/Sdhc/Aco1/Idh3b/Sdhaf2/Fh1/Cs/Pdhb/Aco2/Idh3a/Sdha/Idh2/Idh3g
GO:0046326	positive regulation of glucose import	41	-0.437766	-3.18708	4.37573e-07	8.81716e-06	4.7576e-06	Itlnb/Fgf21/Klf15/Rhoq/Erbb3/Opn3/Ptpn11/Erbb4/Repin1/Mef2a/Nfe2l2/Irs1/C2cd5/Prkci/Mapk14/Rap1a/Akt2/Prkcd/Rasa1/Adipor2/Akt1/Sorbs1/Osbpl8/Irs2/Mfn2/Appl1/Pth/Insr/Rnasel
GO:0000209	protein polyubiquitination	233	-0.236326	-3.63228	4.55007e-07	9.11026e-06	4.91575e-06	Rnf183/Rnf34/Spop/Traf2/Trim12a/Trim14/Trim71/Ube2e1/Ube2r2/Cul3/Dda1/Ifi27/Mkrn2/Parp10/Rnf166/Rusc1/Trim30c/Cdkn2a/Otub2/Rffl/Rnf135/Rnf8/Traf3/Ube2l3/Amfr/Arih2/Pnkp/Rnf180/Rnf185/Rnf217/Trim68/Ube2j1/Bard1/Cdc16/D7Ertd443e/Fbxo4/Fbxw11/Magel2/Nmi/Otub1/Tnfaip3/Traf1/Ube2cbp/Fbxo38/Hdac6/Kbtbd7/Lrsam1/Rnf115/Rnf26/Trim27/Ube2c/Anapc7/Rnf40/Trim62/Aktip/Anapc11/Peli3/Sharpin/Ube2o/Ube2s/Dcaf15/…
GO:0043523	regulation of neuron apoptotic process	263	-0.218193	-3.51222	4.54302e-07	9.11026e-06	4.91575e-06	Nfatc4/Ntrk1/Pcsk9/Pin1rt1/Rnu12/Sct/Tfap2a/Braf/Chl1/Cntfr/Cx3cl1/Gabra5/Gclm/Glp1r/Grik2/Pak3/Set/Trim2/Amigo2/Casp2/Faim2/Gdnf/Hrk/Il18/Kcnb1/Mdk/Mybl2/Ngf/Pcp4/Prkcg/Slc30a10/Sod2/Tnf/Bax/Bok/Coro1a/Esr1/Foxb1/Grn/Il27ra/Jak2/Kras/Ntrk2/Pou4f1/Six1/Bcl2l1/Ccl12/Fgf8/Gsk3b/Hras/Itgam/Jun/Mtnr1b/Nr4a3/Prdx3/Stambp/Trp73/Adam8/Egln2/Mcl1/Ncf2/Grm7/Tert/Adora2a/C5ar1/Casp6/Cited1/Dlx1/Foxo3/Musk/…
GO:0022618	ribonucleoprotein complex assembly	143	-0.308462	-3.91765	4.6167e-07	9.18558e-06	4.9564e-06	Prmt7/Snrpg/Srsf10/Znhit3/Celf2/Gcfc2/Gemin2/Hsp90aa1/Psip1/Rpl11/Sf3a2/Shq1/Snrpb/Usp39/Brix1/Lsm4/Mrps11/Nop2/Tdrd6/Mcts1/Nle1/Pwp2/Rbmx/Srsf1/Cdc73/Nol3/Rplp0/Atr/Eif2s2/Luc7l2/Mdn1/Nufip1/Puf60/Sf3a1/Celf1/Crnkl1/Prkdc/Prpf19/Prpf31/Ruvbl2/Sf3a3/Srsf6/Dhx29/Eif6/Polr2d/Prpf18/Prpf3/Scaf11/Snrnp200/Bop1/Eral1/Rpl10l/Isy1/Mcts2/Rpl38/Snrpe/Sf3b1/Gemin5/Slu7/Cpsf6/Eif4b/Rpf2/Sart3/Traf7/Luc7l/Rp…
GO:0045926	negative regulation of growth	254	-0.225461	-3.59272	4.61682e-07	9.18558e-06	4.9564e-06	Hspa1a/Men1/Osgin1/Osgin2/P3h1/Ptprj/Sema5b/Stc2/Trim46/Wnt11/Cth/Fhl1/Gas1/Gdf15/Gdf9/Gng4/Grem1/Gsk3b/Prdm11/Sertad3/Sesn2/Tnr/Trp73/Wnt3a/Aatk/Bcl6/Cdkn2a/Dcbld2/Ppp1r9b/St7l/Tnk1/Cgrrf1/Dnajc2/Map2/Sertad2/Slit3/Zfp418/Cryab/D7Ertd443e/Gnas/Hrg/Meis1/Nf2/Nkd1/Pi16/Rb1/Sertad1/Sphk2/Wwc1/Zmat3/Cda/Dnajb2/Mapk11/Plac8/Ppara/Ppt1/Slit2/Tro/Acvr1b/Adrb1/Alms1/Ccr5/Cfl1/Fgf13/Fgfr3/Foxp1/Hyal2/Pak…
GO:0016050	vesicle organization	266	-0.216277	-3.51901	4.77457e-07	9.46956e-06	5.10962e-06	Pla2g3/Pla2g5/Rab5a/Rnf26/Sec31b/Snx10/Syt9/Tmem9/Vps4b/Anxa1/Dnm1/Hook3/Plekhj1/Rab11a/Rab7/Snap25/Stx19/Stx1a/Stx1b/Stx7/Vamp2/Vps11/Aktip/Golph3/Pdcd6/Sqstm1/Stx11/Tmf1/Vamp7/Zfp385a/Ccdc136/Cd2ap/Tbc1d20/Tmcc1/Vamp3/Hook1/Preb/Syt11/Trappc6a/Vps8/Actl7a/Als2/Cln3/Hps4/Rab32/Rilp/Sec22b/Snap29/Synj1/Tgfbrap1/Tmem127/Agfg1/Atp13a2/AU040320/Coro1c/Rab8a/Sec24a/Slamf1/Snap47/Snx3/Stxbp1/Vamp8/Ank…
GO:0051304	chromosome separation	97	-0.322023	-3.48917	4.9297e-07	9.74659e-06	5.25911e-06	Ccnb1/Cdc6/Cdt1/Cul3/Nek6/Xrcc3/Aurkb/Eme2/Kntc1/Ncaph2/Ndc80/Usp44/Bub1/Bub1b/Espl1/Mad1l1/Ncapg2/Recql5/Cdc16/Fbxo5/Ncapg/Nsmce2/Rb1/Rmi1/Birc5/Mad2l1/Smarcad1/Ube2c/Anapc7/Csnk2a2/Fancm/Lcmt1/Riok2/Anapc11/Gen1/Pcid2/Zfp207/Khdc3/Anapc15-ps/Chfr/Klhl22/Apc/Cdc26/Cit/Top3a/Pttg1/Anapc1/Cdk5rap2/Rb1/Top2b/Anapc4/Smc2/Ppp2r1a/Top2a/Zw10/Cenpe/Plk1/Trip13/Csnk2a1/Sycp3/Zwilch/Bub3/Ncapd3/Atm/Ik/Mu…
GO:0050770	regulation of axonogenesis	178	-0.27443	-3.76076	5.07454e-07	1.00016e-05	5.3967e-06	Map6/Mbp/Ntrk2/Plxnb3/Sema5b/Slitrk1/Trim46/Zfyve27/Ache/Golga2/Gsk3b/Mapt/Myo5b/Robo2/Tnr/Wnt3a/Xk/Aatk/Chodl/Efnb3/Metrn/Pafah1b1/Eif2b2/Map2/Plxna4/Ret/Trpv2/Chn1/Kel/Dbn1/Disc1/Ephb2/Lrp4/Slit2/Tiam1/Ust/Ccr5/Fgf13/Pak1/Rab11a/Sema5a/Thy1/Ndel1/Plxna3/Rtn4r/Sema6b/Atp5g1/Cacna1a/Cdkl5/Kif13b/Spg20/Actr3/Bcl11a/Ntn1/Plxnc1/Twf2/Wnt5a/Fn1/Ifrd1/Sema4b/Tiam2/Ephb3/Limk1/Nin/Rnf6/Map3k13/Mark2/Rg…
GO:0014897	striated muscle hypertrophy	103	-0.367575	-4.08444	5.1678e-07	1.00602e-05	5.42835e-06	Errfi1/Fdps/Rock2/Smad4/Sorbs2/Edn1/Hand2/Kdm4a/Pin1/Cav3/Foxo1/Rap1gds1/Fbxo32/Mef2a/Ctdp1/Ezh2/Mlip/Notch1/Rgs4/Trpc3/Twf1/Jarid2/Akap1/Camta2/Tnfrsf1a/Gata4/Ptk2/P2rx4/Nr3c1/Smad3/Trip10/Akap6/Prkca/Sirt1/Pde9a/Camk2d/Gsk3a/Akap13/Map2k4/Pdlim5/Rock1/Myocd/Mef2c/Parp2/Ppp3ca/Tcap/Mtor/Yy1/Gata6/Hey2/Myh6/Csrp3/Myh7/Ryr2/Mir208b/Ttn/Bmp10
GO:0003299	muscle hypertrophy in response to stress	27	-0.521131	-3.15079	5.16809e-07	1.00602e-05	5.42835e-06	Atp2b4/Lmna/Klf15/Errfi1/Kdm4a/Foxo1/Ezh2/Mlip/Trpc3/Camta2/Gata4/Smad3/Mef2c/Ppp3ca/Tcap/Gata6/Hey2/Myh6/Myh7/Mir208b/Bmp10
GO:0014887	cardiac muscle adaptation	27	-0.521131	-3.15079	5.16809e-07	1.00602e-05	5.42835e-06	Atp2b4/Lmna/Klf15/Errfi1/Kdm4a/Foxo1/Ezh2/Mlip/Trpc3/Camta2/Gata4/Smad3/Mef2c/Ppp3ca/Tcap/Gata6/Hey2/Myh6/Myh7/Mir208b/Bmp10
GO:0014898	cardiac muscle hypertrophy in response to stress	27	-0.521131	-3.15079	5.16809e-07	1.00602e-05	5.42835e-06	Atp2b4/Lmna/Klf15/Errfi1/Kdm4a/Foxo1/Ezh2/Mlip/Trpc3/Camta2/Gata4/Smad3/Mef2c/Ppp3ca/Tcap/Gata6/Hey2/Myh6/Myh7/Mir208b/Bmp10
GO:0034249	negative regulation of cellular amide metabolic process	187	-0.261705	-3.70022	5.32551e-07	1.03348e-05	5.57647e-06	Mettl16/Mir875/Tnrc6a/Tyms/Wt1/Cnot8/Csde1/Eif2ak3/Tob1/Cnot2/Fxr2/Khsrp/Mvk/Pcif1/Celf1/Fmr1/Mir7b/Rock2/Tardbp/Tsc1/Ythdf2/Ythdf3/Caprin2/Cpeb4/Fto/Mex3d/Pin1/Pnldc1/Eif4e2/Eif6/Polr2d/Qk/Rbm4/Rnf139/Rtn4/Eif2ak4/Zfp36l3/Mir143/Ncl/Samd4/Upf1/Ago4/Dapk3/Samd4b/Sorl1/Cpeb3/Eif2s1/Eif4ebp2/Unk/Zfp36/Cnot1/Pan2/Pnpt1/Rc3h2/Ago3/Cnot10/Eif2ak2/Inpp5e/Mov10/Ddx6/Gga3/Ilf3/Mettl3/Patl1/Apoe/Caprin1/C…
GO:0046323	glucose import	82	-0.33246	-3.31406	5.47004e-07	1.05827e-05	5.71025e-06	Fgf21/Klf15/Rhoq/Ace/Erbb3/Opn3/Ptpn11/Erbb4/Pea15a/Repin1/Tsc1/Slc27a1/Mef2a/Nfe2l2/Irs1/Slc27a4/Ahi1/C2cd5/Zdhhc7/Prkci/Mapk14/Rap1a/Akt2/Slc2a4/Prkcd/Hk2/Sort1/Prkca/Rasa1/Slc2a1/Adipor2/Akt1/Gsk3a/Tsc2/Sorbs1/Appl2/Osbpl8/Slc25a27/Irs2/Mfn2/Stxbp3/Appl1/Grb10/Dhrs7c/Pth/Insr/Rnasel
GO:0060420	regulation of heart growth	88	-0.327109	-3.39173	5.50776e-07	1.06231e-05	5.73205e-06	Meis1/Pi16/Slc25a4/Mapk11/Ppara/Tgfbr1/Adrb1/Foxp1/Nkx2-5/Pak1/Cited2/Wt1/Tomm70a/Cdk1/Apc/Cxadr/Erbb4/Fdps/Gja1/Tbx20/Edn1/Nog/Pin1/Tgfbr2/Zfpm2/Cav3/Ctdp1/Ncam1/Notch1/Prox1/Rgs4/Vgll4/Bmpr1a/Jarid2/Fgfr2/Mapk14/Gata4/Nr3c1/Nrg1/Yap1/Trip10/Akap6/Pten/Sirt1/Hdac2/Sav1/Mir1a-2/Gsk3a/Tgfbr3/Fgfr1/Mef2c/Parp2/Mtor/Yy1/Acacb/Dusp6/Gata6/Hey2/Myh6/Bmp10
GO:0043502	regulation of muscle adaptation	93	-0.377372	-4.03767	5.55417e-07	1.06799e-05	5.76272e-06	Srl/Zfp418/Foxo3/Gtf2ird1/Klf4/Nfatc1/Pi16/Slc25a4/Ppara/Trim63/Actn3/Adrb1/Foxp1/Pak1/Atp2b4/Gtf2ird2/Lmna/Pde5a/Tnfrsf1b/Lmcd1/Nol3/Tomm70a/Errfi1/Fdps/Rock2/Smad4/Edn1/Hand2/Hdac4/Pin1/Cav3/Foxo1/Tead1/Fbxo32/Mef2a/Ctdp1/Mlip/Notch1/Rgs4/Trpc3/Twf1/Jarid2/Cmya5/Akap1/Tnfrsf1a/Ptk2/P2rx4/Scn5a/Nr3c1/Ndufs4/Nos3/Smad3/Trip10/Akap6/Prkca/Sirt1/Pde9a/Camk2d/Hdac4/Tnni1/Gsk3a/Rock1/Tnnc1/Mef2c/Parp…
GO:0019827	stem cell population maintenance	162	-0.288572	-3.82513	5.69692e-07	1.09211e-05	5.89286e-06	Hes5/Med17/Phf19/Taf6l/Tfap2c/Eif4enif1/Elf5/Klf10/Miat/Rbpj/Sox9/Tcl1/Tead3/Wdr62/Cdkn2a/Fancd2/Tal1/Kdm4c/Lsm1/Pramel7/Tcf15/Vps72/Erdr1/Foxo3/Klf4/Smo/Vangl2/Bmp7/Fgf10/Gata2/Med27/Mettl14/Nkap/Rest/Sall1/Zc3h13/Bcl9/Fgfr3/Hes1/Hook3/Mmp24/Sall4/Tcf7l1/Leo1/Med6/Cdc73/Cul4a/Taf5l/Trim8/Zfp706/Cnot2/Setd6/Apc/Med21/Sox2/Stat3/Ctr9/Fancc/Nog/Spi1/Foxo1/Setd1a/Ski/Tead1/Kit/Smc3/Ascl2/Prox1/Stag2…
GO:0032507	maintenance of protein location in cell	63	-0.356421	-3.20745	5.74427e-07	1.09785e-05	5.92383e-06	Chchd10/Dbn1/Os9/Supt7l/Sun2/Golph3/Rer1/Tnrc6a/Morc3/Ankrd13c/Gsn/Twf2/Gja1/Sun1/Rangap1/Scin/Ciz1/Hk1/Vps13a/Twf1/Arl2/Taf3/Sorl1/Grik5/Kdelr3/Ccdc88a/Hk2/Hnrnpu/Park7/Pml/Syne1/Tspo/Sp100/Akt1/Ank3/Kdelr2/Tmsb10/Hdac3/Mprip/Adcy6/Vps13d/Cdk5/Vps13c/Hspa5
GO:0009117	nucleotide metabolic process	416	-0.170697	-3.22344	5.81105e-07	1.10726e-05	5.97459e-06	Mlycd/Ndufc2/Nudt11/Nudt4/Nudt7/Nudt9/Pde2a/Ppara/Rd3/Rora/Uprt/Acot8/Acss1/Actn3/Ada/Adcy9/Aldoart1/Crot/Ddit4/Gck/Gmpr/Impdh1/Nmnat1/Papss1/Pdhx/Pipox/Rrm2b/Acaca/Acot10/Acot2/Adora2b/Cbfa2t3/Gapdh/Gars/Gpd1/Hprt/Nmnat3/Nudt18/Pde5a/Rora/Tyms/Zbtb7a/App/Atp5e/Atp5g1/Cnp/Ctps/Dip2a/Epha2/Nme2/Nmrk2/Pdha1/Ppcdc/Rab23/Rhoq/Ampd2/Atp5j/Mvk/Nudt12/Uck1/Adpgk/Bad/Csl/Dgat2/Mthfd2l/Oasl2/Opa1/Pank1/Pm…
GO:0045444	fat cell differentiation	249	-0.228161	-3.58156	6.0957e-07	1.158e-05	6.24839e-06	Bmp7/E2f1/Fam120b/Fgf10/Gata2/Gdf6/Hdac6/Mecom/Nudt7/Plac8/Plcb1/Prlh/Rora/Sox13/Zc3h12a/Zfp516/Adrb1/Alms1/Gper1/Hes1/Mrap/Pex11a/Scd1/Zadh2/Alox5/Bmp2/Dlk2/Lpin1/Mmp11/Rora/Tmem120b/Trib2/Wif1/Zbtb7a/Zfp385a/Bnip3/Eif2ak3/Mex3c/Stk3/Ankrd26/Atat1/Axin1/Sh3pxd2b/Wnt5a/Zfpm1/Aldh6a1/Bbs12/Gnb3/Itga6/Lncbate1/Noc3l/Adgrf5/Arntl/Ctbp2/Dlk1/Fto/Lrg1/Ttc8/Zfpm2/Foxo1/Nr4a2/Stk4/Trpm4/Adrb2/Ncor2/Nudt…
GO:0010632	regulation of epithelial cell migration	227	-0.245247	-3.72855	6.41719e-07	1.21541e-05	6.55817e-06	Epb41l4b/Fgf10/Gata2/Hdac6/Mmrn2/Prcp/Slit2/Zc3h12a/Anxa1/Foxp1/Igf2/Map2k3/Plpp3/Rab11a/Sema5a/Stat5a/Adam9/Adora2b/Atp2b4/Pdcd6/Serpine1/Vegfc/Arsb/Bsg/Dll4/Epha2/Flt4/Glipr2/Ptk2b/Ptprg/Epb41l5/Hmgb1/Pik3cb/Stard13/Wnt5a/Ctsh/Emc10/Itgb1bp1/Itgb3/Met/Pdgfb/Pdpk1/Pik3r2/Rock2/Ager/Atp5b/Coro1c/Mecp2/Tgfbr2/Mapre2/Rtn4/Tacr1/Dab2ip/Itga2/Itga3/Nfe2l2/Nr2f2/Lgmn/Mcc/Notch1/Prox1/Fbxw7/Hdac7/Iqsec…
GO:0055021	regulation of cardiac muscle tissue growth	80	-0.331052	-3.28356	6.44667e-07	1.21734e-05	6.56857e-06	Wnt2/Ccnb1/Fgf9/Mir133a-2/Pim1/Rbpj/Trp73/Cdk20/Zfp418/Meis1/Pi16/Slc25a4/Mapk11/Ppara/Tgfbr1/Adrb1/Foxp1/Nkx2-5/Pak1/Cited2/Tomm70a/Cdk1/Apc/Cxadr/Erbb4/Fdps/Gja1/Tbx20/Edn1/Nog/Pin1/Tgfbr2/Zfpm2/Cav3/Ctdp1/Ncam1/Notch1/Rgs4/Vgll4/Bmpr1a/Jarid2/Fgfr2/Mapk14/Gata4/Nr3c1/Nrg1/Yap1/Trip10/Akap6/Pten/Sirt1/Hdac2/Sav1/Mir1a-2/Gsk3a/Tgfbr3/Fgfr1/Mef2c/Parp2/Mtor/Yy1/Gata6/Hey2/Bmp10
GO:1901800	positive regulation of proteasomal protein catabolic process	102	-0.306892	-3.38828	6.56495e-07	1.23598e-05	6.66913e-06	Rchy1/Rnf14/Rnf144b/Zyg11b/Ankib1/Clu/Cav1/Cdc20b/Hspa1a/Klhl40/Dda1/Gsk3b/Hspbp1/Mkrn2/Nub1/Tmem67/Usp5/Bbs7/Rnft2/Zer1/Arih2/Aurka/Osbpl7/Rnf180/Rnf185/Rnf217/Rnft1/Sirt6/Trib3/Dnajb2/Prickle1/Psen2/Sh3rf1/Smad7/Ubqln1/Mdm2/Rnf40/Atg7/Bag2/Cbfa2t3/Ecscr/Gclc/Trib2/Fbxw8/Fzr1/Gba/Rnf144a/Axin1/Chfr/Det1/Fbxo22/Fmr1/Ddrgk1/Rad23a/Rnf19b/Cdc20/Lrrk2/Dab2ip/Pias1/Zfand2a/Csnk1e/Fbxw7/Psen1/Mapk9/Pl…
GO:0001655	urogenital system development	371	-0.182806	-3.30217	6.68731e-07	1.25526e-05	6.7732e-06	Hoxd11/Kirrel3/Mpv17/Pax2/Smad5/Spp1/Tek/Tfap2b/Tgfb1/Tmem59l/Angpt2/Aqp2/Ar/Calb1/Cyp19a1/Cyp4a14/Cyp7b1/Cys1/Foxd1/Gcnt1/Id2/Lin28a/Mmp17/Myc/Rhpn1/Slc12a1/Traf3ip1/Cd44/Col4a3/Dll1/Eaf2/Hc/Hs3st3b1/Id4/Mmp9/Pcsk9/Pgf/Pkhd1/Ptpro/Rbp4/Rln1/Slc5a1/Tfap2a/Trp63/Cfh/Col4a1/Hnf1b/Hoxb13/Lrp2/Serpinb7/Ahr/Anxa4/Fras1/Gdnf/Igf1/Mpst/Nkx3-1/Sox8/Wdpcp/Adamts1/Aqp11/Bax/Ctnnbip1/Esr1/Fbn1/Foxb1/Frem2/G…
GO:0006753	nucleoside phosphate metabolic process	424	-0.168291	-3.2176	6.75794e-07	1.26476e-05	6.82443e-06	Mlycd/Ndufc2/Nudt11/Nudt4/Nudt7/Nudt9/Pde2a/Ppara/Rd3/Rora/Uprt/Acot8/Acss1/Actn3/Ada/Adcy9/Aldoart1/Crot/Ddit4/Entpd6/Gck/Gmpr/Impdh1/Nmnat1/Papss1/Pdhx/Pipox/Rrm2b/Acaca/Acot10/Acot2/Adora2b/Cbfa2t3/Gapdh/Gars/Gpd1/Hprt/Nmnat3/Nudt18/Pde5a/Rora/Tyms/Zbtb7a/App/Atp5e/Atp5g1/Cant1/Cnp/Ctps/Dip2a/Epha2/Nme2/Nmrk2/Pdha1/Ppcdc/Rab23/Rhoq/Ampd2/Atp5j/Mvk/Nudt12/Uck1/Adpgk/Bad/Csl/Dgat2/Mthfd2l/Nudt5/…
GO:0048639	positive regulation of developmental growth	208	-0.247403	-3.60801	6.89209e-07	1.28605e-05	6.93931e-06	Rasal1/Rps6kb1/Sox15/Wnt2/Zfyve27/Bbs4/Ccnb1/Csf1/Fgf8/Fgf9/Ghrhr/Gsk3b/Hnrnpk/Mapt/Myo5b/Myod1/Pim1/Rbpj/Rims2/Wnt3a/Cdk20/Pafah1b1/Atp8a2/Eif2b2/Trpv2/Zp3/Musk/Pou1f1/Ptger4/Slc25a4/Smo/Dbn1/Disc1/Plcb1/Serp1/Slc23a2/Smad7/Actn3/Adrb1/Ezr/Igf2/Pak1/Rab11a/Sema5a/Stat5a/Syt17/Ndel1/Pex5/Pls1/Serpine1/Wt1/Atp5g1/Cdkl5/Sash3/Bcl11a/Cdk1/Ntn1/Sh3pxd2b/Twf2/Celf1/Erbb4/Fdps/Fn1/Igf1r/Naca/Ppib/Prkdc…
GO:0044774	mitotic DNA integrity checkpoint signaling	73	-0.349321	-3.31912	7.14739e-07	1.32975e-05	7.17514e-06	Pidd1/Tipin/Cdc6/Donson/Nek11/Rad17/Chek1/Eme2/Fancd2/Mre11a/Setmar/Cdk5rap3/Stk33/Clspn/D7Ertd443e/Foxn3/Orc1/Sde2/Topbp1/Fbxo31/Mdm2/Rint1/Rpa2/Syf2/Taok3/Fzr1/Rad9b/Cdk1/Chek2/Msh2/Trim39/Brca1/Cradd/Prkdc/Ppp2r5c/Blm/Muc1/Rbm38/Xpc/Atf2/Nae1/Trp53/Zfp830/Plk1/Dtl/Mbd4/Hmga2/Rad9a/Taok2/Atm/Mus81/Pml/Rfwd3/Wac/Uimc1/Taok1/Dgkz/Gigyf2/Hus1/Babam1
GO:0051147	regulation of muscle cell differentiation	143	-0.305599	-3.88128	7.25976e-07	1.34668e-05	7.2665e-06	Cth/Fgf9/Grem1/Gsk3b/Mesp1/Myod1/Olfm2/Wnt3a/Bhlhe41/Megf10/Nln/Plpp7/Tarbp2/Camk1/Mamstr/Nfatc3/Zfp418/Ankrd2/Daxx/Nfatc1/Nfatc2/Pi16/Slc25a4/Ppara/Actn3/Adrb1/Foxp1/Gper1/Igf2/Maml1/Mdm2/Nkx2-5/Pak1/Tbx1/Bmp2/Eif5a/Bhlha15/Smarcd3/Tomm70a/Fbxo22/Fdps/Naca/Pdgfb/Smad4/Edn1/Efemp2/Hdac4/Mecp2/Pin1/Prdm6/Tnpo2/Tshz3/Cav3/Frs2/Rbm38/Rbm4/Smad1/Kit/Ctdp1/Ezh2/Mmp14/Notch1/Prox1/Rgs4/Bmpr1a/Smyd1/Efn…
GO:2000736	regulation of stem cell differentiation	62	-0.356784	-3.17803	7.36063e-07	1.36139e-05	7.34586e-06	Gsk3b/Nudt21/Smyd5/Sox9/Wnt3a/Kdm4c/Nsun2/Tcf15/N4bp2l2/Nelfb/Prickle1/Rest/Slc4a11/Hes1/Mir100/Nkx2-5/Prkdc/Stat3/Ythdf2/Tead2/Setd1a/Nfe2l2/Notch1/Pwp1/Hspa9/Dicer1/Prdm4/Jag1/Ltbp3/Mir34a/Eif2ak2/Gata4/Ptn/Ociad1/Hnrnpu/Yap1/Ncoa3/Ap2a2/Cdk6/Zfp36l2/Ccnk/Kdm3a/Cdk13/Nsun2/Mir154/Dhx36/Rbm24/Sox6/Gata6/Lbh
GO:0039694	viral RNA genome replication	31	-0.472844	-3.03303	7.8989e-07	1.45668e-05	7.86e-06	Morc2b/Rab5a/Atg16l2/Fbxl2/Atg7/Atg5/Morc2a/Tmem41b/Fmr1/Pcbp1/Rock2/Trim28/Phb/Pi4ka/Top2b/Top2a/Mphosph8/Eea1/Inpp5k/Hmga2/Smarcb1/Rab29/Setdb1/Zfp809/Pcbp2
GO:0019080	viral gene expression	70	-0.341051	-3.17752	8.31558e-07	1.52296e-05	8.21766e-06	Rrp1b/Trim62/Eif3b/Mcts1/Zfp639/Atg5/Csde1/Nucks1/Trim8/Ccnt1/Eif3f/Mid2/Psmc3/Spcs1/Tardbp/Trim65/Chd1/Eif3g/Ubp1/Eif2ak4/Ctdp1/Mcts2/Notch1/Sp1/Map3k1/Zfp36/Inpp5k/Larp7/Hmga2/Eif3a/Smarcb1/Eif3d/Ccnt2/Ep300/Sp100/Hdac1/Ptbp1/Gtf2b/Rsf1/Smarca4/Dhx9/Brd4/Pcbp2/Ssb
GO:0035904	aorta development	70	-0.341007	-3.1771	8.31558e-07	1.52296e-05	8.21766e-06	Kif7/Sec24b/Six1/Fgf8/Rbpj/Robo2/Smad6/Col3a1/Mylk/Snx17/Sufu/Nprl3/Tab1/Ephb4/Eya1/Pde2a/Prdm1/Prickle1/Hes1/Notch4/Tbx1/Fuz/Dll4/Efemp2/Foxh1/Myh10/Srf/Cntrl/Mir143/Notch1/Prox1/Bmpr1a/Lrp1/Robo1/Efnb2/Jag1/Ltbp1/Acvrl1/Chd7/Adamts9/Ndst1/Hectd1/Pdgfrb/Aplnr/Sox4/Hey1/Ap2b1/Eng/Kat6a/Smarca4/Dnm2/Dctn5/Ednra/Cxcr4/Adamts6/Hey2/Plxnd1
GO:0006354	DNA-templated transcription, elongation	62	-0.353433	-3.14818	8.37907e-07	1.52296e-05	8.21766e-06	Polr1e/Supt4b/Thoc5/Eaf1/Nelfe/Adrm1/Eapp/Supt16/Thoc1/Alyref/Rnf8/Ell2/Recql5/Cbx7/Nelfb/Wdr61/Gtf2f2/Leo1/Nelfcd/Pcid2/Polr2i/Cdc73/Ell/Gtf2h5/Zfp326/Axin1/Ccnt1/Ercc6/Ctr9/Gtf2f1/Kat7/Ccar2/Ezh2/Wdr43/Ubtf/Zmynd11/Dab2/Hnrnpu/Nelfa/Ldb1/Ccnt2/Setd5/Ccnk/Ercc3/Supt6/Rtf1/Setd2/Cdk13/Supt5/Rnf168/Tefm/Map2k1/Brd4
GO:0000768	syncytium formation by plasma membrane fusion	63	-0.34927	-3.14309	8.35949e-07	1.52296e-05	8.21766e-06	Ehd2/Casp1/Mapk14/Stat1/Cdon/Neo1/Adamts5/Capn2/Ptgfrn/Sh3pxd2a/Scgb3a1
GO:0140253	cell-cell fusion	63	-0.34927	-3.14309	8.35949e-07	1.52296e-05	8.21766e-06	Ehd2/Casp1/Mapk14/Stat1/Cdon/Neo1/Adamts5/Capn2/Ptgfrn/Sh3pxd2a/Scgb3a1
GO:0006163	purine nucleotide metabolic process	345	-0.186341	-3.27248	8.65297e-07	1.56823e-05	8.4619e-06	Mlycd/Ndufc2/Nudt11/Nudt4/Nudt7/Nudt9/Pde2a/Ppara/Rd3/Rora/Acot8/Acss1/Actn3/Ada/Adcy9/Aldoart1/Crot/Ddit4/Gck/Gmpr/Impdh1/Papss1/Pdhx/Pipox/Acaca/Acot10/Acot2/Adora2b/Cbfa2t3/Gapdh/Gpd1/Hprt/Nudt18/Pde5a/Rora/Zbtb7a/App/Atp5e/Atp5g1/Dip2a/Epha2/Nme2/Pdha1/Ppcdc/Rab23/Rhoq/Ampd2/Atp5j/Mvk/Adpgk/Bad/Csl/Dgat2/Mthfd2l/Oasl2/Opa1/Pank1/Pmvk/Stat3/Atp5b/Atp5k/Bpgm/Foxk1/Galt/Gpam/Hdac4/Pdk1/Prkaa2/Sl…
GO:0007179	transforming growth factor beta receptor signaling pathway	180	-0.268209	-3.68222	8.73333e-07	1.57825e-05	8.51601e-06	Cdkn2b/Emilin1/Htra1/Ppara/Smad7/Spry1/Tdgf1/Tgfbr1/Zfyve9/Dand5/Fbn2/Gcnt2/Htra3/Adam9/Bmp2/Bmp8a/Cited2/Furin/Hipk2/Spry2/Zbtb7a/Glg1/Il17f/Mir145b/Spred2/Trim33/Twsg1/Usp15/1700037H04Rik/Axin1/Nepn/Lats2/Smad4/Stat3/Ldlrad4/Lrg1/Mtmr4/Pin1/Spi1/Tgfbr2/Cav3/Lemd3/Pmepa1/Ski/Smad1/Smurf1/Foxh1/Itga3/Dusp22/Mir143/Eid2/Lrp1/Ppm1a/Smad2/Zmiz1/Adam17/Gipc1/Map3k7/Pxn/Trp53/Ltbp3/Map3k1/Npnt/Ccl2/Cd…
GO:1902115	regulation of organelle assembly	196	-0.254891	-3.60835	8.84738e-07	1.5943e-05	8.60258e-06	Sdc1/Snx4/Tnf/Atg3/Atmin/Chmp1a/Hspa1a/Mak/Pan3/Pip4k2a/Pip4k2c/Sdccag8/Syne1/Arhgef5/Bbs4/Cbln1/Dynll1/Gsk3b/Kif9/Lrrtm1/Mdm1/Odf2/Rab3gap1/Sdcbp/Tmem67/Dzip1/Gpsm2/Evi5l/Lrfn4/Zmynd10/2610002M06Rik/Arhgef9/Cyld/D7Ertd443e/Hap1/Kctd17/Lrrc4b/Numb/Pikfyve/Pqbp1/Spag5/Cntrob/Csf2/Lrsam1/Phf23/Vps4b/Alms1/Arpc2/Atg2a/Ezr/Mns1/Mtmr3/Scfd1/Vps11/Cep120/Eml3/Fuz/Limk2/Atg5/Cdkl5/Ehmt2/Rabep2/Cep135/Cn…
GO:0009135	purine nucleoside diphosphate metabolic process	97	-0.315671	-3.42034	9.04567e-07	1.62077e-05	8.74541e-06	Nudt9/Ppara/Actn3/Aldoart1/Ddit4/Gck/Cbfa2t3/Gapdh/Gpd1/Nudt18/Zbtb7a/App/Adpgk/Bad/Stat3/Bpgm/Foxk1/Galt/Hdac4/Prkaa2/Ampd3/Eif6/Hk1/Pgam1/Arl2/Galk1/Psen1/Pgk1/Tpi1/Aldoa/Git1/Jmjd8/Ogdh/Slc4a4/Hk2/Prkag2/Eno1b/Pfkl/Hif1a/Ak1/Ep300/Hdac4/Pgam2/Entpd5/Nupr1/Aldoart2/Foxk2/Ppargc1a/Mpi/Ak2/Gm10358/Slc4a1/Pfkm/Prkaa1/Eno3/Ncor1/Pkm/Pfkp/Gpi1/Insr/Ogt
GO:0009179	purine ribonucleoside diphosphate metabolic process	97	-0.315671	-3.42034	9.04567e-07	1.62077e-05	8.74541e-06	Nudt9/Ppara/Actn3/Aldoart1/Ddit4/Gck/Cbfa2t3/Gapdh/Gpd1/Nudt18/Zbtb7a/App/Adpgk/Bad/Stat3/Bpgm/Foxk1/Galt/Hdac4/Prkaa2/Ampd3/Eif6/Hk1/Pgam1/Arl2/Galk1/Psen1/Pgk1/Tpi1/Aldoa/Git1/Jmjd8/Ogdh/Slc4a4/Hk2/Prkag2/Eno1b/Pfkl/Hif1a/Ak1/Ep300/Hdac4/Pgam2/Entpd5/Nupr1/Aldoart2/Foxk2/Ppargc1a/Mpi/Ak2/Gm10358/Slc4a1/Pfkm/Prkaa1/Eno3/Ncor1/Pkm/Pfkp/Gpi1/Insr/Ogt
GO:0009314	response to radiation	400	-0.174013	-3.24557	9.23814e-07	1.65056e-05	8.90619e-06	Opn1sw/Opn5/Prph2/Rbm4b/Sfrp2/Trim32/Atoh7/Cacna1f/Cdkn2d/Grin1/Il12b/Mc1r/Mmp3/Opn1mw/Pbk/Reep6/Ticrr/Tulp1/Ube2b/Usf1/Aanat/Adra1b/Casp9/Crb1/Cry1/Cryaa/Drd2/Gnat2/Hrh2/Mme/Pmaip1/Rgs14/Rhbdd1/Slc4a10/Smpd1/Tspyl5/Ube2a/Adam2/Best1/Bmf/Brsk1/Chrd/Ei24/Gh/Lrrn4/Map3k4/Opn4/Pde8b/Pparg/Prap1/Rdh11/Rom1/Sgk1/Slc1a2/Tgfb1/Aen/Brcc3/Ercc8/Id2/Itgb6/Myc/Ogg1/Plk3/Ppid/Cacna1e/Cacna2d4/Drd3/Fbxl21/Mmp…
GO:0009259	ribonucleotide metabolic process	341	-0.189211	-3.34061	9.32697e-07	1.66173e-05	8.96642e-06	Mlycd/Ndufc2/Nudt11/Nudt4/Nudt7/Nudt9/Pde2a/Ppara/Rora/Uprt/Acot8/Acss1/Actn3/Ada/Adcy9/Aldoart1/Crot/Ddit4/Gck/Gmpr/Impdh1/Papss1/Pdhx/Pipox/Acaca/Acot10/Acot2/Cbfa2t3/Gapdh/Gpd1/Hprt/Nudt18/Pde5a/Rora/Zbtb7a/App/Atp5e/Atp5g1/Ctps/Dip2a/Epha2/Nme2/Pdha1/Ppcdc/Rab23/Rhoq/Ampd2/Atp5j/Mvk/Uck1/Adpgk/Bad/Csl/Dgat2/Opa1/Pank1/Pmvk/Rfk/Stat3/Atp5b/Atp5k/Bpgm/Ctps2/Foxk1/Galt/Gpam/Hdac4/Pdk1/Prkaa2/Slc…
GO:0050673	epithelial cell proliferation	452	-0.160698	-3.11013	9.61378e-07	1.708e-05	9.21611e-06	Nlrc3/Nrarp/Prl7d1/Prl8a6/Rb1/Sgpp2/Sirt6/Smo/Stox1/Tnfaip3/Agap2/BC004004/Birc5/Cdkn2b/Eya1/Fgf10/Gata2/Htra1/Mmrn2/Prl3d2/Serpinb1a/Tgfbr1/Vash2/Vstm4/Wnt16/Alms1/Fgfr3/Foxp1/Gdf5/Hes1/Igf2/Iqgap3/Nkx6-1/Pygo2/Sema5a/Slurp1/Stat5a/Sulf2/Tbx1/Tbx18/Adora2b/Alox5/Bmp2/Ccr3/Cdh1/Fap/Lims1/Osr1/Pdcd6/Ppp1r16b/Prl3a1/Serpinb1b/Vegfc/Bmp5/Cdc73/Cflar/Dll4/Egr3/Epha2/Flt4/Rap1gap/Thbs4/Tnfsf11/Azin1/C…
GO:0072521	purine-containing compound metabolic process	365	-0.1783	-3.21261	9.99246e-07	1.77029e-05	9.55222e-06	Mlycd/Ndufc2/Nudt11/Nudt4/Nudt7/Nudt9/Pde2a/Ppara/Rd3/Rora/Acot8/Acss1/Actn3/Ada/Adcy9/Aldoart1/Crot/Ddit4/Gck/Gmpr/Impdh1/Macrod2/Papss1/Pdhx/Pipox/Acaca/Acot10/Acot2/Adora2b/Cbfa2t3/Gapdh/Gpd1/Hprt/Icmt/Nudt18/Oard1/Pde5a/Rora/Zbtb7a/App/Atp5e/Atp5g1/Dip2a/Epha2/Macrod1/Nme2/Pdha1/Ppcdc/Rab23/Rhoq/Ampd2/Atp5j/Mvk/Adpgk/Bad/Csl/Dgat2/Mthfd2l/Oasl2/Opa1/Pank1/Pmvk/Stat3/Atp5b/Atp5k/Bpgm/Foxk1/Gal…
GO:0006476	protein deacetylation	114	-0.33099	-3.84698	1.00562e-06	1.7766e-05	9.58624e-06	Mta3/Rbbp4/Rrp8/Sirt6/Sphk2/BC004004/Hdac6/Mier2/Rest/Smarcad1/Tada3/Brms1l/Morf4l1/Rcor3/Lpin1/Spred2/Gatad2b/Morf4l2/Sgf29/Mier1/Fnta/Hdac4/Mbd2/Prkaa2/Gatad2a/Hdac10/Lrrk2/Phb/Prdm5/Tcf21/Mbd3/Ncor2/Sfpq/Ccar2/Mta2/Per1/Rcor2/Sin3b/Hdac7/Dyrk1a/Trp53/Kat2a/Sirt3/Zzz3/Prkd2/Suds3/Rcor3/Smarca5/Flna/Pml/Kdm5a/Baz2a/Sin3a/Sirt1/Ep300/Hdac2/Chd3/Hdac4/Mta1/Ctbp1/Hdac1/Nipbl/Sap30bp/Ndst1/Ndn/Aplnr…
GO:0038202	TORC1 signaling	46	-0.394191	-3.03973	1.0283e-06	1.81159e-05	9.77507e-06	Mfsd8/Sesn2/Seh1l/Dgkq/Gpr137c/Nprl3/Mios/Deptor/Gpr137b/Otud5/Telo2/Klhl22/Kptn/Lars/Gpr137/Clec16a/Itfg2/Lamtor5/Rraga/Rragb/Rragd/Sik3/Alg13/Sesn1/Szt2/Stk11/Ctns/Smcr8/Depdc5/Rptor/Atm/Wac/Tsc2/Flcn/Mlst8/Mtor/Nprl2/Larp1
GO:2001243	negative regulation of intrinsic apoptotic signaling pathway	94	-0.309428	-3.31333	1.04581e-06	1.83731e-05	9.91382e-06	Plaur/Ptpn1/Zfp385a/Creb3l1/Nol3/Hells/Pik3cb/Hyou1/Ndufs3/Opa1/Bag5/Bdkrb2/Pdx1/Lrrk2/Muc1/Ackr3/Atad5/Mif/Nfe2l2/Wfs1/Ccar2/Parl/Pttg1ip/Snai1/Syvn1/Ppia/Bcl2/Noc2l/Triap1/Eno1b/Hsph1/Park7/Uri1/Hif1a/Sirt1/Xbp1/Hdac2/Akt1/Hdac1/Vdac2/Herpud1/Nono/Tmbim6/Ybx3/Gpx1/Grina/Map2k1/Kdm1a/Txndc12/Mdm4/Trap1/Ppif/Ivns1abp
GO:0016073	snRNA metabolic process	45	-0.401517	-3.07021	1.05833e-06	1.85414e-05	1.00047e-05	Exosc7/Myod1/Cc2d1a/Ints12/Usb1/Ell2/Rpap2/Zc3h8/Exosc5/Mettl4/Mettl16/Dkc1/Ell/Exosc4/Ints7/Rbm7/Tut1/Uspl1/Ice2/Snapc5/Nop10/Snapc1/Ints2/Snapc4/Ints8/Ints10/Larp7/Exosc8/Mepce/Ints1/Snapc3/Ints6/Zfp143/Ints9/Ints4/Ice1/Exosc10/Ints3
GO:0086004	regulation of cardiac muscle cell contraction	36	-0.441834	-3.06694	1.10744e-06	1.9348e-05	1.04398e-05	Ank2/Sumo1/Dlg1/Gata4/Scn5a/Jup/Akap6/Fxyd1/Cacna1h/Ctnna3/Akap9/Casq2/Gja5/Pkp2/Atp1a2/Atp1a1/Dsp/Cacna1c/Ryr2
GO:0050678	regulation of epithelial cell proliferation	386	-0.172865	-3.20246	1.14653e-06	1.99756e-05	1.07785e-05	Nlrc3/Nrarp/Prl7d1/Prl8a6/Rb1/Sgpp2/Sirt6/Smo/Stox1/Tnfaip3/Agap2/Birc5/Cdkn2b/Eya1/Fgf10/Gata2/Htra1/Mmrn2/Prl3d2/Tgfbr1/Vash2/Fgfr3/Foxp1/Gdf5/Hes1/Igf2/Iqgap3/Pygo2/Sema5a/Slurp1/Stat5a/Sulf2/Tbx1/Tbx18/Adora2b/Alox5/Bmp2/Ccr3/Cdh1/Lims1/Osr1/Pdcd6/Ppp1r16b/Prl3a1/Vegfc/Bmp5/Cdc73/Cflar/Dll4/Egr3/Flt4/Rap1gap/Thbs4/Azin1/Ceacam2/Hmgb1/Intu/Nod2/Ovol2/Tinf2/Wnt5a/Aggf1/Apc/Bad/Crnn/Cxadr/Deaf1/…
GO:0060485	mesenchyme development	286	-0.206656	-3.4588	1.17804e-06	2.0468e-05	1.10442e-05	Ptk7/Radil/Smo/Taf10/Tcof1/Vangl2/Bmp7/Cer1/Fgf10/Phactr4/Phox2b/Smad7/Spry1/Tgfbr1/Tiam1/Wnt10a/Wnt16/Wnt7b/Cfl1/Dand5/Gcnt2/Hes1/Mad2l2/Mdm2/Nkx2-5/Notch4/Otud5/Phldb1/Sema5a/Tbx1/Trim62/Bmp2/Cited2/Fuz/Osr1/Pdcd6/Plaur/Sema6b/Spry2/Wt1/Zfp750/Bmp5/Col1a1/Dag1/Glipr2/Loxl3/Mir452/Nup133/Rxra/Spred2/Epb41l5/Erbb3/Ovol2/Ppp3r1/Wnt5a/Erbb4/Fn1/Gja1/Rock2/Sema4b/Smad4/Tbx20/Trim28/Ager/Coro1c/Dchs1…
GO:0051153	regulation of striated muscle cell differentiation	98	-0.303978	-3.34632	1.20535e-06	2.08277e-05	1.12383e-05	Grem1/Gsk3b/Mesp1/Myod1/Wnt3a/Bhlhe41/Nln/Plpp7/Mamstr/Zfp418/Ankrd2/Daxx/Pi16/Slc25a4/Ppara/Actn3/Adrb1/Foxp1/Maml1/Nkx2-5/Pak1/Tbx1/Bmp2/Bhlha15/Tomm70a/Fbxo22/Fdps/Naca/Smad4/Edn1/Hdac4/Pin1/Cav3/Frs2/Rbm38/Ctdp1/Ezh2/Mmp14/Notch1/Prox1/Rgs4/Smyd1/Efnb2/Kat2a/Mapk14/Dmpk/Bcl2/Nr3c1/Nrg1/Dkk1/Trip10/Akap6/Piezo1/Sirt1/Xbp1/Hdac4/Gsk3a/Thra/Hdac3/Hdac9/Sik1/Myocd/Mef2c/Parp2/Rbm24/Mtor/Lmod3/Sox…
GO:0009150	purine ribonucleotide metabolic process	323	-0.195923	-3.3433	1.20409e-06	2.08277e-05	1.12383e-05	Hmgcr/Mlycd/Ndufc2/Nudt11/Nudt4/Nudt7/Nudt9/Pde2a/Ppara/Rora/Acot8/Acss1/Actn3/Ada/Adcy9/Aldoart1/Crot/Ddit4/Gck/Gmpr/Impdh1/Papss1/Pdhx/Pipox/Acaca/Acot10/Acot2/Cbfa2t3/Gapdh/Gpd1/Hprt/Nudt18/Pde5a/Rora/Zbtb7a/App/Atp5e/Atp5g1/Dip2a/Epha2/Nme2/Pdha1/Ppcdc/Rab23/Rhoq/Ampd2/Atp5j/Mvk/Adpgk/Bad/Csl/Dgat2/Opa1/Pank1/Pmvk/Stat3/Atp5b/Atp5k/Bpgm/Foxk1/Galt/Gpam/Hdac4/Pdk1/Prkaa2/Slc27a3/Suclg1/Suclg2/…
GO:0051983	regulation of chromosome segregation	93	-0.370521	-3.96436	1.25222e-06	2.15785e-05	1.16434e-05	Rad18/Rb1/Spdl1/Tacc3/Tex14/Becn1/Cdc23/Anapc15/Ccnb1/Cdc6/Cdt1/Cul3/Nek6/Xrcc3/Aurkb/Hormad1/Kntc1/Ncaph2/Ndc80/Usp44/Wapl/Bub1/Bub1b/Mad1l1/Ncapg2/Cdc16/Fbxo5/Ncapg/Nsmce2/Rb1/Birc5/Mad2l1/Ube2c/Anapc7/Csnk2a2/Lcmt1/Riok2/Rmi2/Anapc11/Gen1/Pcid2/Zfp207/Khdc3/Kif2b/Anapc15-ps/Chfr/Klhl22/Apc/Cdc26/Cdca2/Cit/Rcc2/Pttg1/Anapc1/Kif2c/Cdk5rap2/Rb1/Anapc4/Smc2/Zw10/Cenpe/Plk1/Smc5/Trip13/Csnk2a1/Zwil…
GO:0090311	regulation of protein deacetylation	61	-0.354565	-3.13353	1.2616e-06	2.1681e-05	1.16987e-05	Fnta/Prkaa2/Lrrk2/Tcf21/Ncor2/Ccar2/Dyrk1a/Trp53/Kat2a/Zzz3/Prkd2/Smarca5/Pml/Kdm5a/Baz2a/Sirt1/Ep300/Hdac2/Ctbp1/Nipbl/Sap30bp/Ndn/Aplnr/Dysf/Fry/Yeats2/Prkaa1/Akap8/Akap8l/Ncor1/Mbip/Vegfa
GO:1903578	regulation of ATP metabolic process	80	-0.320597	-3.17986	1.27651e-06	2.18775e-05	1.18048e-05	Sirt6/Sphk2/Fis1/Ndufc2/Pde2a/Ppara/Actn3/Ddit4/Gck/Cbfa2t3/Gpd1/Zbtb7a/App/Slc25a23/Stat3/Bend3/Dnm1l/Hdac4/Prkaa2/Eif6/Dnajc15/Uqcc2/Arl2/Psen1/Abcd1/Trp53/Atp7a/Git1/Jmjd8/Slc4a4/Prkag2/Vcp/Eno1b/Shmt2/Tspo/Hif1a/Ep300/Hdac4/Entpd5/Nupr1/Ak4/Ppargc1a/Map2k1/Flcn/Atpif1/Slc4a1/Prkaa1/Ncor1/Ppif/Cox7a2l/Insr/Cox7a1/Ogt
GO:0006734	NADH metabolic process	31	-0.466227	-2.99059	1.29049e-06	2.20573e-05	1.19018e-05	Gpd2/Actn3/Cbr2/Gpd1/Dlst/Nudt12/Foxk1/Hk1/Trp53/Ldha/Nudt13/Mdh2/Vcp/Eno1b/Mdh1/Pfkl/Nqo1/Idh3b/Foxk2/Pfkm/Pfkp/Gpi1/Idh3a/Idh3g
GO:0061157	mRNA destabilization	82	-0.321835	-3.20815	1.33291e-06	2.27207e-05	1.22597e-05	Parn/Ythdf1/Exosc5/Mettl14/Nanos3/Paip1/Zc3h12a/Mettl16/Tnrc6a/Cnot8/Csde1/Tob1/Cnot2/Khsrp/Celf1/Rock2/Tardbp/Ythdf2/Ythdf3/Fto/Mex3d/Pnldc1/Polr2d/Qk/Zfp36l3/Samd4/Upf1/Samd4b/Cpeb3/Zfp36/Cnot1/Pan2/Pnpt1/Rc3h2/Mov10/Mettl3/Patl1/Exosc8/Hnrnpu/Mir196a-1/Cnot6l/Polr2g/Tnrc6c/Ago2/Pabpc1/Zfp36l2/Btg2/Gigyf2/Rock1/Mlh1/Rc3h1/Dhx36/Rbm24/Dhx9/Zfp36l1/Pum1
GO:0007030	Golgi organization	129	-0.316188	-3.88247	1.34317e-06	2.28338e-05	1.23208e-05	Tango2/Tmed1/Coro7/Golph3/Lman2l/Surf4/Vamp7/Bhlha15/Fbxw8/Tbc1d20/Cdk1/Cog2/Gcc2/Hook1/Optn/Blzf1/Camsap2/Sec22b/Arhgap21/Bag5/Cog5/Cog6/Stx18/Atl3/Lrrk2/Rab1a/Lman2/Tmed10/Cog1/Cog4/Dym/Kifc3/Lman1/Map2k2/Mapk3/Atp8b2/Pi4k2a/Trappc8/Zw10/Cog3/Tjap1/Trappc12/Bet1/Htt/Plekhm2/Vcpip1/Bcas3/Uso1/Vti1b/Atp8b1/Pdcd10/Nploc4/Atl2/Syne1/Yipf5/Myo18a/Sec16a/Stk25/Stx6/Gbf1/Obsl1/Rab29/Arhgef7/Akap9/Nsfl…
GO:0031669	cellular response to nutrient levels	189	-0.250504	-3.51486	1.40658e-06	2.38476e-05	1.28678e-05	Tfeb/Tnrc6a/Atg5/Bhlha15/Ehmt2/Eif2ak3/Gba/Rxra/Usf2/Fbxo22/Gas2l1/Kptn/Lars/Wdr45/Wipi1/Cd68/Sik2/Tbl2/Tsc1/Clec16a/Cpeb4/Hnrnpl/Itfg2/Prkaa2/Prkab1/Prkab2/Rraga/Rragb/Rragd/Wdr59/Fes/Foxo1/Ifi204/Lrrk2/Mir874/Pik3c3/Vps41/Eif2ak4/Mybbp1a/Nfe2l2/Sesn1/Srf/Atf4/Dnajc15/Kank2/Atf2/Dap/Mapk3/Ulk1/Wrn/Eif4g1/Pik3c2a/Trp53/Wipi2/Eif2s1/Pdia3/Szt2/Tcf7l2/Nupr1l/Pik3r4/Atf3/Eif2ak2/Fads1/Trim24/Bcl2/De…
GO:0045927	positive regulation of growth	297	-0.20414	-3.43087	1.43107e-06	2.41978e-05	1.30567e-05	Mfsd2a/Musk/Pou1f1/Ptger4/Slc25a4/Smo/Taf9b/Usp47/Brat1/Dbn1/Disc1/Plcb1/Serp1/Slc23a2/Smad7/Tgfbr1/Uts2r/Actn3/Adrb1/Avp/Cfl1/Cxcl16/Ezr/Igf2/Pak1/Rab11a/Sema5a/Stat5a/Syt17/Ndel1/Pex5/Pls1/Serpine1/Wt1/Zfp639/Atp5g1/Cdkl5/Exosc4/Flt4/Ptk2b/Sash3/Bcl11a/Cdk1/Klhl22/Ntn1/Sh3pxd2b/Twf2/Avpr1a/Celf1/Ddx49/Erbb4/Fdps/Fn1/Igf1r/Naca/Ppib/Prkdc/Stat5b/Tbx20/Cd81/Edn1/Gpam/Hlx/Limk1/Mecp2/Pin1/Zfpm2/Fo…
GO:0051893	regulation of focal adhesion assembly	60	-0.357972	-3.12981	1.46782e-06	2.46867e-05	1.33206e-05	Epha3/Grem1/Rac1/Wnt4/Arhgap6/Dmtn/Clasp2/Fmn1/Hrg/Camsap3/Cfl1/Thy1/Col16a1/Gpm6b/Limch1/Lims1/Epb41l5/Ptpn11/Itgb1bp1/Tsc1/Coro1c/Rcc2/Dusp22/Mmp14/Dapk3/Lrp1/Map4k4/Ppm1f/Rhod/Bcas3/Dusp3/Ptk2/Acvrl1/Efna5/Ldb1/Smad3/Pten/Ptpra/Slk/Phldb2/Peak1/Rock1/Iqgap1/Vcl/Abl1/Dlc1/Kdr/Fermt2/Clasp1/Vegfa
GO:0090109	regulation of cell-substrate junction assembly	60	-0.357972	-3.12981	1.46782e-06	2.46867e-05	1.33206e-05	Epha3/Grem1/Rac1/Wnt4/Arhgap6/Dmtn/Clasp2/Fmn1/Hrg/Camsap3/Cfl1/Thy1/Col16a1/Gpm6b/Limch1/Lims1/Epb41l5/Ptpn11/Itgb1bp1/Tsc1/Coro1c/Rcc2/Dusp22/Mmp14/Dapk3/Lrp1/Map4k4/Ppm1f/Rhod/Bcas3/Dusp3/Ptk2/Acvrl1/Efna5/Ldb1/Smad3/Pten/Ptpra/Slk/Phldb2/Peak1/Rock1/Iqgap1/Vcl/Abl1/Dlc1/Kdr/Fermt2/Clasp1/Vegfa
GO:0022900	electron transport chain	90	-0.312069	-3.28905	1.49101e-06	2.50101e-05	1.34951e-05	Cox7c/Gpd1/Ndufa7/Plec/Polg2/Slc25a12/Cox6a1/Gba/Ndufa5/Wdr93/Cdk1/Ndufs3/Cox6a2/Cyc1/Iscu/Mybbp1a/Sdhd/Dnajc15/Sdhb/Slc25a13/Coq7/Ndufs7/Dld/Fdx1/Ndufs8/Uqcc3/Enox2/Ndufs1/Ndufv1/Por/Pum2/Uqcrc1/Ndufb8/Park7/Cox4i1/Ndufs4/Etfa/Sdhc/Ndufv2/Sdhaf2/Ndufa10/Uqcrq/Ppargc1a/Ndufs2/Uqcrh/Ndufs6/Coq9/Cox5b/Ndufb3/Ndufa12/Sdha/Uqcr10/Ndufv3
GO:0032200	telomere organization	135	-0.310641	-3.85858	1.50803e-06	2.52285e-05	1.36129e-05	H3f3b/Hdac8/Hnrnpd/Slx1b/Xrcc3/Aurkb/Ino80b/Mre11a/Tcp1/Hat1/Ino80e/Pnkp/Prkcq/Tert/Tprkb/Fbxo4/Gnl3l/Ino80d/Nek2/Nsmce2/Parn/Pcna/Rad51/Rad51c/Rad51d/Rpa1/Sirt6/Uchl5/Acd/Actr8/Dclre1c/Hsp90aa1/Pot1a/Rtel1/Wrap53/Zbtb48/Cct7/Dclre1b/Nek7/Pot1b/Xrcc6/Zfp365/Lmna/Rpa2/Dkc1/Gar1/Nfrkb/Telo2/Atr/Tinf2/Xrcc4/Ercc1/Prkdc/Terf1/Cct5/Mcrs1/Ruvbl2/Apex1/Blm/Nop10/Smg6/Cct8/Ccne2/Ezh2/Upf1/Ccne1/Ctc1/Mapk…
GO:0019693	ribose phosphate metabolic process	351	-0.186231	-3.31329	1.52844e-06	2.55023e-05	1.37606e-05	Mlycd/Ndufc2/Nudt11/Nudt4/Nudt7/Nudt9/Pde2a/Ppara/Rora/Uprt/Acot8/Acss1/Actn3/Ada/Adcy9/Aldoart1/Crot/Ddit4/Gck/Gmpr/Impdh1/Papss1/Pdhx/Pipox/Acaca/Acot10/Acot2/Cbfa2t3/Gapdh/Gpd1/Hprt/Nudt18/Pde5a/Rora/Zbtb7a/App/Atp5e/Atp5g1/Ctps/Dip2a/Epha2/Nme2/Pdha1/Ppcdc/Rab23/Rhoq/Ampd2/Atp5j/Mvk/Uck1/Adpgk/Bad/Csl/Dgat2/Nudt5/Opa1/Pank1/Pmvk/Rfk/Stat3/Atp5b/Atp5k/Bpgm/Ctps2/Foxk1/Galt/Gpam/Hdac4/Pdk1/Prka…
GO:0051235	maintenance of location	317	-0.193604	-3.32395	1.55428e-06	2.5865e-05	1.39564e-05	Ngf/Pfn4/Plin5/Slc30a3/Slc30a7/Stard4/Tnf/Txn1/Xcl1/Ywhab/Atp2a1/Bax/Cav1/Ces1a/Coro1a/Dbi/Fbn1/Fth1/Insig2/Plcg2/Ptprc/Smim22/Syne1/Tmsb15a/Trpc1/Bbs4/Creb3/Cry2/Itgav/Lats1/Letm1/Ryr1/Tmem135/Ccdc22/Dzip1/Gm2a/Gpsm2/Kdelr1/Pafah1b1/Ptpn6/Sri/Apob/Cyba/Mad1l1/Pex5l/Sufu/Taf8/Ttc39b/Abcg1/Bard1/Ces1c/Ftl1/Gopc/Hap1/Keap1/Uvrag/Atp7b/Cer1/Chchd10/Dbn1/Fkbp1a/Fthl17b/Gp1ba/Gpr39/Gstm7/Lhcgr/Ntsr1/O…
GO:0016241	regulation of macroautophagy	109	-0.351084	-3.99761	1.58084e-06	2.62378e-05	1.41575e-05	Pim2/Slc25a4/Tbc1d25/Hdac6/Lrsam1/Phf23/Tbk1/Ubqln1/Atg2a/Qsox1/Scfd1/Usp36/Atg5/Bnip3/Ehmt2/Tecpr1/Nod2/Optn/Vdac1/Wdr45/Wipi1/Cln3/Irgm1/Sec22b/Tsc1/Atp13a2/Clec16a/Gpsm1/Poldip2/Prkaa2/Snx18/Lrrk2/Pik3c3/Snx30/Adrb2/Bag3/Chmp4b/Sesn1/Rnf31/Mapk3/Pip4k2b/Rab12/Rnf41/Ulk1/Map3k7/Trp53/Sptlc2/Htt/Pik3r4/Ubqln2/Hspb8/Rab3gap2/Smcr8/Ralb/Fez2/Nrbp2/Rubcn/Wac/Fyco1/Hif1a/Sirt1/Atp6v0a1/Nupr1/Tsc2/Bn…
GO:0006900	vesicle budding from membrane	57	-0.351584	-2.99427	1.59105e-06	2.63379e-05	1.42115e-05	Sec24a/Snx3/Rab1a/Vapa/Ap2m1/Chmp4b/Tmed10/Ap3b1/Arfgap3/Mia3/Prkci/Wasl/Sec23b/Slc2a4/Ap1s2/Picalm/Arf1/Chmp7/Sec24d/Myo18a/Sec16a/Ap3d1/Arfgap2/Chmp4c/Gbf1/Vps4a/Snap91/Chmp5/Sec31a/Sec24c
GO:0090630	activation of GTPase activity	94	-0.304834	-3.26414	1.65178e-06	2.72717e-05	1.47154e-05	Ngef/Rhog/Sgsm1/Tbc1d1/Tbc1d15/Gmip/Sipa1l3/Tbc1d13/Evi5l/Iqsec3/Arhgap24/Arhgap25/Arhgef19/Epha1/Tbc1d25/Pip5k1a/Tiam1/Usp6nl/Nedd9/Sgsm2/Arhgap42/Grtp1/Ndel1/Scrib/Tbc1d22a/Tbc1d2b/Tbc1d9b/Epha2/Ptk2b/Rabgap1l/Rap1gap/Arhgef15/Tbc1d7/Tbc1d9/Wnt5a/Tbc1d10b/Tbc1d16/Tiam2/Tsc1/Coro1c/Rcc2/Abr/Rangap1/Evi5/Ntrk3/Ralgapb/Slc27a4/Arhgef10/Bcr/Ect2/Tbc1d5/Cxcl13/Akt2/Tbc1d22b/Tbc1d8b/Bcas3/Crkl/Tbc1d8…
GO:0030323	respiratory tube development	221	-0.229632	-3.43997	1.68571e-06	2.77593e-05	1.49785e-05	Aldh1a2/Cebpa/Fendrr/Fgf7/Jmjd6/Mycn/Numb/Ptk7/Tab1/Tbx4/Vangl2/Dnaaf1/Eya1/Fgf10/Pdgfa/Pkdcc/Psen2/Smpd3/Spry1/Wnt7b/Acvr2b/Ada/Ctsz/Fgfr3/Foxp1/Hes1/Mir302b/Man2a1/Spry2/Dag1/Flt4/Loxl3/Nkiras1/Nphp3/Phf14/Ace/Aimp2/Foxp4/Hmgb1/Mir367/Ppp3r1/Rcn3/Wnt5a/Wwp1/Ctsh/Errfi1/Hhip/Hspb11/Sox2/Adamts2/Ascl1/Atxn1/Nog/Slc23a1/Srsf6/Tgfbr2/Traf4/Tshz3/Tulp3/Zfpm2/Dhcr7/Elk1/Heg1/Nkx2-9/Tcf21/Itga3/Ncor2/…
GO:2000779	regulation of double-strand break repair	90	-0.309806	-3.2652	1.74111e-06	2.85226e-05	1.53903e-05	Timeless/Chek1/Otub2/Setmar/Spire1/Usp51/Was/Fignl1/Pnkp/Recql5/Vps72/Fancb/Otub1/Rad51/Sirt6/Ing3/Pot1a/Rtel1/Wrap53/Actb/Helb/Mad2l2/Morf4l1/Pot1b/Rmi2/Zfp365/Kat5/Mbtd1/Rpa2/Khdc3/Mms19/Ppp4c/Spidr/Morf4l2/Ercc6/Prkdc/Rbbp8/Ruvbl2/Smchd1/Trip12/Blm/Rad51ap1/Epc2/Fus/Meaf6/Rnf169/Actr2/Hsf1/Arid2/Hmga2/Ube2v2/Rif1/Pml/Yeats4/Trp53bp1/Brd8/Pogz/Setd2/Fh1/Ubqln4/Ube2n/Ep400/Ubr5/Wdr48/Kdm1a/Trrap
GO:0010659	cardiac muscle cell apoptotic process	57	-0.349551	-2.97695	1.73991e-06	2.85226e-05	1.53903e-05	Nkx2-5/Eif5a/Fndc1/Bnip3/Cflar/Nol3/Rgl2/Camk2a/Rapgef3/Pdpk1/Smad4/Hand2/Qk/Fbxo32/Nfe2l2/Ilk/Trp53/Hsf1/Gata4/Bcl2/Nrg1/Capn2/Trip10/Pten/Sirt1/Camk2d/Mapk8/Sirt5/Nupr1/Gnb1/Myocd/Mfn2/Pax8/Npm1/Gata6/Ambra1/Rps6ka2/Hey2
GO:0002181	cytoplasmic translation	89	-0.312481	-3.25787	1.74952e-06	2.85343e-05	1.53967e-05	Rpl41/Rwdd1/Cpeb1/Eif2d/Gm3550/Dph7/Mif4gd/Paip1/Rpl11/Rpl31/Rps26/Eif4a1/Mcts1/Rpl36al/Slbp/Zfp385a/Csde1/Rplp0/Eif2s2/Fmr1/Ythdf2/Cpeb4/Drg2/Rpl36a/Dhx29/Rbm4/Rpl19/Rpl29/Mcts2/Rpl10a/Rpl38/Eif2b3/Rps29/Zc3h15/Etf1/Cpeb3/Eif4b/Unk/Dph5/Rpl32/Rpl36-ps4/Mettl3/Cpeb2/Hnrnpu/Eif3a/Rpl18/Eif3d/Eif3i/Rpl9-ps6/Rpsa/Rbm4/Rps23/Rpl18a/Rpl6/Rbm4/Rpl36/Dhx36/Rbm24/Rpl8/Dhx9/Rpl31/Eif4h/Pkm/Eef2/Rbm4/Eif2s…
GO:0003230	cardiac atrium development	39	-0.425945	-3.02986	1.75088e-06	2.85343e-05	1.53967e-05	Dand5/Mdm2/Nkx2-5/Bmp2/Dll4/Nphp3/Sos1/Wnt5a/Zfpm1/Tbx20/Nog/Ccm2l/Heg1/Notch1/Prox1/Lrp6/Ank2/Gata4/Bmpr2/Notch2/Sox4/Eng/Gja5/Isl1/Mdm4/Hey2/Myh6/Bmp10
GO:0045739	positive regulation of DNA repair	96	-0.366539	-3.95866	1.8099e-06	2.94201e-05	1.58746e-05	Ino80b/Rnf8/Setmar/Spire1/Was/Ino80e/Pnkp/Vps72/Egfr/Fancb/Ino80d/Pcna/Uchl5/Actr8/Eya1/Fgf10/Ing3/Tmem161a/Wrap53/Actb/Cbx8/Mad2l2/Morf4l1/Kat5/Mbtd1/Eya4/Khdc3/Mms19/Nfrkb/Spidr/Hmgb1/Morf4l2/Brca1/Cebpg/Ercc6/Prkdc/Trim28/Mcrs1/Rbbp8/Ruvbl2/Smchd1/Blm/Hdac10/Parg/Rad51ap1/Epc2/Eya2/Fus/Meaf6/Apbb1/Actr2/Arid2/Ube2v2/Rif1/Xrcc1/Yeats4/Pnp/Sirt1/Brd8/Ino80/Pogz/Uimc1/Fh1/Fam168a/Eya3/Ube2n/Ep400…
GO:1902099	regulation of metaphase/anaphase transition of cell cycle	61	-0.349391	-3.0878	1.85969e-06	3.01518e-05	1.62694e-05	Ccnb1/Cdc6/Cdt1/Cul3/Nek6/Xrcc3/Aurkb/Kntc1/Ndc80/Usp44/Bub1/Bub1b/Mad1l1/Cdc16/Fbxo5/Nsmce2/Rb1/Birc5/Mad2l1/Ube2c/Anapc7/Lcmt1/Riok2/Anapc11/Gen1/Pcid2/Zfp207/Khdc3/Anapc15-ps/Chfr/Klhl22/Apc/Cdc26/Cdk5rap2/Rb1/Anapc4/Zw10/Cenpe/Plk1/Trip13/Zwilch/Bub3/Atm/Ik/Psmg2/Anapc5/Cdc27/Hecw2/Dync1li1/Rad21/Tpr
GO:0006937	regulation of muscle contraction	154	-0.281348	-3.65852	1.87541e-06	3.03287e-05	1.63649e-05	Edn1/F2r/Hdac4/Nmu/Ptafr/Zdhhc21/Cav3/Tacr1/Trpm4/Adrb2/Cald1/Itga2/Kit/Srf/Calca/Nr4a1/Atp1b1/Tnnt3/Ank2/Npnt/Sumo1/Chga/Dlg1/Dmpk/Dock4/Gata4/Cttn/P2rx4/Scn5a/Ucn/Eno1b/Jup/Agrn/Tmem38a/Akap6/Calm2/Prkca/Chrm3/Shc1/Calm1/Hdac4/Tnni1/Fxyd1/Cacna1h/Ctnna3/Tnnc1/Akap9/Atp2b1/Myocd/Rnf207/Flt1/Map2k1/Kcnq1/Casq2/Gja5/Smtn/Pkp2/Atp1a2/Anxa6/Slc8a1/Casq1/Atp1a1/Tnni3/Dsp/Tnnc2/Cacna1c/Myh7/Ryr2/Dmd/B…
GO:0018209	peptidyl-serine modification	340	-0.187991	-3.31153	2.13606e-06	3.43677e-05	1.85442e-05	Aurka/Camk1/Dgkq/Gm13276/Ifna5/Prkcq/Prss34/Ret/Sbk1/Sh2d3c/Stk32a/Tcl1b4/Clspn/Crebl2/Egfr/Mir301/Ntmt1/Pikfyve/Plcl1/Prkcz/Rps6ka5/Stox1/Uhmk1/Camkv/Hdac6/Hsp90aa1/Mastl/Pkn3/Smad7/Syk/Tbk1/Tcl1b5/Tgfbr1/Avp/Csnk2a2/Ddit4/Galnt1/Mad2l2/Nck2/Oprd1/Pak1/Rps6ka3/Tnks1bp1/Atp2b4/Hipk2/Ikbke/Mapkapk3/Spry2/Tssk2/Tssk4/Ttbk1/App/Eif2ak3/Galnt2/Hipk1/Ikbkb/Mapkap1/Morc3/Ntf5/Arrb1/Atr/Axin1/Camk2a/Cdk…
GO:0044782	cilium organization	340	-0.187985	-3.31142	2.13606e-06	3.43677e-05	1.85442e-05	Tekt5/Traf3ip1/Ttc29/Ttc30b/Wrap73/B9d2/Bbip1/Ccdc63/Ccdc65/Ccdc96/Cfap221/Dnah8/Dnal1/Ehd1/Klc3/Lca5l/Mir129-2/Mir449a/Pkhd1/Spag16/Tbc1d30/Tekt1/Tekt2/Tesk1/Tsga10ip/Dnah1/Eno4/Ift140/Ift52/Ift74/Kif24/Mcidas/Saxo1/Ttc36/Ccdc40/Cfap161/Gorab/Meig1/Mir449c/Pifo/Poc1a/Rab3ip/Tmem107/Tmem231/Tmem80/Wdpcp/Abcc4/Arl6/Armc2/Atg3/Atmin/Ccno/Cep19/Mak/Ptpn23/Rfx2/Sdccag8/Syne1/Bbs4/Cep131/Cfap52/Cfap54…
GO:0071479	cellular response to ionizing radiation	67	-0.337471	-3.11031	2.19058e-06	3.51551e-05	1.89691e-05	Rhob/Zmpste24/Bcl2l1/Ddias/Hras/Swi5/Tmem109/Rhno1/Tank/Fignl1/Bard1/Cryab/Fbxo4/Rad51/Mdm2/Tnks1bp1/Xrcc6/Net1/Gtf2h5/Nucks1/Rad9b/Spidr/Atr/Chek2/Ints7/Brca1/Egr1/Blm/Elk1/Ifi204/Rad51ap1/Grb2/Rnf4/Tlk2/Ect2/Wrn/Trp53/Mapk14/Hsf1/Hmga2/Rad9a/Atm/Lig4/Yap1/Eef1d/Sirt1/Brca2/Ino80/Nipbl/Sfrp1/Hus1/Kdm1a/Clock/Ccnd2
GO:0019439	aromatic compound catabolic process	401	-0.171155	-3.2075	2.21753e-06	3.54075e-05	1.91053e-05	Hprt/Ikbke/Mettl16/Nudt18/Pcid2/Pde5a/Phax/Snd1/Srsf1/Tnfrsf1b/Tnrc6a/Cant1/Casc3/Cnot8/Cnp/Csde1/Dkc1/Exosc4/Tob1/Traf3ip2/Trex2/Cnot2/Dnase1l2/Drosha/Fxr2/Hnrnpm/Khsrp/Nudt12/Rbm7/Tet3/Blvrb/Celf1/Ctif/Ddx49/Dis3/Fmr1/Nudt5/Rock2/Tardbp/Xrn2/Ythdf2/Ythdf3/Dctpp1/Dnase1l1/Fastkd3/Fto/Galt/Mex3d/Myd88/Pnldc1/Smg8/2700046G09Rik/Ampd3/Apex1/Hint1/Mlycd/Nlrp5/Polr2d/Prpf18/Qk/Rbm38/Smg6/Upf3b/Aifm1/…
GO:0060411	cardiac septum morphogenesis	78	-0.321509	-3.17419	2.21341e-06	3.54075e-05	1.91053e-05	Wnt11/Fgf8/Heyl/Pitx2/Rbpj/Robo2/Smad6/Rara/Slit3/Nfatc1/Smo/Vangl2/Bmp7/Slit2/Smad7/Tgfbr1/Fgfrl1/Hes1/Mdm2/Nkx2-5/Tbx1/Cited2/Bmp5/Rarb/Wnt5a/Zfpm1/Smad4/Tbx20/Nog/Tgfbr2/Zfpm2/Egln1/Notch1/Prox1/Bmpr1a/Parva/Robo1/Ift88/Lrp6/Trp53/Fgfr2/Jag1/Gata4/Bmpr2/Dhrs3/Chd7/Nos3/Sav1/Nrp2/Notch2/Aplnr/Sox4/Hey1/Rbm15/Dvl3/Tgfbr3/Eng/Gja5/Isl1/Gata6/Hey2
GO:0035924	cellular response to vascular endothelial growth factor stimulus	55	-0.354571	-2.95705	2.23026e-06	3.55208e-05	1.91665e-05	Anxa1/Map2k3/Atp2b4/Spry2/Vegfc/Dll4/Egr3/Flt4/Pik3cb/Itgb1bp1/Pdgfb/Ern1/Ramp2/Dab2ip/Notch1/Nr4a1/Pik3ca/Rela/Robo1/Mapk14/Prkd2/Ptp4a3/Adamts12/Mapkapk2/Sema6a/Xbp1/Myo1c/Tcf4/Nrp2/Akt1/Nus1/Pdgfrb/Tspan12/Flt1/Vegfb/Kdr/Gab1/Vegfa
GO:0070828	heterochromatin organization	85	-0.391593	-4.03057	2.25698e-06	3.58558e-05	1.93472e-05	Hat1/L3mbtl3/Ctcf/Gnas/Rb1/Rrp8/Sirt6/Dnmt3b/Mecom/Morc2b/Bahd1/Cbx8/Cenpv/Ppm1d/Zfp57/Phf8/Znfx1/Axin1/H1f0/Hells/Morc2a/Setd7/Pole3/Trim28/Bend3/Ctr9/Mbd2/Mecp2/Mthfr/Smchd1/Mbd3/Zfp445/Ezh2/Rb1/Snai1/Pik3ca/Dicer1/Kcnq1ot1/Mphosph8/Kmt2b/Hmga2/Kmt2d/Smarca5/Ubtf/Pphln1/Rif1/Baz2a/Sin3a/Sirt1/Tet1/Hdac2/Hp1bp3/Ctbp1/Hdac1/Setdb1/Ndn/Phf2/Dnmt1/Atf7ip/Ezh1/Ubr2/Atf7ip/Dnmt3a/Smarca4/Prdm16/Kdm1a…
GO:0031122	cytoplasmic microtubule organization	61	-0.34658	-3.06296	2.27271e-06	3.60151e-05	1.94332e-05	Chp1/Cib1/Wdr73/Camsap3/Clip2/Tubgcp2/Ezr/Hook3/Rab11a/Cep120/Limk2/Axin1/Hook1/Apc/Camsap2/Slain2/Tubgcp6/Tubg2/Cav3/Cep126/Dctn1/Camsap1/Tubg1/Tubgcp5/Ift88/Ift172/Ccdc88a/Dlg1/Tubgcp3/Cenpj/Trdn/Clip4/Tubgcp4/Kpnb1/Dvl1/Slk/Pcm1/Tacc2/Clip1/Dync1h1/Clasp1/Numa1/Dst
GO:0055008	cardiac muscle tissue morphogenesis	71	-0.418827	-3.9316	2.29313e-06	3.62222e-05	1.9545e-05	Rxra/Tpm1/Ube4b/Wnt5a/Xirp2/Zfpm1/Smad4/Tbx20/Nog/Zfpm2/Ccm2l/Egln1/Heg1/Foxh1/Ptcd2/Notch1/Prox1/Bmpr1a/Lrp6/Fgfr2/Nrg1/Chd7/Ly6e/Tnni1/Tnnc1/Hey1/Tgfbr3/Med1/Eng/Tcap/Isl1/Pkp2/Myl2/Ednra/Tnni3/Dsp/Hey2/Myh6/Myh7/Ryr2/Mybpc3/Ankrd1/Ttn/Bmp10
GO:0007389	pattern specification process	462	-0.15884	-3.08367	2.29946e-06	3.62222e-05	1.9545e-05	Hnf1b/Hoxb2/Hoxb3/Hoxc13/Ift140/Ift52/Ift74/Lrp2/Nr2f1/Nrg3/Pax1/Satb2/Tdrd7/Tmed2/Arc/Ccdc40/Dbx1/Disp1/Dmrt2/Folr1/Gbx2/Gdnf/Gorab/Gsc/Hhex/Hoxa10/Hoxc5/Msx1/Nkx2-2/Nkx3-1/Nodal/Pifo/Pld6/Tmem107/Cdx2/Ctnnbip1/Dnah11/Foxb1/Foxn4/Hes5/Mdfi/Nkx3-2/Ooep/Peg12/Prkacb/Six1/Tdrd5/Wnt11/Wnt2/Wnt2b/Abi1/Alx3/Barx1/Cfap52/Dnah5/Dync2h1/Fgf8/Foxg1/Frat1/Gas1/Gli2/Grem1/Grhl3/Hes6/Hes7/Heyl/Ift122/Itgam/L…
GO:0010658	striated muscle cell apoptotic process	60	-0.34984	-3.05872	2.30302e-06	3.62222e-05	1.9545e-05	Nkx2-5/Eif5a/Fndc1/Bnip3/Cflar/Nol3/Rgl2/Camk2a/Rapgef3/Naca/Pdpk1/Smad4/Hand2/Qk/Bag3/Fbxo32/Nfe2l2/Ilk/Trp53/Hsf1/Gata4/Bcl2/Nrg1/Capn2/Trip10/Pten/Sirt1/Camk2d/Mapk8/Sirt5/Nupr1/Gnb1/Myocd/Mfn2/Pax8/Npm1/Gata6/Ambra1/Rps6ka2/Hey2
GO:0006403	RNA localization	155	-0.289076	-3.81532	2.32367e-06	3.64562e-05	1.96712e-05	Mapt/Nup160/Nup62cl/Srsf3/Thoc1/Alyref/Seh1l/Senp2/Tcp1/Thoc3/Mrpl18/Nsun2/Nup210/Cpeb1/Eif5a2/Gle1/Igf2bp3/Kif5c/Nol6/Parn/Snupn/Thoc6/Znhit3/Wrap53/Xpo5/Nup107/Pom121l2/Eif5a/Mcm3ap/Nup155/Pcid2/Phax/Slbp/Srsf1/Zfp385a/Casc3/Dkc1/Nup133/Ranbp17/Atr/Chtop/Flot1/Khsrp/Parp11/Fmr1/Nup54/Terf1/Tsc1/Fbl/Rftn2/Tgfbr2/Xpot/Ddx19a/Polr2d/Pom121l12/Qk/Ranbp2/Ncbp3/Nup188/Igf2bp2/Aaas/Ncbp2/Zc3h3/Cpsf6/Z…
GO:0044843	cell cycle G1/S phase transition	220	-0.236421	-3.54057	2.38384e-06	3.73074e-05	2.01305e-05	Klf4/Myb/Nacc2/Nfatc1/Pim2/Psme1/Rb1/Sde2/Taf10/Cdkn2b/E2f1/E2f3/Fgf10/Myo16/Plcb1/Ppp2r3d/Psme2/Rcc1/Tjp3/Acvr1b/Anxa1/Ccna2/Cdk7/E2f7/Fbxo31/Iqgap3/Mdm2/Psme3/Rhou/Tcf3/Atp2b4/Mn1/Rpa2/Usp26/Cdc73/Cul4a/E2f3/Phf8/Pkd2/Plpp2/Camk2a/E2f6/Nasp/Trim39/Apc/Brd7/Ccnd3/Cdk14/Cradd/Crnn/Lats2/Prkdc/Sox2/Stxbp4/E2f5/Ppp2r5c/Rbbp8/Rbl1/Rdx/Apex1/Cacul1/Ddr2/Muc1/Rbm38/Cul4b/Ccne2/Cdc25a/Ctdsp1/Ezh2/Kank2…
GO:0008361	regulation of cell size	205	-0.24444	-3.5465	2.4196e-06	3.77733e-05	2.03819e-05	Ccr5/Cfl1/Deptor/Fgf13/Iqgap3/Nkx6-1/Pak1/Rab11a/Sema5a/Ndel1/Plxna3/Rtn4r/Sema6b/Slc12a9/Slc9a3r1/Ttl/Wdtc1/Atp5g1/Cdkl5/Spg20/Actr3/Arhgap5/Bcl11a/Lars/Ntn1/Rapgef3/Twf2/Wnt5a/Abcb8/Cln3/Fn1/Gnb3/Ifrd1/Sema4b/Slc12a5/Tsc1/Edn1/Lamtor5/Limk1/Rdx/Rnf6/Cav3/Map3k13/Rgma/Rtn4/Cyfip1/Megf8/Mir205/Ptprs/Sema4d/Slc12a2/Srf/Cdkl3/Fstl4/Ntrk3/Dbnl/Lrp1/Sema3b/Ulk1/Ilk/Rufy3/Atp7a/Dip2b/Mgll/Shank3/Sema7…
GO:0000082	G1/S transition of mitotic cell cycle	196	-0.247719	-3.50682	2.51661e-06	3.91908e-05	2.11467e-05	Klf4/Myb/Nacc2/Nfatc1/Pim2/Psme1/Rb1/Sde2/Taf10/Cdkn2b/E2f1/E2f3/Fgf10/Myo16/Plcb1/Ppp2r3d/Psme2/Rcc1/Tjp3/Acvr1b/Anxa1/Cdk7/E2f7/Fbxo31/Iqgap3/Mdm2/Psme3/Rhou/Tcf3/Rpa2/Usp26/Cdc73/Cul4a/E2f3/Phf8/Pkd2/Camk2a/E2f6/Nasp/Apc/Brd7/Ccnd3/Cdk14/Cradd/Lats2/Prkdc/E2f5/Ppp2r5c/Rbbp8/Rbl1/Rdx/Apex1/Cacul1/Ddr2/Muc1/Rbm38/Cul4b/Ccne2/Cdc25a/Ctdsp1/Ezh2/Kank2/Rb1/Rrm1/Ccne1/Crlf3/Inhba/Pole/Adam17/Eif4g1/…
GO:1903432	regulation of TORC1 signaling	39	-0.418208	-2.97482	2.55085e-06	3.96262e-05	2.13817e-05	Sesn2/Seh1l/Dgkq/Gpr137c/Nprl3/Mios/Deptor/Gpr137b/Otud5/Telo2/Klhl22/Kptn/Lars/Gpr137/Clec16a/Itfg2/Lamtor5/Rraga/Rragb/Rragd/Sik3/Alg13/Sesn1/Szt2/Stk11/Ctns/Smcr8/Depdc5/Atm/Wac/Tsc2/Flcn/Nprl2
GO:0010662	regulation of striated muscle cell apoptotic process	56	-0.356859	-3.00363	2.62809e-06	4.07256e-05	2.19749e-05	Nkx2-5/Eif5a/Fndc1/Bnip3/Cflar/Nol3/Rgl2/Camk2a/Rapgef3/Naca/Pdpk1/Smad4/Hand2/Qk/Bag3/Fbxo32/Nfe2l2/Ilk/Trp53/Hsf1/Gata4/Bcl2/Nrg1/Capn2/Trip10/Pten/Sirt1/Camk2d/Mapk8/Sirt5/Nupr1/Myocd/Mfn2/Pax8/Npm1/Gata6/Ambra1/Hey2
GO:1901991	negative regulation of mitotic cell cycle phase transition	160	-0.272462	-3.60423	2.69525e-06	4.16641e-05	2.24813e-05	Zfyve19/Ccl12/Ccnb1/Cdc6/Cdt1/Donson/Fam122c/Fhl1/Gpnmb/Rad17/Xrcc3/Aurkb/Chek1/Fbxo7/Kntc1/Mre11a/Ndc80/Usp44/Bub1/Bub1b/Cdk5rap3/Mad1l1/Clspn/D7Ertd443e/Fbxo5/Foxn3/Klf4/Nacc2/Orc1/Rb1/Sde2/Topbp1/Usp47/Birc5/Cdkn2b/Mad2l1/Myo16/Ppp2r3d/E2f7/Fbxo31/Lcmt1/Mdm2/Gen1/Pcid2/Rint1/Rpa2/Syf2/Taok3/Zfp207/Cdc73/Fzr1/Inip/Khdc3/Pkd2/Anapc15-ps/Cdk1/Chfr/Klhl22/Trim39/Apc/Brca1/Brd7/Cradd/Prkdc/Ppp2r5c/…
GO:0031440	regulation of mRNA 3'-end processing	26	-0.49258	-2.94725	2.7456e-06	4.23386e-05	2.28453e-05	Nelfe/Ythdc1/Ahcyl1/Ccnb1/Nudt21/Cpsf7/Cpeb1/Rnf40/Leo1/Cdc73/Ccnt1/Ctr9/Rnf20/Ncbp2/Zc3h3/Cpeb3/Cpsf6/Hsf1/Snrpa/Ncbp1/Zc3h14/Supt5/Dhx36/Zfp36l1/Papola
GO:0045214	sarcomere organization	49	-0.508095	-4.01883	2.75232e-06	4.23387e-05	2.28453e-05	Prkar1a/Tpm1/Fhod3/Synpo2l/Edn1/Klhl41/Cav3/Srf/Neb/Prox1/Tnnt3/Krt8/Lmod2/Hdac2/Wdr1/Akap13/Myom2/Xirp1/Myoz2/Mef2c/Mfn2/Tcap/Casq2/Casq1/Flnc/Ldb3/Ankrd23/Mypn/Mylk3/Myh6/Csrp3/Actn2/Mybpc3/Ttn/Bmp10
GO:0042177	negative regulation of protein catabolic process	118	-0.274662	-3.25527	2.77621e-06	4.26024e-05	2.29876e-05	Map1a/Nell1/Prkcg/Senp1/Timp3/Aqp11/Klhl40/Nos2/Rps7/Sco1/Timp4/Ubxn1/Azin2/Sdcbp/Cdkn2a/Grin2a/Adgrb1/Cdk5rap3/Sufu/Atraid/Caml/Egfr/Ptpn3/Uchl5/Usp25/Agap2/Alad/Dedd/Hmgcr/Mad2l1/Psen2/Rpl11/Csnk2a2/Gabarapl2/Mad2l2/Furin/Hipk2/Snx12/Svip/Azin1/Cyp51/Trim39/Ophn1/Ric1/Rilp/Smad4/Bag5/Clec16a/Ddrgk1/Pin1/Snx3/Banp/Phb/Dab2ip/Fyn/Tlk2/Ccar2/N4bp1/Epha4/Psen1/Rela/Gipc1/Usp7/Csnk2a1/Eif3h/Rpl5/Fln…
GO:0001822	kidney development	315	-0.189319	-3.23919	2.81329e-06	4.30666e-05	2.32381e-05	Adamts1/Aqp11/Bax/Ctnnbip1/Fbn1/Frem2/Gsta3/Hes5/Hs3st3a1/Nid1/Nup85/Sim1/Six1/Wnt11/Wnt2b/Zmpste24/Clcnka/Cyp4a12b/Dact2/Dync2h1/Fgf8/Gli2/Grem1/Heyl/Kcnj1/Maged1/Mir125b-1/Nup160/Osr2/Robo2/Smad6/Sox9/Tbc1d32/Timeless/Tmem67/Upk3a/Wnt4/Anks6/Aph1a/Gcnt3/Gpr4/Greb1l/Smad9/Basp1/Gli3/Rara/Ret/Snx17/Cited1/Cxcr2/Fmn1/Hoxc11/Irx2/Jmjd6/Ptk7/Smo/Vangl2/Zbtb14/Bmp7/Cenpf/Cer1/Crlf1/Eya1/Fgf10/Gcnt4/G…
GO:0000723	telomere maintenance	130	-0.308559	-3.79386	2.85497e-06	4.35884e-05	2.35196e-05	Hdac8/Hnrnpd/Slx1b/Xrcc3/Aurkb/Ino80b/Mre11a/Tcp1/Ino80e/Pnkp/Prkcq/Tert/Tprkb/Fbxo4/Gnl3l/Ino80d/Nek2/Nsmce2/Parn/Pcna/Rad51/Rad51c/Rad51d/Rpa1/Sirt6/Uchl5/Acd/Actr8/Dclre1c/Hsp90aa1/Pot1a/Rtel1/Wrap53/Zbtb48/Cct7/Dclre1b/Nek7/Pot1b/Xrcc6/Zfp365/Lmna/Rpa2/Dkc1/Gar1/Nfrkb/Telo2/Atr/Tinf2/Xrcc4/Ercc1/Prkdc/Terf1/Cct5/Mcrs1/Ruvbl2/Apex1/Blm/Nop10/Smg6/Cct8/Ccne2/Upf1/Ccne1/Ctc1/Mapk3/Wrn/Terf2/Smc5…
GO:0070265	necrotic cell death	62	-0.328971	-2.93028	2.8612e-06	4.35884e-05	2.35196e-05	Ahr/Casp2/Tnf/Zbp1/Bax/Bok/Cav1/Fth1/Tmem123/Traf2/Itpk1/Tnfrsf23/Mutyh/Ripk3/Casp6/COX2/Cyld/Ipmk/Slc25a4/Ndufc2/Nlrp1a/Spata2/Atg9a/Mlkl/Casp8/Bnip3/Cflar/Nol3/Fadd/Ripk1/Dnm1l/Ddr2/Tlr3/Irf3/Rnf31/Map3k7/Trp53/Casp1/Rbck1/Map3k5/Ucn/Pygl/Trpm7/Tspo/Asah1/Alkbh7/Mapk8/Nupr1/Birc2/Ybx3/Mt3/Birc2/Slc6a6/Ppif
GO:0072001	renal system development	329	-0.187551	-3.23278	2.89013e-06	4.3923e-05	2.37002e-05	Hoxd11/Kirrel3/Mpv17/Pax2/Smad5/Spp1/Tek/Tfap2b/Tgfb1/Tmem59l/Angpt2/Aqp2/Calb1/Cyp4a14/Cys1/Foxd1/Gcnt1/Id2/Lin28a/Mmp17/Myc/Rhpn1/Slc12a1/Traf3ip1/Cd44/Col4a3/Dll1/Hc/Hs3st3b1/Mmp9/Pcsk9/Pgf/Pkhd1/Ptpro/Rbp4/Slc5a1/Tfap2a/Trp63/Cfh/Col4a1/Hnf1b/Lrp2/Serpinb7/Ahr/Anxa4/Fras1/Gdnf/Mpst/Nkx3-1/Sox8/Wdpcp/Adamts1/Aqp11/Bax/Ctnnbip1/Fbn1/Frem2/Gsta3/Hes5/Hs3st3a1/Nid1/Nup85/Sim1/Six1/Wnt11/Wnt2b/Zmp…
GO:0070482	response to oxygen levels	269	-0.210638	-3.40521	2.9241e-06	4.42806e-05	2.38931e-05	Acot2/Atg7/Bmp2/Cbfa2t3/Cited2/Egln3/Fndc1/Hif3a/Mmp2/Rora/Scap/Vegfc/Bnip3/Ddah1/Hif1an/Mir221/Nol3/Rwdd3/Mir199a-1/Mir204/Pik3cb/Suv39h2/Bad/Egr1/Hyou1/Rock2/Smad4/Tbl2/Tsc1/Ager/Cpeb4/Edn1/Mecp2/Npepps/P4hb/Pdk1/Pin1/Egln1/Foxo1/Mir30d/Mir874/Nr4a2/Prl8a2/Rtn4/Adrb2/Mirlet7e/Nfe2l2/Pld2/Sdhd/Mir146b/Mir15b/Notch1/Atf2/Atp1b1/Atp6ap1/Epha4/Adam17/Cat/Cd38/Mir222/Pgk1/Trp53/Ucp2/Casp1/Cr1l/Mir14…
GO:0010664	negative regulation of striated muscle cell apoptotic process	35	-0.441122	-2.99573	2.9277e-06	4.42806e-05	2.38931e-05	Cflar/Nol3/Rgl2/Rapgef3/Naca/Pdpk1/Hand2/Qk/Bag3/Nfe2l2/Ilk/Hsf1/Gata4/Bcl2/Nrg1/Trip10/Sirt1/Sirt5/Nupr1/Myocd/Mfn2/Pax8/Npm1/Ambra1/Hey2
GO:0016575	histone deacetylation	91	-0.357398	-3.78116	2.95274e-06	4.45525e-05	2.40398e-05	Mta3/Rbbp4/Rrp8/Sirt6/Sphk2/BC004004/Hdac6/Mier2/Rest/Smarcad1/Tada3/Brms1l/Morf4l1/Rcor3/Lpin1/Gatad2b/Morf4l2/Sgf29/Mier1/Hdac4/Mbd2/Gatad2a/Hdac10/Lrrk2/Phb/Prdm5/Tcf21/Mbd3/Ncor2/Sfpq/Mta2/Per1/Rcor2/Sin3b/Hdac7/Trp53/Kat2a/Zzz3/Prkd2/Suds3/Rcor3/Smarca5/Pml/Kdm5a/Baz2a/Sin3a/Sirt1/Hdac2/Chd3/Hdac4/Mta1/Ctbp1/Hdac1/Nipbl/Sap30bp/Aplnr/Hdac3/Hdac9/Rcor1/Yeats2/Tbl1x/Sirt2/Rcor3/Akap8/Akap8l/Nc…
GO:0006275	regulation of DNA replication	131	-0.297927	-3.67865	3.28385e-06	4.94232e-05	2.6668e-05	Tfpt/Wrnip1/Cst3/E2f8/Endog/Gins1/Ino80c/Jade1/Chtf18/Dna2/Enpp7/Mcidas/Ruvbl1/Actl6a/Egf/Nuggc/Stoml2/Chrac1/Gmnn/Tipin/Zmpste24/Cdt1/Donson/Gli2/Hras/Jun/Rac1/Rad17/Timeless/Cdc7/Cdk2/Ino80b/Senp2/Wapl/Ino80e/Usp37/Wiz/Egfr/Fbxo5/Ino80d/Pcna/Rfc4/Uchl5/Actr8/Cacybp/Dach1/Gins2/Jade3/Mettl4/Rfc5/Ccna2/E2f7/Esco1/Gins4/Kctd13/Atg7/Cdan1/Gmnc/Lpin1/Polg2/Atf1/Ehmt2/Nfrkb/Nucks1/Tnfaip1/Zranb3/Atr/…
GO:0034644	cellular response to UV	78	-0.317398	-3.13361	3.29123e-06	4.94232e-05	2.6668e-05	Poli/Atr/Opn3/Pold1/Ercc1/Fmr1/Ruvbl2/Polk/Cul4b/Eif2ak4/Xpc/Cdc25a/N4bp1/Fbxw7/Mapk9/Trp53/Eif2s1/Pold3/Stk11/Prkcd/Mettl3/Noc2l/Polh/Triap1/Mfap4/Ddb1/Sirt1/Ep300/Ino80/Ddb2/Ptprk/Agap3/Xpa/Rnf168/Crip1/Crebbp/Bak1/Dhx36/Kdm1a/Nedd4/Yy1/Npm1/Usp28
GO:0060271	cilium assembly	313	-0.192028	-3.28337	3.4471e-06	5.16411e-05	2.78647e-05	Tekt5/Traf3ip1/Wrap73/B9d2/Bbip1/Ccdc63/Ccdc65/Ccdc96/Cfap221/Dnah8/Dnal1/Ehd1/Klc3/Mir129-2/Mir449a/Pkhd1/Spag16/Tbc1d30/Tekt1/Tekt2/Tesk1/Dnah1/Ift140/Ift52/Ift74/Kif24/Mcidas/Saxo1/Ttc36/Ccdc40/Cfap161/Gorab/Meig1/Mir449c/Poc1a/Rab3ip/Tmem107/Tmem231/Tmem80/Wdpcp/Abcc4/Arl6/Armc2/Atg3/Atmin/Ccno/Cep19/Mak/Ptpn23/Rfx2/Sdccag8/Syne1/Bbs4/Cep131/Cfap52/Cfap54/Dnah5/Dync2h1/Dynll1/Gsk3b/Hydin/Ift1…
GO:0034250	positive regulation of cellular amide metabolic process	154	-0.276747	-3.5987	3.49305e-06	5.22054e-05	2.81692e-05	Csde1/Eif2ak3/Ifngr1/Ptk2b/Rbm3/Rxra/Tob1/Fxr2/Mettl5/Nod2/Pcif1/Fmr1/Larp4/Prkdc/Rbms3/Rock2/Ythdf2/Ythdf3/Abca2/Fastkd3/Hnrnpl/Ptafr/Cdk5rap1/Eif6/Guf1/Polr2d/Rbm4/Upf3b/Eif2ak4/Itga2/Nfe2l2/Vim/Samd4/Uqcc2/Epha4/Mapk3/Rela/Eif4g1/Sp1/Cpeb3/Sirt3/Abcf1/Nat10/Prkcd/Rpl5/Jmjd4/Mettl3/Picalm/Ucn/Apoe/Hnrnpu/Poldip3/Khdrbs1/Polr2g/Ago2/Akap6/Eif3d/Larp1b/Gsk3a/Plxnb2/Eif4g3/Dnajc3/Rbm4/Elavl1/Secis…
GO:0002262	myeloid cell homeostasis	184	-0.248692	-3.46793	3.59886e-06	5.36596e-05	2.89539e-05	Adar/Bcl6/Dmtn/Prmt1/Rps14/Tal1/Acvr2a/Cdk5rap3/L3mbtl3/Ncapg2/Pik3cd/Cxcr2/Foxo3/Hoxb6/Ireb2/Jam3/Jmjd6/Lmo2/Mafb/Rb1/Slc11a2/Gata2/Mecom/Pla2g10/Plcb1/Sod1/Acvr1b/Anxa1/Gfi1b/Lyn/Pde4b/Stat5a/Tcf3/Adgrf4/Alas1/Cited2/Sh2b3/Zbtb7a/Lyar/Traf3ip2/Axin1/Gas2l1/Hmgb1/Ncstn/Pik3cb/Trim10/Zfpm1/Cebpg/Prkdc/Stat3/Stat5b/Adgrf5/Ankrd54/Fancc/Slc37a4/Spi1/Ampd3/Kat7/Mertk/Setd1a/Axl/Kit/Mthfd1/Srf/Rb1/Rp…
GO:0046605	regulation of centrosome cycle	51	-0.365952	-2.95276	3.62951e-06	5.3989e-05	2.91316e-05	Chmp4b/Cdk5rap2/Trim37/Cep295/Kat2a/Ccdc84/Nubp1/Cenpj/Nat10/Sass6/Mcph1/Spice1/Mark4/Pdcd6ip/Sirt1/Kat2b/Chmp4c/Mapk8/Plk2/Xpo1/Dync1li1/Chmp5/Fbxw5/Chordc1/Npm1/Chmp2a
GO:0061013	regulation of mRNA catabolic process	155	-0.285571	-3.76905	3.66792e-06	5.44319e-05	2.93706e-05	Ikbke/Mettl16/Pcid2/Srsf1/Tnrc6a/Casc3/Cnot8/Csde1/Tob1/Traf3ip2/Cnot2/Fxr2/Hnrnpm/Khsrp/Celf1/Fmr1/Rock2/Tardbp/Ythdf2/Ythdf3/Fastkd3/Fto/Mex3d/Myd88/Pnldc1/Apex1/Polr2d/Qk/Rbm38/Pabpc4/Rbm10/Vim/Zfp36l3/Fus/Samd4/Upf1/Brf1/Samd4b/Dicer1/Cpeb3/Zfp36/Cnot1/Pan2/Pnpt1/Rc3h2/Mov10/Mettl3/Patl1/Pum2/Exosc8/Hnrnpu/Mir196a-1/Cnot6l/Mapkapk2/Pcbp4/Polr2g/Tnrc6c/Ago2/Pabpc1/Zfp36l2/Nbas/Btg2/Gtpbp1/Zc3h…
GO:2000058	regulation of ubiquitin-dependent protein catabolic process	155	-0.285463	-3.76762	3.70632e-06	5.46163e-05	2.94701e-05	Rchy1/Rnf14/Rnf144b/Rpl23/Ttc36/Zyg11b/Ankib1/Clu/Egf/Map1a/Senp1/Trim67/Cav1/Cdc20b/Hspa1a/Klhl40/Rps7/Sumo3/Ubxn1/Dda1/Gsk3b/Hspbp1/Lats1/Mkrn2/Nub1/Sdcbp/Usp5/Bbs7/Ccdc22/Cdkn2a/Zer1/Arih2/Aurka/Rnf180/Rnf217/Sufu/Caml/Desi1/Sirt6/Trib3/Uchl5/Disc1/Dnajb2/Prickle1/Psen2/Rpl11/Sh3rf1/Smad7/Ubqln1/Csnk2a2/Mdm2/Atg7/Cbfa2t3/Gclc/Hipk2/Rad23b/Trib2/Fbxw8/Fzr1/Gba/Ptk2b/Rnf144a/Svip/Axin1/Chfr/Det1…
GO:2000781	positive regulation of double-strand break repair	54	-0.351546	-2.90848	3.6972e-06	5.46163e-05	2.94701e-05	Parp9/Ruvbl1/Zcwpw1/Actl6a/Fmn2/Slf1/Ooep/Parp3/Timeless/Setmar/Spire1/Was/Pnkp/Vps72/Fancb/Ing3/Wrap53/Actb/Mad2l2/Morf4l1/Kat5/Mbtd1/Khdc3/Mms19/Spidr/Morf4l2/Ercc6/Prkdc/Rbbp8/Ruvbl2/Smchd1/Blm/Rad51ap1/Epc2/Fus/Meaf6/Actr2/Arid2/Ube2v2/Rif1/Yeats4/Brd8/Pogz/Fh1/Ube2n/Ep400/Wdr48/Trrap
GO:0032392	DNA geometric change	46	-0.376135	-2.90049	3.70524e-06	5.46163e-05	2.94701e-05	Mre11a/Ddx1/Mcm9/Recql5/Rad51/Rpa1/Gins2/Ighmbp2/Mthfs/Pot1a/Rtel1/Anxa1/Gins4/Pot1b/Mcm4/Zranb3/Hmgb1/Mcm5/Blm/Cdc45/Mcm3/Supv3l1/Upf1/Mcm2/Wrn/Top2a/Mterf1b/Recql/Mcm6/Rad50/Ercc3/Ssbp1/Gins3/Ascc3/Dhx36/Dhx9
GO:0060828	regulation of canonical Wnt signaling pathway	240	-0.219789	-3.41367	3.72478e-06	5.46329e-05	2.94791e-05	Dact1/Dact3/Egf/Folr1/Hhex/Mdk/Sfrp5/Tnn/Wnt5b/Zbed3/Cav1/Ctnnbip1/Dlx5/Gnaq/Notum/Peg12/Wnt11/Ankrd6/Ccdc88c/Eda/Fgf9/Frat1/Grem1/Gsk3b/Jrk/Lats1/Lmbr1l/Lrrk1/Mesp1/Otulin/Rbpj/Sfrp4/Sox9/Tmem198/Wnt3a/Amer2/Ccny/Ctnnd2/Ptpru/Tle1/Amfr/Gli3/Gpc5/Mllt3/Nphp4/Rnf220/Atp6ap2/Cyld/Daam2/Egfr/Foxo3/Nkd1/Nrarp/Ptk7/Sox7/Tle6/Ttc21b/Usp47/Disc1/Fgf10/Frmd8/Fzd6/Lrp4/Prickle1/Sox13/Tmem9/Wnk2/Fam53b/Fgf…
GO:0032273	positive regulation of protein polymerization	84	-0.302136	-3.08175	3.71793e-06	5.46329e-05	2.94791e-05	Cdc42ep1/Hsp90aa1/Snx9/Arpc2/Bin1/Cdc42ep4/Nck2/Pak1/Lmod1/Ttbk1/Gm14137/Ptk2b/Actr3/Apc/Cdc42ep3/Icam1/Met/Slain2/Tppp3/Mecp2/Nin/Cav3/Fes/Nckap1/Cdc42ep2/Dctn1/Grb2/Nav3/Cdk5rap2/Arl2/Rictor/Tppp2/Fer/Map3k1/Dlg1/Evl/Git1/Cttn/Lmod2/Arf6/Fchsd2/Myo1c/Mapk8/Map1b/Prkce/Akap9/Vasp/Mlst8/Mtor/Cdkn1b/Clip1/Ambra1/Numa1
GO:0036294	cellular response to decreased oxygen levels	116	-0.32247	-3.77135	3.79101e-06	5.54754e-05	2.99337e-05	Cited2/Egln3/Fndc1/Hif3a/Rora/Bnip3/Ddah1/Hif1an/Mir221/Nol3/Rwdd3/Mir199a-1/Mir204/Pik3cb/Suv39h2/Bad/Egr1/Hyou1/Rock2/Tbl2/Tsc1/Cpeb4/Npepps/P4hb/Pdk1/Egln1/Mir874/Rtn4/Adrb2/Nfe2l2/Sdhd/Mir15b/Notch1/Atf2/Epha4/Mir222/Pgk1/Trp53/Cr1l/Mir146/Ptgis/Slc2a4/Rora/Ajuba/Bcl2/Cpeb2/Eno1b/Vasn/Rgcc/Hif1a/Pten/Sirt1/Hp1bp3/Akt1/Tmbim6/Prkce/Bnip3l/Vldlr/Ak4/Cd34/Gnb1/Usp19/Map2k1/Kcnk3/Mtor/Sirt2/Zfp36…
GO:0051648	vesicle localization	182	-0.256906	-3.56201	3.82251e-06	5.58069e-05	3.01125e-05	Ikbkg/Myo15/Rab27a/Sar1a/Sdc1/Snapin/Ykt6/Ap3b2/Ap3m2/Cep19/Dync1i1/Kif5a/Nlgn3/Snf8/Tor1a/Trim46/Atp9a/Bcl2l1/Btbd8/Cul3/Myo1f/Myo1h/Myo5b/Rab17/Rab3gap1/Sdcbp/Kifc1/Mlph/Pafah1b1/Madd/Map2/Pef1/Tmed9/Chp1/Clasp2/Fbxw11/Hap1/Kif5c/Myo7a/Pclo/Prkcz/Steap3/5730455P16Rik/Borcs5/Magi2/Myo1d/Nde1/Smpd3/Tanc2/Vps4b/Dnm1/Pcdh17/Rab11a/Rab7/Bloc1s5/Limk2/Ndel1/Pdcd6/Scrib/Tmem230/Vamp7/Cops5/Stard3/Star…
GO:1901361	organic cyclic compound catabolic process	427	-0.160604	-3.06443	3.88746e-06	5.63921e-05	3.04283e-05	Hprt/Ikbke/Mettl16/Nudt18/Pcid2/Pde5a/Phax/Snd1/Srsf1/Tnfrsf1b/Tnrc6a/Cant1/Casc3/Cnot8/Cnp/Csde1/Dkc1/Exosc4/Tob1/Traf3ip2/Trex2/Cnot2/Dnase1l2/Drosha/Fxr2/Hnrnpm/Khsrp/Nudt12/Rbm7/Tet3/Aldh6a1/Blvrb/Celf1/Ctif/Cyp27a1/Ddx49/Dis3/Fmr1/Nudt5/Rock2/Tardbp/Xrn2/Ythdf2/Ythdf3/Dctpp1/Dnase1l1/Fastkd3/Fto/Galt/Mex3d/Myd88/Pnldc1/Smg8/2700046G09Rik/Ampd3/Apex1/Hint1/Mlycd/Nlrp5/Polr2d/Prpf18/Qk/Rbm38/S…
GO:0006378	mRNA polyadenylation	41	-0.407811	-2.969	3.89836e-06	5.63921e-05	3.04283e-05	Nelfe/Ythdc1/Ahcyl1/Nudt21/Pabpc1l/Cpsf7/Cpeb1/Cpsf2/Rnf40/Leo1/App/Cdc73/Fip1l1/Ccnt1/Cpsf1/Ssu72/Tut1/Ctr9/Rnf20/Wdr33/Zc3h3/Cpeb3/Cpsf6/Mtpap/Pabpc2/Hsf1/Pnpt1/Snrpa/Papolg/Zc3h14/Pcf11/Supt5/Sympk/Pabpn1/Cpsf3/Papola
GO:0043631	RNA polyadenylation	41	-0.407811	-2.969	3.89836e-06	5.63921e-05	3.04283e-05	Nelfe/Ythdc1/Ahcyl1/Nudt21/Pabpc1l/Cpsf7/Cpeb1/Cpsf2/Rnf40/Leo1/App/Cdc73/Fip1l1/Ccnt1/Cpsf1/Ssu72/Tut1/Ctr9/Rnf20/Wdr33/Zc3h3/Cpeb3/Cpsf6/Mtpap/Pabpc2/Hsf1/Pnpt1/Snrpa/Papolg/Zc3h14/Pcf11/Supt5/Sympk/Pabpn1/Cpsf3/Papola
GO:0060043	regulation of cardiac muscle cell proliferation	51	-0.364291	-2.93936	3.89836e-06	5.63921e-05	3.04283e-05	Wnt2/Ccnb1/Fgf9/Mir133a-2/Pim1/Rbpj/Trp73/Cdk20/Meis1/Mapk11/Tgfbr1/Foxp1/Nkx2-5/Cited2/Cdk1/Apc/Cxadr/Erbb4/Gja1/Tbx20/Nog/Tgfbr2/Zfpm2/Ncam1/Notch1/Vgll4/Bmpr1a/Jarid2/Fgfr2/Mapk14/Gata4/Nrg1/Yap1/Pten/Hdac2/Sav1/Mir1a-2/Tgfbr3/Fgfr1/Mef2c/Gata6/Hey2/Bmp10
GO:0044839	cell cycle G2/M phase transition	140	-0.283543	-3.56347	3.94256e-06	5.6901e-05	3.07029e-05	Tpd52l1/Zfyve19/Ccnb1/Cdc6/Donson/Fam122c/Fbxl8/Fhl1/Lats1/Rad17/Ccny/Cdc7/Cdk2/Cdkn2a/Chek1/Mre11a/Ndc80/Ccdc57/Cdk5rap3/Prkcq/Ush1c/Clspn/D7Ertd443e/Fbxo5/Foxn3/Mta3/Orc1/Rad51c/Stox1/Topbp1/Usp47/Birc5/Cenpf/Mastl/Plcb1/Vps4b/Ccna2/Rab11a/Rrm2b/Fbxl22/Ppm1d/Rint1/Syf2/Taok3/App/Calm3/Cdc25b/Fzr1/Inip/Smarcd3/Cdk1/Chek2/Chfr/Lmnb1/Trim39/Brca1/Cdk14/Fbxl12/Fbxl6/Pbx1/Ccnb2/Mecp2/Rcc2/Aven/Blm/A…
GO:0043536	positive regulation of blood vessel endothelial cell migration	54	-0.350255	-2.89781	3.99556e-06	5.75342e-05	3.10446e-05	Hdac7/Adam17/Pik3c2a/Sp1/Ets1/Prkd2/P2rx4/Atp5a1/Nos3/Hif1a/Prkca/Sirt1/Akt1/Nus1/Plcg1/Plk2/Akt3/Rhoj/Hdac9/Map3k3/Fgfr1/Abl1/Thbs1/Kdr/Vegfa
GO:0010667	negative regulation of cardiac muscle cell apoptotic process	32	-0.443955	-2.88568	4.04392e-06	5.8098e-05	3.13488e-05	Cflar/Nol3/Rgl2/Rapgef3/Pdpk1/Hand2/Qk/Nfe2l2/Ilk/Hsf1/Gata4/Bcl2/Nrg1/Trip10/Sirt1/Sirt5/Nupr1/Myocd/Mfn2/Pax8/Npm1/Ambra1/Hey2
GO:0046831	regulation of RNA export from nucleus	13	-0.66735	-2.827	4.13572e-06	5.92817e-05	3.19875e-05	Cpsf6/Khdrbs1/Nup153/Thoc2/Supt6/Setd2/Nsun2/Iws1/Dhx9/Tpr/Akap8l
GO:0006346	DNA methylation-dependent heterochromatin assembly	24	-0.527484	-3.01664	4.1468e-06	5.93059e-05	3.20005e-05	Hells/Morc2a/Trim28/Mbd2/Mbd3/Kcnq1ot1/Mphosph8/Kmt2b/Pphln1/Tet1/Hdac1/Setdb1/Dnmt1/Atf7ip/Atf7ip/Dnmt3a/Smarca4/Kdm1a/Samd1
GO:0032886	regulation of microtubule-based process	247	-0.219768	-3.44471	4.16612e-06	5.94474e-05	3.20769e-05	Met/Rock2/Slain2/Bora/Cep97/Mecp2/Nin/Prkaa2/Specc1l/Ttbk2/Cav3/Cfap20/Fes/Igbp1/Mapre2/Mapre3/Mark2/Senp6/Tacr1/Anxa5/Cep70/Cfap69/Chmp4b/Dctn1/Nav3/Rnf4/Ttll6/Arhgef2/Camsap1/Cdk5rap2/Arl2/Trim37/Cep295/Dyrk1a/Fkbp4/Tppp2/Atxn7/Eml4/Kat2a/Plk1/Ccdc39/Ccdc84/Cdh5/Mkks/Nubp1/Stk11/Stmn1/Bbs2/Cenpj/Git1/Inpp5j/Nat10/Sass6/Bicd2/Efna5/Gba2/Mcph1/Spice1/Diaph1/Hnrnpu/Hsph1/Kif3a/Mark4/Agrn/Chmp7/Rae…
GO:0010595	positive regulation of endothelial cell migration	104	-0.283415	-3.16746	4.30362e-06	6.12708e-05	3.30607e-05	Zc3h12a/Anxa1/Foxp1/Igf2/Map2k3/Plpp3/Sema5a/Stat5a/Adora2b/Pdcd6/Vegfc/Bsg/Flt4/Ptk2b/Hmgb1/Pik3cb/Wnt5a/Emc10/Itgb1bp1/Itgb3/Met/Pdgfb/Rock2/Atp5b/Nfe2l2/Lgmn/Prox1/Hdac7/Sparc/Adam17/Dicer1/Pik3c2a/Sp1/Ets1/Fgf1/Prkd2/Bcas3/Bmpr2/P2rx4/Atp5a1/Bcar1/Nos3/Rin2/Hif1a/Prkca/Sirt1/Akt1/Nus1/Plcg1/Plk2/Akt3/Rhoj/Hdac9/Map3k3/Fgfr1/Abl1/Thbs1/Sash1/Kdr/Gpi1/Calr/Vegfa
GO:0031668	cellular response to extracellular stimulus	220	-0.231904	-3.47292	4.45203e-06	6.32409e-05	3.41238e-05	Wdr24/Adora2b/Atg4b/Atg7/Mn1/Plec/Tfeb/Tnrc6a/Atg5/Bhlha15/Ehmt2/Eif2ak3/Gba/Rxra/Usf2/Fbxo22/Gas2l1/Kptn/Lars/Wdr45/Wipi1/Cd68/Ercc6/Itga6/Sik2/Tbl2/Tsc1/Clec16a/Cpeb4/Dctpp1/Hnrnpl/Itfg2/Prkaa2/Prkab1/Prkab2/Rraga/Rragb/Rragd/Wdr59/Bmp6/Fes/Foxo1/Ifi204/Lrrk2/Mir874/Nr4a2/Pik3c3/Vcam1/Vps41/Axl/Eif2ak4/Mybbp1a/Nfe2l2/Sesn1/Srf/Atf4/Dnajc15/Kank2/Arhgap35/Atf2/Dap/Mapk3/Ulk1/Wrn/Eif4g1/Pik3c2a/T…
GO:0006165	nucleoside diphosphate phosphorylation	97	-0.296487	-3.21249	4.46877e-06	6.3336e-05	3.41751e-05	Stat3/Bpgm/Foxk1/Galt/Hdac4/Prkaa2/Eif6/Hk1/Pgam1/Arl2/Galk1/Psen1/Pgk1/Tpi1/Aldoa/Git1/Jmjd8/Ogdh/Slc4a4/Ak7/Hk2/Prkag2/Eno1b/Pfkl/Hif1a/Ak1/Ep300/Hdac4/Pgam2/Entpd5/Nupr1/Aldoart2/Foxk2/Ak4/Ppargc1a/Mpi/Gm10358/Slc4a1/Pfkm/Prkaa1/Eno3/Ncor1/Pkm/Pfkp/Gpi1/Insr/Ogt
GO:0010508	positive regulation of autophagy	142	-0.284971	-3.61853	4.63466e-06	6.554e-05	3.53643e-05	Snx4/Trim13/Trim30d/Trim38/Trim6/Igtp/Pip4k2a/Pip4k2c/Rufy4/Trim12a/Trim14/Gsk3b/Mefv/Rab3gap1/Sesn2/Trim30c/Atg16l1/Fbxo7/Gnai3/Trim13/Nod1/Plekhf1/Trim68/Foxo3/Nprl3/Pim2/Slc25a4/Smo/Ticam1/Trp53inp2/Atf6/Lrsam1/Tbk1/Trim27/Zc3h12a/Atg2a/Atg13/Atg7/Kat5/Tfeb/Bnip3/Svip/Trim8/Triml2/Hmgb1/Mid2/Nod2/Optn/Vdac1/Wdr45/Wipi1/Hpse/Irgm1/Trim5/Trim65/Tsc1/Ager/Clec16a/Gpsm1/Prkaa2/Snx18/Foxo1/Lrrk2/Sn…
GO:0008360	regulation of cell shape	151	-0.27562	-3.58276	4.70924e-06	6.62973e-05	3.5773e-05	Palm/Rac3/Rhof/Rnd2/Rnd3/Wasf3/Coro1a/Crk/Fam171a1/Plxnb3/Rhob/Zmpste24/Ccl12/Cdc42ep5/Mkln1/Rac1/Rhog/Arap1/Dmtn/Cfdp1/Fmnl1/Itga7/Plxna4/S100b/Syne3/Arhgap15/Arhgef18/Bves/Ermn/P2ry1/Rhobtb1/Brwd3/Cdc42ep1/Myh14/Aldoart1/Anxa1/Cdc42ep4/Cfl1/Ezr/Rhou/Shroom3/Brwd1/Fmnl2/Parvb/Plxna3/Sh3kbp1/Slc9a3r1/Gm14137/Ptk2b/Rhoc/Rhoq/Tbccd1/Tpm1/Arhgdia/Fmnl3/Gas2/Plxnc1/Rhobtb3/Cdc42ep3/Fn1/Icam1/Myl12a/D…
GO:0030010	establishment of cell polarity	145	-0.27977	-3.56961	4.70924e-06	6.62973e-05	3.5773e-05	Amot/Flot2/Frmd4b/Gpsm2/Ndc80/Pafah1b1/Pard3/Sh3bp1/Sipa1l3/Amotl2/Map2/Tcf15/Fbxw11/Jam3/Krit1/Prkcz/Ptk7/Spag5/Vangl2/Camsap3/Eya1/Fgf10/Hsp90aa1/Mad2l1/Nde1/Spry1/Syne4/Ust/Cfl1/Dock8/Fgf13/Hes1/Pak1/Coro7/Frmd4a/Golph3/Lmna/Ndel1/Scrib/Slc9a3r1/Spry2/Plekhg3/Ptk2b/Traf3ip2/Gsn/Wnt5a/Gja1/Igf1r/Ophn1/Fbf1/Ttc8/Fat1/Llgl1/Mark2/Dctn1/Dynlt1b/Wee1/Arhgef2/Cdk5rap2/Myh9/Tcirg1/Bccip/Rnf41/Prkci/R…
GO:0072665	protein localization to vacuole	62	-0.319255	-2.84374	4.77344e-06	6.70514e-05	3.61799e-05	Snx16/Tnfaip3/Vps25/Vps36/Lhcgr/Gpr137b/Mon1a/Rab7/Vamp7/Ap4m1/Glmp/Zfyve16/Gcc2/Kptn/Ncoa4/Rock2/Atp13a2/Cd81/Lamtor5/Rtn4/Smurf1/Vps41/Vps13a/Ap3b1/Hgs/Sorl1/Szt2/Pik3r4/Gga3/Sort1/Vps37b/Ap3d1/Stam/Vps28/M6pr/Vps4a/Gnptab/Nedd4/Vps13d/Vps13c/Lamp2
GO:1901532	regulation of hematopoietic progenitor cell differentiation	32	-0.441251	-2.8681	4.78591e-06	6.70772e-05	3.61938e-05	Tcf15/Myb/N4bp2l2/Mettl14/Hes1/Pdcd2/Zbtb1/Sos1/Prkdc/Ythdf2/Sos2/Spi1/Setd1a/Nfe2l2/Notch1/Hspa9/Dpf2/Eif2ak2/Ap2a2/Cdk6/Fnip1/Flt1/Flcn/Dhx36/Kdr/Vegfa
GO:0042594	response to starvation	170	-0.267411	-3.61298	4.94762e-06	6.91899e-05	3.73338e-05	Tfeb/Tnrc6a/Atg5/Bhlha15/Ehmt2/Eif2ak3/Gba/Fbxo22/Gas2l1/Kptn/Lars/Wdr45/Wipi1/Sik2/Tbl2/Clec16a/Cpeb4/Foxk1/Hnrnpl/Itfg2/Prkaa2/Rraga/Rragb/Rragd/Wdr59/Foxo1/Ifi204/Lrrk2/Pik3c3/Vps41/Eif2ak4/Mybbp1a/Nfe2l2/Sesn1/Atf4/Ddit3/Dnajc15/Hcrt/Atf2/Dap/Mapk3/Tbc1d5/Ulk1/Wrn/Pik3c2a/Trp53/Wipi2/Eif2s1/Szt2/Tcf7l2/Zfp36/Nupr1l/Pik3r4/Atf3/Bcas3/Eif2ak2/Fads1/Bcl2/Depdc5/Jmy/Map3k5/Prkag2/Ralb/Rptor/Srebf…
GO:0033674	positive regulation of kinase activity	410	-0.16327	-3.0575	4.99775e-06	6.97363e-05	3.76286e-05	Stox1/Tab1/Tab2/Tyro3/Vangl2/Vav2/Agap2/Ephb2/Ephb4/Gpr39/Hsp90aa1/Pdgfa/Ppp2r3c/Snx9/Stap1/Syk/Tcl1b5/Tdgf1/Tpx2/Unc119/Acvr2b/Fgfr3/Lyn/Map2k3/Nedd9/Pak1/Xrcc6/Adam9/Atp2b4/Dstyk/Erp29/Il34/Map2k6/Pde5a/Ptpn1/Stradb/Taok3/Tlr9/Ttbk1/Vegfc/App/Cdc25b/Chrna3/Dag1/Epha2/Flt4/Malt1/Pkd2/Ptk2b/Telo2/Tnfsf11/Ace/Axin1/Erbb3/Nab2/Nod2/Tnfsf15/Wnt5a/Als2/Bad/Ccnd3/Egr1/Erbb4/Igf1r/Incenp/Irgm1/Itgb1bp1…
GO:0032091	negative regulation of protein binding	90	-0.294226	-3.101	5.0905e-06	7.08737e-05	3.82423e-05	Gsk3b/Hnrnpk/Tmc8/Aurkb/Cdkn2a/Senp2/Tfip11/Atp2a2/Aurka/Camk1/Map2/Gnl3l/Pim2/Atp2a3/Disc1/Dnajb2/Ppara/Psen2/Actb/Ctsz/Gper1/Bag2/Pex14/Ttbk1/Ace/Epb41l5/Zfpm1/Itgb1bp1/Pdgfb/Gtf2f1/Mecp2/Nog/Pin1/Ttbk2/Ccm2l/Ifit2/Lrrk2/Rgma/Adrb2/Id1/Lrpap1/Dtnbp1/Mapk3/Adam15/Sorl1/Dab2/Ralb/Wfikkn2/Park7/Dkk1/Dhrs7b/Styx/Akt1/Carm1/Dvl1/Mapk8/Mitd1/Tmbim6/Usp33/Nes/Xirp1/Dysf/Ptprf/Rock1/Sympk/Kdm1a/B2m
GO:0030521	androgen receptor signaling pathway	35	-0.432392	-2.93644	5.15336e-06	7.15908e-05	3.86293e-05	Rnf6/Phb/Tcf21/Foxh1/Ncor2/Zmiz1/Fkbp4/Dab2/Park7/Pias2/Ube3a/Sirt1/Ep300/Kdm3a/Safb2/Hdac1/Sfrp1/Ddx17/Smarca4/Kdm5d/Ncor1
GO:0051962	positive regulation of nervous system development	346	-0.175364	-3.07223	5.1976e-06	7.20467e-05	3.88753e-05	Hap1/Lrrc4b/Musk/Numb/Oxt/Slitrk6/Smo/Tle6/Xrcc2/Cbln2/Dbn1/Disc1/Dmrta2/E2f1/Ephb2/Flrt2/Flrt3/Itpka/Spint1/St8sia2/Tiam1/Bin1/Fbxo31/Gper1/Hes1/Lyn/Nkx6-1/Pak1/Rab11a/Sema5a/Stau2/Xrcc6/Zfp365/Bmp2/Il34/Man2a1/Ndel1/Plxna3/Ss18l1/Tnfrsf1b/Vamp7/Vegfc/Zfp335/Atp5g1/Cdkl5/Clcf1/Dag1/Faim/Fbxw8/Kalrn/Khdc3/Smarcd3/Spen/Tnik/Ace/Actr3/Bcl11a/Gsx2/Nlgn2/Ntn1/Plxnc1/Slitrk4/Twf2/Xrcc4/Clstn1/Etv5/Fmr…
GO:0045787	positive regulation of cell cycle	339	-0.184804	-3.23005	5.34532e-06	7.39318e-05	3.98924e-05	Mrgprb2/Ooep/Pggt1b/Plcg2/Rps6kb1/Sox15/Topaz1/Ccnb1/Cdc6/Cdt1/Cul3/Fgf8/Foxg1/Hoxa13/Lfng/Mrgprb1/Nr4a3/Pim1/Thoc1/Usp2/Wnt4/Xrcc3/Anp32b/Aurkb/Ccny/Ccpg1/Cdc7/Chek1/Gpsm2/Kcna5/Mrgpra9/Ncaph2/Ndc80/Pafah1b1/Rhno1/Tal1/Aurka/Ccdc57/Fam83d/Mad1l1/Ncapg2/Rara/Tert/Wiz/Cdc16/Egfr/Fbxo5/Kif3b/Mrgpra6/Mta3/Ncapg/Nsmce2/Nusap1/Orc1/Racgap1/Rad51c/Rb1/Spag5/Stox1/Ythdc2/BC004004/Birc5/Cdc14b/Fgf10/Mad2…
GO:0007018	microtubule-based movement	375	-0.171723	-3.14463	5.47732e-06	7.55918e-05	4.07881e-05	Hspb1/Mgarp/Nme7/Rasgrp1/Rgn/Rsph4a/Rsph6a/Ttll9/Cfap70/Dync2li1/Gapdhs/Kif12/Kif14/Kif18a/Kifc2/Map6/Nek10/Neurl1a/Spag6l/Tacr3/Tekt4/Tex101/Adcy10/Chrna7/Dlg2/Insl6/Qrich2/Rab21/Slc9b2/Tekt5/Traf3ip1/Ttc29/Ttc30b/Agbl4/Cacna1e/Catsperd/Ccdc63/Ccdc65/Ccr6/Cfap221/Clip3/Dnah8/Iqcf1/Kif23/Klc3/Lca5l/Mreg/Spag16/Spata33/Tekt1/Tekt2/Tex43/Catsper1/Ccnyl1/Dnah1/Eno4/Ift140/Ift52/Ift74/Kif24/Uchl1/Ada…
GO:0051225	spindle assembly	103	-0.347934	-3.86619	5.529e-06	7.61384e-05	4.10831e-05	Aurkb/Gpsm2/Kifc1/Ndc80/Aurka/Sac3d1/2610002M06Rik/Clasp2/Fbxo5/Kif3b/Nek2/Racgap1/Spag5/Rcc1/Tpx2/Tubgcp2/Vps4b/Ccdc61/Rab11a/Eml3/Zfp207/Khdc3/Chek2/Map9/Stag1/Incenp/Kif11/Kif2a/Tubgcp6/Ccnb2/Cep97/Cdc20/Mapre2/Mapre3/Senp6/Chmp4b/Prc1/Rnf4/Smc3/Haus6/Stag2/Arhgef10/Bccip/Tubgcp5/Aaas/Aspm/Dicer1/Haus7/Cenpe/Haus8/Plk1/Tubgcp3/Smc1a/Spice1/Flna/Hnrnpu/Tubb5/Chmp7/Pibf1/Tubgcp4/Ino80/Chmp4c/Kpn…
GO:0006399	tRNA metabolic process	160	-0.267249	-3.53528	5.57763e-06	7.66408e-05	4.13541e-05	Gtpbp3/Mars2/Nsun4/Osgep/Polr3k/Pop1/Rpp25l/Trmt5/Tsen15/Dtwd1/Hars/Pop5/Qtrt1/Rpp38/Thumpd1/Thumpd3/Tsen34/Bcdin3d/Dtwd2/Pus7/Rpp25/Thumpd2/Trmt13/Kars/Pop4/Trmt10a/Trmt11/Aars2/Ankrd16/Exosc2/Lars2/Nsun3/Slfn8/Trmt10c/Trmt1l/Trmu/Tyw5/Dus1l/Ftsj1/Gatc/Lsm6/Nars2/Nsun6/Pars2/Trdmt1/Trnt1/Tyw3/Zbtb8os/Elp5/Exosc7/Farsa/Mettl6/Pus1/Pusl1/Rpp40/Trub1/Gatb/Trmt6/Vars2/Wars/Adat2/Ddx1/Nsun2/Slfn9/Tar…
GO:0030516	regulation of axon extension	108	-0.273104	-3.10337	5.65899e-06	7.74213e-05	4.17753e-05	Sema5b/Trim46/Zfyve27/Gsk3b/Mapt/Myo5b/Tnr/Wnt3a/Aatk/Pafah1b1/Eif2b2/Map2/Plxna4/Trpv2/Clasp2/Dbn1/Disc1/Slit2/Ccr5/Nkx6-1/Pak1/Rab11a/Sema5a/Ndel1/Plxna3/Rtn4r/Sema6b/Ttl/Atp5g1/Cdkl5/Actr3/Ntn1/Twf2/Wnt5a/Fn1/Ifrd1/Sema4b/Limk1/Rnf6/Map3k13/Rtn4/Cyfip1/Megf8/Ptprs/Sema4d/Srf/Cdkl3/Ntrk3/Dbnl/Lrp1/Sema3b/Ilk/Rufy3/Dip2b/Mgll/Sema7a/Bmpr2/Cttn/Sema4c/Apoe/Nrg1/Anapc2/Sema6d/Sema6a/Sin3a/Sema3f/R…
GO:0060999	positive regulation of dendritic spine development	63	-0.320332	-2.88269	5.64966e-06	7.74213e-05	4.17753e-05	Nlgn1/Reln/D16Ertd472e/Mapk6/Pak3/Shank1/Camk2b/Palm/Cask/Foxo6/Grn/Nlgn3/Cux2/Hnrnpk/Rac1/Pafah1b1/Camk1/Il2/Dbn1/Ephb2/Itpka/Cfl1/Stau2/Cdkl5/Kalrn/Actr3/Itsn1/Nlgn2/Fmr1/Opa1/Caprin2/Dnm1l/Mecp2/Llph/Eef2k/Dbnl/Psen1/Cpeb3/Mfn1/Pbrm1/Shank3/Actr2/Dlg5/Xlr3b/Apoe/Arf1/Caprin1/Nr3c1/Nrg1/Tsc2/Ppp1r9a/Mfn2/Crebbp/Dhx36/Mtor/Zmynd8
GO:0051303	establishment of chromosome localization	76	-0.298582	-2.87534	5.79139e-06	7.90612e-05	4.26602e-05	Spdl1/Becn1/Cdc23/Chmp1b/Fmn2/Spo11/Chmp1a/Ccnb1/Cdt1/Cul3/Kifc5b/Aurkb/Kif22/Ndc80/Seh1l/Fam83d/Mad1l1/Rrs1/2610002M06Rik/Spag5/Birc5/Cenpf/Nde1/Nuf2/Vps4b/Cenpq/Cep63/Rab11a/Eml3/Ndel1/Ttl/Kif2b/Actr3/Incenp/Terf1/Dctn2/Sun1/Cdca8/Champ1/Chmp4b/Kif2c/Zw10/Cenpe/Eml4/Trappc12/Actr2/Spice1/Atm/Hnrnpu/Chmp7/Pibf1/Brca2/Chmp4c/Kpnb1/Nudc/Cenpc1/Vps4a/Chmp5/Mlh1/Pinx1/Dync1h1/Numa1/Chmp2a
GO:0010613	positive regulation of cardiac muscle hypertrophy	36	-0.415437	-2.8837	5.90514e-06	8.02666e-05	4.33106e-05	Fdps/Rock2/Edn1/Hand2/Pin1/Mef2a/Trpc3/Twf1/Ptk2/Nr3c1/Trip10/Akap6/Prkca/Sirt1/Pde9a/Camk2d/Rock1/Mef2c/Parp2/Ppp3ca/Mtor/Bmp10
GO:0014742	positive regulation of muscle hypertrophy	36	-0.415437	-2.8837	5.90514e-06	8.02666e-05	4.33106e-05	Fdps/Rock2/Edn1/Hand2/Pin1/Mef2a/Trpc3/Twf1/Ptk2/Nr3c1/Trip10/Akap6/Prkca/Sirt1/Pde9a/Camk2d/Rock1/Mef2c/Parp2/Ppp3ca/Mtor/Bmp10
GO:0030865	cortical cytoskeleton organization	61	-0.32867	-2.90468	5.92688e-06	8.03889e-05	4.33766e-05	Nlgn1/Rhoh/Rnd1/4930544G11Rik/Llgl2/Rac3/Rhof/Rnd2/Rnd3/Tnf/Rhob/Trpv4/Rac1/Rhog/Pafah1b1/Fmnl1/Fhod1/Racgap1/Rhobtb1/Synpo/Ppp2r3c/Ezr/Fmnl2/Plec/Pls1/Anln/Epb41l1/Ikbkb/Rhoc/Rhoq/Fmnl3/Rhobtb3/Fhod3/Rock2/Akap11/Rhobtb2/Llgl1/Nckap1/Epb41l2/Ect2/Ehd2/Rhod/Rtkn/Dlg1/Epb41l3/Actn1/Arf6/Pdcd6ip/Tln1/Strip1/Wdr1/Rock1/Epb41/Cdk5/Calr
GO:0051271	negative regulation of cellular component movement	289	-0.193422	-3.24752	6.05847e-06	8.19973e-05	4.42445e-05	Cd63/Clasp2/Cldn3/Epha1/Erdr1/Foxo3/Hrg/Il1rn/Klf4/Krit1/Mctp1/Prl7d1/Ptger4/Abhd6/Dach1/Dbn1/Dpep1/Dpp4/Emilin1/Magi2/Mmp28/Mmrn2/Plcb1/Robo4/Slit2/Stap1/Ada/Adarb1/Bin1/Ccr5/Cfl1/Frmd5/Hyal2/Slurp1/Srgap3/Thy1/Atp2b4/Ccl25/Cdh1/Cited2/Fuz/Limch1/Rap2b/Serpine1/Slc9a3r1/Cnn2/Dag1/Dll4/Podn/Ptprg/Tpm1/Arhgdia/Hmgb1/Stard13/Erbb4/Itgb1bp1/Pdgfb/Pik3r2/S1pr2/Stat3/Ager/Coro1c/Ldlrad4/Lrch1/Mecp2/No…
GO:0051348	negative regulation of transferase activity	246	-0.203637	-3.2106	6.17199e-06	8.33549e-05	4.4977e-05	Pif1/Ptpro/Src/Tesk1/Trib1/Tsg101/Zfyve28/Aida/Dbndd2/Mapk7/Mapk8ip1/Mvp/Ptk6/Rb1/Rpl23/Uchl1/Camk2n2/Dbndd1/Gadd45a/Gadd45g/Hhex/Pcp4/Pik3ip1/Pkib/Sfrp5/Taf7/Tigar/Cav1/Dusp16/Gnaq/Men1/Parp3/Pip4k2a/Pip4k2c/Prkar1b/Ptprc/Ptprj/Rps7/Slc8a3/Fam72a/Gsk3b/Hexim1/Lats1/Lilrb4a/Mapt/Prdx3/Srcin1/Trp73/Adar/Cdkn2a/Fbxo7/Prkar2b/Ptpn6/Usp44/Wars/Bub1b/Cdk5rap3/Csk/Midn/Adora2a/Cblc/Chp1/Epha1/Fbxo5/Fem…
GO:1902850	microtubule cytoskeleton organization involved in mitosis	136	-0.293202	-3.64656	6.1925e-06	8.34532e-05	4.503e-05	Wdr62/Aurkb/Gpsm2/Kifc1/Ndc80/Pafah1b1/Aurka/Fsd1/2610002M06Rik/Clasp2/Fbxw11/Kif3b/Nek2/Nusap1/Racgap1/Eya1/Fgf10/Mad2l1/Nde1/Nuf2/Rcc1/Spry1/Tpx2/Vps4b/Ccdc61/Rab11a/Eml3/Ndel1/Pcnt/Spry2/Zfp207/Khdc3/Chek2/Map9/Stag1/Kif11/Kif2a/Kif4/Bora/Cep97/Dctn2/Mecp2/Nin/Tubg2/Cdc20/Cep126/Chmp4b/Dctn1/Dynlt1b/Prc1/Ralbp1/Smc3/Arhgef2/Cdk5rap2/Dlgap5/Stag2/Arhgef10/Bccip/Tubg1/Aaas/Zw10/Cenpe/Eml1/Plk1/H…
GO:0048008	platelet-derived growth factor receptor signaling pathway	61	-0.327788	-2.89689	6.30438e-06	8.47798e-05	4.57459e-05	Mir875/Ptpn1/Slc9a3r1/Phf14/Ptpn11/Tiparp/Itgb3/Pdgfb/Pdgfd/Sgpl1/Hgs/Bcr/Lrp1/Ptpn2/Fer/Cbl/Hip1/Bcar1/F3/Myo1e/Pten/Arid5b/Rapgef1/Plekha1/Pdgfrb/Myocd/Iqgap1/Cspg4/Abl1/Pdap1/Ndrg4/Ift20/Gab1/Inppl1/Vegfa/Txnip
GO:0010390	histone monoubiquitination	26	-0.479	-2.86599	6.42067e-06	8.616e-05	4.64906e-05	Pcgf1/Rnf2/Ring1/Uhrf1/Pcgf5/Rnf40/Leo1/Cdc73/Pcgf2/Pcgf6/Ctr9/Bmi1/Rnf20/Cul4b/Trim37/Scml2/Pcgf3/Wac/Atxn7l3/Ddb1/Ddb2/Rybp/Rnf168
GO:0060038	cardiac muscle cell proliferation	61	-0.327528	-2.89459	6.60639e-06	8.84639e-05	4.77337e-05	Wnt2/Ccnb1/Fgf9/Mir133a-2/Pim1/Rbpj/Trp73/Cdk20/Meis1/Mapk11/Rxrb/Tgfbr1/Foxp1/Nkx2-5/Cited2/Prkar1a/Rxra/Cdk1/Apc/Cxadr/Erbb4/Gja1/Tbx20/Nog/Tgfbr2/Zfpm2/Smad1/Ncam1/Notch1/Vgll4/Bmpr1a/Jarid2/Fgfr2/Mapk14/Fgf1/Arid2/Gata4/Nrg1/Yap1/Pten/Hdac2/Sav1/Mir1a-2/Tgfbr3/Fgfr1/Mef2c/Gata6/Hey2/Bmp10
GO:0060541	respiratory system development	249	-0.214355	-3.36484	6.67057e-06	8.91341e-05	4.80954e-05	Jmjd6/Mycn/Numb/Ptk7/Tab1/Tbx4/Vangl2/Dnaaf1/Eya1/Fgf10/Gng8/Pdgfa/Phox2b/Pkdcc/Psen2/Smpd3/Spry1/Wnt7b/Acvr2b/Ada/Ctsz/Fgfr3/Fgfrl1/Foxp1/Hes1/Mir302b/Spef2/Edaradd/Fuz/Man2a1/Rarg/Spry2/Wt1/Dag1/Flt4/Loxl3/Nkiras1/Nphp3/Phf14/Ace/Aimp2/Foxp4/Hmgb1/Mir367/Ppp3r1/Rcn3/Wnt5a/Wwp1/Ano1/Ctsh/Errfi1/Hhip/Hspb11/Rpgrip1l/Sox2/Adamts2/Ascl1/Atxn1/Nog/Slc23a1/Smchd1/Srsf6/Tgfbr2/Tshz3/Tulp3/Zfpm2/Dhcr7/…
GO:0035019	somatic stem cell population maintenance	56	-0.345821	-2.91073	6.80214e-06	9.07e-05	4.89403e-05	Taf6l/Tfap2c/Elf5/Klf10/Rbpj/Sox9/Cdkn2a/Vps72/Erdr1/Vangl2/Bmp7/Fgf10/Gata2/Rest/Sall1/Bcl9/Fgfr3/Hes1/Tcf7l1/Cul4a/Taf5l/Apc/Sox2/Nog/Spi1/Ski/Kit/Ascl2/Ldb2/Tcf7l2/Hmga2/Lig4/Yap1/Ldb1/Zfp36l2/Zhx2/Sfrp1/Bcl9l/Lrp5/Sox4/Kat6a/Prdm16/Raf1/Pax8/Lbh
GO:0016579	protein deubiquitination	121	-0.314939	-3.76765	6.83047e-06	9.08568e-05	4.90249e-05	Otud3/Tada2b/Taf6l/Ubxn1/Usp30/Otulin/Stambp/Usp16/Usp2/Usp31/Usp5/Otub2/Stambpl1/Tank/Usp35/Usp44/Usp45/Usp51/Usp37/Cyld/Otub1/Taf10/Tnfaip3/Uchl5/Usp25/Usp47/Dnajb2/Spata2/Supt7l/Tada3/Tnip1/Usp1/Usp12/Usp39/Zc3h12a/Otud5/Usp11/Usp36/Otud7b/Taf12/Usp26/Cops5/Josd1/Taf5l/Usp15/Eif3f/Sgf29/Usp3/Usp38/Usp18/Usp42/Usp34/Usp46/Usp40/Zranb1/Taf2/Tada1/Usp7/Atxn7/Kat2a/Sart3/Usp21/Otud4/Uchl3/Vcpip1/M…
GO:0030522	intracellular receptor signaling pathway	205	-0.236766	-3.43517	6.84271e-06	9.08568e-05	4.90249e-05	Nkx3-1/Nodal/Plin5/Taf7/Vdr/Calcoco1/Dhx58/Esr1/Hspa1a/Ifih1/Igtp/Jak2/Klf2/Ntrk2/Rnf34/Tkfc/Cry2/Ghrhr/Heyl/Lats1/Otulin/Pim1/Strn3/Trerf1/Zc3hav1/Rnf135/Slc46a2/Tifa/Lacc1/Oas3/Peg13/Rara/Rwdd1/Slc15a2/Stard10/Trim68/Ywhah/Aldh1a2/Daxx/Tnfaip3/Trip4/Fam120b/Nr3c2/Prcp/Riok3/Rora/Rxrb/Foxp1/Gper1/Nfkbia/Pak1/Tbx1/Vps11/Bmp2/Cited2/Mn1/Nlrx1/Nr1h2/Peli3/Rarg/Rora/Tmf1/Ufm1/Zbtb7a/Alpk1/Clpb/Rxra/…
GO:0001933	negative regulation of protein phosphorylation	326	-0.182207	-3.11894	6.9788e-06	9.24691e-05	4.98949e-05	Pard6a/Ptpro/Tesk1/Trib1/Tsg101/Zfyve28/Aida/Dbndd2/Epm2a/Gfra2/Impact/Mapk7/Mapk8ip1/Mlxipl/Mvp/Ocln/Ptk6/Rb1/Tmed2/Ttc36/Uchl1/Atg14/Camk2n2/Ctdspl/Dbndd1/Gadd45a/Gadd45g/Hhex/Igf1/Il18/Kirrel/Pcp4/Pkib/Ppp1r15b/Ppp4r2/Prr5l/Rassf2/Sfrp5/Taf7/Zbed3/Bax/Cav1/Dusp16/Gnaq/Men1/Prkar1b/Ptprc/Ptprj/Slc8a3/Ccnb1/Fam72a/Gpd1l/Grem1/Gsk3b/Hexim1/Insm1/Jun/Lats1/Lilrb4a/Lrrk1/Pid1/Smad6/Spink1/Srcin1/Tr…
GO:0047496	vesicle transport along microtubule	46	-0.367665	-2.83518	6.99801e-06	9.25292e-05	4.99273e-05	Snapin/Ap3b2/Ap3m2/Dync1i1/Kif5a/Trim46/Kifc1/Pafah1b1/Madd/Map2/Fbxw11/Hap1/Prkcz/Borcs5/Nde1/Bloc1s5/Ndel1/Vamp7/Kif1a/Kif1b/Cln3/Bloc1s2/Mecp2/Rab1a/Kif13a/Trak2/Ap3b1/Ap3m1/Dtnbp1/Htt/Stk11/Bloc1s3/Kif5b/Fyco1/Ap3d1/Ap3s2/Map2k1/Trak1/Bloc1s1/Dync1h1
GO:0051494	negative regulation of cytoskeleton organization	160	-0.264992	-3.50542	7.02217e-06	9.26545e-05	4.99949e-05	Ssh3/Tmod2/Tpm1/Gas2l1/Gsn/Twf2/Apc/Camsap2/Fhod3/Met/Smad4/Plekhh2/Rdx/Specc1l/Swap70/Ttbk2/Cav3/Kank3/Scin/Sptb/Nav3/Arhgef2/Camsap1/Cdk5rap2/Gmfb/Kank2/Twf1/Pik3ca/Trim37/Dyrk1a/Fkbp4/Atxn7/Eml4/Kat2a/Map3k1/Mphosph8/Shank3/Wasf2/Ccdc84/Cdh5/F11r/Inpp5k/Mkks/Nubp1/Stmn1/Evl/Inpp5j/Prkcd/Kank1/Lmod2/Pak2/Flii/Sptan1/Arhgap28/Kat2b/Ssh2/Tmod3/Tubb4a/Ppfia1/Add3/Taok1/Arhgef7/Phldb2/Map1b/Tmsb10/…
GO:1903364	positive regulation of cellular protein catabolic process	137	-0.29523	-3.69483	7.11112e-06	9.34371e-05	5.04172e-05	Rchy1/Rnf14/Rnf144b/Zyg11b/Ankib1/Clu/Dact1/Egf/Trim67/Cav1/Cdc20b/Hspa1a/Klhl40/Ldlr/Sumo3/Dda1/Gsk3b/Hspbp1/Mkrn2/Nub1/Tmem67/Usp5/Bbs7/Ccdc22/Rnft2/Zer1/Arih2/Aurka/Osbpl7/Rnf180/Rnf185/Rnf217/Rnft1/Sirt6/Tnfaip3/Trib3/Disc1/Dnajb2/Hsp90aa1/Prickle1/Psen2/Sh3rf1/Smad7/Ubqln1/Ezr/Mdm2/Rnf40/Vps11/Atg7/Bag2/Cbfa2t3/Ecscr/Gclc/Trib2/Fbxl5/Fbxw8/Fzr1/Gba/Ptk2b/Rnf144a/Axin1/Chfr/Det1/Fbxo22/Fmr1/A…
GO:0003170	heart valve development	57	-0.331179	-2.82049	7.10374e-06	9.34371e-05	5.04172e-05	Heyl/Matr3/Pitx2/Rbpj/Robo2/Smad6/Sox9/Slit3/Nfatc1/Rb1/Zbtb14/Emilin1/Pde2a/Prdm1/Slit2/Fgfrl1/Mdm2/Bmp2/Tnfrsf1b/Zfpm1/Smad4/Tbx20/Dchs1/Tgfbr2/Zfpm2/Notch1/Rb1/Bmpr1a/Robo1/Jag1/Tnfrsf1a/Gata4/Bmpr2/Nos3/Adamts9/Tie1/Notch2/Hectd1/Aplnr/Sox4/Hey1/Mef2c/Gja5/Mtor/Mdm4/Hey2
GO:0043484	regulation of RNA splicing	146	-0.277365	-3.55286	7.35486e-06	9.64389e-05	5.20369e-05	Rps26/Rrp1b/Snrnp70/Gm12666/Khdrbs3/Rbfox1/Rbmx/Srsf1/Srsf2/Zbtb7a/Rbm3/Zfp326/Fxr2/Hmx2/Puf60/Rbm12b1/Rbm7/Celf1/Fmr1/Fam50a/Hnrnph1/Hnrnpl/Polr2a/Prpf19/Srsf6/Ern1/Hnrnph3/Qk/Rbm17/Rbm38/Rbm4/Rbm10/Fus/Ncl/Nova2/Srsf4/Raver2/Rbm22/Srsf9/Dyrk1a/Akt2/Larp7/Ccnl1/Rbm25/U2af2/Hnrnpu/Rps13/Sf1/Khdrbs1/Mbnl1/Mbnl2/Pcbp4/Zpr1/Dazap1/Ncbp1/Srrm1/Ptbp1/Clk1/Tia1/Tmbim6/Acin1/Rbm4/Son/Setx/Sfswap/Ddx17/R…
GO:1901215	negative regulation of neuron death	244	-0.215794	-3.37003	7.43156e-06	9.72425e-05	5.24705e-05	Nfatc4/Ntrk1/Pin1rt1/Rnu12/Sct/Tfap2a/Braf/Chl1/Cntfr/Cx3cl1/Gabra5/Gclm/Glp1r/Grik2/Set/Amigo2/Faim2/Gdnf/Igf1/Mdk/Ngf/Pcp4/Prkcg/Slc30a10/Sod2/Tigar/Bax/Bok/Coro1a/Esr1/Foxb1/Grn/Il27ra/Jak2/Kras/Ncoa7/Ntrk2/Pou4f1/Six1/Abcc1/Bcl2l1/Ccl12/Csf1/Eno2/Fgf8/Gpnmb/Gsk3b/Hras/Inpp5a/Jun/Mtnr1b/Nr4a3/Prdx3/Stambp/Trp73/Wnt3a/Adam8/Btbd10/Fbxo7/Grm7/Npy/Tert/Adora2a/C5ar1/Cited1/Dlx1/Smo/Tyro3/Vstm2l/X…
GO:0030324	lung development	218	-0.224438	-3.35704	7.51553e-06	9.81376e-05	5.29535e-05	Aldh1a2/Cebpa/Fendrr/Fgf7/Jmjd6/Mycn/Numb/Ptk7/Tab1/Tbx4/Vangl2/Dnaaf1/Eya1/Fgf10/Pdgfa/Pkdcc/Psen2/Smpd3/Spry1/Wnt7b/Acvr2b/Ada/Ctsz/Fgfr3/Foxp1/Hes1/Mir302b/Man2a1/Spry2/Dag1/Flt4/Loxl3/Nkiras1/Nphp3/Phf14/Ace/Aimp2/Foxp4/Hmgb1/Mir367/Ppp3r1/Rcn3/Wnt5a/Wwp1/Ctsh/Errfi1/Hhip/Hspb11/Sox2/Adamts2/Ascl1/Atxn1/Nog/Slc23a1/Srsf6/Tgfbr2/Tshz3/Zfpm2/Dhcr7/Elk1/Heg1/Nkx2-9/Tcf21/Itga3/Ncor2/Srf/Ap3b1/Cu…
GO:0050000	chromosome localization	78	-0.302644	-2.98794	7.54336e-06	9.82975e-05	5.30398e-05	Spdl1/Becn1/Cdc23/Chmp1b/Fmn2/Spo11/Chmp1a/Iffo1/Ccnb1/Cdt1/Cul3/Kifc5b/Aurkb/Kif22/Ndc80/Seh1l/Fam83d/Mad1l1/Rrs1/2610002M06Rik/Spag5/Birc5/Cenpf/Nde1/Nuf2/Vps4b/Cenpq/Cep63/Rab11a/Eml3/Lmna/Ndel1/Ttl/Kif2b/Actr3/Incenp/Terf1/Dctn2/Sun1/Cdca8/Champ1/Chmp4b/Kif2c/Zw10/Cenpe/Eml4/Trappc12/Actr2/Spice1/Atm/Hnrnpu/Chmp7/Pibf1/Brca2/Chmp4c/Kpnb1/Nudc/Cenpc1/Vps4a/Chmp5/Mlh1/Pinx1/Dync1h1/Numa1/Chmp2a
GO:0051056	regulation of small GTPase mediated signal transduction	218	-0.224433	-3.35697	7.59951e-06	9.88249e-05	5.33244e-05	Gm5127/Kras/Mmd2/Rap1gap2/Rasal1/Stk19/Arfgef3/Bnip2/Csf1/Cul3/Eps8l3/Hras/Itgav/Stambp/Amot/Bcl6/Cadm4/Col3a1/Gpr4/Sh3bp1/Sipa1l3/Tnk1/Arhgap26/Eps8l1/F2rl2/Iqsec3/Madd/Psd3/Rabgef1/Arhgap24/Arhgap25/Arhgef18/Auts2/Chn1/Mcf2l/P2ry10/Ssx2ip/Abl2/Ephb2/Fgf10/Kbtbd7/Lpar2/Slit2/Spry1/Kctd13/Arhgap19/Arhgap42/Cgnl1/Dennd4a/Icmt/Lpar4/Net1/Rtn4r/Spry2/Cd2ap/Cyth2/Mapkap1/Rap1gap/Rgl2/Sos1/Tnfaip1/Arh…
GO:0016052	carbohydrate catabolic process	133	-0.290954	-3.62315	7.88828e-06	0.000102369	5.52368e-05	Actn3/Adrb1/Aldoart1/Ddit4/Gck/Cbfa2t3/Gapdh/Gpd1/Pgd/Zbtb7a/App/Neu1/Abhd10/Gaa/Hmgb1/Adpgk/Bad/Nudt5/Ppp1cb/Stat3/Bpgm/Foxk1/Galt/Hdac4/Prkaa2/Eif6/Hk1/Gusb/Man2c1/Pgam1/Ppp1ca/Sord/Arl2/Galk1/Psen1/Pgk1/Trp53/Ldha/Tpi1/Aldoa/Git1/Jmjd8/Ogdh/Slc4a4/Ctbs/Hk2/Prkag2/Eno1b/Naga/Ppp1r3c/Pygl/Pfkl/Hif1a/Ep300/Hdac4/Rb1cc1/Pgam2/Entpd5/Nupr1/Aldoart2/Foxk2/Lrp5/Ppargc1a/Mpi/Gm10358/Idnk/Pygb/Slc4a1/P…
GO:0046622	positive regulation of organ growth	60	-0.331462	-2.89803	7.91935e-06	0.000102561	5.53404e-05	Sash3/Cdk1/Erbb4/Fdps/Tbx20/Edn1/Hlx/Pin1/Zfpm2/Ncam1/Notch1/Prox1/Bmpr1a/Fgfr2/Mapk14/Gata4/Nr3c1/Nrg1/Yap1/Trip10/Akap6/Sirt1/Akt1/Ybx3/Tgfbr3/Fgfr1/Mef2c/Parp2/Mtor/Acacb/Gata6/Hey2/Bmp10
GO:0010614	negative regulation of cardiac muscle hypertrophy	33	-0.446256	-2.9833	7.96782e-06	0.000102978	5.55651e-05	Zfp418/Pi16/Ppara/Trim63/Foxp1/Pak1/Atp2b4/Lmna/Tnfrsf1b/Tomm70a/Errfi1/Smad4/Cav3/Foxo1/Fbxo32/Ctdp1/Mlip/Notch1/Rgs4/Jarid2/Akap1/Tnfrsf1a/P2rx4/Smad3/Gsk3a/Yy1/Bmp10
GO:1990928	response to amino acid starvation	46	-0.365887	-2.82146	8.04804e-06	0.000103802	5.60097e-05	Tfeb/Eif2ak3/Kptn/Lars/Hnrnpl/Itfg2/Rraga/Rragb/Rragd/Wdr59/Eif2ak4/Sesn1/Atf4/Atf2/Dap/Mapk3/Ulk1/Eif2s1/Szt2/Atf3/Eif2ak2/Depdc5/Map3k5/Eif2b1/Mapk8/Flcn/Mtor/Nprl2/Larp1
GO:1900076	regulation of cellular response to insulin stimulus	75	-0.300686	-2.8895	8.08914e-06	0.000104119	5.61809e-05	Nucks1/Ptpre/Ankrd26/Ncoa5/Ptpn11/Opa1/Snx5/Myo5a/Irs1/Mir143/Slc27a4/Pip4k2b/Rela/Ptpn2/Sorl1/Tns2/Inpp5k/Prkcd/Uso1/Kank1/Adipor1/Gkap1/Prkca/Sirt1/Lpl/Myo1c/Gnai2/Gsk3a/Tsc2/Sorbs1/Appl2/Osbpl8/Ptprf/Grb14/Atp2b1/Mfn2/Prkaa1/Nucb2/Grb10/Inppl1
GO:0006644	phospholipid metabolic process	342	-0.169522	-2.9966	8.22238e-06	0.000105618	5.69899e-05	Pemt/Pigm/Pigs/Pla2g2c/Plb1/Plpp1/Sgms2/Sh3yl1/Socs3/Tamm41/Them5/Apoa5/Aspg/Cds1/Chka/Cln8/Gpat2/Impa1/Inpp5f/Mtm1/Mtmr1/Mtmr11/Pcsk9/Pla2g12b/Pla2g2a/Pla2g2f/Pla2g4f/Plcb2/Plcd4/Plscr1/Pnpla3/Pon1/Abca8a/Dgke/Enpp7/Fam126a/Gde1/Gpcpd1/Htr2a/Idi2/Lpcat2b/Nr1h3/Plppr3/Socs7/Abhd12b/Atg14/Becn1/Bscl2/Cdipt/Csf1r/Dgkg/Hexb/Mtmr2/Pi4k2b/Piga/Pla2g4d/Stoml2/Cyp2w1/Dbi/Inpp5d/Ldlr/Mppe1/Mtmr10/Pcx/Pig…
GO:0043535	regulation of blood vessel endothelial cell migration	90	-0.287428	-3.02935	8.35688e-06	0.000107128	5.78044e-05	Alox12/Amot/Sh3bp1/Csnk2b/Vash1/Cib1/Hrg/Klf4/Prl7d1/Gata2/Mmrn2/Prcp/Anxa1/Igf2/Map2k3/Stat5a/Atp2b4/Vegfc/Dll4/Epha2/Hmgb1/Stard13/Itgb1bp1/Pdgfb/Pik3r2/Atp5b/Mecp2/Nfe2l2/Notch1/Fbxw7/Hdac7/Map2k5/Adam17/Pik3c2a/Sp1/Ets1/Prkd2/Acvrl1/P2rx4/Pdcd10/Apoe/Jup/Atp5a1/Meox2/Nos3/Rgcc/Hif1a/Prkca/Sirt1/Akt1/Nus1/Plcg1/Plk2/Akt3/Rhoj/Hdac9/Nf1/Map3k3/Fgfr1/Mef2c/Abl1/Thbs1/Kdr/Vegfa
GO:0097300	programmed necrotic cell death	45	-0.371171	-2.83816	8.59272e-06	0.000109928	5.93152e-05	Tnf/Zbp1/Bax/Bok/Cav1/Traf2/Itpk1/Tnfrsf23/Mutyh/Ripk3/Casp6/Cyld/Ipmk/Slc25a4/Nlrp1a/Spata2/Mlkl/Casp8/Cflar/Fadd/Ripk1/Dnm1l/Tlr3/Irf3/Rnf31/Map3k7/Trp53/Casp1/Rbck1/Map3k5/Pygl/Trpm7/Asah1/Alkbh7/Mapk8/Nupr1/Birc2/Ybx3/Birc2/Ppif
GO:0071824	protein-DNA complex subunit organization	150	-0.264578	-3.4075	8.70968e-06	0.000111198	6.00009e-05	Smarcd2/Sox9/Supt16/Taf13/Anp32b/Dr1/Kntc1/Rnf8/Ssrp1/Grwd1/Kat6b/Naa60/Oip5/Taf8/Vps72/Daxx/Rad51/Rad51c/Taf10/Tnp1/Ptma/Cenpi/Gtf2f2/Asf1a/Cenpv/Mcm3ap/Nap1l3/Taf12/Cand1/Cenpp/Gtf2h5/Smarcd3/H1f0/Hells/Hmgb1/Nasp/Cebpg/Pole3/Rad52/Terf1/Chaf1a/Chd1/Shprh/Cdc45/Senp6/Brd2/Rnf4/Cenpt/Dlgap5/Nap1l1/Taf2/Baz1a/Brf1/Mcm2/Taf3/Dicer1/Trp53/Cenpe/Cenpn/Sart3/Trappc12/Tspyl4/Cenpk/Arid2/Smarca5/Sycp3/…
GO:0051099	positive regulation of binding	177	-0.252753	-3.4695	8.752e-06	0.000111513	6.01706e-05	Cln5/Csf3/Eif3e/Mmp9/Pin1rt1/Pon1/Pou4f2/Spon1/Trim21/Gcg/Irf4/Parp9/Rb1/Spta1/Tunar/Vtn/Cldn5/Dact1/Egf/Igf1/Larp6/Ngf/Ramp1/Rasl2-9/Trim6/Txn1/Cav1/Jak2/Men1/Pou4f1/Cdt1/Ebf2/Gsk3b/Lfng/Myod1/Pitx2/Sppl3/Wnt3a/Ephb6/Hip1r/Map1lc3b/Amfr/Rara/Tert/Klf4/Krit1/Plcl1/Rb1/Ticam1/Trib3/Abl2/Acd/Rpl11/Spag8/Tiam1/Hes1/Pygo2/Uchl1os/Aktip/Bmp2/Hipk2/Plaur/App/Eif2ak3/Hipk1/Nphp3/Rfng/Stk3/Ace/Actr3/Arrb…
GO:0031063	regulation of histone deacetylation	41	-0.3951	-2.87645	8.92126e-06	0.00011344	6.12106e-05	Lrrk2/Tcf21/Ncor2/Trp53/Kat2a/Zzz3/Prkd2/Smarca5/Pml/Kdm5a/Baz2a/Sirt1/Ctbp1/Nipbl/Sap30bp/Aplnr/Yeats2/Akap8/Akap8l/Ncor1/Mbip/Vegfa
GO:0072655	establishment of protein localization to mitochondrion	89	-0.285662	-2.97825	8.96717e-06	0.000113566	6.12785e-05	Nol3/Pmpcb/Tomm70a/Pdcd5/Timm44/Tomm40l/Bcs1l/Timm23/Trmt10b/Tomm34/Lrrk2/Romo1/Aifm1/Bag3/Hk1/Timm21/Ap3b1/Cox18/Ddit3/Dnajc15/Pam16/Parl/Fbxw7/Timm17b/Tomm40/Dnlz/Mterf4/Timm10/Agk/Hk2/Hsph1/Immp1l/Tspo/Samm50/Akt1/Gsk3a/Mipep/Timm17a/Rala/Bnip3l/Mfn2/Pmpca/Atpif1/Ddit3/Oxa1l/Prkaa1/Hspa4/Grpel1
GO:0033144	negative regulation of intracellular steroid hormone receptor signaling pathway	39	-0.399213	-2.8397	8.9506e-06	0.000113566	6.12785e-05	Foxp1/Vps11/Zbtb7a/Cnot2/Brca1/Arntl/Phb/Tcf21/Foxh1/Ncor2/Kank2/Per1/Zfp366/Cnot1/Hmga2/Dab2/Pias2/Sirt1/Hdac1/Sfrp1/Phb2/Smarca4/Isl1/Clock/Ncor1/Lbh/Calr
GO:0086001	cardiac muscle cell action potential	57	-0.327526	-2.78937	8.98968e-06	0.000113623	6.13092e-05	Kcne3/Snta1/Cxadr/Kcne4/Cav3/Trpm4/Kcne1/Kcnn2/Ank2/Dlg1/Scn1b/Scn5a/Flna/Jup/Slmap/Camk2d/Ank3/Ctnna3/Akap9/Cacnb2/Rnf207/Kcnq1/Gja5/Tmem161b/Cacna1g/Pkp2/Dsp/Cacna1c/Ryr2/Dmd
GO:0031503	protein-containing complex localization	188	-0.239759	-3.37551	9.02223e-06	0.000113806	6.14082e-05	Traf3ip1/Ttc30b/Dnm3/Drd3/H3f3a/Klc3/Lca5l/Nlgn1/Nptn/Reln/Zdhhc3/Anks1b/Cacng2/Exoc3l2/Ghsr/Ift140/Ift52/Ift74/Stx3/Arc/Drd4/Rasl2-9/Rps15/Snapin/Akap5/Cacng5/Kif5a/Mak/Nptx2/Pick1/Cep131/Dlg3/Dync2h1/Dynll1/Gsk3b/Hras/Ift122/Lrrc7/Myo5b/Rapgef4/Stx4a/Cluap1/Dlg4/Dzip1/Exoc3l4/Seh1l/Ssna1/Cep112/Rrs1/Ttc26/Wdr19/Bbs1/Hap1/Kif3b/Kif5c/Lca5/Nacc2/Numb/Prkcz/Ssx2ip/Tnfaip2/Ttc21a/Ttc21b/Tyrobp/Birc…
GO:1902116	negative regulation of organelle assembly	41	-0.394775	-2.87409	9.07641e-06	0.000114261	6.16536e-05	Scfd1/Limk2/Ehmt2/Tbc1d7/Tchp/Ccp110/Mphosph9/Sec22b/Smad4/Cep97/Cav3/Lrrk2/Chmp4b/Arhgef2/Cdk5rap2/Odf2l/Trim37/Kat2a/Map4/Smcr8/Fez2/Yap1/Kat2b/Nupr1/Cdk10/Tmem39a/Mfn2/Dnm2
GO:0060491	regulation of cell projection assembly	195	-0.231038	-3.285	9.11847e-06	0.000114562	6.18159e-05	Myo3b/Palm/Rab3ip/Wdpcp/Abi2/Atg3/Atmin/Cav1/Espn/Mak/Mien1/Pfn2/Plxnb3/Sdccag8/Syne1/Bbs4/Cdc42ep5/Dock11/Dynll1/Eps8l3/Gsk3b/Hras/Odf2/Plek2/Prl2c2/Rab17/Rac1/Rhog/Tmem67/Arap1/Def8/Dmtn/Dzip1/Pld1/Was/Eps8l1/Evi5l/Prkcq/Zmynd10/Arhgap24/Auts2/Cyld/Daam2/Hap1/Hrg/Kctd17/Pqbp1/Cdc42ep1/Cntrob/Dbn1/Ephb2/Rab5a/Slit2/Stap1/Tgfbr1/Abi3/Arpc2/Cdc42ep4/Cfl1/Mns1/Stau2/Cep120/Fuz/Limk2/Ndel1/Plppr5/An…
GO:0007041	lysosomal transport	106	-0.324725	-3.65541	9.30593e-06	0.000116685	6.29613e-05	Ubxn6/Vps4b/Bin1/Gak/Hook3/Rab7/Stx7/Vps11/Aktip/Vamp7/Vps52/Ap4m1/Zfyve16/Epg5/Gcc2/Hook1/Ncoa4/Als2/Cln3/Rilp/Snx27/Tgfbrap1/Atp13a2/Clec16a/Uevld/Ankfy1/Vps33a/Vps41/Chmp4b/Kif13a/Trak2/Vps39/Ap3b1/Hgs/Scyl2/Ccdc91/Lrp1/Mvb12a/Rab12/Tmem106b/Igf2r/Sorl1/Vps54/Gga3/Sort1/Vcp/Arf1/Lyst/Chmp7/Tpcn2/Vps35/Ap3d1/Chmp4c/Hgsnat/Plekhm1/M6pr/Vps4a/Chmp5/Vps53/Trak1/Ap1g1/Gnptab/Nedd4/Psap/Mgrn1/Lamp2/…
GO:0044728	DNA methylation or demethylation	84	-0.285365	-2.91069	9.35744e-06	0.000117098	6.31842e-05	Ppm1d/Tdrkh/Wt1/Zfp57/Ehmt2/Alkbh1/Alkbh4/Hells/Tet3/Brca1/Kdm1b/Trim28/Bend3/Fto/Mecp2/Spi1/Apex1/Bmi1/Apobec2/Dubr/Ezh2/Mta2/Pik3ca/Usp7/Kcnq1ot1/Mphosph8/Mbd4/Otud4/Pld6/Smarca5/Rlf/Usp9x/Rsl1/Baz2a/Grhl2/Tet1/Tet2/Gsk3a/Alkbh3/Dnmt1/Ehmt1/Atf7ip/Atf7ip/Dnmt3a/Smarca4/Prmt5/Kmt2a/Kmt2e
GO:0031507	heterochromatin assembly	77	-0.381048	-3.72152	9.45027e-06	0.000117792	6.35588e-05	Hat1/L3mbtl3/Ctcf/Gnas/Rb1/Rrp8/Sirt6/Dnmt3b/Morc2b/Bahd1/Cbx8/Cenpv/Ppm1d/Zfp57/Phf8/Znfx1/Axin1/H1f0/Hells/Morc2a/Pole3/Trim28/Bend3/Ctr9/Mbd2/Mecp2/Smchd1/Mbd3/Zfp445/Ezh2/Rb1/Pik3ca/Dicer1/Kcnq1ot1/Mphosph8/Kmt2b/Hmga2/Kmt2d/Smarca5/Ubtf/Pphln1/Rif1/Baz2a/Sin3a/Sirt1/Tet1/Ctbp1/Hdac1/Setdb1/Ndn/Phf2/Dnmt1/Atf7ip/Ezh1/Ubr2/Atf7ip/Dnmt3a/Smarca4/Kdm1a/Samd1/Tpr/Uty
GO:0051310	metaphase plate congression	62	-0.310975	-2.76998	9.44293e-06	0.000117792	6.35588e-05	Ccnb1/Cdt1/Cul3/Kifc5b/Aurkb/Kif22/Ndc80/Seh1l/Fam83d/Mad1l1/Rrs1/2610002M06Rik/Spag5/Cenpf/Nuf2/Vps4b/Cenpq/Rab11a/Eml3/Ttl/Kif2b/Incenp/Dctn2/Cdca8/Champ1/Chmp4b/Kif2c/Zw10/Cenpe/Eml4/Trappc12/Spice1/Hnrnpu/Chmp7/Pibf1/Brca2/Chmp4c/Kpnb1/Nudc/Cenpc1/Vps4a/Chmp5/Mlh1/Pinx1/Dync1h1/Numa1/Chmp2a
GO:0014902	myotube differentiation	127	-0.302308	-3.71397	9.49926e-06	0.000118169	6.37623e-05	Mmp14/Myh9/Notch1/Bin3/Ehd2/Smyd1/Casp1/Mapk14/Dmpk/Spg11/Cdon/Neo1/Adamts5/Bcl2/Sort1/Acta1/Pmp22/Capn2/Klf5/Piezo1/Xbp1/Ptgfrn/Hdac4/Thra/Dysf/Gpx1/Hdac9/Sik1/Myocd/Ppp3ca/Rbm24/Mtor/Cav2/Lmod3/Atp11a/Rcan1/Csrp3/Dmd/Scgb3a1
GO:0070972	protein localization to endoplasmic reticulum	70	-0.309383	-2.88247	9.7607e-06	0.000121183	6.53882e-05	Spcs3/Srp14/Ssr3/Btf3/Os9/Gabarapl2/Sgtb/Bcap29/Rer1/Ankrd13c/Gja1/Naca/Sec61a2/Spcs1/Srp54a/Ddrgk1/Lrrk2/Rtn4/Sec61b/Sec63/Vapa/Chmp4b/Zfand2a/Mia3/Tram2/Ank2/Grik5/Kdelr3/Ppp1r15a/Sec61a1/Edem1/Rab3gap2/Srp68/Ubac2/Rab10/Sec16a/Srprb/Gbf1/Herpud1/Kdelr2/Srp72/Bag6/Sgta/Sec62/Hspa5/Ryr2
GO:0051403	stress-activated MAPK cascade	235	-0.209099	-3.21878	9.80164e-06	0.000121452	6.55335e-05	Hmgcr/Mapk11/Mecom/Naip5/Plcb1/Sh3rf1/Wnt16/Wnt7b/Zc3h12a/Ezr/Fgfr3/Map2k3/Tnfrsf19/Bmp2/Hacd3/Hipk2/Map2k6/Stradb/Taok3/App/Cops5/Flt4/Klhdc10/Ptk2b/Rell1/Stk3/Tnfsf11/Tnik/Axin1/Hmgb1/Irak4/Lmnb1/Nod2/Wnt5a/Arl6ip5/Emc10/Ercc6/Igf1r/Map3k10/Met/Ripk1/Ager/Gadd45b/Hand2/Map4k2/Mapkbp1/Myd88/Slamf1/Spi1/Traf4/Cav3/Foxo1/Igbp1/Lrrk2/Map3k13/Dab2ip/Tlr3/Dusp22/Per1/Atf2/Dusp1/Map2k2/Map4k4/Mapk3/St…
GO:0032231	regulation of actin filament bundle assembly	108	-0.263403	-2.99314	1.01013e-05	0.000124919	6.74045e-05	Pfn2/Serpinf2/Wnt11/Arhgef5/Bbs4/Rac1/Rhpn2/Wnt4/Arap1/Arhgap6/Was/Pdlim4/Prkcq/Arhgef18/Clasp2/Epha1/Fhod1/Nf2/Ptger4/Synpo/Dbn1/Tgfbr1/Alms1/Cfl1/Pak1/Arhgef10l/Asap3/Cgnl1/Coro2b/Limch1/Sorbs3/Rhoc/Tpm1/Arhgef15/Ppm1e/Rapgef3/Sh3pxd2b/Itgb1bp1/Met/Pik3r2/Rock2/Synpo2l/Tsc1/Cd47/Limk1/Rdx/Swap70/Ttc8/Kank3/Tacr1/Id1/Kank2/Arhgef10/Ppm1f/Pxn/Map3k1/Shank3/Wasf2/Ccdc88a/F11r/Inpp5k/Mkks/Stmn1/Evl…
GO:0021915	neural tube development	191	-0.245877	-3.4934	1.01367e-05	0.000125112	6.75086e-05	Pax6/Sall2/Sema3c/Traf3ip1/Traf6/Alx1/Hes3/Kdm6a/Mthfd1l/Sdc4/Tfap2a/Tgif1/Ift140/Ift52/Lrp2/Tmed2/Dact1/Folr1/Gbx2/Gorab/Gsc/Nodal/Sfrp5/Spint2/Tcf7/Tmem107/Apaf1/Bcl10/Foxb1/Hes5/Prkacb/Rps7/Sec24b/Trim71/Bbs4/Enah/Fgf8/Gas1/Gli2/Grhl3/Ift122/Itpk1/Tbc1d32/Wnt3a/Zic5/Cdk20/Cluap1/Dzip1l/Fkbp8/Tctn1/Gli3/Lmo4/Rara/Rnf220/Sufu/Wdr19/Aldh1a2/Atp6ap2/Ipmk/Lhx2/Ptk7/Smo/St14/Vangl2/Abl2/Bmp7/Brpf1/C…
GO:0090092	regulation of transmembrane receptor protein serine/threonine kinase signaling pathway	243	-0.210972	-3.29319	1.01861e-05	0.000125476	6.77046e-05	Bmp7/Cdkn2b/Cer1/Emilin1/Fgf10/Gdf6/Htra1/Magi2/Ppara/Smad7/Spry1/Tdgf1/Tgfbr1/Zfp423/Zfyve9/Acvr1b/Acvr2b/Dand5/Fbn2/Gdf5/Hes1/Htra3/Scube3/Bmp2/Bmp8a/Cited2/Furin/Hipk2/Spry2/Ube2o/Zbtb7a/Bmp5/Glg1/Il17f/Spg20/Spred2/Tob1/Trim33/Twsg1/1700037H04Rik/Axin1/Bmp15/Nepn/Wnt5a/Lats2/Smad4/Tbx20/Crim1/Inha/Ldlrad4/Lrg1/Nog/Pin1/Sulf1/Tgfbr2/Bmp6/Cav3/Lemd3/Pmepa1/Rgma/Ski/Smurf1/Sostdc1/Itga3/Lemd2/Gd…
GO:1903363	negative regulation of cellular protein catabolic process	73	-0.303423	-2.88302	1.02544e-05	0.000126071	6.80261e-05	Map1a/Nell1/Prkcg/Senp1/Aqp11/Klhl40/Rps7/Sco1/Ubxn1/Sdcbp/Cdkn2a/Cdk5rap3/Sufu/Atraid/Caml/Uchl5/Usp25/Alad/Psen2/Rpl11/Csnk2a2/Gabarapl2/Furin/Hipk2/Svip/Trim39/Ophn1/Ric1/Bag5/Clec16a/Ddrgk1/Dab2ip/Tlk2/Ccar2/N4bp1/Epha4/Psen1/Gipc1/Usp7/Csnk2a1/Eif3h/Rpl5/Park7/Pml/Rgp1/Usp14/Vps35/Wac/Laptm4b/Styx/Anks1/Hsp90ab1/Rybp/Smarcc1/Usp19/Bag6/Sgta/Anxa2/Ogt
GO:0034620	cellular response to unfolded protein	82	-0.294204	-2.93272	1.03481e-05	0.000126975	6.85138e-05	Tmed2/Tmem33/Eif2a/Hspa1l/Yod1/Abca7/Bax/Bok/Hspa1a/Pacrg/Stc2/Tmtc4/Creb3/Vapb/Amfr/Cdk5rap3/Ern2/Hspa14/Atf6b/Creb3l2/Daxx/Hspa13/Atf6/Hspd1/Serp1/Serp2/Tm7sf3/Nck2/Ptpn1/Bhlha15/Cops5/Creb3l1/Eif2ak3/Optn/Tbl2/Ddrgk1/Dnajc10/Crebrf/Ern1/Bag3/Eif2ak4/Nfe2l2/Wfs1/Atf4/Ddit3/Hspa9/Ptpn2/Abcb10/Eif2s1/Pdia6/Ppp1r15a/Hsf1/Atf3/Eif2ak2/Hspb8/Qrich1/Pmp22/Xbp1/Ep300/Derl1/Herpud1/Tmbim6/Dnajc3/Ufl1/D…
GO:0010594	regulation of endothelial cell migration	164	-0.262157	-3.48047	1.04434e-05	0.000127788	6.89526e-05	Mmrn2/Prcp/Slit2/Zc3h12a/Anxa1/Foxp1/Igf2/Map2k3/Plpp3/Sema5a/Stat5a/Adora2b/Atp2b4/Pdcd6/Vegfc/Bsg/Dll4/Epha2/Flt4/Ptk2b/Hmgb1/Pik3cb/Stard13/Wnt5a/Emc10/Itgb1bp1/Itgb3/Met/Pdgfb/Pdpk1/Pik3r2/Rock2/Ager/Atp5b/Mecp2/Dab2ip/Nfe2l2/Nr2f2/Lgmn/Notch1/Prox1/Fbxw7/Hdac7/Map2k5/Sparc/Adam17/Dicer1/Pik3c2a/Sp1/Cxcl13/Mir218-1/Svbp/Ets1/Fgf1/Prkd2/Bcas3/Acvrl1/Bmpr2/P2rx4/Pdcd10/Apoe/Jup/Atp5a1/Bcar1/Meo…
GO:0060412	ventricular septum morphogenesis	46	-0.36272	-2.79705	1.04549e-05	0.000127788	6.89526e-05	Wnt11/Heyl/Pitx2/Rbpj/Robo2/Slit3/Nfatc1/Vangl2/Slit2/Smad7/Tgfbr1/Fgfrl1/Hes1/Nkx2-5/Cited2/Wnt5a/Zfpm1/Smad4/Nog/Tgfbr2/Zfpm2/Egln1/Notch1/Prox1/Bmpr1a/Robo1/Lrp6/Fgfr2/Bmpr2/Nos3/Sav1/Aplnr/Sox4/Hey1/Rbm15/Tgfbr3/Gja5/Hey2
GO:0001952	regulation of cell-matrix adhesion	120	-0.313494	-3.74954	1.05199e-05	0.000128335	6.92475e-05	Csf1/Epha3/Grem1/Gsk3b/Muc4/Plau/Plet1/Rac1/Wnt4/Arhgap6/Bcl6/Cdkn2a/Dmtn/Skap1/Cib1/Clasp2/Epha1/Fmn1/Hrg/Prkcz/Camsap3/Disc1/Tdgf1/Cfl1/Thy1/Ccl25/Col16a1/Gpm6b/Limch1/Lims1/Serpine1/Vegfc/Ajap1/Dag1/Ptk2b/Epb41l5/Pik3cb/Ptpn11/Hpse/Itgb1bp1/Itgb3/Plekha2/Tsc1/Coro1c/Efemp2/Rcc2/Pcsk5/Dusp22/Mmp14/Cdh13/Dapk3/Lrp1/Map4k4/Ppm1f/Adam15/Dicer1/Ilk/Rhod/Jag1/Bcas3/Dusp3/Ptk2/Acvrl1/Bcl2/Ddr1/Efna5/…
GO:0010827	regulation of glucose transmembrane transport	84	-0.282741	-2.88392	1.06156e-05	0.000129252	6.97421e-05	Fgf21/Klf15/Rhoq/Ace/Erbb3/Opn3/Ptpn11/Erbb4/Met/Pea15a/Repin1/Stxbp4/Edn1/Mef2a/Nfe2l2/Irs1/Ahi1/C2cd5/Prkci/Mapk14/Rap1a/Akt2/Inpp5k/Prkcd/Hk2/Prkca/Rasa1/Ak1/Adipor2/Akt1/Gsk3a/Sorbs1/Appl2/Osbpl8/Slc25a27/Irs2/Mfn2/Stxbp3/Appl1/Grb10/Ednra/Pth/Insr/Rnasel
GO:0034101	erythrocyte homeostasis	145	-0.274451	-3.50176	1.07376e-05	0.000130238	7.02743e-05	Adar/Bcl6/Dmtn/Prmt1/Rps14/Tal1/Acvr2a/Cdk5rap3/L3mbtl3/Ncapg2/Foxo3/Hoxb6/Ireb2/Jmjd6/Lmo2/Mafb/Rb1/Slc11a2/Gata2/Pla2g10/Plcb1/Acvr1b/Gfi1b/Lyn/Stat5a/Tcf3/Adgrf4/Alas1/Cited2/Sh2b3/Zbtb7a/Lyar/Axin1/Gas2l1/Trim10/Zfpm1/Cebpg/Prkdc/Stat3/Stat5b/Adgrf5/Ankrd54/Spi1/Ampd3/Kat7/Setd1a/Axl/Kit/Srf/Rb1/Rps24/Sp3/Hspa9/Inhba/Klf13/Fech/Ptpn2/Rps6/Sp1/Abcb10/Mapk14/Zfp36/Ets1/Nfe2l1/Stat1/Arid4a/Mb/Ub…
GO:0031330	negative regulation of cellular catabolic process	232	-0.215551	-3.31536	1.07659e-05	0.000130238	7.02743e-05	Lepr/Lrig2/Qk/Rpl23/Traf5/Ttc36/Becn1/Dnd1/Gdnf/Map1a/Mtmr2/Nampt/Nell1/Npc1/Plin5/Prkcg/Senp1/Tigar/Timp3/Adra1a/Aqp11/Dbi/Klhl40/Lzts1/Rps7/Sco1/Timp4/Traf2/Trdmt1/Ubxn1/Usp30/Eif4enif1/Hnrnpd/Sdcbp/Cdkn2a/Cptp/Dffa/Mcl1/Tirap/Cdk5rap3/Nsun2/Slc11a1/Sufu/Taf15/Atraid/Caml/Dhx34/Mfsd2a/Parn/Ptpn3/Tnfaip3/Uchl5/Usp25/Alad/E2f1/Paip1/Phf23/Psen2/Rpl11/Slirp/Csnk2a2/Gabarapl2/Nmnat1/Qsox1/Scfd1/Usp…
GO:0001945	lymph vessel development	31	-0.434744	-2.78864	1.07792e-05	0.000130238	7.02743e-05	Sox18/Svep1/Vash1/Lgals12/Nfatc1/Syk/Acvr2b/Tbx1/Tmem204/Vegfc/Epha2/Flt4/Lgals8/Heg1/Nr2f2/Clec14a/Prox1/Ptpn14/Efnb2/Acvrl1/Bmpr2/Ppp3cb/Tie1/Pkd1/Kdr/Vegfa
GO:0033047	regulation of mitotic sister chromatid segregation	46	-0.361586	-2.7883	1.07557e-05	0.000130238	7.02743e-05	Spdl1/Tex14/Becn1/Anapc15/Ccnb1/Cdt1/Xrcc3/Aurkb/Kntc1/Ndc80/Usp44/Bub1/Bub1b/Mad1l1/Fbxo5/Birc5/Mad2l1/Lcmt1/Gen1/Pcid2/Zfp207/Khdc3/Anapc15-ps/Klhl22/Apc/Pttg1/Cdk5rap2/Zw10/Cenpe/Plk1/Trip13/Zwilch/Bub3/Atm/Hnrnpu/Ik/Psmg2/Dync1li1/Rad21/Tpr/Numa1
GO:0050808	synapse organization	469	-0.148051	-2.90219	1.09932e-05	0.000132571	7.1533e-05	Gpc6/Grid2/Lhfpl4/Lrfn3/Lrp8/Lrrc4c/Negr1/Srgn/Srpx2/Vstm5/Zdhhc15/Zdhhc2/Ache/Adgrf1/Amigo3/Ctnna2/Cttnbp2/Dnm3/Igsf9/Il10ra/Il1rapl1/L1cam/Nfasc/Nfatc4/Nlgn1/Nptn/Ntrk1/Pgrmc1/Ptpro/Reln/Slc8a2/Wnt7a/Arhgap22/Asic2/Cacnb4/Cacng2/Col4a1/Colq/Frmpd4/Ghsr/Glra3/Grin2b/Lingo2/Ntng1/Pak3/Ppfia3/Shank1/Unc13a/Amigo2/Arc/Atp2b2/C1ql1/Camk2b/Chrna1/Dact1/Gabrg2/Gdnf/Htr1a/Mtmr2/Nrxn2/Nrxn3/Oxtr/Palm/Sd…
GO:0071900	regulation of protein serine/threonine kinase activity	333	-0.179216	-3.09507	1.10477e-05	0.000132973	7.17499e-05	Prkar2a/Rb1/Tab1/Tnfaip3/Trib3/Uvrag/Vangl2/Bmp7/Cdkn2b/Gpr39/Hmgcr/Pdgfa/Spry1/Syk/Tcl1b5/Tdgf1/Actb/Ccna2/Ccng2/Ccni/Hyal2/Lyn/Pak1/Thy1/Adam9/Atp2b4/Bmp2/Erp29/Il34/Map2k6/Pde5a/Ptpn1/Sh2b3/Spry2/Taok3/Tlr9/Trib2/App/Gba/Pkd2/Prkar1a/Ptk2b/Sos1/Telo2/Tnfsf11/Axin1/Nod2/Pik3cb/Wnt5a/Apc/Ccnd3/Incenp/Irgm1/Lats2/Map3k10/Pdgfb/Pdgfd/Ager/Ccnb2/Edn1/Map4k2/Blm/Cav3/Cdk5rap1/Ern1/Heg1/Lrrk2/Map3k13…
GO:0035148	tube formation	175	-0.24631	-3.36396	1.11476e-05	0.00013392	7.2261e-05	Hnf1b/Ift52/Lrp2/Tmed2/Atoh8/Egf/Folr1/Gdnf/Nodal/Sfrp5/Sox8/Spint2/Apaf1/Bcl10/Hes5/Prkacb/Rps7/Sdccag8/Sec24b/Six1/Trim71/Bbs4/Eda/Enah/Fgf8/Grem1/Grhl3/Ift122/Sox9/Wnt4/Zic5/Cdk20/Cluap1/Tctn1/Ywhaz/Lmo4/Pik3cd/Rara/Ret/Sufu/Ipmk/Irx2/Lhx2/Ptk7/St14/Vangl2/Abl2/Bmp7/Brpf1/Cecr2/Fgf10/Fzd6/Mmrn2/Phactr4/Prickle1/Sall1/Spint1/Cfl1/Sall4/Shroom3/Wnt6/Casp8/Cdh1/Cited2/Fuz/Hs2st1/Osr1/Rarg/Scrib/B…
GO:0099518	vesicle cytoskeletal trafficking	70	-0.306926	-2.85957	1.11891e-05	0.000134162	7.2392e-05	Myo15/Snapin/Ap3b2/Ap3m2/Dync1i1/Kif5a/Trim46/Myo1f/Myo1h/Myo5b/Kifc1/Pafah1b1/Madd/Map2/Fbxw11/Hap1/Myo7a/Prkcz/Borcs5/Myo1d/Nde1/Tanc2/Bloc1s5/Ndel1/Vamp7/Kif1a/Kif1b/Myo6/Cln3/Bloc1s2/Mecp2/Rab1a/Kif13a/Myo5a/Trak2/Ap3b1/Ap3m1/Dtnbp1/Wasl/Htt/Stk11/Bloc1s3/Kif5b/Myo19/Myo1b/Fyco1/Myo1e/Myo1c/Ap3d1/Ccdc186/Ap3s2/Myo5c/Actn4/Map2k1/Trak1/Bloc1s1/Dync1h1
GO:0051100	negative regulation of binding	153	-0.272174	-3.57606	1.14019e-05	0.000136455	7.36288e-05	Gsk3b/Hnrnpk/Jun/Myod1/Tmc8/Aurkb/Cdkn2a/Senp2/Sri/Tfip11/Wapl/Ankrd33/Atp2a2/Aurka/Camk1/Map2/Gnl3l/Lhx2/Nek2/P2ry1/Pim2/Smo/Atp2a3/Disc1/Dnajb2/E2f1/Gemin2/Ppara/Psen2/Rest/Actb/Ctsz/Gper1/Mad2l2/Pex19/Smim6/Bag2/Pex14/Ttbk1/Rap1gap/Ace/Epb41l5/Zfp90/Zfpm1/Btaf1/Itgb1bp1/Pdgfb/Gtf2f1/Hand2/Mecp2/Nog/Pin1/Ttbk2/Ccm2l/Ifi204/Ifit2/Lrrk2/Rgma/Adrb2/Ddit3/Id1/Lrpap1/Dtnbp1/Fbxw7/Mapk3/Psen1/Adam15/…
GO:0007178	transmembrane receptor protein serine/threonine kinase signaling pathway	365	-0.165354	-2.97935	1.15054e-05	0.000137432	7.41563e-05	Bmp7/Cdkn2b/Cer1/Emilin1/Fgf10/Gdf6/Htra1/Magi2/Ppara/Smad7/Smpd3/Spry1/Sub1/Tdgf1/Tgfbr1/Zfp423/Zfyve9/Acvr1b/Acvr2b/Dand5/Fbn2/Gcnt2/Gdf5/Hes1/Htra3/Scube3/Adam9/Bmp2/Bmp8a/Cited2/Furin/Hipk2/Mir130a/Mir181c/Spry2/Ube2o/Zbtb7a/Bmp5/Glg1/Il17f/Mir145b/Spg20/Spred2/Tob1/Trim33/Twsg1/Usp15/1700037H04Rik/Axin1/Bmp15/Nepn/Ovol2/Wnt5a/Egr1/Lats2/Smad4/Stat3/Tbx20/Crim1/Inha/Ldlrad4/Lrg1/Mtmr4/Myd88/N…
GO:0051495	positive regulation of cytoskeleton organization	190	-0.242946	-3.43872	1.20088e-05	0.000143088	7.72083e-05	Epha1/Fhod1/Fmn1/Magel2/Nf2/Spag5/Synpo/Ccl27a/Cdc42ep1/Cfl2/Snx9/Stap1/Tgfbr1/Trim27/Vps4b/Arpc2/Bin1/Cdc42ep4/Cfl1/Nck2/Pak1/Sema5a/Arhgef10l/Cep120/Limch1/Lmod1/Plxna3/Sorbs3/Gm14137/Ptk2b/Rhoc/Tpm1/Actr3/Arhgef15/Gsn/Ppm1e/Rapgef3/Sh3pxd2b/Apc/Cdc42ep3/Icam1/Itgb1bp1/Met/Rock2/Slain2/Synpo2l/Tsc1/Cd47/Edn1/Limk1/Mecp2/Nin/Swap70/Whamm/Cav3/Fes/Nckap1/Scin/Tacr1/Cdc42ep2/Cyfip1/Dctn1/Grb2/Nav3…
GO:0038066	p38MAPK cascade	51	-0.347924	-2.8073	1.20242e-05	0.000143088	7.72083e-05	Prmt1/Ulk4/Nr2c2/Cyld/Gdf6/Zc3h12a/Ezr/Fgfr3/Map2k3/Bmp2/Rell1/Emc10/Met/Ager/Gadd45b/Hand2/Spi1/Cav3/Dab2ip/Per1/Atf2/Dusp1/Stk39/Mapk14/Zfp36/Dlg1/Phlpp1/Map3k5/Hsph1/Mink1/Mapkapk2/Dusp10/Map3k4/Map3k3/Sash1/Zfp36l1/Mfhas1/Pja2/Vegfa
GO:0006887	exocytosis	392	-0.163876	-3.03741	1.31294e-05	0.000155945	8.41456e-05	Lgi3/Milr1/Nrxn1/Rab11fip1/Rab3a/Syt4/Syt8/Sytl1/Cadps/Ccl5/Cd300a/Cftr/Chrna5/Chrna7/Clnk/Cplx2/Fgr/Gata1/Grin3a/Grm4/Hck/Lat2/Nrn1/Otof/Rab13/Rab21/Rab3d/Rab9/Sycn/Tmem167/Trim9/Cdk5r2/Fcer1a/Fga/Gcgr/Il1rapl1/Il4/Kcnh1/Napb/Nlgn1/Prkcb/Sdc4/Syt12/Syt2/Sytl5/Trim72/Tsg101/Unc13d/Wnt7a/Adra2a/Braf/Cacnb4/Exoc3l2/Fgb/Gab2/Glra3/Htr2a/Klrc2/Mrgprx2/Ppfia3/Prss12/Rab8b/Scamp1/Scamp5/Stx3/Stxbp5l/Sy…
GO:0010332	response to gamma radiation	45	-0.362896	-2.77489	1.33072e-05	0.00015776	8.5125e-05	Sod2/Tigar/Bax/Men1/Ptprc/Zmpste24/Bcl2l1/Ddias/Hras/Tmem109/Fancd2/Cryab/Xrcc2/Mdm2/Xrcc6/Gtf2h5/Atr/Chek2/Xrcc4/Egr1/Ercc6/Prkdc/Elk1/Rnf4/Tlk2/Wrn/Trp53/Hsf1/Bcl2/Atm/Lig4/Pml/Yap1/Pnp/Brca2/Gpx1/Bak1/Kdm1a/Prkaa1
GO:0006356	regulation of transcription by RNA polymerase I	29	-0.444038	-2.78675	1.33628e-05	0.000158122	8.532e-05	Nol11/Maf1/Pdcd7/Dedd/Dhx33/Heatr1/Eif2ak3/Lyar/Phf8/Wdr75/Atf4/Ncl/Pwp1/Ippk/Wdr43/Ppp1r15a/Smarca5/Ubtf/Flna/Smarcb1/Baz2a/Smarca4/Mtor/Erbb2
GO:0040013	negative regulation of locomotion	313	-0.183409	-3.136	1.34124e-05	0.000158412	8.54764e-05	Tcaf1/Vash1/Adora2a/Cd63/Clasp2/Cldn3/Epha1/Erdr1/Foxo3/Hrg/Il1rn/Klf4/Krit1/Mctp1/Prl7d1/Ptger4/Abhd6/Dach1/Dbn1/Dpep1/Dpp4/Emilin1/Magi2/Mmp28/Mmrn2/Plcb1/Robo4/Slit2/Stap1/Ada/Adarb1/Ccr5/Cfl1/Frmd5/Hyal2/Sema5a/Slurp1/Srgap3/Thy1/Atp2b4/Ccl25/Cdh1/Cited2/Fuz/Limch1/Plxna3/Rap2b/Sema6b/Serpine1/Slc9a3r1/St6gal1/Cnn2/Dag1/Dll4/Podn/Ptprg/Tpm1/Arhgdia/Hmgb1/Stard13/Wnt5a/Erbb4/Itgb1bp1/Pdgfb/Pik…
GO:0034063	stress granule assembly	27	-0.468709	-2.83384	1.36232e-05	0.000160601	8.6658e-05	Ythdf2/Ythdf3/Prkaa2/G3bp1/Eif2s1/Ubap2l/Ddx6/Pum2/Atxn2/G3bp2/Tia1/Prrc2c/Rps23/Atxn2l/Lsm14a/Ogfod1/Prkaa1/Dync1h1
GO:0110020	regulation of actomyosin structure organization	105	-0.318749	-3.56593	1.38553e-05	0.000163033	8.79699e-05	Pfn2/Serpinf2/Wnt11/Arhgef5/Bbs4/Rac1/Rhpn2/Wnt4/Arap1/Arhgap6/Was/Pdlim4/Prkcq/Arhgef18/Clasp2/Epha1/Fhod1/Nf2/Ptger4/Synpo/Tgfbr1/Alms1/Pak1/Arhgef10l/Asap3/Cgnl1/Coro2b/Limch1/Sorbs3/Rhoc/Tpm1/Arhgef15/Ppm1e/Rapgef3/Sh3pxd2b/Itgb1bp1/Met/Pik3r2/Rock2/Smad4/Synpo2l/Tsc1/Cd47/Edn1/Limk1/Ttc8/Cav3/Kank3/Tacr1/Kank2/Prox1/Arhgef10/Ect2/Ppm1f/Pxn/Wasf2/Ccdc88a/F11r/Inpp5k/Mkks/Stmn1/Evl/Pak2/Rgcc/S…
GO:0042775	mitochondrial ATP synthesis coupled electron transport	60	-0.321673	-2.81245	1.39164e-05	0.000163446	8.81929e-05	Iscu/Sdhd/Dnajc15/Coq7/Ndufs7/Dld/Ndufs8/Uqcc3/Ndufs1/Ndufv1/Uqcrc1/Ndufb8/Park7/Cox4i1/Sdhc/Ndufv2/Sdhaf2/Ndufa10/Uqcrq/Ndufs2/Uqcrh/Ndufs6/Coq9/Cox5b/Ndufa12/Sdha/Uqcr10/Ndufv3
GO:0010212	response to ionizing radiation	122	-0.31181	-3.74884	1.4172e-05	0.000166139	8.96461e-05	Men1/Ptprc/Rhob/Trp53bp2/Xrra1/Zmpste24/Bcl2l1/Ddias/Hras/Swi5/Tmem109/Fancd2/Rhno1/Rnf8/Tank/Fignl1/Bard1/Cryab/D7Ertd443e/Fbxo4/Rad51/Topbp1/Xrcc2/Brat1/Dclre1c/Eya1/Nek1/Anxa1/Mdm2/Rad54l/Tnks1bp1/Xrcc6/Kat5/Net1/Gtf2h5/Inip/Nucks1/Rad9b/Spidr/Atr/Chek2/Ints7/Msh2/Xrcc4/Brca1/Egr1/Ercc1/Ercc6/Prkdc/Blm/Elk1/Ifi204/Rad51ap1/Grb2/Rnf4/Tlk2/Ect2/Wrn/Trp53/Mapk14/Hsf1/Stk11/Hmga2/Rad9a/Bcl2/Atm/Li…
GO:0036503	ERAD pathway	98	-0.271778	-2.99186	1.42556e-05	0.000166809	9.00075e-05	Sel1l2/Trim13/Yod1/Aqp11/Cav1/Dnajc18/Fbxo2/Rnf103/Tor1a/Ubxn1/Canx/Tmem67/Ccdc47/Rnft2/Trim13/Amfr/Rnf185/Rnft1/Ube2j1/Usp25/Dnajb2/Os9/Sel1l/Ubqln1/Ubxn4/Ubxn6/Dnajb14/Sgtb/Eif2ak3/Erlec1/Fbxo44/Svip/H13/Rcn3/Ube4b/Aup1/Tmem129/Dnajc10/Erlin1/Erlin2/Uggt2/Rnf139/Sdf2l1/Sec61b/Ankzf1/Tmub2/Wfs1/Syvn1/Jkamp/Uggt1/Ubqln2/Edem1/Trim25/Faf2/Vcp/Nploc4/Usp14/Ubac2/Man1b1/Derl1/Faf1/Edem2/Herpud1/Edem…
GO:0050657	nucleic acid transport	132	-0.276108	-3.42123	1.46136e-05	0.000170366	9.19268e-05	Mapt/Nup160/Nup62cl/Srsf3/Thoc1/Alyref/Seh1l/Senp2/Thoc3/Mrpl18/Nsun2/Nup210/Cpeb1/Eif5a2/Gle1/Igf2bp3/Kif5c/Nol6/Snupn/Thoc6/Xpo5/Nup107/Pom121l2/Eif5a/Mcm3ap/Nup155/Pcid2/Phax/Slbp/Srsf1/Casc3/Nup133/Ranbp17/Chtop/Flot1/Khsrp/Parp11/Fmr1/Nup54/Tsc1/Rftn2/Tgfbr2/Xpot/Ddx19a/Polr2d/Pom121l12/Qk/Ranbp2/Ncbp3/Nup188/Igf2bp2/Aaas/Ncbp2/Zc3h3/Cpsf6/Zfp36/Hsf1/Htt/Pnpt1/Nup35/Nup37/Rftn1/Bicd2/G3bp2/P…
GO:0050658	RNA transport	132	-0.276108	-3.42123	1.46136e-05	0.000170366	9.19268e-05	Mapt/Nup160/Nup62cl/Srsf3/Thoc1/Alyref/Seh1l/Senp2/Thoc3/Mrpl18/Nsun2/Nup210/Cpeb1/Eif5a2/Gle1/Igf2bp3/Kif5c/Nol6/Snupn/Thoc6/Xpo5/Nup107/Pom121l2/Eif5a/Mcm3ap/Nup155/Pcid2/Phax/Slbp/Srsf1/Casc3/Nup133/Ranbp17/Chtop/Flot1/Khsrp/Parp11/Fmr1/Nup54/Tsc1/Rftn2/Tgfbr2/Xpot/Ddx19a/Polr2d/Pom121l12/Qk/Ranbp2/Ncbp3/Nup188/Igf2bp2/Aaas/Ncbp2/Zc3h3/Cpsf6/Zfp36/Hsf1/Htt/Pnpt1/Nup35/Nup37/Rftn1/Bicd2/G3bp2/P…
GO:0014855	striated muscle cell proliferation	75	-0.28575	-2.74598	1.49768e-05	0.000174277	9.40374e-05	Jak2/Six1/Wnt2/Ccnb1/Fgf9/Mir133a-2/Pim1/Rbpj/Trp73/Cdk20/Megf10/Meis1/Mapk11/Rxrb/Six5/Tgfbr1/Foxp1/Nkx2-5/Cited2/Kpna1/Cflar/Prkar1a/Rxra/Cdk1/Apc/Cxadr/Erbb4/Gja1/Stat3/Tbx20/Nog/Tgfbr2/Zfpm2/Smad1/Ncam1/Notch1/Vgll4/Bmpr1a/Jarid2/Fgfr2/Mapk14/Fgf1/Arid2/Gata4/Nrg1/Yap1/Pten/Sirt1/Hdac2/Sav1/Mir1a-2/Paxbp1/Tgfbr3/Fgfr1/Mef2c/Gata6/Hey2/Bmp10
GO:0043038	amino acid activation	41	-0.386334	-2.81264	1.51272e-05	0.000175704	9.48073e-05	Kars/Aars2/Lars2/Gatc/Nars2/Pars2/Farsa/Gatb/Vars2/Wars/Tarsl2/Ears2/Dars2/Qrsl1/Rars/Wars2/Yars/Gars/Rars2/Vars/Lars/Sars2/Tars/Hars2/Cars/Aasdh/Farsb/Nars/Dalrd3/Iars2/Tars2/Dars/Cars2/Iars/Sars/Fars2/Qars/Eprs
GO:0060348	bone development	240	-0.211543	-3.28559	1.52166e-05	0.000176418	9.51923e-05	Igf1/Msx1/Poc1a/Pthlh/Ranbp3l/Scube2/Serpinh1/Tmem107/Tnn/Dlx5/Ebp/Epyc/Fbn1/Insig2/Mmp13/Notum/P3h1/Pdgfc/Pip4k2a/Pls3/Ptprc/Runx2/Trpv4/Zmpste24/Abi1/Comp/Evc/Fgf8/Ghrl/Grem1/Lrrk1/Ltf/Osr2/Pitx2/Ryr1/Sfrp4/Sox9/Stc1/Bbx/Cadm1/Col3a1/Gpr68/Opa3/Pafah1b1/Ptpn6/Smad9/Tal1/Bnc2/Gli3/Rara/Bmpr1b/Foxn3/Gnas/Meis1/Ptger4/Ripply1/Trim45/Tyrobp/Cer1/Gp1ba/Mapk11/Pdgfa/Smpd3/Snx10/Actn3/Atg9a/Fgfr3/Foxp…
GO:0051155	positive regulation of striated muscle cell differentiation	55	-0.328835	-2.74242	1.53688e-05	0.000177855	9.59677e-05	Edn1/Pin1/Cav3/Mmp14/Prox1/Smyd1/Efnb2/Kat2a/Mapk14/Bcl2/Nr3c1/Nrg1/Trip10/Akap6/Piezo1/Sirt1/Thra/Myocd/Mef2c/Parp2/Rbm24/Mtor/Lmod3/Atp11a/Mylk3/Csrp3/Bmp10
GO:0010828	positive regulation of glucose transmembrane transport	50	-0.358155	-2.87882	1.54363e-05	0.000178309	9.6213e-05	Itlnb/Fgf21/Klf15/Rhoq/Erbb3/Opn3/Ptpn11/Erbb4/Met/Repin1/Mef2a/Nfe2l2/Irs1/C2cd5/Prkci/Mapk14/Rap1a/Akt2/Prkcd/Rasa1/Ak1/Adipor2/Akt1/Sorbs1/Osbpl8/Irs2/Mfn2/Appl1/Pth/Insr/Rnasel
GO:0051438	regulation of ubiquitin-protein transferase activity	50	-0.357876	-2.87658	1.60477e-05	0.000185032	9.98404e-05	Cdkn2a/Ube2l3/Usp44/Bub1b/Dcun1d4/Fbxo5/Pclo/Trib3/Dcun1d1/Mad2l1/Mastl/Psen2/Rpl11/Smad7/Mad2l2/Bag2/Trib2/Ube2s/Fzr1/Axin1/Fem1b/Bsn/Bag5/Dnm1l/Limk1/Pin1/Cdc20/Fbxw7/Psen1/Arrdc4/Plk1/Btrc/Rpl5/Bub3/Park7/Pten/Arrdc3/Ube2n/Abl1/Dcun1d2
GO:0045765	regulation of angiogenesis	284	-0.187759	-3.12509	1.64636e-05	0.000189482	0.000102241	Igf2/Mir24-2/Notch4/Rnh1/Sema5a/Wars2/Alox5/Atp2b4/Ccr3/Ecscr/Hipk2/Pdcd6/Ppp1r16b/Serpine1/Sh2b3/Spry2/Vegfc/Cma1/Creb3l1/Ddah1/Epha2/Il17f/Ptk2b/Hmgb1/Jak1/Pik3cb/Rapgef3/Stard13/Stim1/Wnt5a/Aggf1/Brca1/Ctsh/Emc10/Epn1/Hhip/Hpse/Itgb3/Rock2/Stat3/Cxcr3/Lrg1/Mecp2/Sulf1/Tgfbr2/Agtr1a/Egln1/Emilin2/Ramp2/Rtn4/S100a1/Smad1/Adrb2/Dab2ip/E2f2/Nfe2l2/Slc12a2/Tlr3/Hgs/Id1/Stab1/Atf2/Pak4/Sparc/Pgk1/Px…
GO:2000737	negative regulation of stem cell differentiation	25	-0.480802	-2.78909	1.65914e-05	0.000190605	0.000102847	Trim6/Hes5/Gsk3b/Wnt3a/Tcf15/N4bp2l2/Nelfb/Prickle1/Rest/Hes1/Stat3/Ythdf2/Nfe2l2/Notch1/Hspa9/Jag1/Hnrnpu/Yap1/Ncoa3/Zfp36l2/Ccnk/Cdk13/Mir154/Lbh
GO:1902905	positive regulation of supramolecular fiber organization	170	-0.258679	-3.495	1.6683e-05	0.000191308	0.000103227	Epha1/Fhod1/Fmn1/Magel2/Nf2/Rb1/Synpo/Cdc42ep1/Cfl2/Snx9/Tgfbr1/Trim27/Arpc2/Bin1/Cdc42ep4/Cfl1/Nck2/Pak1/Sema5a/Arhgef10l/Limch1/Lmod1/Sorbs3/App/Gm14137/Ptk2b/Rhoc/Tpm1/Actr3/Arhgef15/Gsn/Ppm1e/Rapgef3/Sh3pxd2b/Apc/Cdc42ep3/Icam1/Itgb1bp1/Met/Rock2/Slain2/Synpo2l/Tsc1/Cd47/Edn1/Efemp2/Limk1/Mecp2/Nin/Swap70/Whamm/Cav3/Fes/Nckap1/Scin/Tacr1/Cdc42ep2/Cyfip1/Dctn1/Grb2/Nav3/Cdk5rap2/Id1/Prox1/Rb1/…
GO:0032508	DNA duplex unwinding	39	-0.389844	-2.77306	1.73849e-05	0.000198996	0.000107375	Mre11a/Ddx1/Mcm9/Recql5/Rad51/Rpa1/Gins2/Ighmbp2/Pot1a/Rtel1/Anxa1/Gins4/Pot1b/Mcm4/Mcm5/Blm/Cdc45/Mcm3/Supv3l1/Upf1/Mcm2/Wrn/Top2a/Recql/Mcm6/Rad50/Ercc3/Ssbp1/Gins3/Ascc3/Dhx9
GO:0045814	negative regulation of gene expression, epigenetic	81	-0.380163	-3.80814	1.75032e-05	0.000199987	0.00010791	Hat1/L3mbtl3/Ctcf/Gnas/Lhx2/Rb1/Rrp8/Sirt6/Dnmt3b/Morc2b/Trim27/Bahd1/Cbx8/Cenpv/Ppm1d/Zfp57/Phf8/Znfx1/Axin1/H1f0/Hells/Morc2a/Pole3/Trim28/Bend3/Ctr9/Mbd2/Mecp2/Smchd1/Spi1/Mbd3/Zfp445/Ezh2/Rb1/Pik3ca/Dicer1/Kcnq1ot1/Mphosph8/Kmt2b/Hmga2/Kmt2d/Smarca5/Ubtf/Pphln1/Rif1/Baz2a/Sin3a/Sirt1/Tet1/Ctbp1/Hdac1/Setdb1/Ndn/Phf2/Dnmt1/Atf7ip/Ezh1/Ubr2/Atf7ip/Dnmt3a/Smarca4/Kdm1a/Samd1/Tpr/Uty
GO:1901342	regulation of vasculature development	288	-0.184703	-3.09813	1.83977e-05	0.000209826	0.000113219	Igf2/Mir24-2/Notch4/Rnh1/Sema5a/Wars2/Alox5/Atp2b4/Ccr3/Ecscr/Hipk2/Pdcd6/Ppp1r16b/Serpine1/Sh2b3/Spry2/Vegfc/Cma1/Creb3l1/Ddah1/Epha2/Il17f/Ptk2b/Hmgb1/Jak1/Pik3cb/Rapgef3/Stard13/Stim1/Wnt5a/Aggf1/Brca1/Ctsh/Emc10/Epn1/Hhip/Hpse/Itgb3/Rock2/Stat3/Cxcr3/Lrg1/Mecp2/Sulf1/Tgfbr2/Agtr1a/Egln1/Emilin2/Ramp2/Rtn4/S100a1/Smad1/Adrb2/Dab2ip/E2f2/Nfe2l2/Slc12a2/Tlr3/Hgs/Id1/Stab1/Atf2/Pak4/Sparc/Pgk1/Px…
GO:0010717	regulation of epithelial to mesenchymal transition	89	-0.272356	-2.83953	1.86609e-05	0.000212444	0.000114632	Smad7/Spry1/Tgfbr1/Tiam1/Gcnt2/Mad2l2/Phldb1/Trim62/Bmp2/Fuz/Spry2/Zfp750/Col1a1/Dag1/Glipr2/Spred2/Ovol2/Smad4/Tbx20/Ager/Ldlrad4/Nog/Pofut2/Tgfbr2/Dab2ip/Ezh2/Notch1/Snai1/Epha4/Smad2/Jag1/Tcf7l2/Dab2/Vasn/Rgcc/Smad3/Adipor1/Pten/Hdac2/Sdhaf2/Sfrp1/Tsc2/Bcl9l/Phldb2/Myocd/Tgfbr3/Eng/Isl1/Mtor/Fermt2/Tgfb3/Clasp1/Vegfa
GO:0006400	tRNA modification	73	-0.290773	-2.76283	1.90369e-05	0.000216334	0.00011673	Gtpbp3/Nsun4/Osgep/Trmt5/Dtwd1/Qtrt1/Thumpd1/Thumpd3/Bcdin3d/Dtwd2/Pus7/Thumpd2/Trmt13/Trmt10a/Aars2/Ankrd16/Nsun3/Trmt10c/Trmt1l/Trmu/Tyw5/Ftsj1/Nsun6/Trdmt1/Tyw3/Elp5/Mettl6/Pus1/Pusl1/Trub1/Trmt6/Adat2/Nsun2/Tprkb/Dus2/Hsd17b10/Lcmt2/Mtfmt/Wdr4/Alkbh8/Thg1l/Mettl2/Rpusd4/Alkbh1/Ctu1/Elp4/Wdr6/2210016F16Rik/Trmt10b/Tyw1/Urm1/Pus3/Cdk5rap1/Trmo/Trmt1/Cdkal1/Dalrd3/Elp6/Trmt61a/Trmt1/Osgepl1/Elp3…
GO:0086009	membrane repolarization	45	-0.356116	-2.72305	1.94099e-05	0.000220177	0.000118804	Kcne3/Snta1/Gja1/Kcne4/Atp1b2/Cav3/Nos1ap/Kcne1/Kcnip2/Atp1b1/Kcnn2/Ank2/Ywhae/Nedd4l/Scn1b/Scn5a/Flna/Akap6/Atp1b3/Wdr1/Akap9/Rnf207/Kcnq1/Casq2/Gja5/Atp1a1
GO:0032272	negative regulation of protein polymerization	75	-0.280866	-2.69903	1.94775e-05	0.000220547	0.000119004	Ssh3/Tmod2/Tpm1/Gsn/Twf2/Fhod3/Rdx/Kank3/Scin/Sptb/Twf1/Dyrk1a/Fkbp4/Mphosph8/Cdh5/Mkks/Stmn1/Evl/Inpp5j/Prkcd/Kank1/Lmod2/Flii/Sptan1/Ssh2/Tmod3/Tubb4a/Vdac2/Add3/Arhgef7/Tmsb10/Lmod3/Tmod1/Capzb/Pecam1/Svil/Sptbn1/Myadm
GO:0006278	RNA-templated DNA biosynthetic process	55	-0.325974	-2.71856	1.96293e-05	0.000221471	0.000119502	Pnkp/Prkcq/Tert/Fbxo4/Gnl3l/Nek2/Parn/Rpa1/Acd/Hsp90aa1/Pot1a/Wrap53/Cct7/Nek7/Pot1b/Dkc1/Gar1/Telo2/Atr/Tinf2/Terf1/Cct5/Nop10/Cct8/Ctc1/Mapk3/Terf2/Nat10/Atm/Hnrnpu/Pml/Rad50/Hmbox1/Hsp90ab1/Map3k4/Map2k7/Pinx1/Cct2/Exosc10/Tnks
GO:0007004	telomere maintenance via telomerase	55	-0.325974	-2.71856	1.96293e-05	0.000221471	0.000119502	Pnkp/Prkcq/Tert/Fbxo4/Gnl3l/Nek2/Parn/Rpa1/Acd/Hsp90aa1/Pot1a/Wrap53/Cct7/Nek7/Pot1b/Dkc1/Gar1/Telo2/Atr/Tinf2/Terf1/Cct5/Nop10/Cct8/Ctc1/Mapk3/Terf2/Nat10/Atm/Hnrnpu/Pml/Rad50/Hmbox1/Hsp90ab1/Map3k4/Map2k7/Pinx1/Cct2/Exosc10/Tnks
GO:0046626	regulation of insulin receptor signaling pathway	76	-0.275624	-2.65425	1.98454e-05	0.000223509	0.000120602	Nucks1/Ptpre/Ankrd26/Ncoa5/Ptpn11/Ccnd3/Opa1/Sik2/Snx5/Rbm4/Irs1/Mir143/Slc27a4/Pip4k2b/Rela/Ptpn2/Sorl1/Tns2/Inpp5k/Prkcd/Kank1/Adipor1/Gkap1/Prkca/Sirt1/Gnai2/Gsk3a/Tsc2/Rbm4/Sorbs1/Osbpl8/Ptprf/Grb14/Mfn2/Rbm4/Prkaa1/Cdk4/Nucb2/Grb10/Inppl1/Rbm4/Ogt
GO:0030218	erythrocyte differentiation	133	-0.282575	-3.51881	1.99357e-05	0.000224126	0.000120935	Adar/Bcl6/Dmtn/Prmt1/Rps14/Tal1/Acvr2a/Cdk5rap3/L3mbtl3/Ncapg2/Foxo3/Jmjd6/Lmo2/Mafb/Rb1/Slc11a2/Gata2/Pla2g10/Plcb1/Acvr1b/Gfi1b/Lyn/Stat5a/Tcf3/Adgrf4/Alas1/Cited2/Sh2b3/Zbtb7a/Lyar/Gas2l1/Trim10/Zfpm1/Cebpg/Prkdc/Stat3/Stat5b/Adgrf5/Ankrd54/Spi1/Kat7/Setd1a/Kit/Srf/Rb1/Sp3/Hspa9/Inhba/Klf13/Fech/Ptpn2/Rps6/Sp1/Abcb10/Mapk14/Zfp36/Ets1/Nfe2l1/Stat1/Arid4a/Mb/Uba5/Exoc6/Ldb1/Bap1/Cdk6/Hif1a/Tcea…
GO:0042773	ATP synthesis coupled electron transport	61	-0.314714	-2.78134	1.99773e-05	0.000224194	0.000120972	Iscu/Sdhd/Dnajc15/Coq7/Ndufs7/Dld/Ndufs8/Uqcc3/Ndufs1/Ndufv1/Uqcrc1/Ndufb8/Park7/Cox4i1/Sdhc/Ndufv2/Sdhaf2/Ndufa10/Uqcrq/Ndufs2/Uqcrh/Ndufs6/Coq9/Cox5b/Ndufa12/Sdha/Uqcr10/Ndufv3
GO:0032434	regulation of proteasomal ubiquitin-dependent protein catabolic process	127	-0.294586	-3.61911	2.00236e-05	0.000224196	0.000120973	Rchy1/Rnf14/Rnf144b/Ttc36/Zyg11b/Ankib1/Clu/Map1a/Senp1/Cav1/Cdc20b/Hspa1a/Klhl40/Ubxn1/Dda1/Gsk3b/Hspbp1/Mkrn2/Nub1/Sdcbp/Usp5/Bbs7/Zer1/Arih2/Aurka/Rnf180/Rnf217/Caml/Desi1/Sirt6/Trib3/Uchl5/Dnajb2/Prickle1/Psen2/Rpl11/Sh3rf1/Smad7/Ubqln1/Mdm2/Atg7/Cbfa2t3/Gclc/Rad23b/Trib2/Fbxw8/Fzr1/Gba/Rnf144a/Svip/Axin1/Chfr/Det1/Fbxo22/Trim39/Bag5/Clec16a/Ddrgk1/Rad23a/Rnf19b/Cdc20/Lrrk2/Pias1/Tlk2/Zfand2a…
GO:0031065	positive regulation of histone deacetylation	26	-0.455289	-2.72412	2.00486e-05	0.000224196	0.000120973	Trp53/Prkd2/Smarca5/Pml/Baz2a/Sirt1/Ctbp1/Nipbl/Sap30bp/Aplnr/Akap8/Akap8l/Ncor1/Vegfa
GO:0009267	cellular response to starvation	151	-0.262439	-3.41143	2.03023e-05	0.000226632	0.000122287	Mios/Ppara/Xpr1/Zc3h12a/Gabarapl2/Gck/Mtmr3/Wdr24/Atg4b/Atg7/Tfeb/Tnrc6a/Atg5/Bhlha15/Ehmt2/Eif2ak3/Gba/Fbxo22/Gas2l1/Kptn/Lars/Wdr45/Wipi1/Sik2/Tbl2/Clec16a/Cpeb4/Hnrnpl/Itfg2/Prkaa2/Rraga/Rragb/Rragd/Wdr59/Foxo1/Ifi204/Lrrk2/Pik3c3/Vps41/Eif2ak4/Mybbp1a/Nfe2l2/Sesn1/Atf4/Dnajc15/Atf2/Dap/Mapk3/Ulk1/Wrn/Pik3c2a/Trp53/Wipi2/Eif2s1/Szt2/Tcf7l2/Nupr1l/Pik3r4/Atf3/Eif2ak2/Fads1/Bcl2/Depdc5/Jmy/Map3k…
GO:0046825	regulation of protein export from nucleus	36	-0.393647	-2.73245	2.03847e-05	0.000227149	0.000122566	Peg12/Xpo4/Frat1/Gsk3b/Ifi27/Anp32b/Cdkn2a/Camk1/Bard1/Uhmk1/Wipf1/Mdm2/Ptpn11/Rapgef3/Emd/Rangap1/Bag3/Ppm1a/Ptpn14/Rbm22/Tcf7l2/Ywhae/Ctdspl2/Park7/Prkaca/Sp100/Gas6/Xpo1/Hdac3/Tpr/Cdk5
GO:0090398	cellular senescence	62	-0.301066	-2.68172	2.04974e-05	0.000228002	0.000123026	Nampt/Slc30a10/Bcl2l12/Cav1/Ing2/Kras/Zmpste24/Hras/Bcl6/Cdkn2a/Tert/Vash1/Fbxo5/Nsmce2/Zfp277/Cdkn2b/Wnt16/Abi3/Icmt/Eef1e1/Opa1/Prkdc/Arntl/Rbl1/Spi1/Srf/Bmpr1a/Ypel3/Rsl1d1/Terf2/Trp53/Mapk14/Smc5/Pnpt1/Hmga2/Prkcd/Pml/Smc6/Cdk6/Sirt1/Nek4/Nuak1/Plk2/Akt3/Map3k3/Map2k1/Kat6a/Abl1/B2m/Calr
GO:0043406	positive regulation of MAP kinase activity	125	-0.249301	-3.02481	2.12876e-05	0.000236375	0.000127544	Adam9/Erp29/Il34/Map2k6/Pde5a/Ptpn1/Taok3/Tlr9/App/Ptk2b/Tnfsf11/Axin1/Nod2/Wnt5a/Map3k10/Pdgfb/Pdgfd/Ager/Edn1/Map4k2/Ern1/Lrrk2/Map3k13/Dab2ip/Ghr/Kit/Mif/Ezh2/Ntrk3/Epha4/Map2k5/Psen1/Robo1/Ilk/Map3k11/Map3k7/Map3k1/Fgf1/Dusp19/Prkcd/Ajuba/Fgd4/Map3k12/Map3k5/Pdcd10/Kitl/Dkk1/Magi3/Ceacam1/Akap13/Map2k4/Pdgfrb/Map3k4/Dvl3/Iqgap1/Flt1/Fgfr1/Thbs1/Sash1/Map2k7/Erbb2/Mapk8ip3/Tlr6/Gab1/Insr/Vegfa
GO:0060765	regulation of androgen receptor signaling pathway	24	-0.4982	-2.84917	2.15375e-05	0.000238729	0.000128814	Rnf6/Phb/Tcf21/Foxh1/Ncor2/Dab2/Park7/Pias2/Sirt1/Ep300/Safb2/Hdac1/Sfrp1/Smarca4/Kdm5d/Ncor1
GO:0016242	negative regulation of macroautophagy	31	-0.42024	-2.69561	2.19678e-05	0.000243071	0.000131157	Phf23/Qsox1/Scfd1/Usp36/Ehmt2/Sec22b/Tsc1/Clec16a/Poldip2/Lrrk2/Chmp4b/Rnf41/Trp53/Smcr8/Fez2/Nrbp2/Rubcn/Nupr1/Tsc2/Ubqln4/Tmem39a/Mtor/Smg1
GO:0030308	negative regulation of cell growth	195	-0.223927	-3.1839	2.20951e-05	0.000244052	0.000131686	Osgin1/Osgin2/P3h1/Ptprj/Sema5b/Trim46/Wnt11/Cth/Fhl1/Gas1/Gdf9/Gng4/Grem1/Prdm11/Sertad3/Sesn2/Tnr/Wnt3a/Aatk/Bcl6/Cdkn2a/Dcbld2/Ppp1r9b/St7l/Tnk1/Cgrrf1/Dnajc2/Map2/Sertad2/Slit3/Zfp418/Cryab/D7Ertd443e/Hrg/Nf2/Pi16/Rb1/Sertad1/Sphk2/Zmat3/Cda/Dnajb2/Ppara/Ppt1/Slit2/Tro/Acvr1b/Ccr5/Cfl1/Fgf13/Foxp1/Hyal2/Pak1/Sema5a/Plxna3/Rrad/Rtn4r/Sema6b/Sox17/Wt1/Spg20/Tomm70a/Actr3/Bcl11a/Gas2l1/Ntn1/Tchp…
GO:1901976	regulation of cell cycle checkpoint	36	-0.391778	-2.71948	2.24087e-05	0.000247083	0.000133322	Thoc5/Anapc15/Ccnb1/Cdt1/Thoc1/Xrcc3/Ndc80/Usp44/Aurka/Mad1l1/Fbxo4/Mad2l1/Nek1/Lcmt1/Gen1/Pcid2/Rpa2/Cul4a/Anapc15-ps/Chek2/Fem1b/Wdr76/Ccar2/Cdk5rap2/Etaa1/Prox1/Atf2/Hsf1/Rfwd3/Dync1li1/Brd4/Tpr
GO:0003002	regionalization	371	-0.164865	-2.97809	2.32931e-05	0.000256387	0.000138343	Cyp26a1/Dll3/Emx2/Fezf1/Foxc2/Foxf1/Irx1/Mks1/Nme7/Pax7/Pld6/Tbx3/Tll1/Axin2/Chrd/Crb2/Foxa2/Foxc1/Hoxd11/Lef1/Lhx3/Map3k4/Pax2/Pax3/Ror2/Tbr1/Ar/Foxd1/Fzd5/Gata5/Hoxb5/Hoxc8/Nbl1/Pax6/Sema3a/Sema3c/Tdrd1/Traf3ip1/Alx1/Bhlhe22/Cyp26b1/Dll1/Fgf3/Hes3/Hoxc6/Kdm6a/Myf5/Poglut1/Reln/Tgif1/Tifab/Trp63/Wnt7a/Zic3/Aida/Cyp26c1/Emx1/Hnf1b/Hoxb2/Hoxb3/Hoxc13/Ift140/Ift52/Lrp2/Nr2f1/Pax1/Tdrd7/Tmed2/Arc/Db…
GO:0048024	regulation of mRNA splicing, via spliceosome	98	-0.263851	-2.90459	2.33863e-05	0.000256964	0.000138654	Gm12666/Khdrbs3/Rbfox1/Rbmx/Srsf2/Zbtb7a/Rbm3/Fxr2/Hmx2/Puf60/Rbm7/Celf1/Fmr1/Hnrnpl/Prpf19/Srsf6/Qk/Rbm4/Rbm10/Ncl/Nova2/Srsf4/Raver2/Srsf9/Dyrk1a/Larp7/Rbm25/U2af2/Hnrnpu/Sf1/Khdrbs1/Mbnl1/Mbnl2/Pcbp4/Dazap1/Ncbp1/Srrm1/Ptbp1/Tia1/Acin1/Rbm4/Son/Sfswap/Ddx17/Rbm39/Rbm15/Nup98/Rbm5/Rbm4/Rbfox2/Rbm24/Thrap3/Fxr1/Npm1/Rnps1/Rbm4/Tra2a
GO:0001954	positive regulation of cell-matrix adhesion	61	-0.312397	-2.76087	2.36372e-05	0.00025927	0.000139898	Cib1/Epha1/Fmn1/Hrg/Prkcz/Disc1/Tdgf1/Cfl1/Thy1/Ccl25/Col16a1/Lims1/Vegfc/Dag1/Ptk2b/Epb41l5/Ptpn11/Hpse/Itgb1bp1/Itgb3/Plekha2/Tsc1/Efemp2/Pcsk5/Cdh13/Map4k4/Ppm1f/Dicer1/Ilk/Jup/Rin2/Smad3/Cdk6/Rock1/Iqgap1/Abl1/Utrn/Kdr/Emp2/Fermt2/Dmd/Vegfa
GO:0044262	cellular carbohydrate metabolic process	276	-0.194626	-3.17435	2.39732e-05	0.000262499	0.00014164	P2ry1/Pfkfb1/Pou1f1/Ppp1r3g/Sirt6/Slc35b4/B3gnt8/Gk/Itpka/Lhcgr/Mlycd/Ntsr1/Ppara/Rora/Actn3/Adrb1/B3gnt3/Bpnt1/Ddit4/Gck/Gk2/Gper1/Idh1/Igf2/Lcmt1/Adora2b/B3gnt7/C1qtnf1/Cbfa2t3/Cox11/Hs2st1/Pgd/Rora/Abcg2/Csgalnact1/Isyna1/Ptk2b/Abhd10/Gaa/Hmgb1/Ocrl/Bad/Dgat2/Gnb3/Phka1/Ppip5k1/Ppp1cb/Stat3/Synj1/B3gnt4/Ext2/Foxk1/Hdac4/Mecp2/Pdk1/Ptafr/Slc37a4/Foxo1/Mlycd/Ranbp2/Coq3/Gfpt1/Hk1/Gusb/Irs1/Mir14…
GO:0006007	glucose catabolic process	15	-0.595278	-2.72503	2.40606e-05	0.000262998	0.00014191	Bad/Foxk1/Hk1/Trp53/Ldha/Eno1b/Pfkl/Foxk2/Lrp5/Pfkm/Pfkp/Gpi1
GO:0001843	neural tube closure	107	-0.242976	-2.75341	2.50405e-05	0.000273236	0.000147434	Pax2/Pax3/Tgfb1/Twist1/Glmn/Traf6/Alx1/Kdm6a/Mthfd1l/Sdc4/Tfap2a/Tgif1/Lrp2/Tmed2/Folr1/Sfrp5/Spint2/Apaf1/Bcl10/Prkacb/Rps7/Sec24b/Trim71/Bbs4/Enah/Grhl3/Ift122/Zic5/Cdk20/Cluap1/Lmo4/Rara/Sufu/Lhx2/Ptk7/St14/Vangl2/Abl2/Cecr2/Fzd6/Phactr4/Prickle1/Sall1/Spint1/Sall4/Shroom3/Cited2/Fuz/Rarg/Scrib/Rab23/Wnt5a/Cc2d2a/Deaf1/Lias/Opa1/Rock2/Tsc1/Cobl/Mthfr/Nog/Specc1l/Tead2/Tulp3/Gatad2a/Nckap1/Rgma…
GO:0099111	microtubule-based transport	184	-0.234716	-3.27304	2.53018e-05	0.000275441	0.000148624	Ap3b2/Ap3m2/Dnah11/Dync1i1/Kif5a/Mak/Map6/Trim46/Cep131/Cfap54/Dnah5/Dync2h1/Dynll1/Ift122/Kif3c/Mapt/Nme5/Spag17/Spg7/Wasf1/Cluap1/Flot2/Kifc1/Pafah1b1/Spag6/Ssna1/Ttll1/Ulk4/Cfap53/Klc2/Lrrc6/Madd/Map2/Ttc26/Wdr19/Bbs1/Dnaaf2/Dnah9/Fbxw11/Hap1/Kif3b/Kif5c/Lca5/Prkcz/Ssx2ip/Ttc21a/Ttc21b/Borcs5/Camsap3/Hdac6/Nde1/Sod1/Actr10/Spef2/Stard7/Stau2/Stk36/Sun2/Bloc1s5/Cfap43/Ndel1/Ofd1/Pex14/Slc9a3r1/…
GO:0090559	regulation of membrane permeability	73	-0.284777	-2.70585	2.53299e-05	0.000275441	0.000148624	Them4/Bnip3/Cnp/Nol3/Tjp2/Camk2a/Gimap3/Bad/Stat3/Bloc1s2/Heg1/Mir874/Zfp13/Dynlt1b/Eya2/Rhot2/Atf2/Trp53/Defa5/F11r/Tmem102/Bcl2/Bcl2l11/Hk2/Pdcd6ip/Laptm4b/Naif1/Alkbh7/Rhot1/Gsk3a/Vdac2/Bnip3l/Mt3/Atpif1/Bak1/Slc25a5/Mtor/Ppif/Acaa2
GO:0045860	positive regulation of protein kinase activity	337	-0.173382	-3.03406	2.54865e-05	0.000276667	0.000149285	Gpr39/Hsp90aa1/Pdgfa/Ppp2r3c/Snx9/Stap1/Syk/Tcl1b5/Tdgf1/Tpx2/Unc119/Acvr2b/Map2k3/Nedd9/Pak1/Xrcc6/Adam9/Atp2b4/Erp29/Il34/Map2k6/Pde5a/Ptpn1/Stradb/Taok3/Tlr9/Ttbk1/Vegfc/App/Cdc25b/Chrna3/Dag1/Malt1/Pkd2/Ptk2b/Telo2/Tnfsf11/Ace/Axin1/Erbb3/Nab2/Nod2/Tnfsf15/Wnt5a/Als2/Ccnd3/Egr1/Incenp/Irgm1/Itgb1bp1/Itgb3/Map3k10/Pdgfb/Pdgfd/Strada/Tom1l1/Ager/Bora/Edn1/Map4k2/Tgfbr2/Traf4/Agtr1a/Cacul1/Camkk…
GO:0043462	regulation of ATP-dependent activity	66	-0.305649	-2.80086	2.57375e-05	0.000278911	0.000150496	Dnajb2/Fgf10/Pot1a/Pot1b/Smim6/Tlr9/Tor1aip1/Msh3/Tpm1/Chtop/Msh2/Rapgef3/Tor1aip2/Napa/Tsc1/Dnajc10/Atp1b2/Adrb2/Ahsa2/Pam16/Atp1b1/Mcm2/Tmem64/Tnnt3/Sumo1/Ahsa1/Hnrnpu/Agrn/Atp1b3/Sirt1/Pxk/Ssbp1/Tnnc1/Atpif1/Cnn3/Dnm2/Oxa1l/Dhx9/Tnni3/Ppif/Myh6/Ryr2
GO:0010656	negative regulation of muscle cell apoptotic process	56	-0.324737	-2.73327	2.59429e-05	0.000280655	0.000151437	Cflar/Nol3/Ptk2b/Rgl2/Rapgef3/Erbb4/Igf1r/Naca/Pdpk1/Edn1/Hand2/Agtr1a/Qk/Bag3/Nfe2l2/Lifr/Ilk/Lrp6/Hsf1/Gata4/Bcl2/Nrg1/Trip10/Sirt1/Sirt5/Nupr1/Dnmt1/Myocd/Mfn2/Pax8/Npm1/Ambra1/Hey2
GO:0006997	nucleus organization	133	-0.278728	-3.4709	2.65285e-05	0.000286499	0.00015459	Tmem43/Vps4b/Wrap53/Bin1/Gper1/Nup107/Pygo2/Sun2/Usp36/Cdan1/Lmna/Ndel1/Nup155/Plec/Tmem201/Tmf1/Tor1aip1/Nup133/Phf8/Lmnb1/Parp11/Nup205/Nup54/Reep4/Tardbp/Uspl1/Agfg1/Bend3/Emd/Neat1/Sun1/Tmem170/Lemd3/Rtn4/Chmp4b/Dctn1/Lemd2/Ift88/Plk1/Sumo1/Dmpk/Ets1/Nfe2l1/Emg1/Nup35/Smarca5/Sycp3/Ubtf/Psme4/Pml/Sf1/Ahctf1/Chmp7/Syne1/Zpr1/Baz2a/Sirt1/Spast/Srpk2/Nup153/Tor1b/Chmp4c/Kdm3a/Nup93/Ankle2/Pes1/S…
GO:0019079	viral genome replication	114	-0.303203	-3.52401	2.77832e-05	0.000299536	0.000161625	Morc2b/Ppara/Rab5a/Zc3h12a/Adarb1/Atg16l2/Fbxl2/Mir24-2/Nr5a2/Atg7/Hacd3/Atg5/Nucks1/Oas1b/Tbc1d20/Znfx1/Morc2a/Tmem41b/Fmr1/Ifitm1/Ifitm6/Oasl2/Pcbp1/Ppib/Rock2/Trim28/Rad23a/Ifi204/Phb/Pi4ka/Vapa/Eif2ak4/Bst2/N4bp1/Notch1/Pkn2/Prox1/Top2b/Dicer1/Top2a/Ifitm3/Mphosph8/Eea1/Inpp5k/Kpna6/Ppie/Eif2ak2/Hmga2/Ppia/Bcl2/Ilf3/Vcp/Mavs/Smarcb1/Ddb1/Srpk2/Ccnk/Fam111a/Ceacam1/Gas6/Srpk1/Rab29/Setdb1/Ifit…
GO:0051653	spindle localization	55	-0.321694	-2.68286	2.81504e-05	0.000302977	0.000163482	Gpsm2/Ndc80/Pafah1b1/Spire1/Clasp2/Fbxw11/Nusap1/Spag5/Tle6/Eya1/Fgf10/Mad2l1/Nde1/Spry1/Cfl1/Ndel1/Spry2/Actr3/Llgl1/Nlrp5/Dctn1/Dynlt1b/Arhgef2/Cdk5rap2/Myh9/Bccip/Aspm/Wasl/Zw10/Plk1/Actr2/Htt/Map4/Mcph1/Kpnb1/Nsfl1c/Ubxn2b/Dync1h1/Clasp1/Numa1
GO:0051148	negative regulation of muscle cell differentiation	62	-0.296687	-2.64271	2.83926e-05	0.000305063	0.000164607	Nfatc3/Zfp418/Ankrd2/Daxx/Nfatc1/Nfatc2/Pi16/Ppara/Foxp1/Igf2/Nkx2-5/Pak1/Bmp2/Bhlha15/Tomm70a/Pdgfb/Smad4/Hdac4/Mecp2/Prdm6/Tnpo2/Cav3/Frs2/Smad1/Ctdp1/Ezh2/Notch1/Rgs4/Bmpr1a/Bmpr2/Dkk1/Xbp1/Hdac4/Gsk3a/Ptbp1/Ankrd17/Hdac3/Dnmt1/Myocd/Rbpms2/Sox6/Yy1/Rcan1
GO:0018107	peptidyl-threonine phosphorylation	115	-0.307025	-3.58536	2.86809e-05	0.000307637	0.000165996	Smad7/Tbk1/Tgfbr1/Acvr1b/Csnk2a2/Ddit4/Tnks1bp1/Hipk2/Spry2/Tssk4/Ttbk1/App/Cdc42bpg/Hipk1/Spred2/Axin1/Camk2a/Cdk1/Wnt5a/Cit/Irgm1/Lmtk2/Map3k10/Met/Prkdc/Rock2/S1pr2/Tgfbr2/Lrrk2/Hk1/Cdc42bpa/Atf2/Stk39/Ulk1/Dyrk1a/Eif4g1/Map3k7/Pkn1/Plk1/Ppp1r15a/Csnk2a1/Inpp5k/Prkd2/Stk11/Prkcd/Bcl2/Map3k12/Prkag2/Rptor/Cdc42bpb/Ppp2r5d/Prkca/Camk2d/Prkaca/Akt1/Gsk3a/Mapk8/Phip/Clk1/Oxsr1/Akt3/Ube2k/Cdk10/Nlk…
GO:0060419	heart growth	116	-0.304574	-3.56205	2.88254e-05	0.000308661	0.000166549	Meis1/Pi16/Sirt6/Slc25a4/Mapk11/Ppara/Rxrb/Tgfbr1/Adrb1/Foxp1/Nkx2-5/Pak1/Cited2/Wt1/Prkar1a/Rxra/Tomm70a/Cdk1/Apc/Cxadr/Erbb4/Fdps/Gja1/Sorbs2/Tbx20/Edn1/Nog/Pin1/Tgfbr2/Zfpm2/Cav3/Ccm2l/Heg1/Smad1/Ctdp1/Ncam1/Notch1/Prox1/Rgs4/Vgll4/Bmpr1a/Jarid2/Fgfr2/Mapk14/Fgf1/Arid2/Gata4/Nr3c1/Nrg1/Yap1/Trip10/Akap6/Pten/Sirt1/Hdac2/Sav1/Camk2d/Mir1a-2/Gsk3a/Akap13/Map2k4/Pdlim5/Myocd/Tgfbr3/Fgfr1/Mef2c/Pa…
GO:0051571	positive regulation of histone H3-K4 methylation	26	-0.449207	-2.68773	2.90241e-05	0.000310263	0.000167413	Auts2/Myb/Dnmt3b/Wdr61/Prdm9/Brca1/Smad4/Ctr9/Mcrs1/Phf20/Hcfc1/Kansl1/Kansl2/Nelfa/Rtf1/Dnmt1/Paxip1/Kmt2a/Kansl3/Kmt2e/Ogt
GO:1902236	negative regulation of endoplasmic reticulum stress-induced intrinsic apoptotic signaling pathway	17	-0.558992	-2.66017	2.91759e-05	0.000311358	0.000168004	Ptpn1/Creb3l1/Hyou1/Opa1/Pdx1/Lrrk2/Wfs1/Syvn1/Park7/Xbp1/Herpud1/Tmbim6/Grina/Txndc12
GO:0016331	morphogenesis of embryonic epithelium	177	-0.243129	-3.33738	2.94267e-05	0.000313504	0.000169162	Kdm6a/Mthfd1l/Sdc4/Tfap2a/Tgif1/Trp63/Aldh1a1/Hnf1b/Ift52/Lrp2/Tmed2/Folr1/Gdnf/Hhex/Llgl2/Nodal/Sfrp5/Sox8/Spint2/Apaf1/Bcl10/Hes5/Prkacb/Rps7/Sec24b/Six1/Trim71/Wnt2/Wnt2b/Bbs4/Enah/Fgf8/Gli2/Grem1/Grhl3/Ift122/Sox9/Wnt4/Zfp568/Zic5/Cdk20/Cluap1/Tctn1/Jag2/Lmo4/Rara/Ret/Sufu/Aldh1a2/Ipmk/Irx2/Lhx2/Ptk7/St14/Vangl2/Abl2/Bmp7/Brpf1/Cecr2/Fgf10/Fzd6/Phactr4/Prickle1/Sall1/Spint1/Wnt7b/Cfl1/Sall4/S…
GO:0008593	regulation of Notch signaling pathway	84	-0.263697	-2.68968	2.95541e-05	0.00031433	0.000169608	Lfng/Mesp1/Pofut1/Rbpj/Robo2/Tspan15/Bcl6/Jag2/Dlx1/Galnt11/Nrarp/Numb/Bmp7/Eya1/Fgf10/Gata2/Tspan5/Epn2/Hes1/Nfkbia/Notch4/Rita1/Dlk2/Zbtb7a/Dll4/Hif1an/Rfng/Aak1/Arrb1/Gas2/Gsx2/Nod2/Ovol2/Arrdc1/Itgb1bp1/Sox2/Stat3/Tspan14/Ascl1/Dlk1/Kctd10/Bmp2k/Llgl1/Kit/Mmp14/Notch1/Robo1/Zmiz1/Dicer1/Jag1/Mfng/Adam10/Pdcd10/Yap1/Slc35c2/Hey1/Gdpd5/Il6st/Postn/Hey2
GO:0009299	mRNA transcription	45	-0.348263	-2.663	2.98025e-05	0.000316438	0.000170745	Pparg/S100a10/Taf5/Ereg/Taf11/Nr1h3/Thrb/Taf7/Tbp/Vdr/Foxe3/Hnrnpd/Taf13/Tfcp2/Rara/Taf8/Taf10/Taf4b/Taf12/Zbtb1/Atf1/Rxra/Stat3/Ap3b1/Atf4/Taf2/Atf2/Taf3/Hltf/Ncbp2/Sp1/Trp53/Hsf1/Flna/Eef1d/Ncbp1/Supt6/Thra/Med1/Taf6/Creb1/Ncoa1/Epas1/Anxa2
GO:0071897	DNA biosynthetic process	166	-0.255541	-3.42143	3.02414e-05	0.000320559	0.000172969	Grem1/Gsk3b/Hnrnpd/Parp10/Sycp1/Aurkb/Chek1/Tcp1/Tex12/Dnajc2/Pnkp/Prkcq/Tert/Fbxo4/Gnl3l/Klf4/Nek2/Parn/Pcna/Rfc4/Rpa1/Acd/Dach1/Gins2/Hsp90aa1/Jade3/Pot1a/Rfc5/Smpd3/Wrap53/Cct7/Gfer/Gins4/Lin9/Mad2l2/Nek7/Pot1b/Polg2/Zbtb1/Dkc1/Gar1/Poli/Ptk2b/Telo2/Atr/Dscc1/Pold1/Tinf2/Gja1/Pdgfb/Terf1/Tk1/Cct5/Faap20/Mcrs1/Poldip2/Rev3l/Kat7/Nop10/Phb/Polk/Primpol/Cct8/Pold2/Meaf6/Pam16/Rev1/Ctc1/Dusp1/Ing5…
GO:1902904	negative regulation of supramolecular fiber organization	163	-0.248944	-3.30567	3.04234e-05	0.00032189	0.000173687	Camsap3/Dbn1/Emilin1/Hdac6/Slit2/Tpx2/Arpc2/Arpin/Cfl1/Ckap2/Fgf13/Cgnl1/Chadl/Coro2b/Lima1/Lmod1/Pfdn6/Ssh3/Tmod2/Tpm1/Gas2l1/Gsn/Twf2/Apc/Camsap2/Fhod3/Met/Pfdn5/Smad4/Vbp1/Plekhh2/Rdx/Specc1l/Swap70/Ttbk2/Cav3/Kank3/Scin/Sptb/Nav3/Arhgef2/Camsap1/Gmfb/Kank2/Twf1/Pik3ca/Dyrk1a/Fkbp4/Atxn7/Eml4/Map3k1/Mphosph8/Shank3/Wasf2/Cdh5/F11r/Inpp5k/Mkks/Stmn1/Evl/Inpp5j/Prkcd/Kank1/Lmod2/Pak2/Apoe/Flii/S…
GO:0035518	histone H2A monoubiquitination	15	-0.588989	-2.69624	3.04691e-05	0.00032189	0.000173687	Rnf2/Ring1/Pcgf5/Pcgf2/Pcgf6/Bmi1/Cul4b/Trim37/Scml2/Pcgf3/Ddb1/Ddb2/Rybp/Rnf168
GO:1902235	regulation of endoplasmic reticulum stress-induced intrinsic apoptotic signaling pathway	27	-0.454197	-2.7461	3.05739e-05	0.000322458	0.000173993	Ikbkg/Bok/Rnf183/Spop/Bcl2l1/Creb3/Nck2/Erp29/Ptpn1/Serinc3/Creb3l1/Eif2ak3/Hyou1/Opa1/Pdx1/Lrrk2/Wfs1/Syvn1/Ptpn2/Park7/Sirt1/Xbp1/Herpud1/Tmbim6/Grina/Txndc12
GO:0003222	ventricular trabecula myocardium morphogenesis	17	-0.556666	-2.64911	3.13988e-05	0.000330604	0.000178389	Tgfbr1/Nkx2-5/Dll4/Ube4b/Ccm2l/Heg1/Foxh1/Notch1/Bmpr1a/Nrg1/Chd7/Hey1/Med1/Eng/Hey2
GO:0045773	positive regulation of axon extension	50	-0.347481	-2.79302	3.16395e-05	0.000332583	0.000179457	Zfyve27/Gsk3b/Mapt/Myo5b/Pafah1b1/Eif2b2/Trpv2/Dbn1/Disc1/Pak1/Rab11a/Sema5a/Ndel1/Atp5g1/Cdkl5/Ntn1/Twf2/Fn1/Limk1/Map3k13/Cyfip1/Megf8/Srf/Ntrk3/Dbnl/Lrp1/Ilk/Rufy3/Sema7a/Bmpr2/Apoe/Nrg1/Anapc2/Rpl4/Map1b/Golga4/Tnfrsf12a/Gdi1/Fxn/Vegfa
GO:0050913	sensory perception of bitter taste	51	0.333597	2.59438	3.24277e-05	0.000340302	0.000183621	Rgs21/Tas2r108/Gnat3/Tas2r117/Rgs21/Tas2r136/Tas2r126/Tas2r137/Tas2r119/Tas2r122/Reep2/Tas2r110/Tas2r123/Rgs21/Rtp1/Tas2r115/Tas2r104/Tas2r107/Tas2r125/Rtp3/Rtp2/Tas2r131/Tas2r140/Tas2r105/Tas2r143/Tas2r114/Tas2r124/Calhm1/Tas2r138/Tas2r109/Tas2r103/Lpo/Car6/Gnat2/Tas2r121
GO:0006413	translational initiation	100	-0.329348	-3.63135	3.257e-05	0.000341228	0.000184121	Bank1/Eif2b2/Eif3c/Eif3k/Rara/Bc1/Eif2d/Gle1/Uhmk1/Dhx33/Mif4gd/Paip1/Mtif2/Nck2/Eif1ad/Eif2b5/Eif3b/Eif4a1/Mcts1/Slbp/Eif2ak3/Rxra/Alkbh1/Eif2s2/Eif3f/Ctif/Fmr1/Ythdf2/Eif3g/Dhx29/Eif2b4/Eif4e2/Eif6/Klhl25/Polr2d/Rbm4/Eif2ak4/Mcts2/Abce1/Eif2b3/Eif4g1/Fech/Mknk1/Ncbp2/Eif1ax/Eif2s1/Eif4b/Eif4ebp2/Ppp1r15a/Abcf1/Eif3h/Mettl3/Pml/Eif3a/Khdrbs1/Polr2g/Ago2/Eif2b1/Eif3d/Eif3i/Ncbp1/Eif4e3/Paip2/Eif4…
GO:0090068	positive regulation of cell cycle process	253	-0.199037	-3.17254	3.2795e-05	0.000343015	0.000185085	Thoc1/Wnt4/Xrcc3/Anp32b/Aurkb/Cdc7/Gpsm2/Kcna5/Mrgpra9/Ncaph2/Ndc80/Rhno1/Aurka/Fam83d/Mad1l1/Ncapg2/Tert/Wiz/Cdc16/Egfr/Fbxo5/Kif3b/Mrgpra6/Mta3/Ncapg/Nsmce2/Nusap1/Orc1/Racgap1/Rad51c/Rb1/Spag5/Stox1/Birc5/Cdc14b/Fgf10/Mad2l1/Mrgprb5/Plcb1/Smpd3/Ube2c/Vps4b/Anapc7/Anxa1/E2f7/Igf2/Klhl18/Mdm2/Prdm9/Rab11a/Rrm2b/Anapc11/Cdc14a/Cenpv/Cep120/Gen1/Mrgprb8/Pcid2/App/Cdc25b/Cdc73/Cul4a/Smarcd3/Azin1/C…
GO:0051091	positive regulation of DNA-binding transcription factor activity	260	-0.195276	-3.14441	3.32356e-05	0.000347048	0.000187262	Ikbkg/Il18/Il5/Ndp/Ngf/Nkx3-1/Nodal/Tnf/Trim13/Trim30d/Trim38/Trim6/Adcy1/Ankrd42/Bcl10/Cav1/Esr1/Hspa1a/Jak2/Kras/Neurog2/Nlrc4/Plcg2/Traf2/Trim12a/Trim14/Wnt2/Arhgef5/Cth/Eda/Fcgr2b/Grem1/Itgb2/Ltf/Prdx3/Trim30c/Wnt3a/Adam8/Cdkn2a/Epha5/Flot2/Ripk3/Tirap/Trim13/Trim26/Anxa3/Nlrp3/Nod1/Prkcq/Rnf220/Rwdd1/Trim68/Cacna1d/Cib1/Nts/Ppp2r5b/Prkcz/Rps6ka5/Smo/Ticam1/Traf1/Dhx33/Itgb2l/Ntsr1/Ptma/Trim2…
GO:0009205	purine ribonucleoside triphosphate metabolic process	75	-0.274066	-2.63369	3.3324e-05	0.000347395	0.000187449	Rasl2-9/Stoml2/Ak9/Atp5g2/Entpd1/Gimap7/Atp5h/Bcl2l1/Nme5/Pid1/Gnai3/Ak3/Entpd7/Atp5c1/Atp5d/Atp5j2/COX2/Itpa/Sphk2/Ndufc2/Ppara/Aldoart1/Impdh1/Atp5e/Atp5g1/Nme2/Rab23/Rhoq/Ampd2/Atp5j/Opa1/Stat3/Atp5b/Atp5k/Ampd3/Ldhc/Lrrk2/Nme4/Slc25a13/Atp5l/Mfn1/Uqcc3/Aldoa/Nme3/Vcp/Eno1b/Atp5a1/Gimap9/Pnp/Atp5o/Aldoart2/Gtpbp1/Ak4/Nme6/Ppargc1a/Map2k1/Flcn/Impdh2/Gm5426/Pkm
GO:0120032	regulation of plasma membrane bounded cell projection assembly	192	-0.237015	-3.37248	3.37617e-05	0.000351378	0.000189598	Myo3b/Palm/Rab3ip/Wdpcp/Abi2/Atg3/Atmin/Cav1/Espn/Mak/Mien1/Pfn2/Plxnb3/Sdccag8/Syne1/Bbs4/Cdc42ep5/Dock11/Dynll1/Eps8l3/Gsk3b/Hras/Odf2/Plek2/Prl2c2/Rab17/Rac1/Rhog/Tmem67/Arap1/Def8/Dmtn/Dzip1/Pld1/Was/Eps8l1/Evi5l/Prkcq/Zmynd10/Arhgap24/Auts2/Cyld/Daam2/Hap1/Hrg/Kctd17/Pqbp1/Cdc42ep1/Cntrob/Dbn1/Ephb2/Rab5a/Slit2/Stap1/Tgfbr1/Abi3/Arpc2/Cdc42ep4/Cfl1/Mns1/Stau2/Cep120/Fuz/Limk2/Ndel1/Plppr5/An…
GO:0010611	regulation of cardiac muscle hypertrophy	69	-0.394705	-3.67249	3.41438e-05	0.00035477	0.000191428	Ppara/Trim63/Adrb1/Foxp1/Pak1/Atp2b4/Lmna/Pde5a/Tnfrsf1b/Lmcd1/Tomm70a/Errfi1/Fdps/Rock2/Smad4/Edn1/Hand2/Pin1/Cav3/Foxo1/Fbxo32/Mef2a/Ctdp1/Mlip/Notch1/Rgs4/Trpc3/Twf1/Jarid2/Akap1/Tnfrsf1a/Ptk2/P2rx4/Nr3c1/Smad3/Trip10/Akap6/Prkca/Sirt1/Pde9a/Camk2d/Gsk3a/Rock1/Mef2c/Parp2/Ppp3ca/Mtor/Yy1/Bmp10
GO:1903828	negative regulation of protein localization	208	-0.220483	-3.21543	3.43382e-05	0.000356202	0.000192201	Gsk3b/Lats1/Lilrb4a/Maged1/Mapt/Mdfic/Mtnr1b/Pid1/Srcin1/Tbc1d1/Dmtn/Csk/Lrrc15/Madd/Midn/Psmd9/Sirt4/Ube2j1/Astn2/Bard1/Chp1/Fbxo4/Gopc/Jagn1/Lypla1/Numb/Sergef/Trp53inp2/Btf3/Hmgcr/Ndfip1/Ndfip2/Os9/Pkdcc/Rest/Rhbdf2/Abi3/Anxa1/Mrap/Cdh1/Coro2b/Erp29/Frmd4a/Gpm6b/Otud7b/Rhbdf1/Tmem98/Ufm1/App/Erlec1/Lzts2/Nol3/Rab23/Rhoq/Snx12/Svip/Ankrd13a/Cyp51/Ptpn11/Itgb1bp1/Lats2/Naca/Ptger3/Rock2/Terf1/F2…
GO:0003209	cardiac atrium morphogenesis	33	-0.42012	-2.80857	3.45065e-05	0.000357361	0.000192826	Nkx2-5/Bmp2/Dll4/Sos1/Wnt5a/Zfpm1/Tbx20/Nog/Ccm2l/Heg1/Notch1/Prox1/Lrp6/Gata4/Bmpr2/Notch2/Sox4/Eng/Gja5/Isl1/Hey2/Myh6/Bmp10
GO:1905819	negative regulation of chromosome separation	45	-0.345377	-2.64093	3.47112e-05	0.000358891	0.000193652	Ccnb1/Cdt1/Xrcc3/Aurkb/Kntc1/Ndc80/Usp44/Bub1/Bub1b/Mad1l1/Fbxo5/Birc5/Mad2l1/Lcmt1/Gen1/Pcid2/Zfp207/Khdc3/Anapc15-ps/Chfr/Klhl22/Apc/Pttg1/Cdk5rap2/Zw10/Cenpe/Plk1/Trip13/Zwilch/Bub3/Atm/Ik/Psmg2/Dync1li1/Rad21/Tpr
GO:0033002	muscle cell proliferation	241	-0.197029	-3.0394	3.5119e-05	0.000361921	0.000195287	Apc/Cxadr/Egr1/Erbb4/Gja1/Igf1r/Itgb3/Ldlrap1/Pdgfb/Pdgfd/Prkdc/S1pr2/Stat3/Stat5b/Tbx20/Ager/Edn1/Efemp2/Hdac4/Myd88/Nog/Ptafr/Tgfbr2/Zfpm2/Ddr2/Ern1/Frs2/Npr1/Phb/Smad1/Tacr1/Itga2/Nqo2/Ralbp1/Ddit3/Mir143/Ncam1/Notch1/Vgll4/Bmpr1a/Cdh13/Pik3ca/Ilk/Jarid2/Trp53/Fgfr2/Mapk14/Notch3/Tcf7l2/Fgf1/Arid2/Gata4/Gna12/Ptk2/Bmpr2/Apoe/Nrg1/Sf1/Yap1/Nos3/Hif1a/Mef2d/Prkca/Pten/Sirt1/Hdac2/Sav1/Shc1/Camk2…
GO:0006405	RNA export from nucleus	67	-0.292674	-2.69744	3.51026e-05	0.000361921	0.000195287	Nup160/Nup62cl/Srsf3/Thoc1/Alyref/Thoc3/Nsun2/Gle1/Nol6/Thoc6/Xpo5/Nup107/Pom121l2/Mcm3ap/Nup155/Pcid2/Phax/Nup133/Chtop/Tsc1/Xpot/Ddx19a/Polr2d/Pom121l12/Ncbp3/Nup188/Ncbp2/Cpsf6/Poldip3/Thoc7/Khdrbs1/Rae1/Ncbp1/Nup153/Nup93/Thoc2/Supt6/Ddx19b/Setd2/Nsun2/Iws1/Sarnp/Pabpn1/Dhx9/Nup88/Tpr/Npm1/Akap8l/Ssb
GO:0016577	histone demethylation	24	-0.483856	-2.76714	3.53658e-05	0.000363278	0.000196019	Jmjd1c/Kdm8/Kdm5c/Kdm7a/Kdm2a/Kdm5a/Kdm3a/Kdm5b/Phf2/Kdm6b/Kdm3b/Kdm1a/Kdm5d/Uty
GO:0070076	histone lysine demethylation	24	-0.483856	-2.76714	3.53658e-05	0.000363278	0.000196019	Jmjd1c/Kdm8/Kdm5c/Kdm7a/Kdm2a/Kdm5a/Kdm3a/Kdm5b/Phf2/Kdm6b/Kdm3b/Kdm1a/Kdm5d/Uty
GO:0034332	adherens junction organization	46	-0.346996	-2.67579	3.55492e-05	0.000364567	0.000196715	Jam3/Numb/Camsap3/Cdh18/Smad7/Actb/Cdh1/Cdh12/Plec/Cdh9/Hipk1/Dchs1/Rdx/Specc1l/Bmp6/Ramp2/Plekha7/Cdh20/Kifc3/Epha4/Efnb2/Cdh5/Dlg5/Adam10/Pak2/Cdh24/Tjp1/Vcl/Fermt2/Dsp/Mtss1/Vegfa
GO:0010824	regulation of centrosome duplication	45	-0.344996	-2.63802	3.59398e-05	0.000367975	0.000198553	Cep76/Chmp1b/Poc1a/Chmp1a/Cep131/Mdm1/Tmem67/Xrcc3/Kifc1/2610002M06Rik/D7Ertd443e/Vps4b/Alms1/Cep120/Gen1/Azin1/Rock2/Chmp4b/Cdk5rap2/Trim37/Cep295/Kat2a/Ccdc84/Nubp1/Cenpj/Nat10/Sass6/Spice1/Pdcd6ip/Sirt1/Kat2b/Chmp4c/Plk2/Xpo1/Chmp5/Fbxw5/Chordc1/Npm1/Chmp2a
GO:0006839	mitochondrial transport	141	-0.275981	-3.50123	3.60383e-05	0.000368385	0.000198775	Them4/Bnip3/Cnp/Nol3/Pmpcb/Tomm70a/Camk2a/Gimap3/Pdcd5/Timm44/Tomm40l/Bad/Bcs1l/Nptx1/Stat3/Timm23/Trmt10b/Bloc1s2/Slc25a10/Tomm34/Lrrk2/Romo1/Zfp13/Aifm1/Bag3/Dynlt1b/Eya2/Timm21/Cox18/Dnajc15/Pam16/Parl/Rhot2/Atf2/Fbxw7/Psen1/Timm17b/Tomm40/Dnlz/Mterf4/Trp53/Ucp2/Timm10/Agk/Htt/Mtx2/Tmem102/Bcl2/Bcl2l11/Hk2/Kif5b/Immp1l/Slc25a20/Vps35/Samm50/Naif1/Alkbh7/Rhot1/Gsk3a/Vdac2/Mipep/Timm17a/Bnip3l/S…
GO:0072595	maintenance of protein localization in organelle	39	-0.377303	-2.68385	3.73722e-05	0.000380786	0.000205466	Txn1/Insig2/Syne1/Bbs4/Kdelr1/Taf8/Bard1/Chchd10/Os9/Supt7l/Sun2/Rer1/Morc3/Ankrd13c/Gja1/Sun1/Rangap1/Ciz1/Hk1/Arl2/Taf3/Grik5/Kdelr3/Hk2/Hnrnpu/Park7/Pml/Syne1/Tspo/Sp100/Akt1/Kdelr2/Hdac3/Cdk5/Hspa5
GO:0045599	negative regulation of fat cell differentiation	56	-0.318255	-2.67871	3.73326e-05	0.000380786	0.000205466	Runx1t1/Trib3/E2f1/Gata2/Rora/Gper1/Zadh2/Mmp11/Rora/Trib2/Ankrd26/Axin1/Wnt5a/Zfpm1/Bbs12/Arntl/Dlk1/Zfpm2/Foxo1/Ncor2/Ccdc85b/Ddit3/Lrp6/Jag1/Tcf7l2/Rora/Sort1/Yap1/Smad3/Asxl1/Sirt1/Zfp36l2/Gps2/Trio/Flcn/Ddit3/Sirt2/Nucb2/Fermt2/Vegfa
GO:0032388	positive regulation of intracellular transport	182	-0.24051	-3.33468	3.76935e-05	0.00038344	0.000206898	Hspa1l/Kcnb1/Mtmr2/Prr5l/Rasl2-9/Sar1a/Tcaf2/Tmem30b/Uaca/Akap5/Cacnb3/Capn10/Chp2/Efcab7/Jak2/Oaz2/Ptpn23/Trim46/Xpo4/Cep131/Gsk3b/Hras/Itgam/Mtcl1/Slc51b/Tmem30a/Tomm7/Anp32b/Pla2g4e/Camk1/Gli3/Map2/Prkcq/Tcaf1/Cib1/Mlc1/Scp2/Smo/Spag5/Borcs5/Fis1/Wipf1/Zc3h12a/Zfand1/Arpc2/Ezr/Gper1/Hyal2/Mdm2/Mff/Pak1/Riok2/Vamp2/Vps11/Cdh1/Pcnt/Tbc1d20/Actr3/Cdk1/Pdcd5/Rapgef3/Brca1/Itgb1bp1/Ldlrap1/Pik3r2/T…
GO:0034728	nucleosome organization	80	-0.270986	-2.6878	3.80894e-05	0.000386843	0.000208735	Znhit1/Anp32e/H3f3b/Smarcd2/Sox9/Supt16/Anp32b/Rnf8/Ssrp1/Grwd1/Kat6b/Naa60/Oip5/Vps72/Daxx/Tnp1/Ptma/Asf1a/Mcm3ap/Nap1l3/Cenpp/Smarcd3/H1f0/Nasp/Cebpg/Pole3/Chaf1a/Chd1/Shprh/Brd2/Nap1l1/Baz1a/Mcm2/Sart3/Tspyl4/Arid2/Smarca5/Sycp3/Psme4/Smarca2/Smarce1/Smarcb1/Spty2d1/Atrx/Tspyl2/Hp1bp3/Smarcd1/Supt6/Asf1b/Setd2/Rsf1/Smarcc1/Actr6/Kat6a/Smarca4/Smarcc2/Npm1/Nap1l4
GO:0031098	stress-activated protein kinase signaling cascade	244	-0.204654	-3.19607	3.85209e-05	0.000390597	0.00021076	Mapk8ip2/Mdfi/Men1/Serpinf2/Tpd52l1/Traf2/Trpv4/Zmpste24/Ankrd6/Ccdc88c/Cdc42ep5/Fcgr2b/Hras/Mdfic/Rnf13/Sfrp4/Tnfrsf23/Trp73/Zfp110/Marveld3/Pafah1b1/Prmt1/Tirap/Traf3/Ulk4/Nod1/Nr2c2/Cryab/Cyld/Daxx/Egfr/Fgf14/Fktn/Ptger4/Traf1/Usp25/Gdf6/Hmgcr/Mapk11/Mecom/Naip5/Plcb1/Sh3rf1/Wnt16/Wnt7b/Zc3h12a/Ezr/Fgfr3/Lyn/Map2k3/Tnfrsf19/Bmp2/Hacd3/Hipk2/Map2k6/Stradb/Taok3/App/Cops5/Flt4/Klhdc10/Ptk2b/Rell…
GO:0060606	tube closure	108	-0.24408	-2.77357	3.88774e-05	0.000393579	0.000212369	Pax2/Pax3/Tgfb1/Twist1/Glmn/Traf6/Alx1/Kdm6a/Mthfd1l/Sdc4/Tfap2a/Tgif1/Lrp2/Tmed2/Folr1/Sfrp5/Spint2/Apaf1/Bcl10/Prkacb/Rps7/Sec24b/Trim71/Bbs4/Enah/Grhl3/Ift122/Zic5/Cdk20/Cluap1/Lmo4/Rara/Sufu/Lhx2/Ptk7/St14/Vangl2/Abl2/Cecr2/Fgf10/Fzd6/Phactr4/Prickle1/Sall1/Spint1/Sall4/Shroom3/Cited2/Fuz/Rarg/Scrib/Rab23/Wnt5a/Cc2d2a/Deaf1/Lias/Opa1/Rock2/Tsc1/Cobl/Mthfr/Nog/Specc1l/Tead2/Tulp3/Gatad2a/Nckap…
GO:0016578	histone deubiquitination	36	-0.380983	-2.64455	3.92274e-05	0.000396485	0.000213937	Supt7l/Tada3/Usp36/Taf12/Taf5l/Usp15/Sgf29/Usp3/Taf2/Tada1/Usp7/Atxn7/Kat2a/Sart3/Usp21/Mysm1/Asxl1/Atxn7l3/Bap1/Uimc1/Sf3b3/Usp22/Supt3/Taf6/Trrap
GO:0031123	RNA 3'-end processing	96	-0.338553	-3.65641	3.98882e-05	0.00040252	0.000217193	Nelfe/Trnt1/Ythdc1/Ahcyl1/Ccnb1/Exosc7/Nudt21/Pabpc1l/Rps21/Cpsf7/Ints12/Usb1/Eri2/Cpeb1/Hsd17b10/Parn/Exosc5/Cpsf2/Rnf40/Gm12666/Leo1/Ptcd1/Slbp/App/Cdc73/Dkc1/Exosc4/Fip1l1/Ccnt1/Cpsf1/Ints7/Rprd1b/Ssu72/Tut1/Ctr9/Fbl/Cstf3/Polr2d/Rnf20/Ints2/Supv3l1/Lsm10/Ncbp2/Wdr33/Zc3h3/Cpeb3/Cpsf6/Eri1/Ints8/Mtpap/Pabpc2/Elac2/Hsf1/Larp7/Pnpt1/Snrpa/Eri3/Mblac1/Exosc8/Ints1/Ncbp1/Rprd1a/Elac1/Ints6/Papolg/…
GO:0015931	nucleobase-containing compound transport	178	-0.241281	-3.30649	4.07375e-05	0.000410433	0.000221463	Mapt/Nup160/Nup62cl/Slc17a9/Slc28a2/Slc35a2/Srsf3/Thoc1/Alyref/Seh1l/Senp2/Thoc3/Mrpl18/Nsun2/Nup210/Slc29a3/Slc35a3/Cpeb1/Eif5a2/Gle1/Igf2bp3/Kif5c/Nol6/Slc25a4/Slc35b4/Snupn/Thoc6/Xpo5/Nup107/Pom121l2/Slc35a1/Eif5a/Mcm3ap/Nup155/Pcid2/Phax/Slbp/Srsf1/Casc3/Nup133/Ranbp17/Slc29a1/Chtop/Epg5/Flot1/Khsrp/Parp11/Slc25a17/Slc25a51/Fmr1/Gja1/Nup54/Ripk1/Slc25a23/Tsc1/Cd47/Rftn2/Tgfbr2/Xpot/Ddx19a/Pol…
GO:0031365	N-terminal protein amino acid modification	26	-0.441548	-2.6419	4.14224e-05	0.000416669	0.000224828	Hhat/Hhatl/Naa10/Mettl11b/Naa40/Naa16/Ppm1a/Naa25/Naa15/Nmt2/Naa50/Ep300/Kat2b/Nmt1/Sox4/Naa35/Crebbp/Naa20
GO:0010761	fibroblast migration	54	-0.322109	-2.66494	4.15355e-05	0.000417141	0.000225083	Hyal2/Pak1/Plec/Tmem201/Actr3/Cln3/Itgb1bp1/Itgb3/Ager/Coro1c/Rcc2/Sgpl1/Ddr2/Mta2/Ilk/Fer/Cygb/Gna12/Ptk2/Akap12/Pml/Pmp22/Arid5b/Adipor2/Akt1/Tsc2/Prkce/Appl2/Iqgap1/Fgfr1/Tns1/Thbs1/Slc8a1/Appl1
GO:0030336	negative regulation of cell migration	268	-0.195095	-3.15194	4.18277e-05	0.000419408	0.000226306	Cd63/Clasp2/Cldn3/Epha1/Erdr1/Foxo3/Hrg/Il1rn/Klf4/Krit1/Mctp1/Prl7d1/Ptger4/Abhd6/Dach1/Dpep1/Dpp4/Emilin1/Magi2/Mmp28/Mmrn2/Plcb1/Robo4/Slit2/Stap1/Ada/Adarb1/Ccr5/Hyal2/Slurp1/Srgap3/Thy1/Atp2b4/Ccl25/Cdh1/Cited2/Fuz/Limch1/Rap2b/Serpine1/Slc9a3r1/Cnn2/Dag1/Dll4/Podn/Ptprg/Tpm1/Arhgdia/Hmgb1/Stard13/Erbb4/Itgb1bp1/Pdgfb/Pik3r2/S1pr2/Stat3/Ager/Coro1c/Ldlrad4/Lrch1/Mecp2/Nog/Sulf1/Abr/Apex1/Atp…
GO:0035966	response to topologically incorrect protein	129	-0.290736	-3.56995	4.27854e-05	0.00042811	0.000231002	Tmed2/Tmem33/Clu/Eif2a/Fbxo6/Hspa1l/Yod1/Abca7/Bax/Bok/Dnajc18/Hspa1a/Pacrg/Stc2/Tmtc4/Tor1a/Tram1/Comp/Creb3/Cul3/Erp27/Vapb/Amfr/Cdk5rap3/Ern2/Hspa14/Rnf185/Atf6b/Creb3l2/Daxx/Hspa13/Atf6/Hdac6/Hsp90aa1/Hspd1/Serp1/Serp2/Tm7sf3/Ubxn4/Dnajb14/Nck2/Ptpn1/Bhlha15/Cops5/Creb3l1/Eif2ak3/Erp44/Thbs4/Ube2w/Optn/Aup1/Tbl2/Tmem129/Ddrgk1/Dnajc10/Uggt2/Crebrf/Ern1/Sdf2l1/Upf3b/Bag3/Dab2ip/Eif2ak4/Nfe2l2/…
GO:0006888	endoplasmic reticulum to Golgi vesicle-mediated transport	115	-0.30399	-3.54992	4.28314e-05	0.00042811	0.000231002	Lman1l/Scfd1/Sec22c/Tmed1/Bcap29/Erp29/Lman2l/Pdcd6/Rint1/Vamp7/Arcn1/Tbc1d20/Ergic2/Preb/Trappc6a/Yif1a/Hyou1/Sec22b/Sec24a/Stx18/Trappc2/Whamm/Lrrk2/Pgap1/Rab1a/Rnf139/Vapa/Copg2/Lman2/Tmed10/Lman1/Trappc2l/Mia3/Sorl1/Trappc8/Zw10/Cog3/Cope/Kdelr3/Sec23b/Trappc12/Bet1/Ergic1/Htt/Uso1/Cnih4/Sec22a/Vcp/Arf1/Copb1/Nrbp2/Sec24d/Yif1b/Copa/Ergic3/Spast/Yipf5/Lmf1/Sec16a/Trappc3/Copg1/Nrbp1/Kdelr2/Go…
GO:1902751	positive regulation of cell cycle G2/M phase transition	31	-0.407182	-2.61185	4.35435e-05	0.000434539	0.000234471	Fbxo5/Mta3/Rad51c/Stox1/Vps4b/Rab11a/Rrm2b/App/Cdc25b/Smarcd3/Cdk1/Lmnb1/Pbx1/Mecp2/Rcc2/Atad5/Cdc25a/Rrm1/Dtl/Sin3a/Camk2d/Cdk4/Brd4/Npm1
GO:0006289	nucleotide-excision repair	51	-0.330808	-2.6692	4.4186e-05	0.000440254	0.000237554	Rad51d/Rpa1/Rpa3/Brip1/Dclre1b/Uvssa/Polr2i/Rad23b/Rpa2/Cul4a/Gtf2h5/Hmgb1/Pold1/Ercc1/Ercc6/Rad52/Fancc/Rad23a/Gtf2h3/Kat7/Polk/Xpc/Pole/Nthl1/Trp53/Usp7/Pold3/Xab2/Lig4/Dclre1a/Sirt1/Brca2/Ercc3/Xpa/Hus1
GO:0014741	negative regulation of muscle hypertrophy	35	-0.399032	-2.70989	4.4808e-05	0.000445748	0.000240518	Ppara/Trim63/Foxp1/Pak1/Atp2b4/Lmna/Tnfrsf1b/Tomm70a/Errfi1/Smad4/Cav3/Foxo1/Fbxo32/Ctdp1/Mlip/Notch1/Rgs4/Jarid2/Akap1/Tnfrsf1a/P2rx4/Smad3/Gsk3a/Yy1/Bmp10
GO:1903051	negative regulation of proteolysis involved in cellular protein catabolic process	62	-0.288927	-2.5736	4.54695e-05	0.000451616	0.000243685	Rpl23/Ttc36/Map1a/Prkcg/Senp1/Aqp11/Klhl40/Rps7/Sco1/Ubxn1/Sdcbp/Cdkn2a/Sufu/Caml/Uchl5/Usp25/Alad/Psen2/Rpl11/Csnk2a2/Gabarapl2/Hipk2/Svip/Trim39/Ophn1/Bag5/Clec16a/Ddrgk1/Tlk2/Ccar2/N4bp1/Epha4/Psen1/Gipc1/Usp7/Csnk2a1/Eif3h/Rpl5/Park7/Pml/Usp14/Wac/Styx/Anks1/Hsp90ab1/Rybp/Smarcc1/Usp19/Bag6/Sgta/Ogt
GO:0009615	response to virus	313	-0.173478	-2.9662	4.58984e-05	0.000455159	0.000245596	Ifnk/Il12b/Il33/Irak3/Itgb8/Kcnj8/Ttc4/Vwce/Cd40/D1Pas1/Dtx3l/F2rl1/Ifi27l2b/Il12rb1/Irf5/Mmp12/Pmaip1/Smpd1/Trim44/Isg20/Nt5c3/Oas1c/Oas1d/Polr3k/Spon2/Tgfb1/Ticam2/Tlr7/Ccl5/Gpatch3/Ifne/Il17ra/Il1b/Il27/Itgb6/Oas1g/Oas2/Oprk1/Polr3f/Ppm1b/Traf3ip1/Usp27x/Agbl4/Il4/Mst1r/Plscr1/Tlr13/Trim21/Tspan32/Unc13d/C1qbp/Ccl19/Cd207/Cd86/Flt3/Gbp7/Il23r/Oas1e/Parp9/Polr3h/Skp2/Spn/Usp29/Apobec3/Becn1/Car…
GO:0008286	insulin receptor signaling pathway	122	-0.299729	-3.60359	4.63753e-05	0.000457729	0.000246983	Nucks1/Ptpre/Rhoq/Ankrd26/Ncoa5/Ptpn11/Apc/Ccnd3/Igf1r/Opa1/Pik3r2/Sik2/Snx5/Stxbp4/Foxo1/Rbm4/Grb2/Irs1/Mir143/Slc27a4/C2cd5/Pip4k2b/Rela/Ptpn2/Sorl1/Tns2/Eif4ebp2/Fer/Soga1/Akt2/Inpp5k/Prkcd/Kank1/Pdk2/Bcar1/Adipor1/Gkap1/Prkca/Sirt1/Pik3r3/Shc1/Ptpra/Akt1/Gnai2/Gsk3a/Phip/Tsc2/Rbm4/Sorbs1/Osbpl8/Ptprf/Smarcc1/Grb14/Irs2/Mfn2/Rbm4/Zfp106/Cav2/Prkaa1/Cdk4/Nucb2/Appl1/Grb10/Inppl1/Insr/Rbm4/Csrp3…
GO:0051236	establishment of RNA localization	135	-0.282379	-3.50753	4.62694e-05	0.000457729	0.000246983	Mapt/Nup160/Nup62cl/Srsf3/Thoc1/Alyref/Seh1l/Senp2/Thoc3/Mrpl18/Nsun2/Nup210/Cpeb1/Eif5a2/Gle1/Igf2bp3/Kif5c/Nol6/Snupn/Thoc6/Xpo5/Nup107/Pom121l2/Eif5a/Mcm3ap/Nup155/Pcid2/Phax/Slbp/Srsf1/Casc3/Nup133/Ranbp17/Atr/Chtop/Flot1/Khsrp/Parp11/Fmr1/Nup54/Terf1/Tsc1/Rftn2/Tgfbr2/Xpot/Ddx19a/Polr2d/Pom121l12/Qk/Ranbp2/Ncbp3/Nup188/Igf2bp2/Aaas/Ncbp2/Zc3h3/Cpsf6/Zfp36/Hsf1/Htt/Pnpt1/Nup35/Nup37/Rftn1/Bic…
GO:0030433	ubiquitin-dependent ERAD pathway	76	-0.261932	-2.5224	4.63723e-05	0.000457729	0.000246983	Eif2ak3/Erlec1/Fbxo44/Svip/Ube4b/Aup1/Tmem129/Dnajc10/Erlin1/Erlin2/Sec61b/Ankzf1/Tmub2/Wfs1/Syvn1/Jkamp/Ubqln2/Edem1/Trim25/Faf2/Vcp/Usp14/Man1b1/Derl1/Faf1/Edem2/Herpud1/Edem3/Stt3b/Ube4a/Usp19/Bag6/Dnajb9/Sgta/Psmc6/Hsp90b1/Hspa5/Calr
GO:0006090	pyruvate metabolic process	112	-0.307909	-3.53782	4.91588e-05	0.000484391	0.00026137	Ldhal6b/Me3/Ppara/Actn3/Aldoart1/Ddit4/Gck/Pdhx/Cbfa2t3/Gapdh/Gpd1/Zbtb7a/App/Pdha1/Adpgk/Stat3/Bpgm/Foxk1/Galt/Hdac4/Pdk1/Prkaa2/Eif6/Ldhc/Hk1/Me1/Pgam1/Arl2/Galk1/Psen1/Dlat/Pgk1/Dld/Mpc1/Htt/Ldha/Tpi1/Aldoa/Git1/Jmjd8/Ogdh/Slc4a4/Hk2/Prkag2/Eno1b/Pdk2/Pfkl/Hif1a/Ep300/Hdac4/Pgam2/Entpd5/Nupr1/Aldoart2/Foxk2/Ppargc1a/Mpi/Gm10358/Slc4a1/Pdhb/Pfkm/Prkaa1/Eno3/Ncor1/Pkm/Pfkp/Gpi1/Ldhb/Insr/Ogt
GO:0090307	mitotic spindle assembly	61	-0.303802	-2.6849	4.93469e-05	0.000484391	0.00026137	2610002M06Rik/Clasp2/Kif3b/Nek2/Racgap1/Tpx2/Vps4b/Ccdc61/Rab11a/Eml3/Zfp207/Khdc3/Chek2/Map9/Stag1/Kif11/Kif2a/Cep97/Cdc20/Chmp4b/Prc1/Smc3/Stag2/Arhgef10/Bccip/Aaas/Plk1/Smc1a/Spice1/Flna/Hnrnpu/Chmp7/Pibf1/Chmp4c/Kpnb1/Chmp5/Lsm14a/Cltc/Tpr/Clasp1/Chmp2a
GO:0042273	ribosomal large subunit biogenesis	61	-0.303501	-2.68225	4.93469e-05	0.000484391	0.00026137	Znhit3/Malsu1/Rpl11/Rpl7l1/Brix1/Heatr3/Mrpl1/Nop2/Wdr12/Nle1/Rplp0/Mdn1/Urb1/Eif6/Bop1/Rpl10l/Wdr74/Gtf3a/Rpl10a/Rpl38/Pak1ip1/Rsl1d1/Nop16/Rpf2/Traf7/Rpl5/Ddx18/Noc2l/Nsa2/Rpf1/Dhx30/Sdad1/Pes1/Rpl3/Las1l/Nifk/Nvl/Rpl6/Npm1
GO:0030330	DNA damage response, signal transduction by p53 class mediator	60	-0.303359	-2.65232	4.93837e-05	0.000484391	0.00026137	Hipk2/Kat5/Ppm1d/Zfp385a/Spred2/Atr/Chek2/Eef1e1/Myo6/Cradd/Ppp2r5c/Muc1/Rbm38/Mif/Pttg1ip/Snai1/Dyrk1a/Trp53/Triap1/Atm/Pml/Pcbp4/Atrx/Sirt1/Brca2/Sp100/Cops3/Sox4/Paxip1/Usp10/Kdm1a/Npm1/Smyd2/Ankrd1
GO:0061180	mammary gland epithelium development	75	-0.269736	-2.59208	4.95002e-05	0.000484779	0.000261579	Mst1/Msx1/Pthlh/Vdr/Bax/Esr1/Etv4/Foxb1/Jak2/Tfap2c/Csf1/Elf5/Gli2/Lats1/Wnt4/Cdkn2a/Smo/Agap2/Fgf10/Slit2/Iqgap3/Pygo2/Stat5a/Scrib/Epha2/Tnfsf11/Ntn1/Wnt5a/Deaf1/Erbb4/Etv5/Cav3/Orai1/Prlr/Rtn4/Sostdc1/Slc12a2/Areg/Robo1/Lrp6/Fgfr2/Btrc/Chuk/Ddr1/Nr3c1/Pml/Ncoa3/Hif1a/Ptch1/Brca2/Kdm5b/Stat6/Gpx1/Phb2/Lrp5/Med1/Rreb1/Lbh
GO:0051651	maintenance of location in cell	203	-0.218262	-3.14764	5.09196e-05	0.000497907	0.000268663	Atp7b/Chchd10/Dbn1/Fkbp1a/Fthl17b/Gp1ba/Gpr39/Gstm7/Lhcgr/Ntsr1/Os9/Supt7l/Ubash3b/Xcr1/Ccr5/Ftmt/Gper1/Lyn/Sun2/Thy1/Fthl17d/Golph3/Rer1/Tnrc6a/Atg5/Calm3/Jsrp1/Morc3/Nol3/Pkd2/Ptk2b/Tbccd1/Ankrd13c/Gaa/Gsn/Mcoln1/Twf2/Gja1/Itgb3/Slc25a23/Slc8b1/Arhgap21/Cxcr3/F2r/Sun1/Ibtk/Rangap1/Scin/Ciz1/Hk1/Myo5a/Vps13a/Ddit3/Twf1/Arl2/Psen1/Taf3/Aspm/Sorl1/Ank2/Cherp/Grik5/Kdelr3/Ccdc88a/Htt/Hk2/Apoe/Diaph…
GO:0045931	positive regulation of mitotic cell cycle	130	-0.283443	-3.48505	5.15912e-05	0.000500593	0.000270112	Usp2/Anp32b/Cdc7/Kcna5/Pafah1b1/Tal1/Ccdc57/Mad1l1/Tert/Cdc16/Egfr/Fbxo5/Mta3/Nsmce2/Rad51c/Rb1/Stox1/Birc5/Fgf10/Plcb1/Ube2c/Vps4b/Anapc7/Anxa1/Hes1/Klhl18/Mdm2/Rab11a/Rrm2b/Stat5a/Anapc11/Ttl/App/Cdc25b/Cul4a/Smarcd3/Cdk1/Hmgb1/Lmnb1/Ptpn11/Ccnd3/Pbx1/Pdgfb/Stat5b/Mecp2/Poldip2/Rcc2/Rdx/Apex1/Ddr2/Cul4b/Cdc25a/Lgmn/Meis2/Pkn2/Rb1/Rrm1/Anapc4/Adam17/Eif4g1/Lsm10/Cenpe/Rrm2/Dtl/Hsf1/Larp7/Cenpj/D…
GO:0030705	cytoskeleton-dependent intracellular transport	180	-0.241513	-3.31571	5.15801e-05	0.000500593	0.000270112	Ift140/Ift52/Ift74/Myrip/Uchl1/Armcx3/Hook2/Lamp1/Map1a/Myo15/Snapin/Ap3b2/Ap3m2/Ccdc88b/Dync1i1/Kif5a/Mak/Map6/Trim46/Ccdc88c/Cep131/Dync2h1/Dynll1/Ift122/Kif3c/Mapt/Myo1f/Myo1h/Myo5b/Spg7/Wasf1/Cluap1/Flot2/Kifc1/Pafah1b1/Ssna1/Klc2/Madd/Map2/Ttc26/Wdr19/Bbs1/Fbxw11/Hap1/Kif3b/Kif5c/Lca5/Myo7a/Prkcz/Ssx2ip/Ttc21a/Ttc21b/Borcs5/Camsap3/Hdac6/Myo1d/Nde1/Sod1/Tanc2/Actr10/Hook3/Stau2/Sun2/Bloc1s5/…
GO:0046320	regulation of fatty acid oxidation	36	-0.377017	-2.61702	5.14312e-05	0.000500593	0.000270112	Mlycd/Dgat1/Irs1/Abcd1/Cpt1a/Akt2/Tysnd1/Acadl/Acadvl/Akt1/Appl2/Irs2/Ppargc1a/Acsl5/Lonp2/Mtor/Nucb2/Acacb/Fabp3
GO:0030511	positive regulation of transforming growth factor beta receptor signaling pathway	31	-0.40437	-2.59381	5.14604e-05	0.000500593	0.000270112	Cited2/Furin/Hipk2/1700037H04Rik/Axin1/Smad4/Lrg1/Adam17/Gipc1/Npnt/Rnf111/Stk11/Dab2/Ep300/Hsp90ab1/Got1/Myocd/Tgfbr3/Flcn/Thbs1/Crebbp
GO:1903846	positive regulation of cellular response to transforming growth factor beta stimulus	31	-0.40437	-2.59381	5.14604e-05	0.000500593	0.000270112	Cited2/Furin/Hipk2/1700037H04Rik/Axin1/Smad4/Lrg1/Adam17/Gipc1/Npnt/Rnf111/Stk11/Dab2/Ep300/Hsp90ab1/Got1/Myocd/Tgfbr3/Flcn/Thbs1/Crebbp
GO:0010634	positive regulation of epithelial cell migration	149	-0.257899	-3.32664	5.20131e-05	0.000503912	0.000271903	Epb41l4b/Fgf10/Gata2/Hdac6/Zc3h12a/Anxa1/Foxp1/Igf2/Map2k3/Plpp3/Rab11a/Sema5a/Stat5a/Adam9/Adora2b/Pdcd6/Serpine1/Vegfc/Bsg/Flt4/Glipr2/Ptk2b/Epb41l5/Hmgb1/Pik3cb/Wnt5a/Ctsh/Emc10/Itgb1bp1/Itgb3/Met/Pdgfb/Rock2/Atp5b/Tgfbr2/Mapre2/Rtn4/Tacr1/Itga2/Itga3/Nfe2l2/Lgmn/Prox1/Hdac7/Iqsec1/Map4k4/Ppm1f/Sparc/Adam17/Dicer1/Pik3c2a/Sp1/Capn7/Ets1/Fgf1/Prkd2/Bcas3/Bmpr2/P2rx4/Atp5a1/Bcar1/Nos3/Rin2/Arf6/…
GO:0046620	regulation of organ growth	120	-0.29795	-3.56363	5.31989e-05	0.00051461	0.000277675	Meis1/Pi16/Slc25a4/Smo/Wwc1/Mapk11/Ppara/Serp1/Tgfbr1/Adrb1/Foxp1/Igf2/Nkx2-5/Pak1/Cited2/Wt1/Sash3/Stk3/Tomm70a/Ankrd26/Cdk1/Apc/Cxadr/Erbb4/Fdps/Gja1/Lats2/Tbx20/Edn1/Hlx/Nog/Pin1/Tgfbr2/Zfpm2/Cav3/Stk4/Ctdp1/Ncam1/Notch1/Prox1/Rgs4/Vgll4/Bmpr1a/Jarid2/Fgfr2/Mapk14/Tcf7l2/Gata4/Ptk2/Bcl2l11/Nr3c1/Nrg1/Wwc2/Yap1/Trip10/Akap6/Pten/Sirt1/Hdac2/Sav1/Mir1a-2/Akt1/Gsk3a/Ybx3/Tgfbr3/Fgfr1/Mef2c/Parp2/…
GO:0010970	transport along microtubule	150	-0.247527	-3.18789	5.45504e-05	0.00052339	0.000282413	Lamp1/Map1a/Snapin/Ap3b2/Ap3m2/Dync1i1/Kif5a/Mak/Map6/Trim46/Cep131/Dync2h1/Dynll1/Ift122/Kif3c/Mapt/Spg7/Wasf1/Cluap1/Flot2/Kifc1/Pafah1b1/Ssna1/Klc2/Madd/Map2/Ttc26/Wdr19/Bbs1/Fbxw11/Hap1/Kif3b/Kif5c/Lca5/Prkcz/Ssx2ip/Ttc21a/Ttc21b/Borcs5/Camsap3/Hdac6/Nde1/Sod1/Actr10/Stau2/Sun2/Bloc1s5/Ndel1/Pex14/Tmem108/Tmem201/Vamp7/App/Ift27/Kif1a/Kif1b/Bbs12/Bsn/Cln3/Fmr1/Hspb11/Ift46/Arhgap21/Bloc1s2/If…
GO:1904951	positive regulation of establishment of protein localization	321	-0.17252	-2.95216	5.43342e-05	0.00052339	0.000282413	Hspa1l/Igf1/Ins2/Kcnb1/Prr5l/Rasl2-9/Sar1a/Tcaf2/Tmem30b/Tnf/Uaca/Aacs/Akap5/Cacnb3/Capn10/Cask/Cct3/Chp2/Doc2b/Efcab7/Jak2/Mmp13/Oaz2/Ptpn23/Xpo4/Arhgef5/Cep131/Cnst/Dynll1/Ghrl/Gsk3b/Hras/Itgam/Mpc2/Mtcl1/Rac1/Rapgef4/Slc51b/Stx4a/Tmem30a/Tomm7/Anp32b/Gpr68/Sri/Tcp1/C1qtnf3/Camk1/Gli3/Prkcq/Psmd9/Rab34/Tcaf1/Trh/Abat/Abcg1/Adora2a/Cacna1d/Chp1/Cib1/Exoc1/Pla2g6/Prkcz/Ptger4/Smo/Zfp384/Fis1/Gpr3…
GO:0098901	regulation of cardiac muscle cell action potential	24	-0.473627	-2.70864	5.46045e-05	0.00052339	0.000282413	Dsg2/Bin1/Fgf13/Tbx18/Cxadr/Cav3/Trpm4/Ank2/Dlg1/Jup/Camk2d/Ctnna3/Akap9/Gja5/Tmem161b/Pkp2/Dsp/Cacna1c/Ryr2
GO:2000047	regulation of cell-cell adhesion mediated by cadherin	15	-0.575066	-2.6325	5.45083e-05	0.00052339	0.000282413	Ptpru/Mad2l2/Notch4/Flot1/Wnt5a/Bmp6/Epcam/Notch1/Ppm1f/Dennd6a/Rgcc/Adam19/Tjp1/Vegfa
GO:0031445	regulation of heterochromatin assembly	26	-0.436498	-2.61169	5.43844e-05	0.00052339	0.000282413	Zfp57/Phf8/Morc2a/Trim28/Ctr9/Zfp445/Pik3ca/Mphosph8/Pphln1/Sin3a/Tet1/Setdb1/Phf2/Dnmt1/Atf7ip/Atf7ip/Kdm1a/Samd1/Tpr
GO:0120261	regulation of heterochromatin organization	26	-0.436498	-2.61169	5.43844e-05	0.00052339	0.000282413	Zfp57/Phf8/Morc2a/Trim28/Ctr9/Zfp445/Pik3ca/Mphosph8/Pphln1/Sin3a/Tet1/Setdb1/Phf2/Dnmt1/Atf7ip/Atf7ip/Kdm1a/Samd1/Tpr
GO:0046486	glycerolipid metabolic process	354	-0.161781	-2.88567	5.49078e-05	0.000525031	0.000283298	Gpld1/Lipg/Mtmr7/Pemt/Pigm/Pigs/Plb1/Plpp1/Sh3yl1/Slc27a5/Socs3/Tamm41/Them5/Apoa5/Cds1/Ces1d/Chka/Cps1/Gpat2/Impa1/Inpp5f/Insig1/Mtm1/Mtmr1/Mtmr11/Nkx2-3/Pcsk9/Pla2g2f/Pla2g4f/Plcb2/Plcd4/Plscr1/Pnpla3/Pon1/Thrsp/Awat2/Dgke/Fam126a/Gpcpd1/Htr2a/Nr1h3/Pnpla5/Socs7/Thrb/Abhd12b/Atg14/Becn1/Bscl2/Cdipt/Csf1r/Dgkg/Dgkk/G6pc/Mogat1/Mtmr2/Mttp/Pck2/Pi4k2b/Piga/Pla2g4d/Plin5/Stoml2/Abhd2/Apof/Cav1/Dbi/…
GO:1901879	regulation of protein depolymerization	88	-0.258325	-2.67853	5.49422e-05	0.000525031	0.000283298	Camsap3/Cfl2/Hdac6/Tpx2/Arpc2/Cfl1/Ckap2/Fgf13/Sema5a/Lima1/Lmod1/Tmod2/Tpm1/Gas2l1/Gsn/Twf2/Apc/Camsap2/Plekhh2/Rdx/Specc1l/Swap70/Ttbk2/Scin/Sptb/Nav3/Arhgef2/Camsap1/Twf1/Pik3ca/Atxn7/Eml4/Mphosph8/Evl/Lmod2/Flii/Sptan1/Asph/Tmod3/Wdr1/Add3/Taok1/Map1b/Nes/Dysf/Lmod3/Tmod1/Capzb/Svil/Clasp1/Mid1/Actn2/Sptbn1
GO:0033146	regulation of intracellular estrogen receptor signaling pathway	32	-0.401453	-2.60942	5.51229e-05	0.00052596	0.0002838	Pak1/Vps11/Ufm1/Cnot2/Brca1/Ddrgk1/Wbp2/Foxh1/Kank2/Zfp366/Cnot1/Kmt2d/Uba5/Yap1/Ncoa3/Carm1/Ufsp2/Phb2/Med1/Ufl1/Isl1/Lbh
GO:0044042	glucan metabolic process	76	-0.25867	-2.49099	5.67492e-05	0.00054066	0.000291732	Irs1/Ppp1ca/Phkb/Tcf7l2/Akt2/Inpp5k/Stk40/Phkg2/Prkag2/Ppp1r3c/Pygl/Pcdh12/Phka2/Rb1cc1/Akt1/Gsk3a/Sorbs1/Irs2/Il6st/Pygb/Acadm/Mtor/Pfkm/Grb10/Gys1/Agl/Pth/Insr/Pygm
GO:0030968	endoplasmic reticulum unfolded protein response	63	-0.289299	-2.60342	5.81841e-05	0.000553376	0.000298593	Tmed2/Tmem33/Eif2a/Yod1/Abca7/Bax/Bok/Stc2/Tmtc4/Creb3/Vapb/Amfr/Cdk5rap3/Ern2/Atf6b/Creb3l2/Atf6/Serp1/Serp2/Nck2/Ptpn1/Bhlha15/Cops5/Creb3l1/Eif2ak3/Tbl2/Ddrgk1/Dnajc10/Crebrf/Ern1/Eif2ak4/Nfe2l2/Wfs1/Atf4/Ddit3/Ptpn2/Eif2s1/Pdia6/Ppp1r15a/Atf3/Eif2ak2/Qrich1/Xbp1/Ep300/Derl1/Herpud1/Dnajc3/Ufl1/Ddit3/Bak1/Hspa5/Agr2
GO:1903671	negative regulation of sprouting angiogenesis	13	-0.610417	-2.58582	5.82593e-05	0.000553376	0.000298593	Epn2/Alox5/Sh2b3/Creb3l1/Pik3cb/Stard13/Epn1/E2f2/Adamts9/Sema6a/Flt1/Thbs1
GO:0035520	monoubiquitinated protein deubiquitination	31	-0.401412	-2.57484	5.87683e-05	0.000557371	0.000300748	Taf10/Usp47/Supt7l/Tada3/Usp1/Taf12/Taf5l/Usp15/Sgf29/Taf2/Tada1/Usp7/Atxn7/Kat2a/Mysm1/Asxl1/Atxn7l3/Bap1/Sf3b3/Usp22/Supt3/Taf6/Trrap
GO:0060840	artery development	113	-0.307273	-3.55785	5.89332e-05	0.000558096	0.00030114	Kif7/Ldlr/Sec24b/Six1/Wnt11/Comp/Fgf8/Hoxa13/Rbpj/Robo2/Smad6/Col3a1/Mylk/Apob/Gli3/Slc2a10/Snx17/Sufu/Nprl3/Ptger4/Tab1/Ephb4/Eya1/Pde2a/Prdm1/Prickle1/Smad7/Tgfbr1/Acvr2b/Hes1/Notch4/Tbx1/Adgrf4/Cited2/Fuz/Dll4/Adgrf5/Edn1/Efemp2/Hand2/Nog/Rtn4/Foxh1/Luzp1/Myh10/Srf/Cntrl/Ddit3/Mir143/Notch1/Prox1/Bmpr1a/Lrp1/Robo1/Zmiz1/Prrx1/Efnb2/Jag1/Notch3/Arid2/Ltbp1/Acvrl1/Bmpr2/Apoe/Chd7/Adamts9/Ndst1/H…
GO:0060964	regulation of miRNA-mediated gene silencing	39	-0.368716	-2.62278	5.92482e-05	0.000560237	0.000302295	Fmr1/Ripk1/Stat3/Tial1/Ncor2/Map2k2/Trp53/Zfp36/Ajuba/Nfkb1/Pum2/Tnrc6c/Elavl1/Myocd/Map2k1/Ppp3ca/Mir154/Dhx9/Fxr1/Pum1/Ncor1/Limd1
GO:0019236	response to pheromone	102	0.250656	2.58715	6.00537e-05	0.000567004	0.000305946	Vmn1r219/Vmn1r212/Vmn1r234/Vmn1r51/Vmn1r18/Vmn1r38/Vmn1r24/Vmn1r44/Vmn1r227/Vmn1r42/Vmn1r48/Vmn1r67/Vmn1r220/Vmn1r233/Vmn1r237/Vmn1r229/Vmn1r76/Vmn1r89/Vmn1r203/Vmn1r197/Vmn1r30/Vmn1r19/Vmn1r49/Vmn1r9/Vmn1r82/Vmn1r193/Vmn1r216/Vmn1r70/Vmn1r232/Vmn1r73/Vmn1r16/Vmn1r191/Vmn1r21/Vmn1r40/Vmn1r54/Vmn1r74/Vmn2r116/Vmn1r185/Vmn1r218/Vmn1r189/Vmn1r195/Vmn1r210/Vmn1r211/Vmn1r7
GO:0045727	positive regulation of translation	127	-0.284554	-3.49586	6.14591e-05	0.000579406	0.000312639	Ptk2b/Rbm3/Rxra/Tob1/Fxr2/Mettl5/Pcif1/Fmr1/Larp4/Prkdc/Rbms3/Ythdf2/Ythdf3/Fastkd3/Hnrnpl/Ptafr/Cdk5rap1/Eif6/Guf1/Polr2d/Rbm4/Upf3b/Eif2ak4/Itga2/Vim/Samd4/Uqcc2/Mapk3/Eif4g1/Cpeb3/Abcf1/Nat10/Rpl5/Jmjd4/Mettl3/Ucn/Hnrnpu/Poldip3/Khdrbs1/Polr2g/Ago2/Akap6/Eif3d/Larp1b/Plxnb2/Eif4g3/Dnajc3/Rbm4/Elavl1/Secisbp2/Sox4/Larp4b/Rbm4/Thbs1/Dhx36/Habp4/Mtor/Dhx9/Fxr1/Cdk4/Erbb2/Larp1b/Npm1/Pkm/Larp1/Otu…
GO:0060045	positive regulation of cardiac muscle cell proliferation	29	-0.415191	-2.60571	6.15781e-05	0.000579661	0.000312776	Cdk1/Erbb4/Tbx20/Zfpm2/Ncam1/Notch1/Bmpr1a/Fgfr2/Mapk14/Gata4/Nrg1/Yap1/Tgfbr3/Fgfr1/Mef2c/Gata6/Hey2/Bmp10
GO:0005996	monosaccharide metabolic process	255	-0.192868	-3.06774	6.23889e-05	0.000584676	0.000315482	B3glct/Cd36/Fgl1/G6pd2/Kbtbd2/Nkx1-1/Ppp1r3e/Usf1/Adra1b/Cry1/Dyrk2/Khk/Mup1/Pdk4/Pmaip1/Rgn/Wdr5/Aldob/Fabp5/Foxa2/Gapdhs/Igfbp4/Lep/Oas1c/Oas1d/Pask/Pgp/Slc45a3/Tfap2b/Apod/Gnmt/Gpld1/Myc/Oas1g/Arpp19/Fbp1/G6pdx/Galk2/Gcgr/Gckr/Igfbp3/Nnmt/Rbp4/Src/Cyp2j6/Gcg/Gdf2/Gpt/Gsto1/Lepr/Nkx1-1/Oas1e/Per2/Pfkfb4/Esrrb/Fam3c/Fggy/G6pc/Gsto2/Igf1/Ins2/Obp2a/Otog/Otogl/Pck2/Ppp1r3d/Tigar/Tnf/Fbn1/Fbp2/Fuca…
GO:0060070	canonical Wnt signaling pathway	293	-0.180521	-3.04274	6.23829e-05	0.000584676	0.000315482	Dact1/Dact3/Egf/Folr1/Hhex/Ins2/Mdk/Sdc1/Sfrp5/Tcf7/Tnn/Wnt5b/Zbed3/Cav1/Ctnnbip1/Dlx5/Gnaq/Notum/Peg12/Wnt11/Wnt2/Wnt2b/Ankrd6/Ccdc88c/Eda/Fgf9/Frat1/Grem1/Gsk3b/Jrk/Lats1/Lmbr1l/Lrrk1/Mesp1/Otulin/Rbpj/Sfrp4/Sox9/Tmem198/Wnt3a/Wnt4/Amer2/Ccny/Ctnnd2/Porcn/Ptpru/Tle1/Amfr/Gli3/Gpc5/Mllt3/Nphp4/Rnf220/Atp6ap2/Cyld/Daam2/Egfr/Foxo3/Klf4/Nkd1/Nrarp/Ptk7/Sox7/Tle6/Ttc21b/Usp47/Disc1/Fgf10/Frmd8/Fzd6…
GO:0009144	purine nucleoside triphosphate metabolic process	82	-0.264861	-2.64021	6.22241e-05	0.000584676	0.000315482	Nudt16/Rasl2-9/Stoml2/Ak9/Atp5g2/Entpd1/Gimap7/Atp5h/Bcl2l1/Guk1/Nme5/Pid1/Gnai3/Ak3/Entpd7/Atp5c1/Atp5d/Atp5j2/COX2/Itpa/Sphk2/Ndufc2/Ppara/Ada/Aldoart1/Impdh1/Atp5e/Atp5g1/Nme2/Rab23/Rhoq/Ampd2/Atp5j/Opa1/Stat3/Atp5b/Atp5k/Ampd3/Ldhc/Lrrk2/Nme4/Slc25a13/Atp5l/Mfn1/Uqcc3/Aldoa/Nme3/Samhd1/Vcp/Eno1b/Atp5a1/Gimap9/Pnp/Atp5o/Aldoart2/Gtpbp1/Ak4/Nme6/Ppargc1a/Map2k1/Ak2/Flcn/Impdh2/Gm5426/Pkm
GO:0032239	regulation of nucleobase-containing compound transport	15	-0.568789	-2.60377	6.34863e-05	0.000594077	0.000320555	Cpsf6/Khdrbs1/Nup153/Thoc2/Supt6/Setd2/Nsun2/Iws1/Dhx9/Tpr/Akap8l
GO:2000146	negative regulation of cell motility	280	-0.18945	-3.13302	6.49991e-05	0.000607333	0.000327707	Cd63/Clasp2/Cldn3/Epha1/Erdr1/Foxo3/Hrg/Il1rn/Klf4/Krit1/Mctp1/Prl7d1/Ptger4/Abhd6/Dach1/Dpep1/Dpp4/Emilin1/Magi2/Mmp28/Mmrn2/Plcb1/Robo4/Slit2/Stap1/Ada/Adarb1/Ccr5/Cfl1/Frmd5/Hyal2/Slurp1/Srgap3/Thy1/Atp2b4/Ccl25/Cdh1/Cited2/Fuz/Limch1/Rap2b/Serpine1/Slc9a3r1/Cnn2/Dag1/Dll4/Podn/Ptprg/Tpm1/Arhgdia/Hmgb1/Stard13/Erbb4/Itgb1bp1/Pdgfb/Pik3r2/S1pr2/Stat3/Ager/Coro1c/Ldlrad4/Lrch1/Mecp2/Nog/Pin1/Sul…
GO:0070507	regulation of microtubule cytoskeleton organization	148	-0.259558	-3.33485	6.52236e-05	0.000608529	0.000328353	Apc/Camsap2/Met/Slain2/Bora/Cep97/Mecp2/Nin/Prkaa2/Specc1l/Ttbk2/Cav3/Fes/Mapre2/Mapre3/Mark2/Senp6/Cep70/Chmp4b/Dctn1/Nav3/Rnf4/Arhgef2/Camsap1/Cdk5rap2/Arl2/Dyrk1a/Fkbp4/Atxn7/Eml4/Plk1/Cdh5/Stmn1/Git1/Inpp5j/Bicd2/Efna5/Gba2/Hnrnpu/Hsph1/Agrn/Chmp7/Rae1/Chmp4c/Tubb4a/Mapk8/Ska3/Taok1/Arhgef7/Phldb2/Pkd1/Map1b/Dysf/Rock1/Akap9/Chmp5/Abl1/Cltc/Prkaa1/Capzb/Cdkn1b/Tpr/Clip1/Dync1h1/Clasp1/Mid1/Nu…
GO:0030099	myeloid cell differentiation	401	-0.151837	-2.84546	6.54007e-05	0.000609279	0.000328758	Gsk3b/Il23a/Itgam/Jun/Kat8/Klf10/L3mbtl1/Lilrb4a/Lrrk1/Prdx3/Rbpj/Adam8/Adar/Bcl6/Dmtn/Fos/Gpr68/Il15/Lbr/Pafah1b1/Prmt1/Ptpn6/Relb/Rps14/Tal1/Tirap/Acvr2a/Cdk5rap3/Hmgb3/L3mbtl3/Ncapg2/Rara/Batf2/Cebpa/Cib1/Foxo3/Gnas/Ireb2/Jmjd6/Lmo2/Mafb/Meis1/Myb/Nfatc1/Rb1/Slc11a2/Tyrobp/Csf2/Gata2/Gp1ba/Il3ra/Irf8/Ndfip1/Nkap/Pla2g10/Pla2g3/Plcb1/Psen2/Snx10/Stap1/Ubash3b/Wdr61/Zbtb46/Acvr1b/Fgfr3/Foxp1/Gfi…
GO:0090312	positive regulation of protein deacetylation	33	-0.408032	-2.72777	6.58571e-05	0.000612627	0.000330564	Fnta/Lrrk2/Ncor2/Dyrk1a/Trp53/Prkd2/Smarca5/Pml/Baz2a/Sirt1/Ctbp1/Nipbl/Sap30bp/Ndn/Aplnr/Akap8/Akap8l/Ncor1/Vegfa
GO:1905475	regulation of protein localization to membrane	192	-0.230561	-3.28066	6.65065e-05	0.000617756	0.000333332	Bcl2l1/Cnst/Dpp6/Epha3/Gsk3b/Hras/Itgam/Mtcl1/Myo5b/Pid1/Rapgef4/Rhog/Slc51b/Stac3/Stx4a/Wnt3a/Dlg4/Dmtn/Gpc2/Ppp1r9b/Csk/Gpc5/Lrrc15/Stac/Tcaf1/Cib1/Clasp2/Egfr/Gopc/Lypla1/Musk/Numb/Prkcz/Dbn1/Ephb2/Fis1/Lrp4/Magi2/Pkdcc/Abi3/Actb/Arpc2/Ezr/Gper1/Mff/Mrap/Pak1/Rab11a/Stx7/Atp2b4/Cdh1/Pls1/Rer1/Sqstm1/Vamp7/Dag1/Epha2/Kalrn/Rhoq/Tnik/Actr3/Camk2a/Gsn/Nlgn2/Pdcd5/Atp2c1/Cln3/Gripap1/Itgb1bp1/Ldlr…
GO:0031333	negative regulation of protein-containing complex assembly	139	-0.260178	-3.24844	6.66684e-05	0.000618349	0.000333652	Tmod4/Traf3ip1/Trim9/Clip3/Eif4ebp1/Eps8/Kank4/Src/Tmsb4x/Aida/Arfgef1/Impact/Spta1/Clu/Dact1/Pfn4/Ssh1/Tbcd/Vill/Ctnnbip1/Pfn2/Tmsb15a/Bbs4/Capg/Gsk3b/Mefv/Smad6/Sox9/Tmc8/Cptp/Dmtn/Hip1r/Tfip11/Capn1/Lmo4/Map2/Cryab/Jam3/Lefty1/Nlrc3/Prkcz/Ptger4/Hdac6/Psen2/Riok3/Slit2/Arpc2/Cfl1/Lcmt1/Oprd1/Lmod1/Pex5/Gba/Nol3/Ssh3/Svip/Tmod2/Tpm1/Gsn/Hmgb1/Twf2/Fhod3/Tbx20/Crbn/Ldlrad4/Rdx/Stxbp1/Kank3/Pmepa…
GO:1903008	organelle disassembly	99	-0.321761	-3.54358	6.68841e-05	0.000618484	0.000333724	Atg14/Becn1/Map1lc3a/Tigar/Arfip2/Atg3/Atg9b/Capn10/Cisd2/Usp30/Golga2/Kif9/Mtif3/Spata18/Tomm7/Cdkn2a/Fbxo7/Map1lc3b/Eif2d/Slc25a4/Fis1/Hdac6/Htra2/Zfand1/Atg2a/Atg9a/Gabarapl2/Atg13/Atg4b/Atg7/Mcts1/Sqstm1/Ufm1/Atg5/Bnip3/Gba/Cdk1/Optn/Vdac1/Wdr45/Wipi1/Tex264/Clec16a/Ddrgk1/Dnm1l/Atg2b/Smurf1/Mrrf/Cdc37/Mcts2/Parl/Fbxw7/Rnf41/Ulk1/Trp53/Wipi2/Htt/Cttn/Hk2/Vcp/Kif5b/Uba5/Gfm2/Tspo/Hif1a/Spast/L…
GO:0005977	glycogen metabolic process	75	-0.264078	-2.53771	6.69771e-05	0.000618484	0.000333724	Irs1/Ppp1ca/Phkb/Tcf7l2/Akt2/Inpp5k/Stk40/Phkg2/Prkag2/Ppp1r3c/Pygl/Pcdh12/Phka2/Rb1cc1/Akt1/Gsk3a/Sorbs1/Irs2/Il6st/Pygb/Acadm/Mtor/Pfkm/Grb10/Gys1/Agl/Pth/Insr/Pygm
GO:0006073	cellular glucan metabolic process	75	-0.264078	-2.53771	6.69771e-05	0.000618484	0.000333724	Irs1/Ppp1ca/Phkb/Tcf7l2/Akt2/Inpp5k/Stk40/Phkg2/Prkag2/Ppp1r3c/Pygl/Pcdh12/Phka2/Rb1cc1/Akt1/Gsk3a/Sorbs1/Irs2/Il6st/Pygb/Acadm/Mtor/Pfkm/Grb10/Gys1/Agl/Pth/Insr/Pygm
GO:0071478	cellular response to radiation	160	-0.247886	-3.27913	6.74454e-05	0.000621898	0.000335566	Gtf2h5/Nucks1/Poli/Rad9b/Spidr/Atr/Chek2/Gnb5/Ints7/Opn3/Pold1/Brca1/Egr1/Ercc1/Fmr1/Ruvbl2/Blm/Elk1/Ifi204/Polk/Rad51ap1/Cul4b/Eif2ak4/Grb2/Rnf4/Tlk2/Xpc/Cdc25a/N4bp1/Ect2/Fbxw7/Wrn/Gpr88/Mapk9/Trp53/Eif2s1/Mapk14/Akt2/Hsf1/Pold3/Stk11/Hmga2/Prkcd/Rad9a/Mettl3/Noc2l/Polh/Triap1/Atm/Lig4/Mfap4/Yap1/Ddb1/Eef1d/Sirt1/Brca2/Ep300/Ino80/Ddb2/Nipbl/Gpr52/Ptprk/Sfrp1/Agap3/Xpa/Rnf168/Crip1/Crebbp/Hus1/…
GO:0001505	regulation of neurotransmitter levels	248	-0.192877	-3.02202	6.90154e-05	0.000634598	0.000342419	Slc6a1/Slc6a3/Slc6a4/Slc6a9/Snca/Baiap3/Brsk1/Nrxn1/Rab3a/Slc1a2/Syt4/Syt8/Tomt/Cadps/Chrna5/Chrna7/Cplx2/Fshr/Grin3a/Grm4/Hrh3/Kmo/Mctp2/Nat8l/Nos1/Nrn1/Otof/Prima1/Slc17a6/Slc17a7/Slc1a7/Syn3/Trim9/Ache/Cln8/Drd3/Edn3/Kcnc3/Kcnh1/Maob/Moxd1/Napb/Nlgn1/Prkcb/Ptprn2/Slc18a1/Slc5a7/Slc6a9/Sphk1/Syt12/Syt2/Wnt7a/Adra2a/Asic1/Braf/Cacnb4/Colq/Glra3/Htr2a/Per2/Ppfia3/Slc1a6/Stx3/Stxbp5l/Syt1/Unc13a/A…
GO:0051051	negative regulation of transport	485	-0.135651	-2.69416	6.9024e-05	0.000634598	0.000342419	Gnas/Gopc/Il1rn/Jagn1/Kcnab1/Kcnj13/Kel/Lypla1/Mctp1/Oxt/P2ry1/Ptger4/Sergef/Sirt6/Tcp11/Ephb2/Fis1/Gpr39/Gstm7/Hmgcr/Lrsam1/Ndfip1/Ndfip2/Ntsr1/Os9/Pkdcc/Pla2g10/Rest/Rhbdf2/Sestd1/Trim27/Ubqln1/Unc119/Uts2r/Vps4b/Wnk2/Ada/Ankrd13d/Anxa1/Bin1/Gck/Hes1/Rab7/Smim6/Stx1b/Yrdc/Arhgap8/Atg7/Erp29/Frmd4a/Gnao1/Gpm6b/Nr1h2/Osr1/Pacsin3/Prom2/Rhbdf1/Rrad/Slc9a3r1/Tlr9/Tnfrsf1b/Ufm1/Wnk4/Abcg2/Atg5/Calm3…
GO:0031116	positive regulation of microtubule polymerization	29	-0.413787	-2.5969	6.97882e-05	0.000640691	0.000345707	Apc/Met/Slain2/Mecp2/Nin/Cav3/Fes/Dctn1/Nav3/Cdk5rap2/Arl2/Git1/Mapk8/Map1b/Akap9/Cdkn1b/Clip1/Numa1
GO:0009081	branched-chain amino acid metabolic process	24	-0.468292	-2.67813	6.99437e-05	0.000641185	0.000345973	Sdsl/Acadsb/Auh/Hsd17b10/Slc25a44/Dbt/Hibch/Ilvbl/Aldh6a1/Acad8/Bcat2/Ivd/Mccc2/Bckdk/Dld/Hmgcll1/Bckdhb/Hmgcl/Bckdha/Hibadh/Acat1
GO:0032008	positive regulation of TOR signaling	46	-0.335579	-2.58775	7.14495e-05	0.000654038	0.000352908	Gpr137b/Otud5/Wdr24/Golph3/Telo2/Klhl22/Lars/Gpr137/Clec16a/Lamtor5/Rraga/Rragb/Rragd/Sik3/Wdr59/Rictor/Ctns/Smcr8/Rptor/Wac/Xbp1/Gas6/Lamtor3/Akt3/Hdac3/Fnip1/Flcn/Mlst8/Kdr
GO:0035050	embryonic heart tube development	90	-0.244604	-2.578	7.16549e-05	0.000654968	0.00035341	Fgf8/Ift122/Mesp1/Pitx2/Rbpj/Tbx6/Wnt3a/Cluap1/Sox18/Plxna4/Sufu/Aldh1a2/Smo/Vangl2/Dnaaf1/Hes1/Nkx2-5/Cited2/Pcnt/Sox17/Arl13b/Nphp3/Pkd2/Ovol2/Wnt5a/Gja1/Tbx20/Asb2/Edn1/Hand2/Tead2/Tgfbr2/Mib1/Nckap1/Tead1/Foxh1/Megf8/Srf/Notch1/Ahi1/Invs/Psen1/Lrp6/Ift172/Ccdc39/Gata4/Kif3a/Yap1/Kdm2a/Smad3/Hif1a/Notch2/C2cd3/Aplnr/Med1/Rnf207/Eng/Mef2c/Gja5/Slc8a1/Ednra/Ryr2
GO:0033522	histone H2A ubiquitination	24	-0.467498	-2.67359	7.22183e-05	0.000659161	0.000355673	Otub2/Pcgf1/Rnf2/Rnf8/Ring1/Otub1/Pcgf5/Pcgf2/Pcgf6/Trip12/Bmi1/Cul4b/Trim37/Scml2/Pcgf3/Ddb1/Ddb2/Rybp/Rnf168/Ubr2/Ubr5
GO:0001885	endothelial cell development	69	-0.387699	-3.6073	7.24729e-05	0.00066053	0.000356412	Pde2a/Plcb1/Robo4/Tjp3/Ezr/Notch4/Ppp1r16b/Ikbkb/Tjp2/Rapgef3/Hpse/Icam1/Met/Rock2/S1pr2/Akap11/Col15a1/Myd88/Rdx/Zdhhc21/Heg1/Mir874/Ptprs/S1pr3/Id1/Clic4/Dicer1/Ift88/Rap1a/Cdh5/F11r/Tnfrsf1a/Rapgef2/Rapgef1/Fasn/Gpx1/Vezf1/Ccm2/Rock1/Rap1b/Msn/Tjp1/Vcl/Pecam1/Ednra/Dmd/Myadm/Vegfa
GO:0031532	actin cytoskeleton reorganization	108	-0.235495	-2.67601	7.29727e-05	0.000664126	0.000358352	Auts2/Cldn3/Fgf7/Micall2/Ptk7/Ccl27a/Fgf10/Pip5k1a/Stap1/Anxa1/Arpc2/Ezr/Nedd9/Pak1/Cdh1/Lpin1/Parvb/Plec/Ptpn1/Cd2ap/Cdc42bpg/Ptk2b/Tnik/Actr3/Arhgdia/Gsn/Rapgef3/Atp2c1/Cxadr/Efs/S1pr2/Asb2/Whamm/Fes/Grb2/Kit/Cdc42bpa/Myh9/Ntrk3/Dapk3/Dtnbp1/Parva/Mcu/Rhod/Rictor/Fer/F11r/Bcas3/Cttn/Sipa1l1/Flna/Mink1/Sptan1/Bcar1/Shc1/Iqgap2/Notch2/Rala/Syde1/Tjp1/Abl1/Hax1/Gab1/Antxr1/Hmcn1
GO:0010035	response to inorganic substance	488	-0.13337	-2.65509	7.31908e-05	0.00066515	0.000358905	A3galt2/Aanat/Alox15/Atp12a/Cpne9/Cryaa/Cyp27b1/Fas/Gria1/Hmox1/Kcnma1/Khk/Mir10b/Myog/Neurod2/Slc25a24/Slc30a2/Slc6a1/Smpd1/Snca/Syt10/Tfrc/Trpv6/Aldob/Alpl/Cpne5/Foxa2/Gja3/Hpca/Kcnc2/Lct/Nrxn1/Pax2/Pparg/Syt4/Syt8/Abcb6/Adcy10/Aqp2/Aqp9/Capn3/Cpne2/Cyp1a2/Dlg2/Fntb/Gabrb3/Gpld1/Hk3/Hvcn1/Id2/Il1a/Pawr/Serpina1d/Sod3/Trpm2/Xdh/Cps1/Endog/Epor/Fbp1/Fga/Glra2/Gpr37l1/Kcnh1/Kcnmb3/Mmp9/Nfatc4/Nlgn…
GO:0018210	peptidyl-threonine modification	123	-0.290969	-3.52724	7.35274e-05	0.000667248	0.000360037	Smad7/Tbk1/Tgfbr1/Acvr1b/Csnk2a2/Ddit4/Galnt1/Tnks1bp1/Hipk2/Spry2/Tssk4/Ttbk1/App/Cdc42bpg/Galnt2/Hipk1/Spred2/Axin1/Camk2a/Cdk1/Wnt5a/Cit/Irgm1/Lmtk2/Map3k10/Met/Prkdc/Rock2/S1pr2/Tgfbr2/Lrrk2/Eogt/Hk1/Cdc42bpa/Atf2/Stk39/Ulk1/Dyrk1a/Eif4g1/Map3k7/Pkn1/Plk1/Ppp1r15a/Csnk2a1/Inpp5k/Prkd2/Stk11/Prkcd/Bcl2/Map3k12/Prkag2/Rptor/Cdc42bpb/Ppp2r5d/Prkca/Camk2d/Prkaca/Akt1/Gsk3a/Mapk8/Phip/Clk1/Oxsr1/A…
GO:0050775	positive regulation of dendrite morphogenesis	56	-0.307974	-2.59217	7.37938e-05	0.000668703	0.000360822	Numb/Dbn1/Ephb2/Itpka/Fbxo31/Stau2/Ss18l1/Vamp7/Cdkl5/Fbxw8/Kalrn/Tnik/Actr3/Met/Opa1/Caprin2/Dnm1l/Parp6/Ptprd/Cdkl3/Cul7/Cux1/Eef2k/Dbnl/Epha4/Ilk/Mfn1/Actr2/Xlr3b/Caprin1/Pias2/Anapc2/Obsl1/Ptprf/Mfn2/Dhx36/Ankrd27
GO:0006068	ethanol catabolic process	11	0.659952	2.58746	7.7185e-05	0.00069843	0.000376862	Sult1e1/Sult2a1/Sult2a2/Sult2a5/Sult2a8/Sult1b1/Sult2a6/Sult2a3
GO:0010977	negative regulation of neuron projection development	155	-0.261777	-3.45502	7.8731e-05	0.000711398	0.000383859	Ccr5/Ctsz/Fgf13/Gak/Hes1/Mdm2/Sema5a/Thy1/Zfp365/Plxna3/Rtn4r/Sema6b/Xylt1/Cyth2/Ptprg/Spg20/Actr3/Bcl11a/Itm2c/Ntn1/Wnt5a/Ifrd1/Mylip/Ptprz1/Sema4b/Tsc1/Bag5/Rnf6/Dync1i2/Lrrk2/Rgma/Rtn4/Kremen1/Ptprs/Sema4d/Trak2/Vim/Cdkl3/Dennd5a/Fstl4/Dtnbp1/Epha4/Lrp1/Psen1/Sema3b/Ulk1/Adam17/Cd38/Rufy3/Dip2b/Dpysl3/Efnb2/Inpp5j/Neo1/Ptk2/Sema7a/Dab2/Kank1/Sema4c/Apoe/Flna/Pmp22/Ube3a/Dkk1/Sema6d/Arf6/Pten/P…
GO:1905898	positive regulation of response to endoplasmic reticulum stress	32	-0.396314	-2.57602	7.93091e-05	0.000714575	0.000385574	Bax/Bok/Cav1/Rnf183/Spop/Fcgr2b/Tmem67/Rnft2/Rnf185/Rnft1/Atf6/Ubqln1/Nck2/Serinc3/App/Eif2ak3/Ern1/Ptpn2/Ubqln2/Sirt1/Xbp1/Herpud1/Bag6/Sgta/Tmem259/Bak1/Usp13/Agr2
GO:1902808	positive regulation of cell cycle G1/S phase transition	55	-0.302949	-2.52654	7.92946e-05	0.000714575	0.000385574	Ccnd3/Crnn/Stxbp4/Rdx/Apex1/Ddr2/Cul4b/Ezh2/Rrm1/Adam17/Eif4g1/Lsm10/Rrm2/Larp7/Cenpj/Plrg1/Sass6/Mblac1/Rptor/Mepce/Rgcc/Akt1/Ankrd17/Phb2/Crebbp/Cpsf3/Kmt2e/Ccnd2
GO:0006140	regulation of nucleotide metabolic process	73	-0.27018	-2.56716	7.94435e-05	0.000714764	0.000385676	Myog/Pdk4/Snca/Dnajc30/Gapdhs/Hpca/Myc/Nos1/Fbp1/Ier3/Il4/Htr2a/Mlxipl/Slc2a6/Esrrb/Igf1/Mtch2/Tigar/Entpd1/Nos2/Bcl2l1/Guca1a/Guca1b/Pid1/Lacc1/COX2/Sirt6/Sphk2/Cda/Ndufc2/Ppara/Rd3/Actn3/Ddit4/Gck/Adora2b/Cbfa2t3/Gpd1/Zbtb7a/App/Stat3/Hdac4/Pdk1/Prkaa2/Eif6/Arl2/Psen1/Git1/Jmjd8/Slc4a4/Prkag2/Vcp/Eno1b/Pdk2/Nos3/Hif1a/Ep300/Hdac4/Entpd5/Nupr1/Ak4/Ppargc1a/Map2k1/Flcn/Slc4a1/Prkaa1/Ncor1/Insr/Ogt
GO:0033157	regulation of intracellular protein transport	214	-0.210652	-3.12263	8.01612e-05	0.000720194	0.000388606	Hspa1l/Kcnb1/Prr5l/Rasl2-9/Sar1a/Tcaf2/Tmem30b/Txn1/Uaca/Yod1/Akap5/Cacnb3/Chp2/Efcab7/Jak2/Oaz2/Peg12/Xpo4/Cep131/Frat1/Gsk3b/Hras/Ifi27/Itgam/Mdfic/Mtcl1/Slc51b/Tmem30a/Tomm7/Anp32b/Cdkn2a/Dmtn/Camk1/Gli3/Prkcq/Tcaf1/Ube2j1/Bard1/Chp1/Cib1/Sh3tc2/Smo/Uhmk1/Fis1/Os9/Wipf1/Zc3h12a/Zfand1/Arpc2/Gper1/Hyal2/Mdm2/Mff/Pak1/Vamp2/Cdh1/Ndel1/Nucb1/Pcnt/Ptpn1/Ufm1/Vamp7/Erlec1/Nol3/Rab23/Svip/Actr3/Cdk1…
GO:1901379	regulation of potassium ion transmembrane transport	89	-0.242222	-2.52536	8.18253e-05	0.0007341	0.000396109	Kcne3/Rapgef3/Kcnip3/Ptger3/Snx27/Ager/Crbn/Kcne4/Atp1b2/Cav3/Kcne1/Kcnip2/Rgs4/Atp1b1/Stk39/Kcnn2/Kcnrg/Klhl24/Ank2/Sumo1/Ywhae/Dlg1/Nedd4l/Flna/Abcc8/Agrn/Akap6/Atp1b3/Pten/Amigo1/Ank3/Oxsr1/Wnk1/Akap9/Rnf207/Kcnq1/Casq2/Dnm2/Nedd4/Abcc9/Wwp2/Actn2
GO:0019318	hexose metabolic process	240	-0.199455	-3.09786	8.21341e-05	0.000735823	0.000397039	B3glct/Cd36/Fgl1/G6pd2/Kbtbd2/Nkx1-1/Ppp1r3e/Usf1/Adra1b/Cry1/Dyrk2/Khk/Mup1/Pdk4/Pmaip1/Rgn/Wdr5/Aldob/Fabp5/Foxa2/Gapdhs/Igfbp4/Lep/Oas1c/Oas1d/Pask/Pgp/Slc45a3/Tfap2b/Apod/Gnmt/Gpld1/Myc/Oas1g/Arpp19/Fbp1/G6pdx/Galk2/Gcgr/Gckr/Igfbp3/Nnmt/Rbp4/Src/Cyp2j6/Gcg/Gdf2/Gpt/Lepr/Nkx1-1/Oas1e/Per2/Pfkfb4/Esrrb/Fam3c/G6pc/Igf1/Ins2/Obp2a/Pck2/Ppp1r3d/Tigar/Tnf/Fbn1/Fbp2/Fuca2/Pcx/Pgm5/Pmm1/Ppp1r3a/Tff3…
GO:0006303	double-strand break repair via nonhomologous end joining	54	-0.310862	-2.57189	8.22626e-05	0.00073593	0.000397096	Mre11a/Rnf8/Setmar/Usp51/Pnkp/Hmces/Polm/Uvrag/Dclre1c/Pot1a/Wrap53/Aplf/Dclre1b/Mad2l2/Pot1b/Xrcc6/Zbtb7a/Xrcc4/Ercc1/Ercc6/Prkdc/Prpf19/Smchd1/Lig3/Hsf1/Hmga2/Smarcal1/Polb/Rif1/Xrcc1/Lig4/Nhej1/Dclre1a/Kdm2a/Trp53bp1/Fh1/Lig1/Pola1/Mlh1
GO:0006301	postreplication repair	27	-0.439627	-2.65801	8.25177e-05	0.000737166	0.000397763	Zbtb1/Poli/Msh2/Nsmce1/Pold1/Brca1/Faap20/Poldip2/Rev3l/Polk/Primpol/Pold2/Rev1/Dtl/Pold3/Ube2v2/Polh/Vcp/Ube2n/Ube2v1
GO:0072175	epithelial tube formation	160	-0.245006	-3.24103	8.447e-05	0.000753539	0.000406598	Hnf1b/Ift52/Lrp2/Tmed2/Egf/Folr1/Gdnf/Nodal/Sfrp5/Sox8/Spint2/Apaf1/Bcl10/Hes5/Prkacb/Rps7/Sec24b/Six1/Trim71/Bbs4/Enah/Fgf8/Grem1/Grhl3/Ift122/Sox9/Wnt4/Zic5/Cdk20/Cluap1/Tctn1/Lmo4/Pik3cd/Rara/Ret/Sufu/Ipmk/Irx2/Lhx2/Ptk7/St14/Vangl2/Abl2/Bmp7/Brpf1/Cecr2/Fgf10/Fzd6/Mmrn2/Phactr4/Prickle1/Sall1/Spint1/Cfl1/Sall4/Shroom3/Wnt6/Casp8/Cited2/Fuz/Hs2st1/Osr1/Rarg/Scrib/Bmp5/Rab23/Stk3/Ovol2/Wnt5a/Cc…
GO:1903715	regulation of aerobic respiration	32	-0.394257	-2.56265	8.6574e-05	0.000771218	0.000416137	Iscu/Dnajc15/Uqcc2/Arl2/Abcd1/Atp7a/Vcp/Park7/Shmt2/Hif1a/Akt1/Nupr1/Ak4/Ide/Ppif/Cox7a2l/Cox7a1
GO:0051058	negative regulation of small GTPase mediated signal transduction	55	-0.30186	-2.51746	8.91294e-05	0.000792862	0.000427816	Trim67/Adra1a/Rasal1/Cul3/Stambp/Bcl6/Sh3bp1/Tnk1/Rabgef1/Arhgap24/Arhgap25/Abl2/Ephb2/Slit2/Spry1/Kctd13/Arhgap42/Cgnl1/Spry2/Cd2ap/Mapkap1/Tnfaip1/Met/Kctd10/Heg1/Dab2ip/Itga3/Scai/Arhgap12/Arhgap35/Arhgap44/Rasa2/Stmn1/Git1/Kank1/Lztr1/Rasa3/Rapgef1/Syngap1/Dgkz/Nf1/Flcn/Mfn2/Dlc1
GO:2000637	positive regulation of miRNA-mediated gene silencing	24	-0.462824	-2.64685	8.92774e-05	0.00079306	0.000427922	Fmr1/Ripk1/Stat3/Tial1/Map2k2/Trp53/Zfp36/Ajuba/Nfkb1/Pum2/Myocd/Map2k1/Dhx9/Fxr1/Pum1/Limd1
GO:1905037	autophagosome organization	103	-0.319012	-3.54482	9.15041e-05	0.000810812	0.000437501	Lrsam1/Phf23/Rab43/Ubqln1/Zfyve26/Atg16l2/Atg2a/Atg9a/Gabarapl2/Mtmr3/Rab7/Scfd1/Atg13/Atg4b/Atg7/Ap4m1/Atg5/Ehmt2/Gba/Rab23/Tmem41b/Wdr45/Wipi1/Cln3/Irgm1/Sec22b/Ulk3/Atp13a2/Snx18/Atg2b/Lrrk2/Pik3c3/Rab1a/Smurf1/Snx30/Bag3/Chmp4b/Tcirg1/Pip4k2b/Psen1/Ulk1/Ift88/Pik3c2a/Trappc8/Wipi2/Pacs2/Spg11/Ubqln2/Rab1b/Rab3gap2/Smcr8/Ralb/Fez2/Lrba/Rb1cc1/Gabarapl1/Nupr1/Ulk2/Tmem39a/Nsfl1c/Rab33b/Mfn2/Ubx…
GO:0072384	organelle transport along microtubule	78	-0.263278	-2.59929	9.15329e-05	0.000810812	0.000437501	Uchl1/Armcx3/Lamp1/Snapin/Ap3b2/Ap3m2/Dync1i1/Kif5a/Map6/Trim46/Kif3c/Mapt/Wasf1/Kifc1/Pafah1b1/Madd/Map2/Fbxw11/Hap1/Prkcz/Borcs5/Hdac6/Nde1/Actr10/Sun2/Bloc1s5/Ndel1/Pex14/Tmem201/Vamp7/Kif1a/Kif1b/Cln3/Arhgap21/Bloc1s2/Mecp2/Sun1/Rab1a/Copg2/Kif13a/Trak2/Ap3b1/Rhot2/Ap3m1/Dtnbp1/Htt/Stk11/Bicd2/Bloc1s3/Kif5b/Fyco1/Hif1a/Spast/Ap3d1/Rhot1/Copg1/Ap3s2/Map1b/Map2k1/Trak1/Bloc1s1/Dync1h1/Armcx3/Hs…
GO:0051262	protein tetramerization	82	-0.259081	-2.5826	9.17131e-05	0.000811268	0.000437748	Cryz/Cth/Farsa/Golga2/Nudt21/Sycp1/Trp73/Trpm1/Usp16/Cpsf7/Aldh1a2/Apip/Hsd17b10/Ms4a1/Shmt1/Mat1a/Trpm6/Crtc1/Pkd2l1/Thg1l/Trpv1/Acaca/Hprt/Pex5/App/Homer1/Pkd2/Stk3/Mcoln1/Crtc2/Tk1/Stk4/Trpm4/Cutc/Farsb/Osbpl2/Rrm1/Crtc3/Trp53/Cpsf6/Rrm2/Evl/Samhd1/Aldh9a1/Shmt2/Trpm7/Pkd1/Gls/Appl2/H2-Ke6/Cby1/Ssbp1/Vasp/Oxa1l/Acot13/Acacb/Fkrp/B2m
GO:0030518	intracellular steroid hormone receptor signaling pathway	101	-0.316794	-3.49189	9.19229e-05	0.000811986	0.000438135	Arntl/Ddrgk1/Rnf6/Phb/Safb/Tcf21/Wbp2/Foxh1/Ncor2/Kank2/Per1/Zfp366/Zmiz1/Fkbp4/Cnot1/Hmga2/Kmt2d/Dab2/Ncoa2/Nr3c1/Park7/Pias2/Uba5/Ube3a/Yap1/Ncoa3/Sirt1/Ep300/Kdm3a/Safb2/Carm1/Hdac1/Ppp5c/Sfrp1/Ufsp2/Ddx17/Phb2/Ppargc1b/Med1/Ufl1/Smarca4/Ubr5/Isl1/Rbfox2/Nedd4/Clock/Kdm5d/Ncor1/Lbh/Calr
GO:0046822	regulation of nucleocytoplasmic transport	125	-0.22782	-2.76419	9.36371e-05	0.000824817	0.000445058	Ect2/Ppm1a/Psen1/Ptpn14/Rbm22/Inpp4b/Cpsf6/Mapk14/Sumo1/Tcf7l2/Ywhae/Akap1/Pkig/Tnfrsf1a/Ctdspl2/Gbp4/Prkcd/Ppp1r12a/Flna/Jup/Mavs/Park7/Khdrbs1/Zpr1/Xbp1/Nup153/Prkaca/Sp100/Thoc2/Gas6/Hsp90ab1/Supt6/Setd2/Rbm4/Xpo1/Nolc1/Hdac3/Nf1/Nsun2/Iws1/Rbm4/Ubr5/Dhx9/Nedd4/Tpr/Cdk5/Akap8l/Rbm4
GO:0006084	acetyl-CoA metabolic process	35	-0.388608	-2.6391	9.3637e-05	0.000824817	0.000445058	Mlycd/Nudt7/Acss1/Pdhx/Pipox/Acaca/Dip2a/Pdha1/Mvk/Csl/Pmvk/Pdk1/Mlycd/Mvd/Nudt7/Nudt7/Dlat/Dld/Mpc1/Acly/Pdk2/Nudt7/Fasn/Cs/Acat1/Pdhb/Hmgcs1/Acacb/Acaa2
GO:0046365	monosaccharide catabolic process	25	-0.443986	-2.57553	9.49968e-05	0.000834464	0.000450263	Bad/Nudt5/Foxk1/Galt/Hk1/Galk1/Trp53/Ldha/Eno1b/Pfkl/Foxk2/Lrp5/Mpi/Pfkm/Pfkp/Gpi1
GO:0034350	regulation of glial cell apoptotic process	15	-0.556277	-2.54649	9.49478e-05	0.000834464	0.000450263	Prkci/Ccl2/Prkch/Prkcd/Akap12/Pmp22/Prkca/Gas6/Mapk8/Cdk5
GO:1990138	neuron projection extension	191	-0.228722	-3.24966	9.59044e-05	0.000841264	0.000453933	Gsk3b/Hnrnpk/Mapt/Myo5b/Pak6/Rims2/Tnr/Wasf1/Wnt3a/Aatk/Pafah1b1/Spag6/Aurka/Eif2b2/Map2/Plxna4/Slit3/Trpv2/Auts2/Clasp2/Lhx2/Prkcz/Smo/Dbn1/Disc1/Flrt3/Hsp90aa1/Slc23a2/Slit2/St8sia2/Ccr5/Nkx6-1/Pak1/Rab11a/Sema5a/Sh3gl2/Syt17/Ndel1/Plxna3/Rtn4r/Sema6b/Tmem108/Ttl/Atp5g1/Cdkl5/Actr3/Bcl11a/Ntn1/Twf2/Wnt5a/Fn1/Ifrd1/Sema4b/Edn1/Flrt1/Limk1/Mecp2/Rnf6/Map3k13/Rtn4/Smurf1/Cyfip1/Eif2ak4/Llph/Megf8/…
GO:0048524	positive regulation of viral process	56	-0.304584	-2.56364	9.61174e-05	0.000841962	0.00045431	Mdfic/Trim11/Vapb/Adar/Tarbp2/Ppih/Tyro3/Ppara/Adarb1/Nr5a2/Rab7/Hacd3/Atg5/Bsg/Tbc1d20/Fmr1/Trim65/P4hb/Rad23a/Axl/Notch1/Pkn2/Top2b/Top2a/Map3k1/Trim30a/Kpna6/Ppie/Ppia/Ddb1/Srpk2/Vps37b/Srpk1/Kpna2/Rsf1/Stau1/Vps4a/Tmem39a/Dhx9/Larp1/Lgals1
GO:0032006	regulation of TOR signaling	95	-0.322609	-3.47129	9.66232e-05	0.000845218	0.000456066	Ddit4/Deptor/Gpr137b/Otud5/Wdr24/Golph3/Pdcd6/Gba/Telo2/Klhl22/Kptn/Lars/Tbc1d7/Gpr137/Tmem127/Tsc1/Arntl/Clec16a/Itfg2/Lamtor5/Prkaa2/Rraga/Rragb/Rragd/Sik3/Wdr59/Alg13/Sesn1/Rictor/Fbxo9/Szt2/Stk11/Ctns/Gna12/Smcr8/Depdc5/Rptor/Araf/Atm/Wac/Hif1a/Sirt1/Xbp1/Ubr1/Gas6/Gsk3a/Tti1/Tsc2/Lamtor3/Akt3/Hdac3/Tbck/Fnip1/Ubr2/Flcn/Mlst8/Prkaa1/Kdr/Nprl2
GO:0006352	DNA-templated transcription, initiation	101	-0.316272	-3.48614	9.70654e-05	0.000846738	0.000456886	Taf5/Twist1/Wnt10b/Brf2/Maz/Myc/Fosl1/Morc1/Rrn3/Taf11/Tfam/Hnf1b/Polr3h/Ahr/Gtf2a1/Gtf2a1l/Gtf2e2/Polr1e/Taf7/Tbp/Ctnnbip1/Esr1/Med17/Taf6l/Jun/Taf13/Tbpl2/Dr1/Taf8/Cebpa/Lipe/Taf10/Taf9b/Irf8/Sub1/Cdk7/Gtf2f2/Nkx2-5/Taf4b/Gtf3c5/Med4/Polr2i/Taf12/Cand1/Gtf2h5/Med16/Hmgb1/Ercc1/Ercc6/Tfb2m/Gtf2f1/Snapc5/Gtf3c4/Polr2d/Srf/Taf2/Brf1/Taf3/Med24/Trp53/Crcp/Mterf1b/Smarca5/Ubtf/Gtf2a2/Med14/Polr2g/Zf…
GO:0061640	cytoskeleton-dependent cytokinesis	77	-0.35623	-3.47913	9.70189e-05	0.000846738	0.000456886	Trim36/2610002M06Rik/Daxx/Nusap1/Racgap1/Birc5/Cntrob/Snx9/Unc119/Vps4b/Zfyve26/Cep55/Cfl1/Ckap2/Dctn3/Zfp365/Plec/Anln/Rhoc/Actr3/Alkbh4/Klhdc8b/Map9/Apc/Cit/Incenp/Rab35/Rock2/Snx18/Chmp4b/Myh10/Cul7/Ect2/Plk1/Rtkn/Actr2/Stmn1/Stx2/Arf1/Chmp7/Snx33/Pdcd6ip/Spast/Chmp4c/Ank3/Mitd1/Kif20b/Son/Vps4a/Rock1/Chmp5/Arl3/Ist1/Usp8/Chmp2a/Sptbn1
GO:0007224	smoothened signaling pathway	151	-0.247738	-3.22033	9.75117e-05	0.000849456	0.000458353	Gorab/Nkx2-2/Ptchd1/Scube2/Tmem231/Wdpcp/Arl6/Fbxl17/Hes5/Kif7/Prkacb/Ptch2/Runx2/Scube1/Dync2h1/Evc/Fgf9/Gas1/Gli2/Ift122/Tbc1d32/Bbs7/Cdk20/Cluap1/Dzip1/Dzip1l/Evc2/Fkbp8/Gpc2/Ssna1/Tctn1/Gli3/Rab34/Sufu/Ttc26/Wdr19/Armc9/Iqub/Kctd11/Ptpdc1/Rb1/Sall3/Smo/Tctn3/Ttc21b/Ttc23/Uchl5/Fgf10/Pdcl/Rora/Sall1/Tctn2/Wnt7b/Zfp423/Fgfr3/Gpr161/Hes1/Nkx6-1/Pkd2l1/Scube3/Stk36/Fuz/Hipk2/Kctd6/Rora/Arl13b/Gli…
GO:0034067	protein localization to Golgi apparatus	27	-0.434876	-2.62928	9.8904e-05	0.000860396	0.000464256	Sys1/Atg9a/Gak/Golph3/Gcc2/Optn/Tmed10/Vps13a/Arfrp1/Sorl1/Pacs1/Bicd2/Gbf1/Obsl1/Arl5a/Rab33b/Csnk1d/Vps13d/Vps13c/Ift20
GO:0050686	negative regulation of mRNA processing	29	-0.406674	-2.55226	9.91105e-05	0.000861005	0.000464585	Ctr9/Hnrnpl/Srsf6/Rnf20/Rbm10/Srsf4/Srsf9/Dyrk1a/U2af2/Pcbp4/Ptbp1/Acin1/Zc3h14/Sfswap/Supt5/Npm1/Rnps1
GO:0048511	rhythmic process	295	-0.168301	-2.83178	9.96782e-05	0.000864746	0.000466603	Arrb1/Cdk1/Gas2/Id3/Nrip1/Nudt12/Suv39h2/Zfhx3/Bhlhe40/Cipc/Egr1/Fbxl12/Fbxl6/Igf1r/Ppp1cb/Prkdc/Ptger3/Rock2/Stat5b/Tardbp/Arntl/Dnm1l/Nmu/Prkaa2/Sgpl1/Rbm4/Siah2/Axl/Gfpt1/Mybbp1a/Sfpq/Atf4/Ccar2/Ezh2/Id1/Ntrk3/Per1/Ppp1ca/Prox1/Spsb4/Csnk1e/Fbxw7/Inhba/Mat2a/Dyrk1a/Kdm8/Mapk9/Rorc/Sp1/Top2a/Trp53/Usp7/Zfp830/Casp1/Btrc/Csnk2a1/Dtl/Enox2/Kdm5c/Phlpp1/Ptn/Rora/Mettl3/Usp9x/Hnrnpu/Ncoa2/Nr0b2/Pml…
GO:0048814	regulation of dendrite morphogenesis	90	-0.23964	-2.52568	0.000102092	0.000884234	0.000477119	Ss18l1/Vamp7/Cdkl5/Chrna3/Fbxw8/Kalrn/Tnik/Actr3/Cit/Met/Opa1/Ptprz1/Caprin2/Dnm1l/Parp6/Ptprd/Sema4d/Cdkl3/Cul7/Cux1/Eef2k/Id1/Dbnl/Epha4/Robo1/Ilk/Mfn1/Actr2/Stk11/Xlr3b/Nsmf/Rapgef2/Nedd4l/Sipa1l1/Caprin1/Pias2/Anapc2/Obsl1/Hecw2/Ptprf/Mfn2/Ppp3ca/Dhx36/Ankrd27/Nedd4
GO:0007020	microtubule nucleation	31	-0.386109	-2.47668	0.000102205	0.000884234	0.000477119	Nde1/Tpx2/Tubgcp2/Pak1/Ndel1/Slain2/Tubgcp6/Mecp2/Nin/Tubg2/Dctn1/Tubg1/Tubgcp5/Nedd1/Tubgcp3/Cenpj/Git1/Tubgcp4/Arhgef7/Akap9/Csnk1d/Clasp1
GO:0045185	maintenance of protein location	95	-0.321916	-3.46383	0.000103022	0.000890082	0.000480274	Pfn4/Txn1/Ywhab/Cav1/Fbn1/Insig2/Syne1/Tmsb15a/Bbs4/Creb3/Lats1/Ccdc22/Dzip1/Kdelr1/Sri/Mad1l1/Pex5l/Sufu/Taf8/Bard1/Gopc/Keap1/Cer1/Chchd10/Dbn1/Os9/Supt7l/Dand5/Fbn2/Nfkbia/Sun2/Golph3/Rer1/Tnrc6a/Morc3/Pkd2/Ankrd13c/Gsn/Twf2/Gja1/Sun1/Rangap1/Scin/Ciz1/Hk1/Vps13a/Twf1/Arl2/Taf3/Sorl1/Grik5/Kdelr3/Ccdc88a/Ltbp1/Rbck1/Hk2/Flna/Hnrnpu/Park7/Pml/Lgals9/Nfkbib/Syne1/Tspo/Sp100/Akt1/Ank3/Faf1/Thra/K…
GO:0043524	negative regulation of neuron apoptotic process	177	-0.231333	-3.17546	0.000106919	0.000922485	0.000497759	Nfatc4/Ntrk1/Pin1rt1/Rnu12/Sct/Tfap2a/Braf/Chl1/Cntfr/Cx3cl1/Gabra5/Gclm/Glp1r/Grik2/Set/Amigo2/Faim2/Gdnf/Mdk/Ngf/Pcp4/Prkcg/Slc30a10/Sod2/Bax/Bok/Coro1a/Foxb1/Grn/Il27ra/Jak2/Kras/Ntrk2/Pou4f1/Six1/Bcl2l1/Ccl12/Fgf8/Hras/Jun/Mtnr1b/Nr4a3/Prdx3/Stambp/Trp73/Adam8/Grm7/Tert/Adora2a/C5ar1/Cited1/Dlx1/Smo/Tyro3/Vstm2l/Xrcc2/Agap2/Birc5/Crlf1/Hspd1/Pla2g3/Ppt1/Prdx2/Sod1/En1/Gdf5/Nmnat1/Gclc/Hipk2/X…
GO:0030042	actin filament depolymerization	56	-0.302699	-2.54777	0.00010852	0.000935017	0.000504521	Arpc2/Cfl1/Sema5a/Lima1/Lmod1/Mical1/Tmod2/Tpm1/Gsn/Twf2/Plekhh2/Rdx/Specc1l/Swap70/Scin/Sptb/Twf1/Pik3ca/Mphosph8/Evl/Lmod2/Flii/Sptan1/Tmod3/Wdr1/Add3/Mical3/Lmod3/Mical2/Tmod1/Capzb/Svil/Actn2/Sptbn1
GO:0006906	vesicle fusion	102	-0.228751	-2.52555	0.000111462	0.000959062	0.000517495	Pikfyve/Rab39/Uvrag/Yipf7/Pla2g5/Syt9/Anxa1/Rab7/Snap25/Stx19/Stx1a/Stx1b/Stx7/Vamp2/Vps11/Stx11/Vamp7/Vamp3/Syt11/Vps8/Cln3/Sec22b/Snap29/Tgfbrap1/Atp13a2/AU040320/Rab8a/Slamf1/Snap47/Stxbp1/Vamp8/Ankfy1/Gosr2/Vps41/Vps39/C2cd5/Pip4k2b/Grik5/Vav3/Akt2/Bet1/Eea1/Spg11/Uso1/Vti1b/Stx2/Kif5b/Snap23/Yipf5/Plekhm1/Stx6/Dysf/Gosr1/Vps4a/Chmp5/Tbc1d4/Ankrd27/Cav2/Stx16
GO:0001510	RNA methylation	63	-0.279654	-2.51662	0.000111993	0.000962315	0.00051925	Gtpbp3/Nsun4/Trmt5/Dimt1/Thumpd3/Zcchc4/Bcdin3d/Mettl8/Thumpd2/Trmt13/Cmtr2/Fbll1/Nsun5/Trmt10a/Nsun3/Trmt10c/Trmt1l/Ftsj1/Nsun6/Trdmt1/Tyw3/Mettl6/Trmt6/Ftsj3/Nsun2/Hsd17b10/Lcmt2/Wdr4/Wtap/Alkbh8/Mettl14/Zc3h13/Nop2/Mettl16/Mettl2/Cmtr1/Mettl5/Pcif1/Wdr6/Tfb2m/Tgs1/Trmt10b/Fbl/Trmo/Trmt1/Dalrd3/Mettl15/Trmt61a/Trmt1/Larp7/Emg1/Mettl1/Mto1/Mettl3/Mepce/Nsun2/Rbm15/Thada/Trmt112/Tfb1m
GO:0090329	regulation of DNA-templated DNA replication	50	-0.326533	-2.62464	0.000116686	0.00100128	0.000540273	Wrnip1/E2f8/Endog/Gins1/Chtf18/Mcidas/Nuggc/Stoml2/Tipin/Zmpste24/Cdt1/Donson/Timeless/Cdc7/Cdk2/Senp2/Wiz/Fbxo5/Pcna/Rfc4/Dach1/Gins2/Mettl4/Rfc5/E2f7/Gins4/Atg7/Polg2/Zranb3/Dscc1/Ilkap/Blm/Kat7/Ciz1/Rfc2/Zfp830/Lig3/Smarcal1/Atrx/Chtf8/Brca2/Ino80/Ssbp1/Fgfr1/Gins3/Npm1
GO:0034394	protein localization to cell surface	66	-0.281537	-2.57991	0.000118176	0.00101269	0.000546429	Lrig2/Stx3/Egf/Map1a/Tnf/Abca7/Prrt1/Tor1a/Wnt11/Gpd1l/Hnrnpk/Slc28a2/Stx4a/Ptpru/Pigk/Unc50/Astn2/Fgf7/Gopc/Jam3/Tyrobp/Fgf10/Rab11a/Cdh1/Gpm6b/Nlgn2/Erbb4/Pigu/Abca2/Gpihbp1/Smurf1/Ap3b1/Ank2/Rab11b/Gga1/Gga3/Nedd4l/Picalm/Flna/Nrg1/Tm9sf4/Leprot/Snx33/Arf6/Akt1/Hsp90ab1/Gbf1/Ptprk/Tsc2/Vcl/Usp4/Gga2/Emp2/Actn2
GO:0061387	regulation of extent of cell growth	123	-0.286808	-3.4768	0.000118774	0.00101643	0.00054845	Ccr5/Fgf13/Nkx6-1/Pak1/Rab11a/Sema5a/Ndel1/Plxna3/Rtn4r/Sema6b/Ttl/Atp5g1/Cdkl5/Spg20/Actr3/Bcl11a/Ntn1/Twf2/Wnt5a/Fn1/Ifrd1/Sema4b/Limk1/Rnf6/Map3k13/Rgma/Rtn4/Cyfip1/Megf8/Ptprs/Sema4d/Srf/Cdkl3/Fstl4/Ntrk3/Dbnl/Lrp1/Sema3b/Ulk1/Ilk/Rufy3/Dip2b/Mgll/Sema7a/Bmpr2/Cttn/Efna5/Sema4c/Apoe/Nrg1/Anapc2/Sema6d/Sema6a/Sin3a/Lpar3/Epha7/Sema3f/Rpl4/Map1b/Ulk2/Mt3/Ryk/Dpysl2/Abl1/Golga4/Ist1/Tnfrsf12a/Dn…
GO:0033143	regulation of intracellular steroid hormone receptor signaling pathway	72	-0.375851	-3.53481	0.000119194	0.00101726	0.000548897	Arntl/Ddrgk1/Rnf6/Phb/Tcf21/Wbp2/Foxh1/Ncor2/Kank2/Per1/Zfp366/Cnot1/Hmga2/Kmt2d/Dab2/Ncoa2/Nr3c1/Park7/Pias2/Uba5/Yap1/Ncoa3/Sirt1/Ep300/Safb2/Carm1/Hdac1/Ppp5c/Sfrp1/Ufsp2/Phb2/Med1/Ufl1/Smarca4/Isl1/Clock/Kdm5d/Ncor1/Lbh/Calr
GO:0010847	regulation of chromatin assembly	29	-0.403796	-2.53419	0.00011905	0.00101726	0.000548897	Zfp57/Phf8/Morc2a/Trim28/Ctr9/Zfp445/Pik3ca/Mphosph8/Pphln1/Spty2d1/Sin3a/Tet1/Setdb1/Phf2/Dnmt1/Atf7ip/Atf7ip/Kdm1a/Samd1/Tpr
GO:0019674	NAD metabolic process	24	-0.456444	-2.61037	0.000120006	0.00102281	0.000551892	Actn3/Cbr2/Gpd1/Foxk1/Nadk/Hk1/Nadk2/Trp53/Ldha/Eno1b/Mdh1/Pfkl/Nqo1/Foxk2/Pfkm/Pfkp/Gpi1/Ldhb
GO:0051985	negative regulation of chromosome segregation	46	-0.328714	-2.53481	0.000120303	0.00102395	0.00055251	Ccnb1/Cdt1/Xrcc3/Aurkb/Kntc1/Ndc80/Usp44/Bub1/Bub1b/Mad1l1/Fbxo5/Birc5/Mad2l1/Lcmt1/Gen1/Pcid2/Zfp207/Khdc3/Anapc15-ps/Chfr/Klhl22/Apc/Pttg1/Cdk5rap2/Zw10/Cenpe/Plk1/Trip13/Zwilch/Bub3/Atm/Ik/Psmg2/Dync1li1/Rad21/Tpr
GO:0055017	cardiac muscle tissue growth	106	-0.302073	-3.40041	0.000122051	0.00103743	0.000559781	Meis1/Pi16/Sirt6/Slc25a4/Mapk11/Ppara/Rxrb/Tgfbr1/Adrb1/Foxp1/Nkx2-5/Pak1/Cited2/Prkar1a/Rxra/Tomm70a/Cdk1/Apc/Cxadr/Erbb4/Fdps/Gja1/Sorbs2/Tbx20/Edn1/Nog/Pin1/Tgfbr2/Zfpm2/Cav3/Ccm2l/Heg1/Smad1/Ctdp1/Ncam1/Notch1/Rgs4/Vgll4/Bmpr1a/Jarid2/Fgfr2/Mapk14/Fgf1/Arid2/Gata4/Nr3c1/Nrg1/Yap1/Trip10/Akap6/Pten/Sirt1/Hdac2/Sav1/Camk2d/Mir1a-2/Gsk3a/Akap13/Map2k4/Pdlim5/Myocd/Tgfbr3/Fgfr1/Mef2c/Parp2/Mtor/Y…
GO:0048675	axon extension	135	-0.272802	-3.38857	0.000122497	0.00103983	0.000561074	Gsk3b/Mapt/Myo5b/Tnr/Wnt3a/Aatk/Pafah1b1/Eif2b2/Map2/Plxna4/Slit3/Trpv2/Auts2/Clasp2/Lhx2/Smo/Dbn1/Disc1/Hsp90aa1/Slit2/Ccr5/Nkx6-1/Pak1/Rab11a/Sema5a/Ndel1/Plxna3/Rtn4r/Sema6b/Ttl/Atp5g1/Cdkl5/Actr3/Ntn1/Twf2/Wnt5a/Fn1/Ifrd1/Sema4b/Edn1/Limk1/Rnf6/Map3k13/Rtn4/Cyfip1/Megf8/Ptprs/Sema4d/Srf/Cdkl3/Ntrk3/Dbnl/Lrp1/Sema3b/Ulk1/Ilk/Rufy3/Dip2b/Mgll/Spg11/Sema7a/Bmpr2/Cttn/Sema4c/Usp9x/Apoe/Nrg1/Anapc…
GO:0072698	protein localization to microtubule cytoskeleton	55	-0.298322	-2.48795	0.000124781	0.00105778	0.000570764	Spag5/Cep72/Disc1/Snx10/Cep250/Cep63/Hook3/Nudcd3/Gas2l1/Mid2/Apc/Dctn2/Nin/Ttbk2/Champ1/Mapre2/Mapre3/4933427D14Rik/Htt/Mcph1/Diaph1/Hnrnpu/Mark4/Cep83/Golgb1/Pibf1/Dvl1/Kif20b/C2cd3/Nsfl1c/Cep350/Csnk1d/Ubxn2b/Pcm1/Mid1/Numa1
GO:0001838	embryonic epithelial tube formation	149	-0.249633	-3.22002	0.000126345	0.00106961	0.000577146	Kdm6a/Mthfd1l/Sdc4/Tfap2a/Tgif1/Hnf1b/Ift52/Lrp2/Tmed2/Folr1/Gdnf/Nodal/Sfrp5/Sox8/Spint2/Apaf1/Bcl10/Hes5/Prkacb/Rps7/Sec24b/Six1/Trim71/Bbs4/Enah/Grem1/Grhl3/Ift122/Sox9/Wnt4/Zic5/Cdk20/Cluap1/Tctn1/Lmo4/Rara/Ret/Sufu/Ipmk/Irx2/Lhx2/Ptk7/St14/Vangl2/Abl2/Bmp7/Brpf1/Cecr2/Fzd6/Phactr4/Prickle1/Sall1/Spint1/Cfl1/Sall4/Shroom3/Wnt6/Casp8/Cited2/Fuz/Hs2st1/Osr1/Rarg/Scrib/Bmp5/Rab23/Stk3/Ovol2/Wnt5…
GO:0043244	regulation of protein-containing complex disassembly	122	-0.289657	-3.4825	0.000129206	0.00109236	0.000589421	Cib1/Clasp2/Eif5a2/Gle1/Tbc1d25/Camsap3/Cfl2/Hdac6/Phf23/Tpx2/Arpc2/Cfl1/Ckap2/Fgf13/Sema5a/Eif5a/Lima1/Lmod1/Atg5/Bnip3/Gba/Tecpr1/Tmod2/Tpm1/Gas2l1/Gsn/Scaf4/Twf2/Apc/Camsap2/Cln3/Igf1r/Irgm1/Clec16a/Plekhh2/Rdx/Specc1l/Swap70/Ttbk2/Scin/Sptb/Adrb2/Nav3/Arhgef2/Camsap1/Twf1/Upf1/Pik3ca/Etf1/Atxn7/Eml4/Mphosph8/Evl/Smcr8/Jmjd4/Lmod2/Flii/Sptan1/Rubcn/Asph/Fyco1/Tmod3/Wdr1/Add3/Taok1/Map1b/Nes/Se…
GO:0097191	extrinsic apoptotic signaling pathway	230	-0.204132	-3.10985	0.000130447	0.00110138	0.000594288	Casp2/Cd70/Faim2/Gdnf/Igf1/Il18/Ngf/Siglec1/Siva1/Timp3/Tnf/Tnfrsf10b/Bax/Bcl10/Bcl2l12/Bok/Cav1/Fcmr/Hspa1a/Jak2/Ndufa13/Pidd1/Ptprc/Rnf34/Rps6kb1/Runx3/Traf2/Bcl2l1/Gas1/Gsk3b/Ifi27/Itgav/Stx4a/Tmc8/Tnfrsf23/Zfp110/Dedd2/Mcl1/Rffl/Il2/Madd/Ret/Tert/Bcl2l2/Bmpr1b/Cyld/Daxx/Foxo3/Mllt11/Tnfaip3/Traf1/Agap2/Csf2/Dedd/Eya1/Fgf10/Htra2/Prdx2/Psen2/Sh3rf1/Tgfbr1/Tnfsf4/Acvr1b/Deptor/Fgfr3/Gper1/Hyal2…
GO:0000288	nuclear-transcribed mRNA catabolic process, deadenylation-dependent decay	54	-0.301914	-2.49786	0.000131046	0.00110496	0.000596218	Tnrc6a/Cnot8/Csde1/Tob1/Cnot2/Pnldc1/Polr2d/Zfp36l3/Samd4/Samd4b/Cpeb3/Zfp36/Cnot1/Pan2/Rc3h2/Patl1/Exosc8/Hnrnpu/Cnot6l/Polr2g/Tnrc6c/Ago2/Pabpc1/Zfp36l2/Btg2/Mlh1/Rc3h1/Dhx36/Dhx9/Zfp36l1
GO:0032205	negative regulation of telomere maintenance	31	-0.378521	-2.42801	0.000131617	0.00110829	0.000598016	Gnl3l/Acd/Pot1a/Rtel1/Pot1b/Tinf2/Xrcc4/Ercc1/Terf1/Mcrs1/Smg6/Ctc1/Terf2/Nat10/Xrcc1/Atm/Hnrnpu/Pml/Rad50/Tnks2/Pinx1/Exosc10/Tnks
GO:0046902	regulation of mitochondrial membrane permeability	55	-0.297242	-2.47894	0.000134664	0.00113243	0.000611044	Gclc/Them4/Bnip3/Cnp/Nol3/Camk2a/Gimap3/Bad/Stat3/Bloc1s2/Zfp13/Dynlt1b/Eya2/Rhot2/Atf2/Trp53/Tmem102/Bcl2/Bcl2l11/Hk2/Naif1/Alkbh7/Rhot1/Gsk3a/Vdac2/Bnip3l/Atpif1/Bak1/Slc25a5/Ppif/Acaa2
GO:0014808	release of sequestered calcium ion into cytosol by sarcoplasmic reticulum	24	-0.454514	-2.59933	0.000136007	0.00114068	0.000615495	Trdn/Chd7/Tmem38a/Calm2/Calm1/Camk2d/Casq2/Slc8a1/Casq1/Dhrs7c/Ryr2/Dmd
GO:0071806	protein transmembrane transport	56	-0.298772	-2.51472	0.000135853	0.00114068	0.000615495	Timm44/Tomm40l/Hpse/Pex6/Sec61a2/Srp54a/Timm23/Pex10/Romo1/Sec61b/Sec63/Aifm1/Timm21/Dnajc15/Pam16/Bcr/C2cd5/Timm17b/Tomm40/Dnlz/Pex1/Tram2/Sec61a1/Akt2/Timm17a/Sec62/Ednra/Grpel1/Hspa5
GO:0046785	microtubule polymerization	77	-0.351338	-3.43135	0.000136371	0.00114222	0.000616323	Apc/Camsap2/Met/Slain2/Tppp3/Tubgcp6/Mecp2/Nin/Tubg2/Cav3/Fes/Mapre3/Dctn1/Nav3/Camsap1/Cdk5rap2/Arl2/Tubg1/Tubgcp5/Dyrk1a/Fkbp4/Tppp2/Cdh5/Nedd1/Stmn1/Tubgcp3/Cenpj/Git1/Inpp5j/Gba2/Tubgcp4/Tubb4a/Mapk8/Arhgef7/Map1b/Akap9/Csnk1d/Abl1/Capzb/Cdkn1b/Clip1/Clasp1/Numa1
GO:0035329	hippo signaling	36	-0.362151	-2.51383	0.000137335	0.00114877	0.000619858	Lats1/Mob3b/Shank2/Tead3/Amot/Amotl2/Nf2/Wwc1/Nek8/Map2k3/Mob1a/Stk3/Cit/Lats2/Tial1/Dchs1/Tead2/Mark3/Stk4/Tead1/Vgll4/Mapk14/Dlg5/Ajuba/Wwc2/Yap1/Sav1/Fat4/Pja2/Limd1
GO:0000956	nuclear-transcribed mRNA catabolic process	106	-0.299241	-3.36853	0.000138879	0.00115837	0.00062504	Pcid2/Tnrc6a/Casc3/Cnot8/Csde1/Exosc4/Tob1/Cnot2/Ctif/Xrn2/Pnldc1/Smg8/Polr2d/Prpf18/Smg6/Upf3b/Zfp36l3/Samd4/Smg9/Upf1/Samd4b/Etf1/Ncbp2/Cpeb3/Mtpap/Zfp36/Cnot1/Helz2/Pan2/Rc3h2/Smg5/Gtpbp2/Patl1/Atm/Exosc8/Hnrnpu/Cnot6l/Polr2g/Tnrc6c/Ago2/Pabpc1/Zfp36l2/Ncbp1/Nbas/Btg2/Ago1/Secisbp2/Upf2/Mlh1/Rc3h1/Dhx36/Thrap3/Dhx9/Exosc10/Zfp36l1/Smg1/Rnps1/Ssb/Smg7
GO:0086016	AV node cell action potential	11	-0.620843	-2.42178	0.000139034	0.00115837	0.00062504	Cxadr/Trpm4/Ank2/Scn5a/Cacnb2/Gja5/Cacna1g/Cacna1c/Ryr2
GO:0086027	AV node cell to bundle of His cell signaling	11	-0.620843	-2.42178	0.000139034	0.00115837	0.00062504	Cxadr/Trpm4/Ank2/Scn5a/Cacnb2/Gja5/Cacna1g/Cacna1c/Ryr2
GO:0060996	dendritic spine development	127	-0.278191	-3.41769	0.00013989	0.00116243	0.000627229	Dbn1/Disc1/Ephb2/Hdac6/Itpka/Tanc2/Cfl1/Nck2/Pak1/Stau2/Zfp365/Dock10/Cdkl5/Dip2a/Kalrn/Actr3/Arf4/Camk2a/Itsn1/Kif1a/Nlgn2/Arid1b/Fmr1/Opa1/Slc12a5/Uba6/Caprin2/Dnm1l/Ephb3/Mecp2/Lrrk2/Llph/Ptprs/Eef2k/Fstl4/Arhgap44/Asap1/Dbnl/Dtnbp1/Epha4/Iqsec1/Pak4/Psen1/Wasl/Cpeb3/Mfn1/Pbrm1/Shank3/Actr2/Dlg5/Xlr3b/Git1/Adam10/Pak2/Sipa1l1/Apoe/Arf1/Caprin1/Nr3c1/Nrg1/Ube3a/Arf6/Pten/Srgap2/Hdac2/Dvl1/Slc9a…
GO:0000910	cytokinesis	165	-0.233772	-3.11819	0.000139843	0.00116243	0.000627229	Kif3b/Mrgpra6/Nusap1/Racgap1/Uvrag/Birc5/Cdc14b/Cntrob/Mrgprb5/Snx9/Unc119/Vps4b/Zfyve26/Cep55/Cfl1/Ckap2/Dctn3/E2f7/Klhl13/Rab11a/Zfp365/Cdc14a/Cenpv/Klhl21/Mrgprb8/Plec/Anln/Calm3/Cdc25b/Rhoc/Spg20/Actr3/Alkbh4/Klhdc8b/Map9/Apc/Ccp110/Cit/Igf1r/Incenp/Rab35/Rock2/Mrgpra4/Pin1/Snx18/Tas2r102/Pik3c3/Chmp4b/Kif13a/Myh10/Prc1/Cul7/Myh9/Pkn2/Rab11fip3/Bin3/Cspp1/Ect2/Klhl9/Mrgpra1/Gipc1/Plk1/Rtkn/Ac…
GO:0010038	response to metal ion	278	-0.175062	-2.85758	0.000141494	0.00117421	0.000633586	P2rx7/Pam/Slc40a1/A3galt2/Aanat/Alox15/Atp12a/Cpne9/Cyp27b1/Fas/Hmox1/Kcnma1/Khk/Myog/Neurod2/Slc25a24/Slc30a2/Smpd1/Snca/Syt10/Tfrc/Trpv6/Aldob/Cpne5/Foxa2/Hpca/Lct/Nrxn1/Pparg/Syt4/Syt8/Abcb6/Aqp2/Aqp9/Capn3/Cpne2/Cyp1a2/Dlg2/Gabrb3/Gpld1/Hvcn1/Id2/Il1a/Serpina1d/Sod3/Trpm2/Xdh/Fbp1/Fga/Glra2/Kcnh1/Kcnmb3/Mmp9/Nfatc4/Nlgn1/Pklr/Slc30a4/Spag16/Syt12/Syt2/Tfap2a/Abcc2/Adcy7/Adgrv1/Anxa11/Braf/Cpn…
GO:0043470	regulation of carbohydrate catabolic process	54	-0.300792	-2.48858	0.000143293	0.00118758	0.0006408	Ppara/Actn3/Ddit4/Gck/Cbfa2t3/Gpd1/Zbtb7a/App/Hmgb1/Ppp1cb/Stat3/Hdac4/Prkaa2/Eif6/Ppp1ca/Arl2/Psen1/Trp53/Git1/Jmjd8/Slc4a4/Prkag2/Ppp1r3c/Hif1a/Ep300/Hdac4/Entpd5/Nupr1/Ppargc1a/Slc4a1/Prkaa1/Ncor1/Insr/Ogt
GO:1900037	regulation of cellular response to hypoxia	17	-0.515944	-2.45532	0.000144798	0.00119848	0.000646678	Ddah1/Nol3/Pik3cb/Hyou1/Rock2/Epha4/Ajuba/Eno1b/Tmbim6/Cd34/Usp19/Map2k1/Ogt
GO:0031577	spindle checkpoint signaling	45	-0.32394	-2.47701	0.000145183	0.00120009	0.000647549	Ccnb1/Cdt1/Xrcc3/Aurkb/Kntc1/Ndc80/Usp44/Aurka/Bub1/Bub1b/Mad1l1/Birc5/Mad2l1/Lcmt1/Gen1/Pcid2/Zfp207/Khdc3/Anapc15-ps/Chfr/Klhl22/Apc/Cdk5rap2/Zw10/Cenpe/Plk1/Trip13/Hsf1/Zwilch/Bub3/Atm/Ik/Psmg2/Dync1li1/Tpr
GO:1903052	positive regulation of proteolysis involved in cellular protein catabolic process	117	-0.292207	-3.47415	0.000145995	0.00120522	0.000650319	Rchy1/Rnf14/Rnf144b/Zyg11b/Ankib1/Clu/Egf/Trim67/Cav1/Cdc20b/Hspa1a/Klhl40/Sumo3/Dda1/Gsk3b/Hspbp1/Mkrn2/Nub1/Tmem67/Usp5/Bbs7/Ccdc22/Rnft2/Zer1/Arih2/Aurka/Osbpl7/Rnf180/Rnf185/Rnf217/Rnft1/Sirt6/Trib3/Disc1/Dnajb2/Prickle1/Psen2/Sh3rf1/Smad7/Ubqln1/Mdm2/Rnf40/Atg7/Bag2/Cbfa2t3/Ecscr/Gclc/Trib2/Fbxw8/Fzr1/Gba/Ptk2b/Rnf144a/Axin1/Chfr/Det1/Fbxo22/Fmr1/Ddrgk1/Rad23a/Rnf19b/Cdc20/Lrrk2/Rnf139/Smurf…
GO:0060148	positive regulation of post-transcriptional gene silencing	25	-0.4386	-2.54428	0.000146421	0.00120558	0.000650513	Fmr1/Ripk1/Stat3/Tial1/Map2k2/Trp53/Zfp36/Ajuba/Nfkb1/Pum2/Myocd/Map2k1/Dhx9/Fxr1/Pum1/Limd1
GO:1900370	positive regulation of post-transcriptional gene silencing by RNA	25	-0.4386	-2.54428	0.000146421	0.00120558	0.000650513	Fmr1/Ripk1/Stat3/Tial1/Map2k2/Trp53/Zfp36/Ajuba/Nfkb1/Pum2/Myocd/Map2k1/Dhx9/Fxr1/Pum1/Limd1
GO:0071902	positive regulation of protein serine/threonine kinase activity	197	-0.214748	-3.05531	0.000149535	0.00122962	0.000663484	Adam9/Atp2b4/Erp29/Il34/Map2k6/Pde5a/Ptpn1/Taok3/Tlr9/App/Pkd2/Ptk2b/Telo2/Tnfsf11/Axin1/Nod2/Wnt5a/Ccnd3/Incenp/Irgm1/Map3k10/Pdgfb/Pdgfd/Ager/Edn1/Map4k2/Cdk5rap1/Ern1/Lrrk2/Map3k13/Mapre3/Slc27a1/Tead1/Adrb2/Dab2ip/Ghr/Kit/Mif/Etaa1/Ezh2/Ntrk3/Prox1/Epha4/Map2k2/Map2k5/Psen1/Robo1/Adam17/Ilk/Map3k11/Map3k7/Map3k1/Fgf1/Stk11/Dusp19/Hmga2/Prkcd/Rapgef2/Ajuba/Fgd4/Map3k12/Map3k5/Pdcd10/Ralb/Rptor…
GO:1903901	negative regulation of viral life cycle	33	-0.386695	-2.58512	0.000151106	0.00124092	0.000669581	Trim8/Gsn/Mid2/Trim10/Trim56/Ifitm1/Ifitm6/Trim5/Trim65/Snx3/Bst2/Trim59/Trim12c/Ifitm3/Trim30a/Ppia/Trim25/Rad50/Ly6e/Apcs/Ifitm2
GO:0099003	vesicle-mediated transport in synapse	247	-0.193962	-3.04022	0.000151954	0.00124469	0.000671615	Nrxn1/Rab3a/Syt4/Syt8/Cadps/Chrna5/Chrna7/Cplx2/Grin3a/Grm4/Nrn1/Otof/Slc17a6/Slc17a7/Syn3/Trim9/Dnm3/Drd3/Kcnh1/Napb/Nlgn1/Prkcb/Slc10a4/Slc18a1/Syt12/Syt2/Vamp4/Wnt7a/Abca13/Adra2a/Braf/Cacnb4/Glra3/Htr2a/Ppfia3/Scamp5/Stx3/Stxbp5l/Syt1/Unc13a/Apba2/Arc/Drd4/Htr1a/Htr1b/Nrxn3/Prkcg/Slc18a2/Snapin/Adcy1/Adra1a/Akap5/Cask/Chrnb3/Doc2b/Grn/Nlgn3/Pfn2/Pick1/Pls3/Prkar1b/Rims4/Sptbn2/Tor1a/Bcl2l1/Bt…
GO:0043666	regulation of phosphoprotein phosphatase activity	55	-0.29473	-2.45799	0.00015196	0.00124469	0.000671615	Rock2/Tiprl/Tsc1/Vcan/Vrk3/Ppp1r1b/Ppp6r1/Ppp6r3/Cmya5/Ppp1r15a/Htt/Gna12/Ppp1r12a/Calm2/Calm1/Gnai2/Hsp90ab1/Slc39a10/Nuak1/Bod1l/Pdgfrb/Mprip/Rock1/Mgat5/Ppp6r2/Rcan1/Hsp90b1
GO:0009791	post-embryonic development	125	-0.217331	-2.63692	0.000152352	0.00124628	0.000672475	Alx4/Asl/Fendrr/Gnas/Ireb2/Klf4/Mir34b/Myo7a/Abl2/Mecom/Prdm1/Serp1/Tgfbr1/Acvr2b/Aldh5a1/Stk36/Atg7/Helt/Zfx/Morc3/Tiparp/Atn1/Ercc1/Dlk1/Mecp2/Sgpl1/Slc37a4/Dhcr7/Heg1/Mir449b/Nr4a2/Invs/Ppp1r13l/Psen1/Smad2/Dicer1/Bcl11b/Fgfr2/Szt2/Tcf7l2/Rc3h2/Bcl2/Bcl2l11/Usp9x/Atm/Tbce/Ago2/Atrx/Myo1e/Arid5b/Aco1/Tet2/Plekha1/Kdm5b/Ndn/Gigyf2/Itpr1/Flt1/Abl1/Acadm/Ash1l/Bak1/Mtor/Ccdc66/Myl2/Slc8a1/Kdr/Kmt2…
GO:0014044	Schwann cell development	33	-0.386101	-2.58115	0.000153449	0.00125363	0.000676439	Itgb4/Cntnap1/Pard3/Fa2h/Sh3tc2/Prx/Sod1/Plec/Dag1/Pou3f1/Ppp3r1/Ski/Ntrk3/Arhgef10/Dicer1/Ilk/Akt2/Nrg1/Pmp22/Ndrg1/Akt1/Med12/Nf1/Slc25a46/Lamb2/Sirt2/Cdk5
GO:0035282	segmentation	108	-0.224364	-2.54952	0.000154454	0.00125946	0.000679586	Neurog1/Otx2/Dll3/Foxc2/Foxf1/Irx1/Pld6/Tbx3/Axin2/Chrd/Crb2/Foxa2/Foxc1/Lef1/Pax3/Ror2/Fzd5/Sema3a/Sema3c/Tdrd1/Dll1/Kdm6a/Myf5/Poglut1/Tifab/Pax1/Tdrd7/Tmed2/Dmrt2/Nkx3-1/Pld6/Cdx2/Foxb1/Hes5/Six1/Tdrd5/Abi1/Hes7/Lfng/Mesp1/Pofut1/Rbpj/Tbx6/Wnt3a/Mllt3/Tcf15/Aldh1a2/Irx2/Mafb/Nrarp/Ripply1/Taf10/Xrcc2/Acd/Psen2/Tdgf1/Msgn1/Tbx18/Tcf7l1/Tdrd6/Nle1/Osr1/Tdrkh/Wt1/Ripply2/Epb41l5/Palb2/Wnt5a/Ifitm…
GO:1901796	regulation of signal transduction by p53 class mediator	73	-0.260384	-2.47408	0.000154562	0.00125946	0.000679586	Myc/Pla2r1/Cd44/Chd5/Rrn3/Armc10/Rpl23/Ell3/Hic1/Msx1/Rpl37/Rps15/Bcl2l12/Rnf34/Rps20/Rps7/Zmpste24/Hexim1/Hnrnpk/Trp73/Cdkn2a/Rffl/Senp2/Cdk5rap3/Rrs1/Ankrd2/Steap3/Rpl11/Cep63/Mdm2/Nop2/Rrm2b/Zfp385a/Spred2/Atr/Eef1e1/Bdkrb2/Muc1/Atad5/Bop1/Mif/Pttg1ip/Snai1/Pak1ip1/Dyrk1a/Trp53/Rpf2/Rpl5/Trim24/Triap1/Atm/Pml/Pcbp4/Sirt1/Mlf1/Cops3/Sox4/Kdm1a/1810013L24Rik/Mdm4/Npm1/Smyd2/Ankrd1
GO:0019083	viral transcription	50	-0.322673	-2.59361	0.000155109	0.00126229	0.000681112	Rest/Trim27/Rrp1b/Trim62/Zfp639/Nucks1/Trim8/Ccnt1/Mid2/Psmc3/Tardbp/Trim65/Chd1/Ubp1/Ctdp1/Notch1/Sp1/Map3k1/Zfp36/Inpp5k/Larp7/Hmga2/Smarcb1/Ccnt2/Ep300/Sp100/Hdac1/Gtf2b/Rsf1/Smarca4/Dhx9/Brd4
GO:0009411	response to UV	134	-0.259864	-3.23682	0.000162594	0.0013215	0.000713058	Poli/Zranb3/Atr/Msh2/Opn3/Pold1/Ube4b/Ercc1/Ercc6/Fmr1/Ruvbl2/Polk/Primpol/Cul4b/Eif2ak4/Xpc/Ccar2/Cdc25a/N4bp1/Rev1/Fbxw7/Rela/Wrn/Cat/Fech/Mapk9/Trp53/Eif2s1/Dtl/Pold3/Stk11/Prkcd/Bcl2/Mettl3/Noc2l/Polh/Triap1/Mfap4/Pml/Ddb1/Sirt1/Brca2/Ep300/Ino80/Ercc3/Akt1/Ddb2/Mapk8/Ptprk/Agap3/Xpa/Gpx1/Map3k4/Rnf168/Crip1/Map4k3/Crebbp/Hus1/Bak1/Dhx36/Map2k7/Kdm1a/Nedd4/Prkaa1/Yy1/Npm1/Usp28
GO:1903312	negative regulation of mRNA metabolic process	87	-0.246071	-2.55184	0.00016553	0.00134363	0.000724999	Ikbke/Mettl16/Srsf1/Csde1/Tob1/Traf3ip2/Ccnt1/Fmr1/Tardbp/Ctr9/Hnrnpl/Myd88/Srsf6/Qk/Rbm38/Rnf20/Rbm10/Fus/Srsf4/Srsf9/Dicer1/Dyrk1a/Zfp36/U2af2/Hnrnpu/Mapkapk2/Pcbp4/Nbas/Ptbp1/Acin1/Zc3h14/Elavl1/Secisbp2/Sfswap/Supt5/Larp4b/Rbm24/Mtor/Thrap3/Ybx2/Dhx9/Npm1/Rnps1/Larp1/Vegfa
GO:0018212	peptidyl-tyrosine modification	311	-0.163365	-2.77999	0.000166305	0.00134818	0.000727459	Ighm/Il12rb2/Il6ra/Ptpn22/Sfrp2/Sh2d1b1/Srms/Acvr1/Cd36/Chmp6/Ctf2/Grm5/Il12b/Il9/Txk/Cd24a/Cd40/Dyrk2/Gfra1/Hcls1/Il12rb1/Lif/Lilra5/Tgfa/Arl2bp/Gh/Hbegf/Il7/Lep/Neurl1a/Ros1/Tek/Tex101/Tgfb1/Ccl5/Cd300a/Epo/Ereg/Fgr/Gata1/Hck/Lrp8/Socs3/Traf3ip1/Angpt4/Cd3e/Cd44/Csf3/Fcer1a/Il4/Inpp5f/Ntrk1/Osm/Reln/Src/Tnfrsf18/Tnfsf18/Tsg101/Ttk/Zfyve28/Adra2a/Btk/Cntn1/Hpx/Htr2a/Il9r/Itk/Mvp/Parp9/Ptk6/Vtn/Z…
GO:0043506	regulation of JUN kinase activity	66	-0.274724	-2.51747	0.000167433	0.00135558	0.00073145	Ptpn1/Taok3/Tlr9/Ptk2b/Axin1/Wnt5a/Map3k10/Ager/Edn1/Map4k2/Ern1/Map3k13/Dab2ip/Dtnbp1/Epha4/Map3k11/Map3k7/Map3k1/Dusp19/Fgd4/Map3k12/Map3k5/Tnxb/Dkk1/Magi3/Dusp10/Map2k4/Sfrp1/Gstp2/Map3k4/Dvl3/Sash1/Map2k7/Gstp1/Mapk8ip3/Tlr6
GO:0031929	TOR signaling	116	-0.290334	-3.39551	0.000167925	0.00135609	0.000731723	Ddit4/Deptor/Gpr137b/Otud5/Wdr24/Golph3/Icmt/Pdcd6/Gba/Mapkap1/Telo2/Klhl22/Kptn/Lars/Tbc1d7/Gpr137/Tiprl/Tmem127/Tsc1/Arntl/Clec16a/Itfg2/Lamtor5/Prkaa2/Rraga/Rragb/Rragd/Sik3/Wdr59/Alg13/Sesn1/Rictor/Rps6/Eif4ebp2/Fbxo9/Szt2/Ccdc88a/Stk11/Ctns/Gna12/Smcr8/Depdc5/Rptor/Araf/Atm/Wac/Hif1a/Sirt1/Xbp1/Ubr1/Gas6/Gsk3a/Tti1/Tsc2/Lamtor3/Akt3/Hdac3/Tbck/Fnip1/Ubr2/Flcn/Mlst8/Mtor/Prkaa1/Kdr/Smg1/Nprl2…
GO:1905508	protein localization to microtubule organizing center	36	-0.35871	-2.48995	0.000167853	0.00135609	0.000731723	Spag5/Cep72/Disc1/Snx10/Cep250/Cep63/Hook3/Nudcd3/Apc/Dctn2/Nin/4933427D14Rik/Htt/Mcph1/Mark4/Cep83/Golgb1/Pibf1/C2cd3/Nsfl1c/Cep350/Csnk1d/Ubxn2b/Pcm1/Numa1
GO:0048762	mesenchymal cell differentiation	229	-0.204505	-3.12846	0.000169651	0.00136652	0.000737355	Phactr4/Phox2b/Smad7/Spry1/Tgfbr1/Tiam1/Wnt10a/Wnt16/Cfl1/Gcnt2/Hes1/Mad2l2/Notch4/Otud5/Phldb1/Sema5a/Tbx1/Trim62/Bmp2/Cited2/Fuz/Osr1/Pdcd6/Plaur/Sema6b/Spry2/Zfp750/Col1a1/Dag1/Glipr2/Loxl3/Mir452/Spred2/Epb41l5/Ovol2/Ppp3r1/Wnt5a/Erbb4/Fn1/Gja1/Rock2/Sema4b/Smad4/Tbx20/Trim28/Ager/Coro1c/Edn1/Hand2/Ldlrad4/Nog/Pofut2/Tgfbr2/Rtn4/Tcf21/Dab2ip/Sema4d/Cul7/Efnb1/Ezh2/Notch1/Snai1/Bmpr1a/Epha4/Ma…
GO:0010810	regulation of cell-substrate adhesion	214	-0.204975	-3.03848	0.00016952	0.00136652	0.000737355	Ccl25/Col16a1/Coro2b/Gpm6b/Limch1/Lims1/Net1/Serpine1/St6gal1/Vegfc/Ajap1/Col1a1/Dag1/Ptk2b/Epb41l5/Fbln2/Pik3cb/Ptpn11/Fn1/Hpse/Itgb1bp1/Itgb3/Pdgfb/Plekha2/Ptprz1/Tsc1/Coro1c/Efemp2/P4hb/Rcc2/Stk4/Itga3/Pcsk5/Ap1ar/Dusp22/Mmp14/Notch1/Cdh13/Dapk3/Lrp1/Map4k4/Ppm1f/Adam15/Dicer1/Ilk/Rhod/Jag1/Npnt/Bcas3/Crkl/Dusp3/Ptk2/Ptn/Acvrl1/Bcl2/Dab2/Ddr1/Efna5/Kank1/Flna/Jup/Mink1/Bcar1/Ldb1/Rin2/Smad3/Cd…
GO:0042789	mRNA transcription by RNA polymerase II	41	-0.346397	-2.52189	0.000170898	0.00137482	0.000741829	Nr1h3/Thrb/Taf7/Tbp/Vdr/Foxe3/Hnrnpd/Taf13/Tfcp2/Rara/Taf8/Taf10/Taf4b/Taf12/Zbtb1/Atf1/Rxra/Stat3/Ap3b1/Atf4/Taf2/Atf2/Taf3/Hltf/Ncbp2/Sp1/Flna/Ncbp1/Supt6/Thra/Med1/Taf6/Creb1/Ncoa1/Epas1/Anxa2
GO:0048010	vascular endothelial growth factor receptor signaling pathway	45	-0.319488	-2.44297	0.000172481	0.00138578	0.000747747	Emilin1/Fgf10/Mmrn2/Epn2/Pdcd6/Ptpn1/Tmem204/Vegfc/Flt4/Ptk2b/Pdgfb/Sulf1/Dab2ip/Clec14a/Hgs/Mapk14/Ccl2/Prkd2/Bcar1/Mapkapk2/Hif1a/Xbp1/Mt3/Flt1/Vegfb/Nedd4/Kdr/Grb10/Vegfa
GO:0043628	ncRNA 3'-end processing	36	-0.356432	-2.47413	0.000174896	0.00140161	0.000756287	Toe1/Fbll1/Ints5/Exosc2/Trmt10c/Trnt1/Exosc7/Rps21/Ints12/Usb1/Eri2/Hsd17b10/Parn/Exosc5/Gm12666/Ptcd1/Dkc1/Exosc4/Ints7/Tut1/Fbl/Ints2/Eri1/Ints8/Elac2/Larp7/Eri3/Exosc8/Ints1/Elac1/Ints6/Exosc10/Ssb
GO:0070301	cellular response to hydrogen peroxide	89	-0.230126	-2.39924	0.000174818	0.00140161	0.000756287	Met/Ripk1/Edn1/Apex1/Ddr2/Lrrk2/Ankzf1/Axl/Nfe2l2/Ezh2/Ect2/Rela/Cat/Sigmar1/Trp53/Hsf1/Prkcd/Map3k5/Pdcd10/Hsph1/Park7/Sirt1/Hdac2/Nqo1/Stk25/Mapk8/Plekha1/Sirpa/Pdgfrb/Setx/Stat6/Kdm6b/Abl1/Psap/Fxn/Trap1/Ednra/Ppif
GO:0051647	nucleus localization	35	-0.374737	-2.5449	0.000176212	0.00141036	0.000761011	Pabpc1l/Pafah1b1/Syne3/Fbxw11/Fhod1/Bin1/Hook3/Sun2/Cep120/Slc9a3r1/Tmem201/Kif1a/Ntn1/Clmn/Sun1/Cav3/Dctn1/Myh10/Cdc42bpa/Ptk2/Dock7/Syne1/Nudc/4932438A13Rik/Mtor/Pcm1/Tacc2/Dync1h1/Dmd
GO:1901799	negative regulation of proteasomal protein catabolic process	45	-0.318833	-2.43797	0.000177445	0.00141843	0.000765365	Map1a/Prkcg/Senp1/Aqp11/Klhl40/Sco1/Ubxn1/Sdcbp/Caml/Uchl5/Usp25/Alad/Rpl11/Gabarapl2/Svip/Trim39/Ophn1/Bag5/Clec16a/Ddrgk1/Tlk2/Ccar2/N4bp1/Gipc1/Usp7/Eif3h/Park7/Usp14/Wac/Styx/Hsp90ab1/Rybp/Smarcc1/Usp19/Bag6/Sgta/Ogt
GO:0000731	DNA synthesis involved in DNA repair	29	-0.395203	-2.48026	0.000177983	0.00142094	0.000766716	Parp10/Sycp1/Tex12/Pcna/Mad2l2/Zbtb1/Poli/Pold1/Faap20/Poldip2/Rev3l/Polk/Primpol/Pold2/Rev1/Pole/Wrn/Dtl/Pold3/Sycp3/Polh/Vcp/Sirt1/Pola1
GO:0002042	cell migration involved in sprouting angiogenesis	50	-0.320369	-2.5751	0.000179926	0.00143464	0.000774107	Cib1/Klf4/Ephb4/Gata2/Mmrn2/Slit2/Anxa1/Dll4/Egr3/Stard13/Itgb1bp1/Pik3r2/Srf/Clec14a/Notch1/Nr4a1/Fbxw7/Hdac7/Map2k5/Robo1/Mia3/Pik3c2a/Efnb2/Pdcd10/Meox2/Akt1/Plk2/Akt3/Rhoj/Hdac9/Map3k3/Abl1/Thbs1/Kdr/Vegfa
GO:0051481	negative regulation of cytosolic calcium ion concentration	39	-0.34823	-2.47705	0.000180425	0.0014368	0.000775273	Bcl2/Trdn/Smad3/Calm2/Calm1/Tmbim6/Prkce/Atp2b1/Got1/Il6st/Kcnk3/Casq2/Gtf2i/Atp1a2/Slc8a1/Ryr2
GO:0065004	protein-DNA complex assembly	114	-0.284601	-3.3078	0.000180724	0.00143736	0.000775576	Asf1a/Cenpv/Nap1l3/Taf12/Cand1/Cenpp/Gtf2h5/H1f0/Hells/Hmgb1/Nasp/Pole3/Rad52/Terf1/Chaf1a/Shprh/Cdc45/Senp6/Brd2/Rnf4/Cenpt/Dlgap5/Nap1l1/Taf2/Baz1a/Brf1/Mcm2/Taf3/Dicer1/Trp53/Cenpe/Cenpn/Sart3/Trappc12/Tspyl4/Cenpk/Smarca5/Gtf2a2/Smarca2/Spty2d1/Atrx/Pogz/Tcf4/Tspyl2/Hp1bp3/Thra/Asf1b/Gtf2b/Rsf1/Cenpc1/Taf1/Atf7ip/Taf6/Atf7ip/Kat6a/Smarca4/Taf1b/Zfp827/Creb1/Bdp1/Psmc6/Npm1/Nap1l4/Hey2
GO:0120162	positive regulation of cold-induced thermogenesis	97	-0.230557	-2.49812	0.000182251	0.00144768	0.000781147	Kdm3a/Pemt/Adipor2/Esrrg/Mfap2/Thra/Fh1/Stat6/Appl2/Hdac3/Kdm6b/Ehmt1/Ppargc1b/Ppargc1a/Mfn2/Prdm16/Kdm1a/Acsl1/Ybx2/Hadh/Grb10/Epas1/Dync1h1/Cxcr4/Ogt/Vegfa
GO:2001236	regulation of extrinsic apoptotic signaling pathway	165	-0.230186	-3.07036	0.000184278	0.00146194	0.00078884	Siglec1/Timp3/Tnf/Bax/Bcl10/Bcl2l12/Cav1/Fcmr/Hspa1a/Ptprc/Rnf34/Rps6kb1/Runx3/Traf2/Bcl2l1/Gas1/Gsk3b/Itgav/Stx4a/Tmc8/Tnfrsf23/Dedd2/Mcl1/Rffl/Madd/Ret/Tert/Bmpr1b/Cyld/Tnfaip3/Traf1/Agap2/Csf2/Eya1/Fgf10/Htra2/Prdx2/Psen2/Sh3rf1/Tgfbr1/Tnfsf4/Deptor/Gper1/Hyal2/Psme3/Casp8/Dbh/Gclc/Lmna/Peli3/Ppp2r1b/Serpine1/Stradb/Tnfrsf22/Cflar/Eya4/Faim/G0s2/Nol3/Stk3/Fem1b/Itm2c/Tnfrsf4/Brca1/Fadd/Icam1/I…
GO:1903514	release of sequestered calcium ion into cytosol by endoplasmic reticulum	25	-0.43552	-2.52642	0.000186246	0.001472	0.000794268	Trdn/Chd7/Tmem38a/Calm2/Calm1/Camk2d/Casq2/Slc8a1/Casq1/Dhrs7c/Ryr2/Dmd
GO:0043507	positive regulation of JUN kinase activity	51	-0.310698	-2.50693	0.000186089	0.001472	0.000794268	Ptpn1/Taok3/Tlr9/Ptk2b/Axin1/Wnt5a/Map3k10/Ager/Edn1/Map4k2/Ern1/Map3k13/Dab2ip/Epha4/Map3k11/Map3k7/Map3k1/Dusp19/Fgd4/Map3k12/Map3k5/Dkk1/Magi3/Map2k4/Map3k4/Dvl3/Sash1/Map2k7/Mapk8ip3/Tlr6
GO:0051293	establishment of spindle localization	51	-0.310079	-2.50194	0.000186089	0.001472	0.000794268	Sapcd2/Spdl1/Fmn2/Llgl2/Zbed3/Insc/Ooep/Gpsm2/Ndc80/Pafah1b1/Spire1/Clasp2/Fbxw11/Nusap1/Spag5/Tle6/Eya1/Fgf10/Mad2l1/Nde1/Spry1/Cfl1/Ndel1/Spry2/Llgl1/Nlrp5/Dctn1/Dynlt1b/Arhgef2/Cdk5rap2/Myh9/Bccip/Zw10/Plk1/Htt/Map4/Mcph1/Kpnb1/Nsfl1c/Ubxn2b/Dync1h1/Clasp1/Numa1
GO:2001237	negative regulation of extrinsic apoptotic signaling pathway	102	-0.220528	-2.43476	0.000187767	0.00148216	0.000799752	Tnfaip3/Agap2/Csf2/Eya1/Fgf10/Prdx2/Psen2/Sh3rf1/Tgfbr1/Tnfsf4/Psme3/Gclc/Lmna/Peli3/Serpine1/Stradb/Tnfrsf22/Cflar/Eya4/Faim/Nol3/Tnfrsf4/Brca1/Icam1/Itga6/Pea15a/Ripk1/Scg2/Itprip/Siah2/Eya2/Fyn/Map2k5/Rela/Sgms1/Htt/Zmynd11/Bcl2/Cttn/Dab2/Nrg1/Park7/Yap1/Dapk1/Tmbim1/Rb1cc1/Phip/Col2a1/Gstp2/Eya3/Gpx1/Birc6/Ctnna1/Raf1/Unc5b/Gstp1/Vegfa
GO:0007623	circadian rhythm	215	-0.203793	-3.04308	0.000191412	0.00150905	0.000814258	Id3/Nrip1/Nudt12/Suv39h2/Zfhx3/Bhlhe40/Cipc/Egr1/Fbxl12/Fbxl6/Ppp1cb/Prkdc/Ptger3/Rock2/Tardbp/Arntl/Nmu/Prkaa2/Rbm4/Siah2/Gfpt1/Mybbp1a/Sfpq/Atf4/Ccar2/Ezh2/Id1/Ntrk3/Per1/Ppp1ca/Prox1/Spsb4/Csnk1e/Fbxw7/Mat2a/Dyrk1a/Kdm8/Mapk9/Rorc/Top2a/Trp53/Usp7/Casp1/Btrc/Kdm5c/Phlpp1/Rora/Mettl3/Usp9x/Hnrnpu/Ncoa2/Nr0b2/Pml/Ube3a/Kdm2a/Kdm5a/Ddb1/Pten/Sin3a/Sirt1/Ep300/Fbxl3/Hdac2/Mta1/Hdac1/Mapk8/Kdm5b/Nd…
GO:0014743	regulation of muscle hypertrophy	71	-0.373701	-3.508	0.000192506	0.00151577	0.000817886	Ppara/Trim63/Adrb1/Foxp1/Pak1/Atp2b4/Lmna/Pde5a/Tnfrsf1b/Lmcd1/Tomm70a/Errfi1/Fdps/Rock2/Smad4/Edn1/Hand2/Pin1/Cav3/Foxo1/Fbxo32/Mef2a/Ctdp1/Mlip/Notch1/Rgs4/Trpc3/Twf1/Jarid2/Akap1/Tnfrsf1a/Ptk2/P2rx4/Nr3c1/Smad3/Trip10/Akap6/Prkca/Sirt1/Pde9a/Camk2d/Gsk3a/Rock1/Mef2c/Parp2/Ppp3ca/Mtor/Yy1/Bmp10
GO:0140747	regulation of ncRNA transcription	15	-0.539195	-2.46829	0.000193092	0.00151849	0.000819354	Ncl/Pwp1/Ippk/Larp7/Mepce/Smarcb1/Atrx/Zfp143/Smarca4/Mtor
GO:0032206	positive regulation of telomere maintenance	61	-0.285757	-2.52543	0.000194389	0.00152679	0.000823833	Hnrnpd/Slx1b/Aurkb/Ino80b/Mre11a/Tcp1/Ino80e/Pnkp/Prkcq/Fbxo4/Ino80d/Nek2/Parn/Sirt6/Uchl5/Acd/Actr8/Pot1a/Rtel1/Cct7/Nek7/Pot1b/Dkc1/Nfrkb/Atr/Ercc1/Cct5/Mcrs1/Ruvbl2/Cct8/Mapk3/Terf2/Atm/Pml/Rad50/Atrx/Hmbox1/Ino80/Tnks2/Map3k4/Dhx36/Map2k7/Cct2/Yy1/Tnks
GO:0017015	regulation of transforming growth factor beta receptor signaling pathway	117	-0.289954	-3.44737	0.000195089	0.00152971	0.000825407	Cdkn2b/Emilin1/Htra1/Ppara/Smad7/Spry1/Tdgf1/Zfyve9/Dand5/Fbn2/Htra3/Bmp2/Cited2/Furin/Hipk2/Spry2/Zbtb7a/Glg1/Il17f/Spred2/Trim33/1700037H04Rik/Axin1/Nepn/Lats2/Smad4/Ldlrad4/Lrg1/Pin1/Cav3/Lemd3/Pmepa1/Ski/Smurf1/Itga3/Eid2/Lrp1/Ppm1a/Smad2/Adam17/Gipc1/Trp53/Npnt/Rnf111/Stk11/Ltbp1/Dab2/Wfikkn2/Vasn/Smad3/Smurf2/Zeb1/Zfp451/Sirt1/Snx1/Xbp1/Ep300/Snx6/Skil/Hsp90ab1/Bcl9l/Got1/Myocd/Tgfbr3/Eng/F…
GO:0060393	regulation of pathway-restricted SMAD protein phosphorylation	63	-0.26956	-2.42578	0.000195246	0.00152971	0.000825407	Gdf15/Gdf9/Grem1/Sdcbp/Smad6/Acvr2a/Csnk2b/Snx25/Lefty1/Bmp7/Emilin1/Gdf6/Smad7/Tgfbr1/Acvr1b/Gdf5/Bmp2/Bmp8a/Bmp5/Twsg1/Bmp15/Smad4/Inha/Ldlrad4/Nog/Pin1/Tgfbr2/Bmp6/Pmepa1/Gdf11/Bmpr1a/Inhba/Lrp1/Gdf7/Acvrl1/Bmpr2/Dab2/Dkk1/Lgals9/Xbp1/Gdf10/Rbpms/Eng/Tgfb3/Bmp10
GO:0050772	positive regulation of axonogenesis	96	-0.318384	-3.43858	0.000196657	0.00153885	0.000830342	Map6/Ntrk2/Plxnb3/Slitrk1/Zfyve27/Ache/Golga2/Gsk3b/Mapt/Myo5b/Robo2/Wnt3a/Chodl/Metrn/Pafah1b1/Eif2b2/Plxna4/Trpv2/Dbn1/Disc1/Tiam1/Pak1/Rab11a/Sema5a/Ndel1/Plxna3/Atp5g1/Cdkl5/Bcl11a/Ntn1/Plxnc1/Twf2/Fn1/Tiam2/Limk1/Nin/Map3k13/Rtn4/Cyfip1/Megf8/Sema4d/Srf/Ntrk3/Dbnl/Lrp1/Map2k2/Robo1/Ilk/Rufy3/Stk11/Sema7a/Bmpr2/Efna5/Picalm/Apoe/Nrg1/Anapc2/Plxna2/Lpar3/Stk25/Skil/Amigo1/Plxnb2/Plxnb1/Rpl4/Ma…
GO:0045785	positive regulation of cell adhesion	453	-0.134814	-2.61116	0.00019692	0.00153901	0.000830423	Card11/Cd3e/Cd44/Cd5/Fermt1/Fga/H2-DMa/Il4/Itga4/Itgal/L1cam/Rasal3/Rhoh/Sdc4/Src/Tesk1/Tnfrsf18/Tnfsf18/Unc13d/Braf/C1qbp/Ccl19/Cd28/Cd86/Cx3cl1/Elane/Fgb/Gm5150/Ift74/Il23r/Olfm4/Smoc2/Spn/Spta1/Stx3/Tfe3/Vtn/Zap70/Cass4/Cd55b/H2-Eb1/Igf1/Igfbp2/Il18/Mdk/Nfkbiz/Nodal/Rac3/Runx1/Selp/Tnf/Xcl1/Bcl10/Cav1/Ccdc88b/Cd276/Cd59b/Coro1a/Crk/H2-Ab1/Il1rl2/Il21/Il27ra/Jak2/Mir326/Nid1/Ptpn23/Ptprc/Ptprj/…
GO:0032435	negative regulation of proteasomal ubiquitin-dependent protein catabolic process	35	-0.37183	-2.52516	0.000197788	0.00154355	0.000832877	Svip/Trim39/Bag5/Clec16a/Ddrgk1/Tlk2/Ccar2/N4bp1/Gipc1/Usp7/Eif3h/Park7/Usp14/Wac/Styx/Hsp90ab1/Rybp/Smarcc1/Bag6/Sgta/Ogt
GO:0030512	negative regulation of transforming growth factor beta receptor signaling pathway	73	-0.256935	-2.44131	0.000197992	0.00154355	0.000832877	Emilin1/Htra1/Ppara/Smad7/Spry1/Tdgf1/Dand5/Fbn2/Htra3/Bmp2/Spry2/Zbtb7a/Glg1/Spred2/Nepn/Ldlrad4/Pin1/Lemd3/Pmepa1/Ski/Smurf1/Eid2/Lrp1/Ppm1a/Adam17/Trp53/Ltbp1/Wfikkn2/Vasn/Smurf2/Zfp451/Sirt1/Snx1/Xbp1/Snx6/Skil/Bcl9l/Tgfbr3/Prdm16/Dnm2/Cav2/Tgfb3/Hspa5
GO:0060147	regulation of post-transcriptional gene silencing	41	-0.343223	-2.49878	0.000198748	0.00154563	0.000833996	Fmr1/Ripk1/Stat3/Tial1/Ncor2/Map2k2/Trp53/Zfp36/Ajuba/Nfkb1/Pum2/Tnrc6c/Elavl1/Myocd/Map2k1/Ppp3ca/Mir154/Dhx9/Fxr1/Pum1/Ncor1/Limd1
GO:1900368	regulation of post-transcriptional gene silencing by RNA	41	-0.343223	-2.49878	0.000198748	0.00154563	0.000833996	Fmr1/Ripk1/Stat3/Tial1/Ncor2/Map2k2/Trp53/Zfp36/Ajuba/Nfkb1/Pum2/Tnrc6c/Elavl1/Myocd/Map2k1/Ppp3ca/Mir154/Dhx9/Fxr1/Pum1/Ncor1/Limd1
GO:0006359	regulation of transcription by RNA polymerase III	25	-0.433514	-2.51478	0.000200303	0.0015558	0.000839484	Cebpa/Maf1/Zc3h8/Ell/Nab2/Ercc6/Ice2/Mybbp1a/Brf1/Ddx21/Sf3b1/Prdx5/Smarca5/Rptor/Chd8/Myo1c/Baz1b/Dhx36/Ice1/Mtor
GO:0000086	G2/M transition of mitotic cell cycle	128	-0.280178	-3.4156	0.000200717	0.0015571	0.000840185	Tpd52l1/Zfyve19/Ccnb1/Cdc6/Donson/Fam122c/Fbxl8/Fhl1/Lats1/Rad17/Ccny/Cdc7/Cdk2/Cdkn2a/Chek1/Mre11a/Ccdc57/Cdk5rap3/Prkcq/Ush1c/Clspn/D7Ertd443e/Fbxo5/Foxn3/Mta3/Orc1/Rad51c/Stox1/Topbp1/Usp47/Birc5/Cenpf/Mastl/Plcb1/Vps4b/Ccna2/Rab11a/Rrm2b/Fbxl22/Ppm1d/Rint1/Syf2/Taok3/App/Calm3/Cdc25b/Fzr1/Inip/Smarcd3/Cdk1/Chek2/Chfr/Lmnb1/Trim39/Brca1/Cdk14/Fbxl12/Fbxl6/Pbx1/Mecp2/Rcc2/Aven/Blm/Cdc25a/Rrm1/T…
GO:0009301	snRNA transcription	17	-0.508021	-2.41761	0.000205409	0.00158967	0.00085776	Myod1/Cc2d1a/Ell2/Rpap2/Zc3h8/Ell/Uspl1/Ice2/Snapc5/Snapc1/Snapc4/Larp7/Mepce/Snapc3/Zfp143/Ice1
GO:1903421	regulation of synaptic vesicle recycling	31	-0.369107	-2.36762	0.000205419	0.00158967	0.00085776	Slc17a7/Dnm3/Nlgn1/Vamp4/Abca13/Scamp5/Tor1a/Bcl2l1/Dgkq/Syt7/Fgf14/Pclo/Dnm1/Stx1b/Vamp2/Sh3gl1/Pip5k1c/Ppp3cc/Syt11/Gripap1/Synj1/Dnm1l/Lrrk2/Ap2m1/Cyfip1/Picalm/Ppp3cb/Btbd9/Rock1/Snap91
GO:0090305	nucleic acid phosphodiester bond hydrolysis	90	-0.229172	-2.41535	0.000207741	0.00160566	0.00086639	Nhp2/Rcl1/Toe1/Utp23/Dna2/Fan1/Xrn1/Dcp1b/Ercc5/Exosc2/Gm960/Nol9/Rnase1/Rnaseh1/Spo11/Cpsf4/Mei4/Dcp1a/Exosc7/Nudt21/Rpp40/Rps21/Cpsf7/Hormad1/Mre11a/Setmar/Ddx1/Eri2/Rrs1/Khnyn/Kri1/Parn/Tbl3/Zc3h12a/Cpsf2/Exd2/Nob1/Polr2i/Fip1l1/Rrp36/Tsr1/Fcf1/Tut1/Zc3h12b/Ercc1/Ern1/Atad5/Bop1/Rnase6/Xpc/Dis3l/Dicer1/Ncbp2/Nthl1/Cpsf6/Eri1/Zfp36/Elac2/Eri3/Exosc8/Rad50/Ncbp1/Pop7/Rpp30/Ercc3/Elac1/Nynrin/Xpa…
GO:0050890	cognition	342	-0.148809	-2.63047	0.000208568	0.00161009	0.000868778	Chrnb2/Cnr1/Cntnap2/Drd1/Lcn2/Mup20/Shisa7/Slc1a1/Amph/Atxn1l/Csmd1/Elavl4/Fen1/Grin1/Grm5/Neurog1/Olfr547/Rin1/Stra6/Adra1b/Cntn2/Drd2/Esr2/Gria1/Gucy2d/Hrh2/Jph3/Mme/Neurod2/Rgs14/Slc6a1/Slc6a4/Sorcs3/Adam2/Aph1b/Aph1c/Brinp1/Brsk1/Chrd/Gip/Lrrn4/Mgat3/Nrxn1/Pde8b/Sgk1/Syt4/Tbr1/Vip/Calb1/Chrna7/Cyp7b1/Gabrb3/Gpr155/Grm4/Grpr/Hrh3/Il1b/Jph4/Oprk1/Pax6/Slc17a7/Adgrf1/Aff2/Cacna1e/Cln8/Drd3/Nfatc…
GO:0001837	epithelial to mesenchymal transition	145	-0.242982	-3.10023	0.000208965	0.00161118	0.000869367	Smad7/Spry1/Tgfbr1/Tiam1/Wnt16/Gcnt2/Mad2l2/Notch4/Phldb1/Trim62/Bmp2/Fuz/Pdcd6/Spry2/Zfp750/Col1a1/Dag1/Glipr2/Loxl3/Spred2/Epb41l5/Ovol2/Ppp3r1/Wnt5a/Gja1/Rock2/Smad4/Tbx20/Trim28/Ager/Edn1/Ldlrad4/Nog/Pofut2/Tgfbr2/Rtn4/Dab2ip/Cul7/Ezh2/Notch1/Snai1/Epha4/Smad2/Adam15/Lrp6/Fgfr2/Jag1/Tcf7l2/Dlg5/Hmga2/Dab2/Flna/Vasn/Rgcc/Smad3/Trip10/Adipor1/Hif1a/Pten/Hdac2/Sdhaf2/Sfrp1/Tsc2/Bcl9l/Phldb2/Nolc…
GO:1903322	positive regulation of protein modification by small protein conjugation or removal	131	-0.259624	-3.2057	0.000211407	0.00162801	0.000878451	Rassf5/Senp2/Tank/Tollip/Ube2l3/Cdk5rap3/Dcun1d4/Pef1/Rnf180/Fbxo4/Nmi/Ticam1/Trib3/Dcun1d1/Dnajb2/Fbxo33/Mastl/Ndfip1/Ndfip2/Phf23/Prickle1/Smad7/Tnip1/Ubqln1/Zc3h12a/Fancm/Fgfr3/Rnf40/Pdcd6/Trib2/Uba2/Ube2s/Xiap/Fzr1/Rwdd3/Aimp2/Arrb1/Axin1/Chfr/Nod2/Sae1/Tbc1d7/Wbp1l/Brca1/Ctr9/Hdac4/Pin1/Cdc20/Lrrk2/Rnf20/Pias1/Wfs1/Pias4/Pttg1ip/Spsb4/Fbxw7/Ube2d1/Mapk9/Arrdc4/Plk1/Sart3/Btrc/Rnf111/Traf7/Ub…
GO:0033119	negative regulation of RNA splicing	27	-0.41649	-2.51812	0.000212899	0.00163751	0.000883574	Hnrnpl/Srsf6/Rbm10/Srsf4/Srsf9/Dyrk1a/Akt2/U2af2/Rps13/Pcbp4/Ptbp1/Tmbim6/Acin1/Sfswap/Npm1/Rnps1
GO:0043467	regulation of generation of precursor metabolites and energy	136	-0.261289	-3.24966	0.00021332	0.00163875	0.000884241	Ifnar1/Ppp1cb/Slc25a23/Stat3/Taco1/Hdac4/Prkaa2/Eif6/Gfpt1/Iscu/Myo5a/Dnajc15/Irs1/Ppp1ca/Uqcc2/Arl2/Pik3ca/Psen1/Abcd1/Cisd1/Trp53/Atp7a/Akt2/Inpp5k/Pnpt1/Git1/Jmjd8/Slc4a4/Prkag2/Vcp/Park7/Ppp1r3c/Shmt2/Hif1a/Ep300/Hdac4/Prkaca/Akt1/Entpd5/Nupr1/Sorbs1/Phb2/Ak4/Cox17/Irs2/Ide/Ppargc1a/Flcn/Mfn2/Prdm16/Slc4a1/Mtor/Prkaa1/Grb10/Trap1/Ncor1/Ppif/Pth/Cox7a2l/Insr/Cox7a1/Ogt
GO:0051259	protein complex oligomerization	238	-0.189672	-2.94302	0.000215673	0.00165481	0.000892907	Grin1/Gsdma3/Gsdmd/Kcng1/Kcng3/Kcnj2/Kctd1/Kctd19/Ninj1/Polq/Aldh1a3/Kcng4/Krt1/Lzts3/Snca/Trpv6/Zfp777/C9/Col1a2/Ikzf4/Itln1/Kcnc2/Oas1c/Oas1d/Rom1/Slc1a2/Aqp2/Cbr4/Cldn1/Ehd3/Gnmt/Lrrc8a/Oas1g/Trpm2/Vstm5/Znhit6/Card11/Ehd1/Kcnc3/Kcnd3/Trim72/Trp63/Calhm3/Glra3/Grin2b/Itlnb/Kcnd1/Kcns2/Oas1e/Scara5/Syt1/Zfp746/Arc/Card9/Kcnb1/Kctd15/Kctd4/Sod2/Stoml2/Upb1/Aqp11/Bcl10/Bok/Isg15/Kcna10/Kcna7/Kcnb…
GO:0034764	positive regulation of transmembrane transport	241	-0.180964	-2.79159	0.000217043	0.0016633	0.000897488	Slc9a3r1/Wnk4/Calm3/Fgf21/Ifngr1/Ikbkb/Klf15/Pkd2/Rhoq/Azin1/Erbb3/Kcne3/Opn3/Ptpn11/Rapgef3/Stim1/Erbb4/Met/Prss8/Repin1/Ager/Cxcr3/Edn1/F2r/Ptafr/Stim2/Agtr1a/Arl6ip1/Atp1b2/Car2/Iapp/S100a1/Adrb2/Mef2a/Myo5a/Nfe2l2/Irs1/Kcne1/Kcnip2/Atp1b1/C2cd5/Psen1/Stk39/Cnksr3/Prkci/Ank2/Atp7a/Mapk14/Rap1a/Shank3/Sumo1/Akt2/Ccl2/Htt/Plp1/Prkcd/Nedd4l/Arf1/Flna/Kif5b/Trdn/Abcc8/Slc9a3r2/Akap6/Ano6/Asph/Atp1…
GO:0031334	positive regulation of protein-containing complex assembly	189	-0.2146	-3.01109	0.000219488	0.00167796	0.000905399	Ptk2b/Rhoc/Spidr/Actr3/Atat1/Atr/Apc/Cdc42ep3/Epn1/Icam1/Met/Slain2/Terf1/Tppp3/Crbn/Mecp2/Myd88/Nin/Cav3/Fes/Lcp1/Nckap1/Cdc42ep2/Dab2ip/Dctn1/Grb2/Nav3/Pcsk5/Cdk5rap2/Abca3/Arl2/Asap1/Eif4g1/Mapk9/Rictor/Tppp2/Trp53/Cxcl13/Fer/Map3k1/Sumo1/Cdh5/Dlg1/Evl/Git1/Ajuba/Bcl2l11/Cttn/Lmod2/Vcp/Atm/Fscn1/Nrg1/Park7/Arf6/Fchsd2/Piezo1/Unc13b/Myo1c/Faf1/Mapk8/Med25/Map1b/Prkce/Snap91/Akap9/Fnip1/Zdhhc1/R…
GO:0071709	membrane assembly	54	-0.290322	-2.40195	0.000219225	0.00167796	0.000905399	Rftn1/Picalm/Stx2/Chmp7/Pten/Spast/Pacsin2/Chmp4c/Ank3/Ankle2/Hdac3/Cdh2/Chmp5/Nsfl1c/Ubxn2b/Cav2/Psap/Emp2/Chmp2a/Sptbn1
GO:1903844	regulation of cellular response to transforming growth factor beta stimulus	120	-0.283061	-3.38555	0.000222532	0.00169916	0.000916842	Cdkn2b/Emilin1/Htra1/Ppara/Smad7/Spry1/Tdgf1/Zfyve9/Dand5/Fbn2/Htra3/Bmp2/Cited2/Furin/Hipk2/Spry2/Zbtb7a/Cflar/Glg1/Il17f/Spred2/Trim33/1700037H04Rik/Axin1/Nepn/Lats2/Smad4/Ldlrad4/Lrg1/Pin1/Cav3/Lemd3/Pmepa1/Ski/Smurf1/Itga3/Eid2/Lrp1/Ppm1a/Smad2/Adam17/Gipc1/Trp53/Npnt/Rnf111/Stk11/Ltbp1/Dab2/Wfikkn2/Vasn/Smad3/Smurf2/Zeb1/Zfp451/Sirt1/Snx1/Xbp1/Ep300/Snx6/Skil/Hsp90ab1/Bcl9l/Got1/Myocd/Tgfbr3…
GO:0000281	mitotic cytokinesis	65	-0.395287	-3.5991	0.000224066	0.00170881	0.000922046	Trim36/2610002M06Rik/Daxx/Nusap1/Racgap1/Birc5/Cntrob/Snx9/Unc119/Vps4b/Zfyve26/Cep55/Cfl1/Ckap2/Zfp365/Anln/Rhoc/Klhdc8b/Map9/Apc/Cit/Incenp/Rab35/Rock2/Snx18/Chmp4b/Myh10/Cul7/Ect2/Plk1/Rtkn/Stmn1/Stx2/Arf1/Chmp7/Snx33/Pdcd6ip/Spast/Chmp4c/Ank3/Mitd1/Kif20b/Son/Vps4a/Rock1/Chmp5/Arl3/Usp8/Chmp2a/Sptbn1
GO:0036297	interstrand cross-link repair	29	-0.391443	-2.45667	0.000225131	0.00171279	0.000924193	Mcm8/Fan1/Fancg/Slx4/Fancl/Fancf/Xrcc3/Fancd2/Mcm9/Fancb/Rad51/Rad51d/Dclre1c/Ercc6l2/Fanca/Dclre1b/Fancm/Nucks1/Faap24/Ercc1/Faap20/Fancc/Rad51ap1/Faap100/Exo5/Dclre1a/Rfwd3/Xpa
GO:0006270	DNA replication initiation	31	-0.367005	-2.35413	0.0002251	0.00171279	0.000924193	Cdc6/Cdt1/Cdk2/Prim1/Rny3/Rny3/Orc1/Topbp1/Gmnc/Mcm4/Mcm5/Noc3l/Orc3/Cdc45/Kat7/Mcm3/Orc4/Ciz1/Ccne2/Prim2/Ccne1/Mcm2/Pola2/Mcm6/Orc6/Pola1/Gins3
GO:0042391	regulation of membrane potential	447	-0.132938	-2.56294	0.000227795	0.00173097	0.000934002	Kcnip1/Kcnk16/Kcnk2/Kcnmb4/Neto1/Rangrf/Scn2b/Adcyap1/Chrna10/Chrnb2/Chrnd/Cnr1/Cntnap2/Drd1/Fgf12/Gabrg1/Gabrp/Igsf11/Kcnd2/Kcnh6/Kcnk15/Rgs7bp/Rims1/Slc39a8/Cd36/Fhl4/Gabra2/Gabra3/Gabrb1/Gimap5/Grin1/Kcnj2/Kcnj8/Kcnn4/Nrcam/P2rx7/Scn1a/Baiap2/Gabra4/Gabrd/Gpr35/Gria1/Kcnh2/Kcnh7/Kcnma1/Pip5kl1/Pmaip1/Snca/Abcb5/Bco2/Grin2c/Kcnab2/Kcnc2/Kcnk4/Kcnq2/Npy2r/Nrxn1/Popdc3/Rnf122/Scn3a/Scn9a/Cftr/Chr…
GO:0070085	glycosylation	196	-0.213436	-3.02148	0.000235597	0.0017881	0.000964829	Npc1/Pgm3/Ramp1/Alg12/Alg14/Aqp11/B3gnt2/C1galt1c1/Ces2a/Galnt3/Mgat1/Mgat5b/Pmm1/Tmtc4/B3gnt6/B4galt3/Dpy19l2/Extl1/Galnt16/Gmppb/Pofut1/Pomk/Slc51b/St8sia4/St8sia6/Cog7/Dpy19l3/Gcnt3/Gorasp1/Il15/Pomgnt1/Tmtc1/B3galt4/B4galt2/Dolpp1/Fut11/Gbgt1/Grm7/Nans/Stt3a/Ube2j1/B3gnt9/B4galt7/Chp1/Dpy19l4/Fktn/Galnt11/Pigb/Pomt1/St8sia1/Alg2/B3galnt2/B3gnt8/Mgat4d/Serp1/Serp2/St6galnac2/St8sia2/Tmem258/B3…
GO:0045069	regulation of viral genome replication	80	-0.251461	-2.49414	0.000237791	0.00180258	0.000972645	Oas1b/Znfx1/Morc2a/Ifitm1/Ifitm6/Oasl2/Trim28/Rad23a/Ifi204/Bst2/N4bp1/Notch1/Pkn2/Prox1/Top2b/Dicer1/Top2a/Ifitm3/Mphosph8/Inpp5k/Ppie/Eif2ak2/Hmga2/Ppia/Bcl2/Ilf3/Mavs/Ddb1/Srpk2/Fam111a/Srpk1/Setdb1/Ifitm2/Rsad2/Stau1/Tmem39a/Zfp809/Larp1/Rnasel
GO:0007183	SMAD protein complex assembly	11	-0.605337	-2.36129	0.000240588	0.00182159	0.000982902	Smad4/Tbx20/Ldlrad4/Pmepa1/Smad1/Eid2/Ppm1a/Smad2/Smad3
GO:0050907	detection of chemical stimulus involved in sensory perception	94	0.228664	2.28012	0.000242593	0.00183457	0.000989907	Olfr235/Olfr430/Tas2r108/Gnat3/Olfr424/Tas2r117/Olfr1434/Olfr1404/Tas2r136/Tas2r126/Tas2r137/Tas2r119/Olfr536/Tas2r122/Olfr1437/Olfr15/Olfr211/Tas2r110/Tas2r123/Rtp1/Tas2r115/Tas2r104/Tas2r107/Tas2r125/Olfr101/Rtp3/Rtp2/Olfr103/Tas2r131/Tas2r140/Trpa1/Olfr309/Olfr1019/Tas2r105/Olfr398/Tas2r143/Slc24a4/Tas2r114/Tas2r124
GO:0060612	adipose tissue development	54	-0.288695	-2.3885	0.000243719	0.00184088	0.00099331	Sh3pxd2b/Dgat2/Fto/Spi1/Trpm4/Mir143/Atf2/Pik3ca/Rorc/Sorl1/Sptlc2/Hmga2/Ap1s2/Pum2/Dhrs7b/Sirt1/Xbp1/Arid5b/Pgrmc2/4932438A13Rik/Klf7/Arrdc3/Lrp5/Paxip1/Ppargc1a/Rasal2/Cdk4
GO:0072332	intrinsic apoptotic signaling pathway by p53 class mediator	76	-0.238412	-2.2959	0.000244964	0.00184807	0.000997189	Pou4f2/Rrn3/Trp63/Armc10/Snw1/Ell3/Msx1/Bax/Bcl2l12/Bok/Pou4f1/Rps7/Trp53bp2/Bcl3/Hnrnpk/Tmem109/Trp73/Ankrd2/Casp6/Rrp8/Steap3/Zfp385b/E2f1/Rpl11/Cep63/Ddit4/Mdm2/Rrm2b/Hipk2/Zfp385a/Cdip1/Hipk1/Chek2/Msh2/Bdkrb2/Ppp1r13b/Ppp2r5c/Hint1/Ifi204/Muc1/Atad5/E2f2/Mif/Mybbp1a/Wwox/Pttg1ip/Trp53/Stk11/Jmy/Triap1/Pdk2/Pml/Shisa5/Sirt1/Brca2/Ep300/Phlda3/Nupr1/Bag6/Kdm1a/Mdm4/Usp28
GO:0009755	hormone-mediated signaling pathway	151	-0.238827	-3.1045	0.000247903	0.00186578	0.00100674	Phb/Prlr/Safb/Slc27a1/Tcf21/Wbp2/Foxh1/Ghr/Ncor2/Kank2/Per1/Zfp366/Zmiz1/Fkbp4/Cnot1/Hmga2/Kmt2d/Dab2/Ncoa2/Nr3c1/Park7/Pias2/Uba5/Ube3a/Yap1/Ncoa3/Adipor1/Sirt1/Ep300/Kdm3a/Safb2/Adipor2/Carm1/Hdac1/Ppp5c/Thra/Akap13/Sfrp1/Ufsp2/Appl2/Ddx17/Phb2/Ppargc1b/Rxfp1/Med1/Ufl1/Smarca4/Ubr5/Isl1/Rbfox2/Acsl1/Ncoa1/Nedd4/Clock/Appl1/Kdm5d/Ncor1/Lbh/Calr
GO:0061337	cardiac conduction	66	-0.267571	-2.45193	0.000247903	0.00186578	0.00100674	Kcne3/Cxadr/Gja1/Kcne4/Gjc1/Trpm4/Mef2a/Kcne1/Kcnn2/Ank2/Irx3/Scn1b/Scn5a/Flna/Jup/Ctnna3/Akap9/Cacnb2/Kcnq1/Gja5/Isl1/Rbfox2/Slc4a3/Cacna1g/Pkp2/Slc8a1/Abcc9/Dsp/Tnni3k/Cacna1c/Ryr2
GO:0033673	negative regulation of kinase activity	212	-0.196402	-2.9014	0.000249537	0.00187584	0.00101217	Ptpro/Tesk1/Trib1/Tsg101/Zfyve28/Aida/Dbndd2/Mapk7/Mapk8ip1/Mvp/Ptk6/Rb1/Uchl1/Camk2n2/Dbndd1/Gadd45a/Gadd45g/Hhex/Pcp4/Pik3ip1/Pkib/Sfrp5/Taf7/Tigar/Cav1/Dusp16/Gnaq/Men1/Pip4k2a/Pip4k2c/Prkar1b/Ptprc/Ptprj/Slc8a3/Fam72a/Gsk3b/Hexim1/Lats1/Lilrb4a/Mapt/Prdx3/Srcin1/Trp73/Adar/Cdkn2a/Fbxo7/Prkar2b/Ptpn6/Wars/Cdk5rap3/Csk/Midn/Adora2a/Cblc/Chp1/Epha1/Fem1a/Nf2/Prkar2a/Prkrip1/Rb1/Tnfaip3/Trib3/Vps…
GO:0043255	regulation of carbohydrate biosynthetic process	102	-0.21701	-2.39593	0.000252514	0.00189596	0.00102303	Dgat2/Pdgfb/Ppp1cb/Ap2a1/Ptafr/Foxo1/Ranbp2/Gfpt1/Irs1/Ppp1ca/Ptpn2/Usp7/Kat2a/Soga1/Tcf7l2/Akt2/Inpp5k/Stk11/Nfkb1/Nr3c1/Pdk2/Ppp1r3c/Ddb1/Hif1a/Sirt1/Ep300/Kat2b/Akt1/Sorbs1/Sik1/Irs2/Clk2/Supt20/Zfp692/Acadm/Cltc/Mtor/Grb10/Maea/Pth/Insr/Ogt
GO:0086067	AV node cell to bundle of His cell communication	13	-0.572178	-2.42384	0.000253985	0.00190474	0.00102777	Cxadr/Gjc1/Trpm4/Ank2/Scn5a/Cacnb2/Gja5/Cacna1g/Cacna1c/Ryr2
GO:0098927	vesicle-mediated transport between endosomal compartments	41	-0.33862	-2.46526	0.000262068	0.00196069	0.00105796	Src/Stx8/Atg14/Becn1/Hook2/Mtmr2/Wdr81/Coro1a/Ptpn23/Snf8/Snx16/Rab5a/Ezr/Hook3/Rab7/Vps11/Aktip/Wdr91/Snx12/Hook1/Lmtk2/Rilp/Rdx/Snx3/Pik3c3/Map2k2/Mapk3/Sorl1/Pik3r4/Dab2/Kif16b/Flna/Map2k1/Msn/Ankrd27/Dnajc13/Emp2
GO:0032781	positive regulation of ATP-dependent activity	41	-0.338352	-2.46331	0.000262068	0.00196069	0.00105796	Zc3hav1/Myl4/Setmar/Tnnt2/Msh6/Dnajb2/Fgf10/Pot1a/Pot1b/Tor1aip1/Msh3/Tpm1/Chtop/Msh2/Rapgef3/Tor1aip2/Napa/Dnajc10/Atp1b2/Adrb2/Ahsa2/Atp1b1/Tnnt3/Sumo1/Ahsa1/Hnrnpu/Atp1b3/Ssbp1/Dnm2/Dhx9/Ryr2
GO:0036465	synaptic vesicle recycling	78	-0.248696	-2.45532	0.000262657	0.00196277	0.00105908	Rab5a/Actb/Bin1/Dnm1/Sh3gl2/Ston2/Stx1a/Stx1b/Syt5/Vamp2/Scrib/Sh3gl1/Itsn1/Nlgn2/Pip5k1c/Ppp3cc/Syt11/Gripap1/Ophn1/Synj1/Dnm1l/Lrrk2/Ap2m1/Cyfip1/Fcho2/Ap3b1/Slc2a4/Ap1s2/Picalm/Ppp3cb/Itsn2/Nostrin/Arf6/Synj2/Ap3d1/4932438A13Rik/Btbd9/Dennd1a/Rock1/Snap91/Ap2b1/Cltc/Dnm2/Cdk5
GO:0030178	negative regulation of Wnt signaling pathway	160	-0.235671	-3.11755	0.000267163	0.00199408	0.00107597	Apcdd1/Dact1/Dact3/Gsc/Hic1/Mdk/Sfrp5/Tnn/Wnt5b/Cav1/Ctnnbip1/Mdfi/Notum/Wnt11/Ankrd6/Barx1/Ccdc88c/Fgf9/Grem1/Gsk3b/Lats1/Lmbr1l/Mesp1/Sfrp4/Shisa2/Sox9/Amer2/Ptpru/Tle1/Amfr/Gli3/Mllt3/Nphp4/Cyld/Foxo3/Nkd1/Tle6/Frmd8/Fzd6/Lrp4/Prickle1/Sox13/Mad2l2/Nkx2-5/Otud5/Tbx18/Bicc1/Bmp2/Cdh1/Fuz/Slc9a3r1/Sox17/Wif1/App/Dkk3/Lzts2/Nphp3/Stk3/Axin1/Wnt5a/Apc/Egr1/Lats2/Pfdn5/Rbms3/Sox2/Emd/Nog/Ruvbl2/221…
GO:0003229	ventricular cardiac muscle tissue development	64	-0.402704	-3.6439	0.000270426	0.00201605	0.00108783	Dll4/Rxra/Tpm1/Ube4b/Smad4/Nog/Zfpm2/Ccm2l/Heg1/Foxh1/Ptcd2/Notch1/Prox1/Bmpr1a/Ppp1r13l/Fgfr2/Gata4/Irx3/Nrg1/Chd7/Adamts9/Ly6e/Tnni1/Tnnc1/Hey1/Tgfbr3/Med1/Eng/Isl1/Pkp2/Myl2/Ednra/Tnni3/Dsp/Hey2/Myh6/Myh7/Ryr2/Mybpc3/Bmp10
GO:0060260	regulation of transcription initiation from RNA polymerase II promoter	50	-0.312774	-2.51405	0.000271848	0.00202425	0.00109226	Taf10/Irf8/Sub1/Nkx2-5/Taf4b/Med4/Taf12/Cand1/Med16/Hmgb1/Ercc1/Ercc6/Srf/Taf2/Taf3/Med24/Trp53/Gtf2a2/Med14/Zfp451/Thra/Med12/Xpa/Atf7ip/Paxip1/Med1/Taf6/Atf7ip/Dhx36/Creb1/Psmc6/Med13/Hey2
GO:0032872	regulation of stress-activated MAPK cascade	197	-0.208718	-2.96952	0.000272515	0.00202683	0.00109365	Taok3/App/Cops5/Flt4/Klhdc10/Ptk2b/Rell1/Stk3/Tnfsf11/Tnik/Axin1/Hmgb1/Lmnb1/Nod2/Wnt5a/Arl6ip5/Emc10/Igf1r/Map3k10/Met/Ripk1/Ager/Gadd45b/Hand2/Map4k2/Mapkbp1/Myd88/Slamf1/Spi1/Traf4/Cav3/Foxo1/Igbp1/Dab2ip/Tlr3/Dusp22/Per1/Dusp1/Map2k2/Map4k4/Mapk3/Stk39/Map3k11/Map3k7/Mapk9/Map3k1/Crhr2/Dlg1/Dusp19/Dusp3/Eif2ak2/Nbr1/Phlpp1/Ppia/Taok2/Zmynd11/Dab2/Fgd4/Itch/Map3k5/Pdcd10/Sema4c/Hsph1/Mink1/Mag…
GO:0006650	glycerophospholipid metabolic process	257	-0.184742	-2.95767	0.000274035	0.00203573	0.00109845	Mtmr7/Pemt/Pigm/Pigs/Plb1/Sh3yl1/Socs3/Tamm41/Them5/Apoa5/Cds1/Chka/Gpat2/Impa1/Inpp5f/Mtm1/Mtmr1/Mtmr11/Pla2g2f/Pla2g4f/Plcb2/Plcd4/Plscr1/Pnpla3/Pon1/Dgke/Fam126a/Gpcpd1/Htr2a/Nr1h3/Socs7/Abhd12b/Atg14/Becn1/Bscl2/Cdipt/Csf1r/Dgkg/Mtmr2/Pi4k2b/Piga/Pla2g4d/Stoml2/Dbi/Inpp5d/Ldlr/Mppe1/Mtmr10/Pigz/Pip4k2a/Pip4k2c/Plcg2/Abhd3/Agpat2/Dgkb/Inpp5a/Itpkc/Mboat2/Pemt/Pigt/Pla2g15/Plcd1/Abhd4/Mboat7/Pe…
GO:0051784	negative regulation of nuclear division	61	-0.279297	-2.46833	0.000276228	0.00204962	0.00110594	Mtbp/Osm/Rad1/Ttk/Spdl1/Tex14/Zfy2/Anapc15/Esr1/Ccnb1/Cdt1/Xrcc3/Aurkb/Chek1/Hormad1/Kntc1/Ndc80/Usp44/Bub1/Bub1b/Mad1l1/Fbxo5/Birc5/Bmp7/Mad2l1/Fgfr3/Lcmt1/Gen1/Pcid2/Zfp207/Khdc3/Anapc15-ps/Klhl22/Apc/Tom1l1/Cdk5rap2/Zw10/Cenpe/Fgfr2/Plk1/Trip13/Zwilch/Bub3/Atm/Ik/Psmg2/Dync1li1/Nme6/Tom1l2/Rad21/Tpr/Rps6ka2
GO:0008654	phospholipid biosynthetic process	209	-0.203562	-2.95423	0.000276566	0.0020497	0.00110599	Mppe1/Pcx/Pigz/Pip4k2a/Pip4k2c/Plcg2/Samd8/Agpat2/Dgkb/Idi1/Itpkc/Mboat2/Pemt/Pigt/Abhd4/Hmgcs2/Mboat7/Pemt/Pld1/Dgkq/Pigk/Pigl/Pik3cd/Plscr3/Ttc7/Chp1/Fgf7/Inpp1/Pcyt1b/Pigb/Pigq/Pla2g6/Scp2/Sphk2/Uvrag/Crls1/Itpka/Pdgfa/Pip5k1a/Pisd/Pla2g5/Bpnt1/Gpaa1/Idh1/Lpgat1/Ptdss1/Ttc7b/Abca8b/Abhd5/Dgka/Dpm3/Gnpat/Lpin1/Pigc/Pigv/Cept1/Isyna1/Mboat1/Pigg/Pla2g4c/Agpat3/Agpat4/Cds2/Efr3b/Lpcat2/Mvk/Pik3cb…
GO:0006903	vesicle targeting	35	-0.36424	-2.47362	0.000286705	0.00212236	0.00114519	Pef1/Tmed9/Chp1/Clasp2/Pclo/5730455P16Rik/Pdcd6/Scrib/Stard3/Stard3nl/Preb/Wipi1/Map4k2/Tmed10/Ap1ar/Arfgap3/Ahi1/Psen1/Tbc1d23/Sec16a/Arfgap2/Gbf1/Exoc4/Wdr11/Trip11/Clasp1
GO:0010721	negative regulation of cell development	197	-0.207952	-2.95862	0.000289312	0.00213915	0.00115425	Tbx6/Tlx2/Tnr/Trim11/Wnt3a/Aatk/Dmtn/Efnb3/Gorasp1/Lingo1/Cers2/Map2/Tert/Ywhah/Daam2/Dlx1/Kctd11/Lhx2/Mycn/Prtg/Bmp7/Cdkn2b/Ephb2/Lrp4/Rest/Slit2/Wnt7b/Ccr5/Fgf13/Fgfr3/Hes1/Hook3/Nkx6-1/Sema5a/Thy1/Trpv1/Plxna3/Rtn4r/Sema6b/Tmem98/Mbd1/Spg20/Tjp2/Actr3/Bcl11a/Ntn1/Wnt5a/Cit/Ifrd1/Itgb1bp1/Sema4b/Coro1c/Kdm4a/Mecp2/Nog/Rcc2/Rnf6/Cav3/Rgma/Rtn4/Ski/Dynlt1b/Ptprs/S1pr3/Sema4d/Trak2/Ap1ar/Arhgef2/A…
GO:0006284	base-excision repair	35	-0.363025	-2.46536	0.000291524	0.00215297	0.00116171	Mutyh/Apex2/Neil1/Pcna/Rpa1/Rpa3/Sirt6/Usp47/Rpa2/Hmgb1/Pold1/Ercc6/Apex1/Neil3/Pole/Wrn/Nthl1/Lig3/Ung/Hmga2/Polb/Xrcc1/Lig1/Fam168a/Xpa/Parp2/Huwe1
GO:0046578	regulation of Ras protein signal transduction	187	-0.211366	-2.98849	0.000295681	0.00218112	0.0011769	Icmt/Lpar4/Net1/Rtn4r/Spry2/Cyth2/Mapkap1/Rgl2/Sos1/Tnfaip1/Arhgdia/Arrb1/Dennd4b/Flot1/Pik3cb/Stard13/Met/Ophn1/Synpo2l/Arhgap17/Arhgef28/F2r/Kctd10/Heg1/Mapre2/Rtn4/Dab2ip/Dynlt1b/Itga3/Ralbp1/Scai/Arhgef2/Kank2/Notch1/Stard8/Arhgap35/Arhgap44/Arhgef10/Arhgef25/Bcr/Iqsec1/Iqsec2/Map4k4/Ralgps1/Rasa2/Robo1/Lpar6/Arhgef3/Cdc42se2/F11r/Stmn1/Cbl/Git1/Plce1/Cyth1/Kank1/Ralgps2/Apoe/Kitl/Nrg1/Lztr1/…
GO:0042063	gliogenesis	340	-0.15631	-2.75347	0.000299493	0.00220666	0.00119068	Dcx/Dlx2/Fgf2/Gcm1/Grin1/Il33/Lta/Mapk1/Nkx2-2os/Opalin/Otx2/Pou3f2/Rheb/Tenm4/Cdk5r1/Cntn2/Crb1/Dll3/Fas/Gfap/Hdac11/Lif/Nr1d1/Nr2e1/Dab1/Fgf5/Lef1/Nkx6-2/Pax2/Phgdh/Pitx3/Pparg/Ror2/Slc45a3/Sox10/Tgfb1/Adgrg6/Gcm2/Id2/Il1b/Lin28a/Lrp8/Myc/Nrros/Pax6/Prdm8/Suz12/Cdk5r2/Dll1/Drd3/Gpr37l1/Id4/Lgi4/Reln/Sox5/Tspan2/Cntn1/Cx3cl1/Emx1/Epm2a/Lepr/Lrp2/Nsun5/Qk/Socs7/Vtn/Apcdd1/Clu/Csf1r/Dtx1/Hexb/Igf1…
GO:0008064	regulation of actin polymerization or depolymerization	151	-0.23647	-3.07385	0.000299998	0.0022078	0.0011913	Ptk2b/Ssh3/Tmod2/Tpm1/Actr3/Gsn/Twf2/Arpc3/Cdc42ep3/Fhod3/Icam1/Pik3r2/Plekhh2/Rdx/Specc1l/Swap70/Kank3/Nckap1/Scin/Sptb/Cdc42ep2/Cyfip1/Grb2/Twf1/Arhgap35/Dbnl/Pik3ca/Plekhg2/Rictor/Fer/Map3k1/Mphosph8/Arpc5/Cyfip2/Dlg1/Mkks/Evl/Prkcd/Cttn/Gba2/Kank1/Lmod2/Flii/Sptan1/Arf6/Fchsd2/Rasa1/Arhgap28/Myo1c/Ssh2/Tmod3/Wdr1/Add3/Prkce/Tmsb10/Arhgap18/Ppp1r9a/Vasp/Mlst8/Hax1/Mtor/Lmod3/Tmod1/Capzb/Pecam1…
GO:0043433	negative regulation of DNA-binding transcription factor activity	155	-0.251591	-3.32057	0.000302776	0.00222565	0.00120093	Hes6/Heyl/Nfkbid/Otulin/Parp10/Pim1/Sfrp4/Tbx6/Traip/Ccdc22/Cdkn2a/Rnf2/Sri/Traf3/Cdk5rap3/Lrrc14/Nlrp3/Sufu/Chp1/Cyld/Keap1/Klf4/Nlrc3/Rb1/Tnfaip3/Commd7/E2f1/Fzd6/Pla2g10/Prdx2/Rpl11/Sigirr/Smad7/Tnfsf4/Zc3h12a/Cactin/Commd6/Hes1/Mad2l2/Nfkbia/Pex14/Tlr9/Trib2/Glis2/Irak2/Pkd2/Rwdd3/Arrb1/Id3/Nfkbil1/Nod2/Tnfrsf4/Bhlhe40/Cebpg/Igf1r/Map3k10/Pbx1/Tax1bp1/Hand2/Hdac4/Spi1/Egln1/Foxs1/Dab2ip/Eif2a…
GO:0008333	endosome to lysosome transport	55	-0.284937	-2.37632	0.00030542	0.00223987	0.0012086	Ubxn6/Vps4b/Bin1/Hook3/Rab7/Stx7/Vps11/Aktip/Vamp7/Epg5/Hook1/Rilp/Snx27/Tgfbrap1/Clec16a/Uevld/Vps33a/Vps41/Kif13a/Trak2/Vps39/Hgs/Scyl2/Mvb12a/Rab12/Sort1/Vcp/Lyst/Tpcn2/Ap3d1/Chmp5/Trak1/Mgrn1
GO:0051353	positive regulation of oxidoreductase activity	55	-0.284617	-2.37365	0.00030542	0.00223987	0.0012086	Gnai3/Ripk3/Cyba/Nod1/Tert/Ndufa4/Abl2/Ccs/Ftmt/Npr3/Alox5/Ptk2b/Sdhaf4/Nod2/Pik3cb/Dhfr/Rfk/Edn1/S100a1/Myo5a/Gch1/Pdp2/Terf2/Atp7a/Fdx1/Sirt3/Por/Scarb1/Apoe/Park7/Lgals9/Akt1/Gnai2/Nus1/Cox17/Pdp1/Abl1/Fxn
GO:0051053	negative regulation of DNA metabolic process	130	-0.268564	-3.30211	0.000307176	0.00225013	0.00121413	Parpbp/Pif1/Src/Zfp457/Zscan4c/Ankle1/Dnmt3l/Enpp7/Gdf2/Mcidas/Rad18/Ahr/Gzma/Slx4/Zfp729b/Gmnn/Men1/Parp3/Tipin/Cdt1/Donson/Rad17/Thoc1/Timeless/Bcl6/Chek1/Dffa/Otub2/Wapl/Dnajc2/Recql5/Fancb/Fbxo5/Gnl3l/Msh6/Otub1/Zfp738/Acd/Dach1/Ndfip1/Pot1a/Rtel1/Sub1/Helb/Mad2l2/Nmnat1/Pot1b/Rmi2/Atg7/Cdan1/Gmnc/Msh3/Zranb3/Atr/H1f0/Msh2/Tinf2/Xrcc4/Ercc1/Ercc6/Gja1/Terf1/Trim28/Zfp595/Mcrs1/Smchd1/Trip12/B…
GO:1901985	positive regulation of protein acetylation	46	-0.313674	-2.41884	0.000308362	0.0022562	0.00121741	Kat5/App/Dip2a/Arrb1/Rapgef3/Brca1/Brd7/Smad4/Arntl/Prkaa2/Ruvbl2/Kat7/Muc1/Wbp2/Mapk3/Cep295/Dip2b/Kat2a/Pml/Smarcb1/Xbp1/Glyr1/Taok1/Sox4/Paxip1/Isl1/Prkaa1
GO:0040001	establishment of mitotic spindle localization	36	-0.344751	-2.39305	0.000309054	0.00225864	0.00121873	Gpsm2/Ndc80/Pafah1b1/Clasp2/Fbxw11/Nusap1/Eya1/Fgf10/Mad2l1/Nde1/Spry1/Ndel1/Spry2/Dctn1/Dynlt1b/Arhgef2/Cdk5rap2/Bccip/Zw10/Plk1/Htt/Mcph1/Kpnb1/Nsfl1c/Ubxn2b/Clasp1/Numa1
GO:0030837	negative regulation of actin filament polymerization	60	-0.276692	-2.41917	0.000310171	0.00226418	0.00122172	Ssh3/Tmod2/Tpm1/Gsn/Twf2/Fhod3/Rdx/Kank3/Scin/Sptb/Twf1/Mphosph8/Mkks/Evl/Prkcd/Kank1/Lmod2/Flii/Sptan1/Ssh2/Tmod3/Add3/Tmsb10/Lmod3/Tmod1/Capzb/Pecam1/Svil/Sptbn1/Myadm
GO:0035729	cellular response to hepatocyte growth factor stimulus	15	-0.527491	-2.41471	0.000310927	0.00226707	0.00122328	Lgmn/Rela/Adamts12/Bcar1/Appl2/Med1/Crebbp/Creb1/Sirt2/Appl1
GO:0048644	muscle organ morphogenesis	92	-0.324925	-3.44659	0.000312063	0.00227273	0.00122633	Sirt6/Vangl2/Fkbp1a/Serp1/Smad7/Tgfbr1/Adarb1/Nkx2-5/Tbx1/Bmp2/Dll4/Rxra/Tpm1/Ube4b/Wnt5a/Xirp2/Zfpm1/Smad4/Tbx20/Efemp2/Nog/Zfpm2/Ccm2l/Egln1/Heg1/Foxh1/Ptcd2/Mir143/Notch1/Prox1/Bmpr1a/Lrp6/Fgfr2/Gata4/Nrg1/Chd7/Arid5b/Ly6e/Tnni1/Tnnc1/Hey1/Tgfbr3/Med1/Eng/Tcap/Isl1/Pkp2/Myl2/Ednra/Tnni3/Dsp/Hey2/Myh6/Myh7/Ryr2/Mybpc3/Ankrd1/Ttn/Bmp10
GO:0042982	amyloid precursor protein metabolic process	73	-0.250247	-2.37776	0.000315785	0.00229718	0.00123952	Olfm1/Pin1rt1/Rtn1/Spon1/Necab3/Unc13a/Clu/Igf1/Rtn3/Tnf/Abca7/Ntrk2/Efna3/Aph1a/Flot2/Lrrtm3/Gsap/Abcg1/Hap1/Psen2/Tmcc2/Bin1/Lyn/Adam9/Dhcr24/App/Ifngr1/Itm2c/Ncstn/Cln3/Ldlrap1/Rock2/Abca2/Ager/Pin1/Rtn4/Bace2/Tmed10/Aatf/Bace1/Epha4/Psen1/Rela/Adam17/Dyrk1a/Sorl1/Sp1/Dlg1/Adam10/Gga3/Picalm/Apoe/Ago2/Nsg1/Ranbp9/Soat1/Gsk3a/Adam19/Rock1/Psenen
GO:0002090	regulation of receptor internalization	75	-0.240473	-2.31088	0.000317842	0.00230948	0.00124616	Napb/Pcsk9/Rspo1/Apln/Arc/Drd4/Egf/Mtmr2/Akap5/Pick1/Plcg2/Wdr54/Grem1/Lrrtm1/Mkln1/Sdcbp/Sfrp4/Wnt3a/Dlg4/Pard3/Ankrd13b/Cd63/Hap1/Numb/Magi2/Syk/Ankrd13d/Sh3gl2/Scrib/App/Ankrd13a/Arrb1/Flot1/Pip5k1c/Ppp3r1/Fmr1/Itgb3/Ophn1/Synj1/Sele/Usp46/Ap2m1/Nsf/Lrpap1/Scyl2/Ahi1/Dtnbp1/Iqsec1/Tbc1d5/Rin3/Efnb2/Ubqln2/Dab2/Arf1/Atxn2/Nrg1/Dkk1/Gsg1l/Sirt2/Nedd4/Insr/Vegfa
GO:0043405	regulation of MAP kinase activity	189	-0.211122	-2.96228	0.000319069	0.00231573	0.00124953	Tab1/Trib3/Vangl2/Bmp7/Gpr39/Hmgcr/Pdgfa/Spry1/Syk/Tdgf1/Hyal2/Lyn/Pak1/Adam9/Bmp2/Erp29/Il34/Map2k6/Pde5a/Ptpn1/Sh2b3/Spry2/Taok3/Tlr9/Trib2/App/Gba/Ptk2b/Sos1/Tnfsf11/Axin1/Nod2/Pik3cb/Wnt5a/Map3k10/Pdgfb/Pdgfd/Ager/Edn1/Map4k2/Cav3/Ern1/Lrrk2/Map3k13/Dab2ip/Ghr/Kit/Mif/Ezh2/Hgs/Ntrk3/Dtnbp1/Dusp1/Epha4/Map2k5/Psen1/Robo1/Dusp7/Ilk/Map3k11/Map3k7/Sorl1/Ksr1/Map3k1/Stk38/Fgf1/Inpp5k/Dusp19/Prkcd…
GO:0002067	glandular epithelial cell differentiation	57	-0.274802	-2.34035	0.000324575	0.00235298	0.00126963	Foxp1/Hes1/Nkx6-1/Bmp2/Rarg/Bmp5/Rxra/Foxp4/Rarb/Wnt5a/Bad/Pdpk1/Arntl/Ascl1/Pdx1/Bmp6/Rbm4/Gpat4/Rfx3/Notch1/Prox1/Fgfr2/Cdk6/Sidt2/Rbm4/Wdr77/Fasn/Cdh2/Ext1/Rbm4/Mir541/Clock/Gata6/Rbm4/Agr2
GO:1901522	positive regulation of transcription from RNA polymerase II promoter involved in cellular response to chemical stimulus	24	-0.436273	-2.49501	0.000328486	0.00237677	0.00128247	Dlx5/Runx2/Creb3/Jun/Rbpj/Sesn2/Bmp2/Rxra/Smad1/Nfe2l2/Atf4/Notch1/Atf2/Rela/Trp53/Carf/Chd6/Hif1a/Xbp1/Ep300/Mt3/Vegfa
GO:0043247	telomere maintenance in response to DNA damage	27	-0.403581	-2.44007	0.000328611	0.00237677	0.00128247	Ino80b/Ino80e/Ino80d/Uchl5/Acd/Actr8/Dclre1c/Rtel1/Dclre1b/Pot1b/Nfrkb/Xrcc4/Ercc1/Mcrs1/Ruvbl2/Apex1/Terf2/Rif1/Xrcc1/Dclre1a/Ino80/Yy1
GO:0005976	polysaccharide metabolic process	108	-0.211598	-2.40446	0.000331301	0.00239349	0.00129149	Pdgfb/Phka1/Ppp1cb/Ap2a1/B3gnt4/Ext2/Slc37a4/Gfpt1/Irs1/Ppp1ca/Phkb/Tcf7l2/Akt2/Inpp5k/Stk40/Nfkb1/Phkg2/Prkag2/B4galt5/Ndst2/Ppp1r3c/Pygl/Pcdh12/Phka2/Rb1cc1/Akt1/Gsk3a/Ndst1/Sorbs1/Irs2/Ext1/Il6st/Pygb/Acadm/Cltc/Mtor/Pfkm/Grb10/Gys1/Agl/Pth/Insr/Pygm
GO:0060415	muscle tissue morphogenesis	85	-0.342174	-3.52191	0.000334809	0.00241606	0.00130367	Sirt6/Vangl2/Fkbp1a/Smad7/Tgfbr1/Adarb1/Nkx2-5/Tbx1/Bmp2/Dll4/Rxra/Tpm1/Ube4b/Wnt5a/Xirp2/Zfpm1/Smad4/Tbx20/Efemp2/Nog/Zfpm2/Ccm2l/Egln1/Heg1/Foxh1/Ptcd2/Mir143/Notch1/Prox1/Bmpr1a/Lrp6/Fgfr2/Nrg1/Chd7/Ly6e/Tnni1/Tnnc1/Hey1/Tgfbr3/Med1/Eng/Tcap/Isl1/Pkp2/Myl2/Ednra/Tnni3/Dsp/Hey2/Myh6/Myh7/Ryr2/Mybpc3/Ankrd1/Ttn/Bmp10
GO:2000059	negative regulation of ubiquitin-dependent protein catabolic process	50	-0.307002	-2.46765	0.000341678	0.00246282	0.0013289	Rpl23/Ttc36/Map1a/Senp1/Klhl40/Rps7/Ubxn1/Sdcbp/Cdkn2a/Sufu/Caml/Uchl5/Psen2/Rpl11/Csnk2a2/Hipk2/Svip/Trim39/Bag5/Clec16a/Ddrgk1/Tlk2/Ccar2/N4bp1/Psen1/Gipc1/Usp7/Csnk2a1/Eif3h/Rpl5/Park7/Pml/Usp14/Wac/Styx/Anks1/Hsp90ab1/Rybp/Smarcc1/Bag6/Sgta/Ogt
GO:0006986	response to unfolded protein	109	-0.30222	-3.44123	0.000342523	0.00246328	0.00132915	Tmed2/Tmem33/Eif2a/Fbxo6/Hspa1l/Yod1/Abca7/Bax/Bok/Hspa1a/Pacrg/Stc2/Tmtc4/Tram1/Comp/Creb3/Erp27/Vapb/Amfr/Cdk5rap3/Ern2/Hspa14/Atf6b/Creb3l2/Daxx/Hspa13/Atf6/Hsp90aa1/Hspd1/Serp1/Serp2/Tm7sf3/Ubxn4/Nck2/Ptpn1/Bhlha15/Cops5/Creb3l1/Eif2ak3/Erp44/Thbs4/Optn/Tbl2/Tmem129/Ddrgk1/Dnajc10/Crebrf/Ern1/Upf3b/Bag3/Dab2ip/Eif2ak4/Nfe2l2/Wfs1/Atf4/Ddit3/Syvn1/Hspa9/Jkamp/Ptpn2/Abcb10/Eif2s1/Pdia6/Ppp1r15a…
GO:0043534	blood vessel endothelial cell migration	113	-0.287026	-3.32342	0.000342523	0.00246328	0.00132915	Hrg/Klf4/Prl7d1/Ephb4/Gata2/Mmrn2/Prcp/Slit2/Anxa1/Igf2/Map2k3/Stat5a/Atp2b4/Vegfc/Dll4/Egr3/Epha2/Ptk2b/Hmgb1/Stard13/Itgb1bp1/Pdgfb/Pik3r2/Atp5b/Mecp2/Lemd3/Nfe2l2/Srf/Clec14a/Myh9/Notch1/Nr4a1/Fbxw7/Hdac7/Map2k5/Robo1/Adam17/Mia3/Pik3c2a/Sp1/Efnb2/Cdh5/Ets1/Prkd2/Acvrl1/P2rx4/Pdcd10/Scarb1/Apoe/Jup/Atp5a1/Meox2/Nos3/Rgcc/Hif1a/Prkca/Sirt1/Akt1/Nus1/Plcg1/Plk2/Akt3/Rhoj/Gpx1/Hdac9/Nf1/Map3k3/Fg…
GO:0031648	protein destabilization	51	-0.299793	-2.41894	0.000353662	0.00254048	0.0013708	Fbxo4/Fbxw11/Sirt6/Hdac6/Mdm2/Bmp2/Sox17/Cdc73/Chfr/Gsn/Ctsh/Irgm1/Isoc2a/Mylip/Prkdc/Rad23a/Iapp/Rnf139/Serf2/Id1/Fbxw7/Kdm8/Plk1/Btrc/Htt/Gga3/Vps35/Sirt1/Xbp1/Ep300/Fbxl3/Derl1/Crebbp/Npm1
GO:0006805	xenobiotic metabolic process	108	0.213361	2.23376	0.000354239	0.00254174	0.00137148	Cyp2b13/Sult2a1/Sult2a2/Cyp3a11/Cyp2j12/Sult2a5/Sult2a8/Cyp2c65/Cyp2c66/Sult1b1/Sult2a6/Sult2a3/Sult1a1/Cyp1b1/Cyp2c50/Cyp2j7/Cyp2a12/Cyp2b19/Cyp2c68/Cyp2j8/Akr1c13/Fmo4/Hnf4a/Gsta2/Ugt2b1/Cyp2c69/Cyp2j9/Cyp2b23/N6amt1/Cyp2b9/Fmo2/Slco1a6/Akr1c12/Gstm1/Gstt1/Nudt15/Cyp2c40/Cyp2d10/Fmo3/Abcb11/Cyp2d22/Cyp2d26/Cyp2d34/Cyp2d9/Cyp2j13/Grin1/Gstm2/Cyp26a1/Cyp2ab1/Cyp2c67/Cyp2e1/Cyp2a22/Cyp2c37/Cyp2g1/…
GO:0032414	positive regulation of ion transmembrane transporter activity	118	-0.205975	-2.44119	0.000357388	0.00256141	0.0013821	Stac/Tcaf1/Chp1/Ctss/Fgf14/Hap1/Ifngr2/Ndufa4/Cacna2d1/Ephb2/Gstm7/Kcna1/Ntsr1/Plcb1/Wnk2/Adrb1/Cfl1/Gper1/Alox5/Wnk4/Calm3/Ifngr1/Ikbkb/Pkd2/Kcne3/Rapgef3/Stim1/Ager/Edn1/Ptafr/Stim2/Atp1b2/S100a1/Adrb2/Myo5a/Kcne1/Atp1b1/Stk39/Cnksr3/Ank2/Atp7a/Shank3/Sumo1/Ccl2/Htt/Nedd4l/Kif5b/Trdn/Abcc8/Akap6/Asph/Atp1b3/Calm2/Calm1/Amigo1/Ank3/Cox17/Wnk1/Akap9/Cacnb2/Rnf207/Jph2/Dnm2/Casq1/Ednra/Cdk5/Ryr2/A…
GO:0051560	mitochondrial calcium ion homeostasis	27	-0.400924	-2.42401	0.000361708	0.0025865	0.00139563	Atp2a1/Slc8a3/Fate1/Letm1/Micu3/Micu1/Disc1/Fis1/Smdt1/Bnip3/Mcur1/Nol3/Slc25a23/Slc8b1/Rap1gds1/Tgm2/Mcu/Immt/Pdzd8/Prkce/Slc25a27/Afg3l2/Mfn2/Anxa6
GO:0032469	endoplasmic reticulum calcium ion homeostasis	27	-0.400559	-2.4218	0.000361708	0.0025865	0.00139563	Atp2a1/Bax/Tmtc4/Ccdc47/Atp2a2/Kctd17/Atp2a3/Fis1/Psen2/App/Rap1gds1/Tgm2/Wfs1/Psen1/Pacs2/Bcl2/Pml/Camk2d/Herpud1/Tmbim6/Grina/Itpr1/Thada/Bak1
GO:0006376	mRNA splice site selection	26	-0.399249	-2.38882	0.000363766	0.00259827	0.00140199	Srsf12/Celf4/Celf5/Celf6/Ptbp2/Ythdc1/Celf3/Srsf10/Celf2/Psip1/Rbmx/Srsf1/Nol3/Luc7l2/Puf60/Celf1/Srsf6/Isy1/Slu7/Luc7l/Mbnl1/Setx/Sfswap/Prpf39/Luc7l3
GO:0006312	mitotic recombination	25	-0.42003	-2.43656	0.000369624	0.00263712	0.00142295	Tprkb/Nsmce2/Rad51/Rad51c/Rad51d/Gen1/Msh3/Msh2/Xrcc4/Ercc1/Rad52/Blm/Terf2/Smc5/Xrcc1/Tep1/Rad50/Smc6/Brca2/Mlh1
GO:0046329	negative regulation of JNK cascade	36	-0.342099	-2.37464	0.000370392	0.00263962	0.0014243	Dusp19/Dusp3/Zmynd11/Itch/Klhl31/Akt1/Ceacam1/Gps2/Sirpa/Dusp10/Sfrp1/Gstp2/Hdac3/Gstp1/Ncor1
GO:0098974	postsynaptic actin cytoskeleton organization	17	-0.491365	-2.33835	0.00037224	0.00264681	0.00142818	Dbn1/Actb/Actr3/Rock2/Myh10/Nos1ap/Dbnl/Wasl/Farp1/Wasf2/Sipa1l1/Arf1/Arhgef7/Ppp1r9a
GO:0099188	postsynaptic cytoskeleton organization	17	-0.491365	-2.33835	0.00037224	0.00264681	0.00142818	Dbn1/Actb/Actr3/Rock2/Myh10/Nos1ap/Dbnl/Wasl/Farp1/Wasf2/Sipa1l1/Arf1/Arhgef7/Ppp1r9a
GO:0086014	atrial cardiac muscle cell action potential	15	-0.521937	-2.38929	0.000379012	0.00268588	0.00144926	Trpm4/Kcnn2/Ank2/Scn5a/Flna/Cacnb2/Kcnq1/Gja5/Cacna1c/Ryr2
GO:0086026	atrial cardiac muscle cell to AV node cell signaling	15	-0.521937	-2.38929	0.000379012	0.00268588	0.00144926	Trpm4/Kcnn2/Ank2/Scn5a/Flna/Cacnb2/Kcnq1/Gja5/Cacna1c/Ryr2
GO:0086066	atrial cardiac muscle cell to AV node cell communication	15	-0.521937	-2.38929	0.000379012	0.00268588	0.00144926	Trpm4/Kcnn2/Ank2/Scn5a/Flna/Cacnb2/Kcnq1/Gja5/Cacna1c/Ryr2
GO:0097084	vascular associated smooth muscle cell development	13	-0.563194	-2.38578	0.000379809	0.00268851	0.00145068	Hes1/Sgcb/Efemp2/Ramp2/Notch1/Pbrm1/Adm/Eng/Ednra/Hey2/Vegfa
GO:0045022	early endosome to late endosome transport	39	-0.33368	-2.37355	0.000382368	0.00270358	0.00145881	Src/Stx8/Atg14/Becn1/Hook2/Mtmr2/Wdr81/Ptpn23/Snf8/Snx16/Rab5a/Ezr/Hook3/Rab7/Vps11/Aktip/Wdr91/Snx12/Hook1/Lmtk2/Rilp/Rdx/Snx3/Pik3c3/Map2k2/Mapk3/Pik3r4/Dab2/Kif16b/Flna/Map2k1/Msn/Ankrd27/Dnajc13/Emp2
GO:0035303	regulation of dephosphorylation	129	-0.270841	-3.32565	0.000383403	0.00270585	0.00146003	Lpin1/Ppp1r16a/Ppp1r16b/Calm3/Gba/Ikbkb/Ppp1r26/Ppp1r11/Ppp1r8/Cdca2/Rock2/Tiprl/Tsc1/Vcan/Vrk3/Mtmr4/Pin1/Swap70/Camta1/Igbp1/Ppp1r1b/Itga2/Sema4d/Ppp6r1/Ppp6r3/Cmya5/Npnt/Ppp1r15a/Ywhae/Akap1/Cdh5/Htt/Inpp5k/Smg5/Gna12/Nsmf/Ppia/Prkcd/Rpl5/Ppp1r12a/Ppp2r5a/Ppp2r5d/Smad3/Uri1/Calm2/Calm1/Ankle2/Gnai2/Hsp90ab1/Ptbp1/Slc39a10/Nuak1/Bod1l/Pdgfrb/Mprip/Ppp1r7/Rock1/Ppargc1b/Iqgap1/Mgat5/Mef2c/Sympk/…
GO:0050768	negative regulation of neurogenesis	160	-0.231049	-3.05641	0.000383547	0.00270585	0.00146003	Tlx2/Tnr/Trim11/Wnt3a/Aatk/Efnb3/Gorasp1/Lingo1/Cers2/Map2/Tert/Ywhah/Daam2/Dlx1/Kctd11/Lhx2/Mycn/Prtg/Bmp7/Cdkn2b/Ephb2/Lrp4/Rest/Slit2/Wnt7b/Ccr5/Fgf13/Fgfr3/Hes1/Hook3/Nkx6-1/Sema5a/Thy1/Plxna3/Rtn4r/Sema6b/Tmem98/Mbd1/Spg20/Actr3/Bcl11a/Ntn1/Wnt5a/Cit/Ifrd1/Sema4b/Kdm4a/Mecp2/Nog/Rnf6/Rgma/Rtn4/Ski/Dynlt1b/Ptprs/Sema4d/Trak2/Arhgef2/Ascl2/Cdkl3/Ctdsp1/Fstl4/Id1/Notch1/Ntrk3/Bmpr1a/Psen1/Sema3…
GO:0001947	heart looping	61	-0.271431	-2.39882	0.000390699	0.00275015	0.00148394	Fgf8/Mesp1/Rbpj/Tbx6/Wnt3a/Cluap1/Sufu/Aldh1a2/Smo/Vangl2/Dnaaf1/Nkx2-5/Cited2/Sox17/Arl13b/Nphp3/Pkd2/Ovol2/Wnt5a/Gja1/Tbx20/Asb2/Hand2/Tgfbr2/Mib1/Foxh1/Srf/Notch1/Ahi1/Psen1/Lrp6/Ift172/Ccdc39/Gata4/Kif3a/Kdm2a/Smad3/Hif1a/Notch2/C2cd3/Aplnr/Rnf207/Eng/Mef2c
GO:0060766	negative regulation of androgen receptor signaling pathway	17	-0.490142	-2.33252	0.000390288	0.00275015	0.00148394	Phb/Tcf21/Foxh1/Ncor2/Dab2/Pias2/Sirt1/Hdac1/Sfrp1/Smarca4/Ncor1
GO:0060297	regulation of sarcomere organization	10	-0.785824	-2.96266	0.00039253	0.00275996	0.00148923	Cav3/Prox1/Hdac2/Akap13/Mef2c/Mfn2/Ankrd23/Mylk3/Bmp10
GO:0008154	actin polymerization or depolymerization	182	-0.218602	-3.03092	0.000398117	0.00279613	0.00150875	Kirrel/Nphs1/Pfn4/Ssh1/Vill/Abi2/Arpc4/Baiap2l2/Coro1a/Cotl1/Esam/Pfn2/Tmsb15a/Abi1/Arpc1b/Bbs4/Capg/Cdc42ep5/Enah/Ghrl/Lats1/Rac1/Dmtn/Fhdc1/Hip1r/Sh3bp1/Spire1/Was/Capn1/Pstpip2/Arpc1a/Daam2/Diaph2/Fmn1/Micall2/Cdc42ep1/Cfl2/Dbn1/Slit2/Snx9/Wipf1/Arpc2/Bin1/Cdc42ep4/Cfl1/Nck2/Sema5a/Lima1/Lmod1/Gm14137/Mical1/Ptk2b/Ssh3/Tmod2/Tpm1/Actr3/Gsn/Twf2/Arpc3/Cdc42ep3/Fhod3/Icam1/Pik3r2/Cobl/Plekhh2/Rd…
GO:0033045	regulation of sister chromatid segregation	69	-0.363479	-3.38195	0.000401573	0.00281727	0.00152015	Rb1/Spdl1/Tacc3/Tex14/Becn1/Cdc23/Anapc15/Ccnb1/Cdc6/Cdt1/Cul3/Nek6/Xrcc3/Aurkb/Kntc1/Ndc80/Usp44/Bub1/Bub1b/Mad1l1/Cdc16/Fbxo5/Nsmce2/Rb1/Birc5/Mad2l1/Ube2c/Anapc7/Lcmt1/Riok2/Rmi2/Anapc11/Gen1/Pcid2/Zfp207/Khdc3/Anapc15-ps/Chfr/Klhl22/Apc/Cdc26/Cit/Pttg1/Anapc1/Cdk5rap2/Rb1/Anapc4/Zw10/Cenpe/Plk1/Trip13/Zwilch/Bub3/Atm/Hnrnpu/Ik/Psmg2/Anapc5/Cdc27/Hecw2/Dync1li1/Rad21/Tpr/Numa1
GO:0060389	pathway-restricted SMAD protein phosphorylation	67	-0.2579	-2.37694	0.000405275	0.00284007	0.00153246	Gdf15/Gdf9/Grem1/Sdcbp/Smad6/Acvr2a/Csnk2b/Snx25/Lefty1/Bmp7/Emilin1/Gdf6/Smad7/Tgfbr1/Acvr1b/Gdf5/Bmp2/Bmp8a/Bmp5/Twsg1/Usp15/Bmp15/Smad4/Inha/Ldlrad4/Nog/Pin1/Tgfbr2/Bmp6/Pmepa1/Gdf11/Bmpr1a/Inhba/Lrp1/Gdf7/Acvrl1/Bmpr2/Dab2/Dkk1/Lgals9/Xbp1/Gdf10/Tgfbr3/Rbpms/Eng/Tgfb3/Bmp10
GO:0043410	positive regulation of MAPK cascade	494	-0.128691	-2.57965	0.000411879	0.00288316	0.00155571	Adra1b/Adra2c/Alox15/Avpr1b/Bmper/Ccr1/Cd24a/Cd40/Cracr2a/Dok5/Dok6/Drd2/Esr2/F2rl1/Kiss1r/Lif/Lilra5/Mmp8/Naip2/Npsr1/Rasgrp1/Sh3rf3/Tenm1/Tgfa/Fgf15/Igfbp4/Lep/Map3k4/Map4k1/Nek10/Npy5r/Nrxn1/Pik3r6/Rit2/Ror2/Tek/Tgfb1/Zfp622/Adra2b/Ar/Bcar3/Ccl1/Ccl22/Ccl26/Ccl5/Chrna7/Cxcl17/Dixdc1/Epo/Fgf4/Fshr/Fzd5/Grm1/Grm4/Il1a/Il1b/Oprk1/Sstr4/Tnfrsf11a/Traf6/Xdh/Alox12b/Cd44/Dnajc27/Edn3/Epor/Fcer1a/Fga…
GO:2000573	positive regulation of DNA biosynthetic process	75	-0.236414	-2.27186	0.000412404	0.00288363	0.00155596	Pnkp/Prkcq/Fbxo4/Klf4/Nek2/Parn/Pcna/Rfc4/Acd/Gins2/Hsp90aa1/Pot1a/Rfc5/Wrap53/Cct7/Gfer/Gins4/Nek7/Pot1b/Polg2/Dkc1/Ptk2b/Atr/Dscc1/Pdgfb/Cct5/Cct8/Mapk3/Rfc2/Crhr2/Prkd2/Atm/Rgcc/Chtf8/Grhl2/Hmbox1/Camk2d/Hsp90ab1/Pdgfrb/Map3k4/Nvl/Gins3/Map2k7/Cct2/Npm1/Tnks/Vegfa
GO:0070302	regulation of stress-activated protein kinase signaling cascade	200	-0.202348	-2.88769	0.000415509	0.00290212	0.00156594	App/Cops5/Flt4/Klhdc10/Ptk2b/Rell1/Stk3/Tnfsf11/Tnik/Axin1/Hmgb1/Lmnb1/Nod2/Wnt5a/Arl6ip5/Emc10/Igf1r/Map3k10/Met/Ripk1/Ager/Gadd45b/Hand2/Map4k2/Mapkbp1/Myd88/Slamf1/Spi1/Traf4/Cav3/Foxo1/Igbp1/Dab2ip/Tlr3/Dusp22/Per1/Dusp1/Map2k2/Map4k4/Mapk3/Stk39/Map3k11/Map3k7/Mapk9/Map3k1/Crhr2/Dlg1/Dusp19/Dusp3/Eif2ak2/Nbr1/Phlpp1/Ppia/Taok2/Zmynd11/Dab2/Fgd4/Itch/Map3k5/Pdcd10/Sema4c/Hsph1/Mink1/Magi3/Klh…
GO:0051607	defense response to virus	263	-0.174268	-2.80517	0.00041691	0.00290869	0.00156948	Isg20/Nt5c3/Oas1c/Oas1d/Polr3k/Spon2/Ticam2/Tlr7/Ccl5/Gpatch3/Ifne/Il1b/Il27/Oas1g/Oas2/Oprk1/Polr3f/Ppm1b/Traf3ip1/Usp27x/Agbl4/Il4/Plscr1/Trim21/Tspan32/Unc13d/C1qbp/Cd207/Cd86/Gbp7/Il23r/Oas1e/Parp9/Polr3h/Skp2/Spn/Usp29/Apobec3/Becn1/Card9/Cnot7/Itgax/Nlrp9b/Slfn8/Trim30d/Trim38/Trim6/Zbp1/Cd37/Dhx58/Ifih1/Isg15/Mx1/Mx2/Ptprc/Tkfc/Trim12a/Unc93b1/Zmpste24/Bcl2l1/Creb3/Elmod2/Ifi27/Il10rb/Il23…
GO:0009132	nucleoside diphosphate metabolic process	121	-0.280827	-3.35956	0.000419031	0.00292026	0.00157572	Nudt7/Nudt9/Ppara/Actn3/Aldoart1/Ddit4/Entpd6/Gck/Rrm2b/Cbfa2t3/Gapdh/Gpd1/Nudt18/Zbtb7a/App/Cant1/Nme2/Adpgk/Bad/Nudt5/Stat3/Bpgm/Foxk1/Galt/Hdac4/Prkaa2/Ampd3/Eif6/Hk1/Nudt7/Pgam1/Rrm1/Arl2/Galk1/Nudt7/Psen1/Pgk1/Rrm2/Tpi1/Aldoa/Dtymk/Git1/Jmjd8/Ogdh/Slc4a4/Ak7/Hk2/Prkag2/Eno1b/Pfkl/Hif1a/Ak1/Ep300/Hdac4/Pgam2/Entpd5/Nupr1/Aldoart2/Foxk2/Nudt7/Ak4/Ppargc1a/Mpi/Ak2/Gm10358/Slc4a1/Pfkm/Prkaa1/Eno…
GO:2000144	positive regulation of DNA-templated transcription, initiation	51	-0.296786	-2.39468	0.000419813	0.00292247	0.00157692	Taf5/Twist1/Wnt10b/Myc/Fosl1/Taf11/Hnf1b/Ahr/Gtf2a1/Taf7/Tbp/Esr1/Med17/Jun/Taf13/Taf8/Cebpa/Taf10/Irf8/Sub1/Nkx2-5/Taf4b/Med4/Taf12/Cand1/Med16/Ercc1/Ercc6/Srf/Taf2/Taf3/Med24/Trp53/Gtf2a2/Med14/Mitf/Med12/Bclaf1/Setx/Xpa/Paxip1/Med1/Taf6/Dhx36/Creb1/Psmc6/Med13
GO:2001242	regulation of intrinsic apoptotic signaling pathway	161	-0.236936	-3.13558	0.000420579	0.00292457	0.00157805	Il20ra/Mmp9/Plscr1/Rrn3/Src/Armc10/Gcg/Il19/Mapk7/Mapk8ip1/Tpt1/Becn1/Clu/Ell3/Ikbkg/Msx1/Mtch2/Nkx3-1/Siah1b/Sod2/Bax/Bcl2l12/Bok/Cav1/Prkra/Rnf183/Rps7/Spop/Bcl2l1/Creb3/Ddias/Hnrnpk/Nme5/Plagl2/Trp73/Mcl1/Ripk3/Bub1/Fignl1/Plekhf1/Ankrd2/Bcl2l2/Cyld/Nacc2/Steap3/Usp47/Cyct/Fis1/Rpl11/Sod1/Tmem161a/Ubqln1/Cep63/Mdm2/Nck2/Rrm2b/Erp29/Plaur/Ptpn1/Serinc3/Slc9a3r1/Zfp385a/Creb3l1/Eif2ak3/Nol3/Hell…
GO:0120033	negative regulation of plasma membrane bounded cell projection assembly	35	-0.351516	-2.3872	0.000421623	0.00292861	0.00158023	Tbc1d30/Tesk1/Kif24/Rab3ip/Mak/Pfn2/Plxnb3/Evi5l/Arhgap24/Hrg/Slit2/Stap1/Abi3/Cfl1/Limk2/Rap1gap/Actr3/Tbc1d7/Tchp/Ccp110/Mphosph9/Cep97/Arhgap44/Odf2l/Map4/Evl/Prkcd/Kank1/Yap1/Cdk10/Dnm2/Capzb
GO:1903900	regulation of viral life cycle	132	-0.239435	-2.96683	0.0004223	0.00292913	0.00158052	Oas1b/Trim8/Triml2/Znfx1/Gsn/Mid2/Morc2a/Trim10/Trim56/Fmr1/Ifitm1/Ifitm6/Oasl2/Trim28/Trim5/Trim65/P4hb/Rad23a/Snx3/Ifi204/Axl/Bst2/N4bp1/Notch1/Pkn2/Prox1/Top2b/Trim59/Dicer1/Top2a/Trim12c/Ifitm3/Mphosph8/Trim30a/Inpp5k/Kpna6/Ppie/Eif2ak2/Hmga2/Ppia/Trim25/Bcl2/Ilf3/Mavs/Rad50/Ddb1/Srpk2/Vps37b/Fam111a/Ly6e/Srpk1/Apcs/Kpna2/Setdb1/Ifitm2/Rsad2/Stau1/Vps4a/Tmem39a/Zfp809/Larp1/Rnasel/Lgals1
GO:0055022	negative regulation of cardiac muscle tissue growth	32	-0.36448	-2.3691	0.000423092	0.00292913	0.00158052	Zfp418/Meis1/Pi16/Mapk11/Ppara/Foxp1/Pak1/Cited2/Tomm70a/Apc/Cxadr/Gja1/Nog/Tgfbr2/Cav3/Ctdp1/Rgs4/Vgll4/Jarid2/Pten/Hdac2/Sav1/Mir1a-2/Gsk3a/Yy1
GO:0061117	negative regulation of heart growth	32	-0.36448	-2.3691	0.000423092	0.00292913	0.00158052	Zfp418/Meis1/Pi16/Mapk11/Ppara/Foxp1/Pak1/Cited2/Tomm70a/Apc/Cxadr/Gja1/Nog/Tgfbr2/Cav3/Ctdp1/Rgs4/Vgll4/Jarid2/Pten/Hdac2/Sav1/Mir1a-2/Gsk3a/Yy1
GO:0009201	ribonucleoside triphosphate biosynthetic process	60	-0.271951	-2.37772	0.000436255	0.00301695	0.0016279	Stoml2/Ak9/Atp5g2/Entpd1/Atp5h/Bcl2l1/Nme5/Pid1/Ak3/Atp5c1/Atp5d/Atp5j2/COX2/Sphk2/Ndufc2/Ppara/Aldoart1/Impdh1/Atp5e/Atp5g1/Ctps/Nme2/Atp5j/Stat3/Atp5b/Atp5k/Ctps2/Ldhc/Nme4/Slc25a13/Atp5l/Uqcc3/Aldoa/Nme3/Vcp/Eno1b/Atp5a1/Pnp/Atp5o/Aldoart2/Ak4/Nme6/Ppargc1a/Map2k1/Flcn/Impdh2/Gm5426/Pkm
GO:0021537	telencephalon development	240	-0.184052	-2.85863	0.000437736	0.00302388	0.00163164	Atf5/Bax/Crk/Dbi/Dlx5/Foxb1/Hes5/Ntrk2/Tfap2c/Zswim6/Bbs4/Ccdc85c/Dnah5/Efhc1/Fgf8/Foxg1/Foxp2/Gsk3b/Hnrnpk/Htr6/Mdga1/Nr4a3/Rac1/Robo2/Tnr/Tra2b/Trp73/Wdr62/Wnt3a/Col3a1/Epha5/Lhx6/Mboat7/Pafah1b1/Rtn4rl2/Tctn1/Ulk4/Zbtb18/Gli3/Jakmip1/Plxna4/Rtn4rl1/Bbs1/Dlx1/Egfr/Lhx2/Mfsd2a/Nf2/Numb/Sall3/Smo/Uchl5/Btbd3/Disc1/Dmrta2/Ephb2/Kcna1/Nde1/Plcb1/Sall1/Slit2/Uncx/Fgf13/Hes1/Sun2/Trappc9/Atg7/Bmp2/Ce…
GO:0001974	blood vessel remodeling	56	-0.278218	-2.34172	0.000438376	0.00302498	0.00163223	Acvr2b/Mdm2/Tbx1/Dbh/Atg5/Dll4/Flt4/Hoxa3/Nol3/Gja1/Abr/Axl/Bcr/Lrp1/Atp7a/Jag1/Pbrm1/Acvrl1/Bmpr2/Flna/Chd7/Nos3/Tmbim1/Ceacam1/Ext1/Tgfbr3/Mef2c/Bak1/Ednra/Epas1/Eln/Vegfa
GO:0033151	V(D)J recombination	17	-0.487239	-2.31871	0.000444431	0.00306342	0.00165297	Dclre1c/Foxp1/Tcf3/Xrcc6/Hmgb1/Xrcc4/Prkdc/Ezh2/Bcl11b/Polb/Atm/Lig4/Nhej1/Yy1
GO:0007006	mitochondrial membrane organization	95	-0.307659	-3.31042	0.000447186	0.00307904	0.0016614	Afg3l1/Gclc/Pex5/Them4/Bnip3/Cnp/Nol3/Oma1/Camk2a/Gimap3/Pdcd5/Bad/Bcs1l/Opa1/Stat3/Trmt10b/Bloc1s2/Mtfp1/Romo1/Zfp13/Dynlt1b/Eya2/Ap3b1/Cox18/Rhot2/Atf2/Tomm40/Trp53/Mfn1/Timm10/Uqcc3/Agk/Immt/Tmem102/Bcl2/Bcl2l11/Hk2/Samm50/Naif1/Alkbh7/Rhot1/Dnajc11/Gsk3a/Vdac2/Bnip3l/Afg3l2/Mfn2/Atpif1/Bak1/Slc25a5/Oxa1l/Hspa4/Ppif/Chchd3/Acaa2
GO:0050792	regulation of viral process	155	-0.248098	-3.27448	0.000450345	0.00309404	0.00166949	Atg5/Bsg/Oas1b/Tbc1d20/Trim8/Triml2/Znfx1/Gsn/Mid2/Morc2a/Trim10/Trim56/Fmr1/Ifitm1/Ifitm6/Oasl2/Trim28/Trim5/Trim65/P4hb/Rad23a/Snx3/Ubp1/Ifi204/Axl/Dynlt1b/Bst2/N4bp1/Notch1/Pkn2/Prox1/Top2b/Trim59/Dicer1/Top2a/Trim12c/Ifitm3/Map3k1/Mphosph8/Trim30a/Zfp36/Inpp5k/Kpna6/Larp7/Ppie/Stat1/Eif2ak2/Hmga2/Ppia/Trim25/Bcl2/Ilf3/Mavs/Rad50/Ddb1/Srpk2/Vps37b/Fam111a/Ly6e/Sp100/Srpk1/Apcs/Kpna2/Setdb1/Ifi…
GO:0006836	neurotransmitter transport	236	-0.18536	-2.86592	0.000450088	0.00309404	0.00166949	Slc6a1/Slc6a3/Slc6a4/Slc6a9/Snca/Baiap3/Brsk1/Nrxn1/Rab3a/Slc1a2/Slc6a12/Slc6a17/Slc6a18/Syt4/Syt8/Cadps/Chrna5/Chrna7/Cplx2/Grin3a/Grm4/Kmo/Mctp2/Nat8l/Nos1/Nrn1/Otof/Slc17a6/Slc17a7/Slc1a7/Syn3/Trim9/Cln8/Drd3/Edn3/Kcnc3/Kcnh1/Napb/Nlgn1/Prkcb/Ptprn2/Slc10a4/Slc18a1/Slc6a7/Slc6a9/Sphk1/Syt12/Syt2/Wnt7a/Adra2a/Asic1/Braf/Cacnb4/Glra3/Htr2a/Per2/Ppfia3/Slc1a6/Stx3/Stxbp5l/Syt1/Unc13a/Apba2/Doc2a/…
GO:0070252	actin-mediated cell contraction	96	-0.307765	-3.3239	0.000451357	0.00309761	0.00167142	Cacna2d1/Dbn1/Dsg2/Adrb1/Bin1/Fgf13/Myl6b/Pde4b/Sgcd/Limch1/Nup155/Tpm1/Epb41l5/Gsn/Kcne3/Snta1/Ptger3/Kcne4/Cav3/Trpm4/Kcne1/Myh8/Parva/Pik3ca/Kcnn2/Ank2/Sumo1/Dlg1/Gata4/Frmd6/Scn1b/Scn5a/Flna/Jup/Akap6/Camk2d/Fxyd1/Cacna1h/Ctnna3/Rock1/Tnnc1/Akap9/Cacnb2/Myo9b/Rnf207/Kcnq1/Casq2/Gja5/Cacna1g/Pkp2/Atp1a2/Atp1a1/Emp2/Abcc9/Dsp/Uty/Myh6/Cacna1c/Myh7/Ryr2
GO:0006895	Golgi to endosome transport	11	-0.58839	-2.29518	0.000454393	0.00311506	0.00168084	Sys1/Ap4m1/Eps15/Wipi1/Ap1ar/Klhl20/Kif16b/Sort1/Slc30a6/Gbf1
GO:0009100	glycoprotein metabolic process	305	-0.162877	-2.76403	0.000455584	0.00311984	0.00168341	Chst13/Chst3/Fbxo6/Fut8/Gfpt2/Igf1/Ndst3/Npc1/Pgm3/Ramp1/Slc35d1/Spock3/Abca7/Alg12/Alg14/Aqp11/B3gat2/B3gnt2/C1galt1c1/Ces2a/Chpf/Fbxo2/Galnt3/Mgat1/Mgat5b/Pmm1/Sgsh/Tmtc4/B3gat1/B3gnt6/Chst10/Dpy19l2/Extl1/Galnt16/Gmppb/Pofut1/Pomk/Slc51b/St8sia4/St8sia6/Cog7/Dpy19l3/Engase/Gcnt3/Gorasp1/Il15/Pomgnt1/Porcn/Prkcsh/Tmtc1/B3galt4/Dolpp1/Fut11/Prss34/Slc2a10/Stt3a/Ube2j1/Ugdh/B3gnt9/B4galt7/Chp1/Dp…
GO:0006111	regulation of gluconeogenesis	50	-0.30141	-2.42271	0.000461389	0.00315616	0.00170301	Ptpn2/Usp7/Kat2a/Soga1/Tcf7l2/Stk11/Nr3c1/Pdk2/Ddb1/Hif1a/Sirt1/Ep300/Kat2b/Sik1/Clk2/Supt20/Zfp692/Acadm/Maea/Ogt
GO:0061448	connective tissue development	271	-0.167872	-2.72849	0.000468889	0.00320399	0.00172882	Bmp2/Bmp8a/Chadl/Col27a1/Lmna/Osr1/Rarg/Thbs3/Wt1/Zbtb7a/Adamts7/Bmp5/Cflar/Col1a1/Csgalnact1/Eif2ak3/Glg1/Hoxa3/Il17f/Mex3c/Spg20/Fbxw4/Matn1/Ptpn11/Rarb/Sh3pxd2b/Wnt5a/Dgat2/Egr1/Itgb3/Pdgfb/Pdgfd/Ddrgk1/Edn1/Fto/Hand2/Nog/Sik3/Spi1/Sulf1/Tgfbr2/Bmp6/Smad1/Trpm4/Srf/Zfp219/Acan/Mir143/Notch1/Rb1/Snai1/Atf2/Bmpr1a/Mapk3/Pik3ca/Rela/Dicer1/Lrp6/Mia3/Prrx1/Rorc/Sorl1/Atp7a/Gdf7/Kat2a/Ltbp3/Mapk14/…
GO:1905476	negative regulation of protein localization to membrane	33	-0.363974	-2.43323	0.00047792	0.00326217	0.00176021	Bcl2l1/Pid1/Dmtn/Csk/Lrrc15/Gopc/Lypla1/Numb/Pkdcc/Abi3/Mrap/Cdh1/Rhoq/Itgb1bp1/Ap2m1/Kcne1/Lztfl1/Lyplal1/Inpp5k/Dab2/Picalm/Ppp2r5a/Tmbim1/Ppfia1/Hectd1/Cltc/Gdi1/Ogt
GO:0009416	response to light stimulus	300	-0.16416	-2.76055	0.000488345	0.00332613	0.00179473	Neto1/Pcp2/Rpgr/Rs1/Slc1a3/Aipl1/Chrnb2/Cntnap2/Drd1/Gucy2f/Opn1sw/Opn5/Prph2/Rbm4b/Trim32/Atoh7/Cacna1f/Cdkn2d/Grin1/Il12b/Mc1r/Mmp3/Opn1mw/Pbk/Reep6/Tulp1/Ube2b/Usf1/Aanat/Adra1b/Casp9/Crb1/Cry1/Cryaa/Drd2/Gnat2/Hrh2/Mme/Pmaip1/Rgs14/Rhbdd1/Slc4a10/Smpd1/Ube2a/Adam2/Best1/Bmf/Brsk1/Chrd/Ei24/Gh/Lrrn4/Map3k4/Opn4/Pde8b/Pparg/Rdh11/Rom1/Sgk1/Slc1a2/Ercc8/Id2/Ppid/Cacna1e/Cacna2d4/Drd3/Fbxl21/Mmp9…
[truncated: 1,469 more rows]
