# Supplementary material for: Maternal Genotype and Dietary Vitamin A Modify Aortic Arch Phenotypes in a Mouse Model of 22q11DS
Source: Int J Mol Sci. 2025 Oct 30;26(21):10595. doi: 10.3390/ijms262110595 (PMC12609214; doi:10.3390/ijms262110595)
Supplement: Supplementary file 1 [file ijms-26-10595-s001.zip › Supplementary data/GSEA_C3_allbps_.xlsx]

## Sheet: Sheet1
All BPs of C5: HRG1-AAD vs non-HRG**
ID	Description	setSize	enrichmentScore	NES	pvalue	p.adjust	qvalues	core_enrichment
GO:0009060	aerobic respiration	148	-0.277698	-3.26796	1.93834e-08	0.000108598	9.33972e-05	Atp5c1/Chchd10/Csl/Gadd45gip1/Ndufs8/Ndufv1/Nupr1/Uqcrb/Uqcrq/Vcp/Adsl/Shmt2/Tefm/Atp5o/Myog/Ndufb9/Sdha/Atp5d/Mrps36/Stoml2/Ide/Sucla2/Atp5j2/Hif1a/Ndufa8/Park7/Idh2/Ndufs2/Mdh1/1700066M21Rik/4933405O20Rik/Cox10/Cox5b/Pdha1/Cox7a1/Dnajc15/Ndufs3/Coq7/Ndufa10/Ndufb8/Coa6/Idh3b/Ndufv3/Uqcrh/Cox4i1/Cs/Atp5h/Atp5a1/Atp5k/Ndufs1/Dlat/Ndufs4/Ndufs6/Dld/Suclg2/Ogdh/Idh3a/Atp5b/Bnip3/Ndufv2/Sdhc/Oxa1l/N…
GO:0048562	embryonic organ morphogenesis	314	0.172799	2.98742	3.44372e-08	0.000108598	9.33972e-05	Hoxa2/Itga8/Tgfb2/Tbx20/Cited2/Mfap5/Tcf21/Twist2/Mfap2/Chst11/Foxf2/Slitrk6/Ift57/Mmp14/Tbx2/Hoxb5/Efna1/Frzb/Hipk1/Stil/Lbx1/Lrp6/Six3/Sod1/Wnt9b/Sox11/Tcap/Zic3/Med12/Phactr4/Rest/Dlx5/Fgf3/Hesx1/Insig1/Nkx2-5/Osr2/Prrx2/Osr1/Shh/Enpp1/Gjb6/Sec24b/Grxcr2/Rbp4/Rpl38/Sox9/Twist1/Acvr1/Gli3/Mmp16/Pou4f3/Zeb1/Gli1/Hoxd10/Kdm2a/Srf/Tbx15/Bmp4/Lrig3/Nkx3-2/Abr/Alx3/Fgfr2/Fzd3/Hnf1b/Hoxa5/Nipbl/Pax5/…
GO:0019236	response to pheromone	102	0.285823	3.29857	1.67249e-07	0.00026371	0.000226799	Vmn1r219/Vmn1r18/Vmn1r48/Vmn1r51/Vmn1r208/Vmn1r203/Vmn1r44/Vmn1r234/Vmn1r212/Vmn1r36/Vmn1r237/Vmn1r38/Vmn1r35/Vmn1r229/Vmn1r189/Vmn1r19/Vmn1r228/Vmn1r214/Vmn1r7/Vmn1r80/Vmn1r202/Vmn1r74/Vmn1r54/Vmn1r47/Vmn1r50/Vmn1r193/Vmn1r9/Vmn1r211/Vmn1r227/Vmn1r6/Vmn1r8/Vmn1r40/Vmn1r49
GO:0031589	cell-substrate adhesion	352	0.158231	2.90153	1.27366e-07	0.00026371	0.000226799	Flna/Braf/Itga8/Bves/Abl1/Antxr1/Sfrp1/Ap1ar/Tnfrsf12a/Ccl28/Spry4/Fndc3b/Iqgap1/Col8a1/Abi3bp/Actn1/Axl/Pik3r1/Gcnt2/Mmp14/Acer2/Efna1/Fn1/Ptprj/S100a10/Ilk/Nf1/Tacstd2/Cask/Vcl/Fga/Net1/Actn4/Cspg5/Rras/Tnxb/Agt/Arpc2/Map4k4/Fzd4/Gsk3b/Ntng1/Ptprz1/Thbs1/Trem1/Cd34/Cdc42/Itgb3/Jag1/Lims2/Ptn/Spp1/Adamts12/Cd36/Dicer1/Fbln2/Mertk/Nid1/Zyx/Atrnl1/Gp5/Jak2/Kif14/Srf/Alox15/Coro1c/Itga9/Mia/Plet1/S…
GO:0001503	ossification	392	0.144681	2.71852	2.92349e-07	0.000368769	0.000317153	Zbtb16/Hoxa2/Sfrp1/Ifitm5/Bmp6/Msx2/Sgms2/Atf4/Bmp3/Fndc3b/Fat4/Ddr2/Il6st/Lox/Scx/Fbn2/Twist2/Cebpd/Clic1/Erh/Fstl3/Tapt1/Zfp932/Lrrc17/Bmp2/Jund/Mmp14/Ano6/Col1a2/Foxc1/Igfbp5/Ltbp3/Ibsp/Igf1/Ilk/Lrp6/Nf1/Ahsg/Bglap2/Clec5a/Ostn/Kl/Snai2/Sox11/Tgfb1/Bambi/Cd276/Chsy1/Pex7/Rest/Dlx5/Osr2/H3f3a/Id1/Id4/Igsf10/Osr1/Shh/Tob1/Adar/Enpp1/Gsk3b/Mir133a-2/Nppc/Scube2/Sox8/Trp63/Bmp2k/Fzd9/Gabbr1/Intu/J…
GO:2001015	negative regulation of skeletal muscle cell differentiation	16	0.65511	3.06862	4.99174e-07	0.000524715	0.00045127	Mir669a-1/Mir669a-2/Mir669a-10/Mir669a-4/Mir669a-5/Mir669a-6/Mir669a-7/Mir669a-8/Mir669a-9/Mir669a-3
GO:0060348	bone development	240	0.173914	2.75891	1.04141e-06	0.000726755	0.000625031	Fbln5/Zbtb16/Cited2/Bgn/Ifitm5/Pls3/Bmp6/Msx2/Fat4/Ddr2/Lox/Scx/Vkorc1/Slc10a7/Lrrc17/Meis1/Bmp2/Mmp14/Ano6/Foxc1/Ltbp3/Igf1/Lrp6/Amer1/Bglap2/Ostn/Cr2/Hottip/Chsy1/Cyp26b1/Fbn1/Pex7/Siglec15/Abi1/Dlx5/Gp9/Insig1/Osr2/Cdx1/Chad/Ripply1/Enpp1/Nppc/Ppib/Rabgap1l/Scube2/Thbs1/Atf2/Smad5/Sox9/Twist1/Adamts12/Gli3/Mmp16/Sp5/Gp1ba/Gp5/Srf/Stc1/Bglap/Bmp4/Foxp1/Lepr/Por/Bglap3/Ep300/Fgfr2/Mapk14/Papss2/…
GO:0043010	camera-type eye development	353	0.147238	2.70139	1.1523e-06	0.000726755	0.000625031	Mir27a/Cyp1b1/Tgfb2/Cited2/Kera/Atf4/Crygb/Mab21l2/Pfdn5/Rp1l1/Twist2/Vim/Clic4/Col8a1/Foxf2/Meis1/Slitrk6/Crygs/Tbx2/Foxc1/Mir182/Mir183/Fjx1/Hipk1/Gsdma3/Lrp6/Nf1/Six3/Pdgfrb/Fat1/Sox11/Tgfb1/Cryga/Phactr4/Ache/Crygc/Hesx1/Osr2/Pds5a/Man2a1/Shh/Tgif2/Fzd4/Sox8/Jag1/Ntrk3/Ptn/Rbp4/Sox9/Thrb/Tsku/Twist1/Cdkn1b/Gli3/Grk1/Lif/Mertk/Zeb1/Foxp2/Srf/Bmp4/Cc2d2a/Crybg3/Fgfr2/Gpm6a/Hcn1/Map3k1/Nr2e1/Pdg…
GO:0031346	positive regulation of cell projection organization	420	0.140458	2.69791	9.43116e-07	0.000726755	0.000625031	Flna/Braf/Picalm/Abl1/Rgs2/Tnfrsf12a/Ror1/Cdc42ep3/Crp/Iqgap1/Cxcl12/Pik3r1/Rab11a/S100a9/Tapt1/F2rl1/Fkbp1b/Hspb1/Parp6/Agrn/Fn1/Numb/Dnm1l/Ilk/Lrp6/Nf1/Ngfr/Adcyap1/Cask/Snap91/Cflar/Ocm/Serpine2/Zfp804a/Adam17/Cd24a/Map1b/Nptn/Ache/Agt/Sh3glb1/Arpc2/Dynll1/Dynlt1b/Qk/Ccp110/Fzd4/Gsk3b/Il1rapl1/Magi2/Mien1/Nme2/Ptprz1/Bdnf/Cdc42/Cxcl5/Ntrk3/P2rx7/Pqbp1/Ptn/Cyfip1/Lif/Plxna3/Bhlhb9/Camk1d/Creb3l…
GO:0009611	response to wounding	490	0.131686	2.64173	8.87362e-07	0.000726755	0.000625031	A130040M12Rik/Flna/Prdx2/Bloc1s4/Braf/Tgfb2/Acta2/Cldn1/Gm10791/Tnfrsf12a/Msx2/Crp/Gpx1/2210409D07Rik/Ddr2/Lox/Vkorc1/Chmp2b/Gpr4/Abi3bp/Axl/S100a9/F2rl1/Fkbp1b/Srsf6/Ddit3/Ano6/Lilrb4a/Serpind1/Fn1/Ptprj/Chmp1b/Igf1/Mir20b/Nf1/Ngfr/Cask/Havcr1/Serping1/Sod1/Treml1/Cflar/Fga/Ocm/Plec/Pros1/Serpine2/Snai2/Tgfb1/Adam17/Arfgef1/Cd24a/Thbd/Timp1/Tspan8/Gp9/Psg23/Slc4a1/A130040M12Rik/Cav1/Cldn4/Pf4/Sh…
GO:0048705	skeletal system morphogenesis	241	0.176616	2.80096	1.35304e-06	0.000775783	0.000667197	Hoxa2/Tgfb2/Cited2/Acan/Sfrp1/Ifitm5/Pkd1/Bmp6/Msx2/Scx/Fbn2/Twist2/Chst11/Mmp14/Csrnp1/Foxc1/Hoxb5/Ltbp3/Lrp6/Pdgfrb/Wnt9b/Hottip/Sox11/Chsy1/Cyp26b1/Med12/Pex7/Dlx5/Insig1/Osr2/Prrx2/Cdx1/Chad/Osr1/Ripply1/Enpp1/Nppc/Scube2/Thbs1/Atf2/P2rx7/Sox9/Twist1/Gli3/Mmp16/Sp5/Zeb1/Hoxd10/Otor/Ppargc1b/Stc1/Tbx15/Bmp4/Nkx3-2/Por/Alx3/Fgfr2/Hoxa5/Mapk14/Nipbl/Pax5/Tmem119/Trpv4/Bmpr1b/Hoxa6/Hoxd9/Irx5/Myf…
GO:0090596	sensory organ morphogenesis	306	0.15856	2.72382	1.9699e-06	0.000887438	0.000763224	Hoxa2/Itga8/Cited2/Mfap5/Atf4/Crygb/Col8a1/Mfap2/Foxf2/Meis1/Slitrk6/Tbx2/Mir182/Mir183/Fjx1/Frzb/Hipk1/Lrp6/Nf1/Six3/Sod1/Fat1/Sox11/Tcap/Cyp26b1/Phactr4/Rest/Dlx5/Fgf3/Hesx1/Insig1/Osr2/Prrx2/Man2a1/Osr1/Shh/Enpp1/Gjb6/Olfm3/Sec24b/Sox8/Bdnf/Grxcr2/Intu/Jag1/Ptn/Rbp4/Rpl38/Sox9/Thrb/Tsku/Twist1/Gli3/Grk1/Pou4f3/Zeb1/Bmp4/Casp6/Lrig3/Nkx3-2/Abr/Fgfr2/Fzd3/Hcn1/Nipbl/Pdgfb/Rpgr/Aqp5/Bax/Foxl2/Gbx…
GO:0044782	cilium organization	340	0.149871	2.71208	1.95972e-06	0.000887438	0.000763224	Flna/Ccdc96/Mir449c/Armc12/Kcnf1/Rp1l1/Rabl2/Tapt1/Ube2b/Ift57/Akap4/Arl13a/Mir34c/Rsph4a/Stil/Ttc30b/Mir449b/Mir129-2/Dynll1/Map4/Txndc15/Ccp110/Gsk3b/Pifo/Dnaaf3/Intu/Ocrl/Pqbp1/2700049A03Rik/Cep350/Gorab/Lca5/Rab8a/Atg5/Adamts16/Cc2d2a/Cdc14b/Dnaaf2/E2f4/Fsip2/Gas8/Ift88/Ssx2ip/Cep120/Iqcb1/Kif24/Onecut1/Parva/Rpgr/Sclt1/Atxn10/Fhdc1/Lrrc49/Neurl1a/Tmem107/Cenpj/Cep70/Cep78/Gfy/Gsn/Ofd1/Spag6l…
GO:0043087	regulation of GTPase activity	325	0.150904	2.6446	1.78536e-06	0.000887438	0.000763224	Picalm/Bves/Mlst8/Iqgap1/Cblb/Ccl26/F2rl1/Agrn/Cxcl13/S100a10/Nf1/Ralgapb/Rhog/Adcyap1/Sod1/Net1/Rab11fip2/Tbck/Arfgef1/Ect2/Arhgap42/Ccl6/Ccpg1/Tbc1d17/Ccl24/Dynlt1b/Map4k4/Ralgapa1/Wnk1/Gsk3b/Mex3b/Rabgap1l/Snx18/Dock10/Ntrk3/Ocrl/Sos2/Ccl1/Plxna3/Rasa3/Arhgef7/Ezh2/Rgs1/Sbf1/Ccl19/Coro1c/Fgd1/Gpr137b/Myo9b/Prkg1/Rab3gap2/Rgs14/Rgs4/Rundc1/Abr/Ccl5/Chn1/Rapgefl1/Sbf2/Smcr8/Tbc1d5/Arhgap6/Crk/Pl…
GO:0150063	visual system development	401	0.133166	2.53817	2.49413e-06	0.0010487	0.000901912	Mir27a/Cyp1b1/Tgfb2/Cited2/Mfap5/Kera/Bmp6/Atf4/Crygb/Mab21l2/Pfdn5/Rp1l1/Twist2/Vim/Clic4/Col8a1/Mfap2/Foxf2/Meis1/Slitrk6/Crygs/Tbx2/Foxc1/Mir182/Mir183/Fjx1/Hipk1/Gsdma3/Lrp6/Nf1/Six3/Pdgfrb/Fat1/Sox11/Tgfb1/C1qa/Cryga/Phactr4/Ache/Crygc/Hesx1/Osr2/Pds5a/Man2a1/Shh/Tgif2/Fzd4/Inhbb/Olfm3/Sox8/Bdnf/Jag1/Ntrk3/Ptn/Rbp4/Sox9/Thrb/Tsku/Twist1/Cdkn1b/Gli3/Grk1/Lif/Mertk/Zeb1/Foxp2/Srf/Bmp4/Casp6/Cc…
GO:0043583	ear development	240	0.167545	2.65786	2.94735e-06	0.00116181	0.00099919	Hoxa2/Itga8/Tgfb2/Igfbp7/Ror1/Fat4/Cebpd/Slitrk6/Bmp2/Tbx2/Frzb/Cytl1/Igf1/Sod1/Bmper/Tcap/Rest/Dlx5/Fgf3/Gabra5/Hesx1/Insig1/Osr2/Prrx2/Osr1/Shh/Atg4b/Enpp1/Gjb6/Sec24b/Adam10/Bdnf/Ccm2/Grxcr2/Jag1/Rpl38/Sox9/Tsku/Cdkn1b/Dicer1/Gli3/Pou4f3/Zeb1/Atg5/C1qb/Cxcl14/Bmp4/Ift88/Lrig3/Nkx3-2/Abr/Atp8b1/Fgfr2/Fzd3/Gabrb2/Nipbl/Sdc4/Dchs1/Gbx2/Neurog1/Six1/Six2/Wnt1/Cthrc1/Dlx6/Fgf8/Fgfr1/Mafb/Notch1/Spa…
GO:0001764	neuron migration	183	0.189387	2.70514	4.37604e-06	0.00162351	0.00139627	Flna/Tbx20/Ndn/Cxcl12/Neurog2/Apbb2/Axl/Nkx2-1/Barhl2/Adam17/Pex7/Zswim6/Igsf10/Nr2f2/Ascl1/Gsk3b/Ntng1/Pomk/Ptprz1/Arx/Ntrk3/Twist1/Aspm/Dclk1/Olig3/Fyn/Gnrh1/Kif20b/Srf/Prkg1/Auts2/Ccr4/Fzd3/Gpm6a/Nipbl/Nr2f1/Bax/Cck/Crk/Matn2/Plaa/Srgap2/Tubb2a/Tubgcp2/Fezf2/Pex2/Phactr1/Vax1/Astn2/Atoh1/Camk2b/Cdk5r1/Dab2ip/Erbb4/Fat3/Foxg1/Gja1/Mark2/Myh10/Stat3/Adgrl3/Dcc/Gata2/Lrig2/Pex13/Shtn1/Zfp609/Dcx/…
GO:0006099	tricarboxylic acid cycle	33	-0.451147	-2.84585	5.06834e-06	0.00177589	0.00152732	Dlst/Fh1/Ogdhl/Sdhaf2/Idh1/Csl/Sdha/Mrps36/Sucla2/Idh2/Mdh1/4933405O20Rik/Pdha1/Idh3b/Cs/Dlat/Ndufs4/Suclg2/Ogdh/Idh3a/Sdhc/Aco2/Idh3g
GO:0045333	cellular respiration	200	-0.208243	-2.71213	5.81177e-06	0.00180873	0.00155556	Cisd1/Dlst/Etfa/Fh1/Ogdhl/Sdhaf2/Slc25a13/Uqcrc1/Idh1/Oas1d/Flcn/Mtch2/Ndufa5/Nr4a3/Prdm16/Atp5c1/Chchd10/Csl/Gadd45gip1/Ndufs8/Ndufv1/Nupr1/Uqcrb/Uqcrq/Vcp/Adsl/Shmt2/Tefm/Atp5o/Lyrm7/Mfn2/Myog/Ndufb9/Noa1/Sdha/Atp5d/Mrps36/Stoml2/Trap1/Ide/Sucla2/Atp5j2/Hif1a/Ndufa8/Park7/Idh2/Ndufs2/Prkaca/Mdh1/1700066M21Rik/4933405O20Rik/Cox10/Cox5b/Pdha1/Cox7a1/Immp2l/Dnajc15/Ndufs3/Coq7/Ndufa10/Ndufb8/Coa6/…
GO:0060271	cilium assembly	313	0.153411	2.66003	6.02241e-06	0.00180873	0.00155556	Flna/Ccdc96/Mir449c/Armc12/Kcnf1/Rp1l1/Rabl2/Tapt1/Ube2b/Ift57/Akap4/Arl13a/Mir34c/Rsph4a/Stil/Mir449b/Mir129-2/Dynll1/Map4/Txndc15/Ccp110/Gsk3b/Dnaaf3/Intu/Ocrl/Pqbp1/2700049A03Rik/Cep350/Gorab/Rab8a/Atg5/Adamts16/Cc2d2a/Cdc14b/Dnaaf2/E2f4/Fsip2/Gas8/Ift88/Ssx2ip/Cep120/Iqcb1/Kif24/Onecut1/Parva/Rpgr/Sclt1/Atxn10/Fhdc1/Lrrc49/Neurl1a/Tmem107/Cenpj/Cep70/Gfy/Gsn/Ofd1/Spag6l/Ttc26/Cluap1/Exoc5/Pcd…
GO:0042060	wound healing	354	0.137931	2.53601	5.72035e-06	0.00180873	0.00155556	Flna/Prdx2/Bloc1s4/Tgfb2/Acta2/Cldn1/Tnfrsf12a/Msx2/Crp/Gpx1/Ddr2/Lox/Vkorc1/Chmp2b/Gpr4/Abi3bp/Axl/S100a9/F2rl1/Srsf6/Ano6/Lilrb4a/Serpind1/Fn1/Ptprj/Chmp1b/Igf1/Nf1/Cask/Serping1/Treml1/Cflar/Fga/Plec/Pros1/Serpine2/Snai2/Tgfb1/Arfgef1/Thbd/Timp1/Tspan8/Gp9/Psg23/Slc4a1/Cav1/Cldn4/Pf4/Shh/Myof/Plek/Plpp3/Thbs1/Cd151/Cd34/Cd44/Il6ra/Itgb3/Tlr4/Tsku/Bnc1/Cd36/Mertk/Prkca/Serpinb2/Serpinc1/Cdkn1a/…
GO:0002683	negative regulation of immune system process	422	0.129728	2.4852	8.13879e-06	0.00233324	0.00200666	Gpr17/Prdx2/Tgfb2/Sfrp1/Ccl28/Gpr55/Dusp1/Gpx1/Vpreb3/Gpr18/Pglyrp1/Tcta/Cxcl12/Cst7/Slfn1/Axl/Cblb/Fstl3/Gpx2/Pik3r1/Lrrc17/Pdcd1lg2/Ptpn2/Bst2/Cd46/Hspb1/Oas1f/Pglyrp4/Zfp35/Il4ra/Lilrb4a/Cd200/Gcsam/Pde5a/Ptprj/Adora1/Igf1/Nf1/Adcyap1/Cd200r1/Gimap5/Serping1/Tmem176b/Adipoq/Cd59b/Cr2/Socs5/Sox11/Tgfb1/Cd24a/Cd276/Fbn1/Npy5r/Cnr2/Gal/Ildr2/Glmn/Shh/Usp15/Adar/Elf1/Gper1/Gps2/H2-Ob/Nme2/Slamf8/T…
GO:0001578	microtubule bundle formation	104	0.242653	2.82784	8.74027e-06	0.00233729	0.00201014	Rp1l1/Ube2b/Rsph4a/Map1b/Dnaaf3/Numa1/Cc2d2a/Dnaaf2/Fsip2/Gas8/Ift88/Map1s/Psrc1/Capn6/Lrrc49/Neurl1a/Ofd1/Spag6l/Ttc26/Cluap1/Map2/Plk1/Ccdc65/Cdk5rap2/Lrrc6/Ttll6/Dcx/Rsph6a/Cfap44/Dnah5/Drc1/Kif20a/Map7/Nckap5l/Cep131/Dnah1/Dnah7b/Spef2/Ttc12/Ulk4/Ak7/Ccdc39/Dnah2/Spag17/Bbs2/Ccdc40/Cfap58/Daw1/Dnah7c/Dnah8/Fes/Gas2l2/Pla2g3/Spag16/Tppp3/Cfap69/Chp1/Dnaaf5/Dnah17/Dnah7a/Hydin/Rp1/Spag1/Ttll1/C…
GO:0048880	sensory system development	405	0.130116	2.48061	8.8941e-06	0.00233729	0.00201014	Mir27a/Cyp1b1/Tgfb2/Cited2/Mfap5/Kera/Bmp6/Atf4/Crygb/Mab21l2/Pfdn5/Rp1l1/Twist2/Vim/Clic4/Col8a1/Mfap2/Foxf2/Meis1/Slitrk6/Crygs/Tbx2/Foxc1/Mir182/Mir183/Fjx1/Hipk1/Gsdma3/Lrp6/Nf1/Six3/Pdgfrb/Fat1/Sox11/Tgfb1/C1qa/Cryga/Phactr4/Ache/Crygc/Hesx1/Osr2/Pds5a/Man2a1/Shh/Tgif2/Fzd4/Inhbb/Olfm3/Sox8/Bdnf/Jag1/Ntrk3/Ptn/Rbp4/Sox9/Thrb/Tsku/Twist1/Cdkn1b/Gli3/Grk1/Lif/Mertk/Zeb1/Foxp2/Srf/Bmp4/Casp6/Cc…
GO:0045165	cell fate commitment	279	0.154149	2.61733	9.28471e-06	0.00234235	0.00201449	Tbx5/Hoxa2/Braf/Tgfb2/Tbx20/Sfrp1/Mga/Neurog2/Bmp2/Tbx2/Nkx2-1/Lbx1/Wnt9b/Barhl2/Tgfb1/Cyp26b1/AW551984/Nkx2-5/Nr2f2/Shh/Tbx10/Ascl1/Slamf8/Sox8/Arx/Cdc42/Il6ra/Ntrk3/Smad5/Sox9/Acvr1/Dbx1/Gli3/Nanog/Olig3/Ptch1/Tead3/Tlx1/Foxa1/Hoxd10/Prdm14/Tbx15/Bmp4/Fev/Myod1/Pax3/Pou5f1/Fgfr2/Hnf1b/Nr2e1/Onecut1/Tgfb1i1/Ctsl/Gsx1/Lats2/Neurog1/Six1/Six2/Smad4/Wnt1/Wnt7b/Ebf2/Fezf2/Fgf8/Fgfr1/Notch1/Pparg/Rag…
GO:0015980	energy derivation by oxidation of organic compounds	286	-0.176611	-2.6178	1.04517e-05	0.0024802	0.00213304	Pnpt1/Sdhb/Sirt3/Slc37a2/Sod2/Adrb1/Atp5j/Atp7a/Cox5a/Gaa/Gnmt/Ifnlr1/Opn3/Pdha2/Ppp1r2/Trp53/Adgrf5/Grb10/Mc4r/Mtfr1l/Mtfr2/Ppp1r3a/Pygl/Slc25a22/Suclg1/Actn3/Arl2/C1qtnf2/Gbe1/Gfpt1/Msh2/Ndufa7/Ppp1r3c/Pum2/Apoc3/Cox6a1/Gcgr/Pcdh12/Pde2a/Phkb/Ppp1r3g/Cisd1/Dlst/Etfa/Fh1/Gsk3a/Ogdhl/Ppp1r3d/Sdhaf2/Slc25a13/Uqcrc1/Idh1/Oas1d/Flcn/Gnas/Gys1/Lep/Mtch2/Ndufa5/Nr4a3/Prdm16/Atp5c1/Chchd10/Csl/Gadd45gi…
GO:0043410	positive regulation of MAPK cascade	494	0.117999	2.38383	1.06176e-05	0.0024802	0.00213304	Prdx2/Braf/Bnip2/Tgfb2/Abl1/Acta2/Gpr55/Ddr2/Iqgap1/Mbip/Cxcl12/Tnfaip8l3/Ccl26/F2rl1/Gcnt2/Bmp2/Rock2/Fzd8/Pde5a/Shc1/Efna1/Ptprj/Adora1/Igf1/Ilk/Ngfr/Adcyap1/Mos/P2ry6/Pdgfrb/Sod1/Tlr6/Bmper/Cflar/Fga/Kl/Tgfb1/Zfp622/Adam17/Cd24a/Cxcl17/Fgfr4/Nptn/Npy5r/Agt/Arl6ip5/Ccl6/Glipr2/Nox4/Ramp3/Ccl24/Dok5/Gpr37/Map4k4/Fzd4/Gadd45g/Gper1/Lpar1/Map2k5/Pja2/Thbs1/Cd44/Cdc42/Eif2ak2/Grm5/Il6ra/Itgb3/Ntrk3…
GO:0001654	eye development	398	0.131138	2.49231	1.19898e-05	0.0027007	0.00232268	Mir27a/Cyp1b1/Tgfb2/Cited2/Mfap5/Kera/Bmp6/Atf4/Crygb/Mab21l2/Pfdn5/Rp1l1/Twist2/Vim/Clic4/Col8a1/Mfap2/Foxf2/Meis1/Slitrk6/Crygs/Tbx2/Foxc1/Mir182/Mir183/Fjx1/Hipk1/Gsdma3/Lrp6/Nf1/Six3/Pdgfrb/Fat1/Sox11/Tgfb1/Cryga/Phactr4/Ache/Crygc/Hesx1/Osr2/Pds5a/Man2a1/Shh/Tgif2/Fzd4/Inhbb/Olfm3/Sox8/Bdnf/Jag1/Ntrk3/Ptn/Rbp4/Sox9/Thrb/Tsku/Twist1/Cdkn1b/Gli3/Grk1/Lif/Mertk/Zeb1/Foxp2/Srf/Bmp4/Casp6/Cc2d2a/…
GO:0045667	regulation of osteoblast differentiation	146	0.20199	2.67523	1.6634e-05	0.00335339	0.00288402	Hoxa2/Sfrp1/Bmp6/Msx2/Atf4/Fndc3b/Ddr2/Il6st/Fbn2/Twist2/Cebpd/Clic1/Zfp932/Bmp2/Jund/Igfbp5/Igf1/Ilk/Ostn/Snai2/Sox11/Bambi/Cd276/Rest/Dlx5/Id1/Tob1/Gsk3b/Mir133a-2/Nppc/Scube2/Trp63/Jag1/Smad5/Sox9/Twist1/Acvr1/Gli3/Ptch1/Tmem64/Ffar4/Gli1/Prkd1/Zhx3/Bmp4/Mir210/Tcirg1/Tmem119/Bmpr1b/Crim1/Hdac4/Nfatc1/Ski/Wnt7b/Cthrc1/Fgfr1/Hdac8/Notch1/Pparg/Dlk1/Fgf2/Rorb/Trpm4/Bmpr2/Cebpb/Suco/Tnf/Twsg1/Axi…
GO:0048839	inner ear development	208	0.172158	2.59537	1.67478e-05	0.00335339	0.00288402	Itga8/Tgfb2/Igfbp7/Ror1/Fat4/Cebpd/Slitrk6/Bmp2/Tbx2/Frzb/Cytl1/Igf1/Sod1/Bmper/Tcap/Rest/Dlx5/Fgf3/Gabra5/Hesx1/Insig1/Prrx2/Shh/Atg4b/Sec24b/Adam10/Bdnf/Ccm2/Grxcr2/Jag1/Sox9/Tsku/Cdkn1b/Dicer1/Gli3/Pou4f3/Zeb1/Atg5/C1qb/Cxcl14/Bmp4/Ift88/Lrig3/Abr/Atp8b1/Fgfr2/Fzd3/Gabrb2/Sdc4/Dchs1/Gbx2/Neurog1/Six1/Wnt1/Cthrc1/Dlx6/Fgf8/Fgfr1/Mafb/Notch1/Tbx3/Aldh1a3/Atoh1/Col11a1/Dll1/Foxg1/Foxi1/Gfi1/Otop1…
GO:0098742	cell-cell adhesion via plasma-membrane adhesion molecules	197	0.172341	2.54584	1.70142e-05	0.00335339	0.00288402	Tgfb2/Cldn1/Cd164/Fat4/Bmp2/Adipoq/Cdh6/Cd24a/Nptn/Amigo3/Gpc6/Mpz/Myot/Wnk1/Il1rapl1/Magi2/Map2k5/Ntng1/Alcam/Pcdh20/Acvr1/Il10/Pcdhb6/Adgrl1/Slitrk3/Cdh11/Cdh8/Fgfrl1/Mapk14/Mcam/Palld/Cdh18/Dchs1/Gpc4/Klf4/Mapk7/Tenm3/Cd6/Cdh19/Crb1/Dsg1b/Dsg1c/Umod/Amigo2/Apoa1/Cdh17/Cdh24/Cdhr2/Epha3/Fat3/Itga4/Lrfn3/Pcdh15/Adgrl3/Cdhr3/Dsg3/Lrfn5/Lrrc4c/Pcdhb14/Pvr/Slitrk2/Taok2/Cdh16/Cdh20/Cdh26/Ceacam1/Ds…
GO:0060541	respiratory system development	249	0.155019	2.53645	1.66994e-05	0.00335339	0.00288402	Mir302a/Tbx5/Adamts2/Mir302d/Tcf21/Fndc3b/Ptges3/Lox/Man1a2/Srsf6/Mmp14/Tbx2/Nkx2-1/Igfbp5/Ltbp3/Numb/Tshz3/Igf1/Lrp6/Disp1/Pdgfrb/Nfib/Sox11/Tgfb1/Zic3/Fgfr4/Sim2/Atxn1/Dlx5/Hesx1/Ace/Id1/Man2a1/Shh/Ascl1/Sec24b/Tnc/Cdc42/Ctsh/Numa1/Rbp4/Sox9/Thrb/Dicer1/Gh/Gli3/Lif/Foxa1/Foxp2/Gli1/Srf/Wwp1/Ap3b1/Bmp4/Edn2/Fgfrl1/Foxp1/Gpsm2/Ift88/Cic/Ep300/Fgf7/Fgfr2/Hoxa5/Myocd/Rc3h2/Smchd1/Aimp2/Foxf1/Pthlh/…
GO:0006119	oxidative phosphorylation	100	-0.277526	-2.79778	1.92974e-05	0.00347621	0.00298965	Mtch2/Atp5c1/Chchd10/Gadd45gip1/Ndufs8/Ndufv1/Nupr1/Uqcrb/Uqcrq/Vcp/Shmt2/Tefm/Atp5o/Myog/Ndufb9/Sdha/Atp5d/Stoml2/Atp5j2/Ndufa8/Park7/Ndufs2/1700066M21Rik/Cox5b/Cox7a1/Dnajc15/Ndufs3/Coq7/Ndufa10/Ndufb8/Coa6/Ndufv3/Uqcrh/Cox4i1/Atp5h/Atp5a1/Atp5k/Ndufs1/Ndufs6/Dld/Atp5b/Ndufv2/Sdhc/ND2/Ndufb6/Uqcc3/Ndufa12/Cox7a2l
GO:0030282	bone mineralization	118	0.22854	2.77936	1.9842e-05	0.00347621	0.00298965	Ifitm5/Bmp6/Sgms2/Atf4/Ddr2/Lox/Fbn2/Bmp2/Ano6/Col1a2/Ltbp3/Ibsp/Igf1/Ahsg/Bglap2/Ostn/Kl/Cd276/Osr2/Osr1/Enpp1/Bmp2k/Fzd9/P2rx7/Ptn/Sox9/Spp1/Suv39h1/Twist1/Acvr1/Ccr1/Alox15/Bglap/Bmp4/Phex/Aspn/Bglap3/Fgfr2/Tmem119/Bmpr1b/Pthlh/Rspo2/Lgr4/Mgp/S1pr1/Wnt11/Dlk1/Eif2ak3/Gja1/Isg15/Trpm4/Bmpr2/Comp/Cyp27b1/Nfe2/Asxl2/Axin2/Mtss1/Notum/Pth/Tcf7l2/Acvr2b/Fgf23/Gata1/Grem1/Icmt/Klf10/Mepe/Sbds/Srgn/T…
GO:0033108	mitochondrial respiratory chain complex assembly	80	-0.295672	-2.75321	1.83059e-05	0.00347621	0.00298965	Ndufb7/Surf1/Ndufb4/Sdhaf1/Sdhaf2/Cox18/Uqcc1/Fastkd3/Foxred1/Ndufa5/Bcs1l/Coa3/Ndufa11/Ndufs8/Samm50/Aifm1/Lyrm7/Ndufaf6/Ndufb9/Ndufb10/Ndufaf3/Ndufa8/Ndufb2/Ndufs2/Smim20/Ndufb5/Cox17/Immp2l/Ndufs3/Timm21/Ndufa10/Ndufb8/Ndufab1/Ndufs1/Ndufb11/Ndufs4/Ndufs6/Cox20/Oxa1l/ND2/Ndufb3/Ndufb6/Uqcc3/Ndufa12
GO:0001649	osteoblast differentiation	208	0.171503	2.5855	1.89541e-05	0.00347621	0.00298965	Hoxa2/Sfrp1/Bmp6/Msx2/Atf4/Bmp3/Fndc3b/Ddr2/Il6st/Lox/Fbn2/Twist2/Cebpd/Clic1/Erh/Zfp932/Bmp2/Jund/Igfbp5/Igf1/Ilk/Nf1/Bglap2/Clec5a/Ostn/Snai2/Sox11/Bambi/Cd276/Rest/Dlx5/H3f3a/Id1/Id4/Shh/Tob1/Adar/Enpp1/Gsk3b/Mir133a-2/Nppc/Scube2/Sox8/Trp63/Gabbr1/Jag1/Smad5/Sox9/Spp1/Twist1/Acvr1/Asf1a/Gli3/Ptch1/Tmem64/Ffar4/Gli1/Igfbp3/Prkd1/Zhx3/Bglap/Bmp4/Bglap3/Fignl1/Mapk14/Mir210/Tcirg1/Tmem119/Bmpr1b…
GO:0048732	gland development	459	0.120695	2.36461	2.1033e-05	0.00358528	0.00308345	Prdx2/Braf/Cdo1/Cited2/Abl1/Sfrp1/Pkd1/Tcf21/Msx2/Gak/Gpx1/Psapl1/Ezh1/Polb/Serpinb5/Prl7a1/Fem1b/Plag1/Bmp2/Tbx2/Foxc1/Nkx2-1/Chuk/Igfbp5/Frzb/Gsdma3/Igf1/Lrp6/Nf1/Prl4a1/Six3/Upf2/Zfp703/Deaf1/Orai1/Pdgfrb/Prl8a1/Cflar/Nfib/Prl2b1/Serpine2/Snai2/Tgfb1/Zic3/Sema3c/Fgf3/Hesx1/Igsf3/Nkx2-5/Cav1/Hp/Id4/Man2a1/Shh/Ascl1/Prl2c5/Prl7c1/Tnc/Trp63/Atf2/Cd44/Gfer/Irs2/Jarid2/Lims2/Ptn/Sox9/Wls/Ash1l/Cdkn…
GO:0045785	positive regulation of cell adhesion	453	0.118465	2.3236	2.19085e-05	0.00363624	0.00312728	Zbtb16/Flna/Braf/Tgfb2/Cited2/Abl1/Ccl28/Ambra1/Il6st/Iqgap1/Cxcl12/Col8a1/Abi3bp/Fstl3/Gcnt2/Pdcd1lg2/Cd46/Gm9733/Blm/Cxcl13/Il4ra/Lilrb4a/Adk/Fn1/Ptprj/S100a10/Ibsp/Igf1/Ilk/Gimap5/Cd59b/Fga/Net1/Socs5/Tgfb1/Cd24a/Cd276/Cspg5/Rras/Fut4/Icosl/Slc4a1/Arpc2/Cav1/Map4k4/Shh/Vnn1/Gsk3b/H2-Ob/Mex3b/Plpp3/Rhoh/Thbs1/Trem1/Cd44/Cd55/Cdc42/Il6ra/Itgb3/Lims2/Ptn/Spp1/Spta1/Ap3d1/Cd36/Dicer1/Fbln2/Gli3/H2…
GO:1904888	cranial skeletal system development	77	0.272123	2.78618	2.55557e-05	0.00383761	0.00330046	Hoxa2/Tgfb2/Msx2/Twist2/Chst11/Mmp14/Wnt9b/Med12/Insig1/Prrx2/Trp63/Twist1/Gli3/Gnaq/Mmp16/Tbx15/Bmp4/Alx3/Fgfr2/Nipbl/Pax5/Irx5/Neurog1/Six1/Six2/Tmem107/Fgf8/Foxe1/Slc39a3/Setd2/Dlx2/Fgf4/Frem1/Fuz/Hoxa1/Ric1/Tbx1/Tulp3/Chrd/Eif4a3/Foxn3/Sh3pxd2b/Slc39a1/Megf8/Rdh10/Tfap2a/Tifab/Ext1/Ift140/Grhl2/Prrx1/Tgfbr1/Wdr19/Insig2/Mthfd1l/Nodal/Six4/Tgfbr2/Irf6/Lhx1/Tgfb3/Crkl/Ednra/Ndst1/Runx2
GO:0009100	glycoprotein metabolic process	305	0.14359	2.46578	2.49908e-05	0.00383761	0.00330046	Ostc/Acan/Bgn/Itm2b/Ost4/Gxylt2/Gfpt2/Man1a2/St3gal5/Krtcap2/Chst11/Gcnt2/Bmp2/Extl3/Itm2a/Acer2/Alg12/Cytl1/Igf1/Slc51b/B3gat3/Cog3/Galnt7/Serpina1a/Stt3a/Fbxo27/Arfgef1/Chsy1/Lmf1/Tmem258/Chst12/Fut4/Pomt2/Chst14/Man2a1/Aatf/Alg11/Chsy3/Pomk/Slc4a10/Tmem59/B3galnt1/Eogt/Adamts12/Hs6st2/Neu4/B4galt5/Gorasp1/Gxylt1/Ngly1/Ogt/St8sia5/Tusc3/B3gnt8/Ccl19/Dad1/Dolpp1/Dse/Itm2c/Npc1/Trak2/Ugdh/Cog7/Fo…
GO:0060562	epithelial tube morphogenesis	383	0.129598	2.42241	2.41778e-05	0.00383761	0.00330046	Agtr2/Tgfb2/Tbx20/Cited2/Abl1/Sfrp1/Specc1l/Pkd1/Tcf21/Msx2/Fat4/Cxcl12/Clic4/Fkbpl/Bmp2/Ift57/Mmp14/Rock2/Tbx2/Stil/Igf1/Ilk/Lbx1/Lrp6/Tacstd2/Agtr1b/Deaf1/Wnt9b/Sox11/Tcap/Tgfb1/Zic3/Med12/Phactr4/Agt/Fgf3/Hesx1/Nkx2-5/Rhob/Glmn/Osr1/Shh/Cxcl10/Sec24b/Sox8/Tnc/Ccm2/Cd44/Ctsh/Sox9/Twist1/Acvr1/Adamts12/Dicer1/Enah/Gli3/Ptch1/Btrc/Foxa1/Kdm2a/Kdm5b/Kif20b/Rps7/Srf/Adamts16/Bmp4/Casr/Cc2d2a/Epha7/…
GO:0030198	extracellular matrix organization	303	0.140972	2.41981	2.46063e-05	0.00383761	0.00330046	Fbln5/Cyp1b1/Eln/Itga8/Tgfb2/Abl1/Acan/Antxr1/Adamts2/Prdx4/Mfap4/Ddr2/Myh11/Lox/Scx/Dpt/Serpinb5/Col8a1/Abi3bp/Apbb2/Foxf2/Bmp2/Mmp14/Col1a2/Foxc1/Fn1/Ltbp3/Col14a1/Ibsp/Nf1/P3h4/Cflar/Olfml2a/Reck/Tgfb1/Fgfr4/Ier3ip1/Pmp22/Tnxb/Agt/Tnfrsf1b/Cav1/Mmp27/Olfml2b/Loxl1/Ntng1/Adamts8/Itgb3/Ltbp4/Rb1/Sox9/Adamts12/Fbln2/Mmp16/Nid1/Adamts10/Ambn/Cma1/Gfod2/Has3/Rb1/Adamts16/Mia/Rgcc/Scara3/Spint1/Tpsa…
GO:0043062	extracellular structure organization	304	0.141189	2.42548	2.70905e-05	0.00397349	0.00341732	Fbln5/Cyp1b1/Eln/Itga8/Tgfb2/Abl1/Acan/Antxr1/Adamts2/Prdx4/Mfap4/Ddr2/Myh11/Lox/Scx/Dpt/Serpinb5/Col8a1/Abi3bp/Apbb2/Foxf2/Bmp2/Mmp14/Col1a2/Foxc1/Fn1/Ltbp3/Col14a1/Ibsp/Nf1/P3h4/Cflar/Olfml2a/Reck/Tgfb1/Fgfr4/Ier3ip1/Pmp22/Tnxb/Agt/Tnfrsf1b/Cav1/Mmp27/Olfml2b/Loxl1/Ntng1/Adamts8/Itgb3/Ltbp4/Rb1/Sox9/Adamts12/Fbln2/Mmp16/Nid1/Adamts10/Ambn/Cma1/Gfod2/Has3/Rb1/Adamts16/Mia/Rgcc/Scara3/Spint1/Tpsa…
GO:0007160	cell-matrix adhesion	219	0.166366	2.55462	2.88917e-05	0.00404933	0.00348255	Itga8/Abl1/Ccl28/Iqgap1/Actn1/Pik3r1/Mmp14/Acer2/Fn1/Ptprj/S100a10/Ilk/Nf1/Cask/Vcl/Fga/Rras/Tnxb/Agt/Map4k4/Gsk3b/Thbs1/Trem1/Cd34/Itgb3/Jag1/Adamts12/Cd36/Dicer1/Nid1/Zyx/Gp5/Srf/Coro1c/Itga9/Mia/Plet1/Sorbs1/Cttn/Dlc1/Lypd3/Onecut1/Sdc4/Trpm7/Actn2/Arhgap6/Myf5/Acvrl1/Csf1/Efemp2/Fam107a/Itga2/Itgav/Jam3/Rhpn1/Serpine1/Adamts9/Clasp2/Epha3/Itga4/Itgb8/Msln/Thsd1/Wdpcp/Bcas3/Enpp2/Frem1/Fut1/It…
GO:0007162	negative regulation of cell adhesion	291	0.136162	2.32267	2.82836e-05	0.00404933	0.00348255	Cyp1b1/Prdx2/Abl1/Specc1l/Ap1ar/Bmp6/Ccl28/Spry4/Dusp1/Cxcl12/Spaca7/Slfn1/Cblb/Pik3r1/Gcnt2/Pdcd1lg2/Ptpn2/Bmp2/Hspb1/Mmp14/Zfp35/Il4ra/Lilrb4a/Pde5a/Acer2/Nf1/Tacstd2/Zfp703/Cask/Gimap5/Adipoq/Serpine2/Snai2/Socs5/Tgfb1/Actn4/Cd24a/Cd276/Pde3b/Ildr2/Glmn/Shh/Wnk1/Fzd4/Map2k5/Ptprz1/Thbs1/Tnc/Adam10/Cd300a/Cd44/Jag1/Adora2a/Fgl2/Gli3/Il10/Plxna3/Cbll1/Gnrh1/Jak2/Vsir/Anxa1/Bmp4/Btn1a1/Cd9/Coro1c…
GO:0045664	regulation of neuron differentiation	228	0.159776	2.49566	3.22354e-05	0.00441975	0.00380112	Hoxa2/Bnip2/Sfrp1/Ednrb/Bmp6/Cxcl12/Neurog2/Meis1/Bmp2/Numb/Lbx1/Nf1/Ngfr/Six3/Brinp1/Sox11/Tcf4/Cd24a/Ect2/Map1b/Rest/Nkx2-5/Sin3a/Cav1/Id4/Shh/Tgif2/Ascl1/Gsk3b/Sox8/Tcf12/Bdnf/Jag1/Sox9/Vwc2l/Aspm/Dicer1/Gli3/Lmx1a/Ptbp1/Zeb1/Brinp2/Foxa1/Bmp4/Brinp3/Ccl5/Ncoa1/Nr2e1/Prpf19/Timp2/Zfp536/Adra2b/Impact/Neurog1/Six1/Slc6a4/Spag9/App/Fezf2/Fgfr1/Kdm4a/Notch1/Pcp4/Vwc2/Atoh1/Dll1/Duoxa1/Foxg1/Lsm1/…
GO:0045669	positive regulation of osteoblast differentiation	68	0.286158	2.75036	3.43465e-05	0.00460901	0.00396389	Bmp6/Msx2/Ddr2/Il6st/Fbn2/Cebpd/Clic1/Bmp2/Jund/Igf1/Ilk/Sox11/Cd276/Dlx5/Nppc/Scube2/Trp63/Jag1/Smad5/Acvr1/Gli3/Ffar4/Prkd1/Zhx3/Bmp4/Mir210/Tmem119/Bmpr1b/Wnt7b/Cthrc1/Fgf2/Bmpr2/Cebpb/Suco/Ltf/Scube3/Smad1/Acvr2b/Fermt2/Sfrp2/Wwtr1/Men1/Acvr2a/Atraid/Ifi204/Nell1/Cebpa/Hey1/Il6/Ptger4/Wnt4/Lmna/Lrp3
GO:0043434	response to peptide hormone	339	0.128116	2.314	3.55231e-05	0.00466759	0.00401427	Cdo1/Atp2a2/Car2/Slc24a4/Ednrb/Cdk2/Pik3r1/Serpina1c/Ptpn2/Rock2/Chuk/Shc1/Nucb2/Ptprj/Igf1/Socs7/Agtr1b/Ahsg/Bglap2/Inpp5k/Serpina1a/Adipoq/Kl/Pde3b/Ache/Agt/Dennd4c/Insig1/Lmbrd1/Cav1/Echdc3/Enpp1/Gper1/Gsk3b/Inhbb/Adcy6/Akt3/Cpeb2/Irs2/Mzb1/Rb1/Rbp4/Cry2/Cyfip1/Gh/Hsf1/Plcd1/Prkca/Rab8a/Stat2/Adipor1/Atp2a1/Cry1/Jak2/Ogt/Pomc/Rb1/Reg1/Rps6kb1/Slc26a6/Anxa1/Anxa5/Bglap/Cyc1/Hnrnpk/Irs1/Irs3/Nuc…
GO:0030500	regulation of bone mineralization	77	0.267248	2.73626	3.80863e-05	0.00490225	0.00421609	Ifitm5/Bmp6/Sgms2/Ddr2/Fbn2/Bmp2/Ano6/Ltbp3/Ahsg/Bglap2/Ostn/Kl/Cd276/Osr2/Osr1/Enpp1/Bmp2k/Fzd9/P2rx7/Ptn/Sox9/Suv39h1/Twist1/Acvr1/Ccr1/Bglap/Bmp4/Bglap3/Tmem119/Bmpr1b/Mgp/S1pr1/Gja1/Isg15/Trpm4/Bmpr2/Comp/Cyp27b1/Nfe2/Asxl2/Notum/Pth/Acvr2b/Fgf23/Gata1/Grem1/Mepe/Srgn/Tfap2a/Acvr2a/Atraid/Nell1/Omd/Pkdcc
GO:1901652	response to peptide	396	0.12794	2.41156	3.98377e-05	0.00502513	0.00432176	Cdo1/Atp2a2/Car2/Slc24a4/Ednrb/Cdk2/Vim/Pik3r1/Serpina1c/Ptpn2/Fis1/Rock2/Chuk/Shc1/Nucb2/Ptprj/Igf1/Ngfr/Socs7/Agtr1b/Ahsg/Bglap2/Inpp5k/Serpina1a/Tlr6/Adipoq/Kl/Pde3b/Ache/Agt/Dennd4c/Insig1/Lmbrd1/Ramp3/Cav1/Echdc3/Enpp1/Gper1/Gsk3b/Inhbb/Adcy6/Akt3/Cpeb2/Grm5/Irs2/Jag1/Mzb1/Rb1/Rbp4/Tlr4/Cd36/Cry2/Cyfip1/Gh/Hsf1/Nfkbia/Plcd1/Prkca/Rab8a/Stat2/Adipor1/Atp2a1/Cry1/Fyn/Jak2/Ogt/Pomc/Rb1/Reg1/Rps…
GO:0050878	regulation of body fluid levels	362	0.12952	2.40915	4.10215e-05	0.00507299	0.00436293	Prdx2/Bloc1s4/Cdo1/Nppb/Ednrb/Cldn1/Gak/Vkorc1/Axl/Prl7a1/S100a9/F2rl1/Aqp2/Ano6/Lilrb4a/Chuk/Serpind1/Fn1/Ptprj/Adora1/Prl4a1/Inpp5k/Prl8a1/Serping1/Treml1/Fga/Plec/Prl2b1/Pros1/Serpine2/Cyp26b1/Thbd/Tspan8/Gp9/Npr3/Psg23/Slc4a1/Cav1/Cldn4/Ncor1/Pf4/Shh/Wnk1/Bpifa1/Enpp1/Map1lc3b/Plek/Prl2c5/Prl7c1/Thbs1/Trp63/Adcy6/Aqp4/Cd34/Flg2/Il6ra/Itgb3/Tlr4/Uts2r/Adora2a/Aqp3/Cd36/Mertk/Pdss2/Prkca/Sct/Se…
GO:0009101	glycoprotein biosynthetic process	247	0.154332	2.50709	4.42864e-05	0.00517249	0.0044485	Ostc/Acan/Itm2b/Ost4/Gxylt2/Gfpt2/St3gal5/Krtcap2/Chst11/Gcnt2/Extl3/Itm2a/Acer2/Alg12/Cytl1/Igf1/Slc51b/B3gat3/Cog3/Galnt7/Serpina1a/Stt3a/Arfgef1/Chsy1/Lmf1/Tmem258/Chst12/Fut4/Pomt2/Chst14/Aatf/Alg11/Chsy3/Pomk/Slc4a10/Tmem59/B3galnt1/Eogt/Hs6st2/B4galt5/Gorasp1/Gxylt1/Ogt/St8sia5/Tusc3/B3gnt8/Ccl19/Dad1/Dolpp1/Dse/Itm2c/Npc1/Trak2/Ugdh/Cog7/Foxl1/St3gal6/Tet3/Nus1/St8sia2/Tmem106a/Xylt2/B3gal…
GO:0010810	regulation of cell-substrate adhesion	214	0.162356	2.48053	4.2851e-05	0.00517249	0.0044485	Flna/Braf/Abl1/Ap1ar/Ccl28/Spry4/Iqgap1/Col8a1/Abi3bp/Pik3r1/Gcnt2/Mmp14/Acer2/Fn1/Ptprj/S100a10/Ilk/Nf1/Tacstd2/Cask/Vcl/Net1/Actn4/Cspg5/Rras/Arpc2/Map4k4/Fzd4/Gsk3b/Ptprz1/Thbs1/Trem1/Cdc42/Itgb3/Jag1/Lims2/Ptn/Spp1/Cd36/Dicer1/Fbln2/Nid1/Jak2/Alox15/Coro1c/Plet1/Dlc1/Dmp1/Onecut1/P4hb/Pdgfb/Sdc4/Arhgap6/Crk/Foxf1/Myf5/Wnt1/Acvrl1/Agr2/Csf1/Efemp2/Fam107a/Notch1/Serpine1/Vwc2/Apoa1/Clasp2/Epha…
GO:0007389	pattern specification process	462	0.11667	2.30484	4.35228e-05	0.00517249	0.0044485	Tbx5/Zbtb16/Hoxa2/Tbx20/Cited2/Sfrp1/Msx2/Myf6/Meis1/Tra2b/Bmp2/Ddit3/Ift57/Tbx2/Foxc1/Hoxb5/Nkx2-1/Kmt2a/Hipk1/Stil/Lbx1/Lrp6/Six3/Disp1/Tcap/Zic3/C1qa/Chsy1/Cyp26b1/Fgfr4/Med12/Sema3c/Sim2/Abi1/Fgf3/Nkx2-5/Pds5a/Cdx1/Nr2f2/Osr1/Ripply1/Shh/Ascl1/Bptf/Pifo/Trp63/Dnaaf3/Frat1/Intu/Wls/Acvr1/Dbx1/Gli3/Gorab/Nanog/Ptch1/Zeb1/Enkur/Foxa1/Gli1/Hoxd10/Kdm2a/Mfng/Srf/Stc1/Bmp4/Cc2d2a/Cyp26a1/Dnaaf2/Gas…
GO:0048608	reproductive structure development	459	0.116903	2.29031	4.57758e-05	0.00524923	0.0045145	Rspo3/Adam4/Flna/Tgfb2/Gm4787/Cited2/Sfrp1/Birc2/Prdx4/Pkd1/Tcf21/Bcl2l1/Bmp6/Peg10/Psapl1/Fbn2/Serpinb5/Axl/Fem1b/Foxf2/Plag1/Adam21/Foxc1/Nkx2-1/Bmp15/Jmjd1c/Sf1/Igf1/Lrp6/Six3/Adcyap1/Ahsg/Sod1/Sprr2d/Wnt9b/Esx1/Serpine2/Adam6b/Tsx/Agt/Ctsb/Hesx1/Fndc3a/Id4/Nr2f2/Osr1/Shh/Adam39/Bptf/Fzd4/Rad21l/Sox8/Tnc/Trp63/Cd44/Ptgis/Ptn/Rbp4/Sox9/Ash1l/Aspm/Cdkn1b/Dicer1/Dmrt1/Dmrta1/Hsd17b2/Hsf1/Il10/Lif…
GO:0035082	axoneme assembly	71	0.283979	2.81498	4.86591e-05	0.00541036	0.00465307	Rp1l1/Ube2b/Rsph4a/Dnaaf3/Cc2d2a/Dnaaf2/Fsip2/Gas8/Ift88/Lrrc49/Neurl1a/Ofd1/Spag6l/Ttc26/Cluap1/Ccdc65/Lrrc6/Dcx/Rsph6a/Cfap44/Dnah5/Drc1/Cep131/Dnah1/Dnah7b/Spef2/Ttc12/Ulk4/Ak7/Ccdc39/Dnah2/Spag17/Bbs2/Ccdc40/Cfap58/Daw1/Dnah7c/Dnah8/Pla2g3/Spag16/Cfap69/Dnaaf5/Dnah17/Dnah7a/Hydin/Rp1/Spag1/Ttll1/Cfap157/Dnaaf1/Dnal1/Drc7/Ift46/Spag6/Tbc1d32/Dnajb13/Tbc1d21/Tekt2/Armc2/Lrguk/Ttll5/Ccdc63/Cfap2…
GO:0021700	developmental maturation	329	0.136296	2.39532	4.88965e-05	0.00541036	0.00465307	Zbtb16/Tgfb2/Picalm/Slc24a4/Ednrb/Msx2/Fat4/Neurog2/G6pd2/Fem1b/Bmp2/Ddit3/Rab38/Ano6/Gsdma3/Igf1/Nf1/Six3/Syt4/Ptbp3/Reck/Tgfb1/C1qa/Pmp22/Gal/Nsun2/Tusc2/Catsper4/Cdc25b/H3f3a/Ascl1/Enpp1/Fam210b/Gsk3b/Nppc/Sox8/Abhd2/Rb1/Rere/Adamts12/Ankrd17/Ap3d1/Bnc1/G6pdx/Gnaq/Pde3a/Sez6l/Adgrl1/B4galt5/Foxa1/Kif14/Lyl1/Rb1/Sez6l2/Slc26a6/Snx19/Ccl19/Fev/Hnrnpk/Iqcf1/Hoxa5/Pdgfb/Pld6/Sclt1/Slfn14/Zdhhc15/C…
GO:0021602	cranial nerve morphogenesis	28	0.428176	2.69345	6.00399e-05	0.00562269	0.00483569	Cited2/Chrnb2/Gli3/Plxna3/Adarb1/Kcna2/Atp8b1/Neurog1/Plxna4/Six1/Hoxb1/Mafb/Hoxa1/Pax2/Tbx1/Hoxb3/Tfap2a/Tifab/Egr2/Ephb1/Hoxa3/Hoxb2/Ephb2/Nrp2/Sema3f/Phox2a
GO:0010257	NADH dehydrogenase complex assembly	49	-0.355206	-2.66337	6.13881e-05	0.00562269	0.00483569	Foxred1/Ndufa5/Bcs1l/Ndufa11/Ndufs8/Ndufaf6/Ndufb9/Ndufb10/Ndufaf3/Ndufa8/Ndufb2/Ndufs2/Ndufb5/Ndufs3/Timm21/Ndufa10/Ndufb8/Ndufab1/Ndufs1/Ndufb11/Ndufs4/Ndufs6/Oxa1l/ND2/Ndufb3/Ndufb6/Ndufa12
GO:0032981	mitochondrial respiratory chain complex I assembly	49	-0.355206	-2.66337	6.13881e-05	0.00562269	0.00483569	Foxred1/Ndufa5/Bcs1l/Ndufa11/Ndufs8/Ndufaf6/Ndufb9/Ndufb10/Ndufaf3/Ndufa8/Ndufb2/Ndufs2/Ndufb5/Ndufs3/Timm21/Ndufa10/Ndufb8/Ndufab1/Ndufs1/Ndufb11/Ndufs4/Ndufs6/Oxa1l/ND2/Ndufb3/Ndufb6/Ndufa12
GO:0044784	metaphase/anaphase transition of cell cycle	64	0.287979	2.64439	5.44673e-05	0.00562269	0.00483569	Anapc15-ps/Cdc27/Mos/Zw10/Mad2l1bp/Zfp207/Ndc80/Cep192/Xrcc3/Rb1/Riok2/Rb1/Ttk/Cdc23/Mad1l1/Prap1/Cenpe/Anapc4/Cdt1/Mad2l1/Nsmce2/Plk1/Zwilch/Cdc26/Cdk5rap2/Anapc5/Atm/Cdc6/Cul3/Gen1/Pcid2/Tacc3/Anapc1/Bub1b/Tex14/Anapc15/Kntc1/Anapc7/Birc5/Ccnb1/Cdc16/Chfr/Cit/Hecw2/Zwint/Anapc11/Apc/Bub3/Mapk15/Spdl1
GO:0006103	2-oxoglutarate metabolic process	16	-0.573875	-2.59492	6.1281e-05	0.00562269	0.00483569	Dlst/Ogdhl/Idh1/Mrps36/Idh3b/Dld/Phyh/Ogdh/Idh3a/Adhfe1/Got1/Got2/Idh3g
GO:0043547	positive regulation of GTPase activity	242	0.152391	2.41995	6.15135e-05	0.00562269	0.00483569	Picalm/Ccl26/F2rl1/Agrn/Cxcl13/S100a10/Nf1/Ralgapb/Rhog/Adcyap1/Net1/Rab11fip2/Tbck/Ect2/Arhgap42/Ccl6/Tbc1d17/Ccl24/Map4k4/Ralgapa1/Gsk3b/Mex3b/Rabgap1l/Snx18/Dock10/Ntrk3/Sos2/Ccl1/Arhgef7/Ezh2/Rgs1/Ccl19/Coro1c/Myo9b/Rgs14/Rgs4/Rundc1/Abr/Ccl5/Chn1/Rapgefl1/Smcr8/Tbc1d5/Arhgap6/Crk/Rtn4r/Sipa1/Srgap2/Elmod2/Icam1/Plxnb1/Rgma/S1pr1/Wnt11/Apc2/Ccr7/Tbc1d15/Tbc1d22a/Asap1/Bcas3/Cav2/Ccl19/Ccl3/Cc…
GO:0045229	external encapsulating structure organization	305	0.137931	2.3686	6.07107e-05	0.00562269	0.00483569	Fbln5/Cyp1b1/Eln/Itga8/Tgfb2/Abl1/Acan/Antxr1/Adamts2/Prdx4/Mfap4/Ddr2/Myh11/Lox/Scx/Dpt/Serpinb5/Col8a1/Abi3bp/Apbb2/Foxf2/Bmp2/Mmp14/Col1a2/Foxc1/Fn1/Ltbp3/Col14a1/Ibsp/Nf1/P3h4/Cflar/Olfml2a/Reck/Tgfb1/Fgfr4/Ier3ip1/Pmp22/Tnxb/Agt/Tnfrsf1b/Cav1/Mmp27/Olfml2b/Loxl1/Ntng1/Adamts8/Itgb3/Ltbp4/Rb1/Sox9/Adamts12/Fbln2/Mmp16/Nid1/Adamts10/Ambn/Cma1/Gfod2/Has3/Rb1/Adamts16/Mia/Rgcc/Scara3/Spint1/Tpsa…
GO:0006091	generation of precursor metabolites and energy	402	-0.144752	-2.36682	5.95388e-05	0.00562269	0.00483569	Adh1/Akt2/Bid/Cox7c/Dhtkd1/Gale/Gapdhs/Hk2/Hk3/Mdh1b/Oxct2a/Oxct2b/Pklr/Pnpt1/Sdhb/Sirt3/Slc27a5/Slc37a2/Sod2/Adh7/Adrb1/Atp5j/Atp7a/Cox5a/Enox2/Gaa/Gnmt/Ifnlr1/Ndor1/Opn3/Pdha2/Ppp1r2/Trp53/Acox1/Adgrf5/Grb10/Jmjd8/Mc4r/Mtfr1l/Mtfr2/Nkx1-1/Pgd/Ppp1r3a/Pygl/Slc25a22/Suclg1/Actn3/Arl2/C1qtnf2/Gbe1/Gfpt1/Hmgcs2/Ier3/Msh2/Ndufa7/Ppp1r3c/Pum2/Alox5/Apoc3/Cox6a1/Cyb5r4/Ddit4/Gcgr/Pcdh12/Pde2a/Phkb/Ppp…
GO:0018108	peptidyl-tyrosine phosphorylation	308	0.136281	2.34537	5.42569e-05	0.00562269	0.00483569	Clk1/Abl1/Sfrp1/Mlst8/Bmp6/Clk4/Ddr2/Il6st/Iqgap1/Cblb/Ptpn2/Agrn/Lilrb4a/Gprc5a/Efna1/Ptprj/Adora1/Igf1/Pdgfrb/Adipoq/Socs5/Tgfb1/Adam17/Cd24a/Fgfr4/Il13/Abi1/Agt/Nox4/Ace/Cav1/Parp9/Bmx/Plpp3/Ptprz1/Cd300a/Cd44/Grm5/Il6ra/Itgb3/Tlr4/Acvr1/Cbl/Cd36/Gh/Hsf1/Ifnar1/Ighm/Lif/Prkca/Sh2d1b2/Fyn/Jak2/Tec/Epha7/Il3/Rap2c/Socs1/Ttk/Ccl5/Fgf7/Fgfr2/Gdnf/Pdgfb/Ripk2/Cck/Cnot7/Csf3/Ctf2/Il12a/Lilra5/Neurl1…
GO:0010720	positive regulation of cell development	366	0.124963	2.32006	5.4924e-05	0.00562269	0.00483569	Bag1/Flna/Braf/Picalm/Abl1/Tnfrsf12a/Il6st/Cxcl12/Myf6/Vim/Rab11a/Plag1/Bmp2/Parp6/Zfp488/Pde5a/Fn1/Numb/S100a10/Dnm1l/Igf1/Ilk/Cask/Snap91/Adipoq/Net1/Ocm/Serpine2/Sox11/Tgfb1/Cspg5/Faiml/Map1b/Nptn/Ache/Atxn1/Sh3glb1/Tnfrsf1b/Ace/Arpc2/Lta/Man2a1/Qk/S1pr2/Shh/Ascl1/Gper1/Gsk3b/Il1rapl1/Ptprz1/Sox8/Bdnf/Cdc42/Grm5/Itgb3/Lims2/Ntrk3/Ptn/Trib1/Zfp335/Aspm/Bnc1/Cyfip1/Dicer1/Gh/Gli3/Lif/Pde3a/Plxna…
GO:0006820	anion transport	486	0.113094	2.26395	5.64147e-05	0.00562269	0.00483569	Agtr2/Car2/Slc38a2/Snca/Rgs2/Atf4/Mgst1/Slc6a9/Mfsd5/Tspo2/Gabre/Clic1/Clic4/Slc1a5/Slc20a1/Ano6/Nmur1/Slc38a6/Gm6614/Adora1/Nf1/Slc51b/Syt4/P2ry6/Slc25a24/Ano10/Fgfr4/Npy5r/Slc16a6/Slc1a4/Slc22a28/Agt/Arl6ip5/Gabra5/Sfxn3/Slc36a2/Slc4a1/Ace/Cldn4/Slc10a2/Slc12a4/Slc17a4/Slc1a7/Trpa1/Enpp1/Pla2g2e/Slc4a10/Slc52a2/Slc7a2/Bdnf/Best1/Ces1d/Gabbr1/Grm5/P2rx7/Slc22a18/Slc6a13/Stard10/Adora2a/Cd36/Prkc…
GO:0061458	reproductive system development	462	0.114317	2.25836	5.42449e-05	0.00562269	0.00483569	Rspo3/Adam4/Flna/Tgfb2/Gm4787/Cited2/Sfrp1/Birc2/Prdx4/Pkd1/Tcf21/Bcl2l1/Bmp6/Peg10/Psapl1/Fbn2/Serpinb5/Axl/Fem1b/Foxf2/Plag1/Adam21/Foxc1/Nkx2-1/Bmp15/Jmjd1c/Sf1/Igf1/Lrp6/Six3/Adcyap1/Ahsg/Sod1/Sprr2d/Wnt9b/Esx1/Serpine2/Adam6b/Tsx/Agt/Ctsb/Hesx1/Fndc3a/Id4/Nr2f2/Osr1/Shh/Adam39/Bptf/Fzd4/Rad21l/Sox8/Tnc/Trp63/Cd44/Ptgis/Ptn/Rbp4/Sox9/Ash1l/Aspm/Cdkn1b/Dicer1/Dmrt1/Dmrta1/Hsd17b2/Hsf1/Il10/Lif…
GO:0016358	dendrite development	307	0.135874	2.34655	6.2743e-05	0.00565314	0.00486188	Picalm/Abl1/Crp/Iqgap1/Crebbp/Parp6/Rock2/Efna1/Numb/Dnm1l/Ilk/Ngfr/Cask/Trappc4/Map1b/Abi1/Ache/Sh3glb1/Dynlt1b/Gpr37/Id1/Spire1/Gsk3b/Il1rapl1/Lpar1/Ptprz1/Adam10/Bdnf/Cdc42/Chrnb2/Dock10/Foxo6/Pqbp1/Ptn/Rere/Cyfip1/Dclk1/Bhlhb9/Camk1d/Ezh2/Fyn/Gorasp1/Itpka/Tpbg/Crtc1/Hnrnpk/Klf7/Map1s/Numbl/Prkg1/Trak2/Arid1b/Nr2e1/Zdhhc15/Chat/Cobl/Crk/Fstl4/Mapk6/Matn2/Neurl1a/Srgap2/Tanc2/App/Dact1/Dip2a/F…
GO:0010976	positive regulation of neuron projection development	216	0.156789	2.40751	6.72645e-05	0.00597517	0.00513883	Flna/Braf/Abl1/Rgs2/Ror1/Crp/Iqgap1/S100a9/Fkbp1b/Hspb1/Dnm1l/Lrp6/Nf1/Ngfr/Adcyap1/Cask/Cflar/Ocm/Serpine2/Zfp804a/Adam17/Cd24a/Nptn/Agt/Dynlt1b/Qk/Magi2/Nme2/Ptprz1/Bdnf/Cxcl5/Ntrk3/Ptn/Cyfip1/Lif/Bhlhb9/Camk1d/Creb3l2/Ezh2/Fyn/Itpka/Prkd1/Twf1/Bmp4/Crtc1/Hnrnpk/Negr1/Ep300/Sphk1/Zdhhc15/Cobl/Fbxo38/Tenm3/Epor/Fgfr1/Pacsin1/Pcp4/Ptk6/Rgma/Baiap2/Camk2b/Dab2ip/Epha3/Mark2/Mir124a-2/Stau2/Styxl1/…
GO:0110148	biomineralization	173	0.177026	2.47316	7.31373e-05	0.00633117	0.005445	Ifitm5/Bmp6/Msx2/Sgms2/Atf4/Ddr2/Lox/Fbn2/Slc20a1/Bmp2/Ano6/Col1a2/Ltbp3/Adora1/Ibsp/Igf1/Ahsg/Bglap2/Ostn/Kl/Tgfb1/Cd276/Osr2/Osr1/Atg4b/Enpp1/Bmp2k/Fzd9/P2rx7/Ptn/Sox9/Spp1/Suv39h1/Twist1/Wls/Acvr1/Adora2a/Ccr1/Dicer1/Ambn/Fam20a/Alox15/Bglap/Bmp4/Phex/Aspn/Bglap3/Cnnm4/Dmp1/Fgfr2/Tcirg1/Tmem119/Bmpr1b/Pthlh/Rspo2/Fgfr1/Lgr4/Mgp/Notch1/S1pr1/Wnt11/Dlk1/Eif2ak3/Gja1/Isg15/Otop1/Trpm4/Bmpr2/Cebpb…
GO:0198738	cell-cell signaling by wnt	431	0.116562	2.24849	7.32798e-05	0.00633117	0.005445	Rspo3/Mir135b/Abl1/Sfrp1/Csnk2a2/Ednrb/Rbms3/Csnk1g3/Pkd1/Wnk2/Ror1/Zranb1/Pfdn5/Fbxw11/Ube2b/Bmp2/Ddit3/Mir182/Tmem170b/Dkk2/Fzd8/Trabd2b/Frzb/Gsdma3/Ilk/Lrp6/Six3/Usp34/Zfp703/Amer1/Mir224/Mir224/Wnt9b/Pygo1/Reck/Snai2/Tgfb1/Bambi/Lmbr1l/Med12/Znrf3/Dlx5/Hesx1/Nkx2-5/Cav1/Dact3/Lypd6/Shh/Tbl1xr1/Wnk1/Amotl1/Dkk3/Enpp1/Fzd4/Gsk3b/Plpp3/Tle3/Cd44/Frat1/Fzd9/Mdfic/Sox9/Tsku/Wls/Aspm/Bcl9/Ccne1/Gli…
GO:0007409	axonogenesis	470	0.112625	2.21602	8.00845e-05	0.00682558	0.0058702	Hoxa2/Braf/Tgfb2/Picalm/Abl1/Ndn/Tnfrsf12a/Cxcl12/Neurog2/Vim/Apbb2/Rab11a/Slitrk6/Boc/Agrn/Nkx2-1/Slit3/Actb/Efna1/Fn1/Numb/Ilk/Ngfr/Rhog/Snap91/Vcl/Barhl2/Nfib/Ocm/Map1b/Nptn/Pmp22/Sema3c/Smn1/Ache/Dlx5/Sin3a/Myot/Shh/Gsk3b/Nptx1/Ntng1/Ptprz1/Rhoh/Alcam/Arx/Bdnf/Chrnb2/Ntrk3/Tsku/Actbl2/Cyfip1/Dclk1/Enah/Gli3/Lmx1a/Plxna3/Pou4f3/Prkca/Ptch1/Rab8a/Sema4f/Uchl1/Adarb1/B4galt5/Gdi1/Slitrk3/Srf/Cdh…
GO:1903131	mononuclear cell differentiation	450	0.110975	2.16386	8.41544e-05	0.00707682	0.00608628	Zbtb16/Prdx2/Braf/Abl1/Sfrp1/Ly6d/Ambra1/Gpr18/Pglyrp1/Ifna1/Axl/Ifne/Pik3r1/F2rl1/Mr1/Ptpn2/Cd46/Clec4d/Ctla2a/Dcstamp/Hspb1/Itm2a/Mmp14/Pglyrp4/Zfp35/Blm/Il4ra/Lilrb4a/Fzd8/Gm13271/Psmb11/Ptprj/Cd3d/Gimap5/Tmem176b/Cr2/Socs5/Tgfb1/Adam17/Cd24a/Cyp26b1/Ifna13/Lmbr1l/Tusc2/Ncor1/Shh/Vnn1/Enpp1/Gadd45g/Gps2/Rhoh/Slamf8/Atf2/Cd44/Dock10/Fbxo7/Fzd9/Il6ra/Sos2/Ap3d1/Cebpg/Dicer1/Fgl2/Gli3/Ighm/Il10/I…
GO:0016055	Wnt signaling pathway	429	0.115482	2.22042	9.39883e-05	0.00779979	0.00670806	Rspo3/Mir135b/Abl1/Sfrp1/Csnk2a2/Ednrb/Rbms3/Csnk1g3/Pkd1/Wnk2/Ror1/Zranb1/Pfdn5/Fbxw11/Ube2b/Bmp2/Ddit3/Mir182/Tmem170b/Dkk2/Fzd8/Trabd2b/Frzb/Gsdma3/Ilk/Lrp6/Six3/Usp34/Zfp703/Amer1/Mir224/Mir224/Wnt9b/Pygo1/Reck/Snai2/Tgfb1/Bambi/Lmbr1l/Med12/Znrf3/Dlx5/Hesx1/Nkx2-5/Cav1/Dact3/Lypd6/Shh/Tbl1xr1/Wnk1/Amotl1/Dkk3/Enpp1/Fzd4/Gsk3b/Plpp3/Tle3/Cd44/Frat1/Fzd9/Mdfic/Sox9/Tsku/Wls/Aspm/Bcl9/Ccne1/Gli…
GO:0030278	regulation of ossification	126	0.200163	2.50887	9.56785e-05	0.00783694	0.00674	Zbtb16/Sfrp1/Ifitm5/Bmp6/Sgms2/Ddr2/Fbn2/Bmp2/Ano6/Ltbp3/Lrp6/Ahsg/Bglap2/Ostn/Kl/Sox11/Tgfb1/Cd276/Chsy1/Osr2/Osr1/Enpp1/Scube2/Bmp2k/Fzd9/Intu/P2rx7/Ptn/Sox9/Suv39h1/Thrb/Twist1/Acvr1/Ccr1/Bglap/Bmp4/Bglap3/Mapk14/Nipbl/Rsad2/Tmem119/Bmpr1b/Six2/Csf1/Mgp/Notch1/S1pr1/Dlk1/Gja1/Isg15/Trpm4/Bmpr2/Comp/Cyp27b1/Nfe2/Asxl2/Lrp4/Mapk1/Notum/Pth/Smurf1/Vdr/Acvr2b/Fgf23/Gata1/Grem1/Mepe/Oxt/Srgn/Tac1/T…
GO:0071695	anatomical structure maturation	274	0.141396	2.39013	0.000100151	0.00799562	0.00687648	Zbtb16/Tgfb2/Slc24a4/Ednrb/Msx2/Fat4/Neurog2/G6pd2/Fem1b/Bmp2/Ddit3/Ano6/Gsdma3/Igf1/Nf1/Six3/Ptbp3/Reck/Tgfb1/C1qa/Pmp22/Gal/Nsun2/Tusc2/Catsper4/Cdc25b/H3f3a/Ascl1/Enpp1/Fam210b/Gsk3b/Nppc/Sox8/Abhd2/Rb1/Rere/Adamts12/Ankrd17/Bnc1/G6pdx/Gnaq/Pde3a/B4galt5/Foxa1/Kif14/Lyl1/Rb1/Slc26a6/Ccl19/Fev/Iqcf1/Hoxa5/Pdgfb/Pld6/Sclt1/Slfn14/Ctsl/Dchs1/Hoxb13/Irx5/Klf1/Trim58/Wnt1/App/B4galt6/Cabyr/Cx3cr1/D…
GO:0018212	peptidyl-tyrosine modification	311	0.133396	2.30459	9.95083e-05	0.00799562	0.00687648	Clk1/Abl1/Sfrp1/Mlst8/Bmp6/Clk4/Ddr2/Il6st/Iqgap1/Cblb/Ptpn2/Agrn/Lilrb4a/Gprc5a/Efna1/Ptprj/Adora1/Igf1/Pdgfrb/Adipoq/Socs5/Tgfb1/Adam17/Cd24a/Fgfr4/Il13/Abi1/Agt/Nox4/Ace/Cav1/Parp9/Bmx/Plpp3/Ptprz1/Cd300a/Cd44/Grm5/Il6ra/Itgb3/Tlr4/Acvr1/Cbl/Cd36/Gh/Hsf1/Ifnar1/Ighm/Lif/Prkca/Sh2d1b2/Fyn/Jak2/Tec/Epha7/Il3/Rap2c/Socs1/Ttk/Ccl5/Fgf7/Fgfr2/Gdnf/Pdgfb/Ripk2/Tpst1/Cck/Cnot7/Csf3/Ctf2/Il12a/Lilra5/…
GO:0031400	negative regulation of protein modification process	491	0.110592	2.2303	0.000106869	0.0084253	0.00724601	Bag1/Abl1/Sfrp1/Snca/Rgs2/Spry4/Dusp1/Pkia/2610042L04Rik/G6pd2/Slfn1/Cblb/Ube2b/Fkbp1b/Ptpn2/Bmp2/Hspb1/Kdm4d/Ptprb/Rock2/Lilrb4a/Ncoa7/Spopl/Gprc5a/Ldlrad4/Acer2/Actb/Ppp4r2/Ptprj/Igf1/Ilk/Lrp6/Nf1/Pmepa1/Sdr16c5/Inpp5k/Ppp5c/Adipoq/Plec/Socs5/Tgfb1/Mastl/Paqr3/Agt/Sin3a/Cav1/Kdm3a/Nr2f2/Prkar2b/Sqstm1/Adar/Enpp1/Gadd45g/Gclc/Gps2/Gsk3b/Klhl31/Plpp3/Tmem59/Cd300a/Fbxo7/Jarid2/Ntrk3/Rb1/Trib1/Twi…
GO:0045842	positive regulation of mitotic metaphase/anaphase transition	15	0.55658	2.55982	0.000109922	0.00845458	0.00727119	Cdc27/Mad2l1bp/Rb1/Rb1/Cdc23/Mad1l1/Prap1/Cenpe/Anapc4/Cdt1/Nsmce2/Anapc5/Cul3/Anapc7/Cdc16/Anapc11
GO:1901970	positive regulation of mitotic sister chromatid separation	15	0.55658	2.55982	0.000109922	0.00845458	0.00727119	Cdc27/Mad2l1bp/Rb1/Rb1/Cdc23/Mad1l1/Prap1/Cenpe/Anapc4/Cdt1/Nsmce2/Anapc5/Cul3/Anapc7/Cdc16/Anapc11
GO:0048593	camera-type eye morphogenesis	148	0.186679	2.47736	0.000114673	0.00871379	0.00749412	Cited2/Atf4/Crygb/Col8a1/Foxf2/Meis1/Tbx2/Mir182/Mir183/Fjx1/Hipk1/Lrp6/Nf1/Six3/Fat1/Sox11/Phactr4/Man2a1/Sox8/Jag1/Ptn/Rbp4/Sox9/Thrb/Tsku/Twist1/Gli3/Grk1/Zeb1/Bmp4/Hcn1/Rpgr/Aqp5/Bax/Irx5/Prom1/Ski/Slc1a1/Tenm3/Crb1/Fzd5/Rom1/Tspan12/Vhl/Aldh1a3/Cryaa/Dll1/Fat3/Mfsd2a/Mir124a-2/Rorb/Vsx2/Abi2/Foxn4/Notch2/Pax2/Tbc1d20/Zhx2/Megf11/Rs1/Sox1/Aqp1/Cdon/Impg2/Ntrk2/Pde6c/Ptf1a/Sdk2/Slc4a7/Tfap2a/T…
GO:0007519	skeletal muscle tissue development	190	0.167734	2.44099	0.000120172	0.00883907	0.00760187	Myl6/Mir669a-1/Mir669a-2/Eln/Cfl2/Bves/Cited2/Tcf21/Mir669a-10/Mir669a-4/Mir669a-5/Mir669a-6/Mir669a-7/Mir669a-8/Mir669a-9/Mir669a-3/Gpx1/Cops2/Scx/Myf6/Mbnl1/Klhl41/Nf1/Acta1/Ccnt2/Cflar/Hottip/Plec/Sox11/Tgfb1/Cyp26b1/Gpcpd1/Pmp22/Zbtb18/Cav1/Myl6b/Nr2f2/Shh/S100b/Sox8/Rb1/Twist1/Usp19/Bcl9/Vgll2/Foxp2/Hoxd10/P2rx2/Popdc2/Rb1/Rps6kb1/Zfp689/Foxp1/Myod1/Nr1d2/Pax3/Ankrd33/Ep300/Mapk14/Myocd/Pax5…
GO:0043588	skin development	299	0.132461	2.27901	0.000117966	0.00883907	0.00760187	Stfa1/Tgfb2/Adamts2/Cldn1/Stfa3/Sprr2e/Msx2/Gak/Ptges3/Clic4/Sprr2h/Srsf6/Stfa2/Rock2/Sprr2k/Col1a2/Foxc1/Pou3f1/Igfbp5/Krt10/Sprr4/Sprr1b/Sprr2f/Asprv1/Gsdma3/Nf1/Ngfr/Cnfn/Krtap6-2/Sprr2d/Tgm1/Plec/Cyp26b1/Gal/Gm5478/Nsun2/Txnip/Cldn4/Krt25/Lor/Ncor1/Shh/Enpp1/Trp63/Flg2/Intu/Krt4/Numa1/Sox9/Ash1l/Dicer1/Gorab/Csta1/Dlx3/Srf/Anxa1/Ap3b1/Gm5414/Krt7/Pnpla1/Prss8/Fgf7/Fgfr2/Fzd3/Krt36/Krt78/Palld…
GO:0022407	regulation of cell-cell adhesion	435	0.112519	2.17453	0.000120526	0.00883907	0.00760187	Zbtb16/Prdx2/Cited2/Abl1/Specc1l/Bmp6/Ccl28/Ambra1/Il6st/Cxcl12/Slfn1/Cblb/Fstl3/Pik3r1/Gcnt2/Pdcd1lg2/Ptpn2/Bmp2/Cd46/Gm9733/Hspb1/Zfp35/Blm/Cxcl13/Il4ra/Lilrb4a/Pde5a/Adk/Igf1/Zfp703/Gimap5/Adipoq/Cd59b/Fga/Serpine2/Socs5/Tgfb1/Cd24a/Cd276/Fut4/Icosl/Ildr2/Slc4a1/Cav1/Glmn/Shh/Vnn1/Wnk1/H2-Ob/Magi2/Map2k5/Mex3b/Plpp3/Rhoh/Cd300a/Cd44/Cd55/Il6ra/Jag1/Spta1/Adora2a/Ap3d1/Fgl2/Gli3/H2-Eb2/Il10/Prk…
GO:0060538	skeletal muscle organ development	200	0.158219	2.37366	0.000126987	0.00920583	0.00791729	Myl6/Mir669a-1/Mir669a-2/Eln/Cfl2/Bves/Cited2/Tcf21/Mir669a-10/Mir669a-4/Mir669a-5/Mir669a-6/Mir669a-7/Mir669a-8/Mir669a-9/Mir669a-3/Gpx1/Cops2/Scx/Myf6/Mbnl1/Klhl41/Nf1/Acta1/Disp1/Ccnt2/Cflar/Hottip/Plec/Sox11/Tgfb1/Cyp26b1/Gpcpd1/Pmp22/Zbtb18/Cav1/Myl6b/Nr2f2/Shh/S100b/Sox8/Rb1/Twist1/Usp19/Bcl9/Vgll2/Foxp2/Hoxd10/P2rx2/Popdc2/Rb1/Rps6kb1/Zfp689/Fgfrl1/Foxp1/Myod1/Nr1d2/Pax3/Ankrd33/Ep300/Mapk…
GO:0051962	positive regulation of nervous system development	346	0.124393	2.25398	0.000128642	0.0092198	0.00792931	Bag1/Braf/Picalm/Tnfrsf12a/Il6st/Cxcl12/Vim/Pik3r1/Rab11a/Plag1/Slitrk6/Thbs2/Bmp2/Parp6/Zfp488/Agrn/Fn1/Numb/Dnm1l/Igf1/Ilk/Cask/Snap91/Ocm/Serpine2/Sox11/Tgfb1/Faiml/Map1b/Nptn/Ache/Atxn1/Sh3glb1/Tnfrsf1b/Ace/Amigo3/Lta/Man2a1/Qk/Shh/Ascl1/Gper1/Gsk3b/Il1rapl1/Ptprz1/Sox8/Bdnf/Grm5/Ntrk3/Ptn/Zfp335/Aspm/Cyfip1/Dicer1/Gh/Gli3/Lif/Plxna3/Prkca/Rheb/Adgrl1/Bhlhb9/Gdi1/Itpka/Slitrk3/Srf/Tpbg/Numbl/…
GO:0070085	glycosylation	196	0.163404	2.4074	0.00013351	0.00946119	0.00813691	Ostc/Ost4/Gxylt2/Gfpt2/St3gal5/Krtcap2/Gcnt2/4930568D16Rik/Extl3/Acer2/Alg12/Slc51b/Cog3/Galnt7/Serpina1a/Stt3a/4930402F06Rik/Arfgef1/Lmf1/Tmem258/Cln5/Fut4/Pomt2/Alg11/Pomk/Slc4a10/Tmem59/B3galnt1/Eogt/B4galt5/Gorasp1/Gxylt1/Ogt/St8sia5/Tusc3/B3gnt8/Cog1/Dad1/Dolpp1/Glt6d1/Nans/Npc1/Trak2/Cog7/St3gal6/Tet3/A3galt2/Nus1/St8sia2/B3galt6/B4galt6/Derl3/Dpy19l4/Fut2/Mgat4c/Pgm3/B3gnt6/B4galt7/Cog2/Se…
GO:0033045	regulation of sister chromatid segregation	69	0.259024	2.52025	0.000139425	0.00949616	0.00816699	Anapc15-ps/Cdc27/Mos/Zw10/Mad2l1bp/Zfp207/Ndc80/Cep192/Rmi2/Xrcc3/Numa1/Rb1/Riok2/Rb1/Ttk/Cdc23/Mad1l1/Prap1/Cenpe/Anapc4/Cdt1/Mad2l1/Nsmce2/Plk1/Zwilch/Cdc26/Cdk5rap2/Anapc5/Atm/Cdc6/Cul3/Gen1/Pcid2/Tacc3/Anapc1/Bub1b/Tex14/Anapc15/Kntc1/Anapc7/Birc5/Ccnb1/Cdc16/Chfr/Cit/Hecw2/Zwint/Anapc11/Apc/Bub3/Mapk15/Spdl1
GO:0006120	mitochondrial electron transport, NADH to ubiquinone	26	-0.442232	-2.51556	0.000138963	0.00949616	0.00816699	Ndufs8/Ndufv1/Ndufb9/Ndufa8/Park7/Ndufs2/Dnajc15/Ndufs3/Ndufa10/Ndufb8/Ndufs1/Ndufs6/Dld/Ndufv2/ND2/Ndufb6
GO:1901653	cellular response to peptide	296	0.132466	2.27446	0.000140026	0.00949616	0.00816699	Car2/Cdk2/Vim/Pik3r1/Ptpn2/Fis1/Rock2/Shc1/Nucb2/Ptprj/Igf1/Ngfr/Socs7/Agtr1b/Ahsg/Bglap2/Inpp5k/Tlr6/Adipoq/Kl/Pde3b/Agt/Dennd4c/Insig1/Lmbrd1/Cav1/Echdc3/Enpp1/Gper1/Gsk3b/Inhbb/Adcy6/Akt3/Cpeb2/Grm5/Irs2/Mzb1/Rb1/Tlr4/Cd36/Cyfip1/Gh/Hsf1/Prkca/Rab8a/Adipor1/Fyn/Jak2/Ogt/Rb1/Rps6kb1/Slc26a6/Anxa5/Bglap/Hnrnpk/Irs1/Irs3/Nucks1/Pdk4/Pik3r2/Rab8b/Slc30a10/Socs1/Sorbs1/Bglap3/C2cd5/Kat2b/Prkaa1/Rip…
GO:1902105	regulation of leukocyte differentiation	301	0.130038	2.23849	0.000137503	0.00949616	0.00816699	Zbtb16/Prdx2/Braf/Car2/Abl1/Sfrp1/Gpr55/Ambra1/Pglyrp1/Tcta/Axl/Fstl3/Pik3r1/Lrrc17/Ptpn2/Cd46/Ctla2a/Dcstamp/Hspb1/Mmp14/Pglyrp4/Zfp35/Il4ra/Lilrb4a/Nf1/Gimap5/Tmem176b/Adipoq/Socs5/Tgfb1/Cd24a/Cyp26b1/Fbn1/Cd101/Shh/Vnn1/Gsk3b/Nme2/Rhoh/Slamf8/Cd44/Fbxo7/Itgb3/Rb1/Sos2/Trib1/Ap3d1/Ccr1/Dicer1/Fgl2/Gli3/Hsf1/Il10/Il15ra/Lif/Prkca/Tmem176a/Tmem64/Zeb1/Egr3/Ppargc1b/Rb1/Vsir/Anxa1/Ap3b1/Bmp4/Ccl19…
GO:1905818	regulation of chromosome separation	76	0.260171	2.65034	0.00015158	0.0100633	0.00865475	Anapc15-ps/Csnk2a2/Cdc27/Mos/Zw10/Mad2l1bp/Zfp207/Ndc80/Cep192/Xrcc3/Ncapg/Numa1/Rb1/Riok2/Smc2/Rb1/Ttk/Cdc23/Mad1l1/Prap1/Cenpe/Anapc4/Cdt1/Csnk2a1/Mad2l1/Ncapd2/Nsmce2/Plk1/Zwilch/Cdc26/Cdk5rap2/Anapc5/Atm/Cdc6/Cul3/Gen1/Pcid2/Tacc3/Anapc1/Bub1b/Tex14/Anapc15/Kntc1/Anapc7/Birc5/Ccnb1/Cdc16/Chfr/Cit/Hecw2/Zwint/Anapc11/Apc/Bub3/Mapk15/Ncapd3/Spdl1
GO:0007091	metaphase/anaphase transition of mitotic cell cycle	61	0.284977	2.57488	0.000150837	0.0100633	0.00865475	Anapc15-ps/Cdc27/Zw10/Mad2l1bp/Zfp207/Ndc80/Cep192/Xrcc3/Rb1/Riok2/Rb1/Ttk/Cdc23/Mad1l1/Prap1/Cenpe/Anapc4/Cdt1/Mad2l1/Nsmce2/Plk1/Zwilch/Cdc26/Cdk5rap2/Anapc5/Atm/Cdc6/Cul3/Gen1/Pcid2/Tacc3/Anapc1/Bub1b/Tex14/Anapc15/Kntc1/Anapc7/Birc5/Ccnb1/Cdc16/Cit/Hecw2/Zwint/Anapc11/Apc/Bub3
GO:0048592	eye morphogenesis	176	0.165232	2.33078	0.000153706	0.0100981	0.0086847	Cited2/Mfap5/Atf4/Crygb/Col8a1/Mfap2/Foxf2/Meis1/Tbx2/Mir182/Mir183/Fjx1/Hipk1/Lrp6/Nf1/Six3/Fat1/Sox11/Phactr4/Man2a1/Olfm3/Sox8/Bdnf/Jag1/Ptn/Rbp4/Sox9/Thrb/Tsku/Twist1/Gli3/Grk1/Zeb1/Bmp4/Casp6/Hcn1/Nipbl/Pdgfb/Rpgr/Aqp5/Bax/Foxl2/Irx5/Prom1/Ski/Slc1a1/Tenm3/Crb1/Fzd5/Rom1/Tspan12/Vhl/Aldh1a3/Cryaa/Dll1/Fat3/Fgf2/Mfsd2a/Mir124a-2/Rorb/Stat3/Stau2/Vsx2/Abi2/Foxn4/Notch2/Pax2/Tbc1d20/Zhx2/Megf11…
GO:1902101	positive regulation of metaphase/anaphase transition of cell cycle	16	0.539445	2.52683	0.000156614	0.0101072	0.00869254	Cdc27/Mad2l1bp/Rb1/Rb1/Cdc23/Mad1l1/Prap1/Cenpe/Anapc4/Cdt1/Nsmce2/Anapc5/Cul3/Anapc7/Cdc16/Anapc11/Mapk15
GO:0033687	osteoblast proliferation	32	0.372963	2.52052	0.000157049	0.0101072	0.00869254	Fbln5/Abl1/Sfrp1/Bmp2/Npr3/Osr2/Gsk3b/Sox8/Eif2ak2/Itgb3/Fignl1/Tmem119/Cthrc1/Itgav/Plxnb1/Rhoa/Ltf/Ahr/Gata1/Grem1/Mus81/Atraid/Bcl2/Nell1/Ift80/Igf1r/Mn1/Tnn
GO:0042063	gliogenesis	340	0.12565	2.27378	0.00016213	0.0103289	0.00888312	Bag1/Tgfb2/Abl1/Ndn/S100a8/Il6st/Vim/S100a9/Plag1/Bmp2/Zfp488/Nkx2-1/Pou3f1/Fn1/Ptprj/Igf1/Ilk/Lrp6/Nf1/Socs7/Adcyap1/Sod1/Nfib/Plec/Serpine2/Sox11/Tgfb1/C1qa/Cspg5/Med12/Pmp22/Agt/Atxn1/Tnfrsf1b/Id4/Lta/Nfix/Qk/Shh/Ascl1/Enpp1/Plpp3/Ptprz1/Sox8/9630013A20Rik/Hexb/Ntrk3/Opalin/Ptn/Sox9/Tlr4/Adora2a/Dicer1/Gli3/Lif/P2rx4/Rheb/Arhgef7/B4galt5/Ezh2/Gpr183/Suz12/Anxa1/Bmp4/Cd9/Lepr/P2ry12/Spint1/Tspa…
GO:0034329	cell junction assembly	416	0.113838	2.17966	0.000171928	0.0108435	0.00932576	Tbx5/Abl1/Snca/Cldn1/Lgi2/Cldn34c4/Rhoc/Cldn11/Iqgap1/2610042L04Rik/Actn1/Pik3r1/Slitrk6/Thbs2/Mmp14/Rock2/Agrn/Samt4/Actb/Fn1/Hipk1/Numb/Ptprj/S100a10/Pdcd6ip/Sdcbp/Zfp703/Vcl/Cdh6/Plec/Snai2/Ugt8a/Actn4/Ect2/Nptn/Pmp22/Ache/Agt/Ace/Amigo3/Cav1/Cldn10/Cldn4/Gpc6/Map4k4/Gjb6/Gsk3b/Il1rapl1/Magi2/Nptx1/Bdnf/Cdc42/Chrnb2/Itgb3/Ntrk3/Gjb2/Prkca/Tns1/Adgrl1/Bhlhb9/Cldn34b1/Slitrk3/Srf/Tpbg/Cd9/Cdh11/…
GO:0031214	biomineral tissue development	164	0.177679	2.45184	0.000187168	0.0115732	0.00995334	Ifitm5/Bmp6/Msx2/Sgms2/Atf4/Ddr2/Lox/Fbn2/Slc20a1/Bmp2/Ano6/Col1a2/Ltbp3/Ibsp/Igf1/Ahsg/Bglap2/Ostn/Kl/Tgfb1/Cd276/Osr2/Osr1/Atg4b/Enpp1/Bmp2k/Fzd9/P2rx7/Ptn/Sox9/Spp1/Suv39h1/Twist1/Wls/Acvr1/Ccr1/Dicer1/Ambn/Fam20a/Alox15/Bglap/Bmp4/Phex/Aspn/Bglap3/Cnnm4/Dmp1/Fgfr2/Tcirg1/Tmem119/Bmpr1b/Pthlh/Rspo2/Fgfr1/Lgr4/Mgp/Notch1/S1pr1/Wnt11/Dlk1/Eif2ak3/Gja1/Isg15/Otop1/Trpm4/Bmpr2/Cebpb/Comp/Cyp27b1/N…
GO:0001558	regulation of cell growth	428	0.111923	2.15703	0.000186951	0.0115732	0.00995334	Nanos1/Nppb/Tgfb2/Picalm/Abl1/Igfbp7/Sfrp1/Rgs2/Eno1b/Tnfrsf12a/Armc12/Cxcl12/G6pd2/Rab11a/Bst2/Dcstamp/Extl3/Mmp14/Hamp2/Igfbp5/N6amt1/Slit3/Fn1/Frzb/Ptprj/Cirbp/Col14a1/Igf1/Ilk/Mndal/Sdcbp/Sertad2/Syt4/Ahsg/Foxk1/Ostn/Prdm4/Zfp639/Barhl2/Ocm/Serpine2/Tgfb1/Adam17/Cacng7/Ctdp1/Map1b/Sema3c/Agt/Cdkn2d/Cgrrf1/Ei24/Rrad/Sh3glb1/Sin3a/Dact3/Derl2/H3f3a/Enpp1/Gsk3b/Map2k5/Tnc/Adam10/Bdnf/Cd44/Cdc42/…
GO:0018205	peptidyl-lysine modification	349	0.124258	2.25985	0.000198753	0.0121703	0.0104668	Kmt2e/Snca/Pias1/Sumo3/Ezh1/Lcor/Mbip/Crebbp/Lox/Kdm4d/Kmt2a/N6amt1/Actb/Rfpl4b/Sdr16c5/Bloc1s1/Kat6b/P3h4/Snai2/Tgfb1/Eny2/Sin3a/Zzz3/Kdm3a/Setd6/Setmar/Glyr1/Kmt2d/Loxl1/Setd1a/Topors/Wdr5b/Arid5a/Atf2/Ep400/Jarid2/Senp5/Suv39h1/Twist1/Zfp335/Ash1l/Dr1/Dydc1/Lif/Lipt2/Msl1/Wdr5/Atg5/Cxxc1/Ezh2/Ogt/Paxip1/Myod1/Por/Pou5f1/Senp8/Taf2/Uba2/Actl6a/Auts2/Crtc2/Ep300/Hdac10/Hint1/Kat2b/Muc1/Mul1/Myoc…
GO:0048762	mesenchymal cell differentiation	229	0.145231	2.25938	0.000206359	0.012448	0.0107057	Flna/Tgfb2/Tbx20/Cited2/Sfrp1/Ednrb/Tcf21/Msx2/Gcnt2/Bmp2/Rock2/Foxc1/Nkx2-1/Ldlrad4/Efna1/Fn1/Frzb/Lrp6/Sdcbp/Zfp703/Amer1/Snai2/Sox11/Tgfb1/Bambi/Phactr4/Sema3c/Tmem100/Glipr2/Dact3/Osr1/Shh/Vasn/Gsk3b/Sox8/Cdc42/Jag1/Sox9/Tgfbr3l/Twist1/Acvr1/Dicer1/Sema4f/Adipor1/Ezh2/Foxa1/Bmp4/Coro1c/Cyp26a1/Hnrnpab/Pax3/Rgcc/Erg/Fgfr2/Gdnf/Il17rd/Myocd/Plaur/Tgfb1i1/Akna/Gbx2/Nfatc1/Six1/Six2/Smad4/Ddx17/F…
GO:0045444	fat cell differentiation	249	0.137133	2.2438	0.000207237	0.012448	0.0107057	Zbtb16/Arxes1/Sfrp1/Wfdc21/Rgs2/Msx2/Pias1/Fndc3b/Gpx1/Taf8/Cebpd/Bmp2/Ddit3/Runx1t1/Frzb/Nucb2/Pex11a/C1ql4/Igf1/Lrp6/Socs7/Adipoq/Arxes2/Snai2/Tgfb1/Fbn1/Insig1/Ucp1/Id4/Tbl1xr1/Enpp1/Gper1/Gps2/Gsk3b/Inhbb/Mir448/Sox8/Atf2/Fbxo9/Jag1/Napepld/Tmem64/Ffar4/Sult1e1/4932438A13Rik/Adig/Ift88/Socs1/Ep300/Ffar2/Mapk14/Nipbl/Tgfb1i1/Trpv4/Foxo1/Klf4/Six1/Wif1/Wnt1/Dact1/Dio2/Ebf2/Htr2c/Jdp2/Pparg/Sort…
GO:0044089	positive regulation of cellular component biogenesis	500	0.101752	2.06203	0.000211469	0.0125824	0.0108212	Tbx5/Flna/Braf/Atf7ip/Abl1/Synpo2/Snca/Cldn1/Mlst8/Cdk2/Ambra1/Rhoc/Cdc42ep3/Zdhhc1/Pan3/Iqgap1/Drg1/Ccl26/Pik3r1/Tapt1/F2rl1/Slitrk6/Thbs2/Rock2/Agrn/Cxcl13/Cnot1/Trabd2b/Ptprj/S100a10/Stil/Pdcd6ip/Sdcbp/Snap91/Tlr6/Nav3/Tgfb1/Cd24a/Map1b/Slf1/Agt/Ankrd53/Nox4/Sh3glb1/Sin3a/Amigo3/Arpc2/Cav1/Ccl24/Dynll1/Id1/Map4k4/Ccp110/Gsk3b/Il1rapl1/Lpar1/Mien1/Plek/Snx18/Bdnf/Cdc42/Ntrk3/Numa1/P2rx7/Pqbp1/S…
GO:0050730	regulation of peptidyl-tyrosine phosphorylation	252	0.132959	2.2005	0.000219121	0.0129159	0.011108	Abl1/Sfrp1/Mlst8/Bmp6/Il6st/Iqgap1/Cblb/Ptpn2/Agrn/Lilrb4a/Gprc5a/Efna1/Ptprj/Adora1/Igf1/Pdgfrb/Adipoq/Socs5/Tgfb1/Adam17/Cd24a/Il13/Agt/Nox4/Ace/Cav1/Parp9/Plpp3/Ptprz1/Cd300a/Cd44/Grm5/Il6ra/Itgb3/Tlr4/Acvr1/Cbl/Cd36/Gh/Hsf1/Ifnar1/Ighm/Lif/Prkca/Sh2d1b2/Fyn/Jak2/Tec/Epha7/Il3/Rap2c/Socs1/Ccl5/Fgf7/Gdnf/Pdgfb/Ripk2/Cck/Cnot7/Csf3/Ctf2/Il12a/Lilra5/Neurl1a/Prkcd/Trem2/Tsg101/App/Bank1/Clec4n/Cs…
GO:0030324	lung development	218	0.142319	2.19701	0.000223587	0.0130571	0.0112295	Mir302a/Tbx5/Adamts2/Mir302d/Tcf21/Fndc3b/Ptges3/Lox/Man1a2/Srsf6/Mmp14/Tbx2/Nkx2-1/Igfbp5/Ltbp3/Numb/Tshz3/Igf1/Pdgfrb/Nfib/Sox11/Tgfb1/Zic3/Fgfr4/Sim2/Atxn1/Ace/Id1/Man2a1/Shh/Ascl1/Sec24b/Tnc/Cdc42/Ctsh/Numa1/Rbp4/Sox9/Thrb/Dicer1/Gh/Gli3/Lif/Foxa1/Foxp2/Gli1/Srf/Wwp1/Ap3b1/Bmp4/Edn2/Foxp1/Gpsm2/Ift88/Cic/Ep300/Fgf7/Fgfr2/Hoxa5/Myocd/Rc3h2/Aimp2/Foxf1/Pthlh/Rspo2/Wnt7b/Agr2/Atxn1l/Fgf8/Fgfr1/F…
GO:0030071	regulation of mitotic metaphase/anaphase transition	58	0.271781	2.40352	0.000236053	0.0136586	0.0117468	Anapc15-ps/Cdc27/Zw10/Mad2l1bp/Zfp207/Ndc80/Cep192/Xrcc3/Rb1/Riok2/Rb1/Ttk/Cdc23/Mad1l1/Prap1/Cenpe/Anapc4/Cdt1/Mad2l1/Nsmce2/Plk1/Zwilch/Cdc26/Cdk5rap2/Anapc5/Atm/Cdc6/Cul3/Gen1/Pcid2/Bub1b/Tex14/Anapc15/Kntc1/Anapc7/Birc5/Ccnb1/Cdc16/Hecw2/Zwint/Anapc11/Apc/Bub3
GO:0032102	negative regulation of response to external stimulus	374	0.116186	2.16494	0.000243015	0.0139336	0.0119833	Riok3/Gpr17/Prdx2/Dusp1/Gpx1/Gpr18/Pglyrp1/Tspan6/Cst7/Gpx2/Ptpn2/Ctla2a/Oas1f/Cxcl13/Aph1b/Cd200/Nucb2/Adora1/Igf1/Adcyap1/Cask/Cd200r1/Rnf125/Sec14l1/Serping1/Sod1/Adipoq/Fga/Pros1/Serpine2/Socs5/Cd24a/Cd276/Cxcl17/Il13/Npy5r/Sema3c/Thbd/Tspan8/Cnr2/Psg23/Rnf26/Tnfrsf1b/Usp15/Adar/Gper1/Gps2/Slamf8/Thbs1/Cd34/Cd44/Gfer/Ptgis/Rb1/Trib1/Adora2a/Ash1l/C1qtnf3/Ccr1/Fgl2/Il10/Plxna3/Sema4f/Serpinb9f…
GO:0050767	regulation of neurogenesis	443	0.105816	2.04313	0.000245391	0.0139431	0.0119915	Bag1/Braf/Picalm/Tnfrsf12a/Il6st/Cxcl12/Vim/Rab11a/Plag1/Bmp2/Parp6/Zfp488/Fn1/Hook3/Numb/S100a10/Dnm1l/Igf1/Ilk/Nf1/Syt4/Adcyap1/Brinp1/Cask/Snap91/Ocm/Serpine2/Sox11/Tgfb1/Cd24a/Faiml/Map1b/Nptn/Rest/Sema3c/Ache/Atxn1/Sh3glb1/Tnfrsf1b/Ace/Dynlt1b/Id1/Id4/Lta/Man2a1/Qk/Shh/Ascl1/Gper1/Gsk3b/Il1rapl1/Ptprz1/Sox8/Bdnf/Grm5/Ntrk3/Ptn/Zfp335/Aspm/Cyfip1/Dicer1/Gh/Gli3/Lif/Plxna3/Rheb/Sema4f/Bhlhb9/E…
GO:0048771	tissue remodeling	199	0.151588	2.24727	0.000248673	0.0140034	0.0120433	Rspo3/Flna/Eln/Car2/Tgfb2/Sfrp1/Gpr55/Ddr2/Abi3bp/Axl/Dcstamp/Mmp14/Rock2/Foxc1/Igfbp5/Klf6/Ltbp3/Igf1/Lrp6/Nf1/Ahsg/P3h4/Cd24a/Fcgr4/Sema3c/Siglec15/Timp1/Agt/Ctsk/Nox4/Cav1/Enpp1/Gsk3b/Itgb3/Jag1/P2rx7/Ptn/Spp1/Lif/Prkca/Tmem64/Atg5/Ppargc1b/Efna2/Gpr137b/Lepr/Ncdn/Pdk4/Abr/Erg/Gpnmb/Tcirg1/Tmem119/Bax/Acvrl1/Crb1/Csf1r/Cthrc1/Ctss/Fgf8/Itgav/Lgr4/Pparg/Rab3d/S1pr1/Umod/Cyp19a1/Dlk1/Gja1/Itga4/…
GO:0030522	intracellular receptor signaling pathway	205	0.15058	2.2506	0.000252926	0.0141169	0.0121409	Riok3/Cited2/Sfrp1/Tcf21/Ufm1/Trim24/Ptges3/Skp2/Tspan6/Bmp2/Cnot1/Strn3/Igf1/Irgm1/Ppp5c/Rnf125/Sec14l1/Clock/Snai2/Actn4/Cyp26b1/Klf9/Kdm3a/Ncor1/Usp15/Gper1/Gps2/Kmt2d/Trp63/Bdnf/Kdm5d/Lsm14a/Ptgis/Stard10/Thrb/Tlr4/Twist1/Ankrd17/Cry2/Gh/Nfkbia/Cry1/Ezh2/Foxa1/Jak2/Ppargc1b/Rxrg/Tmf1/Alox15/Cyp26a1/Foxp1/Gphb5/Plin5/Ep300/Ncoa1/Ripk2/Rnf14/Slc15a2/Slc15a4/Zfp536/Oasl1/Per1/Rnf34/Ddx17/Pak1/Pp…
GO:0048706	embryonic skeletal system development	134	0.189215	2.44868	0.000266701	0.0147551	0.0126899	Hoxa2/Tgfb2/Scx/Twist2/Tapt1/Chst11/Mmp14/Hoxb5/Deaf1/Wnt9b/Sox11/Med12/Hoxd1/Osr2/Prrx2/Osr1/Shh/Rbp4/Twist1/Gli3/Mmp16/Zeb1/Hoxd10/Tbx15/Bmp4/Nkx3-2/Alx3/Fgfr2/Hoxa5/Nipbl/Pax5/Hoxa6/Hoxd9/Irx5/Myf5/Six1/Six2/Sulf1/Fgf8/Hoxb1/Slc39a3/Axin1/Col11a1/Dlk1/Setd2/Slc2a10/Alx1/Dlx2/Eya1/Fuz/Hoxa1/Hspg2/Mks1/Tbx1/Tulp3/Asxl2/Eif4a3/Hoxb3/Slc39a1/Col1a1/Hoxa11/Hsd17b7/Megf8/Pcsk5/Rdh10/Tfap2a/Xylt1/Hox…
GO:0030098	lymphocyte differentiation	406	0.11093	2.10154	0.000269858	0.0148	0.0127284	Zbtb16/Prdx2/Braf/Abl1/Sfrp1/Ly6d/Ambra1/Gpr18/Pglyrp1/Ifna1/Axl/Ifne/Pik3r1/Mr1/Ptpn2/Cd46/Clec4d/Ctla2a/Hspb1/Itm2a/Mmp14/Pglyrp4/Zfp35/Blm/Il4ra/Lilrb4a/Fzd8/Gm13271/Psmb11/Ptprj/Cd3d/Gimap5/Cr2/Socs5/Tgfb1/Adam17/Cd24a/Cyp26b1/Ifna13/Lmbr1l/Tusc2/Ncor1/Shh/Vnn1/Enpp1/Gadd45g/Gps2/Rhoh/Slamf8/Atf2/Cd44/Dock10/Fbxo7/Fzd9/Il6ra/Sos2/Ap3d1/Cebpg/Dicer1/Fgl2/Gli3/Ighm/Il10/Il15ra/Mertk/Zeb1/Atg5/E…
GO:0046777	protein autophosphorylation	234	0.14325	2.27306	0.000279072	0.0151733	0.0130495	Clk1/Abl1/Csnk1g3/Wnk2/Mob1b/Clk4/Ddr2/Trim24/Iqgap1/Vrk1/Pdgfrb/Adipoq/Tom1l1/Fgfr4/Stk16/Dapk1/Ace/Cav1/Uhmk1/Wnk1/Bmx/Dyrk1b/Enpp1/Gsk3b/Nme2/Eif2ak2/Pim2/Riok2/Grk1/Phka1/Prkca/Calm3/Fyn/Jak2/Map3k11/Prkd1/Tec/Epha7/Rap2c/Ttk/Fgfr2/Gpnmb/Hipk4/Map3k1/Mapk14/Pdgfb/Trpm7/Vrk2/Ephb4/Impact/Mapk7/Prkcd/Stk26/Tnks1bp1/Clk2/Csf1r/Csnk1g2/Fgfr1/Nek2/Pak1/Pak2/Pdgfc/Ptk6/Atg13/Camk2b/Csnk2a1/Eif2ak3/…
GO:0097094	craniofacial suture morphogenesis	17	0.485287	2.34507	0.000287048	0.0154736	0.0133078	Msx2/Mmp14/Insig1/Twist1/Gli3/Mmp16/Bmp4/Fgfr2/Neurog1/Tmem107/Fgf4/Frem1/Foxn3/Megf8/Tifab
GO:1902099	regulation of metaphase/anaphase transition of cell cycle	61	0.276689	2.49999	0.000314288	0.0156245	0.0134375	Anapc15-ps/Cdc27/Mos/Zw10/Mad2l1bp/Zfp207/Ndc80/Cep192/Xrcc3/Rb1/Riok2/Rb1/Ttk/Cdc23/Mad1l1/Prap1/Cenpe/Anapc4/Cdt1/Mad2l1/Nsmce2/Plk1/Zwilch/Cdc26/Cdk5rap2/Anapc5/Atm/Cdc6/Cul3/Gen1/Pcid2/Bub1b/Tex14/Anapc15/Kntc1/Anapc7/Birc5/Ccnb1/Cdc16/Chfr/Hecw2/Zwint/Anapc11/Apc/Bub3/Mapk15/Spdl1
GO:0048701	embryonic cranial skeleton morphogenesis	52	0.294644	2.47664	0.000297333	0.0156245	0.0134375	Hoxa2/Tgfb2/Twist2/Chst11/Mmp14/Wnt9b/Med12/Prrx2/Twist1/Gli3/Mmp16/Tbx15/Bmp4/Alx3/Fgfr2/Nipbl/Pax5/Irx5/Six1/Six2/Fgf8/Slc39a3/Setd2/Dlx2/Fuz/Hoxa1/Tbx1/Tulp3/Eif4a3/Slc39a1/Rdh10/Tfap2a/Ift140/Grhl2/Prrx1/Tgfbr1/Wdr19/Mthfd1l/Nodal/Six4/Tgfbr2/Lhx1/Tgfb3/Ndst1/Runx2
GO:0034332	adherens junction organization	46	0.308716	2.46939	0.000311866	0.0156245	0.0134375	Specc1l/Bmp6/Actb/Hipk1/Numb/Zfp703/Vcl/Cdh6/Plec/Adam10/Cdc42/Cdh11/Cdh8/Numbl/Cdh18/Dchs1/Cdh19/Jam3/Pak2/Cdh24/Abi2/Dlg5/Epha4/Cdh20/Mtss1/Cdh7/Fermt2/Ptpn23/Tbcd/Cdh22/Kifc3/Plekha7/Smad7/Camsap3/Cdh1/Cdh12/Cdh5/Csk
GO:0019646	aerobic electron transport chain	48	-0.326992	-2.4263	0.000317097	0.0156245	0.0134375	Ndufs8/Ndufv1/Uqcrb/Uqcrq/Ndufb9/Sdha/Ndufa8/Park7/Ndufs2/Cox5b/Dnajc15/Ndufs3/Ndufa10/Ndufb8/Uqcrh/Cox4i1/Ndufs1/Ndufs6/Dld/Ndufv2/Sdhc/ND2/Ndufb6/Uqcc3
GO:0051306	mitotic sister chromatid separation	65	0.254479	2.35864	0.000315061	0.0156245	0.0134375	Anapc15-ps/Cdc27/Dis3l2/Zw10/Mad2l1bp/Zfp207/Ndc80/Cep192/Xrcc3/Rb1/Riok2/Rb1/Ttk/Cdc23/Mad1l1/Prap1/Cenpe/Anapc4/Cdt1/Mad2l1/Nsmce2/Plk1/Zwilch/Cdc26/Cdk5rap2/Anapc5/Atm/Cdc6/Cul3/Gen1/Pcid2/Tacc3/Anapc1/Bub1b/Tex14/Anapc15/Kntc1/Anapc7/Birc5/Ccnb1/Cdc16/Cit/Hecw2/Zwint/Anapc11/Apc/Bub3
GO:0006486	protein glycosylation	172	0.166301	2.32437	0.000300184	0.0156245	0.0134375	Ostc/Ost4/Gxylt2/Gfpt2/St3gal5/Krtcap2/Gcnt2/Extl3/Acer2/Alg12/Slc51b/Cog3/Galnt7/Serpina1a/Stt3a/Arfgef1/Lmf1/Tmem258/Fut4/Pomt2/Alg11/Pomk/Slc4a10/Tmem59/B3galnt1/Eogt/B4galt5/Gorasp1/Gxylt1/Ogt/St8sia5/Tusc3/B3gnt8/Dad1/Dolpp1/Npc1/Trak2/Cog7/St3gal6/Tet3/Nus1/St8sia2/B3galt6/Derl3/Dpy19l4/Fut2/Mgat4c/Pgm3/B3gnt6/B4galt7/Serp1/Srd5a3/St8sia4/Tet2/Ube2j1/Fut1/Fut9/Pofut1/Poglut1/Sec1/Slc39a8/St…
GO:0043413	macromolecule glycosylation	172	0.166301	2.32437	0.000300184	0.0156245	0.0134375	Ostc/Ost4/Gxylt2/Gfpt2/St3gal5/Krtcap2/Gcnt2/Extl3/Acer2/Alg12/Slc51b/Cog3/Galnt7/Serpina1a/Stt3a/Arfgef1/Lmf1/Tmem258/Fut4/Pomt2/Alg11/Pomk/Slc4a10/Tmem59/B3galnt1/Eogt/B4galt5/Gorasp1/Gxylt1/Ogt/St8sia5/Tusc3/B3gnt8/Dad1/Dolpp1/Npc1/Trak2/Cog7/St3gal6/Tet3/Nus1/St8sia2/B3galt6/Derl3/Dpy19l4/Fut2/Mgat4c/Pgm3/B3gnt6/B4galt7/Serp1/Srd5a3/St8sia4/Tet2/Ube2j1/Fut1/Fut9/Pofut1/Poglut1/Sec1/Slc39a8/St…
GO:0031348	negative regulation of defense response	219	0.147415	2.26363	0.000312226	0.0156245	0.0134375	Riok3/Gpr17/Gpx1/Pglyrp1/Tspan6/Cst7/Gpx2/Ptpn2/Ctla2a/Oas1f/Cd200/Adora1/Igf1/Adcyap1/Cd200r1/Rnf125/Sec14l1/Serping1/Sod1/Adipoq/Socs5/Cd24a/Cd276/Cxcl17/Il13/Npy5r/Cnr2/Rnf26/Tnfrsf1b/Usp15/Adar/Gper1/Gps2/Slamf8/Cd44/Gfer/Ptgis/Rb1/Adora2a/Ash1l/C1qtnf3/Ccr1/Fgl2/Il10/Serpinb9f/Sh2d1b2/Stat2/Atg5/Ffar4/Rb1/Wfdc1/Ythdf3/Nr1d2/Abr/Arg1/Atg12/Mul1/Oas1a/Rps19/Serpinb9g/Syt11/Tap1/Cck/Cnot7/Crk/F…
GO:0030323	respiratory tube development	221	0.142962	2.19567	0.000306634	0.0156245	0.0134375	Mir302a/Tbx5/Adamts2/Mir302d/Tcf21/Fndc3b/Ptges3/Lox/Man1a2/Srsf6/Mmp14/Tbx2/Nkx2-1/Igfbp5/Ltbp3/Numb/Tshz3/Igf1/Pdgfrb/Nfib/Sox11/Tgfb1/Zic3/Fgfr4/Sim2/Atxn1/Ace/Id1/Man2a1/Shh/Ascl1/Sec24b/Tnc/Cdc42/Ctsh/Numa1/Rbp4/Sox9/Thrb/Dicer1/Gh/Gli3/Lif/Foxa1/Foxp2/Gli1/Srf/Wwp1/Ap3b1/Bmp4/Edn2/Foxp1/Gpsm2/Ift88/Cic/Ep300/Fgf7/Fgfr2/Hoxa5/Myocd/Rc3h2/Aimp2/Foxf1/Pthlh/Rspo2/Wnt7b/Agr2/Atxn1l/Fgf8/Fgfr1/F…
GO:0008406	gonad development	224	0.141324	2.17063	0.000301227	0.0156245	0.0134375	Adam4/Flna/Tgfb2/Gm4787/Cited2/Sfrp1/Prdx4/Tcf21/Bcl2l1/Adam21/Foxc1/Nkx2-1/Bmp15/Jmjd1c/Sf1/Six3/Adcyap1/Ahsg/Sod1/Sprr2d/Adam6b/Tsx/Agt/Hesx1/Fndc3a/Nr2f2/Osr1/Adam39/Fzd4/Rad21l/Sox8/Rbp4/Sox9/Aspm/Dmrt1/Dmrta1/Nanog/Gnrh1/Nhlh2/Tmf1/Bmp4/Edn2/Hnrnpk/Hoxa10/Inha/Sohlh2/Tex11/Fgf7/Pcyt1b/Asmt/Bax/Bmpr1b/Foxl2/Irx5/Kmt2b/Pla2g4a/Smad4/Sry/Adam1b/Fgf8/Icam1/Itgav/Kif18a/Rab13/Rhobtb3/Serpine1/Ari…
GO:0050673	epithelial cell proliferation	452	0.104522	2.04217	0.000316094	0.0156245	0.0134375	Nppb/Tgfb2/Sfrp1/Ednrb/Cldn1/Bmp6/Gpx1/Slurp1/Cxcl12/Serpinb5/Twist2/Col8a1/Ccl26/Prl7a1/Srsf6/Bmp2/Ift57/Tbx2/Chuk/Igfbp5/Adk/Igf1/Lrp6/Nf1/Ngfr/Prl4a1/Sdr16c5/Tacstd2/Zfp703/Agtr1b/Bglap2/Cask/Deaf1/Prl8a1/Tgm1/Bmper/Cflar/Nfib/Prl2b1/Snai2/Sox11/Tgfb1/Adam17/Klf9/Tnmd/Azin1/Dlx5/Osr2/Cav1/Ccl24/Id1/Nr2f2/Osr1/Shh/Map2k5/Prl2c5/Prl7c1/Thbs1/Trp63/Akt3/Atf2/Cd34/Cdc42/Intu/Itgb3/Krt4/Lims2/Ptn/R…
GO:0060485	mesenchyme development	286	0.130616	2.21774	0.000326781	0.0159075	0.0136809	Tbx5/Flna/Tgfb2/Tbx20/Cited2/Sfrp1/Ednrb/Tcf21/Msx2/Scx/Gcnt2/Bmp2/Rock2/Tbx2/Foxc1/Nkx2-1/Nup133/Ldlrad4/Efna1/Fn1/Frzb/Lrp6/Sdcbp/Zfp703/Amer1/Snai2/Sox11/Tgfb1/Bambi/Phactr4/Sema3c/Tmem100/Glipr2/Nkx2-5/Dact3/Osr1/Shh/Vasn/Gsk3b/Sox8/Thbs1/Cdc42/Jag1/Sox9/Tgfbr3l/Twist1/Acvr1/Dicer1/Sema4f/Adipor1/Ezh2/Foxa1/Bmp4/Coro1c/Cyp26a1/Hnrnpab/Pax3/Rgcc/Erg/Fgfr2/Gdnf/Hoxa5/Il17rd/Myocd/Plaur/Tgfb1i1/…
GO:0015711	organic anion transport	348	0.115686	2.11001	0.000327886	0.0159075	0.0136809	Agtr2/Slc38a2/Snca/Rgs2/Mgst1/Slc6a9/Tspo2/Slc1a5/Slc38a6/Gm6614/Adora1/Nf1/Slc51b/Syt4/Slc25a24/Npy5r/Slc16a6/Slc1a4/Slc22a28/Agt/Arl6ip5/Sfxn3/Slc36a2/Slc4a1/Ace/Slc10a2/Slc17a4/Slc1a7/Pla2g2e/Slc4a10/Slc52a2/Slc7a2/Bdnf/Ces1d/Gabbr1/P2rx7/Slc6a13/Stard10/Adora2a/Cd36/Slc25a10/Slc25a32/Slc26a6/Abcg3/Anxa1/Casr/Rgs4/Slc6a20a/Trh/Abcc5/Arg1/Atp8b1/Slc15a4/Slc16a13/Slc1a3/Slc25a14/Cck/Ctns/Mpc2/Pl…
GO:0048704	embryonic skeletal system morphogenesis	98	0.217776	2.50692	0.000331094	0.0159405	0.0137093	Hoxa2/Tgfb2/Twist2/Chst11/Mmp14/Hoxb5/Wnt9b/Sox11/Med12/Osr2/Prrx2/Osr1/Twist1/Gli3/Mmp16/Zeb1/Hoxd10/Tbx15/Bmp4/Alx3/Fgfr2/Hoxa5/Nipbl/Pax5/Hoxa6/Hoxd9/Irx5/Myf5/Six1/Six2/Fgf8/Hoxb1/Slc39a3/Axin1/Col11a1/Setd2/Alx1/Dlx2/Eya1/Fuz/Hoxa1/Hspg2/Tbx1/Tulp3/Asxl2/Eif4a3/Hoxb3/Slc39a1/Hoxa11/Megf8/Rdh10/Tfap2a/Hoxa3/Hoxb6/Men1/Hoxb2/Ift140/Grhl2/Hoxb8/Prrx1/Tgfbr1/Wdr19/Hoxb7/Hoxd11/Mthfd1l/Nodal/Six4…
GO:0050769	positive regulation of neurogenesis	288	0.130325	2.22149	0.000342128	0.016347	0.0140589	Bag1/Braf/Picalm/Tnfrsf12a/Il6st/Cxcl12/Vim/Rab11a/Plag1/Bmp2/Parp6/Zfp488/Fn1/Numb/Dnm1l/Igf1/Ilk/Cask/Snap91/Ocm/Serpine2/Sox11/Tgfb1/Faiml/Map1b/Nptn/Ache/Atxn1/Sh3glb1/Tnfrsf1b/Ace/Lta/Man2a1/Qk/Shh/Ascl1/Gper1/Gsk3b/Il1rapl1/Ptprz1/Sox8/Bdnf/Grm5/Ntrk3/Ptn/Zfp335/Aspm/Cyfip1/Dicer1/Gh/Gli3/Lif/Plxna3/Rheb/Bhlhb9/Gdi1/Itpka/Srf/Numbl/Rgs14/Spen/Spint1/Fzd3/Golga2/Prpf19/Xrcc5/Fxn/Neurl1a/Plxn…
GO:0051304	chromosome separation	97	0.218337	2.47333	0.000347142	0.0163502	0.0140617	Anapc15-ps/Csnk2a2/Cdc27/Mos/Dis3l2/Zw10/Ercc4/Mad2l1bp/Zfp207/Ndc80/Cep192/Xrcc3/Ncapg/Numa1/Rb1/Riok2/Smc2/Smarcad1/Rb1/Tex11/Ttk/Espl1/M1ap/Top2a/Cdc23/Mad1l1/Prap1/Cenpe/Anapc4/Cdt1/Csnk2a1/Mad2l1/Ncapd2/Nsmce2/Plk1/Zwilch/Cdc26/Cdk5rap2/Anapc5/Atm/Cdc6/Cul3/Gen1/Pcid2/Tacc3/Top3a/Anapc1/Bub1b/Slx4/Tex14/Anapc15/Hfm1/Kntc1/Mus81/Anapc7/Birc5/Ccnb1/Cdc16/Chfr/Cit/Hecw2/Zwint/Anapc11/Apc/Bub3/M…
GO:0045137	development of primary sexual characteristics	228	0.140481	2.19427	0.000347381	0.0163502	0.0140617	Adam4/Flna/Tgfb2/Gm4787/Cited2/Sfrp1/Prdx4/Tcf21/Bcl2l1/Adam21/Foxc1/Nkx2-1/Bmp15/Jmjd1c/Sf1/Six3/Adcyap1/Ahsg/Sod1/Sprr2d/Adam6b/Tsx/Agt/Hesx1/Fndc3a/Nr2f2/Osr1/Adam39/Fzd4/Rad21l/Sox8/Rbp4/Sox9/Aspm/Dmrt1/Dmrta1/Nanog/Gnrh1/Nhlh2/Tmf1/Bmp4/Edn2/Hnrnpk/Hoxa10/Inha/Sohlh2/Tex11/Fgf7/Pcyt1b/Asmt/Bax/Bmpr1b/Dach1/Foxl2/Irx5/Kmt2b/Pla2g4a/Smad4/Sry/Adam1b/Fgf8/Icam1/Itgav/Kif18a/Rab13/Rhobtb3/Serpin…
GO:0007264	small GTPase mediated signal transduction	410	0.107756	2.04574	0.00036309	0.016963	0.0145887	Gpr17/Bnip2/Tgfb2/Rab39/Abl1/Gpr55/Spry4/Rhoc/Cdc42ep3/Rabif/Gpr18/Rnd3/Gpr4/F2rl1/Rock2/Col1a2/Chuk/Nucb2/Gpr35/Igf1/Nf1/Ngfr/Ralgapb/Rhog/Sdcbp/Agtr1b/Nradd/Pdgfrb/Hacd3/Net1/Arfgef1/Chm/Phactr4/Rras/Arhgap42/Dennd4c/Rhob/Rhov/Dynlt1b/Map4k4/Ralgapa1/Gm266/Lpar1/Rhoh/Arhgap32/Cdc42/Dock10/Sos2/Cbl/Cyfip1/Dennd4a/Gm5127/Ppp2cb/Rasa3/Rheb/Arfgef2/Arhgap26/Arhgef7/Gdi1/Kif14/Lpar4/Ogt/Prkd1/Rerg/C…
GO:2001014	regulation of skeletal muscle cell differentiation	29	0.381712	2.4696	0.000373958	0.0173423	0.0149149	Mir669a-1/Mir669a-2/Mir669a-10/Mir669a-4/Mir669a-5/Mir669a-6/Mir669a-7/Mir669a-8/Mir669a-9/Mir669a-3/Klhl41/Cyp26b1/S100b/Nr1d2/Myocd/Six1/Ddx17/Akirin1/Tbx1/Capn3
GO:0050808	synapse organization	469	0.10462	2.05778	0.000391967	0.0180448	0.0155191	Flna/Sorbs2/Picalm/Abl1/Snca/Lgi2/2610042L04Rik/Chmp2b/Pik3r1/Slitrk6/Thbs2/Rock2/Agrn/Actb/Efna1/Numb/Cbln3/Dnm1l/Sdcbp/Cask/Snap91/Zfp804a/C1qa/Nptn/Pmp22/Rest/Ache/Amigo3/Gpc6/Gsk3b/Il1rapl1/Magi2/Nptx1/Ntng1/Tnc/Adam10/Bdnf/Cdc42/Chrnb2/Cnksr2/Dock10/Fzd9/Grm5/Ntrk3/Ptn/Cyfip1/Il10/Lmx1a/Prkca/Rheb/Sez6l/Tuba1a/Adgrl1/Arhgef7/Bhlhb9/C1qb/Fyn/Glrb/Itpka/Klk8/P2rx2/Pgrmc1/Sez6l2/Slitrk3/Tpbg/Ab…
GO:0010965	regulation of mitotic sister chromatid separation	62	0.271994	2.45633	0.000408292	0.0185498	0.0159534	Anapc15-ps/Cdc27/Zw10/Mad2l1bp/Zfp207/Ndc80/Cep192/Xrcc3/Rb1/Riok2/Rb1/Ttk/Cdc23/Mad1l1/Prap1/Cenpe/Anapc4/Cdt1/Mad2l1/Nsmce2/Plk1/Zwilch/Cdc26/Cdk5rap2/Anapc5/Atm/Cdc6/Cul3/Gen1/Pcid2/Tacc3/Anapc1/Bub1b/Tex14/Anapc15/Kntc1/Anapc7/Birc5/Ccnb1/Cdc16/Cit/Hecw2/Zwint/Anapc11/Apc/Bub3
GO:0097485	neuron projection guidance	248	0.138267	2.26481	0.00041176	0.0185498	0.0159534	Hoxa2/Tgfb2/Cxcl12/Neurog2/Apbb2/Boc/Agrn/Nkx2-1/Slit3/Efna1/Ngfr/Rhog/Nfib/Ocm/Nptn/Sema3c/Dlx5/Myot/Shh/Rhoh/Alcam/Arx/Bdnf/Cyfip1/Enah/Gli3/Lmx1a/Plxna3/Pou4f3/Ptch1/Sema4f/Draxin/Efna2/Epha7/Foxp1/Klf7/Chn1/Fzd3/Gdnf/Nova2/Usp33/Bmpr1b/Ephb4/Gbx2/Matn2/Plxna4/Rtn4r/Smad4/Unc5c/Wnt7b/App/Csf1r/Fezf2/Fgf8/Lgr4/Notch1/Plxna2/Plxnb1/Vax1/Ythdf1/Atoh1/Cdk5r1/Efna4/Epha3/Ephb3/Etv1/Foxg1/Mycbp2/Myh…
GO:0061138	morphogenesis of a branching epithelium	226	0.141883	2.21538	0.000410587	0.0185498	0.0159534	Rspo3/Agtr2/Tbx20/Abl1/Sfrp1/Pkd1/Tcf21/Msx2/Fat4/Cxcl12/Clic4/Fem1b/Fkbpl/Bmp2/Mmp14/Tbx2/Igf1/Ilk/Lrp6/Tacstd2/Agtr1b/Wnt9b/Snai2/Tgfb1/Sema3c/Agt/Shh/Sox8/Tnc/Trp63/Cd44/Ctsh/Sox9/Acvr1/Dicer1/Gli3/Il10/Ptch1/Btrc/Foxa1/Kdm5b/Srf/Adamts16/Bmp4/Casr/Spint1/Tmem59l/Fgf7/Fgfr2/Gdnf/Hnf1b/Hoxa5/Pdgfb/Dchs1/Foxf1/Gbx2/Hoxb13/Nfatc1/Rspo2/Six1/Six2/Smad4/Sulf1/Wnt1/Csf1/Fgf8/Fgfr1/Fzd5/Hhip/Lgr4/Llg…
GO:0001933	negative regulation of protein phosphorylation	326	0.117454	2.0503	0.00042554	0.0190346	0.0163703	Bag1/Abl1/Sfrp1/Snca/Rgs2/Spry4/Dusp1/Pkia/2610042L04Rik/Slfn1/Cblb/Ube2b/Ptpn2/Bmp2/Hspb1/Ptprb/Lilrb4a/Gprc5a/Ldlrad4/Actb/Ppp4r2/Ptprj/Igf1/Ilk/Lrp6/Nf1/Pmepa1/Inpp5k/Ppp5c/Adipoq/Plec/Socs5/Tgfb1/Paqr3/Agt/Cav1/Nr2f2/Prkar2b/Adar/Enpp1/Gadd45g/Gsk3b/Klhl31/Plpp3/Cd300a/Fbxo7/Ntrk3/Rb1/Trib1/Twist1/Adora2a/Cbl/Cdkn1b/Gnaq/Prkca/Uchl1/Adarb1/Cdkn1a/Ctdspl/Igfbp3/Ogt/Pip5kl1/Rb1/Bmp4/Coro1c/Gadd…
GO:0090630	activation of GTPase activity	94	0.219582	2.45272	0.000430231	0.0191089	0.0164342	Cxcl13/Ralgapb/Rhog/Tbck/Ect2/Arhgap42/Tbc1d17/Rabgap1l/Ntrk3/Coro1c/Rundc1/Abr/Tbc1d5/Crk/Sipa1/Apc2/Tbc1d15/Tbc1d22a/Bcas3/Evi5/Rasgrp1/Tbc1d13/Garnl3/Rap1gap2/Rapgef1/Tbc1d22b/Tbc1d8/Tiam2/Arhgap24/Dock7/Gmip/Grtp1/Slc27a4/Bcr/Gpr65/Nedd9/Sipa1l3/Arhgap22/Arhgef16/Arhgef19/Pip5k1a/Rap1gap/Rasgrf1/Sgsm2/Sgsm3/Tbc1d12/Tbc1d7/Iqsec3/Rcc2/Sgsm1/Tbc1d14/Tsc1/Ptk2b/Scrib/Tbc1d10a/Tbc1d10b/Usp6nl/Arh…
GO:0007411	axon guidance	247	0.137796	2.23846	0.000438734	0.019272	0.0165745	Hoxa2/Tgfb2/Cxcl12/Neurog2/Apbb2/Boc/Agrn/Nkx2-1/Slit3/Efna1/Ngfr/Rhog/Nfib/Ocm/Nptn/Sema3c/Dlx5/Myot/Shh/Rhoh/Alcam/Arx/Bdnf/Cyfip1/Enah/Gli3/Lmx1a/Plxna3/Pou4f3/Ptch1/Sema4f/Draxin/Efna2/Epha7/Foxp1/Klf7/Chn1/Fzd3/Gdnf/Nova2/Usp33/Bmpr1b/Ephb4/Gbx2/Matn2/Plxna4/Rtn4r/Smad4/Unc5c/Wnt7b/App/Csf1r/Fezf2/Fgf8/Lgr4/Notch1/Plxna2/Plxnb1/Vax1/Ythdf1/Atoh1/Cdk5r1/Efna4/Epha3/Ephb3/Etv1/Foxg1/Mycbp2/Myh…
GO:0061448	connective tissue development	271	0.131128	2.20772	0.000440013	0.019272	0.0165745	Zbtb16/Tgfb2/Acan/Bgn/Pkd1/Bmp6/Msx2/Bmp3/Lox/Scx/Gpr4/Tapt1/Chst11/Bmp2/Frzb/Ltbp3/Cytl1/Igf1/Lrp6/Amer1/Pdgfrb/Cflar/Cr2/Nfib/Snai2/Tgfb1/Chsy1/Ctsk/Mir140/Osr2/Prrx2/C3ar1/Id4/Osr1/Tbl1xr1/Dyrk1b/Enpp1/Nppc/Scube2/Sox8/Thbs1/Arid5a/Atf2/Il6ra/Itgb3/Rb1/Slc39a13/Smad5/Sox9/Thrb/Adamts12/Dicer1/Gli3/Prkca/Zeb1/Creb3l2/Foxa1/Otor/Paxip1/Rb1/Snx19/Srf/Stc1/4932438A13Rik/Bmp4/Klf7/Nkx3-2/Por/Ep300/…
GO:0031099	regeneration	143	0.176936	2.31926	0.000443366	0.0192849	0.0165856	Flna/Braf/Gpx1/Ezh1/Cxcl12/Myf6/Fkbp1b/Igf1/Upf2/Cflar/Ocm/Tgfb1/Adam17/Ace/Igsf10/Enpp1/Tnc/9630013A20Rik/Bdnf/Cxcl5/Fzd9/Gfer/Ntrk3/Ptn/Apoa2/Bcl9/Cdkn1b/Dicer1/Lif/Cdkn1a/Ezh2/Gli1/Jak2/Klk8/Reg1/Tec/Anxa1/Cd9/Myod1/Ifrd1/Mapk14/Klf4/Matn2/Rtn4r/Synb/Synb/Wnt1/Inpp5f/Lgr6/Rgma/Serpine1/Akirin1/Apoa1/Dusp10/Erbb4/Gja1/Kpna1/Cebpb/Epha4/Hopx/Lifr/Lrig2/Capn3/Fas/Lrp1/Mustn1/Ninj1/Ptprs/Gata1/Mir…
GO:0030111	regulation of Wnt signaling pathway	304	0.121083	2.08008	0.000449036	0.0193977	0.0166826	Rspo3/Abl1/Sfrp1/Rbms3/Csnk1g3/Wnk2/Zranb1/Pfdn5/Ube2b/Bmp2/Ddit3/Tmem170b/Dkk2/Trabd2b/Frzb/Gsdma3/Ilk/Lrp6/Six3/Usp34/Zfp703/Amer1/Reck/Snai2/Tgfb1/Bambi/Lmbr1l/Znrf3/Dlx5/Nkx2-5/Cav1/Dact3/Lypd6/Shh/Tbl1xr1/Wnk1/Dkk3/Fzd4/Gsk3b/Plpp3/Tle3/Frat1/Fzd9/Mdfic/Sox9/Tsku/Wls/Aspm/Gli3/Gnaq/Lmx1a/Tmem64/Tnks2/Btrc/Gli1/Sox30/Tpbg/2210016L21Rik/Ccar2/Draxin/Sfrp5/Sox7/Usp47/Amfr/Csnk1e/Fgfr2/Foxl1/Hnf…
GO:0032233	positive regulation of actin filament bundle assembly	65	0.247582	2.29472	0.000471193	0.0200798	0.0172693	Flna/Braf/Abl1/Synpo2/Rhoc/Rock2/S100a10/Nox4/Id1/Lpar1/Plek/Cdc42/Rgcc/Sorbs3/Sdc4/Pak1/Wnt11/Apoa1/Limk1/Evl/Rhoa/Tpm1/Mtss1/Rac1/Sh3pxd2b/Fermt2/Rapgef3/Tac1/Gpr65/Prkcq/Swap70/Vil1/Arhgef10l/Bag4/Pdlim4/Synpo/Tgfbr1/Wnt4/Limch1/Tesk1/Tsc1/Pfn3/Pxn/Tgfb3/Cx3cl1/Kiss1r/Mtor/Fhod1/Synpo2l/Epha1/Myoc/Pfn1/Pfn2/Serpinf2/Smad3/Arhgef15/Itgb1bp1/Nf2/Arhgef5/Arhgef10/Cd47/Ppm1e/Ccdc88a
GO:0033044	regulation of chromosome organization	193	0.151685	2.22872	0.000469242	0.0200798	0.0172693	Anapc15-ps/Atf7ip/Cdk2/Rnf4/Ten1/Hnrnpa2b1/Cdc27/Mos/Ino80c/Wdhd1/Zw10/Pot1a/Slf1/Ercc4/Mad2l1bp/Sin3a/Zfp207/H3f3a/Hnrnpd/Ndc80/Setmar/Smg5/Cep192/Rmi2/Xrcc3/Ino80d/Ncapg/Numa1/Rb1/Riok2/Smc2/Tfpt/Tnks2/Atf7ip2/Pinx1/Rb1/Dcp2/Ttk/Actl6a/Rtel1/Top2a/Wapl/Xrcc5/Cct3/Cdc23/Gnl3l/Mad1l1/Morc2a/Prap1/Sfpq/Cenpe/Hdac8/Nabp2/Nek2/Nfrkb/Pot1b/Anapc4/Cdt1/Mad2l1/Ncapd2/Nsmce2/Plk1/Smc5/Zwilch/Cdc26/Cdk5r…
GO:0033688	regulation of osteoblast proliferation	27	0.386483	2.37256	0.000497469	0.0209169	0.0179892	Fbln5/Abl1/Sfrp1/Bmp2/Npr3/Gsk3b/Sox8/Eif2ak2/Itgb3/Tmem119/Cthrc1/Itgav/Plxnb1/Rhoa/Ltf/Ahr/Gata1/Grem1/Atraid/Bcl2/Nell1/Igf1r/Mn1/Tnn
GO:0099173	postsynapse organization	196	0.15137	2.2301	0.000495682	0.0209169	0.0179892	Sorbs2/Chmp2b/Rock2/Agrn/Actb/Efna1/Numb/Dnm1l/Cask/Zfp804a/Il1rapl1/Magi2/Nptx1/Adam10/Cdc42/Cnksr2/Dock10/Fzd9/Ntrk3/Ptn/Rheb/Arhgef7/Bhlhb9/Fyn/Glrb/Itpka/Slitrk3/Abhd17b/Epha7/Hnrnpk/Sorbs1/Abhd17c/Cttn/Gdnf/Zdhhc15/Cript/Lhfpl4/Tanc2/Trem2/App/Dip2a/Kif1a/Vhl/Wasf2/Baiap2/Camk2b/Cdk5r1/Ephb3/Myh10/Pick1/Stau2/Wasl/Abi2/Cel/Epha4/Fcgr2b/Lrrtm4/Mfn1/Mtmr2/Ndrg2/Nos1ap/Rph3a/Slc7a11/Chrdl1/Dtnb…
GO:0032231	regulation of actin filament bundle assembly	108	0.201378	2.39879	0.000509659	0.0212876	0.0183079	Flna/Braf/Abl1/Synpo2/Rhoc/Pik3r1/Rock2/S100a10/Tacstd2/Inpp5k/Kank4/Nox4/Id1/Lpar1/Plek/Cdc42/Pik3r2/Rgcc/Sorbs3/Tmeff2/Dlc1/Map3k1/Sdc4/Arhgap6/Pak1/Pak2/Rhpn1/S1pr1/Wasf2/Wnt11/Apoa1/Clasp2/Limk1/Evl/Rhoa/Tpm1/Frmd7/Mtss1/Rac1/Sh3pxd2b/Fermt2/Kank2/Rapgef3/Shank1/Tac1/Gpr65/Prkcq/Swap70/Vil1/Arhgap28/Arhgef10l/Bag4/Cfl1/Pdlim4/Phldb2/Ptger4/Rhpn2/Synpo/Tgfbr1/Wnt4/Limch1/Met/Tesk1/Tsc1/Arap1/A…
GO:0042775	mitochondrial ATP synthesis coupled electron transport	60	-0.295247	-2.4314	0.000515008	0.0213113	0.0183284	Ndufs8/Ndufv1/Uqcrb/Uqcrq/Ndufb9/Sdha/Ndufa8/Park7/Ndufs2/Cox5b/Dnajc15/Ndufs3/Coq7/Ndufa10/Ndufb8/Coa6/Ndufv3/Uqcrh/Cox4i1/Ndufs1/Ndufs6/Dld/Ndufv2/Sdhc/ND2/Ndufb6/Uqcc3/Ndufa12
GO:0048588	developmental cell growth	259	0.130985	2.19417	0.000516986	0.0213113	0.0183284	Agtr2/Sorbs2/Picalm/Abl1/Rgs2/Ndn/Tnfrsf12a/Iqgap1/Cxcl12/G6pd2/Rab11a/Hamp2/Slit3/Fn1/Col14a1/Igf1/Ilk/Syt4/Arih2/Ostn/Vcl/Barhl2/Ocm/Cacng7/Ctdp1/Map1b/Sema3c/Agt/Sh3glb1/Sin3a/Gsk3b/Kmt2d/Bdnf/Ntrk3/Sox9/Cyfip1/Dclk1/G6pdx/Plxna3/Pou4f3/Sema4f/Gdi1/Reg1/Srf/Draxin/Edn2/Epha7/Foxp1/Hnrnpk/Rgs4/Auts2/Cttn/Ifrd1/Mul1/Myocd/Cobl/Fstl4/Fxn/Impact/Plaa/Plxna4/Rtn4r/St8sia2/App/Csf1r/Llph/Nrn1/Pak1/R…
GO:0042773	ATP synthesis coupled electron transport	61	-0.28728	-2.38575	0.000549069	0.0223418	0.0192146	Ndufs8/Ndufv1/Uqcrb/Uqcrq/Ndufb9/Sdha/Ndufa8/Park7/Ndufs2/Cox5b/Dnajc15/Ndufs3/Coq7/Ndufa10/Ndufb8/Coa6/Ndufv3/Uqcrh/Cox4i1/Ndufs1/Ndufs6/Dld/Ndufv2/Sdhc/ND2/Ndufb6/Uqcc3/Ndufa12
GO:0030199	collagen fibril organization	57	0.262784	2.33226	0.00054847	0.0223418	0.0192146	Cyp1b1/Tgfb2/Acan/Adamts2/Ddr2/Lox/Scx/Dpt/Col1a2/Foxc1/Col14a1/Nf1/P3h4/Tnxb/Loxl1/Rb1/Adamts12/Rb1/Anxa2/Efemp2/Col11a1/Fkbp10/Loxl3/Comp/Crtap/Mmp11/Col1a1/Grem1/Sfrp2/Col3a1/Lum/Optc/Adamts14/Col5a1/Ext1/Pxdn/Col11a2/Colgalt1/P3h1/Tgfbr1/Col13a1/Mia3/Mkx/Vipas39/Adamts7
GO:0070167	regulation of biomineral tissue development	95	0.212352	2.37784	0.000584663	0.0231917	0.0199455	Ifitm5/Bmp6/Sgms2/Atf4/Ddr2/Fbn2/Bmp2/Ano6/Ltbp3/Ahsg/Bglap2/Ostn/Kl/Tgfb1/Cd276/Osr2/Osr1/Enpp1/Bmp2k/Fzd9/P2rx7/Ptn/Sox9/Suv39h1/Twist1/Acvr1/Ccr1/Dicer1/Bglap/Bmp4/Aspn/Bglap3/Dmp1/Tmem119/Bmpr1b/Mgp/Notch1/S1pr1/Gja1/Isg15/Trpm4/Bmpr2/Cebpb/Comp/Cyp27b1/Nfe2/Asxl2/Notum/Pth/Acvr2b/Fgf23/Gata1/Grem1/Mepe/Srgn/Tfap2a/Acvr2a/Atraid/Nell1/Omd/Pkdcc/Fgfr3/Hey1/Wnt4/Amtn/Gpm6b/Mia3/Wnt6/Adgrv1/Nos3…
GO:0007156	homophilic cell adhesion via plasma membrane adhesion molecules	102	0.2004	2.31273	0.000579142	0.0231917	0.0199455	Fat4/Cdh6/Nptn/Myot/Pcdh20/Pcdhb6/Cdh11/Cdh8/Palld/Dchs1/Tenm3/Dsg1b/Dsg1c/Amigo2/Cdh17/Cdh24/Cdhr2/Fat3/Pcdh15/Cdhr3/Dsg3/Pcdhb14/Pvr/Cdh16/Cdh20/Cdh26/Ceacam1/Dsg4/L1cam/Pcdh1/Pcdhb18/Ret/Cdh7/Igsf21/Pcdh10/Ptpn23/Sdk2/Cntn6/Pcdhb8/Robo2/Sdk1/Clstn2/Dsc1/Bsg/Cdh15/Cdh22/Celsr2/Celsr3/Cntn5/Dscam/Dsg1a/Igsf9b/Pcdh8/Ptprt/Cadm1/Cdh3/Pcdh19/Pik3cb/Plxnb2/Cdh1/Cdh12/Cdh23/Cdh5/Ceacam2/Clstn1/Dsc2/I…
GO:0010563	negative regulation of phosphorus metabolic process	428	0.103693	1.99841	0.000583037	0.0231917	0.0199455	Bag1/Tgfb2/Abl1/Sfrp1/Snca/Rgs2/Spry4/Dusp1/Ddr2/Iqgap1/Pkia/2610042L04Rik/Slfn1/Cblb/Ube2b/Fkbp1b/Ptpn2/Bmp2/Hspb1/Ptprb/Rock2/Lilrb4a/Gprc5a/Ldlrad4/Actb/Ppp4r2/Ptprj/Igf1/Ilk/Lrp6/Nf1/Pmepa1/Inpp5k/Ppp5c/Adipoq/Plec/Socs5/Tgfb1/Mastl/Paqr3/Agt/Atxn1/Cdkn2d/Slc4a1/Cav1/Dynll1/Ncor1/Nr2f2/Prkar2b/Wnk1/Adar/Enpp1/Gadd45g/Gsk3b/Klhl31/Plek/Plpp3/Ppp1r36/Cd300a/Fbxo7/Irs2/Ntrk3/Rb1/Trib1/Twist1/Ado…
GO:0045936	negative regulation of phosphate metabolic process	428	0.103693	1.99841	0.000583037	0.0231917	0.0199455	Bag1/Tgfb2/Abl1/Sfrp1/Snca/Rgs2/Spry4/Dusp1/Ddr2/Iqgap1/Pkia/2610042L04Rik/Slfn1/Cblb/Ube2b/Fkbp1b/Ptpn2/Bmp2/Hspb1/Ptprb/Rock2/Lilrb4a/Gprc5a/Ldlrad4/Actb/Ppp4r2/Ptprj/Igf1/Ilk/Lrp6/Nf1/Pmepa1/Inpp5k/Ppp5c/Adipoq/Plec/Socs5/Tgfb1/Mastl/Paqr3/Agt/Atxn1/Cdkn2d/Slc4a1/Cav1/Dynll1/Ncor1/Nr2f2/Prkar2b/Wnk1/Adar/Enpp1/Gadd45g/Gsk3b/Klhl31/Plek/Plpp3/Ppp1r36/Cd300a/Fbxo7/Irs2/Ntrk3/Rb1/Trib1/Twist1/Ado…
GO:0001763	morphogenesis of a branching structure	245	0.135799	2.18103	0.000591309	0.0233087	0.0200462	Rspo3/Agtr2/Tbx20/Abl1/Sfrp1/Pkd1/Tcf21/Msx2/Fat4/Cxcl12/Clic4/Fem1b/Fkbpl/Bmp2/Mmp14/Tbx2/Igf1/Ilk/Lrp6/Tacstd2/Agtr1b/Wnt9b/Snai2/Tgfb1/Sema3c/Agt/Shh/Sox8/Tnc/Trp63/Cd44/Ctsh/Rere/Sox9/Acvr1/Dicer1/Gli3/Il10/Ptch1/Btrc/Cpe/Foxa1/Kdm5b/Srf/Adamts16/Bmp4/Casr/Epha7/Hnrnpk/Spint1/Tmem59l/Fgf7/Fgfr2/Gdnf/Hnf1b/Hoxa5/Pdgfb/Dchs1/Foxf1/Gbx2/Hoxb13/Nfatc1/Rspo2/Six1/Six2/Smad4/Sulf1/Wnt1/Csf1/Fgf8/Fg…
GO:0007159	leukocyte cell-cell adhesion	353	0.112355	2.06138	0.000602625	0.0236072	0.0203029	Zbtb16/Prdx2/Ccl28/Ambra1/S100a8/Il6st/Cxcl12/Slfn1/Cblb/S100a9/Pdcd1lg2/Ptpn2/Cd46/Gm9733/Hspb1/Zfp35/Blm/Il4ra/Lilrb4a/Pde5a/Adk/Igf1/Gimap5/Cd59b/Socs5/Tgfb1/Cd24a/Cd276/Fut4/Icosl/Ildr2/Slc4a1/Cav1/Glmn/Shh/Vnn1/Wnk1/H2-Ob/Rhoh/Thbs1/Cd300a/Cd44/Cd55/Spta1/Adora2a/Ap3d1/Fgl2/Gli3/H2-Eb2/Egr3/Gnrh1/Gp1ba/Jak2/Tnfsf13b/Vsir/Anxa1/Ap3b1/Bmp4/Btn1a1/Ccl19/Laptm5/Socs1/Zc3h12d/Arg1/Ccl5/Cd83/Gpnmb…
GO:0006644	phospholipid metabolic process	342	0.115716	2.08386	0.000610205	0.0237566	0.0204314	Prdx6b/Snca/Sgms2/Chrm5/Pik3r1/Ttc7b/Rab38/Crls1/Nkx2-1/Far1/Abca8a/Dgka/Socs7/Inpp5k/Pdgfrb/Serinc3/Socs5/Gpcpd1/Sh3glb1/Lpcat4/Capn2/Pign/Pla2g2e/Plek/Plpp3/Tmem150a/Hexb/Napepld/Ocrl/Apoa2/Mtmr10/Plcd1/Sptlc1/Itpka/Lyst/Mtmr9/Pip5kl1/Serinc4/Alox15/Gdpd1/Pigc/Pik3r2/Pla2g2a/Socs1/Abhd8/Aspg/Enpp7/Fam126b/Fgf7/Impa1/Pcyt1b/Pdgfb/Pik3c2a/Plpp6/Pnpla6/Socs6/Abca8b/Dpm2/Ip6k3/Itpkc/Mtmr3/Naaa/Nus1…
GO:0048659	smooth muscle cell proliferation	175	0.152169	2.13404	0.000615309	0.0238083	0.0204759	Nppb/Cnn1/Hpgd/Ddr2/Skp2/Pik3r1/Bmp2/Ddit3/Igfbp5/Sf1/Shc1/Igf1/Ilk/P2ry6/Pdgfrb/Rgs5/Adipoq/Tgfb1/Il13/Npy5r/Ogn/Agt/Npr3/C3ar1/Cav1/S1pr2/Enpp1/Gper1/Gsk3b/Thbs1/Il6ra/Itgb3/Tlr4/Trib1/Cdkn1b/Gnaq/Il10/Prkca/Cdkn1a/Igfbp3/Jak2/Rps6kb1/Bmp4/Foxp1/Prkg1/Ccl5/Fgfr2/Myocd/Nox1/Pdgfb/Vipr2/Xrcc5/Gna12/Hdac4/Il12a/Klf4/Ang6/Efemp2/Il12b/Itga2/Pak1/Pparg/Ptgir/S1pr1/Calcrl/Cyba/Drd4/Fgf2/Nqo2/Pik3ca/B…
GO:0071375	cellular response to peptide hormone stimulus	254	0.131751	2.18565	0.000622187	0.0239276	0.0205785	Car2/Cdk2/Pik3r1/Ptpn2/Rock2/Shc1/Nucb2/Ptprj/Igf1/Socs7/Agtr1b/Ahsg/Bglap2/Inpp5k/Adipoq/Kl/Pde3b/Agt/Dennd4c/Insig1/Lmbrd1/Cav1/Echdc3/Enpp1/Gper1/Gsk3b/Inhbb/Adcy6/Akt3/Cpeb2/Irs2/Mzb1/Rb1/Cyfip1/Gh/Hsf1/Prkca/Rab8a/Adipor1/Jak2/Ogt/Rb1/Rps6kb1/Slc26a6/Anxa5/Bglap/Hnrnpk/Irs1/Irs3/Nucks1/Pdk4/Pik3r2/Rab8b/Slc30a10/Socs1/Sorbs1/Bglap3/C2cd5/Kat2b/Prkaa1/Actn2/Crhbp/Crhr1/Crk/Foxo1/Nfkb1/Pck2/Pi…
GO:0043648	dicarboxylic acid metabolic process	79	-0.249898	-2.30383	0.000652185	0.0249293	0.0214399	Me2/Shmt1/Tat/Aadat/Acot4/Acot8/Atcay/Folr1/Got1l1/Me1/Mthfd1l/Nr1h4/Htt/D2hgdh/Mdh1b/Prodh2/Sdhb/Asl/Atic/Gls2/Acly/Aldh18a1/Aldh4a1/Gls/Suclg1/Acmsd/Acsf3/Gad2/Dlst/Fh1/Ogdhl/Aasdhppt/Haao/Idh1/Kmo/Me3/Mthfd1/Csl/Qprt/Shmt2/Aldh5a1/Grhpr/Sdha/Mrps36/Oat/Sucla2/Adssl1/Mdh1/Nit2/Ddo/Dhfr/Idh3b/Cs/Dld/Phyh/Ogdh/Idh3a/Adhfe1/Got1/Got2/Idh3g
GO:0001822	kidney development	315	0.119082	2.05591	0.000661063	0.0251164	0.0216009	Zbtb16/Agtr2/Itga8/Tgfb2/Sfrp1/Ednrb/Pkd1/Tcf21/Bmp6/Cat/Fat4/Nup160/Gpr4/Aqp2/Bmp2/Foxc1/Nup133/Tshz3/Ilk/Nf1/Tacstd2/Agtr1b/Amer1/Pdgfrb/Wnt9b/Adipoq/Bmper/Cflar/Pygo1/Tgfb1/Cd24a/Fbn1/Agt/Osr2/Pds5a/Ace/C3ar1/Osr1/Shh/Enpp1/Sox8/Bdnf/Cd44/Gsta3/Il6ra/Itgb3/Jag1/Smad5/Sox9/Spp1/Gli3/Lif/Nid1/Ptch1/Rrm2b/Cenpf/Gcnt4/Adamts16/Bmp4/Cc2d2a/Epha7/Ift88/Ptcd2/Sim1/Tmem59l/Cyp4a32/Fgfr2/Gdnf/Hells/Hnf…
GO:0060070	canonical Wnt signaling pathway	293	0.123144	2.09725	0.000668133	0.025233	0.0217012	Rspo3/Mir135b/Sfrp1/Ednrb/Rbms3/Csnk1g3/Wnk2/Pfdn5/Ube2b/Ddit3/Tmem170b/Dkk2/Fzd8/Frzb/Gsdma3/Ilk/Lrp6/Usp34/Zfp703/Amer1/Wnt9b/Pygo1/Reck/Snai2/Tgfb1/Bambi/Lmbr1l/Med12/Znrf3/Dlx5/Hesx1/Nkx2-5/Cav1/Dact3/Lypd6/Shh/Tbl1xr1/Wnk1/Dkk3/Fzd4/Gsk3b/Plpp3/Tle3/Frat1/Fzd9/Sox9/Wls/Aspm/Bcl9/Gli3/Gnaq/Lmx1a/Tmem64/Tnks2/Btrc/Gli1/Tpbg/Ccar2/Draxin/Sfrp5/Sox7/Usp47/Amfr/Csnk1e/Fgfr2/Fzd3/Mapk14/Ccdc88c/Fo…
GO:0003002	regionalization	371	0.111941	2.08777	0.000679437	0.0255072	0.021937	Zbtb16/Hoxa2/Tbx20/Cited2/Sfrp1/Msx2/Myf6/Tra2b/Bmp2/Ddit3/Ift57/Foxc1/Hoxb5/Nkx2-1/Kmt2a/Hipk1/Lrp6/Six3/Disp1/Tcap/Zic3/C1qa/Chsy1/Cyp26b1/Fgfr4/Med12/Sema3c/Abi1/Fgf3/Nkx2-5/Pds5a/Cdx1/Nr2f2/Osr1/Ripply1/Shh/Ascl1/Bptf/Pifo/Trp63/Intu/Wls/Acvr1/Dbx1/Gli3/Gorab/Ptch1/Foxa1/Gli1/Hoxd10/Srf/Bmp4/Cyp26a1/Hoxa10/Ift88/Pax3/Ep300/Fgfr2/Gdnf/Hnf1b/Hoxa5/Nr2f1/Pld6/Bmpr1b/Btg2/Cobl/Foxf1/Gbx2/Hoxa6/Ho…
GO:0046034	ATP metabolic process	237	-0.158906	-2.23271	0.000725981	0.0270933	0.023301	Nudt5/Sdhaf2/Slc25a13/Uqcrc1/Zbtb7a/Ak3/Aldob/Fbp1/Gm3839/Parg/Eno4/Flcn/Mtch2/Ak2/Atp5c1/Chchd10/Gadd45gip1/Myh6/Ndufs8/Ndufv1/Nupr1/Uqcrb/Uqcrq/Vcp/Aldoart1/Entpd5/Gm10358/Mpi/Pfkl/Shmt2/Tefm/Atp5o/Atp6v1b2/Gck/Hdac4/Myog/Ndufb9/Sdha/Atp5d/Eno3/Hk1/Pgk1/Stoml2/Aldoc/Atp5g1/Atp5j2/Hif1a/Ldhc/Ndufa8/Park7/Atp5l/Ndufs2/Pgam1/Ak5/Map2k1/Pkm/1700066M21Rik/Cox5b/Tigar/Cox7a1/Dnajc15/Ndufs3/Ak1/Aldoa/…
GO:0006821	chloride transport	101	0.197542	2.28052	0.00076619	0.028278	0.02432	Car2/Gabre/Clic1/Clic4/Ano6/Nmur1/P2ry6/Ano10/Gabra5/Slc4a1/Cldn4/Slc12a4/Best1/Grm5/Clns1a/Gabra4/Gabrp/Glrb/Slc26a6/Casr/Clcn7/Gabra6/Atp8b1/Gabra2/Gabrb2/Slc1a3/Ano3/Clic6/Slc1a1/Clca2/Gabrr3/Clcn5/Gabrq/Ttyh2/Car7/Clca1/Clcn6/Pcyox1/Slc12a1/Slc26a7/Clcn3/Clcnkb/Gabrg3/Tspo/Ano5/Slc12a8/Ano4/Clcc1/Clcn1/Gabrd/Gabrr1/Slc12a3/Abcb1b/Ano8/Ano9/Gabrb3/Best3/Gabra3/Prkg2/Abcb1a/Clcnka/Clic3/Gabrg1/…
GO:0060560	developmental growth involved in morphogenesis	265	0.124479	2.10001	0.000766695	0.028278	0.02432	Picalm/Abl1/Sfrp1/Ndn/Tnfrsf12a/Iqgap1/Cxcl12/Rab11a/Tbx2/Slit3/Fn1/Ilk/Lrp6/Syt4/Ostn/Vcl/Barhl2/Ocm/Tgfb1/Cacng7/Map1b/Med12/Sema3c/Sh3glb1/Sin3a/Shh/Gsk3b/Tnc/Bdnf/Ntrk3/Sox9/Cyfip1/Dclk1/Plxna3/Pou4f3/Sema4f/Gdi1/Kdm5b/Reg1/Srf/Bmp4/Draxin/Edn2/Epha7/Hnrnpk/Sfrp5/Auts2/Cttn/Fgfr2/Hnf1b/Ifrd1/Mul1/Cobl/Fstl4/Fxn/Impact/Plaa/Plxna4/Pthlh/Rtn4r/Six1/St8sia2/Wnt7b/App/Csf1/Csf1r/Llph/Notch1/Nrn1/…
GO:0098926	postsynaptic signal transduction	52	0.277019	2.32849	0.000784007	0.0285683	0.0245696	Sorbs2/Chrm5/Hrh4/Abi1/Ache/Chrm4/Chrna4/Chrnb2/Jak2/Ly6e/Lypd1/Prr7/Crtc1/Sorbs1/Chrm1/Rnf10/Chrnd/Oprd1/Cdk5r1/Chrne/Kpna1/Stat3/Chrm2/Ly6g6e/Rela/Rgs10/Hrh3/Nsmf/Plcb1/Nrg1/Rgs8/Cabp1/Chrna7/Ly6c2/Ly6c1/Anks1b/Chrna1/Htt/Kpna2/Ly6g6d/Ly6h/Oprm1/Chrnb1/Crkl
GO:0042886	amide transport	325	0.115634	2.0265	0.000788152	0.0285683	0.0245696	Car2/Sfrp1/Slc16a10/Mgst1/S100a8/Snord35a/S100a9/Fkbp1b/Nucb2/Adora1/Adcyap1/Bglap2/Cask/Disp1/Clock/Fga/Gpr119/Rab11fip2/Slc30a8/Eny2/Fbn1/Gltp/Pde3b/Rest/Agt/Ildr2/Dynll1/Sri/Trpa1/Gper1/Inhbb/G6pc2/Gabbr1/Irs2/Jagn1/Mtnr1a/Rbp4/Aqp3/Lif/Ndufaf2/Sct/Vsnl1/Arhgef7/Cpe/Ffar4/Jak2/Slc25a32/Slc26a6/Snx19/Anxa1/Anxa5/Casr/Irs1/Klf7/Lepr/Nr0b2/Rab8b/Trh/Abcc5/Ccl5/Ffar2/Hnf1b/Myrip/Slc15a2/Slc15a4/Ss…
GO:0045787	positive regulation of cell cycle	339	0.109109	1.9707	0.000783791	0.0285683	0.0245696	Tas2r124/Rxfp3/Tgfb2/Cited2/Abl1/Kmt2e/Mrgpra5/Mrgpra8/Pkd1/Msx2/Nusap1/Kif23/Ddr2/Crebbp/Mrgpra9/Rab11a/Ube2b/Rock2/Tbx2/Stil/Igf1/Lrp6/Cdc27/Eif4g3/Pdgfrb/Tgm1/Tas2r121/Tgfb1/Ythdc2/Adam17/Ect2/Hspa2/Slf1/Tmod3/Azin1/Ccpg1/Mad2l1bp/Sin3a/Cdc25b/Ndc80/Ascl1/Mir744/Pggt1b/Tas1r2/Trp63/Xrcc3/Cdc42/Ncapg/Numa1/Rb1/Smc2/Usp19/Ankrd17/Cdkn1b/Dmrt1/Hsf1/Il10/Nanog/Prkca/Rrm2b/Cdc25c/Dbf4/Ezh2/Foxa1/Gl…
GO:0022604	regulation of cell morphogenesis	321	0.117262	2.02632	0.00079545	0.028668	0.0246554	Flna/Braf/Picalm/Bves/Abl1/Ap1ar/Spry4/Rhoc/Cdc42ep3/Zranb1/Rnd3/Parp6/Palmd/Fn1/Numb/S100a10/Sprr1b/Dnm1l/Ilk/Myl12b/Rhog/Syt4/Tacstd2/Cask/Ostn/Net1/Actn4/Bambi/Cacng7/Camsap1/Cspg5/Ache/Rhob/Sh3glb1/Arpc2/Ccl24/Cldn4/Epb41/Fzd4/Il1rapl1/Lpar1/Ntng1/Rhoh/S100b/4930544G11Rik/Cd44/Cdc42/Hexb/Itgb3/Lims2/Ptn/Spta1/Coch/Cyfip1/Ighm/Plekho1/Plxna3/Bhlhb9/Brwd1/Fyn/Gas7/Itpka/Reg1/Anxa1/Cdc42se1/Coro…
GO:0110149	regulation of biomineralization	97	0.206907	2.34385	0.000814972	0.0292047	0.0251169	Ifitm5/Bmp6/Sgms2/Atf4/Ddr2/Fbn2/Bmp2/Ano6/Ltbp3/Ahsg/Bglap2/Ostn/Kl/Tgfb1/Cd276/Osr2/Osr1/Enpp1/Bmp2k/Fzd9/P2rx7/Ptn/Sox9/Suv39h1/Twist1/Acvr1/Ccr1/Dicer1/Bglap/Bmp4/Aspn/Bglap3/Dmp1/Tmem119/Bmpr1b/Mgp/Notch1/S1pr1/Gja1/Isg15/Trpm4/Bmpr2/Cebpb/Comp/Cyp27b1/Nfe2/Asxl2/Notum/Pth/Acvr2b/Fgf23/Gata1/Grem1/Mepe/Srgn/Tfap2a/Acvr2a/Atraid/Nell1/Omd/Pkdcc/Fbln7/Fgfr3/Hey1/Wnt4/Amtn/Gpm6b/Mia3/Wnt6/Adgrv…
GO:0002064	epithelial cell development	226	0.136572	2.13245	0.000838225	0.0298155	0.0256423	Flna/Ednrb/Mir7-1/Cldn1/Bmp6/Atf4/Crygb/Gpx1/Il6st/Vim/Clic4/Gpr4/F2rl1/Fem1b/Rock2/Bmp15/Jmjd1c/Krt10/Six3/Vcl/Adipoq/Clock/Fat1/Plec/Tgfb1/Tnmd/Agt/Mir375/Fndc3a/Id1/S1pr2/Sox8/Trp63/Ccm2/Gsdmc2/Jag1/Sox9/Dicer1/Dmrt1/Rheb/Foxa1/Stc1/Bmp4/E2f4/Ift88/Nkx3-2/Rap2c/Fgfr2/Hoxa5/Map3k1/Onecut1/Palld/Pdgfb/Ccdc88c/Hoxb13/Hrh2/Icam1/Notch1/Rab13/Rab25/Tfcp2l1/Adamtsl4/Cryaa/Dact2/Dll1/Gja1/Abi2/Bfsp1/…
GO:0048813	dendrite morphogenesis	180	0.149214	2.11543	0.000869725	0.0298155	0.0256423	Picalm/Parp6/Rock2/Efna1/Numb/Dnm1l/Ilk/Cask/Abi1/Ache/Sh3glb1/Id1/Gsk3b/Il1rapl1/Ptprz1/Adam10/Cdc42/Chrnb2/Dock10/Pqbp1/Ptn/Rere/Dclk1/Bhlhb9/Fyn/Gorasp1/Itpka/Tpbg/Klf7/Numbl/Trak2/Nr2e1/Zdhhc15/Tanc2/Dact1/Dip2a/Kif1a/Phactr1/Baiap2/Camk2b/Cdk5r1/Ephb3/Fbxw8/Kndc1/Ppp3ca/Stau2/Wasl/Abi2/Epha4/Mfn1/Nfatc4/Taok2/Vamp7/Dcx/Dtnbp1/Lrp4/Nlgn1/Pdlim5/Ppfia2/Rac1/Srcin1/Trpc6/Cux1/Dcdc2a/Kidins220/L…
GO:0001894	tissue homeostasis	272	0.124699	2.10568	0.000856099	0.0298155	0.0256423	Nanos1/Car2/Gpr55/Scx/Rp1l1/Apbb2/Gcnt2/Dcstamp/Oas1f/Foxc1/Kmt2a/Ltbp3/Col14a1/Cytl1/Lrp6/Nf1/Strap/Ahsg/Pdgfrb/Sod1/Tgfb1/Fcgr4/Siglec15/Cd7/Ctsk/Ildr2/Mir140/Nox4/Enpp1/Akt3/Cd34/Ctsh/Itgb3/P2rx7/Rb1/Rbp4/Sox9/Spp1/Tlr4/Lca5/Napsa/Prkca/Tmem64/Ppargc1b/Prdm14/Rb1/Srf/Flt3l/Gpr137b/Ncdn/Nxnl1/Pdk4/Fgf7/Iqcb1/Oas1a/Slc22a21/Tcirg1/Tmem119/Bax/Pla2g4a/Prom1/Pthlh/Slc1a1/Slc22a5/Vstm4/Bdkrb2/Crb1/…
GO:0000209	protein polyubiquitination	233	0.133373	2.09119	0.000854441	0.0298155	0.0256423	Birc2/Ambra1/Rnf4/Anapc13/Ube2o/Skp2/Fbxw11/Ube2b/Foxf2/Tdpoz1/Hamp2/Rnf186/Ube2r2/Ube2l6/Arih2/Cdc27/Rnf125/Wsb1/Hace1/Ube2d2a/Ube2e3/Ube4b/Klhl42/Rnf26/Ube2h/Gps2/Topors/Ube2ql1/Cbl/Rffl/Tnks2/Trim44/Btrc/Nhlrc4/Trim56/Wwp1/Wwp2/Fbxl17/Rnf144b/Ube2v1/Amfr/G2e3/Map3k1/Mul1/Peli2/Prpf19/Rc3h2/Rnf14/Rnf185/Trim12c/Bard1/Cdc23/Fbxo38/Plaa/Rnf26/Rnf34/Traf2/Traf5/Trim30c/Trim58/Ube2d2b/Dzip3/Itch/Pe…
GO:0035148	tube formation	175	0.147919	2.07443	0.000851397	0.0298155	0.0256423	Tgfb2/Cited2/Abl1/Sfrp1/Specc1l/Ift57/Rock2/Stil/Lrp6/Deaf1/Wnt9b/Nfib/Sox11/Tcap/Tgfb1/Med12/Phactr4/Fgf3/Hesx1/Glmn/Osr1/Shh/Sec24b/Sox8/Sox9/Twist1/Enah/Ptch1/Kdm2a/Kif20b/Rps7/Bmp4/Cc2d2a/Pax3/Sfrp5/Spint1/Dlc1/Fgfr2/Fzd3/Gdnf/Hnf1b/Sdc4/Cobl/Edar/Six1/Ski/Brpf1/Cthrc1/Fgf8/Notch1/Rgma/Cluap1/Dab2ip/Fgf2/Setd2/Sufu/Tgif1/Zic2/Alx1/Bcas3/Brd2/Fuz/Hoxa1/Ift52/Mib1/Mks1/Pax2/Tulp3/Apaf1/Eda/Ipmk…
GO:0051271	negative regulation of cellular component movement	289	0.121903	2.07426	0.000869837	0.0298155	0.0256423	Tbx5/Cyp1b1/Braf/Cited2/Acan/Sfrp1/Trp53inp1/Ap1ar/Ccl28/Dusp1/Slurp1/Gpr18/Cxcl12/Clic4/Actn1/Bst2/Cxcl13/Nkx2-1/Cd200/Gcsam/Igfbp5/Ldlrad4/Ptprj/Adora1/Ilk/Nf1/Ngfr/Tacstd2/Cd200r1/Adipoq/Nav3/Reck/Tgfb1/Actn4/Rras/Timp1/Tmod3/Rhob/Cnih2/Nr2f2/S1pr2/Shh/Gm266/Gsk3b/Magi2/Map2k5/Slamf8/Thbs1/Abhd2/Cd300a/Jag1/Ptn/Trib1/Cdkn1b/Adarb1/Adipor1/Gnrh1/Igfbp3/Pip5kl1/Podn/Srf/Stc1/Cd9/Coro1c/Gadd45a/P…
GO:0032259	methylation	331	0.110544	1.96387	0.000866548	0.0298155	0.0256423	Atf7ip/Kmt2e/Ezh1/Lcor/Crebbp/Ppm1d/Prdm6/Ilf3/Kdm4d/Dimt1/Kmt2a/N6amt1/Prdm4/Trmt1l/Mtrr/Mettl7b/Nsun2/Kdm3a/Setd6/Setmar/Gsk3b/Kmt2d/Setd1a/Wdr5b/Dalrd3/Jarid2/Mettl25/Ndufaf5/Spocd1/Suv39h1/Zfp335/Ash1l/Btg1/Dydc1/Wdr5/Cbll1/Cxxc1/Ezh2/Ogt/Paxip1/Prdm14/Suz12/Tgs1/Trmt13/Zcchc4/Mettl6/Auts2/Emg1/Hells/Pax5/Pld6/Prmt8/Rif1/Smyd2/Tet3/Trmt11/Asmt/Asz1/Btg2/Gcg/Hcfc1/Iws1/Kdm4c/Kmt2b/Nsun5/Prdm11…
GO:0006325	chromatin organization	484	0.097783	1.94991	0.000851155	0.0298155	0.0256423	Atf7ip/Supt4a/Kmt2e/Kdm7a/Ndn/Supt4b/Cdk2/Gpx1/Ezh1/Emsy/Ppm1d/Prdm6/a/Nap1l5/Tspyl1/Ythdc1/Kdm4d/Wac/Jmjd1c/Kmt2a/N6amt1/Utp3/Smarcc2/Kat6b/Mos/Ino80c/Wdhd1/Eny2/Sin3a/Bahd1/Cabin1/Dnajc9/Glmn/H3f3a/Kdm3a/Ncor1/Setmar/Tbl1xr1/Tsix/Tspyl5/Znhit1/Bptf/Gsk3b/Kmt2d/Mir744/Setd1a/Trp63/Zfp462/Cdan1/Ep400/Ino80d/Jarid2/Kdm5d/Rb1/Rere/Sox9/Suv39h1/Tfpt/Zfp335/Asf1a/Ash1l/Cebpg/Dicer1/Dr1/Gatad2b/Itgb3b…
GO:0051051	negative regulation of transport	485	0.0984522	1.96734	0.000887424	0.030254	0.0260193	Agtr2/Braf/Sln/Tgfb2/Picalm/Siah3/Sfrp1/Npy1r/Snca/Rgs2/Wnk2/Atxn2/Atf4/Kcne4/Ufm1/Slc6a9/Pkia/Gabre/Fkbp1b/Fis1/Agrn/Cd200/Hamp2/Kcnrg/Nucb2/Adora1/Gpr35/Nf1/Sdcbp/Syt4/Adcyap1/Inpp5k/Ostn/Adipoq/Serpine2/Tgfb1/Eny2/Fbn1/Gem/Map1b/Npy5r/Pde3b/Rest/Arl6ip5/Ei24/Insig1/Iscu/Lmbrd1/Lyplal1/Rrad/Tnfrsf1b/Ace/Cav1/Cnih2/Derl2/Isx/Osr1/Shh/Sri/Ubqln1/Wnk1/Enpp1/Il1rapl1/Inhbb/Thbs1/Cd300a/Gabbr1/Irs2/…
GO:0060759	regulation of response to cytokine stimulus	132	0.171572	2.22505	0.000898847	0.0303921	0.0261381	Il6st/Axl/F2rl1/Ptpn2/Oas1f/Slit3/Hipk1/Irgm1/Adipoq/Il1r2/Adam17/Cd24a/Cav1/Parp9/Usp29/Adar/Gps2/Map2k5/Lsm14a/Tlr4/Naip2/Ppp2cb/Rffl/Stat2/Trim44/Trim56/Ythdf3/Laptm5/Socs1/Usp27x/Arg1/Mul1/Oas1a/Ripk2/Rnf185/Sphk1/Vrk2/Cnot7/Klf4/Mapk7/Traf2/Trem2/Csf1/Pparg/Apoa1/Gfi1/Isg15/Oas1g/Oas1h/Otop1/Otud4/Trim32/Ifih1/Ikbke/Irak3/Pycard/Tbk1/Il1r1/Rabgef1/Ticam2/Ccdc3/Mmp12/Oas1c/Palm3/Ube2k/Hspa1a/…
GO:0051302	regulation of cell division	190	0.151006	2.19754	0.000901113	0.0303921	0.0261381	Tas2r124/Rxfp3/Tgfb2/Mrgpra5/Mrgpra8/Bcl2l1/Cat/Kif23/Mbip/Mrgpra9/Rab11a/Blm/Wnt9b/Tas2r121/Tgfb1/Ect2/Zbtb18/Ankrd53/Fgf3/Sh3glb1/Txnip/Zzz3/Cdc25b/Shh/Ccp110/Orc6/Tas1r2/Trp63/Cdc42/Intu/Ptn/Aspm/Dr1/Nanog/Ptch1/Wdr5/Calm3/Kif14/Kif20b/Plk3/Cdc14b/Mrgprb1/Pou5f1/Prok1/Fgf7/Fgfr2/Pdgfb/Sstr5/Birc6/Fgf8/Pdgfc/Ybx1/Yeats2/Dll1/Drd3/Fgf2/Fsd1/Mllt3/Nkx3-1/Plk1/Setd2/2610528A11Rik/Cdk2ap2/Cspp1/Esr…
GO:0010639	negative regulation of organelle organization	346	0.110483	2.00192	0.000944984	0.0317022	0.0272648	Capza3/Anapc15-ps/Nanos2/Specc1l/Snca/Bcl2l1/Tpx2/Gpx1/Ghitm/Map6d1/Ten1/Pik3r1/Dnm1l/Igf1/Syt4/Tacstd2/Inpp5k/Clec16a/Nav3/Tom1l1/Trim37/Zw10/Arfgef1/Camsap1/Map1b/Pot1a/Tmod3/Ercc4/Kank4/Mad2l1bp/Tmsb15a/Zfp207/Arpc2/H3f3a/Map4/Ndc80/Setmar/Ccp110/Cep192/Gclc/Scfd1/Xrcc3/Spta1/Dmrt1/Lif/Mpv17l/Tnks2/Arhgef7/Pinx1/Twf1/Bmp4/Dcp2/Tmeff2/Ttk/Dlc1/Fgfr2/Kat2b/Kif24/Map3k1/Mtbp/Mul1/Rtel1/Smcr8/Top2…
GO:0043276	anoikis	28	0.368175	2.31601	0.000990462	0.0330521	0.0284258	Tfdp1/Bcl2l1/Snai2/Cav1/Pdk4/Ankrd13c/Ikbkg/Notch1/Pik3ca/Sik1/Map3k7/E2f1/Mcl1/Ntrk2/Tle1/Tsc2/Itgb1/Src/Bcl2/Mybbp1a/Ptk2/Cryba1/Dapk2
GO:0010001	glial cell differentiation	251	0.122464	2.03515	0.000995818	0.0330559	0.0284291	Bag1/Abl1/S100a8/Il6st/Vim/S100a9/Bmp2/Zfp488/Nkx2-1/Pou3f1/Ptprj/Igf1/Ilk/Lrp6/Nf1/Sod1/Nfib/Plec/Serpine2/Sox11/Tgfb1/C1qa/Cspg5/Med12/Pmp22/Agt/Tnfrsf1b/Id4/Nfix/Qk/Shh/Ascl1/Enpp1/Plpp3/Ptprz1/Sox8/9630013A20Rik/Ntrk3/Opalin/Ptn/Sox9/Tlr4/Adora2a/Dicer1/Gli3/Lif/Rheb/B4galt5/Suz12/Bmp4/Spint1/Tspan2/Adgrg6/Nr2e1/Pdgfb/Prpf19/Mbd1/Mxra8/Nsun5/Ski/Trem2/App/B4galt6/Crb1/Csf1r/Kdm4a/Ldlr/Notch1/…
GO:0061140	lung secretory cell differentiation	14	0.493754	2.19073	0.00103387	0.0341392	0.0293608	Fndc3b/Nkx2-1/Igf1/Nfib/Ascl1/Foxp1/Hoxa5/Aimp2/Agr2/Foxp4/Gata6
GO:0001655	urogenital system development	371	0.108903	2.0311	0.0010939	0.0359335	0.0309039	Zbtb16/Agtr2/Itga8/Tgfb2/Sfrp1/Ednrb/Pkd1/Tcf21/Bmp6/Cat/Fat4/Nup160/Psapl1/Serpinb5/Gpr4/Fem1b/Plag1/Aqp2/Bmp2/Foxc1/Nup133/Tshz3/Igf1/Ilk/Nf1/Tacstd2/Agtr1b/Amer1/Pdgfrb/Wnt9b/Adipoq/Bmper/Cflar/Pygo1/Tgfb1/Cd24a/Fbn1/Agt/Osr2/Pds5a/Ace/C3ar1/Id4/Osr1/Shh/Enpp1/Sox8/Tnc/Trp63/Bdnf/Cd44/Gsta3/Il6ra/Itgb3/Jag1/Rbp4/Smad5/Sox9/Spp1/Acvr1/Cdkn1b/Gli3/Lif/Nid1/Ptch1/Rrm2b/Cenpf/Eaf2/Foxa1/Gcnt4/Adam…
GO:0045619	regulation of lymphocyte differentiation	186	0.149423	2.15814	0.00110938	0.0362532	0.0311789	Zbtb16/Prdx2/Braf/Abl1/Sfrp1/Ambra1/Pglyrp1/Axl/Ptpn2/Cd46/Ctla2a/Hspb1/Mmp14/Pglyrp4/Zfp35/Il4ra/Lilrb4a/Gimap5/Socs5/Tgfb1/Cd24a/Cyp26b1/Shh/Vnn1/Rhoh/Slamf8/Cd44/Fbxo7/Sos2/Ap3d1/Dicer1/Fgl2/Gli3/Il10/Il15ra/Zeb1/Egr3/Vsir/Anxa1/Ap3b1/Bmp4/Ccl19/Flt3l/Socs1/Cd83/Rc3h2/Ripk2/Skint1/Il12a/Mir301/Mir326/Rag2/Tespa1/Ccr7/Dusp10/H2-Aa/Lef1/Loxl3/Nckap1l/Atp11c/Ccl19/Cd28/Ikzf3/Il4/Rasgrp1/Rhoa/Zfp6…
GO:1903706	regulation of hemopoiesis	372	0.107784	2.01762	0.0011475	0.0373056	0.0320839	Zbtb16/Prdx2/Braf/Car2/Abl1/Sfrp1/Gpr55/Ambra1/Pglyrp1/Tcta/Lox/Twist2/Axl/Fstl3/Pik3r1/Smap1/Lrrc17/Meis1/Ptpn2/Cd46/Ctla2a/Dcstamp/Hspb1/Mmp14/Pglyrp4/Zfp35/Il4ra/Lilrb4a/Nf1/Gimap5/Tmem176b/Adipoq/Socs5/Tgfb1/Cd24a/Cyp26b1/Fbn1/Cd101/Shh/Vnn1/Fam210b/Gsk3b/Nme2/Rhoh/Setd1a/Slamf8/Cd44/Fbxo7/Itgb3/Jag1/Ptn/Rb1/Sos2/Trib1/Ap3d1/Ccr1/Dicer1/Fgl2/Gli3/Hsf1/Il10/Il15ra/Lif/Nfkbia/Prkca/Tmem176a/Tme…
GO:0001667	ameboidal-type cell migration	429	0.0997698	1.91831	0.00119997	0.0388115	0.033379	Cyp1b1/Braf/Nanos1/Tgfb2/Abl1/Ednrb/Acta2/Try10/Capn7/Gpx1/Ddr2/Iqgap1/Cxcl12/Fbn2/Rab11a/S100a2/Hspb1/Rock2/Cxcl13/Try5/Efna1/Fn1/Igf1/Ilk/Lrp6/Nf1/Tacstd2/Anxa3/Fstl1/Mixl1/Bmper/Plec/Snai2/Tgfb1/Adam17/Phactr4/Pmp22/Rras/Sema3c/Timp1/Agt/Glipr2/Rhob/Map4k4/Nr2f2/Shh/Amotl1/Map2k5/Plpp3/Sox8/Thbs1/Akt3/Cdc42/Ctsh/Fgf16/Itgb3/Sox9/Twist1/Acvr1/Dicer1/P2rx4/Prkca/Rffl/Sema4f/Tns1/Adipor1/Egr3/Pax…
GO:0001819	positive regulation of cytokine production	468	0.0979997	1.93895	0.00121694	0.0391592	0.0336781	Riok3/Cyp1b1/Agtr2/H60a/Ly96/Abl1/Akirin2/Atf4/Ulbp1/Pik3r1/F2rl1/Il17c/Psg22/Cd46/Ddit3/Hspb1/Oas1f/Rock2/Il4ra/Cd200/Chuk/Casp4/Ptprj/Mndal/Adcyap1/Clec5a/Gimap5/Sod1/Tlr5/Tlr6/Adipoq/Fcgr3/Tgfb1/Adam17/Cd276/Cxcl17/Il13/Agt/Cd209b/Icosl/Tusc2/C3ar1/Glmn/Lta/Tlr8/Thbs1/Arid5a/Atf2/Cd34/Cd55/Eif2ak2/Il6ra/P2rx7/Pqbp1/Tlr4/Twist1/Apoa2/C1qtnf3/Ccl1/Cd36/Cebpg/Ifnar1/Il10/Prg2/Arfgef2/Jak2/Tmf1/Tr…
GO:0045598	regulation of fat cell differentiation	144	0.16595	2.17901	0.00124235	0.0397742	0.034207	Zbtb16/Sfrp1/Msx2/Fndc3b/Taf8/Bmp2/Ddit3/Runx1t1/Frzb/Nucb2/C1ql4/Igf1/Lrp6/Adipoq/Snai2/Tgfb1/Fbn1/Insig1/Id4/Enpp1/Gper1/Gps2/Mir448/Jag1/Napepld/Tmem64/Ffar4/Sult1e1/Adig/Ift88/Mapk14/Tgfb1i1/Trpv4/Foxo1/Six1/Wif1/Wnt1/Dact1/Htr2c/Jdp2/Pparg/Sort1/Syap1/Atat1/Axin1/Dlk1/Dusp10/Ncor2/Rora/Trpm4/Cebpb/Creb1/Crebl2/Gata2/Nr1d1/Trib2/Asxl2/Mmp11/Sh3pxd2b/Tcf7l2/Xbp1/Ccdc3/Cds1/E2f1/Fermt2/Sfrp2/Tr…
GO:0050890	cognition	342	0.111329	2.00485	0.00126947	0.0402339	0.0346024	Braf/Itga8/Picalm/Abl1/Crebbp/Chmp2b/Aph1b/Kmt2a/Pde5a/Specc1/Adora1/Igf1/Nf1/Syt4/Brinp1/Deaf1/Slc24a2/Nptn/Slc1a4/Agt/Arl6ip5/Atxn1/Chrna4/Gabra5/Hrh1/Nptx2/Prkar2b/Shroom4/Pja2/Pomk/Ptprz1/S100b/Bdnf/Chrnb2/Foxo6/Fzd9/Grm5/Ptn/Atad1/Cyfip1/Lmx1a/Prkca/Sct/Bhlhb9/Foxp2/Gpr155/Klk8/Nps/Pgrmc1/Srf/Tpbg/Tusc3/Crtc1/Jph3/Rgs14/Cbr3/Chrm1/Cic/Ep300/Nipbl/Rin1/Syt11/Trpm7/Btg2/Cck/Chat/Crhr1/Ctns/Glp…
GO:1903829	positive regulation of protein localization	465	0.0981275	1.94101	0.00126529	0.0402339	0.0346024	Flna/Tgfb2/Apbb3/Zdhhc1/Iqgap1/Pik3r1/Rab11a/F2rl1/Fis1/Rock2/Dnm1l/Igf1/Ngfr/Rhog/Slc51b/B3gat3/Bglap2/Cask/Fga/Rab11fip2/Slc30a8/Tgfb1/Ect2/Ier3ip1/Il13/Nptn/Ramp3/Sh3glb1/Arpc2/Dynll1/Ndc80/Parp9/Shh/Sqstm1/Sri/Trpa1/Epb41/Gper1/Gsk3b/Slc35d3/Cdc42/Irs2/Numa1/P2rx7/Ptn/Rbp4/Sar1a/Tlr4/Wls/Adora2a/C1qtnf3/Gli3/Lif/Tcaf3/Vsnl1/Ctdspl2/Fyn/Jak2/Kif20b/Ogt/Pgrmc1/Pinx1/Plk3/Prkd1/Abhd17b/Casr/Gas8…
GO:0048660	regulation of smooth muscle cell proliferation	168	0.153593	2.1281	0.00128967	0.0402669	0.0346308	Nppb/Cnn1/Hpgd/Ddr2/Skp2/Pik3r1/Bmp2/Igfbp5/Sf1/Shc1/Igf1/Ilk/P2ry6/Pdgfrb/Rgs5/Adipoq/Tgfb1/Il13/Npy5r/Ogn/Agt/Npr3/C3ar1/Cav1/S1pr2/Gper1/Gsk3b/Thbs1/Il6ra/Itgb3/Tlr4/Trib1/Cdkn1b/Gnaq/Il10/Prkca/Cdkn1a/Igfbp3/Jak2/Rps6kb1/Bmp4/Foxp1/Prkg1/Ccl5/Fgfr2/Myocd/Nox1/Pdgfb/Vipr2/Xrcc5/Gna12/Hdac4/Il12a/Klf4/Ang6/Efemp2/Il12b/Itga2/Pak1/Pparg/Ptgir/S1pr1/Calcrl/Cyba/Drd4/Fgf2/Nqo2/Pik3ca/Bmpr2/Hmgcr/N…
GO:0071772	response to BMP	175	0.14456	2.02732	0.00128653	0.0402669	0.0346308	Tgfb2/Tbx20/Abl1/Sfrp1/Bmp6/Msx2/Ube2o/Scx/Fstl3/Bmp2/Bmp15/Ilk/Fstl1/Bmper/Sox11/Tgfb1/Trim33/Bambi/Fbn1/Tmem100/Dlx5/Cav1/Id1/Tob1/Usp15/Fam83g/Atf2/Numa1/Rgmb/Smad5/Vwc2l/Acvr1/Adamts12/Mirlet7f-2/Nanog/Ctdspl2/Dlx3/Vsir/Bglap/Bmp4/Sfrp5/Mir122/Mir210/Bmpr1b/Crim1/Mir329/Ski/Smad4/Sulf1/Wnt1/Acvrl1/Alpi/Notch1/Pparg/Rgma/Vwc2/Fst/Gata6/Hivep1/Lef1/Ppm1a/Slc33a1/Bmp8b/Bmpr2/Comp/Kcnd3/Kcp/Notch…
GO:0071773	cellular response to BMP stimulus	175	0.14456	2.02732	0.00128653	0.0402669	0.0346308	Tgfb2/Tbx20/Abl1/Sfrp1/Bmp6/Msx2/Ube2o/Scx/Fstl3/Bmp2/Bmp15/Ilk/Fstl1/Bmper/Sox11/Tgfb1/Trim33/Bambi/Fbn1/Tmem100/Dlx5/Cav1/Id1/Tob1/Usp15/Fam83g/Atf2/Numa1/Rgmb/Smad5/Vwc2l/Acvr1/Adamts12/Mirlet7f-2/Nanog/Ctdspl2/Dlx3/Vsir/Bglap/Bmp4/Sfrp5/Mir122/Mir210/Bmpr1b/Crim1/Mir329/Ski/Smad4/Sulf1/Wnt1/Acvrl1/Alpi/Notch1/Pparg/Rgma/Vwc2/Fst/Gata6/Hivep1/Lef1/Ppm1a/Slc33a1/Bmp8b/Bmpr2/Comp/Kcnd3/Kcp/Notch…
GO:0007599	hemostasis	169	0.150677	2.08081	0.00130235	0.0404628	0.0347992	Prdx2/Bloc1s4/Vkorc1/Axl/S100a9/F2rl1/Ano6/Lilrb4a/Serpind1/Fn1/Ptprj/Serping1/Treml1/Fga/Pros1/Serpine2/Thbd/Tspan8/Gp9/Psg23/Slc4a1/Cav1/Pf4/Shh/Plek/Thbs1/Cd34/Il6ra/Itgb3/Tlr4/Cd36/Mertk/Prkca/Serpinc1/Entpd1/Gp1ba/Gp5/Jak2/Lyst/Srf/Tec/Anxa5/Ap3b1/Cd9/Hgfac/P2ry12/Prkg1/Tpsab1/Anxa2/F13a1/Mmrn1/Papss2/Pdgfb/Adra2b/Kng1/Pla2g4a/Prkcd/Pear1/Serpine1/Fbln1/Hps4/Anxa8/Comp/Evl/Fcer1g/Pdpn/Prss56…
GO:0051983	regulation of chromosome segregation	93	0.208993	2.32693	0.0013248	0.0409188	0.0351914	Anapc15-ps/Csnk2a2/Cdc27/Mos/Zw10/Cdca2/Mad2l1bp/Zfp207/Ndc80/Cep192/Rmi2/Xrcc3/Ncapg/Numa1/Rb1/Riok2/Smc2/Rb1/Ttk/Wapl/Cdc23/Mad1l1/Mki67/Prap1/Cenpe/Anapc4/Cdt1/Chtf18/Csnk2a1/Mad2l1/Ncapd2/Nsmce2/Plk1/Smc5/Zwilch/Cdc26/Cdk5rap2/Anapc5/Atm/Cdc6/Cul3/Gen1/Pcid2/Rad18/Tacc3/Anapc1/Bub1b/Tex14/Anapc15/Kntc1/Pum1/Anapc7/Birc5/Ccnb1/Cdc16/Chfr/Cit/Hecw2/Zwint/Anapc11/Apc/Bub3/Mapk15/Ncapd3/Spdl1
GO:0072044	collecting duct development	13	0.523702	2.25829	0.0013322	0.0409188	0.0351914	Aqp2/Wnt9b/Spp1/Bmp4/Wnt7b/Notch1/Umod/Dact2/Dlg5/Pax2/Pax8/Tfap2b
GO:0050777	negative regulation of immune response	175	0.144278	2.02337	0.00133649	0.0409188	0.0351914	Gpr17/Tgfb2/Gpx1/Pglyrp1/Gpx2/Ptpn2/Cd46/Oas1f/Pglyrp4/Zfp35/Il4ra/Lilrb4a/Adcyap1/Serping1/Cd59b/Cr2/Socs5/Tgfb1/Npy5r/Usp15/Adar/Slamf8/Cd300a/Cd55/Gfer/Ccr1/Fgl2/Il10/Serpinb9f/Sh2d1b2/Stat2/Atg5/Cr1l/Vsir/Ythdf3/Alox15/Anxa1/Abr/Arg1/Atg12/Lgals3/Mul1/Oas1a/Rc3h2/Rps19/Serpinb9g/Tap1/Cnot7/Crk/Foxf1/Masp1/Parp3/Trem2/Zp3r/Il12b/Nlrp6/Pparg/Serpinb9c/Thoc1/Trim27/Cr2/Dhx58/Dusp10/Il27ra/Isg15/…
GO:0043090	amino acid import	54	0.266765	2.30868	0.00138283	0.0409461	0.0352149	Rgs2/Slc6a9/Tspo2/Slc1a5/Slc1a4/Agt/Arl6ip5/Sfxn3/Slc36a2/Slc7a2/Slc6a13/Rgs4/Slc6a20a/Arg1/Slc1a3/Prkcd/Slc1a1/Slc1a6/Slc7a5/Cln8/Per2/Slc43a1/Slc47a1/Slc7a1/AU018091/Ntsr1/Slc1a2/Slc7a11/Slc17a7/Arl6ip1/Sfxn1/Sfxn2/Slc25a38/Slc7a3/Itgb1/Slc16a2/Psen1/Slc22a4/Slc3a2/Slc6a9
GO:0031577	spindle checkpoint signaling	45	0.279894	2.23865	0.00137936	0.0409461	0.0352149	Anapc15-ps/Stil/Zw10/Mad2l1bp/Zfp207/Ndc80/Cep192/Xrcc3/Hsf1/Ttk/Mtbp/Mad1l1/Prap1/Cenpe/Cdt1/Mad2l1/Plk1/Zwilch/Cdk5rap2/Atm/Gen1/Pcid2/Bub1b/Tex14/Anapc15/Kntc1/Birc5/Ccnb1/Chfr/Zwint/Apc/Bub3/Spdl1/Aurka/Lcmt1
GO:0045666	positive regulation of neuron differentiation	114	0.183968	2.21365	0.00135867	0.0409461	0.0352149	Bnip2/Bmp6/Cxcl12/Neurog2/Bmp2/Ngfr/Brinp1/Sox11/Tcf4/Ect2/Map1b/Rest/Nkx2-5/Sin3a/Shh/Tgif2/Ascl1/Tcf12/Bdnf/Vwc2l/Lmx1a/Zeb1/Brinp2/Foxa1/Bmp4/Brinp3/Ccl5/Ncoa1/Prpf19/Timp2/Adra2b/Impact/Neurog1/Spag9/App/Fezf2/Fgfr1/Kdm4a/Pcp4/Vwc2/Atoh1/Duoxa1/Foxg1/Mir124a-2/Tgif1/Trim32/Dlx2/Gata2/Nin/Rhoa/Socs2/Trpc6/Cdon/Gli2/Heyl/Mmd2/Neurod2/Dnmt3b/Hspa1a/Itgb1/Actr3/Pten/Trpc5/Bend6/Ifng/Il6/Phox2b/Ra…
GO:0072001	renal system development	329	0.114649	2.01488	0.00137692	0.0409461	0.0352149	Zbtb16/Agtr2/Itga8/Tgfb2/Sfrp1/Ednrb/Pkd1/Tcf21/Bmp6/Cat/Fat4/Nup160/Gpr4/Aqp2/Bmp2/Foxc1/Nup133/Tshz3/Ilk/Nf1/Tacstd2/Agtr1b/Amer1/Pdgfrb/Wnt9b/Adipoq/Bmper/Cflar/Pygo1/Tgfb1/Cd24a/Fbn1/Agt/Osr2/Pds5a/Ace/C3ar1/Osr1/Shh/Enpp1/Sox8/Trp63/Bdnf/Cd44/Gsta3/Il6ra/Itgb3/Jag1/Rbp4/Smad5/Sox9/Spp1/Gli3/Lif/Nid1/Ptch1/Rrm2b/Cenpf/Gcnt4/Adamts16/Bmp4/Cc2d2a/Epha7/Ift88/Ptcd2/Sim1/Tmem59l/Cyp4a32/Fgfr2/Gdn…
GO:0050727	regulation of inflammatory response	330	0.114119	2.01073	0.00136425	0.0409461	0.0352149	Gpr17/Ednrb/Snca/Gpx1/Pglyrp1/S100a8/Cst7/Gpr4/Gpx2/S100a9/Ptpn2/Ctla2a/Cd200/Pde5a/Casp4/Cd200r4/Adora1/Igf1/Adcyap1/Ahsg/Cd200r1/Sod1/Tlr6/Adipoq/Clock/Fcgr3/Socs5/Cd24a/Cd276/Cxcl17/Il13/Npy5r/Pmp22/Agt/Cnr2/Tnfrsf1b/Ace/Ccl24/Lta/Sucnr1/Gper1/Gps2/Slamf8/Slc7a2/Tnc/Cd44/Napepld/Ptgis/Rb1/Tlr4/Adamts12/Adora2a/Ash1l/C1qtnf3/Ccl1/Dicer1/Il10/Nfkbia/Prkca/Cma1/Ffar4/Jak2/Rb1/Wfdc1/Alox15/Anxa1/F…
GO:0015833	peptide transport	294	0.116957	1.99891	0.00135025	0.0409461	0.0352149	Car2/Sfrp1/Slc16a10/Mgst1/S100a8/Snord35a/S100a9/Fkbp1b/Nucb2/Adora1/Adcyap1/Bglap2/Cask/Disp1/Clock/Fga/Gpr119/Rab11fip2/Slc30a8/Eny2/Fbn1/Pde3b/Rest/Agt/Ildr2/Dynll1/Sri/Trpa1/Gper1/Inhbb/G6pc2/Gabbr1/Irs2/Jagn1/Mtnr1a/Rbp4/Lif/Ndufaf2/Sct/Vsnl1/Arhgef7/Cpe/Ffar4/Jak2/Slc26a6/Snx19/Anxa1/Anxa5/Casr/Irs1/Klf7/Lepr/Nr0b2/Rab8b/Trh/Abcc5/Ccl5/Ffar2/Hnf1b/Myrip/Slc15a2/Slc15a4/Sstr5/Tap1/Tcirg1/Trp…
GO:0032956	regulation of actin cytoskeleton organization	343	0.110187	1.98706	0.00138119	0.0409461	0.0352149	Capza3/Flna/Braf/Eln/Cfl2/Tgfb2/Abl1/Specc1l/Synpo2/Mlst8/Ap1ar/Rhoc/Cdc42ep3/Iqgap1/Rnd3/Ccl26/Pik3r1/F2rl1/Bst2/Rock2/S100a10/Ilk/Rhog/Tacstd2/Inpp5k/Pdgfrb/Tgfb1/Arfgef1/Ect2/Siglec15/Tmod3/Kank4/Nox4/Rhob/Tmsb15a/Arpc2/Ccl24/Id1/Lpar1/Plek/Rhoh/4930544G11Rik/Cdc42/Itgb3/Ntrk3/Spta1/Cyfip1/Twf1/Alox15/Pik3r2/Rgcc/Rgs4/Sorbs3/Tmeff2/Arpc4/Cttn/Dlc1/Map3k1/Sdc4/Actn2/Arhgap6/Capza2/Crk/Csf3/Ctsl…
GO:0042359	vitamin D metabolic process	15	0.487395	2.24162	0.00139514	0.0411175	0.0353623	Snai2/Fgfr4/Enpp1/Gc/Nfkb1/Cyp27a1/Fgfr1/Cyp2r1/Gfi1/Cyp27b1/Tnf/Cyp24a1/Fgf23
GO:0061008	hepaticobiliary system development	127	0.171095	2.16955	0.00140953	0.0413484	0.0355609	Cited2/Pkd1/Gak/Ezh1/Frzb/Nf1/Upf2/Cflar/Zic3/Hp/Man2a1/Atf2/Gfer/Jarid2/Lims2/Ptn/Sox9/Ezh2/Gli1/Anxa1/Bmp4/Ift88/Ptcd2/Hnf1b/Nipbl/Onecut1/Cobl/Klf1/Mki67/Pck2/Wnt1/Notch1/Gata6/Pik3ca/Sec63/Tet2/Cebpb/Cfc1/Mks1/Notch2/Onecut2/Rb1cc1/Rela/Ceacam1/Cpb2/Cul3/Fgf18/Il18/Mesp1/Xbp1/Ahr/Foxa3/Hnf4a/Icmt/Lsr/Pck1/Pkd2/Smarca4/Stat5b/Atg7/Jun/Ccdc39/Hpn/Ccdc40/Cebpa/E2f8/Fgl1/Hmbs/Ifng/Il6/Nphp3/Prkcs…
GO:0008544	epidermis development	336	0.114065	2.03131	0.00142458	0.0415965	0.0357743	Stfa1/Tfdp1/Tgfb2/Stfa3/Sprr2e/Msx2/Gak/Clic4/Slitrk6/Sprr2h/Srsf6/Stfa2/Rock2/Sprr2k/Foxc1/Pou3f1/Igfbp5/Krt10/Krtdap/Sprr4/Sprr1b/Sprr2f/Gsdma3/Nf1/Ngfr/Cnfn/Krtap6-2/Sod1/Sprr2d/Tgm1/Plec/Cyp26b1/Rest/Gal/Gm5478/Nsun2/Txnip/Krt25/Lor/Ncor1/Shh/Sec24b/Trp63/Flg2/Grxcr2/Intu/Jag1/Krt4/Numa1/Sox9/Dicer1/Gorab/Pou4f3/Ptch1/Csta1/Dlx3/Ezh2/Gli1/Anxa1/Ap3b1/Bmp4/Gm5414/Ift88/Klf7/Krt7/Pnpla1/Prss8/F…
GO:0048754	branching morphogenesis of an epithelial tube	188	0.142983	2.07479	0.00145856	0.0422289	0.0363181	Agtr2/Tbx20/Abl1/Pkd1/Tcf21/Msx2/Fat4/Cxcl12/Clic4/Fkbpl/Bmp2/Mmp14/Tbx2/Igf1/Ilk/Lrp6/Tacstd2/Agtr1b/Wnt9b/Tgfb1/Agt/Shh/Sox8/Tnc/Cd44/Ctsh/Sox9/Acvr1/Dicer1/Gli3/Ptch1/Btrc/Foxa1/Kdm5b/Srf/Adamts16/Bmp4/Casr/Tmem59l/Fgfr2/Gdnf/Hnf1b/Hoxa5/Dchs1/Foxf1/Gbx2/Nfatc1/Rspo2/Six1/Six2/Smad4/Wnt1/Csf1/Fgf8/Hhip/Lgr4/Mgp/Notch1/Pak1/Tbx3/Fgf2/Gzf1/Lef1/Nfatc3/Nkx3-1/Csmd1/Dlg5/Eya1/Mks1/Nfatc4/Pax2/Pgf/…
GO:0006650	glycerophospholipid metabolic process	257	0.122778	2.05455	0.00146327	0.0422289	0.0363181	Prdx6b/Chrm5/Pik3r1/Ttc7b/Rab38/Crls1/Far1/Dgka/Socs7/Inpp5k/Pdgfrb/Serinc3/Socs5/Gpcpd1/Sh3glb1/Lpcat4/Capn2/Pign/Pla2g2e/Plek/Tmem150a/Napepld/Ocrl/Apoa2/Mtmr10/Plcd1/Itpka/Mtmr9/Pip5kl1/Alox15/Gdpd1/Pigc/Pik3r2/Socs1/Abhd8/Fam126b/Fgf7/Impa1/Pcyt1b/Pdgfb/Pik3c2a/Pnpla6/Socs6/Dpm2/Ip6k3/Itpkc/Mtmr3/Naaa/Pik3c2b/Pip4k2b/Pla2g4a/Plb1/Serinc2/Abhd12/Abhd6/Csf1r/Htr2c/Inpp5f/Ldlr/Lpcat1/Mtmr1/Pigp/…
GO:1990778	protein localization to cell periphery	353	0.10708	1.96461	0.00146633	0.0422289	0.0363181	Flna/Picalm/Bcl2l1/Gak/Pik3r1/Rab11a/Ttc7b/Mmp14/Rock2/Arl13a/Snap23/Actb/Numb/S100a10/Lrp6/Rhog/Cask/Inpp5k/Nsg1/Adipoq/Rab11fip2/Tgfb1/Cacng7/Tspan14/Arl6ip5/Dennd4c/Lyplal1/Ramp3/Slc4a1/Tspan33/Gpc6/Krt18/Nptx2/Sqstm1/Epb41/Gper1/Gsk3b/Magi2/Mex3b/Nptx1/Tmem150a/Tmem59/Adam10/Adcy6/Gorasp2/Numa1/Pacs2/Ptch1/Rab8a/Zdhhc3/Gorasp1/Lypd1/Pgrmc1/Scn3b/Tpbg/Gpsm2/Mrap2/Pik3r2/Rab8b/Sorbs1/Anxa2/Atp1…
GO:0006814	sodium ion transport	241	0.125736	1.99405	0.00148267	0.0425056	0.0365561	Slc24a4/Ednrb/Slc38a2/Fxyd6/Wnk2/Slc9a8/Slc6a9/Tpcn1/Slc10a7/Slc20a1/Agrn/Ano6/Scn7a/Slc24a2/Serpine2/Tgfb1/Nkx2-5/Catsper4/Hcn4/Osr1/Slc10a2/Slc17a4/Wnk1/Bpifa1/Gper1/Slc4a10/Slc9c1/Akt3/P2rx7/Slc6a13/P2rx4/Slc34a2/Slc38a11/Scn3b/Atp1b4/Prss8/Slc6a20a/Stom/Tpcn2/Atp1b1/Hcn1/Slc5a4a/Guca2b/Maged2/Per1/Slc22a5/Slc6a4/Kcnk1/Slc38a7/Umod/Drd3/Drd4/Neto2/Nkain1/Pkd2l1/Sik1/Slc10a6/Slc34a1/Slc38a10/Sl…
GO:0009953	dorsal/ventral pattern formation	105	0.194803	2.28615	0.00151238	0.0428854	0.0368828	Hoxa2/Tbx20/Sfrp1/Ddit3/Nkx2-1/Lrp6/Six3/Disp1/Shh/Ascl1/Intu/Acvr1/Dbx1/Gli3/Gorab/Ptch1/Foxa1/Gli1/Bmp4/Ift88/Bmpr1b/Acvrl1/Fgf8/Hhip/Axin1/Foxg1/Gsx2/Sufu/Tgif1/Arl13b/Dmrt3/Foxn4/Fuz/Ift52/Mks1/Rfx4/Tulp3/Axin2/Chrd/Lrp4/Sox1/Gli2/Grem1/Hoxa11/Map3k4/Gpr161/Ift122/Pax7/Dync2h1/Hoxb2/Prkacb/Psen1/Apc/Cdk20/Map3k4/Noto/Rnf220/Ttc21b/Wdr19/Fkbp8/Hoxd11/Ift172/Lhx3/Nbl1/Smad6/Bmp1/En1/Lhx1/Lhx2/M…
GO:0060041	retina development in camera-type eye	168	0.152173	2.10842	0.0015195	0.0428854	0.0368828	Mir27a/Cyp1b1/Tgfb2/Pfdn5/Rp1l1/Clic4/Mir182/Mir183/Fjx1/Hipk1/Lrp6/Six3/Pdgfrb/Ache/Man2a1/Tgif2/Fzd4/Sox8/Ptn/Rbp4/Sox9/Thrb/Grk1/Lif/Mertk/Gpm6a/Hcn1/Nr2e1/Pdgfb/Rpgr/Tcirg1/Bax/Bmpr1b/Irx5/Ndp/Prom1/Ski/Slc1a1/Vstm4/Acvrl1/Crb1/Lpcat1/Prph2/Rom1/Tspan12/Cln8/Dll1/Fat3/Mfsd2a/Mir124a-2/Myh10/Rorb/Tgif1/Vsx2/Bmpr2/Dlx2/Foxn4/Pax2/Zhx2/Dcx/Grm6/Lama1/Megf11/Rs1/Acvr2b/Cdon/Impg2/Ntrk2/Pde6c/Ptf1…
GO:0043271	negative regulation of ion transport	175	0.143434	2.01153	0.00151136	0.0428854	0.0368828	Agtr2/Sln/Tgfb2/Snca/Rgs2/Wnk2/Atf4/Kcne4/Slc6a9/Gabre/Fkbp1b/Agrn/Hamp2/Kcnrg/Adora1/Gpr35/Adcyap1/Inpp5k/Serpine2/Tgfb1/Gem/Npy5r/Arl6ip5/Iscu/Rrad/Ace/Cav1/Osr1/Sri/Ubqln1/Wnk1/Cd300a/Gabbr1/Twist1/Gnaq/Hsd3b2/Prkca/Sestd1/Tcaf3/Calm3/Entpd1/Stc1/Casq2/Hsd3b6/Rgs4/Trh/Pik3c2a/Syt11/Usp2/Actn2/Ppif/Grk6/Hrh2/Icam1/Trim27/Drd3/Drd4/Kcne1l/Slc43a1/Tmbim6/1810037I17Rik/Cbarp/Crbn/Hamp/Mtnr1b/Ntsr1…
GO:0007346	regulation of mitotic cell cycle	455	0.10114	1.99134	0.00152312	0.0428854	0.0368828	Anapc15-ps/Abl1/Kmt2e/Psme3/Pkd1/Cdk2/Nusap1/Ambra1/Ddr2/Iqgap1/Pkia/Crebbp/Sra1/Slfn1/Rab11a/Sde2/Blm/Foxc1/Wac/Stil/Igf1/Sdcbp/Brinp1/Cdc27/Pdgfrb/Ppp2r3d/Tgfb1/Tom1l1/Ythdc2/Zw10/Adam17/Hspa2/Tmod3/Cdca2/Cdkn2d/Mad2l1bp/Sin3a/Zfp207/Cdc25b/E4f1/Ndc80/Setmar/Aatf/Ascl1/Cep192/Xrcc3/Atf2/Cdc42/Fbxo7/Pim2/Rb1/Riok2/Acvr1/Ankrd17/Btg1/Cdkn1b/Dmrt1/Hsf1/Nanog/Prkca/Ptch1/Rrm2b/Babam1/Brinp2/Cdc25c/…
GO:0060996	dendritic spine development	127	0.169775	2.15281	0.0015321	0.0429464	0.0369352	Crebbp/Efna1/Dnm1l/Ngfr/Cask/Spire1/Lpar1/Adam10/Cdc42/Dock10/Foxo6/Bhlhb9/Itpka/Hnrnpk/Arid1b/Zdhhc15/Fstl4/Mapk6/Neurl1a/Srgap2/Tanc2/Dip2a/Kif1a/Llph/Pak1/Pak2/Baiap2/Camk2b/Cdk5r1/Ephb3/Stau2/Wasl/Abi2/Asap1/Cpeb3/Dlg5/Epha4/Mfn1/Camk1/Dtnbp1/Nlgn1/Pbrm1/Pdlim5/Ppfia2/Ptprs/Rac1/Srcin1/Git1/Lrp8/Shank1/Tsc2/Cux2/Dbnl/Ephb1/Lzts3/Nrg1/Sdk1/Actr3/Eef2k/Psen1/Pten/Cdkl5/Cfl1/Dhx36/Ephb2/Mecp2/Nc…
GO:0032526	response to retinoic acid	83	0.212196	2.23165	0.00154372	0.0430808	0.0370508	Hoxa2/Tbx2/Acer2/Brinp1/Cyp26b1/EU599041/Cdkn2d/Osr1/Gsk3b/Phc1/Ctsh/Rbp4/Scamp3/Sox9/Aqp3/Hsd17b2/Nanog/Brinp2/Rxrg/Cyp26a1/Dnaaf2/Pou5f1/Brinp3/Gdap1/Ncoa1/Abca1/Klf4/Clk2/Gdap2/Ptk6/Epha3/Gata6/Halr1/Rorb/Creb1/Hoxa1/Pax2/Rxra/Tbx1/Atm/Ret/Stra8/Synj1/Aqp1/Map7/Rarg/Rpl36al/Twf2/Tek/Setx/Asxl1/Ptk7/Rara/Lyn/Abl2/Ltk/Mir3099/Ptk2b/Runx1/Rxrb/Slc10a3/Tead1/Tead2/Tie1/Tmem161a/Adh1/Gata4
GO:0009952	anterior/posterior pattern specification	224	0.126211	1.93851	0.00156365	0.0434447	0.0373638	Zbtb16/Hoxa2/Sfrp1/Msx2/Myf6/Bmp2/Ddit3/Foxc1/Hoxb5/Kmt2a/Hipk1/Lrp6/Six3/Tcap/Zic3/Med12/Sema3c/Abi1/Pds5a/Cdx1/Nr2f2/Osr1/Ripply1/Shh/Bptf/Wls/Gli3/Hoxd10/Srf/Bmp4/Cyp26a1/Hoxa10/Ift88/Pax3/Ep300/Hnf1b/Hoxa5/Pld6/Btg2/Cobl/Foxf1/Gbx2/Hoxa6/Hoxd9/Myf5/Neurog1/Six2/Ski/Smad4/Wnt1/Cdx4/Fezf2/Fgf8/Fzd5/Hoxb1/Meox1/Notch1/Ofd1/Plxna2/Tbx3/Cdx2/Dll1/Lef1/Mllt3/Nkx3-1/Alx1/Bmpr2/Cfc1/Fuz/Hoxa1/Hoxc10/…
GO:0010769	regulation of cell morphogenesis involved in differentiation	116	0.182278	2.21461	0.00158272	0.0435169	0.0374258	Flna/Braf/Abl1/Ap1ar/Spry4/Parp6/Numb/S100a10/Dnm1l/Ilk/Tacstd2/Cask/Net1/Actn4/Cspg5/Ache/Sh3glb1/Arpc2/Il1rapl1/Cdc42/Itgb3/Lims2/Bhlhb9/Itpka/Coro1c/Numbl/P4hb/Crk/Apoa1/Baiap2/Camk2b/Fbln1/Fbxw8/Kank1/Stau2/Enpp2/Epha4/Mfn1/Pdpn/Rac3/Vamp7/Rac1/Cass4/Cux1/Fermt2/Lrp8/Mapk9/Sgk1/Akap5/Cux2/Dbnl/Nedd9/Prkdc/Actr3/Ankrd27/Eef2k/Pias2/Ptk2/Cdkl3/Cdkl5/Dhx36/Dnm2/Dock5/Efna5/Ephb2/Opa1/Unc13d/Cntn…
GO:0048193	Golgi vesicle transport	261	0.118731	2.01056	0.00158288	0.0435169	0.0374258	Tmed11/Bet1l/Ap1ar/Gak/Rabif/Scyl1/Slc10a7/Stx17/Tmed7/Chic2/Cog3/Stxbp6/Trappc4/Copz2/Nrbp2/Zw10/0610009B22Rik/Ier3ip1/Lmf1/Nbea/Yipf4/Ankfy1/Golga5/Insig1/Lyplal1/Tmed6/Krt18/Spire1/Gabarapl2/Plpp3/Scfd1/Sec24b/Atp9b/Sar1a/Ap3d1/Rab8a/Arfgef2/Creb3l2/Myo1b/Prkd1/Tmed3/Trappc10/Ap4m1/Cog1/Kdelr2/Laptm5/Rab8b/Cog7/Gbf1/Golga2/Rnf215/Spire2/Exoc1/Yipf5/Arf5/Gga1/Golph3/Rab13/Sec23b/Sort1/Sys1/Trap…
GO:0042391	regulation of membrane potential	447	0.0972098	1.89056	0.00158695	0.0435169	0.0374258	Tbx5/Xirp1/Flna/Atp2a2/Bves/Slc24a4/Snca/Bnip3l/Bcl2l1/Chrna2/Kcne4/Gabre/Clic1/Fkbp1b/Gna14/Agrn/Cacna1g/Pank2/Adora1/Gpr35/Ngfr/Scn7a/Adcyap1/Gimap5/Sod1/Pmp22/Agt/Arl6ip5/Atxn1/Chrna4/Cnr2/Gabra5/Tmem161b/Tusc2/Cav1/Cnih2/Hcn4/Kcnk5/Kcnmb4/S1pr2/Trpa1/Gclc/Gsk3b/Htr3a/Kcnn2/Bdnf/Chrnb2/Kcnk2/Ntrk3/P2rx7/Ptn/Adora2a/Cd36/Gnaq/Kcna1/P2rx4/Gabra4/Gabrp/Gclm/Glrb/Kcnk6/Kcnk7/Nps/P2rx2/Pip5kl1/Popd…
GO:0072577	endothelial cell apoptotic process	55	0.261818	2.26758	0.00160165	0.0435413	0.0374468	Braf/Abl1/Ano6/Hipk1/Fga/Cd248/Il13/Gper1/Thbs1/Il10/Bmp4/Rgcc/Mapk7/Icam1/Plcg1/Serpine1/Itga4/Krit1/Bmpr2/Gata2/Il4/Tnf/Ccl2/Ndnf/Tert/Xbp1/Tek/Fgg/Sema5a/Col18a1/Foxo3/Kdr/Nfe2l2/Pdcd4/Tnip2/Col4a3/Ecscr/Pak4/Abl2/Ager/Cd160/Cd40/Cdh5
GO:0042326	negative regulation of phosphorylation	373	0.105691	1.97456	0.00159636	0.0435413	0.0374468	Bag1/Abl1/Sfrp1/Snca/Rgs2/Spry4/Dusp1/Ddr2/Pkia/2610042L04Rik/Slfn1/Cblb/Ube2b/Ptpn2/Bmp2/Hspb1/Ptprb/Lilrb4a/Gprc5a/Ldlrad4/Actb/Ppp4r2/Ptprj/Igf1/Ilk/Lrp6/Nf1/Pmepa1/Inpp5k/Ppp5c/Adipoq/Plec/Socs5/Tgfb1/Paqr3/Agt/Atxn1/Cdkn2d/Slc4a1/Cav1/Dynll1/Ncor1/Nr2f2/Prkar2b/Wnk1/Adar/Enpp1/Gadd45g/Gsk3b/Klhl31/Plpp3/Cd300a/Fbxo7/Irs2/Ntrk3/Rb1/Trib1/Twist1/Adora2a/Cbl/Cdkn1b/Gnaq/Prkca/Uchl1/Adarb1/Cdkn1…
GO:0051052	regulation of DNA metabolic process	446	0.0960263	1.87122	0.00169721	0.0459412	0.0395108	Cyp1b1/Tfdp1/Mir181b-2/Cdk2/Dusp1/Ptges3/Ten1/Hnrnpa2b1/Ube2b/Usp7/Kdm4d/Blm/Kmt2a/Actb/Ppp4r2/Ilkap/Anxa3/Pdgfrb/Adipoq/Ino80c/Tgfb1/Fgfr4/Pot1a/Slf1/Zfp458/Ercc4/Nox4/Pds5a/C3ar1/Hnrnpd/Parp9/Pogz/Setmar/Smg5/Spire1/Gsk3b/Msh6/Nppc/Rmi2/Cdan1/Cdc42/Ep400/Gfer/Ino80d/Kcnk2/Suv39h1/Tfpt/Twist1/Ankrd17/Cebpg/Hsf1/Smarcad1/Tnks2/Babam1/Cdkn1a/Chrac1/Dbf4/Gli1/Igfbp3/Paxip1/Pinx1/Prdm14/Zfp729a/Dcp2…
GO:0030217	T cell differentiation	281	0.118145	2.00587	0.00170537	0.0459648	0.0395311	Zbtb16/Prdx2/Braf/Abl1/Ambra1/Gpr18/Mr1/Ptpn2/Cd46/Clec4d/Ctla2a/Hspb1/Zfp35/Blm/Il4ra/Lilrb4a/Fzd8/Psmb11/Cd3d/Gimap5/Socs5/Tgfb1/Adam17/Cyp26b1/Lmbr1l/Ncor1/Shh/Vnn1/Enpp1/Gadd45g/Rhoh/Atf2/Cd44/Il6ra/Sos2/Ap3d1/Dicer1/Fgl2/Gli3/Zeb1/Atg5/Egr3/Gpr183/Prr7/Srf/Vsir/Wwp1/Anxa1/Ap3b1/Bmp4/Ccl19/Foxp1/Lepr/Socs1/Cd83/Rc3h2/Ripk2/Rsad2/Skint1/Tcirg1/Ctsl/Il12a/Wnt1/Fzd5/Il12b/Mafb/Mir301/Mir326/Rag2…
GO:0001709	cell fate determination	39	0.30763	2.27528	0.00173246	0.0462991	0.0398187	Hoxa2/Tbx2/Lbx1/Barhl2/Cyp26b1/Ascl1/Cdc42/Ptch1/Bmp4/Myod1/Wnt1/Ebf2/Fezf2/Atoh1/Foxg1/Gata6/Gata2/Notch2/Pax2/Chrdl1/Jag2/Mesp1/Smarca4/Ptch2/Nkx6-3/Prrx1/Sox17/Dll3/Nkx2-2/Ntf5/Hand1/Ntf3/Otx2/Pax6/Wnt7a
GO:0030902	hindbrain development	169	0.147832	2.04152	0.00173203	0.0462991	0.0398187	Flna/Hoxa2/Agtr2/Nanos1/Rnf7/Abl1/Atxn2/Foxc1/Igf1/Lrp6/Socs7/Nfib/Serpine2/Zbtb18/En2/Nfix/Shh/Ascl1/Fzd4/Sec24b/Atf2/Rere/Wls/Lmx1a/Pdss2/Sez6l/Ezh2/Foxp2/Gli1/Kif14/Nhlh2/Nr2c2/Sez6l2/Dlc1/Hnf1b/Crk/Faim2/Gbx2/Slc6a4/Wnt1/Hoxb1/Mafb/Plxna2/Arcn1/Cdk5r1/Dll1/Fgf2/Gsx2/Kndc1/Lef1/Myh10/Rora/Arl13b/B4galt2/Fcgr2b/Gata2/Herc1/Hoxa1/Rfx4/Zfp423/Atrn/C5ar1/Grid2/Hap1/Hoxb3/Ptprs/Smad1/Tbr1/Atp2b2/Gl…
GO:1990138	neuron projection extension	191	0.142418	2.07564	0.00177646	0.0469374	0.0403675	Picalm/Abl1/Ndn/Tnfrsf12a/Iqgap1/Cxcl12/Rab11a/Slit3/Fn1/Ilk/Syt4/Ostn/Vcl/Barhl2/Ocm/Cacng7/Map1b/Sema3c/Sh3glb1/Sin3a/Gsk3b/Bdnf/Ntrk3/Cyfip1/Dclk1/Plxna3/Pou4f3/Sema4f/Gdi1/Reg1/Srf/Draxin/Edn2/Hnrnpk/Auts2/Cttn/Ifrd1/Mul1/Fxn/Impact/Plaa/Plxna4/Rtn4r/St8sia2/Csf1r/Llph/Nrn1/Pak1/Sh3gl2/Spag6l/Cdk5r1/Clasp2/Itga4/Limk1/Map2/Mir124a-2/Sema6d/Bmpr2/Cpne5/Pak6/Sema3g/Shtn1/Dcx/Itsn2/L1cam/Lrp1/Nt…
GO:0051098	regulation of binding	362	0.104603	1.94568	0.00177866	0.0469374	0.0403675	Xirp1/Fam220a/Sln/Atp2a2/Tgfb2/Abl1/Eif3e/Pkd1/Msx2/Lox/Twist2/Cblb/Bmp2/Ddit3/Kdm4d/Agrn/Blm/Foxc1/Pcbd1/Runx1t1/Actb/Hipk1/S100a10/Igf1/Adipoq/Nfib/Sox11/Tgfb1/Bambi/Rest/Ccpg1/Cln5/Eif3d/Ercc4/Hnrnpl/Sin3a/Ace/Cav1/Id1/Parp9/Sri/Epb41/Gper1/Gsk3b/Map1lc3b/Mir744/Zfp462/Bdnf/Cdc42/Pim2/Rb1/Spta1/Tlr4/Twist1/Cycs/Hsf1/Il10/Lif/Ppp2cb/Sympk/Zfp618/Arhgef7/Cdkn1a/Gtf2b/Jak2/Mfng/Pinx1/Rb1/Bmp4/Gas…
GO:0050900	leukocyte migration	359	0.10362	1.92897	0.00177866	0.0469374	0.0403675	Ednrb/Ccl28/Dusp1/Cxcr1/Mpp1/Gpr18/S100a8/Cxcl12/Cxcl3/Gpr15/Ccl26/S100a9/F2rl1/Mmp14/Ano6/Cxcl13/Cd200/Gcsam/Ptprj/Adora1/Dnm1l/Gpr35/Rhog/Cd200r1/Fcgr3/Plec/Tgfb1/Adam17/Cd24a/Cxcl17/Ccl6/Cnr2/Fut4/Hrh1/C3ar1/Ccl24/Pf4/Wnk1/Cxcl10/Enpp1/Ppib/Rhoh/Slamf8/Thbs1/Trem1/Adam10/Cd300a/Cd34/Cdc42/Cxcl5/Itgb3/Jagn1/Ptn/Spp1/Ccl1/Ccr1/P2rx4/Prkca/Camk1d/Cxcl14/Gp1ba/Gpr183/Lyst/Ppbp/Anxa1/Ccl19/Cd9/Edn2…
GO:0072659	protein localization to plasma membrane	289	0.116344	1.97967	0.00180333	0.0473899	0.0407568	Flna/Picalm/Bcl2l1/Gak/Pik3r1/Rab11a/Ttc7b/Mmp14/Rock2/Actb/Numb/S100a10/Lrp6/Rhog/Cask/Inpp5k/Nsg1/Adipoq/Rab11fip2/Tgfb1/Tspan14/Arl6ip5/Dennd4c/Lyplal1/Ramp3/Slc4a1/Tspan33/Krt18/Sqstm1/Gper1/Tmem150a/Tmem59/Adcy6/Gorasp2/Pacs2/Ptch1/Rab8a/Zdhhc3/Gorasp1/Lypd1/Pgrmc1/Scn3b/Tpbg/Mrap2/Pik3r2/Rab8b/Sorbs1/Anxa2/Atp1b1/C2cd5/Fam126b/Lgals3/Actn2/Dchs1/Pkp2/Rab3b/Trem2/Zdhhc23/Agr2/Gga1/Golph3/Pac…
GO:0072006	nephron development	152	0.158074	2.11331	0.00182584	0.0477824	0.0410943	Agtr2/Ednrb/Tcf21/Fat4/Nup160/Gpr4/Bmp2/Foxc1/Nup133/Ilk/Tacstd2/Agtr1b/Pdgfrb/Wnt9b/Adipoq/Cflar/Tgfb1/Cd24a/Agt/C3ar1/Osr1/Shh/Sox8/Cd44/Il6ra/Itgb3/Jag1/Sox9/Gli3/Lif/Nid1/Ptch1/Adamts16/Bmp4/Tmem59l/Gdnf/Hnf1b/Pdgfb/Dchs1/Plce1/Prom1/Six1/Six2/Smad4/Sulf1/Wnt1/Wnt7b/Fgf8/Lgr4/Notch1/Umod/Dll1/Erbb4/Fgf2/Gzf1/Eya1/Notch2/Pax2/Pgf/Basp1/Enpep/Mtss1/Nup85/Pax8/Ret/Timeless/Ahr/Ampd2/Aqp1/Greb1l/…
GO:0006612	protein targeting to membrane	117	0.186225	2.28645	0.00184064	0.0479707	0.0412563	Ssr3/Zdhhc1/Srp72/Rtp1/Fis1/Sec61a2/Adora1/Rtp2/Slc51b/Vps37a/Inpp5k/Zdhhc25/Chm/Vps37b/Zdhhc20/Arpc2/Tram1/Srp9/Tcaf3/Zdhhc3/Fyn/Gdi1/Ogt/Tram1l1/Tram2/Rab8b/Stom/C2cd5/Zdhhc15/Get4/Glp1r/Nacad/Slc1a1/Zdhhc23/Pak1/Sec61g/Zdhhc22/Cdk5r1/Pex16/Sec63/Srp14/Srp19/Dusp21/Golga7/Vamp7/Zdhhc9/Zfand2b/Ccl2/Rabgef1/Zdhhc14/Zdhhc6/Arl6ip1/Folr2/Srpr/Yif1b/Zdhhc18/Zdhhc19/Pikfyve/Tcaf2/Zdhhc2/Zdhhc4/Actr3/…
GO:0050817	coagulation	169	0.147007	2.03012	0.00186226	0.0483344	0.0415691	Prdx2/Bloc1s4/Vkorc1/Axl/S100a9/F2rl1/Ano6/Lilrb4a/Serpind1/Fn1/Ptprj/Serping1/Treml1/Fga/Pros1/Serpine2/Thbd/Tspan8/Gp9/Psg23/Slc4a1/Cav1/Pf4/Shh/Plek/Thbs1/Cd34/Il6ra/Itgb3/Tlr4/Cd36/Mertk/Prkca/Serpinc1/Entpd1/Gp1ba/Gp5/Jak2/Lyst/Srf/Tec/Anxa5/Ap3b1/Cd9/Hgfac/P2ry12/Prkg1/Tpsab1/Anxa2/F13a1/Mmrn1/Papss2/Pdgfb/Adra2b/Kng1/Pla2g4a/Prkcd/Pear1/Serpine1/Fbln1/Hps4/Anxa8/Comp/Evl/Fcer1g/Pdpn/Prss56…
GO:1903037	regulation of leukocyte cell-cell adhesion	315	0.110522	1.90812	0.00187074	0.0483556	0.0415873	Zbtb16/Prdx2/Ccl28/Ambra1/Il6st/Cxcl12/Slfn1/Cblb/Pdcd1lg2/Ptpn2/Cd46/Gm9733/Hspb1/Zfp35/Blm/Il4ra/Lilrb4a/Pde5a/Adk/Igf1/Gimap5/Cd59b/Socs5/Tgfb1/Cd24a/Cd276/Fut4/Icosl/Ildr2/Slc4a1/Cav1/Glmn/Shh/Vnn1/Wnk1/H2-Ob/Rhoh/Cd300a/Cd44/Cd55/Spta1/Adora2a/Ap3d1/Fgl2/Gli3/H2-Eb2/Egr3/Gnrh1/Gp1ba/Jak2/Tnfsf13b/Vsir/Anxa1/Ap3b1/Bmp4/Btn1a1/Ccl19/Laptm5/Socs1/Zc3h12d/Arg1/Ccl5/Cd83/Gpnmb/Icos/Lgals3/Nfat5/R…
GO:0032355	response to estradiol	50	0.260889	2.17724	0.00188691	0.0483769	0.0416056	Sprr2e/Msx2/Lcor/Strn3/Sprr2f/Zfp703/Sprr2d/Tgfb1/Ramp3/Fam210b/Gper1/Hsf1/Prkca/Foxa1/Anxa1/Myod1/Ncoa1/Crhbp/Ptgfr/Ccdc62/Cyp19a1/Nrip1/Sstr2/Stat3/Egfr/Fosl2/Kat5/Ogg1/Socs2/Glrx/Stat5b/Ghr/Prdm2/Mapk15/Csn1s1/Grn/Pou4f2/Areg/Ncoa3/Nos3
GO:0032103	positive regulation of response to external stimulus	425	0.0957291	1.8425	0.00188023	0.0483769	0.0416056	Riok3/Flna/Braf/H60a/Ly96/Snca/Akirin2/Bmp6/Ulbp1/S100a8/Cxcl12/Gpr4/Ifi203/Ccl26/S100a9/F2rl1/Fkbp1b/Hspb1/Ano6/Cxcl13/Pde5a/Fn1/Ptprj/Dnm1l/Irgm1/Mndal/Gimap5/Pdgfrb/Tlr6/Cd180/Clock/Fcgr3/Ocm/Snai2/Tgfb1/Adam17/Cd24a/Cxcl17/Fbn1/Npy5r/Sin3a/Ace/C3ar1/Ccl24/Lta/Parp9/Shh/Sucnr1/Tlr8/Usp15/Usp29/Wnk1/Cxcl10/Lpar1/Thbs1/Trem1/Adam10/Fgf16/Klrc1/Lsm14a/Napepld/Ntrk3/Pqbp1/Ptn/Tlr4/Ankrd17/Ccl1/Ccr…
GO:0048144	fibroblast proliferation	109	0.182701	2.17726	0.0019197	0.0488208	0.0419873	Agtr2/Abl1/Sfrp1/Trp53inp1/Fndc3b/Ddr2/Rps3a1/Fbrs/Fn1/C1ql4/Igf1/Nf1/Ngfr/Pdgfrb/Tgfb1/Il13/Agt/Lta/Mir744/Ptprz1/Cd300a/Itgb3/Uts2r/Dicer1/Cdkn1a/Anxa2/Ifi30/Pdgfb/Sphk1/Wapl/Bax/Dach1/Ski/Sp2/Wnt1/Brpf1/Fntb/Pdgfc/Pex2/Pparg/Serpine1/B4galt7/Dab2ip/Fbln1/Morc3/Tgif1/Trim32/Uts2/Creb1/Egfr/Fosl2/Med31/Nbn/Cdc6/Pdgfa/Aqp1/E2f1/Mmp9/Pdgfd/Tsc2/Col3a1/Jun/Lig4/Prkdc/Sirt6/Ccnb1
GO:0031644	regulation of nervous system process	180	0.141637	2.008	0.00191917	0.0488208	0.0419873	Smr2/Smr3a/Ednrb/Cst7/Grm3/Rock2/Zfp488/Adora1/Gpr35/Igf1/Ngfr/Fcgr4/Tmem100/Acpp/Agt/Chrna4/Tnfrsf1b/Cnih2/Nptx2/S1pr2/Shisa9/Trpa1/Gsk3b/Nptx1/S100b/Tlr4/2700046G09Rik/Dicer1/Il10/Cacng5/Klk8/Rgs4/Dlgap4/Rnf10/Cck/Oprd1/Pclo/App/Ctss/Fgfr1/Grin2d/Htr2c/Itga2/Baiap2/Drd4/Eif2ak3/Ncam1/P2rx3/Stx1a/Mtmr2/Mtnr1b/Ntsr1/Tnfrsf21/Dlgap2/Eif4a3/Nlgn1/Sox10/Tmem108/Bscl2/Chrnb4/Dmpk/Jam2/Myrf/Oxt/Shank1…
GO:0008654	phospholipid biosynthetic process	209	0.131966	2.00144	0.00193635	0.0490465	0.0421815	Sgms2/Pik3r1/Ttc7b/Rab38/Crls1/Far1/Abca8a/Dgka/Socs7/Socs5/Sh3glb1/Lpcat4/Capn2/Pign/Tmem150a/Hexb/Apoa2/Sptlc1/Itpka/Pip5kl1/Serinc4/Alox15/Pigc/Pik3r2/Socs1/Abhd8/Fam126b/Fgf7/Impa1/Pcyt1b/Pdgfb/Pik3c2a/Socs6/Abca8b/Dpm2/Ip6k3/Itpkc/Nus1/Pik3c2b/Pip4k2b/Pla2g4a/Agpat5/Htr2c/Lpcat1/Pcx/Pigp/Ptpmt1/Apoa1/Dgkd/Erbb4/Fgf2/Lpgat1/Mboat1/Pigz/Pik3ca/Pik3r3/Pip5k1b/Sgms1/Cdipt/Cwh43/Dgki/Dgkq/Hmgcs1/…
GO:1902532	negative regulation of intracellular signal transduction	496	0.0907895	1.82954	0.00194526	0.049075	0.0422059	Riok3/Tgfb2/Slc24a4/Abl1/Grina/Sfrp1/Rgs2/Wnk2/Bcl2l1/Eno1b/Spry4/Dusp1/Gpx1/Cxcl12/Tspan6/Fbxw11/Ube2b/F2rl1/Ptpn2/Bmp2/Ddit3/Hspb1/Herpud1/Lilrb4a/Tnfaip8l1/Efna1/Nucb2/Ptprj/C1ql4/Dusp27/Igf1/Nf1/Inpp5k/Rnf125/Sec14l1/Adipoq/Dusp5/Serpine2/Snai2/Paqr3/Pde3b/Psca/Agt/Arhgap42/Cdkn2d/Lmbrd1/Mad2l1bp/Sh3glb1/Cav1/Dynlt1b/Ncor1/Vnn1/Gper1/Gps2/Gsk3b/Klhl31/Lpar1/Magi2/Rhoh/Thbs1/Cd300a/Cd44/P2rx7/…
GO:0016331	morphogenesis of embryonic epithelium	177	0.144073	2.02724	0.00196989	0.0494983	0.04257	Tgfb2/Cited2/Abl1/Sfrp1/Specc1l/Ift57/Rock2/Stil/Lrp6/Deaf1/Wnt9b/Sox11/Tgfb1/Med12/Phactr4/Glmn/Osr1/Shh/Sec24b/Sox8/Trp63/Sox9/Twist1/Enah/Ptch1/Kdm2a/Kif20b/Rps7/Bmp4/Cc2d2a/Pax3/Sfrp5/Spint1/Dlc1/Fgfr2/Fzd3/Gdnf/Hnf1b/Sdc4/Tgfb1i1/Cobl/Six1/Ski/Sulf1/Wnt7b/Brpf1/Cthrc1/Fgf8/Llgl2/Rgma/Aldh1a3/Cluap1/Setd2/Sufu/Tgif1/Zic2/Alx1/Brd2/Fuz/Ift52/Mib1/Mks1/Pax2/Tulp3/Apaf1/Ipmk/Jag2/Map3k7/Pax8/Ret…
GO:0015986	proton motive force-driven ATP synthesis	17	-0.4659	-2.148	0.00198906	0.0497356	0.0427741	Atp5c1/Atp5o/Atp5d/Stoml2/Atp5g1/Atp5j2/Atp5l/Atp5h/Atp5a1/Atp5k/Atp5b/Gm5426
GO:0009913	epidermal cell differentiation	217	0.132009	2.01947	0.00200054	0.0497356	0.0427741	Stfa1/Tgfb2/Stfa3/Sprr2e/Msx2/Gak/Clic4/Slitrk6/Sprr2h/Srsf6/Stfa2/Rock2/Sprr2k/Foxc1/Pou3f1/Krt10/Sprr4/Sprr1b/Sprr2f/Gsdma3/Cnfn/Sod1/Sprr2d/Tgm1/Plec/Cyp26b1/Rest/Gm5478/Txnip/Lor/Sec24b/Trp63/Grxcr2/Intu/Jag1/Krt4/Numa1/Pou4f3/Ptch1/Csta1/Dlx3/Ezh2/Gli1/Anxa1/Bmp4/Gm5414/Klf7/Krt7/Pnpla1/Krt36/Krt78/Palld/Keap1/Klf4/Lats2/Maff/Ppl/Sprr2i/Tsg101/Ercc3/Fgfr1/Krt80/Mafb/Notch1/Sprr3/Atoh1/Dll1/G…
GO:0030336	negative regulation of cell migration	268	0.11953	2.0077	0.00200299	0.0497356	0.0427741	Tbx5/Cyp1b1/Braf/Cited2/Acan/Sfrp1/Trp53inp1/Ccl28/Dusp1/Slurp1/Gpr18/Cxcl12/Clic4/Bst2/Cxcl13/Nkx2-1/Cd200/Gcsam/Igfbp5/Ldlrad4/Ptprj/Adora1/Ilk/Nf1/Ngfr/Tacstd2/Cd200r1/Adipoq/Nav3/Reck/Tgfb1/Rras/Timp1/Rhob/Nr2f2/S1pr2/Shh/Gm266/Gsk3b/Magi2/Map2k5/Slamf8/Thbs1/Abhd2/Cd300a/Jag1/Ptn/Trib1/Adarb1/Adipor1/Gnrh1/Igfbp3/Pip5kl1/Podn/Srf/Stc1/Coro1c/Gadd45a/Pik3r2/Prkg1/Rap2c/Rgcc/Tmeff2/Abr/Dlc1/My…
GO:1905820	positive regulation of chromosome separation	25	0.374292	2.20432	0.00201696	0.0497415	0.0427792	Cdc27/Mad2l1bp/Ncapg/Numa1/Rb1/Smc2/Rb1/Cdc23/Mad1l1/Prap1/Cenpe/Anapc4/Cdt1/Ncapd2/Nsmce2/Anapc5/Cul3/Anapc7/Cdc16/Anapc11/Mapk15/Ncapd3
GO:0045216	cell-cell junction organization	199	0.134774	1.998	0.002019	0.0497415	0.0427792	Tbx5/Flna/Perp/Tgfb2/Specc1l/Cldn1/Bmp6/Cldn34c4/Rhoc/Cldn11/F2rl1/Rock2/Samt4/Actb/Hipk1/Numb/Pdcd6ip/Zfp703/Vcl/Cdh6/Plec/Snai2/Tgfb1/Ugt8a/Actn4/Ect2/Pmp22/Agt/Ace/Cav1/Cldn10/Cldn4/Mpz/Gjb6/Adam10/Ccm2/Cdc42/Lims2/Gjb2/Prkca/Cldn34b1/Srf/Cd9/Cdh11/Cdh8/Numbl/Cldn23/Cldn34d/Trpv4/Cdh18/Dchs1/Pkp2/Cdh19/Cldn13/Cldn34c1/Csf1r/Fzd5/Jam3/Pak2/Pkp1/Rab13/Wnt11/Cdh24/Cldn8/Gja1/Grhl1/Micall2/Abi2/Dl…
GO:0060428	lung epithelium development	51	0.269396	2.24876	0.0020628	0.0503363	0.0432908	Fndc3b/Srsf6/Nkx2-1/Numb/Igf1/Nfib/Fgfr4/Shh/Ascl1/Cdc42/Numa1/Sox9/Thrb/Foxa1/Foxp2/Bmp4/Foxp1/Gpsm2/Fgf7/Fgfr2/Hoxa5/Aimp2/Wnt7b/Agr2/Foxp4/Gata6/Ncor2/Creb1/Eya1/Insc
GO:0060479	lung cell differentiation	33	0.315835	2.15368	0.00206709	0.0503363	0.0432908	Fndc3b/Nkx2-1/Numb/Igf1/Nfib/Ascl1/Numa1/Sox9/Thrb/Foxa1/Foxp1/Gpsm2/Hoxa5/Aimp2/Agr2/Foxp4/Gata6/Ncor2/Creb1/Eya1/Insc
GO:0060487	lung epithelial cell differentiation	33	0.315835	2.15368	0.00206709	0.0503363	0.0432908	Fndc3b/Nkx2-1/Numb/Igf1/Nfib/Ascl1/Numa1/Sox9/Thrb/Foxa1/Foxp1/Gpsm2/Hoxa5/Aimp2/Agr2/Foxp4/Gata6/Ncor2/Creb1/Eya1/Insc
GO:0042471	ear morphogenesis	140	0.159393	2.08694	0.00208813	0.0506533	0.0435634	Hoxa2/Itga8/Slitrk6/Tbx2/Frzb/Sod1/Tcap/Rest/Dlx5/Fgf3/Hesx1/Insig1/Osr2/Prrx2/Osr1/Enpp1/Gjb6/Sec24b/Grxcr2/Rpl38/Sox9/Pou4f3/Zeb1/Lrig3/Nkx3-2/Abr/Fgfr2/Fzd3/Nipbl/Gbx2/Neurog1/Six1/Six2/Wnt1/Cthrc1/Dlx6/Fgf8/Fgfr1/Mafb/Tbx3/Aldh1a3/Atoh1/Col11a1/Dll1/Foxg1/Foxi1/Gfi1/Otop1/Pcdh15/Ttc39c/Wdpcp/Eya1/Gata2/Hoxa1/Pax2/Tbx1/Tprn/Chrna10/Mapk1/Ntn1/Pax8/Rac1/Sobp/Atp2b2/Fzd6/Gli2/Myo6/Tfap2a/Tifab/T…
GO:0034308	primary alcohol metabolic process	76	0.220455	2.24576	0.00211135	0.0509067	0.0437813	Cyp1b1/Ednrb/Bmp6/Bmp2/Akr1c20/Rdh11/Sdr16c5/Sult2a2/Rdh14/Rest/Acpp/Sult2a1/Akr1c18/Dkk3/Akr1c14/Hao1/Napepld/Rbp4/Adh6b/Sult1e1/Cyp1a1/Gdpd1/Pecr/Sult1b1/Sult2a3/Naaa/Plb1/Sult2a5/Rdh8/Cyp1a2/Dgkq/Gdpd3/Sult2a6/Aldh3a2/Cyp11b2/Dhrs7/Adh4/Chka/Gpd1/Rdh10/Adh5/Retsat/Lrat/H6pd/Kcnma1/Wnt4/Aldh1a1/Akr1a1/Cyp11a1/Hsd11b2/Akr1cl/Clcn2/Cyp11b1/Rbp1/Sult2a8/Abhd4/Adh1/Rpe65/Slc37a2/Adh7/Dhrs3/Gde1/Akr…
GO:1903034	regulation of response to wounding	165	0.148202	2.03801	0.00211472	0.0509067	0.0437813	Flna/Prdx2/Braf/Acta2/Cldn1/Tnfrsf12a/Ddr2/Vkorc1/S100a9/F2rl1/Fkbp1b/Srsf6/Ano6/Cask/Serping1/Fga/Ocm/Pros1/Serpine2/Adam17/Arfgef1/Cd24a/Thbd/Tspan8/Psg23/Cav1/Cldn4/Plpp3/Thbs1/Cd34/Ntrk3/Ptn/Cd36/Il10/Serpinc1/Gp1ba/Gp5/Klk8/Wfdc1/Anxa1/Anxa5/Cd9/Prkg1/Tpsab1/Anxa2/Mmrn1/Pdgfb/Crk/Klf4/Kng1/Prkcd/Rtn4r/Cldn13/Inpp5f/Rgma/Serpine1/Cadm4/Clasp2/Fgf2/Gja1/Kank1/Epha4/Hmgcr/Lrig2/Mylk/Smoc2/Tnf/C…
GO:1905039	carboxylic acid transmembrane transport	135	0.163398	2.14044	0.00214914	0.0513433	0.0441568	Slc38a2/Rgs2/Slc6a9/Tspo2/Slc1a5/Slc38a9/Slc38a6/Slc1a4/Agt/Arl6ip5/Sfxn3/Slc36a2/Slc1a7/Slc7a2/Thbs1/Irs2/Slc6a13/Cd36/Slc25a10/Slc38a11/Slc25a32/Rgs4/Slc6a20a/Abcc5/Arg1/Slc15a4/Slc1a3/Slc25a14/Abcd2/Mpc2/Prkcd/Slc1a1/Slc1a6/Slc25a21/Slc7a5/Slc19a1/Slc36a4/Slc38a7/Slc7a6/Cln8/Lrrc8e/Per2/Slc38a10/Slc43a1/Slc47a1/Slc7a1/AU018091/Ntsr1/Slc1a2/Slc25a2/Slc38a3/Slc7a11/Slc23a2/Slc38a5/Slc7a13/Slc7a1…
GO:0043414	macromolecule methylation	288	0.11472	1.95549	0.00214833	0.0513433	0.0441568	Atf7ip/Kmt2e/Ezh1/Lcor/Crebbp/Ppm1d/Prdm6/Ilf3/Kdm4d/Dimt1/Kmt2a/N6amt1/Trmt1l/Mtrr/Nsun2/Kdm3a/Setd6/Setmar/Gsk3b/Kmt2d/Setd1a/Wdr5b/Dalrd3/Jarid2/Spocd1/Suv39h1/Zfp335/Ash1l/Btg1/Dydc1/Wdr5/Cbll1/Cxxc1/Ezh2/Ogt/Paxip1/Prdm14/Suz12/Tgs1/Trmt13/Zcchc4/Mettl6/Auts2/Emg1/Hells/Pax5/Pld6/Prmt8/Rif1/Smyd2/Tet3/Asz1/Btg2/Gcg/Hcfc1/Iws1/Kdm4c/Kmt2b/Nsun5/Rab3b/Rlf/Setd3/Smad4/Thumpd2/Trmt5/Zdbf2/Bcdin3…
GO:1901988	negative regulation of cell cycle phase transition	229	0.125903	1.95869	0.00215797	0.0513597	0.0441709	Anapc15-ps/Apbb3/Hinfp/Slfn1/Apbb2/Fem1b/Sde2/Blm/Wac/Stil/Mos/Clock/Ppp2r3d/Zw10/Cdkn2d/Mad2l1bp/Nsun2/Zfp207/Ndc80/Setmar/Cep192/Xrcc3/Atf2/Fbxo7/Rb1/Acvr1/Cdkn1b/Hsf1/Babam1/Cdkn1a/Cry1/Ctdspl/Ezh2/Pinx1/Plk3/Rb1/Ccar2/Rgcc/Tiprl/Ttk/Usp47/Zc3h12d/Gpnmb/Ints7/Mapk14/Mtbp/Muc1/Prpf19/Rps27l/Usp28/Klf4/Mad1l1/Prap1/Ccng1/Cenpe/Dact1/Fam107a/Nabp2/Rad9a/Thoc1/Tpra1/Cdt1/Foxo4/Jade1/Mad2l1/Miip/Nk…
GO:0010842	retina layer formation	24	0.376051	2.1816	0.00221207	0.0524494	0.045108	Fjx1/Hipk1/Prom1/Slc1a1/Crb1/Tspan12/Fat3/Foxn4/Megf11/Rs1/Ptf1a/Sdk2/Sdk1/Ahi1/Atp8a2/Arl6/Hipk2/Igfn1/Lhx1/Ptprm/Irx6/Obsl1/Calb1
GO:0009063	cellular amino acid catabolic process	87	-0.21653	-2.07491	0.00224231	0.0529673	0.0455535	Nos3/Otc/Pah/Slc25a44/Blmh/Hdc/Hgd/Hmgcll1/Bckdk/Prodh2/Agxt/Dbt/Gls2/Nos1/Nos2/Abat/Aldh4a1/Gls/Uroc1/4930438A08Rik/Acmsd/Agxt2/Asrgl1/Bcat2/Gad2/Gcsh/Ido1/Gstz1/Dao/Etfa/Hmgcl/Ppat/Aldh6a1/Hpd/Kmo/Mat1a/Sdsl/Hibch/Amt/Arg2/Shmt2/Aldh5a1/Auh/Mccc2/Bckdha/Oat/Tdh/Pipox/Acat1/Hsd17b10/Bckdhb/Ddo/Dld/Hibadh/Atp2b4/Adhfe1/Got1/Got2
GO:0051492	regulation of stress fiber assembly	93	0.198898	2.21453	0.00226269	0.0531447	0.0457061	Braf/Abl1/Rhoc/Pik3r1/Rock2/S100a10/Tacstd2/Inpp5k/Kank4/Nox4/Lpar1/Cdc42/Pik3r2/Rgcc/Sorbs3/Tmeff2/Dlc1/Sdc4/Arhgap6/Pak1/Pak2/Rhpn1/S1pr1/Wasf2/Wnt11/Apoa1/Clasp2/Limk1/Evl/Rhoa/Tpm1/Frmd7/Rac1/Sh3pxd2b/Fermt2/Kank2/Rapgef3/Tac1/Gpr65/Prkcq/Arhgap28/Arhgef10l/Bag4/Pdlim4/Phldb2/Ptger4/Rhpn2/Synpo/Tgfbr1/Wnt4/Limch1/Met/Tesk1/Tsc1/Arap1/Arhgef18/Bbs4/Coro2b/Pxn/Tgfb3/Kiss1r/Mtor/Ttc8/Fhod1/Ppfia…
GO:0015698	inorganic anion transport	145	0.154573	2.02515	0.00226668	0.0531447	0.0457061	Car2/Atf4/Mfsd5/Gabre/Clic1/Clic4/Slc20a1/Ano6/Nmur1/P2ry6/Ano10/Fgfr4/Gabra5/Slc4a1/Cldn4/Slc12a4/Enpp1/Best1/Grm5/Slc25a10/Slc34a2/Clns1a/Gabra4/Gabrp/Glrb/Slc26a6/Casr/Clcn7/Gabra6/Atp8b1/Gabra2/Gabrb2/Slc1a3/Slc25a14/Stc2/Ano3/Clic6/Slc1a1/Clca2/Fgfr1/Gabrr3/Clcn5/Gabrq/Slc34a1/Slc37a1/Ttyh2/Car7/Cebpb/Clca1/Clcn6/Pcyox1/Slc12a1/Slc26a7/Clcn3/Clcnkb/Gabrg3/Slc17a7/Tspo/Ano5/Fgf23/Ip6k2/Racgap…
GO:0045580	regulation of T cell differentiation	152	0.155223	2.07519	0.0023179	0.0539447	0.0463941	Zbtb16/Prdx2/Braf/Abl1/Ambra1/Ptpn2/Cd46/Ctla2a/Hspb1/Zfp35/Il4ra/Lilrb4a/Gimap5/Socs5/Tgfb1/Cyp26b1/Shh/Vnn1/Rhoh/Cd44/Sos2/Ap3d1/Dicer1/Fgl2/Gli3/Zeb1/Egr3/Vsir/Anxa1/Ap3b1/Bmp4/Ccl19/Socs1/Cd83/Rc3h2/Ripk2/Skint1/Il12a/Mir301/Mir326/Rag2/Tespa1/Ccr7/Dusp10/H2-Aa/Lef1/Loxl3/Nckap1l/Ccl19/Cd28/Il4/Rasgrp1/Rhoa/Zfp609/H2-Oa/Il18/Nfkbiz/Xbp1/Zc3h8/Ccr2/Clptm1/Fanca/Il1rl2/Myb/Pck1/Prelid1/Stat5b/T…
GO:0032970	regulation of actin filament-based process	389	0.0983026	1.84327	0.00231412	0.0539447	0.0463941	Capza3/Flna/Braf/Eln/Atp2a2/Cfl2/Tgfb2/Abl1/Specc1l/Synpo2/Acta2/Mlst8/Ap1ar/Rhoc/Cdc42ep3/Iqgap1/Rnd3/Ccl26/Pik3r1/Tnnc1/F2rl1/Bst2/Rock2/S100a10/Adora1/Ilk/Rhog/Tacstd2/Inpp5k/Pdgfrb/Tgfb1/Arfgef1/Ect2/Siglec15/Tmod3/Kank4/Nox4/Rhob/Tmsb15a/Arpc2/Cav1/Ccl24/Hcn4/Id1/Sri/Lpar1/Plek/Rhoh/4930544G11Rik/Cdc42/Itgb3/Ntrk3/Spta1/Cyfip1/Stc1/Twf1/Alox15/Casq2/Pik3r2/Rgcc/Rgs4/Sorbs3/Tmeff2/Arpc4/Cttn/…
GO:0030038	contractile actin filament bundle assembly	110	0.182411	2.17852	0.00234988	0.0540901	0.0465191	Braf/Eln/Abl1/Rhoc/Pik3r1/Rock2/S100a10/Tacstd2/Inpp5k/Kank4/Nox4/Lpar1/4930544G11Rik/Cdc42/Zyx/Srf/Pik3r2/Rgcc/Sorbs1/Sorbs3/Tmeff2/Dlc1/Sdc4/Arhgap6/Fam171a1/Fhdc1/Pak1/Pak2/Phactr1/Rhpn1/S1pr1/Spag6l/Wasf2/Wnt11/Apoa1/Clasp2/Limk1/Evl/Rhoa/Tpm1/Cul3/Frmd7/Rac1/Sh3pxd2b/Fermt2/Kank2/Rapgef3/Tac1/Gpr65/Src/Prkcq/Arhgap28/Arhgef10l/Bag4/Pdlim4/Phldb2/Ptger4/Rhpn2/Synpo/Tgfbr1/Wnt4/Limch1/Met/Tesk…
GO:0043149	stress fiber assembly	110	0.182411	2.17852	0.00234988	0.0540901	0.0465191	Braf/Eln/Abl1/Rhoc/Pik3r1/Rock2/S100a10/Tacstd2/Inpp5k/Kank4/Nox4/Lpar1/4930544G11Rik/Cdc42/Zyx/Srf/Pik3r2/Rgcc/Sorbs1/Sorbs3/Tmeff2/Dlc1/Sdc4/Arhgap6/Fam171a1/Fhdc1/Pak1/Pak2/Phactr1/Rhpn1/S1pr1/Spag6l/Wasf2/Wnt11/Apoa1/Clasp2/Limk1/Evl/Rhoa/Tpm1/Cul3/Frmd7/Rac1/Sh3pxd2b/Fermt2/Kank2/Rapgef3/Tac1/Gpr65/Src/Prkcq/Arhgap28/Arhgef10l/Bag4/Pdlim4/Phldb2/Ptger4/Rhpn2/Synpo/Tgfbr1/Wnt4/Limch1/Met/Tesk…
GO:1901607	alpha-amino acid biosynthetic process	53	-0.273266	-2.1118	0.00234263	0.0540901	0.0465191	Shmt1/Cbs/Ggt1/Got1l1/Pycr1/Aass/Otc/Pah/Cth/Psat1/Agxt/Asl/Gls2/Adi1/Aldh18a1/Gls/Mthfr/Agxt2/Bcat2/Bhmt2/Mtr/Cln3/Phgdh/Sephs1/Aasdhppt/Sdsl/Ilvbl/Mthfd1/Pycr2/Pycrl/Mtap/Plod2/Bhmt/Noxred1/Shmt2/Park7/Enoph1/Dhfr/Sephs2/Atp2b4/Got1/Got2
GO:0050678	regulation of epithelial cell proliferation	386	0.103074	1.93933	0.00236642	0.0542728	0.0466763	Nppb/Tgfb2/Sfrp1/Ednrb/Cldn1/Bmp6/Gpx1/Slurp1/Cxcl12/Serpinb5/Twist2/Ccl26/Prl7a1/Srsf6/Bmp2/Ift57/Igf1/Lrp6/Nf1/Ngfr/Prl4a1/Tacstd2/Zfp703/Agtr1b/Cask/Deaf1/Prl8a1/Tgm1/Cflar/Nfib/Prl2b1/Snai2/Sox11/Tgfb1/Adam17/Klf9/Tnmd/Azin1/Dlx5/Osr2/Cav1/Ccl24/Id1/Nr2f2/Osr1/Shh/Map2k5/Prl2c5/Prl7c1/Thbs1/Trp63/Akt3/Atf2/Cdc42/Intu/Itgb3/Krt4/Lims2/Ptn/Rb1/Sox9/Twist1/Bnc1/Cdkn1b/Dicer1/Il10/Prkca/Ptch1/Eaf…
GO:0010812	negative regulation of cell-substrate adhesion	57	0.240441	2.13396	0.00239109	0.0546398	0.0469919	Ap1ar/Spry4/Pik3r1/Gcnt2/Mmp14/Acer2/Nf1/Tacstd2/Cask/Actn4/Fzd4/Ptprz1/Thbs1/Jag1/Coro1c/Plet1/Dlc1/Arhgap6/Wnt1/Acvrl1/Fam107a/Notch1/Serpine1/Clasp2/Fbln1/Kank1/Bcas3/Enpp2/Rhoa/Lrp1/Col1a1/Mmp12/Men1/Src/Pten/Spock1/Efna5/Phldb2/Sema3e/Rcc2/Bcl6/Coro2b/Apod/Muc4/Ajap1/Bcar1/Fzd7/Myoc/Dusp22/Itgb1bp1/Adam15/Cdkn2a/Rasa1
GO:1903825	organic acid transmembrane transport	136	0.164722	2.15659	0.00243409	0.0550902	0.0473792	Slc38a2/Rgs2/Slc6a9/Tspo2/Slc1a5/Slc38a9/Slc38a6/Slc1a4/Agt/Arl6ip5/Sfxn3/Slc36a2/Slc1a7/Slc7a2/Thbs1/Irs2/Slc6a13/Cd36/Slc25a10/Slc38a11/Slc25a32/Slc29a4/Rgs4/Slc6a20a/Abcc5/Arg1/Slc15a4/Slc1a3/Slc25a14/Abcd2/Mpc2/Prkcd/Slc1a1/Slc1a6/Slc25a21/Slc7a5/Slc19a1/Slc36a4/Slc38a7/Slc7a6/Cln8/Lrrc8e/Per2/Slc38a10/Slc43a1/Slc47a1/Slc7a1/AU018091/Ntsr1/Slc1a2/Slc25a2/Slc38a3/Slc7a11/Slc23a2/Slc38a5/Slc7a1…
GO:0007596	blood coagulation	166	0.153919	2.09458	0.00242835	0.0550902	0.0473792	Prdx2/Bloc1s4/Vkorc1/Axl/S100a9/F2rl1/Ano6/Lilrb4a/Serpind1/Fn1/Ptprj/Serping1/Treml1/Fga/Pros1/Serpine2/Thbd/Tspan8/Gp9/Psg23/Slc4a1/Cav1/Pf4/Shh/Plek/Thbs1/Cd34/Il6ra/Itgb3/Tlr4/Cd36/Mertk/Prkca/Serpinc1/Entpd1/Gp1ba/Gp5/Jak2/Lyst/Srf/Tec/Anxa5/Ap3b1/Cd9/Hgfac/P2ry12/Prkg1/Tpsab1/Anxa2/F13a1/Mmrn1/Papss2/Pdgfb/Adra2b/Kng1/Pla2g4a/Prkcd/Pear1/Serpine1/Fbln1/Hps4/Anxa8/Comp/Evl/Fcer1g/Pdpn/Prss56…
GO:0048511	rhythmic process	295	0.11264	1.93273	0.00244574	0.0550902	0.0473792	Atf4/Crebbp/Axl/Fbxw11/Usp7/Rock2/Nkx2-1/Kmt2a/Adora1/Dnm1l/Enox1/Igf1/Ngfr/Six3/Clock/Cort/Klf9/Npy5r/Agt/Hrh1/Sin3a/Hnrnpd/Id1/Id4/Ncor1/Fzd4/Gsk3b/Rbm4b/Bdnf/Ces1d/Chrnb2/Mtnr1a/Ntrk3/Ptn/Suv39h1/Twist1/Uts2r/Adora2a/Cry2/Tef/Btrc/Crem/Cry1/Ezh2/Kdm2a/Kdm5b/Nhlh2/Nps/Ogt/Ankfn1/Anxa1/Ccar2/Crtc1/Edn2/Fbxl12/Fbxl17/Kcna2/Lepr/Nr0b2/Nr1d2/Prok1/Sohlh2/Csnk1e/Ep300/Hnf1b/Kat2b/Prkaa1/Top2a/Usp2/B…
GO:0019221	cytokine-mediated signaling pathway	381	0.0996534	1.86158	0.00244379	0.0550902	0.0473792	Ifitm2/Ifitm3/Il6st/Cxcl12/Cxcl3/Ifna1/Axl/Ccl26/Ifne/F2rl1/Ptpn2/Oas1f/Cxcl13/Foxc1/Il4ra/Chuk/Slit3/Gm13271/Hipk1/Klf6/Gpr35/Ilk/Irgm1/Adipoq/Il1r2/Socs5/Wbp1l/Actn4/Adam17/Cd24a/Cxcl17/Ifna13/Ccl6/Cav1/Ccl24/Krt18/Parp9/Pf4/Usp29/Wnk1/Adar/Cxcl10/Gps2/Cxcl5/Il6ra/Jagn1/Lsm14a/Ccl1/Ccr1/Ifnar1/Il15ra/Naip2/Nfkbia/Ppp2cb/Rffl/Stat2/Trim44/Ackr1/Adipor1/Il22ra1/Jak2/Ppbp/Tnfsf13b/Trim56/Ythdf3/Cc…
GO:0050731	positive regulation of peptidyl-tyrosine phosphorylation	182	0.132845	1.88972	0.0024856	0.055789	0.0479802	Abl1/Mlst8/Bmp6/Il6st/Iqgap1/Agrn/Efna1/Ptprj/Adora1/Igf1/Adipoq/Tgfb1/Adam17/Cd24a/Il13/Agt/Nox4/Ace/Parp9/Plpp3/Ptprz1/Cd44/Grm5/Il6ra/Itgb3/Tlr4/Acvr1/Cd36/Gh/Hsf1/Ighm/Lif/Sh2d1b2/Fyn/Jak2/Tec/Il3/Ccl5/Fgf7/Gdnf/Pdgfb/Ripk2/Cck/Csf3/Ctf2/Il12a/Lilra5/Neurl1a/Trem2/App/Bank1/Clec4n/Csf1r/Fgf8/Icam1/Il12b/Pak2/Rictor/Erbb4/Osm/Sh2d1b1/Cav2/Cd4/Dgkq/Enpp2/Epha4/Il4/Il18/Il21/Lrp4/Srcin1/Cass4/Eh…
GO:2000779	regulation of double-strand break repair	90	0.195642	2.15703	0.00252326	0.0558393	0.0480235	Kdm4d/Blm/Actb/Ppp4r2/Pot1a/Slf1/Parp9/Pogz/Setmar/Spire1/Rmi2/Ep400/Twist1/Hsf1/Fus/Actl6a/Fignl1/Rif1/Rtel1/Smchd1/Spire2/Arid2/Parp3/Rnf169/Pot1b/Trip12/Otub2/Setd2/Ubqln4/Zcwpw1/Dek/Kat5/Polq/Ppp4c/Spidr/Trrap/Epc2/Ercc6/Fmn2/Ogg1/Terf2ip/Tex15/Timeless/Chek1/Dmap1/Dtx3l/Helb/Mms19/Morf4l1/Mrgbp/Usp51/Prkdc/Sirt6/Rbbp8/Wrap53/Pml/Pnkp/Rad51ap1/Recql5/Ubr5/Zfp365/Khdc3/Meaf6/Parpbp/Wdr48/Yeats…
GO:1904321	response to forskolin	51	-0.272386	-2.0885	0.00251704	0.0558393	0.0480235	Mir652/Mir652/Mir31/Mir1198/Mirlet7a-2/Mir100/Mir130a/Mir221/Mir125b-1/Mir1224/Fdx1/Mir125b-2/Mir30c-2/Mir30a/Ptger3/Mir10b/Mir132/Mir7-2/Mir615/Mir30e/Mir196a-1/Mir196a-2/Mirlet7a-1/Mir690/Mir327/Mir327/Mir342/Mir342
GO:1904322	cellular response to forskolin	51	-0.272386	-2.0885	0.00251704	0.0558393	0.0480235	Mir652/Mir652/Mir31/Mir1198/Mirlet7a-2/Mir100/Mir130a/Mir221/Mir125b-1/Mir1224/Fdx1/Mir125b-2/Mir30c-2/Mir30a/Ptger3/Mir10b/Mir132/Mir7-2/Mir615/Mir30e/Mir196a-1/Mir196a-2/Mirlet7a-1/Mir690/Mir327/Mir327/Mir342/Mir342
GO:0016570	histone modification	448	0.0946779	1.84199	0.002522	0.0558393	0.0480235	Rcor3/Kmt2e/Snca/Kdm7a/Tcf21/Cdk2/Ezh1/Lcor/Mbip/Crebbp/Prdm6/Ube2b/Usp7/Kdm4d/Vrk1/Wac/Jmjd1c/Kmt2a/N6amt1/Actb/Ppp4r2/Sdr16c5/Kat6b/Ppp5c/Snai2/Tgfb1/Trim37/Eny2/Rest/Sin3a/Zzz3/H3f3a/Kdm3a/Ncor1/Setmar/Tbl1xr1/Usp15/Znhit1/Glyr1/Kmt2d/Phc1/Setd1a/Wdr5b/Arid5a/Atf2/Ep400/Jarid2/Kdm5d/Suv39h1/Twist1/Zfp335/Ash1l/Dr1/Dydc1/Gatad2b/Lif/Msl1/Prkca/Smarcad1/Wdr5/Atg5/Cxxc1/Ezh2/Jak2/Kdm2a/Kdm5b/Ogt/…
GO:0030316	osteoclast differentiation	114	0.17518	2.10792	0.0025408	0.0560309	0.0481883	Car2/Sfrp1/Gpr55/Tcta/Fstl3/Pik3r1/Lrrc17/Dcstamp/Lilrb4a/Chuk/Nf1/Ireb2/Tgfb1/Fbn1/Siglec15/Enpp1/Gsk3b/Itgb3/Ccr1/Tmem64/Gpr183/Ppargc1b/Efna2/Foxp1/Glo1/Gpr137b/Ocstamp/Ccl5/Mapk14/Tcirg1/Nfatc1/Trem2/Csf1/Csf1r/Il12b/Mafb/Dlk1/Gab2/Pias3/Ccl3/Cebpb/Clec2d/Creb1/Farp2/Fcer1g/Il4/Notch2/Tfrc/Tnf/Asxl2/Cd109/Ceacam1/Gpr137/Ninj1/Tnfaip6/Traf6/Gpr68/Klf10/Oscar/Cartpt/Lrrk1/Slc9b2/Src/Tyrobp/Fbxw…
GO:0034103	regulation of tissue remodeling	85	0.204975	2.18253	0.00256312	0.0561348	0.0482777	Car2/Sfrp1/Ddr2/Abi3bp/Dcstamp/Rock2/Klf6/Ltbp3/Lrp6/Nf1/Ahsg/Cd24a/Fcgr4/Siglec15/Agt/Itgb3/P2rx7/Spp1/Prkca/Tmem64/Ppargc1b/Gpr137b/Lepr/Pdk4/Abr/Erg/Gpnmb/Tmem119/Csf1r/Itgav/Pparg/S1pr1/Cyp19a1/Dlk1/Gja1/Ppp3ca/Hamp/Suco/Tfrc/Ceacam1/Flt4/Gpr137/Il18/Lrp1/Grem1/Oscar/Bcr/Cartpt/Src/Def8/Plekhm1/Calca/Fgfr3/Il6/Ptger4/Thbs4/Ubash3b/Fshr/Ager/Csk/Tnfrsf11a/Trf/Tnfrsf11b/Adam8/Gata4/Idua/Syk/Tmb…
GO:0003341	cilium movement	187	-0.158179	-2.00235	0.00256332	0.0561348	0.0482777	Tekt1/Ttc21a/Ttll6/Cabs1/Dnah9/Dnali1/Olfr734/Rgn/Rsph6a/Slc9b1/Tacr2/Tekt4/Zbbx/Adcy3/Cfap44/Cfap52/Cfap70/Dnah5/Dnah6/Drc1/Nek10/Tac1/Yif1b/Cep131/Dnah1/Dnah7b/Dync1h1/Lztfl1/Slc9b2/Spef2/Ttc12/Ulk4/Ak7/Catsperd/Ccdc39/Ccnyl1/Cfap45/Cfap54/Dnah2/Insl6/Invs/Spag17/Ttll9/Bbs2/Ccdc40/Celsr2/Cfap58/Chrna7/Daw1/Dnah11/Dnah7c/Gas2l2/Pla2g3/Spag16/Tnp2/Ttll3/Ccr6/Cfap69/Dnaaf5/Dnah12/Dnah17/Dnah7a/Dzi…
GO:0009314	response to radiation	400	0.0999146	1.89963	0.00258233	0.0563555	0.0484674	Fech/Braf/Rpain/Slc24a4/Sfrp1/Trp53inp1/Mfap4/Bcl2l1/Cat/Rnf4/Gpx1/Crebbp/Pik3r1/Ube2b/Sde2/Kdm4d/Blm/Kmt2a/Rdh11/Cirbp/Nf1/Deaf1/Slc24a2/Xpa/Clock/Net1/Rcvrn/Snai2/Tgfb1/Ube4b/Ect2/Nptn/Rgr/Timp1/Atxn1/Cdkn2d/Ei24/Ercc4/Hrh1/Rhob/Tspyl5/Gtf2h5/Msh6/Rbm4b/Slc4a10/Best1/Chrnb2/Rbp4/Cry2/Gh/Grk1/Hsf1/Sct/Agap3/Babam1/Cdkn1a/Cry1/Nps/Opn1mw/Paxip1/Plk3/Rgs9/Anxa1/Casp9/Ccar2/Crtc1/Fbxl12/Fbxl17/Gadd…
GO:0006958	complement activation, classical pathway	147	0.158388	2.10296	0.00260708	0.0566996	0.0487634	Ighv2-4/Ighv2-6-8/Ighv6-6/Ighv1-12/Ighv1-15/Ighv3-5/Ighv2-9-1/Ighv14-4/Ighv14-3/Ighv1-12/Ighv1-80/Ighv1-58/Ighv1-78/Ighv2-2/Ighv6-3/Ighv14-2/Crp/Ighv1-66/Ighv3-6/Ighv5-16/Ighv5-2/Ighv1-72/Ighv8-13/Ighv14-1/Cd46/Ighv1-62-2/Ighv9-4/Ighv1-84/Ighv11-2/Ighv1-54/Ighv5-9-1/Serping1/Cr2/Ighv2-7/C1qa/Ighv1-11/Ighv5-12
GO:0016485	protein processing	261	0.114303	1.93559	0.00262149	0.0568169	0.0488643	Arxes1/Perp/Immp1l/Klk1b27/Adamts2/Eno1b/Try10/Ctse/Cst7/Sde2/Ctla2a/Mmp14/Try5/Aph1b/Casp4/S100a10/Asprv1/Cts3/Ldlrad3/Disp1/Arxes2/Fga/Il1r2/Serpine2/Adam17/Cln5/Pitrm1/Hp/Shh/Capn2/Ctsq/Thbs1/Tmem59/Adam10/Ctsh/P2rx7/Cts6/Cycs/Gli3/Mmp16/Ptch1/Cma1/Cpe/Ogt/Vsir/Casp6/Casp9/Hgfac/Ift88/Phex/Klk1b4/Prss12/Ripk2/Tmprss12/Cpxm1/Ctsl/Ctsll3/Fxn/Pcsk1/Psenen/Pthlh/Yipf5/Aph1c/Cpd/Ctss/Gsn/Mafb/Nlrc4…
GO:0010638	positive regulation of organelle organization	486	0.0941282	1.8843	0.00268373	0.0577689	0.049683	Flna/Braf/Cfl2/Atf7ip/Abl1/Synpo2/Snca/Mlst8/Cdk2/Msx2/Nusap1/Ambra1/Rhoc/Cdc42ep3/Pan3/Drg1/Ccl26/Hnrnpa2b1/Tapt1/Ube2b/F2rl1/Fis1/Rock2/Cnot1/S100a10/Stil/Dnm1l/Igf1/Irgm1/Pdcd6ip/Sdcbp/Cdc27/Eif4g3/Pdgfrb/Clec16a/Ino80c/Nav3/Map1b/Pot1a/Slf1/Ankrd53/Mad2l1bp/Nox4/Sh3glb1/Sin3a/Arpc2/Cav1/Ccl24/Dynll1/Hnrnpd/Id1/Siva1/Spire1/Ccp110/Gper1/Gsk3b/Lpar1/Pgam5/Plek/Snx18/Cdc42/Fbxo7/Ino80d/Ncapg/Ntr…
GO:0022412	cellular process involved in reproduction in multicellular organism	437	0.0964753	1.86276	0.00268061	0.0577689	0.049683	Zbtb16/Capza3/Nanos2/Nanos1/Agfg1/Sfrp1/Prdx4/Bcl2l1/Eqtn/Xlr5c/Armc12/Cxcl12/Diaph2/Fbxw11/Ube2b/Rimbp3/Ythdc1/Siah1a/Aff4/Ccnb1ip1/Foxc1/Pank2/Pde5a/Paqr8/Hyal5/Igf1/Tssk1/Meikin/Gm773/Ptgdr2/Pygo1/Tgfb1/Ythdc2/Cyp26b1/Hspa2/Mastl/Tbpl1/Nsun2/Xlr5a/Catsper4/Cdc25b/Fndc3a/H3f3a/Kdm3a/Ndc80/Qk/Spam1/Spire1/Fzd4/Inhbb/Kmt2d/Nppc/Spaca3/Abhd2/Ddx20/Hexb/Ptn/Smad5/Tial1/Acvr1/Aspm/Bnc1/Dicer1/Dmrt1/…
GO:0010572	positive regulation of platelet activation	10	0.57259	2.20115	0.00275228	0.0587016	0.0504851	Ptprj/Gp9/Plek/Tlr4/Gp1ba/Gp5/Jak2/Pla2g4a/Pdpn
GO:0006613	cotranslational protein targeting to membrane	18	0.424528	2.11515	0.00276618	0.0587016	0.0504851	Ssr3/Srp72/Sec61a2/Tram1/Srp9/Tram1l1/Tram2/Sec63/Srp14/Srp19/Zfand2b/Arl6ip1/Srpr/Sec61a1/Srp68/Srp54a/Gm10320
GO:0008652	cellular amino acid biosynthetic process	58	-0.256831	-2.09421	0.00278108	0.0587016	0.0504851	Shmt1/Upb1/Aldh1a1/Cbs/Ggt1/Got1l1/Pycr1/Aass/Otc/Pah/Cth/Psat1/Agxt/Asl/Gls2/Abat/Adi1/Aldh18a1/Gls/Mthfr/Agxt2/Bcat2/Bhmt2/Mtr/Cln3/Phgdh/Sephs1/Aasdhppt/Sdsl/Ilvbl/Mthfd1/Pycr2/Pycrl/Mtap/Plod2/Bhmt/Noxred1/Shmt2/Park7/Enoph1/Dhfr/Sephs2/Atp2b4/Got1/Got2
GO:0098656	anion transmembrane transport	194	0.133675	1.96888	0.00274387	0.0587016	0.0504851	Rgs2/Slc6a9/Tspo2/Gabre/Slc1a5/Slc20a1/Ano6/Slc1a4/Agt/Arl6ip5/Gabra5/Sfxn3/Slc36a2/Slc12a4/Slc1a7/Slc7a2/Best1/Grm5/Slc6a13/Prkca/Slc25a10/Tcaf3/Gabra4/Gabrp/Glrb/Slc25a32/Casr/Gabra6/Rgs4/Slc6a20a/Abcc5/Arg1/Gabra2/Gabrb2/Slc15a4/Slc1a3/Slc25a14/Ano3/Mpc2/Prkcd/Slc1a1/Slc1a6/Slc25a21/Slc7a5/Gabrr3/Grk6/Slc19a1/Cln8/Gabrq/Lrrc8e/Per2/Slc25a41/Slc34a1/Slc37a1/Slc43a1/Slc47a1/Slc7a1/AU018091/Ntsr1…
GO:0060828	regulation of canonical Wnt signaling pathway	240	0.119424	1.8945	0.00279111	0.0587016	0.0504851	Rspo3/Sfrp1/Rbms3/Csnk1g3/Wnk2/Pfdn5/Ube2b/Ddit3/Tmem170b/Dkk2/Frzb/Gsdma3/Ilk/Usp34/Zfp703/Amer1/Reck/Snai2/Tgfb1/Bambi/Lmbr1l/Znrf3/Dlx5/Nkx2-5/Cav1/Dact3/Lypd6/Shh/Tbl1xr1/Wnk1/Dkk3/Fzd4/Gsk3b/Tle3/Frat1/Fzd9/Sox9/Wls/Aspm/Gli3/Gnaq/Lmx1a/Tmem64/Tnks2/Btrc/Gli1/Tpbg/Ccar2/Draxin/Sfrp5/Sox7/Usp47/Amfr/Csnk1e/Fgfr2/Mapk14/Ccdc88c/Foxo1/Lats2/Nfkb1/Rspo2/App/Csnk1g2/Cthrc1/Dact1/Lgr4/Notch1/Ubac2…
GO:1902903	regulation of supramolecular fiber organization	354	0.102735	1.88888	0.00277603	0.0587016	0.0504851	Capza3/Flna/Braf/Eln/Cfl2/Abl1/Specc1l/Synpo2/Snca/Mlst8/Ap1ar/Tpx2/Rhoc/Cdc42ep3/Pfdn5/Drg1/Map6d1/Ccl26/Pik3r1/F2rl1/Rock2/S100a10/Tacstd2/Inpp5k/Nav3/Arfgef1/Camsap1/Map1b/Tmod3/Tnxb/Ankrd53/Kank4/Nox4/Tmsb15a/Arpc2/Cav1/Ccl24/Id1/Pfdn4/Lpar1/Plek/Cdc42/Numa1/Rb1/Spta1/Cdkn1b/Cyfip1/Arhgef7/Rb1/Twf1/Alox15/Map1s/Pik3r2/Psrc1/Rgcc/Rgs4/Sorbs3/Tmeff2/Arpc4/Cttn/Dlc1/Map3k1/Sdc4/Trpv4/Actn2/Arhga…
GO:0051047	positive regulation of secretion	392	0.0970377	1.82331	0.00279221	0.0587016	0.0504851	Agtr2/Nppb/Tgfb2/Ednrb/Snca/Apbb3/Bcl2l1/Bmp6/S100a8/Cxcl12/Prl7a1/S100a9/F2rl1/Bmp2/Il4ra/Cacna1g/Nucb2/Adora1/Dnm1l/Igf1/Pdcd6ip/Prl4a1/Sdcbp/Syt4/Adcyap1/Bglap2/Cask/Prl8a1/Fga/Galr1/Prl2b1/Slc30a8/Sox11/Tgfb1/Fgfr4/Ier3ip1/Il13/Agt/Gal/Dynll1/Sri/Trpa1/Gper1/Inhbb/Map1lc3b/Nppc/Prl2c5/Prl7c1/Chrnb2/Gabbr1/Irs2/Klrc1/P2rx7/Rbp4/Spp1/Tlr4/Wls/Adora2a/C1qtnf3/Lif/Plcd1/Prkca/Sct/Vsnl1/Arhgef7/At…
GO:1902894	negative regulation of miRNA transcription	21	0.387078	2.09098	0.00281402	0.0589636	0.0507105	Lilrb4a/Nfib/Tgfb1/Rest/Sox9/Srf/Bmp4/Pdgfb/Hdac4/App/Pparg/Gata6/Nfatc3/Nfatc4/Rela
GO:0030432	peristalsis	14	0.457546	2.03008	0.00283325	0.05917	0.050888	Npy1r/Tbx2/Tshz3/Agt/P2rx2/Gdnf/Neurog1/Tbx3/P2rx3/Sstr2/Drd2/Tifab
GO:0045930	negative regulation of mitotic cell cycle	212	0.127071	1.94249	0.00284492	0.0592176	0.0509289	Anapc15-ps/Abl1/Slfn1/Sde2/Blm/Foxc1/Wac/Stil/Brinp1/Ppp2r3d/Tom1l1/Ythdc2/Zw10/Mad2l1bp/Zfp207/Ndc80/Setmar/Cep192/Xrcc3/Atf2/Fbxo7/Rb1/Acvr1/Btg1/Cdkn1b/Babam1/Brinp2/Cdkn1a/Ctdspl/Ezh2/Pinx1/Plk3/Rb1/Bmp4/Rgcc/Ttk/Usp47/Zc3h12d/Brinp3/Fgfr2/Fzd3/Gpnmb/Mtbp/Muc1/Rps27l/Timp2/Btg2/Klf4/Mad1l1/Prap1/Ccng1/Cenpe/Dact1/Fam107a/Nabp2/Rad9a/Tpra1/Angel2/Cdt1/Foxo4/Jade1/Mad2l1/Miip/Ovol1/Plk1/Zwilch/…
GO:0010770	positive regulation of cell morphogenesis involved in differentiation	99	0.175002	2.00336	0.00287323	0.0596101	0.0512665	Flna/Braf/Abl1/Parp6/Numb/S100a10/Dnm1l/Ilk/Cask/Net1/Cspg5/Ache/Sh3glb1/Arpc2/Il1rapl1/Cdc42/Itgb3/Lims2/Bhlhb9/Itpka/Numbl/P4hb/Crk/Apoa1/Baiap2/Camk2b/Fbxw8/Stau2/Enpp2/Epha4/Mfn1/Rac3/Vamp7/Rac1/Cass4/Cux1/Fermt2/Lrp8/Mapk9/Sgk1/Akap5/Cux2/Dbnl/Nedd9/Prkdc/Actr3/Ankrd27/Eef2k/Pias2/Cdkl3/Cdkl5/Dhx36/Dnm2/Dock5/Ephb2/Opa1/Unc13d/Fbxo31/Met/Tesk1/Dbn1/Dock1/Kalrn/Prex1/Reln/Rreb1/Cib1/Crkl/Obsl…
GO:0051056	regulation of small GTPase mediated signal transduction	218	0.120236	1.85611	0.00291363	0.06025	0.0518168	Gpr17/Bnip2/Tgfb2/Abl1/Gpr55/Spry4/Gpr18/Gpr4/F2rl1/Gpr35/Igf1/Nf1/Ngfr/Ralgapb/Pdgfrb/Net1/Arfgef1/Arhgap42/Dennd4c/Dynlt1b/Map4k4/Ralgapa1/Lpar1/Sos2/Cbl/Dennd4a/Gm5127/Ppp2cb/Rasa3/Arfgef2/Arhgap26/Kif14/Lpar4/Ogt/Cdc42se1/Fbxo8/Myo9b/Ssx2ip/Auts2/Chn1/Dlc1/Timp2/Abca1/Cdc42bpa/Crk/Plce1/Psd/Rtn4r/Sipa1/Csf1/Itgav/Notch1/Scai/Syde1/Apoa1/Cadm4/Dab2ip/Kank1/Dgki/Kbtbd7/Notch2/Rabl3/Rasgrp1/Stam…
GO:0001843	neural tube closure	107	0.182523	2.16132	0.00309403	0.0629782	0.0541631	Tgfb2/Cited2/Abl1/Sfrp1/Specc1l/Ift57/Rock2/Stil/Lrp6/Deaf1/Tgfb1/Med12/Phactr4/Glmn/Sec24b/Twist1/Enah/Ptch1/Kdm2a/Kif20b/Rps7/Bmp4/Cc2d2a/Pax3/Sfrp5/Spint1/Dlc1/Fzd3/Sdc4/Cobl/Ski/Cthrc1/Rgma/Cluap1/Setd2/Sufu/Tgif1/Zic2/Alx1/Brd2/Fuz/Mks1/Pax2/Tulp3/Apaf1/Traf6/Fzd6/Rarg/Sfrp2/Tfap2a/Tsc2/Ift122/Gatad2a/Prickle1/Prkacb/Casp3/Cdk20/Grhl2/Opa1/Ptk7/Rala/Rara/Dvl1/Folr1/Ift172/Mthfd1l/Plxnb2/Trim…
GO:0008584	male gonad development	130	0.160943	2.07544	0.00309549	0.0629782	0.0541631	Adam4/Flna/Tgfb2/Gm4787/Cited2/Sfrp1/Prdx4/Tcf21/Bcl2l1/Adam21/Nkx2-1/Jmjd1c/Sf1/Ahsg/Adam6b/Tsx/Fndc3a/Adam39/Rad21l/Sox8/Rbp4/Sox9/Aspm/Dmrt1/Nhlh2/Tmf1/Hoxa10/Inha/Tex11/Asmt/Bax/Smad4/Sry/Adam1b/Icam1/Kif18a/Rab13/Rhobtb3/Arid5b/Dhh/Gja1/Lhx9/Nkx3-1/Csmd1/Lrrc6/Sox3/Spink2/Tbc1d20/Hmgb2/Ntrk1/Safb2/Adgrg1/Fanca/Gata1/Hoxa11/Map7/Nr0b1/Sfrp2/Srd5a2/Ybx3/Adrm1/Arid4b/Atrx/Col9a3/Eif2s2/Acvr2a/A…
GO:2000146	negative regulation of cell motility	280	0.114786	1.9467	0.00308935	0.0629782	0.0541631	Tbx5/Cyp1b1/Braf/Cited2/Acan/Sfrp1/Trp53inp1/Ap1ar/Ccl28/Dusp1/Slurp1/Gpr18/Cxcl12/Clic4/Bst2/Cxcl13/Nkx2-1/Cd200/Gcsam/Igfbp5/Ldlrad4/Ptprj/Adora1/Ilk/Nf1/Ngfr/Tacstd2/Cd200r1/Adipoq/Nav3/Reck/Tgfb1/Rras/Timp1/Rhob/Nr2f2/S1pr2/Shh/Gm266/Gsk3b/Magi2/Map2k5/Slamf8/Thbs1/Abhd2/Cd300a/Jag1/Ptn/Trib1/Adarb1/Adipor1/Gnrh1/Igfbp3/Pip5kl1/Podn/Srf/Stc1/Coro1c/Gadd45a/Pik3r2/Prkg1/Rap2c/Rgcc/Tmeff2/Abr/D…
GO:0033002	muscle cell proliferation	241	0.119491	1.89501	0.00308935	0.0629782	0.0541631	Tbx5/Nppb/Tgfb2/Tbx20/Cited2/Cnn1/Hpgd/Ddr2/Skp2/Pik3r1/Meis1/Bmp2/Ddit3/Tbx2/Foxc1/Igfbp5/Sf1/Shc1/Igf1/Ilk/P2ry6/Pdgfrb/Rgs5/Adipoq/Cflar/Tgfb1/Il13/Npy5r/Ogn/Agt/Nkx2-5/Npr3/C3ar1/Cav1/S1pr2/Shh/Enpp1/Gper1/Gsk3b/Mir133a-2/Thbs1/Il6ra/Itgb3/Jarid2/Kcnk2/Rbp4/Tlr4/Trib1/Cdkn1b/Gnaq/Il10/Prkca/Cdkn1a/Gli1/Igfbp3/Jak2/Rps6kb1/Bmp4/Foxp1/Prkg1/Ccl5/Fgfr2/Mapk14/Myocd/Nox1/Pdgfb/Vipr2/Xrcc5/Arid2/G…
GO:0007265	Ras protein signal transduction	322	0.106448	1.84321	0.00309038	0.0629782	0.0541631	Gpr17/Tgfb2/Rab39/Abl1/Gpr55/Spry4/Cdc42ep3/Gpr18/Gpr4/F2rl1/Rock2/Col1a2/Chuk/Gpr35/Igf1/Nf1/Ngfr/Ralgapb/Rhog/Sdcbp/Agtr1b/Nradd/Pdgfrb/Hacd3/Net1/Arfgef1/Phactr4/Rras/Arhgap42/Dennd4c/Rhov/Dynlt1b/Map4k4/Gm266/Lpar1/Rhoh/Arhgap32/Cdc42/Sos2/Cbl/Cyfip1/Dennd4a/Gm5127/Ppp2cb/Rasa3/Arfgef2/Kif14/Lpar4/Ogt/Prkd1/Rerg/Cdc42se1/Fbxo8/Gpsm2/Kpnb1/Myo9b/Rap2c/Ssx2ip/Auts2/Dlc1/Rapgefl1/Timp2/Usp28/Abc…
GO:0048634	regulation of muscle organ development	26	0.362132	2.17941	0.003217	0.0638464	0.0549098	Lox/Boc/Tgfb1/Luc7l/Fgf3/Shh/Bdnf/Twist1/Cenpf/Bmp4/Sfmbt1/Neurog1/Fgf8/Jph2/Gja1/Lef1/Creb1/Hdac7/Cdon/Tifab
GO:0030858	positive regulation of epithelial cell differentiation	49	0.262353	2.17241	0.00314967	0.0638464	0.0549098	Bmp6/Foxc1/Numb/Cd24a/Tmem100/Numa1/Sox9/Btg1/Lif/Ptch1/Dmbt1/Bmp4/Gdnf/Prom1/Acvrl1/Notch1/Serpine1/Atoh1/Fgf2/Cyp27b1/Pax2/Alox8/Mesp1/Pax8/Vdr/Foxa3/Bad/Foxn1/Kdf1/Ptch2/Sfn/Vezf1/Ahi1/Lhx1/Med1/Ncoa3/Rfx3/Wnt10b/Atoh8/Etv4/Pax6
GO:0009799	specification of symmetry	129	0.164627	2.10826	0.00319495	0.0638464	0.0549098	Tbx20/Cited2/Ddit3/Ift57/Tbx2/Stil/Lbx1/Lrp6/Disp1/Zic3/Nkx2-5/Shh/Dnaaf3/Acvr1/Enkur/Kdm2a/Srf/Bmp4/Cc2d2a/Dnaaf2/Gas8/Ift88/Nkx3-2/Mmp21/Foxf1/Tmem107/Fgf8/Notch1/Ofd1/Tbx3/Cluap1/Dll1/Gja1/Sufu/Tgif1/Zic2/Ap1b1/Arl13b/Cfc1/Ift52/Lrrc6/Mib1/Mks1/Notch2/Tbx1/Dync2li1/Mesp1/Acvr2b/Bicc1/Cfap52/Dnah5/Drc1/Grem1/Map3k4/Megf8/Pcsk5/Pcsk6/Pkd2/Ihh/Tmem67/Acvr2a/Ccdc39/Cfap45/Dync2h1/Ift140/Invs/Psen1…
GO:2000027	regulation of animal organ morphogenesis	129	0.164535	2.10709	0.00319495	0.0638464	0.0549098	Agtr2/Cited2/Abl1/Sfrp1/Bmp2/Numb/Lrp6/Ngfr/Tacstd2/Agtr1b/Wnt9b/Snai2/Tgfb1/Fgfr4/Med12/Znrf3/Agt/Fgf3/Shh/Sec24b/Sox8/Cd34/Sox9/Dicer1/Bmp4/Ift88/Sfrp5/Fgf7/Fzd3/Gdnf/Pax9/Rspo2/Six1/Six2/Sulf1/Wnt7b/Csf1/Cthrc1/Dact1/Fgf8/Fgfr1/Lgr4/Spag6l/Wnt11/Fgf2/Mllt3/Dmrt3/Mks1/Pax2/Tbx1/Tnf/Mesp1/Pax8/Pdgfa/Rac1/Sp6/Fzd6/Grem1/Hoxa11/Sfrp2/Robo2/Ahi1/Apc/Cav3/Celsr3/Frs2/Ptk7/Sapcd2/Wnt4/Dvl1/Hoxb7/Hoxd…
GO:0022900	electron transport chain	90	-0.21161	-2.04593	0.00321915	0.0638464	0.0549098	Mtch2/Ndufa5/Ndufs8/Ndufv1/Uqcrb/Uqcrq/Ndufb9/Sdha/Fdx1/Etfdh/Ndufa8/Park7/Ndufs2/Cox5b/Immp2l/Dnajc15/Ndufs3/Coq7/Ndufa10/Ndufb8/Coa6/Ndufv3/Uqcrh/Cox4i1/Ndufs1/Ndufs4/Slc25a12/Ndufs6/Dld/Ndufv2/Sdhc/ND2/Ndufb3/Ndufb6/Uqcc3/Ndufa12
GO:0060491	regulation of cell projection assembly	195	0.130961	1.92816	0.00318827	0.0638464	0.0549098	Cdc42ep3/Pik3r1/Tapt1/F2rl1/Agrn/Rhog/Tacstd2/Mir129-2/Arpc2/Cav1/Dynll1/Map4/Ccp110/Gsk3b/Mien1/Cdc42/P2rx7/Pqbp1/Cyfip1/Atg5/Srf/Twf1/Adamts16/Ccl19/Coro1c/Ift88/P2ry12/Atp8b1/Auts2/Cep120/Cttn/Gpm6a/Kif24/Cobl/Fam110c/Hdac4/Neurl1a/Plce1/Prkcd/Wnt1/Brk1/Cenpj/Icam1/Wasf2/Abi3/Akirin1/Ccr7/Kank1/Saxo1/Stau2/Wasl/Wdpcp/Abi2/Bcas3/Ccl19/Evl/Fuz/Mak/Dync2li1/Espn/Frmd7/Hap1/Nlgn1/Rac1/Aqp1/Arhgap2…
GO:0010721	negative regulation of cell development	197	0.129001	1.90562	0.00321454	0.0638464	0.0549098	Ednrb/Ap1ar/Spry4/Frzb/Hook3/Igf1/Nf1/Syt4/Tacstd2/Adcyap1/Brinp1/Sox11/Tgfb1/Actn4/Cd24a/Fbn1/Rest/Sema3c/Dynlt1b/Id1/Id4/Gsk3b/Nppc/Bdnf/Ntrk3/Ptn/Dicer1/Plxna3/Sema4f/Gdi1/Gorasp1/Bmp4/Coro1c/Draxin/Epha7/Trak2/Ifrd1/Nr2e1/Rnf10/Fstl4/Mbd1/Pthlh/Rtn4r/Ski/Trem2/Wnt7b/Kdm4a/Ldlr/Notch1/Rgma/Vax1/Atoh1/Cdk5r1/Drd3/Dusp10/Fbln1/Kank1/Map2/Nkx6-2/Ppp3ca/Sema6d/Ttpa/Dlx2/Dnajb11/Nfatc4/Nr1d1/Sema3g…
GO:0009914	hormone transport	348	0.101088	1.84374	0.00317604	0.0638464	0.0549098	Agtr2/Sfrp1/Npy1r/Bmp6/Slc16a10/Snord35a/Fkbp1b/Snap23/Nucb2/Adora1/Adcyap1/Bglap2/Cask/Adipoq/Clock/Fga/Galr1/Gpr119/Rab11fip2/Slc30a8/Sox11/Eny2/Fbn1/Fgfr4/Pde3b/Rest/Agt/Gal/Ildr2/Dynll1/Sri/Trpa1/Fzd4/Gper1/Inhbb/G6pc2/Gabbr1/Irs2/Jagn1/Ltbp4/Mtnr1a/Rbp4/Spp1/C1qtnf3/Cry2/Lif/Ndufaf2/Sct/Vsnl1/Arhgef7/Cpe/Cry1/Ffar4/Igfbp3/Jak2/Kdm5b/Pomc/Snx19/Tmf1/Anxa1/Anxa5/Casr/Edn2/Inha/Irs1/Klf7/Lepr/N…
GO:0007368	determination of left/right symmetry	120	0.165876	2.04636	0.00327315	0.0647141	0.055656	Tbx20/Cited2/Ift57/Tbx2/Stil/Lbx1/Lrp6/Disp1/Zic3/Nkx2-5/Shh/Dnaaf3/Acvr1/Enkur/Kdm2a/Srf/Cc2d2a/Dnaaf2/Gas8/Ift88/Nkx3-2/Mmp21/Foxf1/Tmem107/Fgf8/Notch1/Ofd1/Tbx3/Cluap1/Dll1/Gja1/Sufu/Tgif1/Zic2/Ap1b1/Arl13b/Cfc1/Ift52/Lrrc6/Mib1/Mks1/Notch2/Tbx1/Dync2li1/Mesp1/Acvr2b/Bicc1/Cfap52/Dnah5/Drc1/Megf8/Pcsk5/Pcsk6/Pkd2/Ihh/Tmem67/Acvr2a/Ccdc39/Cfap45/Dync2h1/Ift140/Invs/Psen1/Ahi1/Ccdc40/Daw1/Dnah11…
GO:0150079	negative regulation of neuroinflammatory response	12	0.513935	2.13364	0.00339651	0.0669431	0.0575731	Cst7/Cd200/Igf1/Cd200r1/Tnfrsf1b/Syt11/Trem2/Ldlr/Pparg/Nr1d1
GO:2000351	regulation of endothelial cell apoptotic process	52	0.248901	2.09215	0.00343284	0.067157	0.057757	Braf/Abl1/Ano6/Fga/Cd248/Il13/Gper1/Thbs1/Il10/Bmp4/Rgcc/Mapk7/Icam1/Plcg1/Serpine1/Itga4/Krit1/Gata2/Il4/Tnf/Ccl2/Ndnf/Tert/Xbp1/Tek/Fgg/Sema5a/Col18a1/Foxo3/Kdr/Nfe2l2/Pdcd4/Tnip2/Ecscr/Pak4/Abl2/Ager/Cd160/Cd40/Cdh5
GO:0006614	SRP-dependent cotranslational protein targeting to membrane	17	0.421547	2.03705	0.00341959	0.067157	0.057757	Ssr3/Srp72/Sec61a2/Tram1/Srp9/Tram1l1/Tram2/Sec63/Srp14/Srp19/Zfand2b/Srpr/Sec61a1/Srp68/Srp54a/Gm10320
GO:0022408	negative regulation of cell-cell adhesion	192	0.130054	1.89588	0.00343931	0.067157	0.057757	Prdx2/Abl1/Specc1l/Bmp6/Ccl28/Cxcl12/Slfn1/Cblb/Pik3r1/Pdcd1lg2/Ptpn2/Bmp2/Hspb1/Zfp35/Il4ra/Lilrb4a/Pde5a/Zfp703/Gimap5/Adipoq/Serpine2/Socs5/Tgfb1/Cd24a/Cd276/Ildr2/Glmn/Shh/Wnk1/Map2k5/Cd300a/Cd44/Jag1/Adora2a/Fgl2/Gli3/Il10/Gnrh1/Jak2/Vsir/Anxa1/Bmp4/Btn1a1/Cd9/Laptm5/Prkg1/Rgcc/Socs1/Zc3h12d/Arg1/Gpnmb/Lgals3/Rc3h2/Sdc4/Socs6/Trpv4/Akna/Gtpbp4/Klf4/Mad1l1/Mapk7/Prkcd/Wnt1/Itch/Notch1/Peli1/R…
GO:0072073	kidney epithelium development	149	0.154819	2.0659	0.00346462	0.0674425	0.0580026	Agtr2/Sfrp1/Ednrb/Tcf21/Cat/Fat4/Bmp2/Foxc1/Tshz3/Ilk/Tacstd2/Agtr1b/Wnt9b/Adipoq/Bmper/Tgfb1/Cd24a/Agt/Osr1/Shh/Sox8/Bdnf/Cd44/Gsta3/Jag1/Smad5/Sox9/Gli3/Lif/Ptch1/Adamts16/Bmp4/Epha7/Sim1/Tmem59l/Fgfr2/Gdnf/Hnf1b/Pdgfb/Cxcr2/Dchs1/Prom1/Six1/Six2/Smad4/Wnt1/Wnt7b/Fgf8/Fgfr1/Lgr4/Notch1/Umod/Dll1/Fgf2/Gzf1/Vcan/Epha4/Eya1/Notch2/Pax2/Pgf/Basp1/Mtss1/Pax8/Ret/Smad1/Timeless/Ampd2/Aqp1/Greb1l/Grem…
GO:0060349	bone morphogenesis	106	0.182006	2.14007	0.0035687	0.067993	0.0584761	Cited2/Ifitm5/Bmp6/Msx2/Scx/Mmp14/Foxc1/Ltbp3/Lrp6/Hottip/Chsy1/Cyp26b1/Pex7/Dlx5/Insig1/Osr2/Cdx1/Ripply1/Enpp1/Nppc/Scube2/Thbs1/Atf2/Sox9/Twist1/Gli3/Mmp16/Sp5/Stc1/Bmp4/Por/Fgfr2/Tmem119/Trpv4/Neurog1/Pthlh/Ski/Tmem107/Sik3/Comp/Fgf4/Frem1/Hspg2/Axin2/Fgf18/Foxn3/Ltf/Poc1a/Col1a1/Hoxa11/Megf8/Rarg/Sfrp2/Tfap2a/Thbs3/Tifab/Col3a1/Ihh/Atg9a/Ext1/Fgfr3/Rara/Trip11/Cbs/Col13a1/Hoxd11/Ift80/Insig2…
GO:0106027	neuron projection organization	105	0.180248	2.11533	0.00355808	0.067993	0.0584761	Efna1/Dnm1l/Cask/Zfp804a/Gsk3b/Adam10/Cdc42/Dock10/Bhlhb9/Fyn/Itpka/Abhd17b/Cttn/Zdhhc15/Abcd2/Tanc2/Trem2/App/Dip2a/Kif1a/Baiap2/Camk2b/Cdk5r1/Ephb3/Pick1/Stau2/Wasl/Abi2/Epha4/Fcgr2b/Mfn1/Mtmr2/Rph3a/Dtnbp1/Nlgn1/Pdlim5/Ppfia2/Srcin1/Lrp8/Shank1/Cux2/Dbnl/Ephb1/Lzts3/Actr3/Eef2k/Insr/Psen1/Pten/Atp1a3/Cfl1/Chrna7/Dhx36/Ephb2/Opa1/Dvl1/Igf1r/Lrrk2/Map1a/Tanc1/Zfp365/Abcd1/Abl2/Arhgap44/Dbn1/Kalr…
GO:0046546	development of primary male sexual characteristics	131	0.161981	2.08702	0.00357201	0.067993	0.0584761	Adam4/Flna/Tgfb2/Gm4787/Cited2/Sfrp1/Prdx4/Tcf21/Bcl2l1/Adam21/Nkx2-1/Jmjd1c/Sf1/Ahsg/Adam6b/Tsx/Fndc3a/Adam39/Rad21l/Sox8/Rbp4/Sox9/Aspm/Dmrt1/Nhlh2/Tmf1/Hoxa10/Inha/Tex11/Asmt/Bax/Smad4/Sry/Adam1b/Icam1/Kif18a/Rab13/Rhobtb3/Arid5b/Dhh/Gja1/Lhx9/Nkx3-1/Csmd1/Lrrc6/Sox3/Spink2/Tbc1d20/Hmgb2/Ntrk1/Safb2/Adgrg1/Fanca/Gata1/Hoxa11/Lhfpl2/Map7/Nr0b1/Sfrp2/Srd5a2/Ybx3/Adrm1/Arid4b/Atrx/Col9a3/Eif2s2/A…
GO:2000209	regulation of anoikis	20	0.395496	2.07386	0.00356988	0.067993	0.0584761	Bcl2l1/Snai2/Cav1/Pdk4/Ankrd13c/Notch1/Pik3ca/Sik1/Mcl1/Ntrk2/Tle1/Itgb1/Src/Bcl2/Mybbp1a/Ptk2/Cryba1
GO:0022904	respiratory electron transport chain	81	-0.220442	-2.07076	0.00355175	0.067993	0.0584761	Sdhaf2/Slc25a13/Uqcrc1/Mtch2/Ndufa5/Ndufs8/Ndufv1/Uqcrb/Uqcrq/Ndufb9/Sdha/Ndufa8/Park7/Ndufs2/Cox5b/Immp2l/Dnajc15/Ndufs3/Coq7/Ndufa10/Ndufb8/Coa6/Ndufv3/Uqcrh/Cox4i1/Ndufs1/Ndufs4/Slc25a12/Ndufs6/Dld/Ndufv2/Sdhc/ND2/Ndufb6/Uqcc3/Ndufa12
GO:2000142	regulation of DNA-templated transcription, initiation	59	0.229869	2.064	0.00356427	0.067993	0.0584761	Atf7ip/Taf8/Tbp/Xpa/Med12/Med13/Nkx2-5/Twist1/Med30/Paxip1/Srf/Med14/Pou5f1/Taf2/Cand1/Hnf1b/Creb1/Taf5/Ercc6/Ahr/Med4/Morc1/Gtf2a2/Jun/Med17/Rrn3/Setx/Cebpa/Dhx36/Gtf2a1/Hmgb1/Ikzf1/Mitf/Taf11/Bclaf1/Med24/Taf4b/Thra/Zfp451/Hnf1a/Med1/Med16/Myc/Taf10/Taf3/Wnt10b/Fosl1
GO:0120032	regulation of plasma membrane bounded cell projection assembly	192	0.129677	1.89037	0.00358993	0.067993	0.0584761	Cdc42ep3/Pik3r1/Tapt1/F2rl1/Agrn/Rhog/Tacstd2/Mir129-2/Arpc2/Cav1/Dynll1/Map4/Ccp110/Gsk3b/Mien1/Cdc42/P2rx7/Pqbp1/Cyfip1/Atg5/Srf/Twf1/Adamts16/Ccl19/Coro1c/Ift88/P2ry12/Atp8b1/Auts2/Cep120/Gpm6a/Kif24/Cobl/Hdac4/Neurl1a/Plce1/Prkcd/Wnt1/Brk1/Cenpj/Icam1/Wasf2/Abi3/Akirin1/Ccr7/Kank1/Saxo1/Stau2/Wasl/Wdpcp/Abi2/Bcas3/Ccl19/Evl/Fuz/Mak/Dync2li1/Espn/Frmd7/Hap1/Nlgn1/Rac1/Aqp1/Arhgap24/Crocc/Dcdc2…
GO:1902107	positive regulation of leukocyte differentiation	175	0.134616	1.88787	0.00358993	0.067993	0.0584761	Zbtb16/Car2/Ambra1/Axl/Cd46/Dcstamp/Mmp14/Il4ra/Lilrb4a/Gimap5/Socs5/Tgfb1/Cd101/Shh/Vnn1/Gsk3b/Rhoh/Itgb3/Rb1/Trib1/Ap3d1/Ccr1/Gli3/Hsf1/Il10/Il15ra/Lif/Prkca/Tmem64/Egr3/Ppargc1b/Rb1/Vsir/Anxa1/Ap3b1/Ccl19/Flt3l/Il3/Ocstamp/Socs1/Ccl5/Cd83/Ripk2/Skint1/Il12a/Trem2/Csf1/Csf1r/Il12b/Mir326/Tespa1/Ccr7/Dlk1/Dusp10/H2-Aa/Lef1/Nckap1l/Atp11c/Ccl19/Ccl3/Cd4/Creb1/Il4/Notch2/Rasgrp1/Rhoa/Tnf/Zfp609/As…
GO:1903708	positive regulation of hemopoiesis	175	0.134616	1.88787	0.00358993	0.067993	0.0584761	Zbtb16/Car2/Ambra1/Axl/Cd46/Dcstamp/Mmp14/Il4ra/Lilrb4a/Gimap5/Socs5/Tgfb1/Cd101/Shh/Vnn1/Gsk3b/Rhoh/Itgb3/Rb1/Trib1/Ap3d1/Ccr1/Gli3/Hsf1/Il10/Il15ra/Lif/Prkca/Tmem64/Egr3/Ppargc1b/Rb1/Vsir/Anxa1/Ap3b1/Ccl19/Flt3l/Il3/Ocstamp/Socs1/Ccl5/Cd83/Ripk2/Skint1/Il12a/Trem2/Csf1/Csf1r/Il12b/Mir326/Tespa1/Ccr7/Dlk1/Dusp10/H2-Aa/Lef1/Nckap1l/Atp11c/Ccl19/Ccl3/Cd4/Creb1/Il4/Notch2/Rasgrp1/Rhoa/Tnf/Zfp609/As…
GO:0048145	regulation of fibroblast proliferation	106	0.181153	2.13004	0.00361535	0.0682694	0.0587138	Agtr2/Abl1/Sfrp1/Trp53inp1/Fndc3b/Ddr2/Rps3a1/Fbrs/Fn1/C1ql4/Igf1/Nf1/Ngfr/Pdgfrb/Tgfb1/Il13/Agt/Lta/Mir744/Ptprz1/Cd300a/Itgb3/Uts2r/Dicer1/Cdkn1a/Anxa2/Ifi30/Pdgfb/Sphk1/Wapl/Bax/Dach1/Ski/Wnt1/Brpf1/Fntb/Pdgfc/Pex2/Pparg/Serpine1/B4galt7/Dab2ip/Fbln1/Morc3/Tgif1/Trim32/Uts2/Creb1/Egfr/Fosl2/Med31/Nbn/Cdc6/Pdgfa/Aqp1/E2f1/Mmp9/Pdgfd/Tsc2/Jun/Lig4/Prkdc/Sirt6/Ccnb1
GO:1900118	negative regulation of execution phase of apoptosis	10	0.559079	2.14921	0.00365018	0.0685493	0.0589545	Gm20594/Bcl2l1/Rffl/Fzd3/Cidea/Gcg/Rnf34/Pak2/Cxcr3
GO:0014015	positive regulation of gliogenesis	82	0.197615	2.05725	0.00365191	0.0685493	0.0589545	Bag1/Il6st/Vim/Plag1/Bmp2/Zfp488/Igf1/Serpine2/Tgfb1/Atxn1/Tnfrsf1b/Lta/Qk/Shh/Ptprz1/Sox8/Ptn/Dicer1/Lif/Rheb/Spint1/Prpf19/Notch1/Pparg/Aspa/Gsx2/Nkx6-2/Enpp2/Rela/Tnf/Sox10/Synj1/Trp73/Tspo/Bin1/E2f1/Egr2/Nrg1/Actr3/Flt1/Ptk2/Il6/Mir219a-1/Lyn/Mir219a-2/Zfp365/Il33/Myc/Nkx2-2/Ptpra/Trf/Id2/Mtor/Nkx6-1/Ntf3/Olig2/Rnf112/Il1b/Prkch/Prkci/Tlr2/Gfap/Lrp2/Mdk/Nog/Ufl1/Hes1/Mag/Nkx2-2os/Rtn4/Tenm4/C…
GO:0046474	glycerophospholipid biosynthetic process	157	0.145655	1.96399	0.00368011	0.0688737	0.0592335	Pik3r1/Ttc7b/Rab38/Crls1/Far1/Dgka/Socs7/Socs5/Sh3glb1/Capn2/Pign/Tmem150a/Apoa2/Itpka/Pip5kl1/Alox15/Pigc/Pik3r2/Socs1/Abhd8/Fam126b/Fgf7/Impa1/Pcyt1b/Pdgfb/Pik3c2a/Socs6/Dpm2/Ip6k3/Itpkc/Pik3c2b/Pip4k2b/Pla2g4a/Htr2c/Lpcat1/Pigp/Ptpmt1/Apoa1/Dgkd/Fgf2/Pigz/Pik3ca/Pik3r3/Pip5k1b/Cdipt/Cwh43/Dgki/Dgkq/Pi4k2b/Tamm41/Uvrag/Etnk1/Gpaa1/Htr2b/Pdgfa/Ptdss1/Socs2/Bscl2/Cds1/Cept1/Chka/Dgkg/Fabp3/Gpat2/…
GO:0034765	regulation of ion transmembrane transport	479	0.089247	1.77287	0.00373242	0.0696461	0.0598977	Flna/Sln/Tgfb2/Abl1/Snca/Fxyd6/Rgs2/Wnk2/Kcne4/Slc6a9/Tpcn1/Kcnf1/Pirt/Clic1/Clic4/G6pd2/Fkbp1b/Kcna7/Agrn/Ano6/Kcna4/Hamp2/Kcnrg/Gpr35/P2ry6/Tgfb1/Cacng7/Gem/Hspa2/Il13/Kcnd1/Ndufa4/Agt/Arl6ip5/Casq1/Chrna4/Dapk1/Gal/Iscu/Ramp3/Rrad/Slc36a2/Catsper4/Cav1/Cnih2/Hcn4/Osr1/Shisa9/Sri/Ubqln1/Wnk1/Bpifa1/Cxcl10/Gper1/Htr3a/Kcnn2/Grm5/Itgb3/Kcng4/P2rx7/Twist1/G6pdx/Kcna1/Kcnmb1/Prkca/Sestd1/Tcaf3/Atg5…
GO:0001952	regulation of cell-matrix adhesion	120	0.165017	2.03576	0.00375806	0.0699176	0.0601313	Abl1/Ccl28/Iqgap1/Pik3r1/Mmp14/Acer2/Ptprj/S100a10/Ilk/Nf1/Cask/Vcl/Rras/Map4k4/Gsk3b/Thbs1/Trem1/Itgb3/Jag1/Cd36/Dicer1/Coro1c/Plet1/Dlc1/Onecut1/Sdc4/Arhgap6/Myf5/Acvrl1/Csf1/Efemp2/Fam107a/Serpine1/Clasp2/Epha3/Wdpcp/Bcas3/Enpp2/Fut1/Onecut2/Lrp1/Ninj1/Peak1/Rac1/Fermt2/Grem1/Mmp12/Pcsk5/Ccl25/Src/Tek/Bcl2/Ldb1/Pten/Ptk2/Cd3e/Cfl1/Efna5/Kdr/Phldb2/Sema3e/Thy1/Wnt4/Gpm6b/Limch1/Pik3cb/Rcc2/Tsc1…
GO:0035914	skeletal muscle cell differentiation	84	0.193434	2.04564	0.00378279	0.0700782	0.0602693	Mir669a-1/Mir669a-2/Cited2/Mir669a-10/Mir669a-4/Mir669a-5/Mir669a-6/Mir669a-7/Mir669a-8/Mir669a-9/Mir669a-3/Cops2/Scx/Myf6/Klhl41/Sox11/Cyp26b1/S100b/Sox8/Rb1/Bcl9/Rb1/Zfp689/Myod1/Nr1d2/Pax3/Ankrd33/Myocd/Pax5/Btg2/Maff/Myf5/Six1/Ddx17/Notch1/Vax1/Akirin1/Bcl9l/Tbx1/Capn3/Mylk2/Plagl1/Cdon/Heyl/Atf3/Egr2/Ephb1/Klhl40/Pax7/Ankrd1/Arntl/Phox2b/Asb2/Hmg20b/Rbm24/Sap30/Six4/Uqcc2/Gtf3c5/Klf5/Myc/Lem…
GO:0046942	carboxylic acid transport	284	0.109918	1.87754	0.00378891	0.0700782	0.0602693	Agtr2/Slc38a2/Snca/Rgs2/Slc6a9/Tspo2/Slc1a5/Slc38a6/Gm6614/Adora1/Nf1/Slc51b/Syt4/Npy5r/Slc16a6/Slc1a4/Agt/Arl6ip5/Sfxn3/Slc36a2/Ace/Slc10a2/Slc17a4/Slc1a7/Pla2g2e/Slc7a2/Bdnf/Ces1d/Gabbr1/P2rx7/Slc6a13/Stard10/Adora2a/Cd36/Slc25a10/Slc25a32/Slc26a6/Anxa1/Casr/Rgs4/Slc6a20a/Trh/Abcc5/Arg1/Atp8b1/Slc15a4/Slc16a13/Slc1a3/Slc25a14/Cck/Ctns/Mpc2/Pla2g4a/Prkcd/Ptges/Slc17a3/Slc1a1/Slc1a6/Slc25a21/Slc7…
GO:0002062	chondrocyte differentiation	104	0.175555	2.04589	0.00387053	0.0713785	0.0613877	Zbtb16/Acan/Bmp6/Msx2/Scx/Chst11/Bmp2/Ltbp3/Cytl1/Nfib/Snai2/Tgfb1/Chsy1/Osr2/Osr1/Nppc/Scube2/Arid5a/Atf2/Rb1/Sox9/Thrb/Adamts12/Gli3/Prkca/Creb3l2/Rb1/Snx19/Bmp4/Nkx3-2/Por/Mapk14/Bmpr1b/Pthlh/Six2/Sulf1/Fgfr1/Col11a1/Eif2ak3/Bmpr2/Comp/Hspg2/Rela/Axin2/Fgf18/Mustn1/Poc1a/Pth/Slc39a14/Gli2/Grem1/Hoxa11/Rarg/Sfrp2/Col3a1/Ihh/Efemp1/Ext1/Pkdcc/Col11a2/Tgfbr1/Trip11/Hoxd11/Ift80/Mia3/Mkx/Prkg2/Sma…
GO:0016202	regulation of striated muscle tissue development	21	0.374753	2.0244	0.00389793	0.0716741	0.0616419	Lox/Boc/Tgfb1/Luc7l/Fgf3/Bdnf/Twist1/Cenpf/Bmp4/Fgf8/Jph2/Gja1/Lef1/Creb1/Hdac7/Cdon
GO:0070286	axonemal dynein complex assembly	25	0.357706	2.10664	0.00392378	0.0719397	0.0618703	Dnaaf3/Dnaaf2/Lrrc49/Ccdc65/Lrrc6/Dnah5/Drc1/Dnah1/Dnah7b/Ttc12/Ccdc39/Dnah2/Ccdc40/Daw1/Dnah7c/Dnah8/Dnaaf5/Dnah17/Dnah7a/Spag1/Dnaaf1/Dnal1
GO:0046394	carboxylic acid biosynthetic process	273	-0.133487	-1.93144	0.0039357	0.0719492	0.0618785	Cyp4a12a/Elovl2/Fasn/Gatm/Ltc4s/Mid1ip1/Mlycd/Nr1h2/Pibf1/Pla2g3/Prkaa2/Ptgs1/Shmt1/Upb1/Acsbg2/Aldh1a1/Aldh8a1/Apoa4/Cbs/Elovl6/Fabp5/Ggt1/Got1l1/Gsto1/Insig2/Lta4h/Mecr/Mthfd1l/Ptgs2/Pycr1/Tecrl/Trib3/Aass/Abcd1/Acss2/Akr1a1/Ceacam2/Cyp7a1/Cyp7b1/Erlin1/Fcer1a/Ggt5/Hacd4/Hnf1a/Htt/Liph/Otc/Pah/Pla2g1b/Acsm3/Alox12b/Alox12e/Brca1/Carns1/Lipg/Pla2g4f/Rbp1/Alox12/Aloxe3/Cth/Edn1/Fads3/Il1b/Malrd1/…
GO:0007585	respiratory gaseous exchange by respiratory system	65	0.211832	1.96337	0.00396149	0.0722113	0.0621039	Ndn/Man1a2/Tnnc1/Chst11/Tshz3/Adora1/Chrna4/Man2a1/Tas2r108/Ap3b1/Sftpb/Hoxa5/Pbx3/Dach1/Mafb/Mtg2/Spag6l/Gsx2/Ntsr1/Dnah9/Flt4/Jag2/Nlgn1/Nr4a2/Rab3a/Zfand5/Atp1a2/Nek10/Pask/Adh5/Spef2/Ywhaz/Cfap54/Hps1/Mecp2/Phox2b/Spag16/Phox2a/Ttll1/Cfap221/Tlx3/Ednra/Grin1/Ndst1/Stard7/Edn1/Mapk8ip3/Traf4/Ccbe1/Cfap43/Ecel1/Gaa/Nlgn2/Fto/Gls/Mtg1/Nlgn3
GO:0007548	sex differentiation	297	0.108466	1.86983	0.00397598	0.0722666	0.0621515	Adam4/Flna/Mir881/Tgfb2/Gm4787/Cited2/Sfrp1/Prdx4/Tcf21/Bcl2l1/Bmp6/Axl/Foxf2/Adam21/Foxc1/Mir182/Nkx2-1/Bmp15/Jmjd1c/Mir183/Sf1/Lrp6/Six3/Adcyap1/Ahsg/Sod1/Sprr2d/Wnt9b/Adam6b/Tsx/Agt/Hesx1/Fndc3a/Nr2f2/Osr1/Shh/Adam39/Fzd4/Rad21l/Sox8/Srd5a1/Trp63/Rbp4/Smad5/Sox9/Aspm/Dmrt1/Dmrta1/Mertk/Mir878/Nanog/Gnrh1/Nhlh2/Tmf1/Bmp4/Edn2/Hnrnpk/Hoxa10/Hsd17b3/Inha/Sohlh2/Tex11/Fgf7/Hnf1b/Mir138-1/Nipbl/Pcy…
GO:0089718	amino acid import across plasma membrane	47	0.265724	2.13594	0.00418785	0.0739854	0.0636297	Rgs2/Slc6a9/Tspo2/Slc1a5/Slc1a4/Agt/Arl6ip5/Slc36a2/Slc7a2/Slc6a13/Rgs4/Slc6a20a/Arg1/Slc1a3/Prkcd/Slc1a1/Slc1a6/Slc7a5/Cln8/Per2/Slc43a1/Slc47a1/Slc7a1/AU018091/Ntsr1/Slc1a2/Slc7a11/Arl6ip1/Slc7a3/Itgb1/Slc16a2/Psen1/Slc22a4/Slc3a2/Slc6a9
GO:0042472	inner ear morphogenesis	117	0.173363	2.12853	0.00417072	0.0739854	0.0636297	Itga8/Slitrk6/Tbx2/Frzb/Sod1/Tcap/Rest/Dlx5/Fgf3/Hesx1/Insig1/Prrx2/Sec24b/Grxcr2/Sox9/Pou4f3/Zeb1/Lrig3/Abr/Fgfr2/Fzd3/Gbx2/Neurog1/Six1/Wnt1/Cthrc1/Dlx6/Fgf8/Fgfr1/Mafb/Tbx3/Aldh1a3/Atoh1/Col11a1/Dll1/Foxg1/Foxi1/Gfi1/Otop1/Pcdh15/Ttc39c/Wdpcp/Eya1/Gata2/Hoxa1/Pax2/Tbx1/Tprn/Chrna10/Ntn1/Pax8/Rac1/Sobp/Atp2b2/Fzd6/Gli2/Myo6/Tfap2a/Tifab/Tmie/Tshr/Bcr/Lrig1/Hpn/Myo7a/Atp8a2/Ephb2/Kcnq4/Myo15/Prr…
GO:0051932	synaptic transmission, GABAergic	62	0.234714	2.11966	0.0041837	0.0739854	0.0636297	Car2/Gabre/Adora1/Nf1/Npy5r/Cnr2/Gabra5/Bdnf/Adora2a/Zdhhc3/Ezh2/Gabra4/Nps/Slitrk3/Tpbg/Gabra6/Dnm1/Gabra2/Gabrb2/Cntnap4/Pak1/Plcl2/Erbb4/Car7/Rac3/Clcn3/Gabrg3/Hap1/Nlgn1/Phf24/Rac1/Stxbp1/Drd2/Prkce/Tac1/Pten/Zdhhc12/Gabrb3/Baiap3/Cnr1/Gabra3/Grik1/Cckbr/Gabrg1/Kif5b/Slc6a1/Adra1a/Nisch/Oxtr/Cntnap2/Dbi/Clstn3/Gabra1/Nlgn2
GO:0038061	NIK/NF-kappaB signaling	110	0.174949	2.0894	0.00411806	0.0739854	0.0636297	Birc2/Crebbp/Tspan6/Fbxw11/Chuk/Ilk/Actn4/Agt/Trip6/1700037H04Rik/Eif2ak2/Tlr4/C1qtnf3/Dicer1/Trim44/Adipor1/Ccl19/Laptm5/Ptp4a3/Cd14/Ep300/Nfat5/Rc3h2/Sphk1/Tnfsf15/Edar/Rtkn2/Traf2/Trem2/App/Ikbkg/Lrrc19/Uaca/Cd86/Ndufc2/Ppm1a/Ccl19/Egfr/Rela/Rhoa/Tnf/Birc3/Chil1/Eda/Hdac7/Il18/Il18r1/Map3k7/Sash1/Terf2ip/Traf6/Adgrg3/Ago3/Glrx/Grem1/Mkrn2/Ptpn22/Relb/Tirap/Ago1/Tek/Card10/Malt1/Tlr7/Tradd/Hmgb…
GO:0009855	determination of bilateral symmetry	128	0.163095	2.08027	0.00416162	0.0739854	0.0636297	Tbx20/Cited2/Ddit3/Ift57/Tbx2/Stil/Lbx1/Lrp6/Disp1/Zic3/Nkx2-5/Shh/Dnaaf3/Acvr1/Enkur/Kdm2a/Srf/Cc2d2a/Dnaaf2/Gas8/Ift88/Nkx3-2/Mmp21/Foxf1/Tmem107/Fgf8/Notch1/Ofd1/Tbx3/Cluap1/Dll1/Gja1/Sufu/Tgif1/Zic2/Ap1b1/Arl13b/Cfc1/Ift52/Lrrc6/Mib1/Mks1/Notch2/Tbx1/Dync2li1/Mesp1/Acvr2b/Bicc1/Cfap52/Dnah5/Drc1/Grem1/Map3k4/Megf8/Pcsk5/Pcsk6/Pkd2/Ihh/Tmem67/Acvr2a/Ccdc39/Cfap45/Dync2h1/Ift140/Invs/Psen1/Ahi1…
GO:0071174	mitotic spindle checkpoint signaling	42	0.267611	2.0572	0.00415877	0.0739854	0.0636297	Anapc15-ps/Stil/Zw10/Mad2l1bp/Zfp207/Ndc80/Cep192/Xrcc3/Ttk/Mtbp/Mad1l1/Prap1/Cenpe/Cdt1/Mad2l1/Plk1/Zwilch/Cdk5rap2/Atm/Gen1/Pcid2/Bub1b/Tex14/Anapc15/Kntc1/Birc5/Ccnb1/Zwint/Apc/Bub3
GO:0007044	cell-substrate junction assembly	92	0.182467	2.0264	0.00410261	0.0739854	0.0636297	Abl1/Iqgap1/Actn1/Mmp14/Fn1/Ptprj/S100a10/Vcl/Plec/Map4k4/Itgb3/Tns1/Coro1c/Sorbs1/Cttn/Dlc1/Sdc4/Actn2/Arhgap6/Acvrl1/Fam107a/Itga2/Itgav/Rhpn1/Clasp2/Col17a1/Epha3/Thsd1/Wdpcp/Bcas3/Enpp2/Taok2/Tesk2/Lrp1/Peak1/Rac1/Fermt2/Grem1/Pdpk1/Bcr/Src/Tek/Bcl2/Ldb1/Pten/Ptk2/Cfl1/Efna5/Kdr/Phldb2/Pip5k1a/Thy1/Wnt4/Gpm6b/Itgb4/Limch1/Rcc2/Tsc1/Camsap3/Coro2b/Dapk3/Ptk2b/Ptpra/Pxn/Ajuba/Apod/Dusp3/Itga5/T…
GO:0050679	positive regulation of epithelial cell proliferation	205	0.12696	1.89758	0.00412735	0.0739854	0.0636297	Sfrp1/Cldn1/Bmp6/Cxcl12/Twist2/Ccl26/Srsf6/Bmp2/Igf1/Nf1/Zfp703/Agtr1b/Tgm1/Cflar/Sox11/Tgfb1/Adam17/Azin1/Dlx5/Osr2/Cav1/Ccl24/Id1/Osr1/Shh/Map2k5/Trp63/Akt3/Cdc42/Itgb3/Ptn/Sox9/Twist1/Bnc1/Dicer1/Il10/Prkca/Egr3/Foxp2/Kdm5b/Prkd1/Reg1/Bmp4/Foxp1/Arg1/Ccl5/Fgf7/Fgfr2/Pdgfb/Acvrl1/Ang6/Dlx6/Fgfr1/Notch1/Plcg1/Rictor/Vhl/Cyba/Erbb4/Fgf2/Itga4/Rptor/Stat3/Bmpr2/Cav2/Egfr/Eya1/Gata2/Notch2/Pax2/Pgf…
GO:0001818	negative regulation of cytokine production	281	0.109354	1.85662	0.0041405	0.0739854	0.0636297	Tgfb2/Gpr18/Pglyrp1/Crebbp/Twist2/Axl/F2rl1/Pdcd1lg2/Bst2/Ddit3/Oas1f/Pglyrp4/Lilrb4a/Cd200/Fn1/Igf1/Tia1/Cd200r1/Gimap5/Rnf125/Tlr6/Adipoq/Il1r2/Nav3/Socs5/Tgfb1/Cd24a/Cd276/Fgfr4/Il13/Nptn/Tusc2/Clec4a1/Tlr8/Inhbb/Map2k5/Thbs1/Aqp4/Cd34/Tlr4/Tsku/Twist1/Apoa2/C1qtnf3/Dicer1/Hsf1/Il10/Mertk/Prg2/Atg5/Ezh2/Ffar4/Pomc/Vsir/Anxa1/Btn1a1/Laptm5/Rgcc/Arg1/Atg12/Cd83/Gpnmb/Mul1/Oas1a/Syt11/Abcd2/Cidea…
GO:0046879	hormone secretion	340	0.102441	1.85379	0.00412324	0.0739854	0.0636297	Agtr2/Sfrp1/Npy1r/Bmp6/Slc16a10/Snord35a/Fkbp1b/Snap23/Nucb2/Adora1/Adcyap1/Bglap2/Cask/Adipoq/Clock/Fga/Galr1/Gpr119/Rab11fip2/Slc30a8/Sox11/Eny2/Fbn1/Fgfr4/Pde3b/Rest/Agt/Gal/Ildr2/Dynll1/Sri/Trpa1/Fzd4/Gper1/Inhbb/G6pc2/Gabbr1/Irs2/Jagn1/Ltbp4/Mtnr1a/Rbp4/Spp1/C1qtnf3/Cry2/Lif/Ndufaf2/Sct/Vsnl1/Arhgef7/Cpe/Cry1/Ffar4/Igfbp3/Jak2/Kdm5b/Pomc/Snx19/Tmf1/Anxa1/Anxa5/Casr/Edn2/Inha/Irs1/Klf7/Lepr/N…
GO:0060606	tube closure	108	0.173972	2.07233	0.00422942	0.0743161	0.0639141	Tgfb2/Cited2/Abl1/Sfrp1/Specc1l/Ift57/Rock2/Stil/Lrp6/Deaf1/Tgfb1/Med12/Phactr4/Glmn/Sec24b/Twist1/Enah/Ptch1/Kdm2a/Kif20b/Rps7/Bmp4/Cc2d2a/Pax3/Sfrp5/Spint1/Dlc1/Fzd3/Sdc4/Cobl/Ski/Cthrc1/Rgma/Cluap1/Setd2/Sufu/Tgif1/Zic2/Alx1/Brd2/Fuz/Mks1/Pax2/Tulp3/Apaf1/Traf6/Fzd6/Rarg/Sfrp2/Tfap2a/Tsc2/Ift122/Gatad2a/Prickle1/Prkacb/Casp3/Cdk20/Grhl2/Opa1/Ptk7/Rala/Rara/Dvl1/Folr1/Ift172/Mthfd1l/Plxnb2/Trim…
GO:0010712	regulation of collagen metabolic process	52	0.242727	2.04025	0.00423014	0.0743161	0.0639141	Mfap4/Ddr2/Scx/Vim/Fn1/Pdgfrb/Tgfb1/Nppc/Il6ra/Dicer1/Ltbp1/Vsir/Bmp4/Rgcc/Pdgfb/Itga2/Pparg/Serpine1/Uts2/Retn/Suco/Adora2b/Ccl2/Il18/Rapgef3/Ihh/Itgb1/Cyp2j6/Errfi1/Fap/Fgfr3/Il6/Wnt4/Mkx/Nr1h4/Rap1a/Serpinb7/Ager/Cyp7a1/Tgfb3/Creb3l1/Ucn/Emilin1/Idua
GO:0061005	cell differentiation involved in kidney development	49	0.253601	2.09993	0.00426382	0.0744928	0.0640661	Ednrb/Tcf21/Fat4/Gpr4/Tshz3/Amer1/Wnt9b/Adipoq/Cd24a/Osr1/Shh/Jag1/Gli3/Lif/Ptch1/Bmp4/Gdnf/Pdgfb/Prom1/Six2/Lgr4/Notch1/Notch2/Pax2/Basp1/Mtss1/Pax8/Ampd2/Grem1/Mmp9/Wwtr1/Ext1/Glis2/Asxl1
GO:0045824	negative regulation of innate immune response	77	0.199404	2.04163	0.00426114	0.0744928	0.0640661	Ptpn2/Oas1f/Serping1/Usp15/Adar/Slamf8/Gfer/Ccr1/Serpinb9f/Sh2d1b2/Stat2/Atg5/Ythdf3/Arg1/Atg12/Mul1/Oas1a/Rps19/Serpinb9g/Tap1/Cnot7/Crk/Pparg/Serpinb9c/Dhx58/Dusp10/Isg15/Nlrx1/Oas1g/Oas1h/Otop1/Sh2d1b1/Vsig4/Clec2d/Irak3/Ceacam1/Serpinb9d/Banf1/Drd2/Fam3a/Mmp12/Oas1c/Serpinb9e/Klre1/Parp14/Trafd1/Ifi204/Serpinb9/Nmi/Grn/Havcr2/Mettl3/Nlrc3/Trim21/Oas1e/Lyar/Oas3/Dcst1/Klrb1b/Smpdl3b/Susd4/Tnfa…
GO:0046785	microtubule polymerization	77	0.199116	2.03869	0.00430721	0.075043	0.0645393	Abl1/Snca/Tpx2/Mzt1/Drg1/Nav3/Camsap1/Map1b/Ankrd53/Cav1/Tubgcp3/Cep192/Numa1/Cdkn1b/Arhgef7/Psrc1/Trpv4/Tubgcp2/Cenpj/Pak1/Clasp2/Gda/Map2/Cdk5rap2/Nin/Rac1/Git1/Sgk1/Slain2/Dyrk1a/Hspa1a/Tbcd/Tubgcp5/Clip3/Tubgcp6/Apc/Cav3/Fes/Haus2/Mecp2/Stmn2/Tppp3/Mapt/Met/Nde1/Rp1/Akap9/Camsap3/Cdh5/Mapre3/Slain1/Dctn1/Nedd1/Tppp/Tubgcp4/Camsap2/Capzb/Ccdc57/Csnk1d/Tubg1/Fbxo5/Rangrf/Slc39a12/Tubg2/Stmn1/Ar…
GO:0035791	platelet-derived growth factor receptor-beta signaling pathway	14	0.443259	1.96669	0.00434471	0.0754879	0.0649219	Abl1/Lox/Ptpn2/Pdgfrb/Myocd/Pdgfb/Hip1/Clasp2/Lrp1/Pdgfa/Glrx/Src
GO:0016053	organic acid biosynthetic process	274	-0.130919	-1.89978	0.00436869	0.0756959	0.0651008	Cyp4a12a/Elovl2/Fasn/Gatm/Ltc4s/Mid1ip1/Mlycd/Nr1h2/Pibf1/Pla2g3/Prkaa2/Ptgs1/Shmt1/Upb1/Acsbg2/Aldh1a1/Aldh8a1/Apoa4/Cbs/Elovl6/Fabp5/Ggt1/Got1l1/Gsto1/Insig2/Lta4h/Mecr/Mthfd1l/Ptgs2/Pycr1/Tecrl/Trib3/Aass/Abcd1/Acss2/Akr1a1/Ceacam2/Cyp7a1/Cyp7b1/Erlin1/Fcer1a/Ggt5/Hacd4/Hnf1a/Htt/Liph/Otc/Pah/Pla2g1b/Acsm3/Alox12b/Alox12e/Brca1/Carns1/Lipg/Pla2g4f/Rbp1/Alox12/Aloxe3/Cth/Edn1/Fads3/Il1b/Malrd1/…
GO:0043551	regulation of phosphatidylinositol 3-kinase activity	37	0.282779	2.06453	0.00438467	0.0757646	0.0651599	Ambra1/Tnfaip8l3/Pik3r1/Pdgfrb/Tgfb1/Sh3glb1/Cdc42/Ccl19/Irs1/Pik3r2/Klk1b4/Pdgfb/App/Dab2ip/Fgf2/Pik3r3/Rubcn/Ccl19/Epha8/Rac1/Src/Tek/Flt1/Fgfr3/Lyn/Pik3ip1/Pik3r5/Cd19/Ptk2b/Atg14/Fgr/Pik3r4/Wdr91
GO:0048017	inositol lipid-mediated signaling	165	0.139359	1.91641	0.00440304	0.0758742	0.0652541	Tgfb2/Cat/Ror1/Pirt/Tnfaip8l3/Hcst/Pik3r1/F2rl1/Fn1/Igf1/Nf1/Pdgfrb/Serpine2/Agt/Npr3/Ncor1/Gper1/Ntrk3/Sox9/Twist1/Cbl/Plcd1/Fyn/Jak2/Ogt/Reg1/Irs1/Pik3r2/Ccl5/Pdgfb/Pik3c2a/Plcz1/Csf3/Exoc1/Klf4/Pik3c2b/Plce1/Prr5l/Trem2/Csf1r/Gsn/Inpp5f/Pdgfc/Pear1/Plcl2/Plxnb1/Dab2ip/Erbb4/Fgf2/Gab2/Maz/Nkx3-1/Osm/Pik3ap1/Pik3ca/Cd28/Dcn/Egfr/Kbtbd2/Prr5/Rasgrp1/Stambp/Ceacam1/Htr2b/Il18/Ntrk1/Pdgfa/Ptpn13/Sy…
GO:0034142	toll-like receptor 4 signaling pathway	44	0.262822	2.0658	0.00450084	0.0773483	0.0665218	Ly96/F2rl1/Oas1f/Rab11fip2/Tlr4/Nfkbia/Wdfy1/Cd14/Oas1a/Ripk2/Trem2/Peli1/Dab2ip/Oas1g/Oas1h/Pik3ap1/S100a14/Nr1d1/Ltf/Ninj1/Tril/Appl2/Oas1c/Prkce/Ptpn22/Tirap/Hmgb1/Lbp/Nmi/Tnip3/Appl1/Lyn/Nr1h4/Bpifb1/Oas1e/Rab7b
GO:0048736	appendage development	195	0.126989	1.86969	0.00454388	0.0774548	0.0666134	Tbx5/Zbtb16/Tgfb2/Msx2/Scx/Fbn2/Mbnl1/Chst11/Tbx2/Lrp6/Hottip/Reck/Sox11/Cyp26b1/Sema3c/Dlx5/Osr2/Prrx2/Nr2f2/Osr1/Shh/Enpp1/Trp63/Intu/Sox9/Twist1/Dicer1/Gli3/Gnaq/Ptch1/Hoxd10/Bmp4/Hoxa10/Ift88/Alx3/Fgfr2/Nipbl/Rc3h2/Bax/Gna12/Hoxd9/Rspo2/Ski/Smad4/Tmem107/Dlx6/Fgf8/Fgfr1/Notch1/Plxna2/Slc39a3/Tbx3/Gja1/Lef1/Sik3/Wdpcp/Alx1/Bmpr2/Comp/Fgf4/Fuz/Hoxc10/Ift52/Med31/Meox2/Mks1/Notch2/Pbx2/Rnf165/Sl…
GO:0060173	limb development	195	0.126989	1.86969	0.00454388	0.0774548	0.0666134	Tbx5/Zbtb16/Tgfb2/Msx2/Scx/Fbn2/Mbnl1/Chst11/Tbx2/Lrp6/Hottip/Reck/Sox11/Cyp26b1/Sema3c/Dlx5/Osr2/Prrx2/Nr2f2/Osr1/Shh/Enpp1/Trp63/Intu/Sox9/Twist1/Dicer1/Gli3/Gnaq/Ptch1/Hoxd10/Bmp4/Hoxa10/Ift88/Alx3/Fgfr2/Nipbl/Rc3h2/Bax/Gna12/Hoxd9/Rspo2/Ski/Smad4/Tmem107/Dlx6/Fgf8/Fgfr1/Notch1/Plxna2/Slc39a3/Tbx3/Gja1/Lef1/Sik3/Wdpcp/Alx1/Bmpr2/Comp/Fgf4/Fuz/Hoxc10/Ift52/Med31/Meox2/Mks1/Notch2/Pbx2/Rnf165/Sl…
GO:1901990	regulation of mitotic cell cycle phase transition	296	0.107135	1.83953	0.00453621	0.0774548	0.0666134	Anapc15-ps/Kmt2e/Psme3/Pkd1/Cdk2/Ambra1/Ddr2/Pkia/Crebbp/Slfn1/Rab11a/Sde2/Blm/Wac/Stil/Cdc27/Ppp2r3d/Tgfb1/Zw10/Adam17/Hspa2/Tmod3/Cdkn2d/Mad2l1bp/Sin3a/Zfp207/Cdc25b/Ndc80/Cep192/Xrcc3/Fbxo7/Rb1/Riok2/Acvr1/Ankrd17/Cdkn1b/Rrm2b/Babam1/Cdc25c/Cdkn1a/Cenpf/Ctdspl/Dbf4/Ezh2/Kif14/Pinx1/Plk3/Rb1/Anxa1/Cdc14b/Cyp1a1/Rad51b/Rgcc/Ttk/Usp47/Zc3h12d/Gpnmb/Mtbp/Muc1/Rps27l/Cdc23/Kcnh5/Klf4/Mad1l1/Neurog1…
GO:0007015	actin filament organization	430	0.0929867	1.7893	0.00455884	0.0775002	0.0666525	Pdlim3/Capza3/Xirp1/Flna/Braf/Eln/Sorbs2/Cfl2/Abl1/Specc1l/Synpo2/Mlst8/Pls3/Ap1ar/Rhoc/Cdc42ep3/Rnd3/Actn1/Ccl26/Diaph2/Pik3r1/F2rl1/Aqp2/Rock2/Casp4/S100a10/Rhog/Tacstd2/Acta1/Inpp5k/Fat1/Plec/Tcap/Actn4/Arfgef1/Tmod3/Abi1/Actc1/Kank4/Mir129-2/Myo1d/Nox4/Rhob/Tmsb15a/Arpc2/Ccl24/Id1/Shroom4/Spire1/Lpar1/Plek/Rhoh/4930544G11Rik/Cdc42/Diaph3/Spta1/Cyfip1/Enah/Zyx/Gas7/Myo1b/Ppargc1b/Srf/Twf1/Aif1…
GO:0045621	positive regulation of lymphocyte differentiation	111	0.16976	2.0344	0.00467574	0.0792739	0.0681779	Zbtb16/Ambra1/Axl/Cd46/Mmp14/Il4ra/Lilrb4a/Gimap5/Socs5/Tgfb1/Shh/Vnn1/Rhoh/Ap3d1/Gli3/Il10/Il15ra/Egr3/Vsir/Anxa1/Ap3b1/Ccl19/Flt3l/Socs1/Cd83/Ripk2/Skint1/Il12a/Mir326/Tespa1/Ccr7/Dusp10/H2-Aa/Lef1/Nckap1l/Atp11c/Ccl19/Il4/Rasgrp1/Rhoa/Zfp609/Il18/Il21/Nfkbiz/Pcid2/Xbp1/Ccr2/Il1rl2/Myb/Pck1/Stat5b/Bad/Ihh/Prkdc/H2-DMa/Malt1/Egr3/Foxo3/Ifng/Ikzf1/Il15/Il6/Rara/Nfkbid/Shb/Sox12/Tgfbr2/Tox/Xrcc6/B…
GO:0072350	tricarboxylic acid metabolic process	14	-0.474341	-2.04235	0.00470341	0.0795292	0.0683976	Sirt4/Asl/Acly/Idh1/Csl/Idh2/4933405O20Rik/Idh3b/Cs/Idh3a/Aco2/Idh3g
GO:0003333	amino acid transmembrane transport	93	0.186467	2.07612	0.00473624	0.0798702	0.0686908	Slc38a2/Rgs2/Slc6a9/Tspo2/Slc1a5/Slc38a9/Slc38a6/Slc1a4/Agt/Arl6ip5/Sfxn3/Slc36a2/Slc1a7/Slc7a2/Slc6a13/Slc38a11/Rgs4/Slc6a20a/Arg1/Slc15a4/Slc1a3/Prkcd/Slc1a1/Slc1a6/Slc7a5/Slc36a4/Slc38a7/Slc7a6/Cln8/Lrrc8e/Per2/Slc38a10/Slc43a1/Slc47a1/Slc7a1/AU018091/Ntsr1/Slc1a2/Slc25a2/Slc38a3/Slc7a11/Slc38a5/Slc7a13/Slc7a15/Arl6ip1/Sfxn1/Sfxn2/Slc25a18/Slc25a38/Slc7a3/Slc7a7/Itgb1/Slc16a2/Psen1/Slc22a4/Slc…
GO:0048477	oogenesis	100	0.178539	2.05871	0.00475902	0.0798817	0.0687007	Nanos2/Nanos1/Diaph2/Ythdc1/Pde5a/Paqr8/Igf1/Ythdc2/Cdc25b/H3f3a/Inhbb/Kmt2d/Nppc/Ddx20/Hexb/Ptn/Aspm/Bnc1/Dmrt1/Marf1/Nanos3/Pde3a/Mcmdc2/Sohlh2/Pld6/Bmpr1b/Kmt2b/Ptx3/Spo11/Figla/Gpr149/Atm/Brca2/Fmn2/Nobox/Npr2/Stra8/Tnfaip6/Pabpc1l/Plcb1/Adrm1/Hfm1/Ihh/Paqr5/Src/Amh/Bcl2/Ccnb1/Dazl/Cyp51/Foxo3/Gdf9/Lgr5/Mei4/Tdrd1/Wnt4/4930447C04Rik/Aurka/Mettl3/Shb/Taf4b/Tdrd6/Cntrl/Dmc1/Ptk2b/Sohlh1/Zp3/Edn…
GO:0022409	positive regulation of cell-cell adhesion	275	0.111432	1.89484	0.00480351	0.0798817	0.0687007	Zbtb16/Cited2/Ambra1/Il6st/Fstl3/Gcnt2/Pdcd1lg2/Cd46/Gm9733/Blm/Cxcl13/Il4ra/Lilrb4a/Adk/Igf1/Gimap5/Cd59b/Fga/Socs5/Tgfb1/Cd24a/Cd276/Fut4/Icosl/Slc4a1/Cav1/Shh/Vnn1/H2-Ob/Mex3b/Plpp3/Rhoh/Cd44/Cd55/Il6ra/Spta1/Ap3d1/Gli3/H2-Eb2/Egr3/Gp1ba/Jak2/Tnfsf13b/Vsir/Alox15/Anxa1/Ap3b1/Ccl19/Socs1/Ccl5/Cd83/Icos/Mmrn1/Nfat5/Plaur/Ripk2/Skint1/Ephb4/Il12a/Cd6/Icam1/Il12b/Mir326/Tespa1/Ccr7/Cd86/Dusp10/H2-…
GO:0008361	regulation of cell size	205	0.125437	1.8748	0.00476641	0.0798817	0.0687007	Abl1/Tnfrsf12a/Cxcl12/Rab11a/Aqp2/Ano6/Fn1/Ilk/Barhl2/Ocm/Lamtor4/Map1b/Sema3c/Sin3a/Slc12a4/Gsk3b/Plek/Akt3/Aqp4/Bdnf/Ntrk3/P2rx7/Cyfip1/Plxna3/Sct/Sema4f/Clns1a/Gdi1/Ogt/Srf/Draxin/E2f4/Epha7/Cttn/Ifrd1/Fstl4/Fxn/Plxna4/Rtn4r/Pak1/Rgma/Ccdc51/Cdk5r1/Clasp2/Cln8/Limk1/Lrrc8e/Map2/Rptor/Sema6d/Vpreb1/Bmpr2/Creb1/Mtpn/Rb1cc1/Rhoa/Sema3g/Shtn1/Slc12a1/Clcn3/Dcx/L1cam/Lrp1/Ntn1/Ptprs/Rac1/Rap1gap2/R…
GO:1901342	regulation of vasculature development	288	0.108356	1.84701	0.00481291	0.0798817	0.0687007	Fbln5/Mir27a/Cyp1b1/Tgfb2/Abl1/Tnfrsf12a/Gpr4/Fkbpl/Psg22/Thbs2/Hspb1/Rock2/Foxc1/Shc1/Efna1/Nf1/Ngfr/Anxa3/Bmper/Reck/Tcf4/Pde3b/Rras/Tnmd/Agt/Rhob/C3ar1/Ccl24/Id1/Shh/Cxcl10/Thbs1/Adam10/Akt3/Atf2/Cd34/Ctsh/Itgb3/Ptgis/Ptn/Uts2r/Btg1/Cd36/Il10/Lif/Prkca/Cma1/Ddah1/Prkd1/Gadd45a/Prok1/Rgcc/Ccl5/Hoxa5/Hspb6/Lgals3/Nr2e1/Sphk1/Wars2/Adam12/Cxcr2/Cysltr2/Klf4/Mapk7/Mir329/Sulf1/Acvrl1/Cx3cr1/Hhip/P…
GO:0045786	negative regulation of cell cycle	344	0.102265	1.84397	0.00479321	0.0798817	0.0687007	Anapc15-ps/Nanos2/Abl1/Apbb3/Hpgd/Hinfp/Slfn1/Apbb2/Fem1b/Sde2/Bmp2/Blm/Foxc1/Wac/Stil/Adcyap1/Brinp1/Foxk1/Mos/Clock/Ppp2r3d/Tgfb1/Tom1l1/Trim37/Ythdc2/Zw10/Cdkn2d/Mad2l1bp/Nsun2/Rhob/Zfp207/Ndc80/Nr2f2/Setmar/Znhit1/Ccp110/Cep192/Gper1/Nppc/Xrcc3/Atf2/Fbxo7/Rb1/Suv39h1/Acvr1/Btg1/Cdkn1b/Dmrt1/Hsf1/Lif/Babam1/Brinp2/Cdkn1a/Cry1/Ctdspl/Ezh2/Pinx1/Plk3/Rb1/Bmp4/Ccar2/Rgcc/Tiprl/Ttk/Usp47/Zc3h12d/B…
GO:0050863	regulation of T cell activation	319	0.104122	1.80687	0.00477622	0.0798817	0.0687007	Zbtb16/Prdx2/Braf/Abl1/Ambra1/Il6st/Slfn1/Cblb/Pdcd1lg2/Ptpn2/Cd46/Ctla2a/Gm9733/Hspb1/Zfp35/Blm/Il4ra/Lilrb4a/Pde5a/Adk/Igf1/Lmo1/Gimap5/Cd59b/Socs5/Tgfb1/Cd24a/Cd276/Cyp26b1/Icosl/Ildr2/Slc4a1/Tnfrsf1b/Cav1/Glmn/Shh/Vnn1/Znhit1/H2-Ob/Rhoh/Cd300a/Cd44/Cd55/Sos2/Spta1/Adora2a/Ap3d1/Dicer1/Fgl2/Gli3/H2-Eb2/Zeb1/Egr3/Gnrh1/Jak2/Tnfsf13b/Vsir/Anxa1/Ap3b1/Bmp4/Btn1a1/Ccl19/Laptm5/Socs1/Zc3h12d/Arg1/C…
GO:0045599	negative regulation of fat cell differentiation	56	0.241982	2.11062	0.00485637	0.0799128	0.0687274	Msx2/Ddit3/Runx1t1/Nucb2/C1ql4/Lrp6/Adipoq/Tgfb1/Fbn1/Insig1/Id4/Enpp1/Gper1/Gps2/Mir448/Jag1/Tgfb1i1/Trpv4/Foxo1/Wnt1/Jdp2/Sort1/Axin1/Dlk1/Ncor2/Rora/Gata2/Trib2/Mmp11/Tcf7l2/E2f1/Fermt2/Trio/Wwtr1/Arntl/Asxl1/Zadh2/Lrp3/Mkx/Rora/Trib3/Wnt10b/Wnt3a/Zfp36l2/Zfpm1/Sirt1/Sod2/Ankrd26/Ccdc85b
GO:0030388	fructose 1,6-bisphosphate metabolic process	12	-0.515589	-2.04728	0.00489081	0.0799128	0.0687274	Aldob/Fbp1/Aldoart1/Pfkl/Aldoc/Tigar/Aldoa/Pfkp/Pfkm
GO:0044458	motile cilium assembly	63	0.221219	2.02412	0.00488029	0.0799128	0.0687274	Mir449c/Armc12/Ube2b/Ift57/Akap4/Mir34c/Mir449b/Dynll1/Dnaaf3/Intu/Cc2d2a/Fsip2/Ift88/Neurl1a/Cenpj/Spag6l/Lrrc6/Mks1/Rsph6a/Cfap44/Spata6/Yif1b/Cep131/Dnah1/Spef2/Ttc12/Ulk4/Ccdc39/Cfap54/Ahi1/Bbs2/Ccdc40/Cfap58/Noto/Pla2g3/Spag16/Cfap69/Dzip1/Ttll1/Cfap157/Cfap221/Dnaaf1/Drc7/Htt/Klc3/Spag6/Mir34b/Tbc1d21/Armc2/Mcidas/Ttll5/Cfap206/Cfap43/Meig1
GO:1901605	alpha-amino acid metabolic process	165	-0.158902	-1.92852	0.0048898	0.0799128	0.0687274	Ivd/Mecp2/Shmt1/Tat/Aadat/Atcay/Azin2/Cbs/Comt/Ggt1/Got1l1/Nr1h4/Pycr1/Sardh/Aass/Glyat/Gmps/Htt/Nos3/Otc/Pah/Spr/Blmh/Hgd/Hmgcll1/Odc1/Pemt/Bckdk/Cth/Dpep1/Prodh2/Psat1/Scly/Sirt4/Agxt/Asl/Atp7a/Ctps2/Gamt/Gls2/Gnmt/Nos1/Nos2/Thap4/Thnsl2/Tph2/Adi1/Agmat/Aldh18a1/Aldh4a1/Gls/Mthfr/Acmsd/Agxt2/Asrgl1/Bcat2/Bhmt2/Gad2/Gcsh/Gfpt1/Ido1/Mtr/Cln3/Cps1/Ctps/Gstz1/Phgdh/Sephs1/Tyrp1/Dao/Fh1/Hmgcl/Ppat/A…
GO:0006956	complement activation	170	0.137107	1.90494	0.00485045	0.0799128	0.0687274	Ighv2-4/Ighv2-6-8/Ighv6-6/Ighv1-12/Ighv1-15/Ighv3-5/Ighv2-9-1/Ighv14-4/Ighv14-3/Ighv1-12/Ighv1-80/Ighv1-58/Ighv1-78/Ighv2-2/Mfap4/Ighv6-3/Ighv14-2/Crp/Ighv1-66/Ighv3-6/Ighv5-16/Ighv5-2/Ighv1-72/Ighv8-13/Ighv14-1/Cd46/Ighv1-62-2/Ighv9-4/Ighv1-84/Ighv11-2/Ighv1-54/Ighv5-9-1/Serping1/Cd59b/Cr2/Ighv2-7/C1qa/Ighv1-11/Ighv5-12
GO:0051216	cartilage development	197	0.125076	1.84763	0.00488506	0.0799128	0.0687274	Zbtb16/Tgfb2/Acan/Bgn/Pkd1/Bmp6/Msx2/Bmp3/Scx/Tapt1/Chst11/Bmp2/Frzb/Ltbp3/Cytl1/Lrp6/Cr2/Nfib/Snai2/Tgfb1/Chsy1/Ctsk/Mir140/Osr2/Prrx2/Osr1/Enpp1/Nppc/Scube2/Thbs1/Arid5a/Atf2/Rb1/Smad5/Sox9/Thrb/Adamts12/Dicer1/Gli3/Prkca/Zeb1/Creb3l2/Otor/Rb1/Snx19/Srf/Stc1/Bmp4/Nkx3-2/Por/Ep300/Hoxa5/Mapk14/Matn3/Trpv4/Bmpr1b/Myf5/Pthlh/Rspo2/Six2/Sulf1/Wnt7b/Fgfr1/Mgp/Col11a1/Cr2/Eif2ak3/Fgf2/Itgb8/Sik3/Bmp8…
GO:0001889	liver development	124	0.165176	2.07198	0.0049154	0.080107	0.0688944	Cited2/Pkd1/Gak/Ezh1/Frzb/Nf1/Upf2/Cflar/Zic3/Hp/Man2a1/Atf2/Gfer/Jarid2/Lims2/Ptn/Sox9/Ezh2/Gli1/Anxa1/Bmp4/Ift88/Ptcd2/Hnf1b/Onecut1/Cobl/Klf1/Mki67/Pck2/Wnt1/Notch1/Gata6/Pik3ca/Sec63/Tet2/Cebpb/Cfc1/Notch2/Onecut2/Rb1cc1/Rela/Ceacam1/Cpb2/Cul3/Fgf18/Il18/Mesp1/Xbp1/Ahr/Foxa3/Hnf4a/Icmt/Lsr/Pck1/Pkd2/Smarca4/Stat5b/Atg7/Jun/Ccdc39/Hpn/Ccdc40/Cebpa/E2f8/Fgl1/Hmbs/Ifng/Il6/Nphp3/Prkcsh/Upb1/Aurk…
GO:0051496	positive regulation of stress fiber assembly	55	0.240787	2.08543	0.00495293	0.0805107	0.0692416	Braf/Abl1/Rhoc/Rock2/S100a10/Nox4/Lpar1/Cdc42/Rgcc/Sorbs3/Sdc4/Pak1/Wnt11/Apoa1/Limk1/Evl/Rhoa/Tpm1/Rac1/Sh3pxd2b/Fermt2/Rapgef3/Tac1/Gpr65/Prkcq/Arhgef10l/Bag4/Pdlim4/Tgfbr1/Wnt4/Limch1/Tesk1/Tsc1/Pxn/Tgfb3/Kiss1r/Mtor/Fhod1/Synpo2l/Epha1/Myoc/Pfn1/Pfn2/Serpinf2/Smad3/Arhgef15/Itgb1bp1/Nf2/Arhgef5/Arhgef10/Cd47/Ppm1e/Ccdc88a
GO:0034035	purine ribonucleoside bisphosphate metabolic process	12	0.499765	2.07482	0.00502798	0.0813114	0.0699303	Sult2a2/Sult2a1/Enpp1/Sult1e1/Papss1/Papss2/Sult1b1/Sult2a3/Sult2a5/Sult2a6
GO:0050427	3'-phosphoadenosine 5'-phosphosulfate metabolic process	12	0.499765	2.07482	0.00502798	0.0813114	0.0699303	Sult2a2/Sult2a1/Enpp1/Sult1e1/Papss1/Papss2/Sult1b1/Sult2a3/Sult2a5/Sult2a6
GO:0048469	cell maturation	201	0.125034	1.88202	0.00509617	0.0822035	0.0706975	Ednrb/Neurog2/G6pd2/Fem1b/Six3/Ptbp3/Tgfb1/C1qa/Pmp22/Tusc2/Catsper4/Cdc25b/H3f3a/Ascl1/Fam210b/Gsk3b/Nppc/Sox8/Abhd2/Rb1/Bnc1/G6pdx/Gnaq/Pde3a/B4galt5/Foxa1/Kif14/Rb1/Slc26a6/Ccl19/Fev/Iqcf1/Hoxa5/Pdgfb/Pld6/Sclt1/Slfn14/Hoxb13/Irx5/Klf1/Trim58/App/B4galt6/Cabyr/Defb1/Fgfr1/Fzd5/Pparg/Tfcp2l1/Epb42/Gja1/Gldn/Slc22a14/Bfsp1/Ccl19/Farp2/Gata2/L3mbtl3/Rac3/Brca2/Catsperb/Epha8/Il21/Klf2/Npr2/Nr4a2/…
GO:0021953	central nervous system neuron differentiation	194	0.12666	1.86556	0.0051101	0.0822178	0.0707098	Tbx20/Atxn2/Scyl1/Neurog2/Nkx2-1/Lbx1/Abt1/Nfib/Sin3a/Zswim6/Id4/Nfix/Shh/Ascl1/Slc4a10/Arx/Chrnb2/Tsku/Zfp335/Dbx1/Dclk1/Dicer1/Gli3/Gnaq/Lmx1a/Olig3/Plxna3/Prkca/Ptch1/Adarb1/B4galt5/Foxp2/Hoxd10/Nhlh2/Cdh11/Draxin/Pax3/Fgfr2/Nova2/Nr2e1/Btg2/Faim2/Gbx2/Gsx1/Plxna4/Wnt1/B4galt6/Csf1r/Fezf2/Fgf8/Fgfr1/Cln8/Ephb3/Foxg1/Gsx2/Ighmbp2/Kndc1/Map2/Mycbp2/Rora/Sufu/Ttc36/Dcc/Dlx2/Dmrt3/Epha4/Ephb6/Foxn…
GO:0009303	rRNA transcription	25	-0.354054	-1.97513	0.00516695	0.0825798	0.0710211	Polr1e/Tcof1/Polr1b/Spin1/Polr1a/Dedd/Mtor/Taf1b/Nol11/Npm3/Pih1d1/Trp53/Cdkn2a/Gtf3c1/Cd3eap/Top1/Pwp1/Smarcb1/Ang4/Ippk/Ncl/Npm1
GO:0030856	regulation of epithelial cell differentiation	144	0.149235	1.95954	0.00516891	0.0825798	0.0710211	Tgfb2/Mir7-1/Bmp6/Msx2/Fat4/Srsf6/Rock2/Foxc1/Frzb/Numb/Vcl/Wnt9b/Cd24a/Tmem100/Cav1/Id1/Osr1/S1pr2/Ascl1/Trp63/Jag1/Numa1/Sox9/Btg1/Cdkn1b/Dicer1/Lif/Ptch1/Zeb1/Dmbt1/Ezh2/Bmp4/Foxp1/Klf7/Gdnf/Krt36/Keap1/Maff/Prom1/Acvrl1/Foxp4/Notch1/Serpine1/Spred1/Tbx3/Vhl/Atoh1/Dll1/Fgf2/Grhl1/Mafg/Cebpb/Cyp27b1/Pax2/Tnf/Alox8/Cd109/Ceacam1/Mesp1/Notch4/Pax8/Vdr/Esrp1/Foxa3/Mmp9/Plcb1/Stat5b/Wwtr1/Bad/Cdkn1…
GO:0051604	protein maturation	319	0.102908	1.78581	0.00517187	0.0825798	0.0710211	Arxes1/Perp/Immp1l/Hscb/Klk1b27/Adamts2/Prdx4/Eno1b/Try10/Ctse/Crebbp/Cst7/Isca1/Sde2/Ctla2a/Glrx5/Mmp14/Try5/Aph1b/Casp4/S100a10/Asprv1/Cts3/Ldlrad3/Disp1/Arxes2/Fga/Il1r2/Serpine2/Adam17/Lmf1/Tspan14/Cln5/Pitrm1/Tspan33/Hp/Shh/AK157302/Capn2/Ctsq/Thbs1/Tmem59/Adam10/Ctsh/P2rx7/Cts6/Cycs/Gli3/Lipt2/Mmp16/Ptch1/Cma1/Cpe/Ogt/Vsir/Casp6/Casp9/Hgfac/Ift88/Phex/Tspan10/Atp7b/Chchd4/Ep300/Kat2b/Klk1b4…
GO:0001823	mesonephros development	107	0.174752	2.0693	0.00520523	0.0829025	0.0712986	Zbtb16/Agtr2/Sfrp1/Tcf21/Cat/Fat4/Bmp2/Foxc1/Tshz3/Ilk/Tacstd2/Agtr1b/Wnt9b/Bmper/Tgfb1/Agt/Osr2/Osr1/Shh/Sox8/Bdnf/Cd44/Gsta3/Smad5/Sox9/Gli3/Ptch1/Adamts16/Bmp4/Sim1/Tmem59l/Fgfr2/Gdnf/Hnf1b/Dchs1/Six1/Six2/Smad4/Wnt1/Fgf8/Fgfr1/Lgr4/Fgf2/Gzf1/Vcan/Eya1/Pax2/Pgf/Pax8/Ret/Smad1/Timeless/Greb1l/Grem1/Hoxa11/Robo2/Bcl2/Crlf1/Epcam/Hey1/Lama5/Rara/Wnt4/Hoxb7/Hoxd11/Lzts2/Six4/Smad6/Smad7/Smad9/Wnt2…
GO:0040013	negative regulation of locomotion	313	0.106905	1.85365	0.00521991	0.0829269	0.0713196	Tbx5/Cyp1b1/Braf/Cited2/Acan/Sfrp1/Trp53inp1/Ap1ar/Ccl28/Dusp1/Slurp1/Gpr18/Cxcl12/Clic4/Ptpn2/Bst2/Cxcl13/Nkx2-1/Cd200/Gcsam/Igfbp5/Ldlrad4/Ptprj/Adora1/Ilk/Nf1/Ngfr/Tacstd2/Cd200r1/Adipoq/Nav3/Reck/Tgfb1/Rras/Sema3c/Timp1/Rhob/Nr2f2/S1pr2/Shh/Gm266/Gsk3b/Magi2/Map2k5/Slamf8/Thbs1/Abhd2/Cd300a/Grm5/Jag1/Ptn/Trib1/Adora2a/Plxna3/Sema4f/Adarb1/Adipor1/Gnrh1/Igfbp3/Pip5kl1/Podn/Srf/Stc1/Coro1c/Gadd…
GO:2000144	positive regulation of DNA-templated transcription, initiation	51	0.245029	2.04536	0.00524668	0.0829343	0.071326	Taf8/Tbp/Xpa/Med12/Med13/Nkx2-5/Twist1/Med30/Paxip1/Srf/Med14/Pou5f1/Taf2/Cand1/Hnf1b/Creb1/Taf5/Ercc6/Ahr/Med4/Gtf2a2/Jun/Med17/Setx/Cebpa/Dhx36/Gtf2a1/Ikzf1/Mitf/Taf11/Bclaf1/Med24/Taf4b/Hnf1a/Med1/Med16/Myc/Taf10/Taf3/Wnt10b/Fosl1/Irf8/Taf7/Sub1/Trp53/Ercc1
GO:0031345	negative regulation of cell projection organization	206	0.128537	1.92134	0.00523787	0.0829343	0.071326	Flna/Gak/Vim/Efna1/Ngfr/Tacstd2/Adam17/Paqr3/Pmp22/Sema3c/Amigo3/Id1/Map4/Ccp110/Gsk3b/Lpar1/Ptprz1/Adcy6/Dguok/Tsku/Il15ra/Neu4/Plxna3/Sema4f/Fyn/Gdi1/Gorasp1/Klk8/Draxin/Epha7/Itm2c/Trak2/Ifrd1/Kif24/Trpv4/Fstl4/Prkcd/Rtn4r/App/Inpp5f/Mylip/Rgma/Thoc2/Abi3/Cdk5r1/Epha3/Fat3/Gfi1/Kank1/Map2/Ppp3ca/Sema6d/Epha4/Evl/Lrig2/Mak/Nfatc4/Rhoa/Sema3g/Crmp1/Dtnbp1/Lrp1/Lrp4/Nlgn1/Ntn1/Ptprs/Rap1gap2/Sema…
GO:0014013	regulation of gliogenesis	128	0.159087	2.02915	0.00527006	0.0830957	0.0714648	Bag1/Il6st/Vim/Plag1/Bmp2/Zfp488/Igf1/Nf1/Adcyap1/Serpine2/Sox11/Tgfb1/Atxn1/Tnfrsf1b/Id4/Lta/Qk/Shh/Ptprz1/Sox8/Ntrk3/Ptn/Dicer1/Lif/Rheb/Ezh2/Bmp4/Spint1/Nr2e1/Prpf19/Rnf10/Mbd1/Ski/Trem2/Kdm4a/Ldlr/Notch1/Pparg/Aspa/Atoh1/Drd3/Dusp10/Gsx2/Nkx6-2/Dlx2/Enpp2/Nr1d1/Rela/Tnf/Fas/Sox10/Synj1/Tert/Trp73/Tspo/Bin1/E2f1/Egr2/Nrg1/Actr3/Flt1/Ptk2/Fgfr3/Il6/Mecp2/Mir219a-1/Zcchc24/Cdkn2b/Lyn/Mir219a-2/Z…
GO:1901222	regulation of NIK/NF-kappaB signaling	91	0.176542	1.93406	0.0052976	0.0833215	0.071659	Birc2/Crebbp/Tspan6/Fbxw11/Ilk/Actn4/Trip6/1700037H04Rik/Eif2ak2/Tlr4/C1qtnf3/Trim44/Adipor1/Ccl19/Laptm5/Ptp4a3/Cd14/Ep300/Nfat5/Rc3h2/Sphk1/Edar/Rtkn2/Trem2/App/Lrrc19/Uaca/Cd86/Ndufc2/Ppm1a/Ccl19/Egfr/Rela/Rhoa/Tnf/Birc3/Eda/Hdac7/Il18/Il18r1/Sash1/Terf2ip/Traf6/Adgrg3/Ago3/Glrx/Grem1/Mkrn2/Ptpn22/Ago1/Tek/Tlr7/Tradd/Hmgb1/Nmi/Pdcd4/Ppm1b/Rbck1/Edaradd/Havcr2/Nlrc3/Rc3h1/Ager/Nol3/Rassf2/Zc3h1…
GO:0007292	female gamete generation	151	0.147776	1.9736	0.0053129	0.0833543	0.0716872	Nanos2/Nanos1/Diaph2/Ythdc1/Pde5a/Paqr8/Igf1/Meikin/Ythdc2/Mastl/Agt/Cdc25b/H3f3a/Ndc80/Spire1/Inhbb/Kmt2d/Nppc/Ddx20/Hexb/Ptn/Aspm/Bnc1/Dmrt1/Hsf1/Marf1/Nanos3/Pde3a/Edn2/Mcmdc2/Sohlh2/Ttk/Ccnb2/M1ap/Pld6/Spire2/Top2a/Bmpr1b/Kmt2b/Pla2g4a/Cenpe/Stag3/Etv6/Nrip1/Plk1/Ptx3/Spo11/Figla/Gpr149/Atm/Brca2/Fmn2/Nobox/Npr2/Stra8/Tnfaip6/Adamts1/Pabpc1l/Plcb1/Adrm1/Hfm1/Ihh/Paqr5/Plat/Rad51c/Src/Amh/Bcl2…
GO:0043405	regulation of MAP kinase activity	189	0.129312	1.87813	0.0053407	0.0835826	0.0718835	Sfrp1/Rgs2/Spry4/Dusp1/Iqgap1/Bmp2/Fzd8/Pde5a/Ptprj/Ilk/Nf1/Inpp5k/Pdgfrb/Tlr6/Adipoq/Tgfb1/Cd24a/Paqr3/Tnxb/Agt/Nox4/Cav1/Fzd4/Gsk3b/Map2k5/Thbs1/Cd300a/Ntrk3/P2rx7/Tlr4/Trib1/Uchl1/Ezh2/Map3k11/Bmp4/Ccl19/Rgs14/Sfrp5/Dusp16/Map3k1/Pdgfb/Mapk7/Prkcd/Traf2/Tsg101/App/Fgfr1/Fzd5/Pak1/Pdgfc/Pparg/Smpd1/Axin1/Ccr7/Dab2ip/Drd4/Dusp10/Fgf2/Map3k5/Ccl19/Egfr/Epha4/Gpr39/Hmgcr/Irak3/Mst1r/Pdcd10/Rasgrp1…
GO:0002495	antigen processing and presentation of peptide antigen via MHC class II	20	0.377264	1.97825	0.00537055	0.0836348	0.0719284	Ctse/H2-Ob/H2-Eb2/Ifi30/Trem2/Ctss/H2-Aa/H2-DMb1/Fcer1g/Fcgr2b/Pycard/H2-Oa/Traf6/Unc93b1/Pikfyve/H2-DMa/H2-Ab1
GO:0002455	humoral immune response mediated by circulating immunoglobulin	161	0.142852	1.94898	0.00535767	0.0836348	0.0719284	Ighv2-4/Ighv2-6-8/Ighv6-6/Ighv1-12/Ighv1-15/Ighv3-5/Ighv2-9-1/Ighv14-4/Ighv14-3/Ighv1-12/Ighv1-80/Ighv1-58/Ighv1-78/Ighv2-2/Ighv6-3/Ighv14-2/Crp/Ighv1-66/Ighv3-6/Ighv5-16/Ighv5-2/Ighv1-72/Ighv8-13/Ighv14-1/Cd46/Ighv1-62-2/Ighv9-4/Ighv1-84/Ighv11-2/Ighv1-54/Gimap5/Ighv5-9-1/Serping1/Cr2/Ighv2-7/C1qa/Ighv1-11/Ighv5-12
GO:0046849	bone remodeling	103	0.170955	1.9885	0.00540698	0.0836955	0.0719806	Car2/Sfrp1/Gpr55/Dcstamp/Ltbp3/Lrp6/Nf1/Ahsg/P3h4/Fcgr4/Siglec15/Ctsk/Nox4/Enpp1/Gsk3b/Itgb3/P2rx7/Ptn/Spp1/Prkca/Tmem64/Ppargc1b/Efna2/Gpr137b/Lepr/Ncdn/Pdk4/Tcirg1/Tmem119/Csf1r/Cthrc1/Ctss/Itgav/Lgr4/Rab3d/S1pr1/Cyp19a1/Dlk1/Gja1/Slc34a1/Hamp/Notch2/Suco/Tfrc/Ceacam1/Gpr137/Rac1/Traf6/Grem1/Oscar/Wnt16/Cartpt/Ihh/Lrrk1/Src/Def8/Ext1/Plekhm1/Calca/Ccdc154/Fgfr3/Il6/Mitf/Ptger4/Ubash3b/Fshr/Acp5…
GO:0002437	inflammatory response to antigenic stimulus	65	0.206408	1.9131	0.00541426	0.0836955	0.0719806	Gpr17/Gpx1/Gpx2/Zfp35/Lilrb4a/Adcyap1/Fcgr3/Cd24a/Npy5r/Lta/Enpp1/Il10/Cxcr2/Trem2/Bdkrb2/Cd6/Icam1/Il12b/Mir301/Nlrp6/Notch1/Ccr7/Ighg2b/Cd28/Ephb6/Fcer1g/Fcgr2b/Notch2/Rasgrp1/Tnf/Hmgb2/Pla2g2d/Mkrn2/Pnma1/Spn/Ak7/Ext1/Serpinb9/Il5ra/Cnr1/Psmb4/Cysltr1/Fcer1a/Zp3/Cd68/Elane/Ighg1/Il1rn/Il31ra/Npy/Rbpj/Cd81/Ighg3/Il1f10/Il25/Fut7/Il20rb/Kars
GO:0050866	negative regulation of cell activation	211	0.123475	1.89005	0.00538794	0.0836955	0.0719806	Prdx2/Sfrp1/Pglyrp1/Cst7/Slfn1/Axl/Cblb/Pdcd1lg2/Ptpn2/Hspb1/Pglyrp4/Zfp35/Il4ra/Lilrb4a/Cd200/Pde5a/Gimap5/Serpine2/Socs5/Sox11/Tgfb1/Cd24a/Cd276/Cnr2/Gal/Ildr2/Glmn/Shh/Gclc/Gper1/Cd300a/Cd44/Fbxo7/Adora2a/Fgl2/Gli3/Il10/Mertk/Gnrh1/Gp5/Vsir/Anxa1/Bmp4/Btn1a1/Cd9/Laptm5/Prkg1/Socs1/Zc3h12d/Abr/Arg1/Gpnmb/Lgals3/Pdgfb/Rc3h2/Sdc4/Socs6/Syt11/Foxf1/Mad1l1/Parp3/Prkcd/Trem2/Bank1/Cd37/Itch/Ldlr/Pel…
GO:0030216	keratinocyte differentiation	136	0.153871	2.01453	0.00544052	0.0838957	0.0721529	Stfa1/Tgfb2/Stfa3/Sprr2e/Msx2/Clic4/Sprr2h/Srsf6/Stfa2/Rock2/Sprr2k/Foxc1/Pou3f1/Krt10/Sprr4/Sprr1b/Sprr2f/Cnfn/Sprr2d/Tgm1/Plec/Cyp26b1/Gm5478/Txnip/Lor/Trp63/Intu/Krt4/Numa1/Csta1/Anxa1/Gm5414/Krt7/Pnpla1/Krt36/Krt78/Palld/Lats2/Ppl/Sprr2i/Tsg101/Krt80/Mafb/Notch1/Sprr3/Grhl1/Pou2f3/Scel/Cyp27b1/Dnase1l2/Evpl/Fosl2/Krt75/Pphln1/Tgm3/Alox8/Cd109/Dsg4/Krt16/Vdr/Cers3/Krt5/Krt82/Lats1/Smarca4/Tfap…
GO:0030900	forebrain development	374	0.096817	1.80402	0.00545641	0.0839356	0.0721871	Rnf7/Fat4/Gak/Cxcl12/Mir429/Neurog2/Axl/Tra2b/Bmp2/Nkx2-1/Pou3f1/Nars/Hook3/Numb/Stil/Lrp6/Nf1/Six3/Socs7/Nfib/Zbtb18/Dlx5/Hesx1/Sin3a/Zswim6/Id4/Ncor1/Nr2f2/Shh/Ascl1/Gsk3b/Slc4a10/Arx/Chrnb2/Tsku/Zfp335/Aspm/Dclk1/Dicer1/Gli3/Gnaq/Hsd3b2/Kcna1/Lmx1a/Plxna3/Sct/Foxp2/Fyn/Gli1/Kif14/Nhlh2/Srf/Bmp4/Draxin/Hnrnpk/Hsd3b6/Ift88/Numbl/P2ry12/Prkg1/Cep120/Dlc1/Fgfr2/Nr2e1/Nr2f1/Pax5/Akna/Bax/Btg2/Crk/G…
GO:1902905	positive regulation of supramolecular fiber organization	170	0.135128	1.87744	0.00551922	0.0846951	0.0728404	Flna/Braf/Cfl2/Abl1/Synpo2/Mlst8/Rhoc/Cdc42ep3/Drg1/Ccl26/F2rl1/Rock2/S100a10/Nav3/Map1b/Tnxb/Ankrd53/Nox4/Arpc2/Cav1/Ccl24/Id1/Lpar1/Plek/Cdc42/Numa1/Rb1/Cdkn1b/Cyfip1/Rb1/Alox15/Psrc1/Rgcc/Sorbs3/Cttn/Map3k1/Sdc4/Trpv4/Actn2/Csf3/Lmod1/App/Brk1/Efemp2/Gsn/Icam1/Pak1/Rictor/Trim27/Wasf2/Wnt11/Apoa1/Baiap2/Gda/Limk1/Nckap1l/Wasl/Abi2/Cdk5rap2/Evl/Nin/Pycard/Rhoa/Tpm1/Mtss1/Rac1/Sh3pxd2b/Bin1/Ferm…
GO:0001658	branching involved in ureteric bud morphogenesis	66	0.211037	1.96678	0.0055599	0.0849019	0.0730182	Agtr2/Tcf21/Fat4/Bmp2/Ilk/Tacstd2/Agtr1b/Wnt9b/Tgfb1/Agt/Shh/Sox8/Cd44/Sox9/Gli3/Ptch1/Adamts16/Bmp4/Tmem59l/Gdnf/Hnf1b/Dchs1/Six1/Six2/Smad4/Wnt1/Fgf8/Lgr4/Fgf2/Gzf1/Eya1/Pax2/Pgf/Pax8/Timeless/Greb1l/Grem1/Hoxa11/Bcl2/Lama5/Wnt4/Hoxb7/Hoxd11/Six4/Wnt2b/Wnt6/Lhx1/Myc/Npnt/Dlg1/Pspn/Smo
GO:0006914	autophagy	433	0.0902372	1.72468	0.00557307	0.0849019	0.0730182	Atp2a2/Rab39/Abl1/Synpo2/Snca/Trp53inp1/Bnip3l/Ambra1/Ufm1/S100a8/Tpcn1/Chmp2b/S100a9/Stx17/Ddit3/Fis1/Wac/Acer2/Lamp3/Chmp1b/Dnm1l/Irgm1/Lix1l/Dcaf12/Foxk1/Trappc4/Xpa/Clec16a/Nrbp2/Wdfy3/Pmp22/Dapk1/Ei24/Ercc4/Sh3glb1/Tbc1d17/Scoc/Sqstm1/Ubqln1/Atg4b/Gabarapl2/Gsk3b/Map1lc3b/Mcoln1/Scfd1/Snx18/Tmem59/Fbxo7/Pim2/Trim13/Atp6v0a1/Il10/Pacs2/Rab8a/Sptlc1/Trim13/Atg5/Chmp7/Mtmr9/Plk3/Prkd1/Ufc1/Ap4m…
GO:0061919	process utilizing autophagic mechanism	433	0.0902372	1.72468	0.00557307	0.0849019	0.0730182	Atp2a2/Rab39/Abl1/Synpo2/Snca/Trp53inp1/Bnip3l/Ambra1/Ufm1/S100a8/Tpcn1/Chmp2b/S100a9/Stx17/Ddit3/Fis1/Wac/Acer2/Lamp3/Chmp1b/Dnm1l/Irgm1/Lix1l/Dcaf12/Foxk1/Trappc4/Xpa/Clec16a/Nrbp2/Wdfy3/Pmp22/Dapk1/Ei24/Ercc4/Sh3glb1/Tbc1d17/Scoc/Sqstm1/Ubqln1/Atg4b/Gabarapl2/Gsk3b/Map1lc3b/Mcoln1/Scfd1/Snx18/Tmem59/Fbxo7/Pim2/Trim13/Atp6v0a1/Il10/Pacs2/Rab8a/Sptlc1/Trim13/Atg5/Chmp7/Mtmr9/Plk3/Prkd1/Ufc1/Ap4m…
GO:0060078	regulation of postsynaptic membrane potential	109	0.168071	2.00291	0.00559291	0.0849987	0.0731014	Snca/Gabre/Adora1/Ngfr/Adcyap1/Atxn1/Chrna4/Gabra5/S1pr2/Gsk3b/Bdnf/Adora2a/P2rx4/Gabra4/Gabra6/Rgs4/Gabra2/Rgs7bp/Pclo/App/Grin2d/Baiap2/Drd4/Ppp3ca/Stx1a/Dgki/Mtmr2/Ntsr1/Rgs7/Slc29a1/Eif4a3/Gabrg3/Grid2/Nlgn1/Slc17a7/Tmem108/Bscl2/Dmpk/Shank1/Cux2/Grin2c/Slc8a2/Pten/Rims1/Celf4/Chrna7/Gabrb3/Igsf9b/Mecp2/Ssh1/Dvl1/Gabra3/Grik1/Grik2/Lrrk2/Met/Nrxn1/Rims2/Dbn1/Gabrg1/Grik5/Oprm1/Prkcz/Ptk2b/Rel…
GO:0060997	dendritic spine morphogenesis	71	0.210931	2.09088	0.00562389	0.0852533	0.0733204	Efna1/Dnm1l/Cask/Adam10/Cdc42/Dock10/Bhlhb9/Itpka/Zdhhc15/Tanc2/Dip2a/Kif1a/Baiap2/Camk2b/Cdk5r1/Ephb3/Stau2/Wasl/Abi2/Epha4/Mfn1/Dtnbp1/Nlgn1/Pdlim5/Ppfia2/Srcin1/Lrp8/Shank1/Cux2/Dbnl/Ephb1/Lzts3/Actr3/Eef2k/Pten/Cfl1/Dhx36/Ephb2/Opa1/Dvl1/Lrrk2/Zfp365/Arhgap44/Dbn1/Kalrn/Reln/Ctnnd2/Dlg4/Hdac6/Wnt7a/Arc/Caprin2/Cdk5/Dnm3/Myo5b/Ngef/Pak3/Prmt3/Sipa1l1
GO:0007611	learning or memory	308	0.106712	1.83648	0.0056367	0.0852533	0.0733204	Braf/Itga8/Picalm/Abl1/Crebbp/Aph1b/Kmt2a/Pde5a/Specc1/Igf1/Nf1/Syt4/Brinp1/Deaf1/Slc24a2/Nptn/Agt/Arl6ip5/Atxn1/Gabra5/Hrh1/Nptx2/Prkar2b/Pja2/Pomk/Ptprz1/S100b/Bdnf/Chrnb2/Foxo6/Fzd9/Grm5/Ptn/Atad1/Lmx1a/Prkca/Sct/Bhlhb9/Foxp2/Klk8/Nps/Pgrmc1/Srf/Tpbg/Crtc1/Jph3/Rgs14/Cic/Ep300/Rin1/Syt11/Trpm7/Btg2/Cck/Chat/Crhr1/Ctns/Glp1r/Kmt2b/Man2b1/Neurog1/Slc1a1/Slc6a4/Trem2/Aph1c/App/Atp8a1/Atxn1l/Cx3cr…
GO:0000041	transition metal ion transport	98	0.179944	2.07142	0.00567999	0.085594	0.0736134	Slc25a37/Ftmt/Slc6a9/Slc39a6/Hamp2/Slc48a1/Rep15/Slc30a8/Slc25a28/Hrh1/Iscu/Hephl1/Slc39a13/Ap3d1/Hsd3b2/Myo1b/Slc22a17/Ap3b1/Hsd3b6/Slc30a10/Abcc5/Atp7b/Pik3c2a/Slc1a1/Slc39a2/Slc39a3/Tcn2/Atox1/Slc30a6/Slc39a4/Slc40a1/Hamp/Lmtk2/Slc30a2/Slc30a7/Slc39a11/Slc39a8/Tfrc/Trpc1/Ltf/Scara5/Slc39a1/Slc39a14/Trpc6/Heph/Sfxn1/Slc31a1/Slc30a5/Trpc4/Trpc5/Dnm2/Hsd3b3/Ifng/Mmgt2/Slc39a7/Slc39a9/Slc6a9/Tfr2/…
GO:0048048	embryonic eye morphogenesis	34	0.29704	2.06856	0.00572755	0.085594	0.0736134	Cited2/Mfap5/Mfap2/Foxf2/Tbx2/Hipk1/Lrp6/Six3/Sox11/Phactr4/Twist1/Zeb1/Foxl2/Fzd5/Aldh1a3/Cryaa/Pax2/Rarg/Tfap2a/Th/Ift122/Ihh/Frs2/Aldh1a1/Ift172/Stra6/Hipk2/Sp1/Pax6/Vax2/Sp3
GO:0031076	embryonic camera-type eye development	40	0.271515	2.05476	0.00576779	0.085594	0.0736134	Cited2/Foxf2/Tbx2/Hipk1/Lrp6/Six3/Sox11/Phactr4/Twist1/Zeb1/Fzd5/Ppp1r13l/Aldh1a3/Cryaa/Pax2/Tulp3/Rarg/Rdh10/Tfap2a/Th/Ift122/Ihh/Ift140/Cdk20/Frs2/Rara/Wdr19/Aldh1a1/Ift172/Pitx2/Stra6/Hipk2/Sp1
GO:0060433	bronchus development	12	0.493416	2.04846	0.00576376	0.085594	0.0736134	Sox9/Srf/Bmp4/Foxp1/Hoxa5/Wnt7b/Agr2/Foxp4/Tulp3/Adamtsl2/Spdef/Tgfbr2
GO:2001223	negative regulation of neuron migration	12	0.492549	2.04486	0.00576376	0.085594	0.0736134	Gsk3b/Gnrh1/Srgap2/Erbb4/Stat3/Adgrg1/Col3a1/Nrg1/Nrg3/Olfm1/Gpr173/Tnn
GO:0018230	peptidyl-L-cysteine S-palmitoylation	24	0.35122	2.03755	0.0057409	0.085594	0.0736134	Zdhhc1/Zdhhc25/Zdhhc20/Zdhhc3/Zdhhc15/Zdhhc23/Zdhhc22/Golga7/Zdhhc17/Zdhhc9/Zdhhc14/Zdhhc6/Zdhhc8/Zdhhc18/Zdhhc19/Zdhhc2/Zdhhc4/Clip3/Zdhhc12
GO:0018231	peptidyl-S-diacylglycerol-L-cysteine biosynthetic process from peptidyl-cysteine	24	0.35122	2.03755	0.0057409	0.085594	0.0736134	Zdhhc1/Zdhhc25/Zdhhc20/Zdhhc3/Zdhhc15/Zdhhc23/Zdhhc22/Golga7/Zdhhc17/Zdhhc9/Zdhhc14/Zdhhc6/Zdhhc8/Zdhhc18/Zdhhc19/Zdhhc2/Zdhhc4/Clip3/Zdhhc12
GO:0000075	cell cycle checkpoint signaling	163	0.138013	1.88847	0.00575761	0.085594	0.0736134	Anapc15-ps/Hinfp/Fem1b/Sde2/Blm/Wac/Stil/Clock/Zw10/Mad2l1bp/Nsun2/Zfp207/Ndc80/Setmar/Cep192/Xrcc3/Atf2/Hsf1/Babam1/Cdkn1a/Cry1/Plk3/Ccar2/Tiprl/Ttk/Ints7/Mapk14/Mtbp/Muc1/Prpf19/Rps27l/Usp28/Mad1l1/Prap1/Ccng1/Cenpe/Nabp2/Rad9a/Thoc1/Cdt1/Foxo4/Mad2l1/Plk1/Zwilch/Cdk5rap2/Dna2/Hus1b/Nbn/Taok2/Trrap/Atm/Cdc6/Dot1l/Ercc6/Foxn3/Gen1/Pcid2/Rad17/Rint1/Stk33/Timeless/Topbp1/Bub1b/Chek1/E2f1/Mbd4/Pid…
GO:0016050	vesicle organization	266	0.11199	1.88833	0.00581681	0.0860927	0.0740423	Bloc1s4/Agfg1/Picalm/Rab39/Snca/Eqtn/Chmp2b/Rab11a/Stx17/a/Rab38/Snap23/Hook3/S100a10/Pdcd6ip/Sdcbp/Syt13/Syt4/Snap91/Stxbp6/Serpine2/Tbpl1/Yipf4/Ankfy1/Insig1/Rnf26/Sqstm1/Sec24b/Cd34/P2rx7/Sar1a/Ap3d1/Lamtor1/Rab5c/Rab8a/Arfgef2/Chmp7/Lyst/Snx19/Sox30/Stam/Tmf1/Anxa1/Ap3b1/Coro1c/Pmel/Rab8b/Tmem127/C2cd5/Dnm1/Gbf1/Sdc4/Sphk1/Syt11/Zdhhc15/Abca1/Pip4k2b/Pla2g4a/Rnf26/Tsg101/Yipf5/Cplx1/Cplx3/Gol…
GO:0007254	JNK cascade	170	0.134894	1.8742	0.0058287	0.0860927	0.0740423	Sfrp1/Mbip/F2rl1/Hacd3/Zfp622/Map4k4/Ncor1/Gadd45g/Gps2/Klhl31/Pja2/Atf2/Cdc42/Mdfic/Tlr4/Trib1/Naip2/Map3k11/Casr/Ccl19/Cdc42se1/Gadd45a/Il3/Sfrp5/Dusp16/Map3k1/Nox1/Nrk/Ripk2/Trpv4/Crk/Eda2r/Edar/Nfkb1/Per1/Spag9/Traf2/Traf5/Wnt7b/App/Dact1/Itch/Phlpp1/Axin1/Dab2ip/Dusp10/Map3k5/Stradb/Ccl19/Egfr/Fcgr2b/Pycard/Rasgrp1/Rb1cc1/Taok2/Tnf/Tnfrsf19/Ceacam1/Ercc6/Flt4/Ltbr/Map3k7/Rapgef1/Traf6/Trp73/…
GO:0006520	cellular amino acid metabolic process	236	-0.131834	-1.84621	0.00587659	0.0865973	0.0744763	Ivd/Mecp2/Pm20d1/Rars2/Shmt1/Tat/Upb1/Aadat/Aars2/Aldh1a1/Atcay/Azin2/Cbs/Comt/Ggt1/Got1l1/Nr1h4/Pycr1/Sardh/Wars/Aass/Farsb/Ggt5/Glyat/Gmps/Htt/Lars/Nos3/Otc/Pah/Slc25a44/Spr/Blmh/Hdc/Hgd/Hmgcll1/Odc1/Pemt/Tph1/Bckdk/Cth/Dpep1/Prodh2/Psat1/Qrsl1/Rars/Scly/Sirt4/Agxt/Asl/Atp7a/Ctps2/Dars2/Dbt/Gamt/Gls2/Gnmt/Nos1/Nos2/Thap4/Thnsl2/Tph2/Vars/Abat/Adi1/Agmat/Aldh18a1/Aldh4a1/Ears2/Gls/Mthfr/Sars/Uro…
GO:0001736	establishment of planar polarity	58	0.216507	1.9147	0.00593108	0.0869938	0.0748173	Abl1/Sfrp1/Fat4/Foxf2/Lrp6/Wnt9b/Med12/Znrf3/Sec24b/Trp63/Intu/Sfrp5/Fzd3/Dchs1/Wnt7b/Cthrc1/Dact1/Spag6l/Wnt11/Astn2/Erbb4/Exoc5/Mllt3/Fuz/Mks1/Rac1/Fzd6/Sfrp2/Brsk1/Celsr3/Ptk7/Sapcd2/Dlg3/Dvl1/Nkd1/Nphp1/Abl2/Grhl3/Plekha4/Ror2/Rpgrip1l/Celsr1/Ttc8/Wnt7a/Alms1/Ankrd6/Dvl3/Fzd2/Ift20
GO:0046488	phosphatidylinositol metabolic process	138	0.142599	1.85414	0.00591959	0.0869938	0.0748173	Chrm5/Pik3r1/Ttc7b/Socs7/Inpp5k/Pdgfrb/Socs5/Pign/Plek/Tmem150a/Ocrl/Mtmr10/Plcd1/Itpka/Mtmr9/Pip5kl1/Pigc/Pik3r2/Socs1/Fam126b/Impa1/Pdgfb/Pik3c2a/Socs6/Dpm2/Ip6k3/Itpkc/Mtmr3/Pik3c2b/Pip4k2b/Csf1r/Htr2c/Inpp5f/Mtmr1/Pigp/Plcg1/Ptpmt1/Fgf2/Inpp5a/Lpgat1/Mtmr11/Pigz/Pik3ca/Pik3r3/Pip5k1b/Synj2/Cdipt/Cwh43/Mtmr12/Mtmr2/Pi4k2b/Uvrag/Gpaa1/Htr2b/Pdgfa/Sacm1l/Socs2/Synj1/Cds1/Ip6k2/Pi4ka/Pigq/Pip4k2a…
GO:0034446	substrate adhesion-dependent cell spreading	106	0.173728	2.04274	0.00595378	0.0871241	0.0749294	Flna/Braf/Itga8/Bves/Abl1/Antxr1/Sfrp1/Ap1ar/Spry4/Fndc3b/Axl/Efna1/Fn1/S100a10/Ilk/Tacstd2/Net1/Actn4/Cspg5/Arpc2/Fzd4/Ntng1/Cdc42/Itgb3/Lims2/Mertk/Atrnl1/Kif14/Coro1c/Tmeff2/P4hb/Parva/Crk/Srgap2/Itgav/Megf9/Apoa1/Ephb3/Fbln1/Itga4/Kank1/Micall2/Enpp2/Pdpn/Rac3/Rhoa/Atrn/Peak1/Rac1/Srcin1/Cass4/Fermt2/Parvg/Nedd9/Src/Tek/Ptk2/Ush2a/Dnm2/Dock5/Efna5/Lama5/Lamc3/Lpxn/Unc13d/Fermt3/Rcc2/Tesk1/Vam…
GO:0046661	male sex differentiation	159	0.140586	1.90674	0.00601564	0.0878255	0.0755326	Adam4/Flna/Tgfb2/Gm4787/Cited2/Sfrp1/Prdx4/Tcf21/Bcl2l1/Bmp6/Adam21/Nkx2-1/Jmjd1c/Sf1/Ahsg/Wnt9b/Adam6b/Tsx/Fndc3a/Shh/Adam39/Rad21l/Sox8/Rbp4/Smad5/Sox9/Aspm/Dmrt1/Nhlh2/Tmf1/Hoxa10/Hsd17b3/Inha/Tex11/Asmt/Bax/Smad4/Sry/Adam1b/Fgf8/Icam1/Kif18a/Lgr4/Rab13/Rhobtb3/Tbx3/Arid5b/Dhh/Gja1/Lhx9/Mir455/Nkx3-1/Csmd1/Dmrt3/Lrrc6/Sox3/Spink2/Tbc1d20/Hmgb2/Hoxa13/Ntrk1/Safb2/Tex15/Adgrg1/Fanca/Gata1/Greb1l…
GO:0072175	epithelial tube formation	160	0.145795	1.98132	0.00603502	0.0879049	0.0756009	Tgfb2/Cited2/Abl1/Sfrp1/Specc1l/Ift57/Rock2/Stil/Lrp6/Deaf1/Wnt9b/Sox11/Tcap/Tgfb1/Med12/Phactr4/Fgf3/Hesx1/Glmn/Osr1/Shh/Sec24b/Sox8/Sox9/Twist1/Enah/Ptch1/Kdm2a/Kif20b/Rps7/Bmp4/Cc2d2a/Pax3/Sfrp5/Spint1/Dlc1/Fgfr2/Fzd3/Gdnf/Hnf1b/Sdc4/Cobl/Six1/Ski/Brpf1/Cthrc1/Fgf8/Rgma/Cluap1/Fgf2/Setd2/Sufu/Tgif1/Zic2/Alx1/Brd2/Fuz/Ift52/Mib1/Mks1/Pax2/Tulp3/Apaf1/Ipmk/Map3k7/Pax8/Ret/Traf6/Fzd6/Grem1/Rarg/S…
GO:2000279	negative regulation of DNA biosynthetic process	37	0.274438	2.00364	0.0060874	0.0884637	0.0760815	Dusp1/Ten1/Adipoq/Pot1a/Nppc/Kcnk2/Cdkn1a/Pinx1/Dcp2/Dach1/Gnl3l/Parp3/Acvrl1/Pot1b/Pparg/Gja1/Bmpr2/Dnajc2/Rgn/Ahr/Chek1/Men1/Pif1/Src/Acd/Ankrd1
GO:0048662	negative regulation of smooth muscle cell proliferation	66	0.209296	1.95056	0.00611128	0.0886066	0.0762043	Nppb/Cnn1/Pik3r1/Bmp2/Igfbp5/Sf1/Ilk/Rgs5/Adipoq/Ogn/Npr3/Cav1/S1pr2/Gper1/Trib1/Cdkn1b/Il10/Cdkn1a/Igfbp3/Prkg1/Myocd/Vipr2/Gna12/Il12a/Klf4/Ang6/Efemp2/Il12b/Pparg/Ptgir/Drd4/Bmpr2/Ndrg2/Ppargc1a/Rhoa/Tpm1
GO:0006497	protein lipidation	91	0.174463	1.91128	0.00615664	0.0890595	0.0765939	Zdhhc1/Map6d1/Irgm1/Zdhhc25/Zdhhc20/Pign/Zdhhc3/Atg5/Pigc/Rab3gap2/Atg12/Zdhhc15/Abca1/Dpm2/Zdhhc23/Mttp/Pigp/Porcn/Zdhhc22/Atg13/Pigz/Ppm1a/Zdhhc5/Cwh43/Golga7/Rabl3/Rb1cc1/Svip/Zdhhc17/Zdhhc9/Gpaa1/Nmt2/Wipi2/Zdhhc13/Zdhhc14/Zdhhc6/Zdhhc8/Atg16l1/Pigq/Wdr45/Zdhhc18/Zdhhc19/Atg7/Zdhhc2/Zdhhc4/Clip3/Pigl/Zdhhc12/Gba/Pgap1/Pigb/Ppm1b/Wdr45b/Ugcg/Wipi1/Igtp/Pgap3/Pigk/Pigyl/Pik3c3/Ulk1/Zdhhc21/Alox…
GO:0014910	regulation of smooth muscle cell migration	91	0.173886	1.90497	0.00625209	0.0902333	0.0776034	Cyp1b1/Ddr2/Il6st/Iqgap1/Igfbp5/Igf1/Ilk/P2ry6/Pdgfrb/Adipoq/Fga/Agt/Nox4/Ace/Arpc2/S1pr2/Lpar1/Itgb3/Tlr4/Trib1/Igfbp3/Rps6kb1/S100a11/Prkg1/Ccl5/Myocd/Pdgfb/Crk/Gna12/Hdac4/Itga2/Pak1/Pparg/Serpine1/Drd4/Foxo4/Sema6d/Ppargc1a/Retn/Rhoa/Tpm1/Il18/Lrp1/Pdgfa/Tert/Adamts1/Dock7/Myo5a/Pcsk5/Pdgfd/Plxna1/Rapgef3
GO:0099565	chemical synaptic transmission, postsynaptic	94	0.178832	1.99755	0.00626679	0.0902389	0.0776081	Snca/Adora1/Ngfr/Atxn1/Chrna4/S1pr2/Gsk3b/Bdnf/Adora2a/P2rx4/Rgs4/Pclo/App/Grin2d/Baiap2/Drd4/Ppp3ca/Stx1a/Dgki/Mtmr2/Ntsr1/Slc29a1/Eif4a3/Grid2/Nlgn1/Slc17a7/Tmem108/Bscl2/Dmpk/Shank1/Cux2/Grin2c/Slc8a2/Pten/Rims1/Celf4/Chrna7/Gabrb3/Igsf9b/Mecp2/Ssh1/Dvl1/Grik1/Grik2/Lrrk2/Met/Nrxn1/Rims2/Anks1b/Dbn1/Grik5/Oprm1/Prkcz/Ptk2b/Reln/Slc8a3/Cacnb3/Cx3cl1/Dlg4/Grin1/Igsf11/Rab3gap1/Sez6/Stx1b/Wnt7a/B…
GO:0042403	thyroid hormone metabolic process	34	0.294535	2.05111	0.00633044	0.0904444	0.0777849	Slc16a10/Iyd/Sult2a2/Ctsb/Ctsk/Sult2a1/Dio1/Gcnt4/Kcnj6/Sult1b1/Sult2a3/Ctsl/Dio2/Foxe1/Sult2a5/Duoxa1/Sult2a6/Pax8/Slco4a1/Slc16a2/Cpq/Hpn/Slc5a5/Med1/Reln/Tpo/Crym/Dio3/Sult2a8/Duoxa2
GO:0007164	establishment of tissue polarity	59	0.219059	1.96694	0.00635276	0.0904444	0.0777849	Abl1/Sfrp1/Fat4/Foxf2/Lrp6/Wnt9b/Med12/Znrf3/Sec24b/Trp63/Intu/Sfrp5/Fzd3/Dchs1/Wnt7b/Cthrc1/Dact1/Spag6l/Wnt11/Astn2/Erbb4/Exoc5/Mllt3/Fuz/Mks1/Rac1/Fzd6/Hnf4a/Sfrp2/Brsk1/Celsr3/Ptk7/Sapcd2/Dlg3/Dvl1/Nkd1/Nphp1/Abl2/Grhl3/Plekha4/Ror2/Rpgrip1l/Celsr1/Ttc8/Wnt7a/Alms1/Ankrd6/Dvl3/Fzd2/Ift20
GO:0048015	phosphatidylinositol-mediated signaling	162	0.138047	1.88995	0.00634742	0.0904444	0.0777849	Tgfb2/Cat/Ror1/Pirt/Hcst/Pik3r1/F2rl1/Fn1/Igf1/Nf1/Pdgfrb/Serpine2/Agt/Npr3/Ncor1/Gper1/Ntrk3/Sox9/Twist1/Cbl/Plcd1/Fyn/Jak2/Ogt/Reg1/Irs1/Pik3r2/Ccl5/Pdgfb/Pik3c2a/Plcz1/Csf3/Exoc1/Klf4/Pik3c2b/Plce1/Prr5l/Trem2/Csf1r/Gsn/Inpp5f/Pdgfc/Pear1/Plcl2/Plxnb1/Dab2ip/Erbb4/Fgf2/Gab2/Maz/Nkx3-1/Osm/Pik3ap1/Pik3ca/Cd28/Dcn/Egfr/Kbtbd2/Prr5/Rasgrp1/Stambp/Ceacam1/Htr2b/Il18/Ntrk1/Pdgfa/Ptpn13/Synj1/Xbp1/A…
GO:0072080	nephron tubule development	99	0.163302	1.86942	0.00634754	0.0904444	0.0777849	Agtr2/Tcf21/Fat4/Bmp2/Ilk/Tacstd2/Agtr1b/Wnt9b/Tgfb1/Cd24a/Agt/Osr1/Shh/Sox8/Cd44/Jag1/Sox9/Gli3/Lif/Ptch1/Adamts16/Bmp4/Tmem59l/Gdnf/Hnf1b/Dchs1/Prom1/Six1/Six2/Smad4/Wnt1/Wnt7b/Fgf8/Lgr4/Notch1/Umod/Dll1/Fgf2/Gzf1/Eya1/Notch2/Pax2/Pgf/Mtss1/Pax8/Timeless/Aqp1/Greb1l/Grem1/Heyl/Hoxa11/Tfap2b/Wwtr1/Bcl2/Ahi1/Hey1/Lama5/Wnt4/Hoxb7/Hoxd11/Lzts2/Six4/Wnt2b/Wnt6/Hs2st1/Lhx1/Myc/Npnt/Aqp11/Dlg1/Hes5/P…
GO:0110053	regulation of actin filament organization	253	0.110961	1.84473	0.00631166	0.0904444	0.0777849	Capza3/Flna/Braf/Eln/Cfl2/Abl1/Specc1l/Synpo2/Mlst8/Ap1ar/Rhoc/Cdc42ep3/Ccl26/Pik3r1/F2rl1/Rock2/S100a10/Tacstd2/Inpp5k/Arfgef1/Tmod3/Kank4/Nox4/Tmsb15a/Arpc2/Ccl24/Id1/Lpar1/Plek/Cdc42/Spta1/Cyfip1/Twf1/Alox15/Pik3r2/Rgcc/Rgs4/Sorbs3/Tmeff2/Arpc4/Cttn/Dlc1/Map3k1/Sdc4/Actn2/Arhgap6/Capza2/Csf3/Lmod1/Prkcd/Brk1/Gsn/Icam1/Pak1/Pak2/Rhpn1/Rictor/S1pr1/Trim27/Wasf2/Wnt11/4933400A11Rik/Apoa1/Baiap2/C…
GO:0002831	regulation of response to biotic stimulus	337	0.101021	1.81141	0.00637958	0.0906216	0.0779373	Riok3/Prdx2/H60a/Ly96/Akirin2/Bmp6/Ulbp1/Zdhhc1/Tspan6/Ifi203/Ifna1/F2rl1/Mr1/Ptpn2/Oas1f/Irgm1/Mndal/Gimap5/Rnf125/Sec14l1/Serping1/Cd180/Cd24a/Dapk1/Rnf26/Sin3a/Parp9/Tlr8/Usp15/Usp29/Adar/Slamf8/Cd55/Cxcl5/Gfer/Klrc1/Lsm14a/Pqbp1/Tlr4/Trib1/Ankrd17/Ccr1/Coch/Fgl2/Prkca/Serpinb9f/Sh2d1b2/Stat2/Trim44/Apobec3/Atg5/Calm3/Klri1/Pomc/Trim56/Ythdf3/Casp6/Foxp1/Socs1/Usp27x/Arg1/Atg12/Ccl5/Ffar2/Mul1…
GO:1903532	positive regulation of secretion by cell	340	0.100048	1.81047	0.00645834	0.0915342	0.0787222	Tgfb2/Snca/Apbb3/Bcl2l1/Bmp6/Cxcl12/F2rl1/Bmp2/Il4ra/Cacna1g/Nucb2/Dnm1l/Igf1/Pdcd6ip/Sdcbp/Syt4/Adcyap1/Bglap2/Cask/Fga/Galr1/Slc30a8/Sox11/Tgfb1/Fgfr4/Ier3ip1/Il13/Agt/Gal/Dynll1/Sri/Trpa1/Gper1/Inhbb/Nppc/Chrnb2/Gabbr1/Irs2/Klrc1/P2rx7/Rbp4/Spp1/Tlr4/Wls/Adora2a/C1qtnf3/Lif/Plcd1/Prkca/Sct/Vsnl1/Arhgef7/Ffar4/Jak2/Stam/Tmf1/Casr/Edn2/Irs1/Lepr/Nr0b2/Rab8b/Rgcc/Stxbp5/Trh/Lgals3/Myrip/Sdc4/Sphk…
GO:0055086	nucleobase-containing small molecule metabolic process	471	-0.105352	-1.80899	0.00649274	0.0918155	0.0789641	Hmgcr/Hmgcs1/Ido2/Il4/Kynu/Mfn1/Nampt/Naprt/Pank3/Ppargc1a/Prps2/Rhoa/Smpdl3a/Sult2a6/Umps/Acadsb/Acot7/Adora2b/Ampd1/Cmah/Dpyd/Enpp5/Gapdh/Gucy2g/Ldhd/Mapk1/Mlycd/Npr2/Ppcs/Uox/Upp1/Acsm2/Adcy3/Adcy7/Adcy8/Ampd2/Atp2b2/Atp5e/B3galnt2/Gart/Git1/Gpat4/Gpd1/Hnf4a/Icmt/Mlxipl/Mthfd2l/Nadk/Nme1/Nt5e/Nudt4/Pid1/Pmvk/Tdo2/Acaca/Acot11/Adcy2/Adpgk/Bad/Impdh1/Nt5c2/Pmm1/Pmm2/Ptgdr/Sirt6/Xdh/Ak7/Cda/Coasy…
GO:0001702	gastrulation with mouth forming second	30	0.303306	2.00152	0.00659243	0.0926733	0.0797018	Lrp6/Plpp3/Acvr1/Srf/Ugdh/Smad4/Dact1/Zbtb17/Chrd/Ets2/Acvr2b/Megf8/Rnf2/Nat8/Acvr2a/Ldb1/Frs2/Amot/Nodal/Hhex/Lhx1/Nsd1/Otx2/Gata4/Lrp5/Foxa2/Amot/Crb2/Gdf3/Tenm4
GO:0021510	spinal cord development	95	0.176942	1.98133	0.00662687	0.0926733	0.0797018	Tbx20/Scyl1/Lbx1/Nf1/Abt1/Sox11/Med12/Shh/Ascl1/Enpp1/Intu/Dbx1/Dicer1/Gli3/Olig3/Ptch1/Adarb1/Hoxd10/Draxin/Foxp1/Ift88/Pax3/Gdnf/Pbx3/Gsx1/Wnt1/Cln8/Dll1/Gsx2/Ighmbp2/Loxl3/Sufu/Dcc/Dmrt3/Foxn4/Fuz/Gata2/Hoxc10/Rfx4/Tulp3/Chrd/Ptprs/Sox1/Gli2/Lrp8/Ift122/Pax7/Tal1/Dync2h1/Lhx5/Hoxb8/Vit/Gdf7/Ift172/Lhx3/Phox2a/Sox12/Akt1/Lhx1/Nkx2-2/Reln/Tctn1/Dctn1/Gdpd5/Mtor/Olig2/Pax6/Smo/Wnt3a/Sox6/Daam2/Da…
GO:0048041	focal adhesion assembly	82	0.18911	1.96871	0.00657232	0.0926733	0.0797018	Abl1/Iqgap1/Actn1/Mmp14/Ptprj/S100a10/Vcl/Map4k4/Coro1c/Sorbs1/Cttn/Dlc1/Sdc4/Actn2/Arhgap6/Acvrl1/Fam107a/Itga2/Itgav/Rhpn1/Clasp2/Epha3/Thsd1/Wdpcp/Bcas3/Enpp2/Taok2/Tesk2/Lrp1/Peak1/Rac1/Fermt2/Grem1/Pdpk1/Bcr/Src/Tek/Bcl2/Ldb1/Pten/Ptk2/Cfl1/Efna5/Kdr/Phldb2/Pip5k1a/Thy1/Wnt4/Gpm6b/Limch1/Rcc2/Tsc1/Camsap3/Coro2b/Dapk3/Ptk2b/Ptpra/Pxn/Ajuba/Apod/Dusp3/Epb41l5/Fmn1/Myoc/Rock1/Smad3/Whamm/Dusp2…
GO:0098661	inorganic anion transmembrane transport	73	0.192676	1.93195	0.00662309	0.0926733	0.0797018	Gabre/Slc20a1/Ano6/Gabra5/Slc12a4/Best1/Grm5/Slc25a10/Gabra4/Gabrp/Glrb/Casr/Gabra6/Gabra2/Gabrb2/Slc1a3/Slc25a14/Ano3/Slc1a1/Gabrr3/Gabrq/Slc34a1/Slc37a1/Pcyox1/Slc12a1/Clcn3/Gabrg3/Ano5/Slc12a8/Slc37a4/Ano4/Clcn1/Gabrd/Gabrr1/Slc12a3/Slc20a2/Slc5a6/Ano9/Gabrb3/Slc17a1/Slc5a5/Gabra3/Slc25a30/Gabrg1/Glra2/Ptafr/Slc6a1/Cftr/Gabrr2/Lrrc8a/Mtor/Slc26a5/Ano1/Ano2/Ano7/Glra3/Slc26a2/Slc37a2/Best2/Gabr…
GO:1903039	positive regulation of leukocyte cell-cell adhesion	227	0.115953	1.80957	0.00662115	0.0926733	0.0797018	Zbtb16/Ambra1/Il6st/Pdcd1lg2/Cd46/Gm9733/Blm/Il4ra/Lilrb4a/Adk/Igf1/Gimap5/Cd59b/Socs5/Tgfb1/Cd24a/Cd276/Fut4/Icosl/Slc4a1/Cav1/Shh/Vnn1/H2-Ob/Rhoh/Cd44/Cd55/Spta1/Ap3d1/Gli3/H2-Eb2/Egr3/Gp1ba/Jak2/Tnfsf13b/Vsir/Anxa1/Ap3b1/Ccl19/Socs1/Ccl5/Cd83/Icos/Nfat5/Ripk2/Skint1/Ephb4/Il12a/Cd6/Icam1/Il12b/Mir326/Tespa1/Ccr7/Cd86/Dusp10/H2-Aa/H2-DMb1/Il27ra/Itga4/Lef1/Nckap1l/Slc7a1/Ccl19/Cd28/Cd4/Cd55b/Dh…
GO:0001838	embryonic epithelial tube formation	149	0.147602	1.9696	0.00665398	0.0928465	0.0798508	Tgfb2/Cited2/Abl1/Sfrp1/Specc1l/Ift57/Rock2/Stil/Lrp6/Deaf1/Wnt9b/Sox11/Tgfb1/Med12/Phactr4/Glmn/Osr1/Shh/Sec24b/Sox8/Sox9/Twist1/Enah/Ptch1/Kdm2a/Kif20b/Rps7/Bmp4/Cc2d2a/Pax3/Sfrp5/Spint1/Dlc1/Fzd3/Gdnf/Hnf1b/Sdc4/Cobl/Six1/Ski/Brpf1/Cthrc1/Rgma/Cluap1/Setd2/Sufu/Tgif1/Zic2/Alx1/Brd2/Fuz/Ift52/Mib1/Mks1/Pax2/Tulp3/Apaf1/Ipmk/Map3k7/Pax8/Ret/Traf6/Fzd6/Grem1/Rarg/Sfrp2/Tfap2a/Tsc2/Ift122/Gatad2a/…
GO:0061512	protein localization to cilium	68	0.200688	1.92888	0.00689341	0.0958836	0.0824628	Arl13a/Gsk3b/Rab8a/Zdhhc3/Cc2d2a/Fsip2/Gas8/Tmem107/Efcab7/Gfy/Gga1/Rom1/Ttc26/Arl13b/Fam149b/Lrrc6/Ttc21a/Tulp3/Zfp423/Crocc/Spata7/Ift122/Lztfl1/Tctn2/Ccdc39/Dync2h1/Dzip1l/Ift140/Invs/Bbs2/Ccdc40/Cdk20/Cfap58/Dnah11/Mapk15/Ttc21b/Tulp2/Wdr19/Wdr35/Dzip1/Ift80/Rab11fip3/Arl6/Bbs4/Ehd1/Tbc1d32/Tctn1/Arf4/Bbs9/Nphp4/Csnk1d/Gdi2/Inpp5e/Ropn1/Ccdc66/Ift20/Cfap53/Bbip1/Rabep1/Snx10/Zmynd10/Cc2d2b/Cc…
GO:0075509	endocytosis involved in viral entry into host cell	20	0.366311	1.92082	0.00691724	0.0958836	0.0824628	Tpcn1/Cts3/Cav1/Ctsq/Cts6/Siglec1/Tpcn2/Ctsl/Ctsll3/Ctsj/Ctsm/Cav2/Cts7/Eps15/Pikfyve/BC051665
GO:0050921	positive regulation of chemotaxis	145	0.142835	1.87136	0.00690575	0.0958836	0.0824628	Cxcl12/Ccl26/F2rl1/Hspb1/Ano6/Cxcl13/Fn1/Ptprj/Dnm1l/Pdgfrb/Snai2/Tgfb1/Adam17/Cxcl17/C3ar1/Shh/Sucnr1/Wnk1/Cxcl10/Lpar1/Thbs1/Trem1/Adam10/Fgf16/Ntrk3/Ptn/Ccl1/Ccr1/P2rx4/Prkca/Camk1d/Cxcl14/Prkd1/Tpbg/Casr/Ccl19/Edn2/P2ry12/Ccl5/Ccr4/Cttn/Pdgfb/Trpv4/Cxcr2/Il12a/Trem2/App/Csf1/Csf1r/Cx3cr1/Fgfr1/Itga2/S1pr1/Serpine1/Akirin1/Ccr7/Fgf2/Nckap1l/S100a14/Wasl/Bmpr2/Ccl19/Il16/Il4/Pgf/Prss56/Smoc2/Zf…
GO:0000079	regulation of cyclin-dependent protein serine/threonine kinase activity	70	0.205888	2.01089	0.00699554	0.0967563	0.0832133	Pkd1/Ccnl1/Blm/Actb/Stil/Adam17/Cdkn2d/Nr2f2/Ccni/Fbxo7/Ccne1/Cdkn1b/Cdkn1a/Psrc1/Rgcc/Ccnb2/Kat2b/Myocd/Pdgfb/Gtpbp4/Lats2/Ccng1/Cdk5r1/Plk1/Egfr/Ccna1/Cdc6/Hexim2/Ccne2/Ccno/Cnppd1/Lats1/Pkd2/Cdkn1c/Cdkn2c/Men1/Pim1/Src/Ccnb1/Pten/Sfn/Apc/Casp3/Ccny/Ccnd3/Cdkn2b/Akt1/Ccnb3/Ccng2/Cdk5rap1/Cdk5rap3/Hhex/Mapre3
GO:0050807	regulation of synapse organization	250	0.111094	1.83109	0.00701666	0.096836	0.0832819	Picalm/Abl1/Snca/Chmp2b/Pik3r1/Slitrk6/Thbs2/Agrn/Efna1/Dnm1l/Cask/Snap91/Zfp804a/Amigo3/Gpc6/Gsk3b/Il1rapl1/Magi2/Nptx1/Adam10/Bdnf/Cdc42/Chrnb2/Ntrk3/Ptn/Cyfip1/Il10/Prkca/Rheb/Tuba1a/Adgrl1/Bhlhb9/Fyn/Itpka/Klk8/Pgrmc1/Slitrk3/Tpbg/Abhd17b/Cdh8/Epha7/Hnrnpk/Negr1/Syndig1/Abhd17c/Gpm6a/Mapk14/Zdhhc15/Cript/Gpc4/Lhfpl4/Neurl1a/Six1/St8sia2/Tanc2/Trem2/App/Cntnap4/Kif1a/Vhl/Amigo2/Baiap2/Camk2b/C…
GO:2000811	negative regulation of anoikis	15	0.426628	1.96215	0.00716126	0.098401	0.0846279	Bcl2l1/Snai2/Cav1/Pdk4/Notch1/Pik3ca/Mcl1/Ntrk2/Tle1/Itgb1/Src/Bcl2/Ptk2
GO:0090068	positive regulation of cell cycle process	253	0.110189	1.83189	0.00714624	0.098401	0.0846279	Tas2r124/Rxfp3/Kmt2e/Mrgpra5/Mrgpra8/Msx2/Nusap1/Kif23/Ddr2/Crebbp/Mrgpra9/Rab11a/Ube2b/Rock2/Tbx2/Stil/Igf1/Cdc27/Eif4g3/Pdgfrb/Tas2r121/Tgfb1/Adam17/Ect2/Hspa2/Slf1/Tmod3/Azin1/Mad2l1bp/Sin3a/Cdc25b/Ndc80/Tas1r2/Trp63/Xrcc3/Cdc42/Ncapg/Numa1/Rb1/Smc2/Usp19/Ankrd17/Dmrt1/Rrm2b/Cdc25c/Dbf4/Ezh2/Gli1/Kif14/Kif20b/Rb1/Anxa1/Cdc14b/Cyp1a1/Gpsm2/Mrgprb1/Rad51b/Rgcc/Cep120/Mtbp/Pdgfb/Sphk1/Sstr5/Cdc23…
GO:0018345	protein palmitoylation	31	0.299836	2.021	0.0071966	0.0985145	0.0847254	Zdhhc1/Map6d1/Zdhhc25/Zdhhc20/Zdhhc3/Zdhhc15/Zdhhc23/Porcn/Zdhhc22/Zdhhc5/Golga7/Zdhhc17/Zdhhc9/Zdhhc13/Zdhhc14/Zdhhc6/Zdhhc8/Zdhhc18/Zdhhc19/Zdhhc2/Zdhhc4/Clip3/Zdhhc12
GO:0002832	negative regulation of response to biotic stimulus	107	0.16959	2.00817	0.007232	0.0985145	0.0847254	Riok3/Prdx2/Tspan6/Ptpn2/Oas1f/Rnf125/Sec14l1/Serping1/Rnf26/Usp15/Adar/Slamf8/Gfer/Trib1/Ccr1/Fgl2/Serpinb9f/Sh2d1b2/Stat2/Atg5/Ythdf3/Arg1/Atg12/Mul1/Oas1a/Rps19/Serpinb9g/Tap1/Cnot7/Crk/Rnf26/Itch/Pparg/Serpinb9c/Dhx58/Dusp10/Isg15/Nlrx1/Oas1g/Oas1h/Otop1/Sh2d1b1/Vsig4/Clec2d/Irak3/Nploc4/Ceacam1/Ltf/Serpinb9d/Ahr/Banf1/Drd2/Fam3a/Mmp12/Oas1c/Serpinb9e/Gpatch3/Klre1/Parp14/Trafd1/Ifi204/Pten/S…
GO:0022612	gland morphogenesis	156	0.14032	1.89876	0.0072302	0.0985145	0.0847254	Sfrp1/Msx2/Polb/Serpinb5/Fem1b/Plag1/Tbx2/Igfbp5/Igf1/Lrp6/Cflar/Nfib/Snai2/Tgfb1/Sema3c/Cav1/Id4/Shh/Tnc/Trp63/Cd44/Lims2/Ptn/Sox9/Gli3/Ptch1/Btrc/Foxa1/Gli1/Kdm5b/Bmp4/Pax3/Fgf7/Fgfr2/Pdgfb/Bax/Edar/Hoxb13/Mki67/Pthlh/Sulf1/Csf1/Fgf8/Fgfr1/Notch1/Tbx3/Nkx3-1/Tet2/Cebpb/Csmd1/Egfr/Notch2/Rxra/Tnf/Twsg1/Ceacam1/Cpb2/Cul3/Eda/Elf3/Esrp2/Fgf18/Hoxa13/Il18/Lama1/Ntn1/Pdgfa/Vdr/Xbp1/Esrp1/Gli2/Plxna1…
GO:0051017	actin filament bundle assembly	165	0.133689	1.83844	0.00721267	0.0985145	0.0847254	Flna/Braf/Eln/Abl1/Synpo2/Pls3/Rhoc/Actn1/Pik3r1/Rock2/S100a10/Tacstd2/Inpp5k/Actn4/Kank4/Nox4/Id1/Spire1/Lpar1/Plek/4930544G11Rik/Cdc42/Zyx/Gas7/Myo1b/Srf/Aif1l/Pik3r2/Rgcc/Sorbs1/Sorbs3/Tmeff2/Dlc1/Map3k1/Sdc4/Spire2/Arhgap6/Fam171a1/Fhdc1/Fam107a/Pak1/Pak2/Phactr1/Rhpn1/S1pr1/Spag6l/Wasf2/Wnt11/Apoa1/Baiap2/Clasp2/Espnl/Limk1/Myh10/Pcdh15/Evl/Rhoa/Tpm1/Cul3/Espn/Fmn2/Frmd7/Mtss1/Rac1/Sh3pxd2b/…
GO:0046634	regulation of alpha-beta T cell activation	110	0.167186	1.99669	0.00724805	0.0985204	0.0847305	Zbtb16/Cblb/Zfp35/Blm/Il4ra/Lilrb4a/Gimap5/Socs5/Tgfb1/Cd24a/Shh/Cd300a/Cd44/Cd55/Adora2a/Ap3d1/Gli3/Jak2/Vsir/Anxa1/Ap3b1/Ccl19/Socs1/Cd83/Rc3h2/Ripk2/Il12a/Il12b/Itch/Mir301/Mir326/Ccr7/Loxl3/Nckap1l/Ccl19/Cd28/Cd55b/Il4/Rhoa/Twsg1/Ceacam1/Il18/Nfkbiz/Tarm1/Ccr2/Il12rb1/Myb/Ptpn22/Tbx21/Cd80/Crtam/Ihh/Malt1/Prkcq/Cd3e/H2-Ab1/Hmgb1/Ifng/Ikzf1/Il12rb2/Il27/Il6/Rara/Tyk2/Nfkbid/Rc3h1/Sh3rf1/Shb/Sm…
GO:0050768	negative regulation of neurogenesis	160	0.144613	1.96525	0.00727294	0.0986461	0.0848386	Hook3/Nf1/Syt4/Adcyap1/Brinp1/Sox11/Tgfb1/Cd24a/Rest/Sema3c/Dynlt1b/Id1/Id4/Gsk3b/Bdnf/Ntrk3/Ptn/Dicer1/Plxna3/Sema4f/Gdi1/Gorasp1/Bmp4/Draxin/Epha7/Trak2/Ifrd1/Nr2e1/Rnf10/Fstl4/Mbd1/Rtn4r/Ski/Trem2/Wnt7b/Kdm4a/Ldlr/Notch1/Rgma/Vax1/Atoh1/Cdk5r1/Drd3/Dusp10/Map2/Nkx6-2/Ppp3ca/Sema6d/Dlx2/Dnajb11/Nfatc4/Nr1d1/Sema3g/Fas/Lrp4/Ntn1/Pcm1/Ptprs/Sema4g/Sox10/Tert/Trpc6/Tspo/Appl2/Dip2b/Sema3d/Tsc2/Ctd…
GO:0001959	regulation of cytokine-mediated signaling pathway	124	0.15912	1.99601	0.00729783	0.0987712	0.0849462	Il6st/Axl/F2rl1/Ptpn2/Oas1f/Slit3/Hipk1/Irgm1/Adipoq/Il1r2/Adam17/Cd24a/Cav1/Parp9/Usp29/Adar/Gps2/Lsm14a/Naip2/Ppp2cb/Rffl/Stat2/Trim44/Trim56/Ythdf3/Laptm5/Socs1/Usp27x/Arg1/Mul1/Oas1a/Ripk2/Rnf185/Sphk1/Vrk2/Cnot7/Traf2/Trem2/Csf1/Pparg/Apoa1/Gfi1/Isg15/Oas1g/Oas1h/Otop1/Otud4/Trim32/Ikbke/Irak3/Pycard/Tbk1/Il1r1/Rabgef1/Ticam2/Ccdc3/Mmp12/Oas1c/Palm3/Ube2k/Hspa1a/Parp14/Sharpin/Birc7/Irak2/Pi…
GO:0060537	muscle tissue development	462	0.0865048	1.70892	0.00731644	0.0988111	0.0849805	Myl6/Tbx5/Mir669a-1/Xirp1/Csrp2/Mir669a-2/Agtr2/Eln/Sorbs2/Itga8/Cfl2/Tgfb2/Tbx20/Bves/Cited2/Rgs2/Tcf21/Mir669a-10/Mir669a-4/Mir669a-5/Mir669a-6/Mir669a-7/Mir669a-8/Mir669a-9/Mir669a-3/Gpx1/Myh11/Cops2/Lox/Scx/Myf6/Csrp1/G6pd2/Mbnl1/Tnnc1/Meis1/Bmp2/Boc/Klhl41/Tbx2/Foxc1/Hamp2/Igfbp5/Tshz3/Col14a1/Igf1/Lrp6/Nf1/Acta1/Pdgfrb/Ccnt2/Cflar/Hottip/Plec/Sgcb/Sox11/Tcap/Tgfb1/Ube4b/Ctdp1/Cyp26b1/Gpcpd1…
GO:0051961	negative regulation of nervous system development	164	0.140196	1.9346	0.00735631	0.0991373	0.0852611	Hook3/Nf1/Syt4/Adcyap1/Brinp1/Sox11/Tgfb1/Cd24a/Rest/Sema3c/Dynlt1b/Id1/Id4/Gsk3b/Bdnf/Ntrk3/Ptn/Dicer1/Plxna3/Sema4f/Gdi1/Gorasp1/Bmp4/Draxin/Epha7/Trak2/Ifrd1/Nr2e1/Rnf10/Fstl4/Mbd1/Rtn4r/Ski/Trem2/Wnt7b/Kdm4a/Ldlr/Notch1/Rgma/Vax1/Atoh1/Cdk5r1/Drd3/Dusp10/Map2/Nkx6-2/Ppp3ca/Sema6d/Dlx2/Dnajb11/Nfatc4/Nr1d1/Sema3g/Fas/Lrp4/Ntn1/Pcm1/Ptprs/Sema4g/Sox10/Tert/Trpc6/Tspo/Appl2/Dip2b/Sema3d/Tsc2/Ctd…
GO:0030072	peptide hormone secretion	265	0.10758	1.81491	0.00737566	0.0991862	0.0853031	Sfrp1/Slc16a10/Snord35a/Fkbp1b/Nucb2/Adcyap1/Bglap2/Cask/Clock/Fga/Gpr119/Rab11fip2/Slc30a8/Eny2/Fbn1/Pde3b/Rest/Agt/Ildr2/Dynll1/Sri/Trpa1/Gper1/Inhbb/G6pc2/Gabbr1/Irs2/Jagn1/Mtnr1a/Rbp4/Lif/Ndufaf2/Sct/Vsnl1/Arhgef7/Cpe/Ffar4/Jak2/Snx19/Anxa1/Anxa5/Casr/Irs1/Klf7/Lepr/Nr0b2/Rab8b/Trh/Ccl5/Ffar2/Hnf1b/Myrip/Sstr5/Tcirg1/Trpv4/Cacna1d/Crhbp/Crhr1/Gcg/Glp1r/Mpc2/Nnat/Pclo/Ucp2/Cplx1/Cplx3/Dio2/Htr…
GO:0072009	nephron epithelium development	114	0.159623	1.92071	0.00739749	0.0992681	0.0853736	Agtr2/Ednrb/Tcf21/Fat4/Bmp2/Foxc1/Ilk/Tacstd2/Agtr1b/Wnt9b/Adipoq/Tgfb1/Cd24a/Agt/Osr1/Shh/Sox8/Cd44/Jag1/Sox9/Gli3/Lif/Ptch1/Adamts16/Bmp4/Tmem59l/Gdnf/Hnf1b/Pdgfb/Dchs1/Prom1/Six1/Six2/Smad4/Wnt1/Wnt7b/Fgf8/Lgr4/Notch1/Umod/Dll1/Fgf2/Gzf1/Eya1/Notch2/Pax2/Pgf/Basp1/Mtss1/Pax8/Timeless/Ampd2/Aqp1/Greb1l/Grem1/Heyl/Hoxa11/Tfap2b/Wwtr1/Bcl2/Ext1/Ahi1/Asxl1/Hey1/Lama5/Wnt4/Hoxb7/Hoxd11/Lzts2/Six4/W…
GO:0046854	phosphatidylinositol phosphate biosynthetic process	52	0.23078	1.93983	0.00743374	0.0995427	0.0856097	Pik3r1/Ttc7b/Socs7/Socs5/Tmem150a/Itpka/Pip5kl1/Pik3r2/Socs1/Fam126b/Impa1/Pik3c2a/Socs6/Ip6k3/Itpkc/Pik3c2b/Pip4k2b/Pik3ca/Pik3r3/Pip5k1b/Pi4k2b/Uvrag/Socs2/Ip6k2/Pi4ka/Pip4k2a/Smg1/Socs3/Bpnt1/Efr3b/Impa2/Ip6k1/Pip5k1a/Pip5k1c/Pi4k2a/Pik3c2g/Pik3cb/Pik3c3/Atg14/Cish/Pik3cd/Pik3r4
GO:0009081	branched-chain amino acid metabolic process	24	-0.350952	-1.91252	0.00746964	0.0998115	0.0858409	Slc25a44/Hmgcll1/Bckdk/Dbt/Bcat2/Dao/Hmgcl/Aldh6a1/Sdsl/Hibch/Ilvbl/Auh/Mccc2/Bckdha/Acat1/Hsd17b10/Bckdhb/Dld/Hibadh
GO:0061326	renal tubule development	104	0.165459	1.92824	0.00749294	0.0999052	0.0859215	Agtr2/Tcf21/Fat4/Bmp2/Ilk/Tacstd2/Agtr1b/Wnt9b/Tgfb1/Cd24a/Agt/Osr1/Shh/Sox8/Cd44/Jag1/Sox9/Gli3/Lif/Ptch1/Adamts16/Bmp4/Tmem59l/Gdnf/Hnf1b/Dchs1/Prom1/Six1/Six2/Smad4/Wnt1/Wnt7b/Fgf8/Lgr4/Notch1/Umod/Dll1/Fgf2/Gzf1/Eya1/Notch2/Pax2/Pgf/Mtss1/Pax8/Timeless/Aqp1/Greb1l/Grem1/Heyl/Hoxa11/Pkd2/Tfap2b/Wwtr1/Bcl2/Ahi1/Hey1/Lama5/Lgr5/Wnt4/Hoxb7/Hoxd11/Lzts2/Six4/Wnt2b/Wnt6/Hs2st1/Lhx1/Myc/Npnt/Aqp11/D…
GO:0030104	water homeostasis	73	0.190463	1.90976	0.00752418	0.0999052	0.0859215	Cldn1/Gak/Aqp2/Igf1/Inpp5k/Plec/Cyp26b1/Cldn4/Ncor1/Bpifa1/Trp63/Adcy6/Aqp4/Flg2/Aqp3/Sct/Srf/Pnpla1/Trpv4/Klf4/Cldn13/Umod/Grhl1/Ncor2/Scd1/Mllt6/Krt16/Scnn1g/Slc6a12/Aqp1/Bpifa5/Lsr/Tfap2b/Ext1/Kdf1/Sfn/Tmprss13/Akap11/Aqp7/Flg/Gba/Ghrhr/Anxa7/Cela2a/Fshr/Krt1/Met/Ugcg/Cdh1/Ext2/Grhl3/Alox12b/Aqp11/Cftr/Stard7/Alox12/Aloxe3
GO:0030509	BMP signaling pathway	165	0.1331	1.83034	0.00751958	0.0999052	0.0859215	Tgfb2/Tbx20/Abl1/Sfrp1/Bmp6/Msx2/Ube2o/Scx/Fstl3/Bmp2/Bmp15/Ilk/Fstl1/Bmper/Sox11/Tgfb1/Trim33/Bambi/Fbn1/Tmem100/Dlx5/Cav1/Id1/Tob1/Usp15/Fam83g/Atf2/Numa1/Rgmb/Smad5/Vwc2l/Acvr1/Mirlet7f-2/Nanog/Ctdspl2/Dlx3/Vsir/Bmp4/Sfrp5/Mir122/Mir210/Bmpr1b/Crim1/Mir329/Ski/Smad4/Sulf1/Wnt1/Acvrl1/Notch1/Pparg/Rgma/Vwc2/Fst/Gata6/Hivep1/Lef1/Ppm1a/Slc33a1/Bmp8b/Bmpr2/Comp/Kcp/Notch2/Rnf165/Twsg1/Zfp423/Chrd…
