# Supplementary material for: Maternal Genotype and Dietary Vitamin A Modify Aortic Arch Phenotypes in a Mouse Model of 22q11DS
Source: Int J Mol Sci. 2025 Oct 30;26(21):10595. doi: 10.3390/ijms262110595 (PMC12609214; doi:10.3390/ijms262110595)
Supplement: Supplementary file 1 [file ijms-26-10595-s001.zip › Supplementary data/GSEA_C2_top20bps_.xlsx]

## Sheet: Hoja1
TOP 20 BPs of C2: HRG2-AAD vs non-HRG
ID	Description	setSize	enrichmentScore	NES	pvalue	p.adjust	qvalues	core_enrichment
GO:0015980	energy derivation by oxidation of organic compounds	286	-0.307122	-4.70397	1.25098e-06	0.00197248	0.00181425	Slc37a4/Stbd1/1700066M21Rik/Apoc3/Fxn/Phka1/Rhoa/Uqcrh/Gbe1/Immp2l/Irs1/Ndufs7/Ppp1r3e/Prkag3/Inpp5k/Mtfr1l/Adsl/Coq9/Cox10/Cox4i2/Hif1a/Insr/ND6/Ndufs6/Csl/Lyrm7/Ppif/Sdhc/Slc25a12/Suclg1/Bloc1s1/Cox4i1/Coq7/Prlh/Dlat/G6pc/Sucla2/Arl2/Mc4r/Myc/Akt1/Atp5d/Mrps36/Shmt2/Atp5j2/Cycs/Ndufb8/Ugp2/Cox7a1/Fh1/Pum2/Chchd4/Phkb/Tigar/Dlst/Etfa/Pygb/Cox5a/Mtor/Pygl/Sdhb/Slc25a13/Irs2/Prkag2/Uqcr10/Oxa1l/Ld…
GO:0006091	generation of precursor metabolites and energy	402	-0.267551	-4.57655	2.12355e-08	0.000133932	0.000123188	Inpp5k/Jmjd8/Mtfr1l/Adsl/Coq9/Cox10/Cox4i2/Hif1a/Hmgcl/Insr/ND6/Ndufs6/Ogt/Csl/Gnpda1/Lyrm7/Pfkp/Ppif/Sdhc/Slc25a12/Suclg1/Bloc1s1/Cox4i1/Git1/Ndufa4/Coq7/Galt/Pfkl/Prlh/Slc4a4/Taco1/Aldoart1/Dlat/G6pc/Hk1/Sucla2/Arl2/Mc4r/Myc/Akt1/Atp5d/Mrps36/Shmt2/Atp5j2/Cycs/Hmgcs2/Ndufb8/Ugp2/Cox7a1/Fh1/Pum2/Chchd4/Mpi/Ncor1/Pgam2/Phkb/Tigar/Dlst/Etfa/Phb2/Pygb/Oxct2a/Cox5a/Mtor/Pygl/Sdhb/Slc25a13/Irs2/Prkag…
GO:0006349	regulation of gene expression by genomic imprinting	20	-0.824119	-4.112	2.66004e-05	0.0209711	0.0192888	Kcnq1/Gsk3a/Xist
GO:0006103	2-oxoglutarate metabolic process	16	-0.656466	-3.03099	3.44876e-05	0.0217513	0.0200065	Phyh/Mrps36/Dlst/Dld/Idh3b/Adhfe1/Idh3a/Got1/Ogdh/Got2/Idh3g
GO:0006734	NADH metabolic process	31	-0.419751	-2.62923	0.000447165	0.0762235	0.0701089	Pfkp/Pfkl/Hk1/Tigar/Dlst/Ldha/Eno1b/Vcp/Idh3b/Mdh1/Gpi1/Mdh2/Idh3a/Pfkm/Idh3g
GO:0031365	N-terminal protein amino acid modification	26	-0.434759	-2.53725	0.00029113	0.0651954	0.0599654	Naa50/Hhatl/Naa10/Naa25/Naa60/Mettl11b/Nmt2/Ntmt1/Naa11/Naa40/Ppm1a/Naa35/Metap2/Naa30/Sox4/Crebbp/Nmt1/Naa15
GO:0086013	membrane repolarization during cardiac muscle cell action potential	12	-0.569613	-2.30194	0.000755878	0.0972923	0.0894875	Kcnh2/Kcnj2/Kcne2/Kcnn2/Kcnj5/Kcne1/Rnf207/Kcnq1
GO:0007512	adult heart development	16	-0.494248	-2.28201	0.000630485	0.0903742	0.0831244	Chd7/Tcap/Mnat1/Bmp10/Gja1/Aplnr/Myh7/Myh6/Ttn
GO:0003002	regionalization	371	0.120959	2.14141	0.000353094	0.0662603	0.0609449	Abi1/Sfrp1/Hoxa2/Ascl1/Foxc2/Ntf5/Btg2/Osr1/Fgf2/Cer1/Dmrta2/Hoxa6/Grem2/Sema3c/Foxf1/Hoxa5/Hoxa3/Hoxc8/Lrp6/Arl13b/Dkk1/Fgfr2/Wnt3/Hipk1/Nbl1/En1/Ext1/Fgfr4/Hoxd8/Senp2/Bmpr2/Eed/Foxa2/Frs2/Hes1/Lefty1/Pitx2/Sfrp2/Six2/Ednra/Fgfr1/Noto/Pgap1/Cdx1/Hhip/Hnf1b/Ski/Ar/Chsy1/Dlx2/Edn1/Foxc1/Irx3/Pkd1l1/Ptch1/Tbc1d32/Dbx1/Dll1/Gdf3/Gli1/Mafb/Msx2/Pds5a/Alx1/Bmp4/C1qa/Cdon/Cluap1/Dnaaf1/Emx1/Otx2/Bmp1/…
GO:0061684	chaperone-mediated autophagy	10	0.61182	2.31108	0.000745012	0.0972923	0.0894875	Snca/Synpo2/Bag3/Clu/Gfap/Ctsa/Lamp2/Atg5
GO:0007224	smoothened signaling pathway	151	0.186412	2.36618	0.000560443	0.0883678	0.0812789	Sfrp1/Rora/Boc/Enpp1/Foxf1/Arl13b/Fgfr2/Ift20/Ptchd1/Hipk1/Ext1/Prrx1/Actrt1/Foxa2/Gas8/Hes1/Ift27/Serpine2/Hhip/Rb1/Chsy1/Prrx2/Ptch1/Sall1/Shox2/Tbc1d32/Gli1/Wnt9a/Cdon/Cluap1/Dcdc2a/Sall3/Cdk20/Dlg5/Zfp423/Cenpj/Gpc2/Gpc3/Herc4/Ift57/Kctd11/Ptpdc1/Ror2/Shh/Gli3/Gpr37l1/Ift80/Scube3/Evc2/Fbxl17/Fgfr3/Kif7/Map3k10/Nog/Rfx4/B9d1/Bbs7/Evc/Pax6/Ptch2/Rora/Runx2/Tctn2/Ttc21b/Wdr19/Armc9/Chrd/Foxa1/I…
GO:0002683	negative regulation of immune system process	422	0.129465	2.37541	4.41202e-05	0.0252969	0.0232676	Cd24a/Scgb1a1/Thbs1/Gpx1/Adipoq/Pde5a/Sfrp1/Lrrc17/Dusp3/Cr2/Dusp10/Gal/Tgfb3/Cd200/Fbn1/Tnfaip8l2/Gnrh1/Lgals9/Ccl2/Fcer1g/Ifng/Slfn1/Tgfb2/Peli1/Cx3cr1/Il2/Zc3h12d/Cd44/Cd47/Foxf1/Zfp35/Cd55/Cd59b/Lilrb4a/Sftpd/Cd84/Gpr137b/Prdx2/Ppp3cb/Psmb4/Ptpn2/Apoa1/Elf1/Spi1/Tigit/Fstl3/Gpr55/Nbl1/Oas1a/Pglyrp4/Trib1/Ahr/Ctsg/Cxcl12/Fas/Lax1/Socs1/Anxa1/Cr1l/Dhx58/Tbc1d10c/Tmbim6/Zbtb7b/Ccr2/Fcgr2b/Il10/I…
GO:0043062	extracellular structure organization	304	0.146609	2.41531	0.000107213	0.0482995	0.0444249	Lum/Dpt/Fn1/Antxr1/Cyp1b1/Postn/Mfap4/Eln/Fbln5/Cma1/Abi3bp/Mmp14/Prdx4/Olfml2b/Lox/Pmp22/Has1/Ier3ip1/P3h4/App/Foxc2/Adamts8/Col1a1/Mmp16/Adamts2/Col1a2/Ddr2/Myh11/Ctss/Sulf1/Tgfb2/Tnxb/Adamts12/Itgb3/Foxf1/Gpm6b/Itga8/Ltbp4/Tpsb2/Fbln1/Mmp2/Col10a1/Crispld2/Dmp1/Gfap/P4ha1/Egfl6/Nid1/Anxa2/B4galt1/Cflar/Acan/Ctsg/Ext1/Fgfr4/Ltbp3/Cav2/Col28a1/Col6a5/Dnajb6/Fbln2/Mmp21/Optc/Sfrp2/Col5a2/Loxl3/Nt…
GO:0045229	external encapsulating structure organization	305	0.147198	2.43017	0.000136909	0.053968	0.0496387	Lum/Dpt/Fn1/Antxr1/Cyp1b1/Postn/Mfap4/Eln/Fbln5/Cma1/Abi3bp/Mmp14/Prdx4/Olfml2b/Lox/Pmp22/Has1/Ier3ip1/P3h4/App/Foxc2/Adamts8/Col1a1/Mmp16/Adamts2/Col1a2/Ddr2/Myh11/Ctss/Sulf1/Tgfb2/Tnxb/Adamts12/Itgb3/Foxf1/Gpm6b/Itga8/Ltbp4/Tpsb2/Fbln1/Mmp2/Col10a1/Crispld2/Dmp1/Gfap/P4ha1/Egfl6/Nid1/Anxa2/B4galt1/Cflar/Acan/Ctsg/Ext1/Fgfr4/Ltbp3/Tgm3/Cav2/Col28a1/Col6a5/Dnajb6/Fbln2/Mmp21/Optc/Sfrp2/Col5a2/Lox…
GO:0001964	startle response	35	0.358778	2.43565	0.000352251	0.0662603	0.0609449	Nrg1/Kcna1/Slitrk6/Grid2/Slc6a3/Nrxn1/Drd2/Drd3/Dbn1/Kcnh1/Otof/Glrb/Aph1c/Npas3/Ucn/Grin3a/Penk/Ctnna2/Grin1/Grin2d/Pcdh15/Aph1b/Csmd1/Dvl1/Glra1/Pten/Bace1/Fabp7/Nlgn3/Npas1
GO:0060271	cilium assembly	313	0.150884	2.50398	1.82375e-05	0.0164319	0.0151138	Nme5/Mir449a/Alpk1/Bbs10/Pqbp1/Tbc1d7/Rp1/Meig1/Cfap20/Mir34c/Saxo1/Arl13b/Flna/Mir129-2/Bbs5/Ift20/Rsph4a/Mir34b/Rabl2/Ccdc96/Gas8/Akap4/Ccdc113/Cep83/Daw1/Ift43/Mir449b/Noto/Ccdc39/Cfap69/Arl13a/Cep250/Cep350/Cfap52/Dynll1/Exoc5/Gk2/Ift74/Parva/Tbc1d32/Bbs9/Ccdc13/Cfap221/Fam149b/Rab29/Adamts16/Atg5/Ccno/Cluap1/Dcdc2a/Dnaaf1/Nek1/Spag6l/Ssx2ip/Ahi1/Ak7/Cep19/Poc1b/Rab17/Ttc36/Zfp423/Cenpj/Cfap4…
GO:0020027	hemoglobin metabolic process	22	0.466161	2.50672	0.000188991	0.0613948	0.0564698	Alas2/Fech/Slc25a37/Cat/Snx3/Epb42/Inhba
GO:0044782	cilium organization	340	0.154161	2.64244	5.29389e-06	0.00556476	0.00511836	Nme5/Mir449a/Alpk1/Bbs10/Pqbp1/Tbc1d7/Rp1/Meig1/Cfap20/Mir34c/Saxo1/Arl13b/Flna/Mir129-2/Bbs5/Ift20/Rsph4a/Mir34b/Rabl2/Zic2/Ccdc96/Gas8/Ift27/Akap4/Ccdc113/Cep83/Daw1/Ift43/Mir449b/Noto/Ttc30b/Ccdc32/Ccdc39/Cfap69/Kifap3/Ropn1/Arl13a/Cep250/Cep350/Cfap52/Dynll1/Exoc5/Gk2/Ift74/Parva/Tbc1d32/Bbs9/Ccdc13/Cfap221/Fam149b/Rab29/Adamts16/Atg5/Ccno/Cluap1/Dcdc2a/Dnaaf1/Nek1/Spag6l/Ssx2ip/Ahi1/Ak7/Cep1…
GO:2001015	negative regulation of skeletal muscle cell differentiation	16	0.640678	2.94784	1.20571e-06	0.00197248	0.00181425	Mir669a-2/S100b/Mir669a-1/Mir669a-3/Mir669a-10/Mir669a-4/Mir669a-5/Mir669a-6/Mir669a-7/Mir669a-8/Mir669a-9
