# Supplementary material for: Maternal Genotype and Dietary Vitamin A Modify Aortic Arch Phenotypes in a Mouse Model of 22q11DS
Source: Int J Mol Sci. 2025 Oct 30;26(21):10595. doi: 10.3390/ijms262110595 (PMC12609214; doi:10.3390/ijms262110595)
Supplement: Supplementary file 1 [file ijms-26-10595-s001.zip › Supplementary data/GSEA_C6_top20bps_.xlsx]

## Sheet: Hoja1
TOP 20 BPs of C6: HRG2-AAD vs HRG2-Normal
ID	Description	setSize	enrichmentScore	NES	pvalue	p.adjust	qvalues	core_enrichment
GO:0009060	aerobic respiration	148	-0.503154	-5.71692	1e-10	1.34191e-08	1.02688e-08	Mdh1b/Slc25a33/Uqcrfs1/Bnip3/Coq7/Mtfr1l/Ndufa8/Ppif/Abcd1/Atp5k/Ndufa7/Adsl/Atp5j2/Dlat/Dnajc30/Coq9/Idh1/Arl2/Myc/Ndufaf1/Atp5c1/Atp7a/Cox10/Park7/Csl/Ndufs7/Akt1/Sdhaf2/Sirt3/Dlst/Ireb2/Suclg2/Ndufb8/Cox4i2/Ndufs8/Uqcrh/Atp5d/Ndufs6/1700066M21Rik/Ak4/Slc25a23/Ndufc2/Cox5a/Uqcc2/Fxn/Shmt2/Ndufv2/Atp5o/Coa6/Idh3a/Ndufs1/Cox7a2l/Mtch2/Sdhc/Dld/Fh1/Oxa1l/Pdha1/Hif1a/Atp5h/Ndufs3/Ndufv1/Dnajc15/Atp…
GO:0042773	ATP synthesis coupled electron transport	61	-0.548895	-4.47405	1e-10	1.34191e-08	1.02688e-08	Ndufb8/Cox4i2/Ndufs8/Uqcrh/Ndufs6/Ndufc2/Cox5a/Ndufv2/Coa6/Ndufs1/Mtch2/Sdhc/Dld/Ndufs3/Ndufv1/Dnajc15/Iscu/Ndufa12/Cox4i1/Uqcr10/ND2/Ndufs2/Uqcrb/Uqcrq/Cycs/Sdha/Sdhd/Ndufb9/Ndufv3/Ndufa10/Uqcrc1/Cyc1/Cox6a1/Ndufb6/Cox6a2/Cox5b
GO:0030239	myofibril assembly	68	-0.493107	-4.2409	1e-10	1.34191e-08	1.02688e-08	Acta1/Akap13/Lmod2/Myl9/Pgm5/Prox1/Lmod3/Smad4/Itgb1/Tpm1/Flnc/Mef2c/Fhod3/Nrap/Srf/Tcap/Csrp1/Myom2/Actc1/Cfl2/Mylk3/Cav3/Nebl/Mfn2/Mypn/Hdac2/Myl2/Casq2/Mef2a/Tmod1/Myoz2/Casq1/Xirp1/Klhl41/Csrp3/Actn2/Ldb3/Mybpc3/Myh6/Ttn
GO:0060048	cardiac muscle contraction	126	-0.390864	-4.20382	1e-10	1.34191e-08	1.02688e-08	P2rx4/Adrb1/Cacna1g/Cacna1h/Gsn/Akap9/Kcnh2/Snta1/Tmem38b/Dsg2/Scn2b/Calm1/Kcne1/Ppp1r13l/Agrn/Jup/Srsf1/Akap6/Kcnn2/Calm3/Ctnna3/Cacna1d/Cacnb2/Mtor/Atp1a2/Scn5a/Tpm1/Gata4/Cav1/Dmd/Sumo1/Cxcr4/Pkp2/Abcc9/Kcnq1/Rnf207/Atp1b1/Tmem38a/Cacna2d1/Tcap/Actc1/Kcnj5/Pik3ca/Cav3/Tnnc1/Vegfb/Myl2/Casq2/Dsp/Calm2/Myl3/Cacna1c/Atp1a1/Atp2a2/Pln/Csrp3/Slc8a1/Ryr2/Myh7/Tnni1/Fxyd1/Mybpc3/Myh6/Ttn
GO:1903311	regulation of mRNA metabolic process	270	-0.301115	-4.19969	1e-10	1.34191e-08	1.02688e-08	Rnf20/Samd4/Srsf4/Tirap/Zc3h12a/Ahcyl1/Celf5/Exosc9/Fam172a/Mov10/Safb2/Zfp64/Brf1/Ccnb1/Celf4/Cpsf6/Dcp1a/Dnd1/Hsf1/Khdrbs2/Mlh1/Ncbp2/Pnldc1/Upf1/Zbtb7a/Casc3/Dazap1/Nudt21/Prdx6/Slc39a5/Eif4a3/Gm21693/Meioc/Mir466l/Rbm7/Rbmxl1/Sfswap/Supt6/Traf2/Ccnt1/Dyrk1a/Paf1/Raver2/Tnrc6c/Angel2/E2f1/Khsrp/Mettl16/Rest/Secisbp2/Sltm/Supt5/Syncrip/Zc3h3/Carhsp1/Fmr1/Prdx6b/Samd4b/Snrpa/Srsf6/Acin1/Cacng7/C…
GO:0010257	NADH dehydrogenase complex assembly	49	-0.553704	-4.07651	1e-10	1.34191e-08	1.02688e-08	Ndufs7/Ndufaf5/Ndufb10/Ndufb8/Ndufc1/Ndufs8/Ndufs6/Ndufaf4/Ndufc2/Ndufa6/Nubpl/Bcs1l/Ndufa11/Ndufb5/Ndufs1/Tmem126a/Oxa1l/Ndufs3/Timm21/Ndufs4/Ndufa12/ND2/Ndufs2/Ndufa9/Ndufb11/Ndufb9/Ndufa2/Ndufa10/Ndufa3/Ndufa1/Ndufb7/Ndufb6
GO:0140694	non-membrane-bounded organelle assembly	347	-0.263841	-3.90876	1e-10	1.34191e-08	1.02688e-08	Ino80/Kifc1/Krt8/Mdn1/Mrps2/Mybl2/Pla2g4c/Plk4/Prkdc/Rpl10l/Rps14/Rps27l/Tmem159/Vil1/Cenpe/Dhx29/Rrp7a/Surf6/Cenph/Dhx30/Kifc5b/Mapk15/Mrpl20/mt-Rnr1/Nip7/2610002M06Rik/Bin2/C1qbp/Ccp110/Cenpt/Cep295/Mrps7/Myh10/Pibf1/Rps19/Rps28/Senp6/Wdr62/Zfyve1/Alms1/Bscl2/Ccsap/Cenpc1/Cenpk/Cep63/D7Ertd443e/Dbnl/Dicer1/Eif4enif1/Fbxo5/Flii/Kntc1/Krt19/Map10/Neb/Plk1/Racgap1/Sh3pxd2b/Spag5/Spice1/Cds1/Cflar/…
GO:0070252	actin-mediated cell contraction	96	-0.392965	-3.808	1e-10	1.34191e-08	1.02688e-08	Adrb1/Cacna1g/Cacna1h/Gsn/Pdpn/Akap9/Epdr1/Kcnh2/Snta1/Dsg2/Scn2b/Kcne1/Jup/Akap6/Kcnn2/Ctnna3/Cacna1d/Cacnb2/Atp1a2/Scn5a/Tpm1/Parva/Gata4/Cav1/Sumo1/Pkp2/Abcc9/Kcnq1/Rnf207/Cacna2d1/Rock1/Actc1/Kcnj5/Pik3ca/Cav3/Tnnc1/Casq2/Dsp/Cacna1c/Acta2/Atp1a1/Atp2a2/Pln/Myl6/Emp2/Ryr2/Myh7/Fxyd1/Myh6
GO:0048738	cardiac muscle tissue development	255	-0.27356	-3.76573	1e-10	1.34191e-08	1.02688e-08	Myocd/S1pr1/Agt/Alpk3/Hand2/Isl1/Prmt1/Rarb/Adrb1/Arid2/Efnb2/Mir133a-1/Ptcd2/Xirp2/Akap13/Apc/Foxh1/Mir1a-2/Sav1/Tbx18/Dsg2/Erbb4/Mapk1/Nr3c1/Vegfa/Prox1/Ppp1r13l/Akap6/Smad4/Bmp7/Heg1/Hey2/Myo18b/Speg/Yy1/Hdac3/Itgb1/Jarid2/Pdlim5/Mtor/Gja1/Jph2/Tgfb2/Tpm1/Angpt1/Cacybp/Gata4/Meis1/Lrp6/Ndufv2/Tomm70a/Pkp2/Ube4b/Tbx20/Bmpr1a/Acadm/Mef2c/Pten/Fhl2/Eng/Gata6/Fhod3/Nrap/Srf/Tcap/Asb2/Creb1/Cdc42/A…
GO:0006090	pyruvate metabolic process	112	-0.36086	-3.70951	3.36677e-10	3.93227e-08	3.0091e-08	Pgam1/Eif6/Me1/Pdk1/Ddit4/Dlat/Foxk1/Htr2a/Ldhc/App/Prkaa1/Psen1/Aldoart2/Arl2/Myc/Prkag3/Aldoc/Hk2/Git1/Tigar/Eno1b/Pgk1/Hk1/Pck2/Slc4a4/Ep300/Galt/Jmjd8/Pdk2/Pgam2/Pfkl/Foxk2/Prkag2/Insr/Pfkp/Slc4a1/Eno3/Entpd5/Mtch2/Tpi1/Dld/Gapdh/Pdha1/Aldoart1/Hif1a/Mpc1/Pdk4/Ldha/Mpi/Pdhb/Pfkm/Pkm/Aldoa/Ier3/Ncor1/Ogt/Ppargc1a/Gm3839/Gpi1/Ldhb/Prkaa2/Ogdh/Gm10358
GO:0006403	RNA localization	155	-0.318779	-3.69796	1e-10	1.34191e-08	1.02688e-08	Rae1/Ran/Ranbp17/Bicd2/Flot1/Nup43/Sec13/Wrap53/Zfp385a/Cpsf6/Hsf1/Ncbp2/Nup155/Nup37/Pabpn1/Znhit3/Aaas/Casc3/Cetn2/Gle1/Igf2bp2/Myo1c/Nup210/Nup85/Rftn1/Tomm20/Htt/Magohb/Nxt2/Supt6/Chtop/Dkc1/Mcm3ap/Xpot/Igf2bp3/Khsrp/Nup88/Zc3h3/Fmr1/Nup133/Nup160/Nup62cl/Znhit6/Iws1/Mrpl18/Nup188/Stau1/Ncbp1/Parn/Cct4/Ddx19b/Fyttd1/Alkbh5/Pom121/Cct2/Npm1/Nxt1/Xpo5/Lrpprc/Ncbp3/Nrde2/Parp11/Polr2d/Setd2/Ddx1…
GO:0010927	cellular component assembly involved in morphogenesis	114	-0.345764	-3.61055	6.283e-10	7.07622e-08	5.41495e-08	Acta1/Akap13/Gpc1/Lmod2/Myl9/Pafah1b1/Phldb2/Pgm5/Prox1/Lmod3/Smad4/Itgb1/Tmf1/Gnpat/Tpm1/Tbc1d20/Flnc/Mef2c/Epb41l3/Fhod3/Nrap/Srf/Tcap/Csrp1/Myom2/Actc1/Fig4/Cfl2/Mylk3/Cav3/Nebl/Agfg1/Mfn2/Mypn/Hdac2/Myl2/Casq2/Mef2a/Tmod1/Myoz2/Casq1/Xirp1/Klhl41/Csrp3/Actn2/Ldb3/Clasp1/Mybpc3/Myh6/Ttn
GO:0016570	histone modification	448	-0.221763	-3.52027	1e-10	1.34191e-08	1.02688e-08	Incenp/Jdp2/Mier2/Mta2/Phc1/Phf20/Prdm14/Prdm5/Prmt7/Rcor3/Rnf168/Rrp8/Sirt6/Taf6l/Uhrf1/Akap8l/Dtx3l/Eomes/Gfi1/Hlcs/Ing3/Kdm2a/Kdm4b/Kdm4d/Lmna/Lrrk2/Mbd3/Mthfr/Naa40/Pax5/Pcgf6/Pygo2/Ruvbl2/Sap30bp/Thap7/Zfp110/Ash2l/Asxl1/Atg7/Dydc1/Hr/Kdm1b/Mysm1/Ppm1f/Ppp1r1b/Prkcb/Taf5/Taf5l/Apbb1/Atxn7/Drd1/Hdac4/Rnf40/Rnf8/Taf1/Arid4b/Atm/Ctcfl/Cul4b/Hat1/Hdac1/Kat6a/Kat7/Kdm4c/Kdm6a/Nr1h4/Pax7/Pih1d1/Pi…
GO:0055006	cardiac cell development	106	-0.340723	-3.45204	3.17957e-09	2.77439e-07	2.12305e-07	Myocd/Agt/Alpk3/Isl1/Adrb1/Akap13/Tbx18/Nr3c1/Vegfa/Prox1/Akap6/Smad4/Hey2/Myo18b/Speg/Yy1/Pdlim5/Mtor/Smad6/Gata4/Tomm70a/Bmpr1a/Fhl2/Fhod3/Nrap/Srf/Tcap/Asb2/Actc1/Mylk3/Cav3/Nebl/Gsk3a/Gsk3b/Pbrm1/Lrrc10/Hdac2/Bves/Myl2/Mef2a/Alpk2/Popdc2/Sorbs2/Hnrnpu/Xirp1/Tbx5/Csrp3/Slc8a1/Actn2/Myh6/Ttn
GO:0016052	carbohydrate catabolic process	133	-0.312236	-3.41747	3.09817e-09	2.75214e-07	2.10602e-07	Gm2a/Neu4/Pgam1/Eif6/Galm/Ddit4/Foxk1/Htr2a/Neu1/App/Prkaa1/Psen1/Stbd1/Aldoart2/Arl2/Myc/Prkag3/Rb1cc1/Adrb1/Aldoc/Hk2/Git1/Tigar/Eno1b/Sord/Pgk1/Hk1/Slc4a4/Ep300/Galt/Idnk/Jmjd8/Pygl/Pgam2/Pfkl/Foxk2/Ppp1cb/Prkag2/Pygb/Insr/Pfkp/Slc4a1/Eno3/Entpd5/Mtch2/Tpi1/Gapdh/Aldoart1/Hif1a/Ldha/Mpi/Pfkm/Pkm/Aldoa/Ier3/Ncor1/Ogt/Ppargc1a/Gm3839/Gpi1/Ppp1r3c/Ppp1r3d/Ppp1ca/Prkaa2/Ogdh/Agl/Pygm/Gm10358
GO:0007051	spindle organization	165	-0.288901	-3.38611	1.63294e-09	1.58445e-07	1.21247e-07	Nin/Pibf1/Senp6/Wdr62/Ccsap/Dicer1/Fbxo5/Map10/Plk1/Racgap1/Rae1/Spag5/Spice1/Dlg1/Nuf2/Psrc1/Trim36/Tubgcp6/Wrap73/Bora/Ccnb1/Cep120/Cep72/Chd3/Efhc2/Mlh1/Myh9/Pcnt/Poc1a/Smc3/Tubgcp3/Vps4b/Aaas/Espl1/Fsd1/Stag1/Tubb1/Aurka/Ezr/Golga2/Haus7/Map9/Pkd1/Chmp1a/Mecp2/Stil/Tacc3/Ankrd53/Chek2/Chmp4c/Clasp2/Sac3d1/Tubgcp4/Ranbp1/Tubg2/Uvrag/Cep192/Eml1/Haus4/Plk2/Prc1/Dctn2/Cep97/Smc1a/Cdc20/Kif23/Kif…
GO:0048193	Golgi vesicle transport	261	-0.245199	-3.37729	2.56155e-10	3.16778e-08	2.42409e-08	Nrbp1/Nrbp2/Prkci/Rab7b/Rabep1/Ticam2/Yipf5/Bbs2/Bnip1/Gopc/Lman2l/Mppe1/Plpp3/Rab6b/Sec31b/Copg1/Exoc6/Gabarapl2/Golga2/Htt/Pkdcc/Preb/Rint1/Rnf139/Sec24a/Sec24b/Gbf1/Gga3/Gosr2/Klhl20/Llgl1/Sar1b/Snx3/Trappc12/Vamp4/Arf1/Copa/Dnm2/Exoc6b/Vps41/Zw10/Atp2c1/Copg2/Eps15/Insig1/Klhl12/Uvrag/Amn/Ap3d1/Cog7/Uso1/Yipf4/Ap1ar/Cog1/Golga5/Kif13a/Rer1/Arf5/Atp9b/Ccdc91/Copz2/Creb3l2/Golph3/Lmf1/Myo1b/Wip…
GO:0010498	proteasomal protein catabolic process	475	-0.20645	-3.35291	1e-10	1.34191e-08	1.02688e-08	Ankib1/Ascc3/Ate1/Bbs7/Birc2/Cul4b/Fbxl20/Gipc1/Gna12/Lamp3/Lrrc29/N4bp1/Nfe2l2/Nudt15/Os9/Pithd1/Prkcg/Psma8/Psmc4/Psmd6/Rchy1/Rmnd5b/Rnft1/Rybp/Spop/Spsb4/Tmem129/Ubxn6/Ascc2/Axin1/Ccdc47/Cd2ap/Ddb1/Fbxl15/Fbxl17/Fbxl6/Fbxo27/Foxred2/Kctd10/Klhl40/Map1a/Nhlrc3/Pbk/Plk1/Plk3/Psmb6/Rnf19b/Sec61b/Sel1l/Shh/Socs5/Znrf1/Amn1/Clu/Desi1/Dnajb14/Dnajb2/Edem1/Fbxl3/Klhl22/Nub1/Rnf41/Sel1l2/Arrb1/Fbxl18/…
GO:0044772	mitotic cell cycle phase transition	398	-0.216997	-3.3523	1e-10	1.34191e-08	1.02688e-08	Adamts1/Aven/Brcc3/Bub1b/Cdk5rap2/Cit/Cks2/Ctdspl/Dact1/Donson/Fhl1/Fhl4/Lats2/Lsm10/Mepce/Ppp2r3d/Pten/Rps6/Zfp36l2/Zfyve19/Anapc7/Cdk14/Cdk15/Fbxl12/Gigyf2/Lzts1/Nacc2/Nsmce2/Pidd1/Rcc1/Tert/Tmod3/Tpd52l1/Wnt10b/Xpc/Anapc15/Brsk1/Ccng2/Cdc7/Cradd/Ino80/Mad1l1/Nabp1/Npm2/Prkdc/Rad51b/Rps27l/Spdl1/Trim39/Ttk/Apex1/Bcl2/Bid/Cacul1/Cdc14a/Cdkn1a/Cdkn2b/Cdt1/Cenpe/E2f3/Eps8/Id4/Kcna5/Mblac1/Pbx1/App…
GO:2000112	regulation of cellular macromolecule biosynthetic process	430	-0.200731	-3.18839	2.96334e-10	3.52638e-08	2.6985e-08	Habp4/Igf2bp3/Il15/Khsrp/Mettl16/Mir448/Nolc1/Pask/Pomt2/Ppp1r15b/Rpl5/Secisbp2/Syncrip/Bank1/Eif2s1/Eif6/Fmr1/Plxnb2/Pml/Samd4b/Taco1/Cpeb3/Exosc8/Pa2g4/Per1/Ppp1r3a/Zcchc4/App/Chp1/Gspt1/Ncbp1/Nck1/Pan3/Parn/Rab3gap2/Secisbp2l/Ulk1/Akt2/Nanos2/Prmt1/Rb1cc1/Atg13/Eif2ak1/Hnrnpd/Rbm4/Rbm4/Ybx2/Itm2a/Mir1a-2/Noct/Npm1/Pan2/Patl1/Rbm3/Akt1/Dbi/Eif4ebp2/Lrpprc/Mapk1/Mettl18/Polr2d/Rabl3/Tob1/Ireb2/N…
