# Supplementary material for: Maternal Genotype and Dietary Vitamin A Modify Aortic Arch Phenotypes in a Mouse Model of 22q11DS
Source: Int J Mol Sci. 2025 Oct 30;26(21):10595. doi: 10.3390/ijms262110595 (PMC12609214; doi:10.3390/ijms262110595)
Supplement: Supplementary file 1 [file ijms-26-10595-s001.zip › Supplementary data/GSEA_C2_allbps_.xlsx]

## Sheet: Sheet1
All BPs of C2: HRG2-AAD vs non-HRG
ID	Description	setSize	enrichmentScore	NES	pvalue	p.adjust	qvalues	core_enrichment
GO:0006091	generation of precursor metabolites and energy	402	-0.267551	-4.57655	2.12355e-08	0.000133932	0.000123188	Inpp5k/Jmjd8/Mtfr1l/Adsl/Coq9/Cox10/Cox4i2/Hif1a/Hmgcl/Insr/ND6/Ndufs6/Ogt/Csl/Gnpda1/Lyrm7/Pfkp/Ppif/Sdhc/Slc25a12/Suclg1/Bloc1s1/Cox4i1/Git1/Ndufa4/Coq7/Galt/Pfkl/Prlh/Slc4a4/Taco1/Aldoart1/Dlat/G6pc/Hk1/Sucla2/Arl2/Mc4r/Myc/Akt1/Atp5d/Mrps36/Shmt2/Atp5j2/Cycs/Hmgcs2/Ndufb8/Ugp2/Cox7a1/Fh1/Pum2/Chchd4/Mpi/Ncor1/Pgam2/Phkb/Tigar/Dlst/Etfa/Phb2/Pygb/Oxct2a/Cox5a/Mtor/Pygl/Sdhb/Slc25a13/Irs2/Prkag…
GO:0048839	inner ear development	208	0.20912	3.03391	6.24866e-07	0.00197051	0.00181244	Igfbp7/Fat4/Cytl1/Epha4/Maf/Tgfb2/Gabrb3/Itga8/Tomt/Gabrb2/Frzb/Slitrk6/Fgfr2/Ift20/Sobp/Gabra5/Prrx1/Hes1/Ift27/Jag1/Atoh1/Bmper/Fgfr1/Tprn/Bcr/Sox2/Ccm2/Cdh1/Cebpa/Hesx1/Insig2/Prox1/Prrx2/Atp8b1/Dll1/Mafb/Atg5/Bmp4/Duox2/Otx2/Tsku/Ahi1/Cebpd/Cthrc1/Dlx5/Fgf3/Foxi1/Fzd2/Lrig1/Tifab/Aldh1a3/Atp2b2/Bdnf/Clrn1/Col11a1/Cxcl14/Ephb2/Fzd3/Hoxa1/Lrig3/Nr4a3/Pax2/Ror2/Sdc4/Shh/Sox9/Ttc8/Bmp2/Chrna9/Dch…
GO:0015980	energy derivation by oxidation of organic compounds	286	-0.307122	-4.70397	1.25098e-06	0.00197248	0.00181425	Slc37a4/Stbd1/1700066M21Rik/Apoc3/Fxn/Phka1/Rhoa/Uqcrh/Gbe1/Immp2l/Irs1/Ndufs7/Ppp1r3e/Prkag3/Inpp5k/Mtfr1l/Adsl/Coq9/Cox10/Cox4i2/Hif1a/Insr/ND6/Ndufs6/Csl/Lyrm7/Ppif/Sdhc/Slc25a12/Suclg1/Bloc1s1/Cox4i1/Coq7/Prlh/Dlat/G6pc/Sucla2/Arl2/Mc4r/Myc/Akt1/Atp5d/Mrps36/Shmt2/Atp5j2/Cycs/Ndufb8/Ugp2/Cox7a1/Fh1/Pum2/Chchd4/Phkb/Tigar/Dlst/Etfa/Pygb/Cox5a/Mtor/Pygl/Sdhb/Slc25a13/Irs2/Prkag2/Uqcr10/Oxa1l/Ld…
GO:2001015	negative regulation of skeletal muscle cell differentiation	16	0.640678	2.94784	1.20571e-06	0.00197248	0.00181425	Mir669a-2/S100b/Mir669a-1/Mir669a-3/Mir669a-10/Mir669a-4/Mir669a-5/Mir669a-6/Mir669a-7/Mir669a-8/Mir669a-9
GO:0043583	ear development	240	0.186108	2.85758	2.08858e-06	0.00263454	0.00242319	Igfbp7/Fat4/Cytl1/Epha4/Hoxa2/Maf/Osr1/Tgfb2/Enpp1/Gabrb3/Itga8/Tomt/Gabrb2/Frzb/Rpl38/Slitrk6/Fgfr2/Ift20/Sobp/Gabra5/Prrx1/Gjb6/Hes1/Ift27/Jag1/Six2/Atoh1/Bmper/Ednra/Fgfr1/Tprn/Bcr/Sox2/Bcl2/Ccm2/Cdh1/Cebpa/Edn1/Hesx1/Insig2/Prox1/Prrx2/Atp8b1/Dll1/Mafb/Atg5/Bmp4/Duox2/Osr2/Otx2/Spag6l/Tsku/Ahi1/Cebpd/Cthrc1/Dlx5/Fgf3/Foxi1/Fzd2/Lrig1/Rdh10/Tifab/Aldh1a3/Atp2b2/Bdnf/Clrn1/Col11a1/Cxcl14/Ephb2/…
GO:0044782	cilium organization	340	0.154161	2.64244	5.29389e-06	0.00556476	0.00511836	Nme5/Mir449a/Alpk1/Bbs10/Pqbp1/Tbc1d7/Rp1/Meig1/Cfap20/Mir34c/Saxo1/Arl13b/Flna/Mir129-2/Bbs5/Ift20/Rsph4a/Mir34b/Rabl2/Zic2/Ccdc96/Gas8/Ift27/Akap4/Ccdc113/Cep83/Daw1/Ift43/Mir449b/Noto/Ttc30b/Ccdc32/Ccdc39/Cfap69/Kifap3/Ropn1/Arl13a/Cep250/Cep350/Cfap52/Dynll1/Exoc5/Gk2/Ift74/Parva/Tbc1d32/Bbs9/Ccdc13/Cfap221/Fam149b/Rab29/Adamts16/Atg5/Ccno/Cluap1/Dcdc2a/Dnaaf1/Nek1/Spag6l/Ssx2ip/Ahi1/Ak7/Cep1…
GO:0060271	cilium assembly	313	0.150884	2.50398	1.82375e-05	0.0164319	0.0151138	Nme5/Mir449a/Alpk1/Bbs10/Pqbp1/Tbc1d7/Rp1/Meig1/Cfap20/Mir34c/Saxo1/Arl13b/Flna/Mir129-2/Bbs5/Ift20/Rsph4a/Mir34b/Rabl2/Ccdc96/Gas8/Akap4/Ccdc113/Cep83/Daw1/Ift43/Mir449b/Noto/Ccdc39/Cfap69/Arl13a/Cep250/Cep350/Cfap52/Dynll1/Exoc5/Gk2/Ift74/Parva/Tbc1d32/Bbs9/Ccdc13/Cfap221/Fam149b/Rab29/Adamts16/Atg5/Ccno/Cluap1/Dcdc2a/Dnaaf1/Nek1/Spag6l/Ssx2ip/Ahi1/Ak7/Cep19/Poc1b/Rab17/Ttc36/Zfp423/Cenpj/Cfap4…
GO:0006349	regulation of gene expression by genomic imprinting	20	-0.824119	-4.112	2.66004e-05	0.0209711	0.0192888	Kcnq1/Gsk3a/Xist
GO:0006120	mitochondrial electron transport, NADH to ubiquinone	26	-0.499316	-2.914	3.06229e-05	0.0214598	0.0197383	ND3/Ndufs8/Ndufa8/Park7/Ndufs7/Coq9/ND6/Ndufs6/Ndufb8/Ndufs3/Ndufb6/Ndufs1/Dld/Dnajc15/Ndufv1/Ndufv2/Ndufs2/Ndufa10/ND2
GO:0006103	2-oxoglutarate metabolic process	16	-0.656466	-3.03099	3.44876e-05	0.0217513	0.0200065	Phyh/Mrps36/Dlst/Dld/Idh3b/Adhfe1/Idh3a/Got1/Ogdh/Got2/Idh3g
GO:0002683	negative regulation of immune system process	422	0.129465	2.37541	4.41202e-05	0.0252969	0.0232676	Cd24a/Scgb1a1/Thbs1/Gpx1/Adipoq/Pde5a/Sfrp1/Lrrc17/Dusp3/Cr2/Dusp10/Gal/Tgfb3/Cd200/Fbn1/Tnfaip8l2/Gnrh1/Lgals9/Ccl2/Fcer1g/Ifng/Slfn1/Tgfb2/Peli1/Cx3cr1/Il2/Zc3h12d/Cd44/Cd47/Foxf1/Zfp35/Cd55/Cd59b/Lilrb4a/Sftpd/Cd84/Gpr137b/Prdx2/Ppp3cb/Psmb4/Ptpn2/Apoa1/Elf1/Spi1/Tigit/Fstl3/Gpr55/Nbl1/Oas1a/Pglyrp4/Trib1/Ahr/Ctsg/Cxcl12/Fas/Lax1/Socs1/Anxa1/Cr1l/Dhx58/Tbc1d10c/Tmbim6/Zbtb7b/Ccr2/Fcgr2b/Il10/I…
GO:0060706	cell differentiation involved in embryonic placenta development	33	-0.739489	-4.77876	6.51629e-05	0.0342485	0.0315011	Akt1/Cts8/Xist
GO:0010880	regulation of release of sequestered calcium ion into cytosol by sarcoplasmic reticulum	22	-0.500873	-2.66432	0.000102876	0.0482995	0.0444249	Casq1/Chd7/Ank2/Tmem38b/Mettl21c/Trdn/Gstm7/Dhrs7c/Dmd/Tmem38a/Casq2/Slc8a1/Pln/Ryr2
GO:0043062	extracellular structure organization	304	0.146609	2.41531	0.000107213	0.0482995	0.0444249	Lum/Dpt/Fn1/Antxr1/Cyp1b1/Postn/Mfap4/Eln/Fbln5/Cma1/Abi3bp/Mmp14/Prdx4/Olfml2b/Lox/Pmp22/Has1/Ier3ip1/P3h4/App/Foxc2/Adamts8/Col1a1/Mmp16/Adamts2/Col1a2/Ddr2/Myh11/Ctss/Sulf1/Tgfb2/Tnxb/Adamts12/Itgb3/Foxf1/Gpm6b/Itga8/Ltbp4/Tpsb2/Fbln1/Mmp2/Col10a1/Crispld2/Dmp1/Gfap/P4ha1/Egfl6/Nid1/Anxa2/B4galt1/Cflar/Acan/Ctsg/Ext1/Fgfr4/Ltbp3/Cav2/Col28a1/Col6a5/Dnajb6/Fbln2/Mmp21/Optc/Sfrp2/Col5a2/Loxl3/Nt…
GO:0045229	external encapsulating structure organization	305	0.147198	2.43017	0.000136909	0.053968	0.0496387	Lum/Dpt/Fn1/Antxr1/Cyp1b1/Postn/Mfap4/Eln/Fbln5/Cma1/Abi3bp/Mmp14/Prdx4/Olfml2b/Lox/Pmp22/Has1/Ier3ip1/P3h4/App/Foxc2/Adamts8/Col1a1/Mmp16/Adamts2/Col1a2/Ddr2/Myh11/Ctss/Sulf1/Tgfb2/Tnxb/Adamts12/Itgb3/Foxf1/Gpm6b/Itga8/Ltbp4/Tpsb2/Fbln1/Mmp2/Col10a1/Crispld2/Dmp1/Gfap/P4ha1/Egfl6/Nid1/Anxa2/B4galt1/Cflar/Acan/Ctsg/Ext1/Fgfr4/Ltbp3/Tgm3/Cav2/Col28a1/Col6a5/Dnajb6/Fbln2/Mmp21/Optc/Sfrp2/Col5a2/Lox…
GO:0030198	extracellular matrix organization	303	0.146082	2.41283	0.000133342	0.053968	0.0496387	Lum/Dpt/Fn1/Antxr1/Cyp1b1/Postn/Mfap4/Eln/Fbln5/Cma1/Abi3bp/Mmp14/Prdx4/Olfml2b/Lox/Pmp22/Has1/Ier3ip1/P3h4/App/Foxc2/Adamts8/Col1a1/Mmp16/Adamts2/Col1a2/Ddr2/Myh11/Ctss/Sulf1/Tgfb2/Tnxb/Adamts12/Itgb3/Foxf1/Gpm6b/Itga8/Ltbp4/Tpsb2/Fbln1/Mmp2/Col10a1/Crispld2/Dmp1/Gfap/P4ha1/Egfl6/Nid1/Anxa2/B4galt1/Cflar/Acan/Ctsg/Ext1/Fgfr4/Ltbp3/Cav2/Col28a1/Col6a5/Dnajb6/Fbln2/Mmp21/Optc/Sfrp2/Col5a2/Loxl3/Nt…
GO:0007549	dosage compensation	35	-0.724639	-4.81974	0.000204422	0.0613948	0.0564698	Hnrnpu/Xist
GO:0009048	dosage compensation by inactivation of X chromosome	35	-0.724639	-4.81974	0.000204422	0.0613948	0.0564698	Hnrnpu/Xist
GO:0030199	collagen fibril organization	57	0.333411	2.86283	0.000188199	0.0613948	0.0564698	Lum/Dpt/Cyp1b1/Lox/P3h4/Foxc2/Col1a1/Adamts2/Col1a2/Ddr2/Tgfb2/Tnxb/Adamts12/P4ha1/Anxa2/Acan/Ext1/Optc/Sfrp2/Col5a2/Loxl3/Col14a1/Fkbp10/Rb1/Foxc1/Loxl1/Col11a2/Col3a1/Mia3
GO:0020027	hemoglobin metabolic process	22	0.466161	2.50672	0.000188991	0.0613948	0.0564698	Alas2/Fech/Slc25a37/Cat/Snx3/Epb42/Inhba
GO:0070203	regulation of establishment of protein localization to telomere	10	-0.64834	-2.40961	0.000189695	0.0613948	0.0564698	Cct5/Cct8/Cct3/Tcp1/Cct4/Cct7/Dkc1/Cct2/Terf1
GO:0042472	inner ear morphogenesis	117	0.213034	2.47426	0.000223293	0.064014	0.0588788	Itga8/Frzb/Slitrk6/Fgfr2/Sobp/Prrx1/Atoh1/Fgfr1/Tprn/Bcr/Sox2/Hesx1/Insig2/Prrx2/Dll1/Mafb/Otx2/Cthrc1/Dlx5/Fgf3/Foxi1/Fzd2/Lrig1/Tifab/Aldh1a3/Atp2b2/Clrn1/Col11a1/Ephb2/Fzd3/Hoxa1/Lrig3/Nr4a3/Pax2/Ror2/Sox9/Chrna9/Kcnq4/Myo6/Foxg1/Hpn/Myo3b/Ptprq/Clic5/Pcdh15/Ptk7/Stox1/Vangl2/Wnt1/Abr/Chrna10/Dlx6/Dvl1/Ntn1/Tfap2a/Eya1/Pax8/Pls1/Scrib/Tbx3/Whrn/Gfi1/Grhl3/Hmx3/Otop1/Triobp/Gata2/Gli2/Grxcr2/Hm…
GO:0006099	tricarboxylic acid cycle	33	-0.617952	-3.99336	0.000307472	0.0651954	0.0599654	Csl/Sdhc/Suclg1/Dlat/Sucla2/Mrps36/Fh1/Dlst/Sdhb/Cs/Idh3b/Suclg2/Pdhb/Mdh1/Pdha1/Mdh2/Idh3a/Sdha/Ogdh/Idh2/Sdhd/Aco2/Idh3g
GO:1903115	regulation of actin filament-based movement	44	-0.418194	-3.04944	0.000307849	0.0651954	0.0599654	Dsc2/Jup/Ank2/Tnnt2/Kcnj2/Atp1a1/Cacna1h/Cav3/Fgf13/Dsg2/Akap6/Acta2/Atp2a2/Pkp2/Scn5a/Casq2/Ctnna3/Dsp/Tnnc1/Fxyd1/Pln/Cacna1c/Ryr2
GO:0086005	ventricular cardiac muscle cell action potential	28	-0.494054	-2.96118	0.000288651	0.0651954	0.0599654	Dsc2/Jup/Ank2/Kcnh2/Cav3/Kcne2/Snta1/Kcne1/Dsg2/Pkp2/Scn5a/Rnf207/Kcnq1/Ctnna3/Dsp/Cacna1c/Ryr2
GO:0014808	release of sequestered calcium ion into cytosol by sarcoplasmic reticulum	24	-0.455621	-2.54849	0.000263353	0.0651954	0.0599654	Casq1/Chd7/Ank2/Tmem38b/Mettl21c/Trdn/Gstm7/Dhrs7c/Dmd/Tmem38a/Casq2/Slc8a1/Pln/Ryr2
GO:0031365	N-terminal protein amino acid modification	26	-0.434759	-2.53725	0.00029113	0.0651954	0.0599654	Naa50/Hhatl/Naa10/Naa25/Naa60/Mettl11b/Nmt2/Ntmt1/Naa11/Naa40/Ppm1a/Naa35/Metap2/Naa30/Sox4/Crebbp/Nmt1/Naa15
GO:1903514	release of sequestered calcium ion into cytosol by endoplasmic reticulum	25	-0.434776	-2.48163	0.000254789	0.0651954	0.0599654	Casq1/Chd7/Ank2/Tmem38b/Mettl21c/Trdn/Gstm7/Dhrs7c/Dmd/Tmem38a/Casq2/Slc8a1/Pln/Ryr2
GO:0050866	negative regulation of cell activation	211	0.164676	2.41081	0.00031011	0.0651954	0.0599654	Cd24a/Scgb1a1/Pde5a/Sfrp1/Dusp3/Gal/Cd200/Ptger3/Tnfaip8l2/Gnrh1/Lgals9/Slfn1/Peli1/Il2/Zc3h12d/Cd44/Foxf1/Zfp35/Lilrb4a/Alox12/Sftpd/Cd84/Prdx2/Ptpn2/Spi1/Tigit/Cd9/Pglyrp4/Ctsg/Fas/Lax1/Socs1/Anxa1/Gclc/Serpine2/Tbc1d10c/Zbtb7b/Ccr2/Fcgr2b/Il10/Ildr2/Loxl3/Pawr/Bcr/Ctla4/Gpnmb/Prkg1/Syt11/Axl/Btk/Btn2a2/Clnk/Samsn1/Bmp4/Bpi/Gimap3/Id2/Smad7/Blk/Dlg5/Flt3/Laptm5/Tnfrsf14/Apoe/Fgl1/Ifnb1/Nr1h3/Pt…
GO:0002695	negative regulation of leukocyte activation	190	0.169972	2.34865	0.000272804	0.0651954	0.0599654	Cd24a/Scgb1a1/Pde5a/Sfrp1/Dusp3/Gal/Cd200/Tnfaip8l2/Gnrh1/Lgals9/Slfn1/Peli1/Il2/Zc3h12d/Cd44/Foxf1/Zfp35/Lilrb4a/Sftpd/Cd84/Prdx2/Ptpn2/Spi1/Tigit/Pglyrp4/Ctsg/Fas/Lax1/Socs1/Anxa1/Tbc1d10c/Zbtb7b/Ccr2/Fcgr2b/Il10/Ildr2/Loxl3/Pawr/Bcr/Ctla4/Gpnmb/Syt11/Axl/Btk/Btn2a2/Clnk/Samsn1/Bmp4/Bpi/Gimap3/Id2/Smad7/Blk/Dlg5/Flt3/Laptm5/Tnfrsf14/Fgl1/Ifnb1/Nr1h3/Ptpn22/Sdc4/Shh/Tff2/Thoc1/Tyro3/Atm/Cd274/Fb…
GO:0001964	startle response	35	0.358778	2.43565	0.000352251	0.0662603	0.0609449	Nrg1/Kcna1/Slitrk6/Grid2/Slc6a3/Nrxn1/Drd2/Drd3/Dbn1/Kcnh1/Otof/Glrb/Aph1c/Npas3/Ucn/Grin3a/Penk/Ctnna2/Grin1/Grin2d/Pcdh15/Aph1b/Csmd1/Dvl1/Glra1/Pten/Bace1/Fabp7/Nlgn3/Npas1
GO:0042471	ear morphogenesis	140	0.196118	2.43082	0.000361498	0.0662603	0.0609449	Hoxa2/Osr1/Enpp1/Itga8/Frzb/Rpl38/Slitrk6/Fgfr2/Sobp/Prrx1/Gjb6/Six2/Atoh1/Ednra/Fgfr1/Tprn/Bcr/Sox2/Edn1/Hesx1/Insig2/Prrx2/Dll1/Mafb/Osr2/Otx2/Cthrc1/Dlx5/Fgf3/Foxi1/Fzd2/Lrig1/Tifab/Aldh1a3/Atp2b2/Clrn1/Col11a1/Ephb2/Fzd3/Hoxa1/Lrig3/Msx1/Nr4a3/Pax2/Ror2/Sox9/Chrna9/Kcnq4/Myo6/Foxg1/Hpn/Myo3b/Ptprq/Clic5/Nog/Pcdh15/Ptk7/Stox1/Vangl2/Wnt1/Abr/Chrna10/Dlx6/Dvl1/Ntn1/Tfap2a/Wdr19/Eya1/Nkx3-2/Pax8…
GO:0045667	regulation of osteoblast differentiation	146	0.192431	2.42379	0.000358222	0.0662603	0.0609449	Mir188/Il6st/Areg/Igfbp5/Sfrp1/Hoxa2/Fbn2/Ddr2/Fgf2/Mir133a-1/Mir30c-2/Nppc/Twist2/Dlk1/Fgf23/Gdf10/Twist1/Hemgn/Smad5/Ahr/Bmp6/Bmpr2/Jag1/Nell1/Sfrp2/Fgfr1/Mir204/Zfp932/Fermt2/Fndc3b/Ski/Sox2/Tnfaip6/Cebpa/Mir135a-1/Ptch1/Crim1/Gli1/Mir137/Msx2/Bmp4/Clic1/Gdpd2/Id2/Mir338/Nbr1/Cebpd/Cthrc1/Dlx5/Fbxo5/Mir205/Bmpr1b/Lmna/Sox9/Bmp2/Gli3/Hdac4/Hdac8/Hey1/Jund/Mir133a-2/Scube3/Smoc1/Tnn/Trp63/Zfp932…
GO:0090596	sensory organ morphogenesis	306	0.137509	2.26529	0.000367704	0.0662603	0.0609449	Ptn/Mfap5/Hoxa2/Man2a1/Osr1/Fgf2/Rp1/Enpp1/Itga8/Lrp6/Frzb/Rpl38/Slitrk6/Fgfr2/Gnat2/Mfap2/Sobp/Twist1/Hipk1/Prrx1/Rbp4/Frs2/Gjb6/Jag1/Nr2e3/Pitx2/Six2/Atoh1/Col5a2/Ednra/Fgfr1/Tprn/Bcr/Col8a1/Grk1/Ski/Sox2/Sox8/Sp1/Bcl2/Edn1/Foxf2/Hesx1/Insig2/Prkci/Prox1/Prrx2/Dll1/Dscam/Mafb/Tenm3/Bmp4/Cdon/Osr2/Otx2/Tsku/Tulp1/Ahi1/Bhlhe23/Cthrc1/Dlx5/Fgf3/Foxi1/Fzd2/Ikzf1/Lrig1/Thrb/Tifab/Aldh1a3/Atp2b2/Bax/…
GO:0003002	regionalization	371	0.120959	2.14141	0.000353094	0.0662603	0.0609449	Abi1/Sfrp1/Hoxa2/Ascl1/Foxc2/Ntf5/Btg2/Osr1/Fgf2/Cer1/Dmrta2/Hoxa6/Grem2/Sema3c/Foxf1/Hoxa5/Hoxa3/Hoxc8/Lrp6/Arl13b/Dkk1/Fgfr2/Wnt3/Hipk1/Nbl1/En1/Ext1/Fgfr4/Hoxd8/Senp2/Bmpr2/Eed/Foxa2/Frs2/Hes1/Lefty1/Pitx2/Sfrp2/Six2/Ednra/Fgfr1/Noto/Pgap1/Cdx1/Hhip/Hnf1b/Ski/Ar/Chsy1/Dlx2/Edn1/Foxc1/Irx3/Pkd1l1/Ptch1/Tbc1d32/Dbx1/Dll1/Gdf3/Gli1/Mafb/Msx2/Pds5a/Alx1/Bmp4/C1qa/Cdon/Cluap1/Dnaaf1/Emx1/Otx2/Bmp1/…
GO:0006734	NADH metabolic process	31	-0.419751	-2.62923	0.000447165	0.0762235	0.0701089	Pfkp/Pfkl/Hk1/Tigar/Dlst/Ldha/Eno1b/Vcp/Idh3b/Mdh1/Gpi1/Mdh2/Idh3a/Pfkm/Idh3g
GO:0006086	acetyl-CoA biosynthetic process from pyruvate	12	-0.582168	-2.35268	0.000441298	0.0762235	0.0701089	Mpc1/Pdk3/Dlat/Pdk4/Pdk1/Pdk2/Dld/Pdhb/Pdha1
GO:0035082	axoneme assembly	71	0.265214	2.54542	0.000516484	0.0857228	0.0788461	Rp1/Meig1/Rsph4a/Gas8/Daw1/Ccdc39/Cfap69/Tbc1d32/Cluap1/Dnaaf1/Spag6l/Ak7/Cfap43/Cfap44/Fsip2/Iqcg/Tbc1d21/Ccdc63/Dcx/Dnaaf3/Dnah17/Dnah7a/Drc7/Neurl1a/Armc2/Cep131/Dnajb13/Lrrc49/Tpgs1/Ttc12/Dnah1/Drc1/Rsph1/Bbs2/Cfap206/Cfap58/Dnaaf5/Dnah5/Spag17/Tekt2/Dnah7b/Dnal1/Hydin/Ift88/Mns1/Rsph6a/Spef2/Dnah2/Ulk4/Lrrc6/Rp1l1/Rsph9/Spag1/Ttc26/Ccdc65/Dnah7c/Dnah8/Cc2d2a/Spag16/Ttll1/Ube2b/Zmynd10/Ccdc40
GO:0086004	regulation of cardiac muscle cell contraction	36	-0.456398	-3.0815	0.000547553	0.0883678	0.0812789	Sumo1/Dsc2/Jup/Ank2/Kcnj2/Atp1a1/Cacna1h/Cav3/Fgf13/Dsg2/Akap6/Atp2a2/Pkp2/Scn5a/Casq2/Ctnna3/Dsp/Fxyd1/Pln/Cacna1c/Ryr2
GO:0007224	smoothened signaling pathway	151	0.186412	2.36618	0.000560443	0.0883678	0.0812789	Sfrp1/Rora/Boc/Enpp1/Foxf1/Arl13b/Fgfr2/Ift20/Ptchd1/Hipk1/Ext1/Prrx1/Actrt1/Foxa2/Gas8/Hes1/Ift27/Serpine2/Hhip/Rb1/Chsy1/Prrx2/Ptch1/Sall1/Shox2/Tbc1d32/Gli1/Wnt9a/Cdon/Cluap1/Dcdc2a/Sall3/Cdk20/Dlg5/Zfp423/Cenpj/Gpc2/Gpc3/Herc4/Ift57/Kctd11/Ptpdc1/Ror2/Shh/Gli3/Gpr37l1/Ift80/Scube3/Evc2/Fbxl17/Fgfr3/Kif7/Map3k10/Nog/Rfx4/B9d1/Bbs7/Evc/Pax6/Ptch2/Rora/Runx2/Tctn2/Ttc21b/Wdr19/Armc9/Chrd/Foxa1/I…
GO:0002026	regulation of the force of heart contraction	28	-0.423206	-2.53654	0.000589009	0.0888704	0.0817412	Prkca/Atp1a1/Csrp3/Atp2a2/Atp2b4/Slc8a1/Myl3/Myl2/Pln/Myh7/Myh6/Ryr2
GO:0098911	regulation of ventricular cardiac muscle cell action potential	12	-0.576311	-2.32901	0.000598587	0.0888704	0.0817412	Dsc2/Jup/Dsg2/Pkp2/Ctnna3/Dsp/Cacna1c/Ryr2
GO:0042541	hemoglobin biosynthetic process	16	0.501654	2.30817	0.000605902	0.0888704	0.0817412	Alas2/Fech/Slc25a37/Snx3/Inhba
GO:0007512	adult heart development	16	-0.494248	-2.28201	0.000630485	0.0903742	0.0831244	Chd7/Tcap/Mnat1/Bmp10/Gja1/Aplnr/Myh7/Myh6/Ttn
GO:0019236	response to pheromone	102	0.221876	2.44937	0.000646921	0.0904435	0.0831882	Vmn1r185/Vmn1r199/Vmn1r35/Vmn1r54/Vmn1r188/Vmn1r227/V1ra8/Vmn1r47/Vmn1r212/Vmn1r38/Vmn1r66/Vmn1r7/Vmn1r19/Vmn1r192/Vmn1r48/Vmn1r52/Vmn1r89/Vmn1r36/Vmn1r4/Gng8/Vmn1r37/Vmn1r216/Vmn1r230/Vmn1r18/Vmn1r208/Vmn1r53/Vmn1r189/Vmn1r206/Vmn1r22/Vmn1r45/Vmn1r73/Vmn1r198/Vmn1r202/Vmn1r211/Vmn1r217/Vmn1r30/Vmn1r50/Vmn1r83/Vmn1r193/Vmn1r237/Vmn1r26/Vmn1r195/Vmn1r226/Vmn1r231/Vmn1r236/Vmn1r196/Vmn1r23/Vmn1r32/…
GO:0001522	pseudouridine synthesis	18	-0.474751	-2.29531	0.000659648	0.0904435	0.0831882	Rpusd3/Gar1/Pus7l/Pus7/Rpusd2/Pusl1/Rpusd1/Naf1/Trub2/Trub1/Nhp2/Pus10/Tsr3/Dkc1/Rpusd4/Pus3/Nop10
GO:0086091	regulation of heart rate by cardiac conduction	37	-0.365846	-2.48425	0.000755827	0.0972923	0.0894875	Dsc2/Jup/Ank2/Kcnh2/Kcnj2/Kcne2/Rbfox2/Kcnj5/Kcne1/Dsg2/Cacnb2/Cacna2d1/Pkp2/Scn5a/Kcnq1/Ctnna3/Dsp/Cacna1c
GO:0061684	chaperone-mediated autophagy	10	0.61182	2.31108	0.000745012	0.0972923	0.0894875	Snca/Synpo2/Bag3/Clu/Gfap/Ctsa/Lamp2/Atg5
GO:0086013	membrane repolarization during cardiac muscle cell action potential	12	-0.569613	-2.30194	0.000755878	0.0972923	0.0894875	Kcnh2/Kcnj2/Kcne2/Kcnn2/Kcnj5/Kcne1/Rnf207/Kcnq1
GO:0003341	cilium movement	187	0.161323	2.21577	0.000774155	0.0976519	0.0898182	Nme5/Ly6k/Slirp/Spem1/Pldi/Anxa5/Enkur/Meig1/Tppp2/Cfap20/Catsper1/Rsph4a/Rabl2/Tacr1/Nsun7/Gas8/Tac2/Akap4/Daw1/Tssk4/Ccdc39/Cfap69/Pgk2/Ropn1/Tac4/Tnp2/Cfap52/Gk2/Cfap221/Nek10/Tac1/Dnaaf1/Iqcf1/Spag6l/Ttll9/Ak7/Lztfl1/Rgn/Spata33/Tex101/Cfap43/Cfap44/Fsip2/Gas2l2/Iqcg/Prdm14/Slc22a14/Tbc1d21/Adcy3/Bbs4/Ccdc63/Dnah11/Dnah12/Dnah17/Dnah7a/Dnali1/Drc7/Klc3/Neurl1a/Armc2/Cep131/Eno4/Met/Slc9c1/Spi…
