# Supplementary material for: Maternal Genotype and Dietary Vitamin A Modify Aortic Arch Phenotypes in a Mouse Model of 22q11DS
Source: Int J Mol Sci. 2025 Oct 30;26(21):10595. doi: 10.3390/ijms262110595 (PMC12609214; doi:10.3390/ijms262110595)
Supplement: Supplementary file 1 [file ijms-26-10595-s001.zip › Supplementary data/GSEA_C1_top20bps_.xlsx]

## Sheet: Hoja1
TOP 20 BPs of C1: HRG1-AAD vs non-HRG
ID	Description	setSize	enrichmentScore	NES	pvalue	p.adjust	qvalues	core_enrichment
GO:0016570	histone modification	448	-0.338947	-6.54016	1e-10	5.00556e-09	2.70092e-09	Mta3/Myb/Ntmt1/Otub1/Prmt7/Rbbp4/Rps6ka5/Rrp8/Satb1/Sirt6/Sphk2/Taf10/BC004004/Brpf1/Dnmt3b/Eya1/Gata2/Hdac6/Hlcs/Ing3/Jade3/L3mbtl2/Mier2/Pcgf5/Rest/Smarcad1/Supt7l/Tada3/Wdr61/Actb/Brms1l/Cbx8/Ccna2/Gfi1b/Gm8334/Igf2/Morf4l1/Prdm9/Pygo2/Rcor3/Rnf40/Tcf3/Usp36/Atg7/Dydc2/Kat5/Leo1/Lmna/Lpin1/Mbtd1/Taf12/Zfp335/App/Ash2l/Atg5/Cdc73/Ehmt2/Eya4/Pcgf2/Phf8/Ppp4c/Prdm12/Taf5l/Usp15/Arrb1/Chtop/Gatad2…
GO:0006281	DNA repair	461	-0.329117	-6.38015	1e-10	5.00556e-09	2.70092e-09	Slx1b/Supt16/Swi5/Sycp1/Timeless/Traip/Xrcc3/Cdc7/Cdk2/Chek1/Eme2/Fancd2/Hmgn1/Ino80b/Kif22/Mgme1/Mre11a/Mutyh/Otub2/Rhno1/Rnf8/Setmar/Spire1/Ssrp1/Tex12/Tonsl/Usp45/Usp51/Was/Apex2/Ddx1/Endov/Fignl1/Ino80e/Mcm9/Neil1/Pnkp/Recql5/Uhrf1/Vps72/Bard1/Clspn/Egfr/Fancb/Hmces/Ino80d/Msh6/Nsmce2/Otub1/Pcna/Polm/Rad51/Rad51c/Rad51d/Rfc4/Rmi1/Rpa1/Rpa3/Sirt6/Tnp1/Topbp1/Uchl5/Usp47/Uvrag/Xrcc2/Actr8/Cdc14…
GO:0006397	mRNA processing	423	-0.29423	-5.64168	1e-10	5.00556e-09	2.70092e-09	Pqbp1/Prkrip1/Prmt7/Prpf38b/Rbm19/Rbm28/Snrpg/Srsf10/Sugp2/Thoc6/Wtap/Bud13/Celf2/Cwc25/Frg1/Gcfc2/Gemin2/Mettl14/Plcb1/Psip1/Rest/Rnmt/Sf3a2/Snrpb/Usp39/Zc3h13/Adarb1/Cactin/Cpsf2/Gpatch1/Hnrnpll/Lsm3/Lsm4/Rnf40/Rrp1b/Snrnp27/Snrnp70/Tdrd6/Ddx23/Gm12666/Khdrbs3/Leo1/Rbfox1/Rbmx/Slbp/Snrpb2/Srsf1/Srsf2/Syf2/Tcerg1/Zbtb7a/App/Casc3/Cdc73/Fip1l1/Kin/Nol3/Rbm3/Zfp326/Zrsr2/Ccnt1/Cmtr1/Cpsf1/Cwc15/Fx…
GO:0042692	muscle cell differentiation	407	-0.301158	-5.62321	1e-10	5.00556e-09	2.70092e-09	Ppara/Rora/Rxrb/Tanc1/Tdgf1/Wnt7b/Actn3/Adrb1/Bcl9/Bin1/Chrnb1/Foxp1/Gper1/Hes1/Hira/Igf2/Maml1/Mdm2/Nkx2-5/Pak1/Sgcb/Sgcd/Tbx1/Tbx18/Asf1a/Atg7/Bmp2/Eif5a/Lmna/Lmod1/Pld3/Plec/Rora/Tmem204/Wt1/Adamts15/Atg5/Bhlha15/Cflar/Homer1/Prkar1a/Rxra/Smarcd3/Tmod2/Tomm70a/Tpm1/Fbxo22/Flot1/Rarb/Stim1/Sypl2/Cxadr/Fdps/Fhod3/Ifrd1/Met/Naca/Pdgfb/Smad4/Sorbs2/Synpo2l/Tsc1/Asb2/Cd81/Edn1/Efemp2/Hand2/Hdac4/Kl…
GO:0140694	non-membrane-bounded organelle assembly	347	-0.321484	-5.62027	1e-10	5.00556e-09	2.70092e-09	Neurl2/Poc1b/Rcc1/Rpl11/Tpx2/Tubgcp2/Vps4b/Alms1/Arpc2/Brix1/Ccdc61/Cep63/Ezr/Foxp1/Lsm3/Lsm4/Mrps11/Nkx2-5/Nop2/Rab11a/Cep120/Eml3/Lmod1/Nle1/Plec/Pls1/Pwp2/Zfp207/Cflar/Csde1/Dhx37/Khdc3/Pla2g4c/Prkar1a/Rplp0/Tmem159/Tmod2/Tpm1/Cds2/Cep135/Chek2/Cnot2/Gsn/Map9/Mdn1/Sh3pxd2b/Stag1/Aup1/Ccp110/Fhod3/Fitm1/Incenp/Kif11/Kif2a/Prkdc/Smad4/Synpo2l/Tubgcp6/Ythdf2/Ythdf3/Asb2/Ccnb2/Cep97/Edn1/Klhl41/Pr…
GO:0048738	cardiac muscle tissue development	255	-0.345932	-5.50236	1e-10	5.00556e-09	2.70092e-09	Bmp7/Cacybp/Dsg2/Fkbp1a/Mapk11/Ppara/Rxrb/Smad7/Tdgf1/Tgfbr1/Adrb1/Foxp1/Maml1/Nkx2-5/Pak1/Sgcb/Sgcd/Tbx18/Atg7/Bmp2/Casp8/Cited2/Lmna/Plec/Wt1/Atg5/Bmp5/Dll4/Prkar1a/Rxra/Tomm70a/Tpm1/Cdk1/Erbb3/Rarb/Ube4b/Wnt5a/Xirp2/Zfpm1/Apc/Cxadr/Erbb4/Fadd/Fdps/Fhod3/Gja1/Met/Smad4/Sorbs2/Tbx20/Tsc1/Asb2/Edn1/Hand2/Nog/Pin1/Tgfbr2/Zfpm2/Cav3/Ccm2l/Egln1/Frs2/Gjc1/Heg1/Smad1/Foxh1/Mef2a/Myh10/Ptcd2/Srf/Ctdp1…
GO:0048193	Golgi vesicle transport	261	-0.331412	-5.32368	1e-10	5.00556e-09	2.70092e-09	Rab14/Rab26/Rnf215/Sorcs1/Steap2/Use1/Vapb/Ccdc22/Cog7/Kdelr1/Rabif/Rbsn/Spire1/Trappc4/Arf5/Csk/Pef1/Rab34/Sec23a/Snx8/Tfg/Tmed9/Amn/Ap1g2/Bbs1/Creb3l2/Exoc1/Exoc5/Gopc/Lypla1/Uvrag/Yipf7/Copb2/Pkdcc/Sec31b/Sys1/Trappc6b/Ccdc93/Gabarapl2/Gak/Lman1l/Plpp3/Rab6b/Scfd1/Sec22c/Sgsm2/Tmed1/Vamp2/Bcap29/Erp29/Golph3/Lman2l/Pdcd6/Rer1/Rint1/Vamp7/Vps52/Ap4m1/Arcn1/Snx12/Tbc1d20/Vamp3/Arf4/Cog2/Eps15/Er…
GO:0044770	cell cycle phase transition	481	-0.267691	-5.30457	1e-10	5.00556e-09	2.70092e-09	Pidd1/Plcg2/Ptprc/Rps6kb1/Tipin/Topaz1/Tpd52l1/Trim71/Zfyve19/Ccl12/Ccnb1/Cdc6/Cdt1/Cul3/Donson/Fam122c/Fbxl8/Fhl1/Gas1/Gpnmb/Lats1/Nek11/Nek6/Rad17/Tcf19/Thoc1/Timeless/Xrcc3/Anp32b/Aurkb/AY074887/Ccny/Cdc7/Cdk18/Cdk2/Cdkn2a/Chek1/Eme2/Fancd2/Fbxo7/Hormad1/Kcna5/Kntc1/Mre11a/Ndc80/Ptpn6/Rhno1/Senp2/Setmar/Ube2l3/Usp44/Aurka/Bub1/Bub1b/Ccdc57/Cdk5rap3/Fam83d/Mad1l1/Nsun2/Prkcq/Stk33/Tert/Ush1c/Us…
GO:0010498	proteasomal protein catabolic process	475	-0.260449	-5.11178	1e-10	5.00556e-09	2.70092e-09	Rffl/Rnft2/Trim13/Ubxn11/Usp44/Zer1/Amfr/Ankrd9/Arih2/Aurka/Klhdc1/Osbpl7/Psmb6/Psmb9/Rnf180/Rnf185/Rnf217/Rnft1/Spopl/Ube2j1/Caml/Cdc16/Desi1/Fbxl13/Fbxo4/Fbxw11/Fem1a/Gid4/Kctd17/Kctd5/Psmd1/Psme1/Sirt6/Trib3/Trip4/Ube2cbp/Uchl5/Usp25/Alad/Dnajb2/Fbxo33/Fbxo38/Kbtbd7/Os9/Prickle1/Psen2/Psmb7/Psmc2/Psme2/Rpl11/Sel1l/Sh3rf1/Smad7/Trim63/Ube2c/Ubqln1/Ubxn4/Ubxn6/Anapc7/Dnajb14/Fbxl18/Fbxl2/Fbxo31/…
GO:0022613	ribonucleoprotein complex biogenesis	364	-0.284875	-5.1105	1e-10	5.00556e-09	2.70092e-09	Mak16/Mrto4/Nhp2/Rcl1/Rpp25/Rrn3/Rrp9/Srsf12/Surf6/Utp23/Wdr46/Aar2/C1qbp/Celf4/Ddx56/Denr/Fbll1/Mphosph10/Mrpl36/Nsun5/Pop4/Ruvbl1/Snrpd1/Utp18/Ybey/Celf5/Eif2a/Exosc2/Ngdn/Nol9/Nsun3/Pih1d1/Ppan/Rasl2-9/Rps15/Rpusd1/Rrp7a/Urb2/Utp15/Wdr36/Celf6/Fastkd2/Gemin8/Lsm6/Mettl18/Mrps7/Noc4l/Ptbp2/Rbfa/Rpl27/Rpl35/Rps7/Smn1/Ythdc1/Bysl/Exosc7/Imp4/Ngrn/Nom1/Nudt21/Rpl3l/Rpp40/Rps21/Snrpd3/Srfbp1/Cdkn2a…
GO:0006914	autophagy	433	-0.266512	-5.10987	1e-10	5.00556e-09	2.70092e-09	Snapin/Snx4/Tigar/Trim13/Trim30d/Trim38/Trim6/Wdr41/Wdr81/Yod1/Adra1a/Arfip2/Atg3/Atg9b/Bok/Capn10/Chmp1a/Cisd2/Dram1/Igtp/Lzts1/Pip4k2a/Pip4k2c/Rufy4/Trim12a/Trim14/Usp30/Zmpste24/Eva1a/Gsk3b/Itgb4/Kat8/Mapt/Mefv/Mfsd8/Mtcl1/Rab3gap1/Rnf166/Sesn2/Spata18/Tomm7/Trim30c/Ubxn2a/Vps16/Atg16l1/Cdkn2a/Cptp/Emc6/Fbxo7/Gnai3/Map1lc3b/Mcl1/Tollip/Trappc4/Trim13/Atp2a2/Cryba1/Lmx1b/Nod1/Plekhf1/Rnf185/Tri…
GO:0051052	regulation of DNA metabolic process	446	-0.263263	-5.06887	1e-10	5.00556e-09	2.70092e-09	Grem1/Gsk3b/Hdac8/Hnrnpd/Hras/Jun/Rac1/Rad17/Slx1b/Thoc1/Timeless/Alyref/Aurkb/Bcl6/Cdc7/Cdk2/Cdkn2a/Chek1/Dffa/Ftx/Ino80b/Mre11a/Otub2/Rnf8/Senp2/Setmar/Spire1/Tcp1/Usp51/Wapl/Was/Anxa3/Dnajc2/Fignl1/Il2/Ino80e/Pnkp/Prkcq/Recql5/Usp37/Vps72/Wiz/Egfr/Fancb/Fbxo4/Fbxo5/Gnl3l/Hmces/Ino80d/Klf4/Msh6/Nek2/Otub1/Parn/Pcna/Rad51/Rfc4/Sirt6/Stox1/Tox/Uchl5/Zfp738/Acd/Actr8/Cacybp/Dach1/Eya1/Fgf10/Gins2/…
GO:0031032	actomyosin structure organization	205	-0.347003	-5.03456	1e-10	5.00556e-09	2.70092e-09	Pdlim4/Prkcq/Zyx/Arhgef18/Clasp2/Epha1/Fhod1/Nf2/Ptger4/Racgap1/Synpo/Cfl2/Epb41l4b/Myh14/Neurl2/Tgfbr1/Alms1/Foxp1/Frmd5/Kctd13/Nkx2-5/Pak1/Arhgef10l/Asap3/Cgnl1/Coro2b/Limch1/Lmod1/Plec/Sorbs3/Anln/Cdc42bpg/Cflar/Cnn2/Epb41l1/Prkar1a/Ptk2b/Rhoc/Tmod2/Tnfaip1/Tpm1/Alkbh4/Arhgef15/Arrb1/Epb41l5/Ppm1e/Rapgef3/Sh3pxd2b/Cit/Fhod3/Itgb1bp1/Met/Pik3r2/Rock2/Smad4/Synpo2l/Tsc1/Cd47/Edn1/Epb41l4a/Klhl41…
GO:0072594	establishment of protein localization to organelle	398	-0.266929	-4.99057	1e-10	5.00556e-09	2.70092e-09	Smo/Snupn/Snx16/Spcs3/Srp14/Ssr3/Tnfaip3/Vps25/Vps36/Acd/Aip/E2f3/Fis1/Hacl1/Hsp90aa1/Hspd1/Lhcgr/Lrsam1/Pot1a/Prickle1/Syk/Timm22/Wrap53/Zc3h12a/Cct7/Cfl1/Fam53b/Gper1/Heatr3/Hyal2/Ing1/Mff/Mon1a/Nfkbia/Nup107/Pex19/Pom121l2/Pot1b/Rab11a/Rab7/Sgtb/Cdh1/Kpna1/Lmna/Neurl1b/Nup155/Pex14/Pex5/Scrib/Sqstm1/Ufm1/Vamp7/Ap4m1/Cse1l/Dkc1/E2f3/Ipo8/Nol3/Nup133/Pmpcb/Rab23/Spidr/Stk3/Tnpo1/Tomm70a/Traf3ip2…
GO:0003007	heart morphogenesis	265	-0.306642	-4.94671	1e-10	5.00556e-09	2.70092e-09	Mir452/Nphp3/Pkd2/Rxra/Smarcd3/Sos1/Tpm1/Gaa/Ovol2/Rarb/Ube4b/Wnt5a/Xirp2/Zfpm1/Gja1/Naca/Smad4/Synpo2l/Tbx20/Asb2/Dchs1/Edn1/Hand2/Nog/Tead2/Tgfbr2/Zfpm2/Cav3/Ccm2l/Egln1/Heg1/Mib1/Rtn4/Tead1/Foxh1/Lemd2/Megf8/Ncor2/Ptcd2/Srf/Notch1/Prox1/Snai1/Ahi1/Atf2/Bmpr1a/Parva/Ppp1r13l/Psen1/Robo1/Zmiz1/Adam15/Dicer1/Ift88/Ilk/Lrp6/Trp53/Fgfr2/Ift172/Jag1/Pbrm1/Ccdc39/Arid2/Crkl/Gata4/Acvrl1/Bmpr2/Dhrs3/F…
GO:0006091	generation of precursor metabolites and energy	402	-0.264373	-4.93568	1e-10	5.00556e-09	2.70092e-09	Ndufa7/Pgd/Plec/Polg2/Slc25a12/Zbtb7a/App/Atp5e/Bnip3/Cox6a1/Dlst/Gba/Ndufa5/Pdha1/Sdhaf4/Wdr93/1700066M21Rik/Atp5j/Cdk1/Coq10b/Gaa/Hmgb1/Msh2/Opn3/Adpgk/Csl/Ifnar1/Ndufs3/Phka1/Ppp1cb/Slc25a23/Stat3/Taco1/Adgrf5/Atp5b/Atp5k/Bpgm/Cox6a2/Cyc1/Foxk1/Galt/Hdac4/Lyrm7/Prkaa2/Slc37a4/Suclg1/Suclg2/Eif6/Oxct1/Gfpt1/Hk1/Iscu/Mybbp1a/Myo5a/Sdhd/Taldo1/Dgat1/Dnajc15/Irs1/Oxct2b/Pgam1/Ppp1ca/Sdhb/Uqcc2/Arl…
GO:0043087	regulation of GTPase activity	325	-0.284562	-4.88524	1e-10	5.00556e-09	2.70092e-09	Ntrk2/Plxnb3/Rap1gap2/Rasal1/Rasgrp2/Tbc1d2/Wnt11/Adap2/Arhgef5/Bbs4/Ccl12/Dock11/Elmod2/Epha3/Grhl3/Gsk3b/Hras/Ngef/Rab3gap1/Rapgef4/Rhog/Sgsm1/Tbc1d1/Tbc1d15/Wnt4/Amot/Arap1/Arhgap6/Bcl6/Ccpg1/Chn2/Epha5/Gmip/Pafah1b1/Prex1/Sh3bp1/Sipa1l3/Tbc1d13/Evi5l/Iqsec3/Pbxip1/Plxna4/Arhgap15/Arhgap24/Arhgap25/Arhgef19/Bves/Ccl8/Chn1/Epha1/Gnas/Odam/Tbc1d25/Vav2/Ccl17/Pip5k1a/Snx9/Sod1/Spry1/Tiam1/Trappc6…
GO:0006470	protein dephosphorylation	237	-0.314604	-4.88123	1e-10	5.00556e-09	2.70092e-09	Ppm1d/Ppp1r16a/Ppp1r16b/Ppp2r1b/Ppp2r2c/Ptpn1/Ptpn13/Calm3/Cdc25b/Eya4/Gba/Ikbkb/Ppp2r5e/Ppp4c/Ptpre/Ptprg/Ssh3/Ppm1e/Ppp1r11/Ppp1r8/Ppp3cc/Ppp3r1/Ptpn11/Ptpn21/Rprd1b/Ssu72/Cdca2/Dusp5/Ppp1cb/Ptprz1/Rock2/Tiprl/Tsc1/Vcan/Vrk3/Ilkap/Mtmr4/Pin1/Ppm1g/Ppp2r3a/Ppp2r5c/Swap70/Camta1/Igbp1/Ppm1j/Ppp1r1b/Eya2/Ptprd/Ptprs/Cdc25a/Ctdp1/Ctdsp1/Dusp22/Ppp1ca/Dusp1/Pdp2/Ppm1a/Ppm1f/Ptpn14/Dusp7/Ppp2r1a/Ppp6…
GO:0006913	nucleocytoplasmic transport	309	-0.284205	-4.84358	1e-10	5.00556e-09	2.70092e-09	Syk/Wipf1/Xpo5/Zc3h12a/Cfl1/Fam53b/Gper1/Heatr3/Hyal2/Ing1/Mdm2/Nfkbia/Nup107/Pom121l2/Riok2/Rita1/Cdh1/Kpna1/Lmna/Mcm3ap/Nup155/Pcid2/Phax/Sqstm1/Stradb/Ufm1/Cse1l/E2f3/Ipo8/Malt1/Nup133/Rab23/Ranbp17/Stk3/Tnpo1/Traf3ip2/Axin1/Cdk1/Chtop/Fbxo22/Ppp3r1/Ptpn11/Rapgef3/Xpo7/Anp32-ps/Bach2/Brca1/Fam53c/Ipo9/Mbtps1/Nup54/Pik3r2/Stat3/Strada/Tardbp/Tmco6/Trim28/Tsc1/Ankrd54/Arntl/Atxn1/Emd/Fam53a/Lsg1…
GO:0031647	regulation of protein stability	290	-0.286481	-4.80676	1e-10	5.00556e-09	2.70092e-09	Gnaq/Golga7/Grn/Hspa1a/Igtp/Insc/Kras/Otud3/P3h1/Pfn2/Prkra/Rps7/Tada2a/Aptx/Ccdc88c/Csn3/Cul3/Hdac8/Lss/Pim1/Rab3gap1/Slc51b/Tomm7/Usp2/Cdkn2a/Cog7/Fbxo7/Flot2/Hip1r/Mfsd1/Ndc80/Per3/Senp2/Tcp1/Aurka/Tert/Tspan1/Ubl4a/Wiz/Caml/Chp1/Crebl2/Cryab/D7Ertd443e/Fbxo4/Fbxw11/Gnl3l/Nf2/Pim2/Rnf128/Sirt6/Smo/Taf9b/Tyrobp/Usp47/Hdac6/Hsp90aa1/Hspd1/Rnf149/Rpl11/Smad7/Tada3/Tmem25/Tnip2/Cct7/Cdk7/Mdm2/Otud…
