# Supplementary material for: Maternal Genotype and Dietary Vitamin A Modify Aortic Arch Phenotypes in a Mouse Model of 22q11DS
Source: Int J Mol Sci. 2025 Oct 30;26(21):10595. doi: 10.3390/ijms262110595 (PMC12609214; doi:10.3390/ijms262110595)
Supplement: Supplementary file 1 [file ijms-26-10595-s001.zip › Supplementary data/GSEA_C3_top20bps_.xlsx]

## Sheet: Hoja1
TOP 20 BPs of C3: HRG1-AAD vs non-HRG
ID	Description	setSize	enrichmentScore	NES	pvalue	p.adjust	qvalues	core_enrichment
GO:0009060	aerobic respiration	148	-0.277698	-3.26796	1.93834e-08	0.000108598	9.33972e-05	Atp5c1/Chchd10/Csl/Gadd45gip1/Ndufs8/Ndufv1/Nupr1/Uqcrb/Uqcrq/Vcp/Adsl/Shmt2/Tefm/Atp5o/Myog/Ndufb9/Sdha/Atp5d/Mrps36/Stoml2/Ide/Sucla2/Atp5j2/Hif1a/Ndufa8/Park7/Idh2/Ndufs2/Mdh1/1700066M21Rik/4933405O20Rik/Cox10/Cox5b/Pdha1/Cox7a1/Dnajc15/Ndufs3/Coq7/Ndufa10/Ndufb8/Coa6/Idh3b/Ndufv3/Uqcrh/Cox4i1/Cs/Atp5h/Atp5a1/Atp5k/Ndufs1/Dlat/Ndufs4/Ndufs6/Dld/Suclg2/Ogdh/Idh3a/Atp5b/Bnip3/Ndufv2/Sdhc/Oxa1l/N…
GO:0033108	mitochondrial respiratory chain complex assembly	80	-0.295672	-2.75321	1.83059e-05	0.00347621	0.00298965	Ndufb7/Surf1/Ndufb4/Sdhaf1/Sdhaf2/Cox18/Uqcc1/Fastkd3/Foxred1/Ndufa5/Bcs1l/Coa3/Ndufa11/Ndufs8/Samm50/Aifm1/Lyrm7/Ndufaf6/Ndufb9/Ndufb10/Ndufaf3/Ndufa8/Ndufb2/Ndufs2/Smim20/Ndufb5/Cox17/Immp2l/Ndufs3/Timm21/Ndufa10/Ndufb8/Ndufab1/Ndufs1/Ndufb11/Ndufs4/Ndufs6/Cox20/Oxa1l/ND2/Ndufb3/Ndufb6/Uqcc3/Ndufa12
GO:0043410	positive regulation of MAPK cascade	494	0.117999	2.38383	1.06176e-05	0.0024802	0.00213304	Prdx2/Braf/Bnip2/Tgfb2/Abl1/Acta2/Gpr55/Ddr2/Iqgap1/Mbip/Cxcl12/Tnfaip8l3/Ccl26/F2rl1/Gcnt2/Bmp2/Rock2/Fzd8/Pde5a/Shc1/Efna1/Ptprj/Adora1/Igf1/Ilk/Ngfr/Adcyap1/Mos/P2ry6/Pdgfrb/Sod1/Tlr6/Bmper/Cflar/Fga/Kl/Tgfb1/Zfp622/Adam17/Cd24a/Cxcl17/Fgfr4/Nptn/Npy5r/Agt/Arl6ip5/Ccl6/Glipr2/Nox4/Ramp3/Ccl24/Dok5/Gpr37/Map4k4/Fzd4/Gadd45g/Gper1/Lpar1/Map2k5/Pja2/Thbs1/Cd44/Cdc42/Eif2ak2/Grm5/Il6ra/Itgb3/Ntrk3…
GO:0009100	glycoprotein metabolic process	305	0.14359	2.46578	2.49908e-05	0.00383761	0.00330046	Ostc/Acan/Bgn/Itm2b/Ost4/Gxylt2/Gfpt2/Man1a2/St3gal5/Krtcap2/Chst11/Gcnt2/Bmp2/Extl3/Itm2a/Acer2/Alg12/Cytl1/Igf1/Slc51b/B3gat3/Cog3/Galnt7/Serpina1a/Stt3a/Fbxo27/Arfgef1/Chsy1/Lmf1/Tmem258/Chst12/Fut4/Pomt2/Chst14/Man2a1/Aatf/Alg11/Chsy3/Pomk/Slc4a10/Tmem59/B3galnt1/Eogt/Adamts12/Hs6st2/Neu4/B4galt5/Gorasp1/Gxylt1/Ngly1/Ogt/St8sia5/Tusc3/B3gnt8/Ccl19/Dad1/Dolpp1/Dse/Itm2c/Npc1/Trak2/Ugdh/Cog7/Fo…
GO:0002683	negative regulation of immune system process	422	0.129728	2.4852	8.13879e-06	0.00233324	0.00200666	Gpr17/Prdx2/Tgfb2/Sfrp1/Ccl28/Gpr55/Dusp1/Gpx1/Vpreb3/Gpr18/Pglyrp1/Tcta/Cxcl12/Cst7/Slfn1/Axl/Cblb/Fstl3/Gpx2/Pik3r1/Lrrc17/Pdcd1lg2/Ptpn2/Bst2/Cd46/Hspb1/Oas1f/Pglyrp4/Zfp35/Il4ra/Lilrb4a/Cd200/Gcsam/Pde5a/Ptprj/Adora1/Igf1/Nf1/Adcyap1/Cd200r1/Gimap5/Serping1/Tmem176b/Adipoq/Cd59b/Cr2/Socs5/Sox11/Tgfb1/Cd24a/Cd276/Fbn1/Npy5r/Cnr2/Gal/Ildr2/Glmn/Shh/Usp15/Adar/Elf1/Gper1/Gps2/H2-Ob/Nme2/Slamf8/T…
GO:0042060	wound healing	354	0.137931	2.53601	5.72035e-06	0.00180873	0.00155556	Flna/Prdx2/Bloc1s4/Tgfb2/Acta2/Cldn1/Tnfrsf12a/Msx2/Crp/Gpx1/Ddr2/Lox/Vkorc1/Chmp2b/Gpr4/Abi3bp/Axl/S100a9/F2rl1/Srsf6/Ano6/Lilrb4a/Serpind1/Fn1/Ptprj/Chmp1b/Igf1/Nf1/Cask/Serping1/Treml1/Cflar/Fga/Plec/Pros1/Serpine2/Snai2/Tgfb1/Arfgef1/Thbd/Timp1/Tspan8/Gp9/Psg23/Slc4a1/Cav1/Cldn4/Pf4/Shh/Myof/Plek/Plpp3/Thbs1/Cd151/Cd34/Cd44/Il6ra/Itgb3/Tlr4/Tsku/Bnc1/Cd36/Mertk/Prkca/Serpinb2/Serpinc1/Cdkn1a/…
GO:0060541	respiratory system development	249	0.155019	2.53645	1.66994e-05	0.00335339	0.00288402	Mir302a/Tbx5/Adamts2/Mir302d/Tcf21/Fndc3b/Ptges3/Lox/Man1a2/Srsf6/Mmp14/Tbx2/Nkx2-1/Igfbp5/Ltbp3/Numb/Tshz3/Igf1/Lrp6/Disp1/Pdgfrb/Nfib/Sox11/Tgfb1/Zic3/Fgfr4/Sim2/Atxn1/Dlx5/Hesx1/Ace/Id1/Man2a1/Shh/Ascl1/Sec24b/Tnc/Cdc42/Ctsh/Numa1/Rbp4/Sox9/Thrb/Dicer1/Gh/Gli3/Lif/Foxa1/Foxp2/Gli1/Srf/Wwp1/Ap3b1/Bmp4/Edn2/Fgfrl1/Foxp1/Gpsm2/Ift88/Cic/Ep300/Fgf7/Fgfr2/Hoxa5/Myocd/Rc3h2/Smchd1/Aimp2/Foxf1/Pthlh/…
GO:0045165	cell fate commitment	279	0.154149	2.61733	9.28471e-06	0.00234235	0.00201449	Tbx5/Hoxa2/Braf/Tgfb2/Tbx20/Sfrp1/Mga/Neurog2/Bmp2/Tbx2/Nkx2-1/Lbx1/Wnt9b/Barhl2/Tgfb1/Cyp26b1/AW551984/Nkx2-5/Nr2f2/Shh/Tbx10/Ascl1/Slamf8/Sox8/Arx/Cdc42/Il6ra/Ntrk3/Smad5/Sox9/Acvr1/Dbx1/Gli3/Nanog/Olig3/Ptch1/Tead3/Tlx1/Foxa1/Hoxd10/Prdm14/Tbx15/Bmp4/Fev/Myod1/Pax3/Pou5f1/Fgfr2/Hnf1b/Nr2e1/Onecut1/Tgfb1i1/Ctsl/Gsx1/Lats2/Neurog1/Six1/Six2/Smad4/Wnt1/Wnt7b/Ebf2/Fezf2/Fgf8/Fgfr1/Notch1/Pparg/Rag…
GO:0009611	response to wounding	490	0.131686	2.64173	8.87362e-07	0.000726755	0.000625031	A130040M12Rik/Flna/Prdx2/Bloc1s4/Braf/Tgfb2/Acta2/Cldn1/Gm10791/Tnfrsf12a/Msx2/Crp/Gpx1/2210409D07Rik/Ddr2/Lox/Vkorc1/Chmp2b/Gpr4/Abi3bp/Axl/S100a9/F2rl1/Fkbp1b/Srsf6/Ddit3/Ano6/Lilrb4a/Serpind1/Fn1/Ptprj/Chmp1b/Igf1/Mir20b/Nf1/Ngfr/Cask/Havcr1/Serping1/Sod1/Treml1/Cflar/Fga/Ocm/Plec/Pros1/Serpine2/Snai2/Tgfb1/Adam17/Arfgef1/Cd24a/Thbd/Timp1/Tspan8/Gp9/Psg23/Slc4a1/A130040M12Rik/Cav1/Cldn4/Pf4/Sh…
GO:0043087	regulation of GTPase activity	325	0.150904	2.6446	1.78536e-06	0.000887438	0.000763224	Picalm/Bves/Mlst8/Iqgap1/Cblb/Ccl26/F2rl1/Agrn/Cxcl13/S100a10/Nf1/Ralgapb/Rhog/Adcyap1/Sod1/Net1/Rab11fip2/Tbck/Arfgef1/Ect2/Arhgap42/Ccl6/Ccpg1/Tbc1d17/Ccl24/Dynlt1b/Map4k4/Ralgapa1/Wnk1/Gsk3b/Mex3b/Rabgap1l/Snx18/Dock10/Ntrk3/Ocrl/Sos2/Ccl1/Plxna3/Rasa3/Arhgef7/Ezh2/Rgs1/Sbf1/Ccl19/Coro1c/Fgd1/Gpr137b/Myo9b/Prkg1/Rab3gap2/Rgs14/Rgs4/Rundc1/Abr/Ccl5/Chn1/Rapgefl1/Sbf2/Smcr8/Tbc1d5/Arhgap6/Crk/Pl…
GO:0031345	negative regulation of cell projection organization	206	0.128537	1.92134	0.00523787	0.0829343	0.071326	Flna/Gak/Vim/Efna1/Ngfr/Tacstd2/Adam17/Paqr3/Pmp22/Sema3c/Amigo3/Id1/Map4/Ccp110/Gsk3b/Lpar1/Ptprz1/Adcy6/Dguok/Tsku/Il15ra/Neu4/Plxna3/Sema4f/Fyn/Gdi1/Gorasp1/Klk8/Draxin/Epha7/Itm2c/Trak2/Ifrd1/Kif24/Trpv4/Fstl4/Prkcd/Rtn4r/App/Inpp5f/Mylip/Rgma/Thoc2/Abi3/Cdk5r1/Epha3/Fat3/Gfi1/Kank1/Map2/Ppp3ca/Sema6d/Epha4/Evl/Lrig2/Mak/Nfatc4/Rhoa/Sema3g/Crmp1/Dtnbp1/Lrp1/Lrp4/Nlgn1/Ntn1/Ptprs/Rap1gap2/Sema…
GO:0001764	neuron migration	183	0.189387	2.70514	4.37604e-06	0.00162351	0.00139627	Flna/Tbx20/Ndn/Cxcl12/Neurog2/Apbb2/Axl/Nkx2-1/Barhl2/Adam17/Pex7/Zswim6/Igsf10/Nr2f2/Ascl1/Gsk3b/Ntng1/Pomk/Ptprz1/Arx/Ntrk3/Twist1/Aspm/Dclk1/Olig3/Fyn/Gnrh1/Kif20b/Srf/Prkg1/Auts2/Ccr4/Fzd3/Gpm6a/Nipbl/Nr2f1/Bax/Cck/Crk/Matn2/Plaa/Srgap2/Tubb2a/Tubgcp2/Fezf2/Pex2/Phactr1/Vax1/Astn2/Atoh1/Camk2b/Cdk5r1/Dab2ip/Erbb4/Fat3/Foxg1/Gja1/Mark2/Myh10/Stat3/Adgrl3/Dcc/Gata2/Lrig2/Pex13/Shtn1/Zfp609/Dcx/…
GO:0044782	cilium organization	340	0.149871	2.71208	1.95972e-06	0.000887438	0.000763224	Flna/Ccdc96/Mir449c/Armc12/Kcnf1/Rp1l1/Rabl2/Tapt1/Ube2b/Ift57/Akap4/Arl13a/Mir34c/Rsph4a/Stil/Ttc30b/Mir449b/Mir129-2 /Dynll1/Map4/Txndc15/Ccp110/Gsk3b/Pifo/Dnaaf3/Intu/Ocrl/Pqbp1/2700049A03Rik/Cep350/Gorab/Lca5/Rab8a/Atg5/Adamts16/Cc2d2a/Cdc14b/Dnaaf2/E2f4/Fsip2/Gas8/Ift88/Ssx2ip/Cep120/Iqcb1/Kif24/Onecut1/Parva/Rpgr/Sclt1/Atxn10/Fhdc1/Lrrc49/Neurl1a/Tmem107/Cenpj/Cep70/Cep78/Gfy/Gsn/Ofd1/Spag6…
GO:0090596	sensory organ morphogenesis	306	0.15856	2.72382	1.9699e-06	0.000887438	0.000763224	Hoxa2/Itga8/Cited2/Mfap5/Atf4/Crygb/Col8a1/Mfap2/Foxf2/Meis1/Slitrk6/Tbx2/Mir182/Mir183/Fjx1/Frzb/Hipk1/Lrp6/Nf1/Six3/Sod1/Fat1/Sox11/Tcap/Cyp26b1/Phactr4/Rest/Dlx5/Fgf3/Hesx1/Insig1/Osr2/Prrx2/Man2a1/Osr1/Shh/Enpp1/Gjb6/Olfm3/Sec24b/Sox8/Bdnf/Grxcr2/Intu/Jag1/Ptn/Rbp4/Rpl38/Sox9/Thrb/Tsku/Twist1/Gli3/Grk1/Pou4f3/Zeb1/Bmp4/Casp6/Lrig3/Nkx3-2/Abr/Fgfr2/Fzd3/Hcn1/Nipbl/Pdgfb/Rpgr/Aqp5/Bax/Foxl2/Gbx…
GO:0001578	microtubule bundle formation	104	0.242653	2.82784	8.74027e-06	0.00233729	0.00201014	Rp1l1/Ube2b/Rsph4a/Map1b/Dnaaf3/Numa1/Cc2d2a/Dnaaf2/Fsip2/Gas8/Ift88/Map1s/Psrc1/Capn6/Lrrc49/Neurl1a/Ofd1/Spag6l/Ttc26/Cluap1/Map2/Plk1/Ccdc65/Cdk5rap2/Lrrc6/Ttll6/Dcx/Rsph6a/Cfap44/Dnah5/Drc1/Kif20a/Map7/Nckap5l/Cep131/Dnah1/Dnah7b/Spef2/Ttc12/Ulk4/Ak7/Ccdc39/Dnah2/Spag17/Bbs2/Ccdc40/Cfap58/Daw1/Dnah7c/Dnah8/Fes/Gas2l2/Pla2g3/Spag16/Tppp3/Cfap69/Chp1/Dnaaf5/Dnah17/Dnah7a/Hydin/Rp1/Spag1/Ttll1/C…
GO:0031589	cell-substrate adhesion	352	0.158231	2.90153	1.27366e-07	0.00026371	0.000226799	Flna/Braf/Itga8/Bves/Abl1/Antxr1/Sfrp1/Ap1ar/Tnfrsf12a/Ccl28/Spry4/Fndc3b/Iqgap1/Col8a1/Abi3bp/Actn1/Axl/Pik3r1/Gcnt2/Mmp14/Acer2/Efna1/Fn1/Ptprj/S100a10/Ilk/Nf1/Tacstd2/Cask/Vcl/Fga/Net1/Actn4/Cspg5/Rras/Tnxb/Agt/Arpc2/Map4k4/Fzd4/Gsk3b/Ntng1/Ptprz1/Thbs1/Trem1/Cd34/Cdc42/Itgb3/Jag1/Lims2/Ptn/Spp1/Adamts12/Cd36/Dicer1/Fbln2/Mertk/Nid1/Zyx/Atrnl1/Gp5/Jak2/Kif14/Srf/Alox15/Coro1c/Itga9/Mia/Plet1/S…
GO:0048562	embryonic organ morphogenesis	314	0.172799	2.98742	3.44372e-08	0.000108598	9.33972e-05	Hoxa2/Itga8/Tgfb2/Tbx20/Cited2/Mfap5/Tcf21/Twist2/Mfap2/Chst11/Foxf2/Slitrk6/Ift57/Mmp14/Tbx2/Hoxb5/Efna1/Frzb/Hipk1/Stil/Lbx1/Lrp6/Six3/Sod1/Wnt9b/Sox11/Tcap/Zic3/Med12/Phactr4/Rest/Dlx5/Fgf3/Hesx1/Insig1/Nkx2-5/Osr2/Prrx2/Osr1/Shh/Enpp1/Gjb6/Sec24b/Grxcr2/Rbp4/Rpl38/Sox9/Twist1/Acvr1/Gli3/Mmp16/Pou4f3/Zeb1/Gli1/Hoxd10/Kdm2a/Srf/Tbx15/Bmp4/Lrig3/Nkx3-2/Abr/Alx3/Fgfr2/Fzd3/Hnf1b/Hoxa5/Nipbl/Pax5/…
GO:2001015	negative regulation of skeletal muscle cell differentiation	16	0.65511	3.06862	4.99174e-07	0.000524715	0.00045127	Mir669a-1/Mir669a-2/Mir669a-10/Mir669a-4/Mir669a-5/Mir669a-6/Mir669a-7/Mir669a-8/Mir669a-9/Mir669a-3
GO:0019236	response to pheromone	102	0.285823	3.29857	1.67249e-07	0.00026371	0.000226799	Vmn1r219/Vmn1r18/Vmn1r48/Vmn1r51/Vmn1r208/Vmn1r203/Vmn1r44/Vmn1r234/Vmn1r212/Vmn1r36/Vmn1r237/Vmn1r38/Vmn1r35/Vmn1r229/Vmn1r189/Vmn1r19/Vmn1r228/Vmn1r214/Vmn1r7/Vmn1r80/Vmn1r202/Vmn1r74/Vmn1r54/Vmn1r47/Vmn1r50/Vmn1r193/Vmn1r9/Vmn1r211/Vmn1r227/Vmn1r6/Vmn1r8/Vmn1r40/Vmn1r49
