# Supplementary material for: Maternal Genotype and Dietary Vitamin A Modify Aortic Arch Phenotypes in a Mouse Model of 22q11DS
Source: Int J Mol Sci. 2025 Oct 30;26(21):10595. doi: 10.3390/ijms262110595 (PMC12609214; doi:10.3390/ijms262110595)
Supplement: Supplementary file 1 [file ijms-26-10595-s001.zip › Supplementary data/GSEA_C4_allbps_.xlsx]

## Sheet: Sheet1
All BPs of C4: HRG2-AAD vs non-HRG
ID	Description	setSize	enrichmentScore	NES	pvalue	p.adjust	qvalues	core_enrichment
GO:0016570	histone modification	448	-0.341213	-5.52951	1e-10	3.2849e-09	1.9375e-09	Setd4/Taf7/Vrk2/Bend3/Brpf3/Ing5/Jade3/Lef1/Ntmt1/Per2/Prdm5/Pygo2/H3f3a/Meaf6/Naa60/Pbxip1/Satb1/Apbb1/Cdc73/Elk4/Gcg/Kdm4b/Lpin1/Mbtd1/Men1/Phf8/Ppm1f/Sphk2/Wdr61/Ctcfl/Ddb1/Dmap1/Dydc1/Kat2a/Kdm6a/L3mbtl2/Mier2/Sgf29/Smyd5/Thap7/Vrk3/Bmi1/Brd7/Cul4b/Dydc2/Eya1/Fmr1/Hat1/Hdac4/Kdm1b/Pcgf6/Phc1/Rps6ka5/Suds3/Usp36/Wdr5/Atg7/Fbl/Jak2/Atxn7/Ehmt2/Gm8334/Kdm4d/Mier1/Rcor3/Rnf2/Rnf40/Tcf3/Wbp2/Eny2/…
GO:0060048	cardiac muscle contraction	126	-0.462133	-5.19199	1e-10	3.2849e-09	1.9375e-09	Calm3/Hdac4/Myl4/Vegfb/Akap6/Camk2d/Dlg1/Nkx2-5/Sumo1/Ankrd39/Jup/Trpm4/Dsg2/Gata4/Gsn/Tnni3/Ank2/P2rx4/Tpm1/Atp1b1/Cacna2d1/Cav3/Kcne1/Atp1a1/Akap9/Pik3ca/Bmp10/Ppp1r13l/Snta1/Kcnj5/Smtn/Cacna1h/Kcne4/Cxcr4/Ctnna3/Scn5a/Tmem38a/Kcnn2/Atp1a2/Cacnb2/Slc8a1/Myl3/Agrn/Rnf207/Cacna1g/Actc1/Mtor/Flna/Abcc9/Kcnq1/Tcap/Atp2a2/Myl2/Fxyd1/Pkp2/Casq2/Csrp3/Tnni1/Dsp/Dmd/Tnnc1/Myh7/Myh6/Cacna1c/Ryr2/Ttn/Myb…
GO:0140694	non-membrane-bounded organelle assembly	347	-0.342616	-5.16379	1e-10	3.2849e-09	1.9375e-09	Kat2a/Map9/Mrto4/Myoz1/Pgm5/Rpl10l/Smc3/Stil/Chmp1a/Farp2/Kifc5b/Kntc1/Rab11a/Rrs1/Arpc2/Aurka/Cnot2/Lsm4/Mdn1/Mpv17l2/Rcc1/Wdr62/Aaas/Eif4enif1/Lcp1/Mapre3/Ngrn/Rps15/Spice1/Tnnt3/Bop1/Cenpt/Cep135/Chmp5/Kif3b/Krt8/Lmod2/Nop2/Plk1/Sh3pxd2b/Wrap73/Aup1/Cenpa/Ezr/Fscn1/Haus4/Haus8/Incenp/Mapk8/Mef2a/Mterf4/Prkdc/Rpl3/Rpl6/Tubgcp5/Cep76/Cep97/Cflar/Cnot6/Haus1/Nle1/Rpl38/Stag2/Cenpk/Cep120/Eral1/Ma…
GO:0006325	chromatin organization	484	-0.310012	-5.09863	1e-10	3.2849e-09	1.9375e-09	Hira/Hmgn1/Kat2a/Kdm6a/L3mbtl2/Rccd1/Rsbn1/Sgf29/Smyd5/Sox9/Tfpt/Trp63/Znfx1/Bmi1/Eya1/Grwd1/Hat1/Hdac4/Kdm1b/Suds3/Tnp1/Wdr5/Zfp57/Baz1a/Ftx/Itgb3bp/Jak2/Rcbtb1/Cecr2/Dapk3/Ehmt2/Kdm4d/Lsm11/Mier1/Nap1l3/Rnf40/Smarcd3/Wbp2/Eny2/Eya2/Fam50a/Myc/Setd1b/Setd7/Supt16/Upf1/Banp/Chrac1/Hdac6/Hltf/Hmgb1/Jpx/Kat8/Kcnq1ot1/Mettl3/Mta3/Rb1/Rnf8/Samd1/Sirt6/Supt4b/Suz12/Uchl5/Znhit1/Arid4a/Bahd1/Dr1/Epc2/F…
GO:0048738	cardiac muscle tissue development	255	-0.360188	-5.03741	1e-10	3.2849e-09	1.9375e-09	Isl1/Mef2a/Ppara/Sirt6/Xirp2/Zfpm1/Acvr1/Atg5/Ccm2l/Tgfb1/Trip10/Yap1/Dll4/Prmt1/Rarb/Smad1/Tbx2/Mapk1/Tgfbr2/Zfpm2/Nr3c1/Sin3b/Gjc1/Tnnt2/Igf1/Lrp6/Vgll4/Myh10/Smad4/Tbx5/Arid2/Chd7/Sirt1/Akap6/Camk2d/Cdk1/Neb/Nkx2-5/Gsk3b/Ift88/Bmp7/Mapk14/Myh11/Dsg2/Erbb4/Gata4/Notch1/Sgcb/Tnni3/Apc/Heg1/Pten/Tpm1/Cav3/Tomm70a/Bmp2/Hdac3/Hnrnpu/Cby1/Hey1/Myo18b/Ednra/Fgfr1/Jarid2/Ndufv2/Plec/Nebl/Parp2/Tgfbr3/…
GO:0014706	striated muscle tissue development	274	-0.352305	-5.02218	1e-10	3.2849e-09	1.9375e-09	Isl1/Mef2a/Ppara/Sirt6/Xirp2/Zfpm1/Acvr1/Atg5/Ccm2l/Cdon/Tgfb1/Trip10/Yap1/Dll4/Prmt1/Rarb/Smad1/Tbx2/Mapk1/Tgfbr2/Zfpm2/Nr3c1/Sin3b/Gjc1/Tnnt2/Igf1/Lrp6/Vgll4/Myh10/Smad4/Tbx5/Arid2/Chd7/Ifrd1/Sirt1/Akap6/Camk2d/Cdk1/Cenpf/Neb/Nkx2-5/Smad3/Gsk3b/Ift88/Bmp7/Mapk14/Myh11/Boc/Dsg2/Erbb4/Gata4/Notch1/Sgcb/Tnni3/Apc/Heg1/Pten/Tpm1/Cav3/Tomm70a/Bmp2/Hdac3/Hnrnpu/Cby1/Hey1/Myo18b/Ednra/Hdac7/Fgfr1/Jari…
GO:0030239	myofibril assembly	68	-0.560611	-4.92807	1e-10	3.2849e-09	1.9375e-09	Wdr1/Csrp1/Tnnt2/Myh10/Smad4/Neb/Nkx2-5/Flii/Tpm1/Cav3/Lmod3/Plec/Nebl/Tmod3/Bmp10/Acta1/Myoz2/Akap13/Hdac2/Mef2c/Pdgfrb/Klhl41/Fhod3/Ankrd23/Tmod1/Myom2/Flnc/Srf/Actc1/Cfl2/Mypn/Mfn2/Tcap/Casq1/Myl2/Mylk3/Casq2/Nrap/Csrp3/Ldb3/Xirp1/Actn2/Myh6/Ttn/Mybpc3
GO:0055006	cardiac cell development	106	-0.468086	-4.88793	1e-10	3.2849e-09	1.9375e-09	Igf1/Jag1/Myh10/Smad4/Tbx5/Sirt1/Akap6/Camk2d/Neb/Nkx2-5/Gsk3b/Myh11/Gata4/Notch1/Sgcb/Cav3/Tomm70a/Hnrnpu/Myo18b/Plec/Nebl/Parp2/Tgfbr3/Bmp10/Dicer1/Pbrm1/Yy1/Ctdp1/Speg/Akap13/Hdac2/Pdgfrb/Alpk3/Fhod3/Pdlim5/Myocd/Popdc2/Slc8a1/Srf/Gsk3a/Actc1/Mtor/Bves/Asb2/Tcap/Myl2/Mylk3/Fhl2/Vegfa/Hey2/Nrap/Sorbs2/Csrp3/Alpk2/Xirp1/Actn2/Myh6/Ttn/Lrrc10
GO:0055001	muscle cell development	215	-0.375438	-4.88766	1e-10	3.2849e-09	1.9375e-09	Igf1/Myf6/Tmem182/Homer1/Myh10/Rcan1/Smad4/Tbx5/Hdac4/Sirt1/Akap6/Camk2d/Neb/Nkx2-5/Gsk3b/Wfikkn2/Myh11/Spg11/Flii/Gata4/Notch1/Sgcb/Ank2/Tpm1/Cav3/Gpx1/Tomm70a/Lmod3/Hnrnpu/Myo18b/Ednra/Plec/Nebl/Parp2/Tmod3/Bmp10/Dicer1/Pbrm1/Cav2/Yy1/Ptcd2/Ctdp1/Actn1/Afg3l2/Acta1/Speg/Myoz2/Akap13/Hdac2/Mef2c/Pdgfrb/Alpk3/Hdac9/Klhl41/Fhod3/Ankrd23/Tmod1/Pdlim5/Dysf/Myocd/Popdc2/Kdm1a/Ppp3ca/Slc8a1/Eng/Myom2/…
GO:0055002	striated muscle cell development	69	-0.552533	-4.88178	1e-10	3.2849e-09	1.9375e-09	Wdr1/Csrp1/Tnnt2/Myh10/Smad4/Neb/Nkx2-5/Flii/Tpm1/Cav3/Lmod3/Plec/Nebl/Tmod3/Bmp10/Acta1/Myoz2/Akap13/Hdac2/Mef2c/Pdgfrb/Klhl41/Fhod3/Ankrd23/Tmod1/Myom2/Flnc/Srf/Actc1/Cfl2/Mypn/Mfn2/Tcap/Casq1/Myl2/Mylk3/Casq2/Nrap/Csrp3/Ldb3/Xirp1/Actn2/Myh6/Ttn/Mybpc3
GO:0055013	cardiac muscle cell development	100	-0.468555	-4.80725	1e-10	3.2849e-09	1.9375e-09	Myh10/Smad4/Tbx5/Sirt1/Akap6/Camk2d/Neb/Nkx2-5/Gsk3b/Myh11/Gata4/Sgcb/Cav3/Tomm70a/Hnrnpu/Myo18b/Plec/Nebl/Parp2/Bmp10/Dicer1/Yy1/Ctdp1/Speg/Akap13/Hdac2/Pdgfrb/Alpk3/Fhod3/Pdlim5/Myocd/Popdc2/Slc8a1/Srf/Gsk3a/Actc1/Mtor/Bves/Asb2/Tcap/Myl2/Mylk3/Fhl2/Vegfa/Hey2/Nrap/Sorbs2/Csrp3/Alpk2/Xirp1/Actn2/Myh6/Ttn/Lrrc10
GO:0015980	energy derivation by oxidation of organic compounds	286	-0.327605	-4.76796	1e-10	3.2849e-09	1.9375e-09	Chchd4/Cox4i1/Cox5a/Lepr/Ndufc2/Pnpt1/Sdhaf2/Tcf7l2/Atp7a/Ifnar1/Mybbp1a/Park7/COX2/Cisd1/Cyct/Flcn/Igf1/Abcd1/Dld/Phkg2/Trp53/Ndufs3/Slc37a4/Cdk1/Uqcc2/Akt2/Gsk3b/Il10rb/Ndufb8/Rb1cc1/Cat/Dlst/Hif1a/Iscu/Dnajc15/Ndufs1/Ndufs6/Prkag2/Prlh/Suclg1/Cox10/Pcdh12/Sirt3/Sod2/Arl2/Shmt2/Il6st/Ldha/Ppp1r3d/Prkag3/Ireb2/Pik3ca/Slc25a23/Uqcrq/ND3/Ndufv2/Plec/Aco1/Phkb/Ak4/Ndufs7/Oxa1l/Slc25a13/Uqcrh/Prdm16…
GO:0018205	peptidyl-lysine modification	349	-0.314882	-4.76777	1e-10	3.2849e-09	1.9375e-09	Plod2/Setd4/Taf7/Bend3/Brpf3/Hint2/Ing5/Jade3/Klf15/Lef1/Prdm5/Pygo2/Sae1/Meaf6/Mul1/Naa60/Pbxip1/Senp5/Apbb1/Dohh/Gcg/Kdm4b/Mbtd1/Men1/Sphk2/Wdr61/Ctcfl/Dmap1/Dydc1/Kat2a/L3mbtl2/Mettl21c/Senp1/Sgf29/Smyd5/Thap7/Tollip/Vcpkmt/Bmi1/Brd7/Dydc2/Eya1/Gnl3l/Hat1/Hdac4/Hint1/Ndufab1/Rps6ka5/Ube2i/Wdr5/Atg7/Atxn7/Ehmt2/Gm8334/Kdm4d/P3h4/Tcf3/Wbp2/Desi1/Eny2/Gata2/Nat8/Setd1b/Setd7/Hdac6/Isl1/Kat8/Pwp1/…
GO:0006913	nucleocytoplasmic transport	309	-0.324881	-4.75943	1e-10	3.2849e-09	1.9375e-09	Rbm4/Rrs1/Snupn/Syk/Thoc3/Ufm1/Xpo4/Xpo7/Arntl/Jak2/Peg12/Tnpo2/Aaas/Cse1l/Eif4enif1/Gli3/Kpna3/Ltv1/Mdfic/Nol6/Nup85/Pcid2/Pom121/Rps15/Sp100/Tsc1/Desi1/Eny2/Kpna6/Rapgef3/Uhmk1/Zpr1/Emd/Gle1/Mdm2/Xbp1/Lrrk2/Mbtps1/Mcm3ap/Nup155/Ranbp17/Smo/Tgfb1/Bach2/Chchd4/Mapk1/Pik3r1/Psen1/Tcf7l2/Uaca/Xpot/Ankrd54/Frat1/Inpp4b/Park7/Rangap1/Adar/Atf2/Brca1/Fam53a/Mavs/Nfkbia/Nmd3/Nxt2/Pkia/Pttg1ip/Stat3/Alk…
GO:0051169	nuclear transport	309	-0.324881	-4.75943	1e-10	3.2849e-09	1.9375e-09	Rbm4/Rrs1/Snupn/Syk/Thoc3/Ufm1/Xpo4/Xpo7/Arntl/Jak2/Peg12/Tnpo2/Aaas/Cse1l/Eif4enif1/Gli3/Kpna3/Ltv1/Mdfic/Nol6/Nup85/Pcid2/Pom121/Rps15/Sp100/Tsc1/Desi1/Eny2/Kpna6/Rapgef3/Uhmk1/Zpr1/Emd/Gle1/Mdm2/Xbp1/Lrrk2/Mbtps1/Mcm3ap/Nup155/Ranbp17/Smo/Tgfb1/Bach2/Chchd4/Mapk1/Pik3r1/Psen1/Tcf7l2/Uaca/Xpot/Ankrd54/Frat1/Inpp4b/Park7/Rangap1/Adar/Atf2/Brca1/Fam53a/Mavs/Nfkbia/Nmd3/Nxt2/Pkia/Pttg1ip/Stat3/Alk…
GO:0003007	heart morphogenesis	265	-0.335119	-4.73292	1e-10	3.2849e-09	1.9375e-09	Isl1/Kif3a/Mdm2/Npy5r/Sirt6/Slit3/Sufu/Xirp2/Zfpm1/Acvr1/Ccm2l/Pkd2/Smo/Tbx1/Tgfb1/Tmem100/Yap1/Dchs1/Dll4/Rarb/Tbx2/Uty/Adam15/Ift172/Nphp3/Psen1/Tgfbr2/Zfpm2/Bmpr2/Grhl2/Atf2/Ephb4/Fgfrl1/Megf8/Parva/Rtn4/Tead1/Tnnt2/Jag1/Lrp6/Mib1/Lbx1/Lemd2/Sec24b/Smad4/Tbx5/Trp53/Arid2/Chd7/Ncor2/Tek/Zic3/Ext1/Nkx2-5/Smad3/Tead2/Ift88/Bmp7/Hif1a/Nrp2/Col2a1/Gata4/Notch1/Tnni3/Heg1/Tpm1/Cav3/Acvrl1/Bmp2/C2cd3…
GO:0006091	generation of precursor metabolites and energy	402	-0.305618	-4.73256	1e-10	3.2849e-09	1.9375e-09	Chchd4/Cox4i1/Cox5a/Lepr/Ndufc2/Pnpt1/Psen1/Sdhaf2/Tcf7l2/Atp7a/Cyb5r4/Ifnar1/Mybbp1a/Park7/COX2/Hk1/Myo5a/Stat3/Cisd1/Cyct/Flcn/Igf1/Abcd1/Dld/Foxk1/Phkg2/Trp53/Hdac4/Ndufs3/Slc37a4/Cdk1/Eif6/Oxct2a/Uqcc2/Akt2/Gnpda1/Gsk3b/Il10rb/Ndufb8/Galk1/Hmgcs2/Rb1cc1/Cat/Dgat1/Dlst/Hif1a/Iscu/Dnajc15/Pgam2/Crot/Ndufs1/Ndufs6/Prkag2/Prlh/Suclg1/Tpi1/Cox10/Jmjd8/Pcdh12/Pfkl/Sirt3/Sod2/Arl2/Shmt2/Il6st/Ldha/P…
GO:0006941	striated muscle contraction	166	-0.391601	-4.6981	1e-10	3.2849e-09	1.9375e-09	Homer1/Jsrp1/Nr4a1/Calm3/Hdac4/Myl4/Vegfb/Akap6/Camk2d/Dlg1/Nkx2-5/Sumo1/Ankrd39/Jup/Myh8/Trpm4/Dsg2/Gata4/Gsn/Pgam2/Tnni3/Ank2/P2rx4/Tpm1/Atp1b1/Cacna2d1/Cav3/Lmod3/Kcne1/Atp1a1/Akap9/Pik3ca/Bmp10/Dmpk/Ppp1r13l/Snta1/Aldoart2/Kcnj5/Smtn/Cacna1h/Kcne4/Cxcr4/Ctnna3/Aldoa/Scn5a/Tmem38a/Kcnn2/Atp1a2/Cacnb2/Slc8a1/Myl3/Agrn/Rnf207/Cacna1g/Actc1/Mtor/Flna/Abcc9/Kcnq1/Tcap/Atp2a2/Tnnc2/Casq1/Myl2/Fxyd1…
GO:1903311	regulation of mRNA metabolic process	270	-0.32334	-4.64351	1e-10	3.2849e-09	1.9375e-09	Khsrp/Noct/Pnpt1/E2f1/Gdnf/Ncl/Paf1/Puf60/Rnf20/Srsf6/Zfp36/Gigyf2/Rbfox1/Snrpa/Taf15/Alkbh5/Hnrnpd/Prdx6b/Wtap/Casc3/Hnrnpm/Srsf4/Traf3ip2/Vim/Brf1/Cpsf7/Larp7/Son/Khdrbs3/Parn/Ythdf1/Celf1/Nanos2/Nbas/Dazap1/Fxr2/Mov10/Pan3/Zfp36l1/Cnot6l/Ncbp1/Rc3h2/Rest/Mir466l/Samd4b/Tardbp/Csde1/Tra2b/Cpeb3/Raver2/Srpk1/Srsf7/Hnrnpk/Hnrnpu/Pabpc4/Rock1/Zc3h3/Srpk2/Supt5/Zc3h14/Dyrk1a/Tnrc6c/Rbm38/Ythdc1/Mbn…
GO:0006397	mRNA processing	423	-0.289672	-4.63891	1e-10	3.2849e-09	1.9375e-09	Snrpb/Supt4b/Wdr33/Zrsr2/Fip1l1/Frg1/Gemin8/Ppil1/Snrnp200/Srsf1/Ccnt1/Cmtr1/Dnajc17/Hnrnpc/Lsm10/Rprd1b/Snrnp35/Srsf12/Sugp1/Tdrd3/Cpsf1/Ern1/Khsrp/Pnpt1/Ttf2/Txnl4a/Gm13691/Ncl/Paf1/Ppp1r8/Prpf40b/Puf60/Rbm28/Rnf20/Srsf6/Tut1/Adar/Rbfox1/Sart3/Snrpa/Alkbh5/Nrde2/Prdx6b/Wbp4/Wtap/Casc3/Ddx47/Hnrnpm/Plrg1/Ppp4r2/Rbm17/Snrpd2/Srsf4/Cpsf7/Gemin5/Gm9040/Larp7/Mfap1b/Ncbp3/Prpf18/Prpf4/Son/Tcerg1/Crn…
GO:0030048	actin filament-based movement	125	-0.41243	-4.60258	1e-10	3.2849e-09	1.9375e-09	Myh2/Myo6/Pde4b/Adora1/Epb41l5/Kcnj2/Sgcd/Ccdc88c/Frmd6/Gpd1l/Myrip/Kcnh2/Sun2/Myl6b/Myo1d/Nup155/Scn1b/Wasl/Cacna1d/Cav1/Uty/Fgf13/Sri/Kcne3/Myo5a/Parva/Tnnt2/Myh10/Myo19/Myh9/Akap6/Camk2d/Dlg1/Sumo1/Jup/Myh8/Trpm4/Wasf2/Dsg2/Gata4/Gsn/Ank2/Tpm1/Cacna2d1/Cav3/Myo1e/Kcne1/Rock1/Atp1a1/Akap9/Myo1c/Pik3ca/Evl/Snta1/Myo5c/Kcnj5/Myo9b/Cacna1h/Kcne4/Ctnna3/Myo1b/Scn5a/Kcnn2/Atp1a2/Cacnb2/Rnf207/Cacna1…
GO:0060047	heart contraction	229	-0.337671	-4.55823	1e-10	3.2849e-09	1.9375e-09	Tbx5/Calm3/Crhr2/Hdac4/Myl4/Nos1ap/Sirt1/Vegfb/Akap6/Camk2d/Dlg1/Ext1/Nkx2-5/Sumo1/Ankrd39/Chrm2/Jup/Trpm4/Dsg2/Gata4/Gsn/Tnni3/Ank2/P2rx4/Tpm1/Atp1b1/Cacna2d1/Cav3/Gpx1/Nos3/Kcne1/Atp1a1/Akap9/Ednra/Pik3ca/Bmp10/Dmpk/Ppp1r13l/Snta1/Sod1/Dnm1l/Kcnj5/Smtn/Thra/Cacna1h/Kcne4/Slc4a3/Cxcr4/Ctnna3/Scn5a/Tmem38a/Rbfox2/Mdm4/Gja1/Kcnn2/Popdc2/Prkca/Atp1a2/Cacnb2/Slc8a1/Myl3/Agrn/Epas1/Rnf207/Cacna1g/Tme…
GO:0007051	spindle organization	165	-0.378838	-4.54957	1e-10	3.2849e-09	1.9375e-09	Parp3/Psrc1/Sac3d1/Trim36/Kifc1/Ntmt1/Racgap1/Spag5/Tubg2/Gpsm2/Limk2/Uvrag/Ccsap/Dctn6/Rhoa/Chmp4c/Map9/Smc3/Stil/Chmp1a/Kifc5b/Rab11a/Aurka/Rcc1/Wdr62/Aaas/Cep126/Dctn1/Mapre3/Spice1/Chmp5/Kif3b/Plk1/Ralbp1/Wrap73/Ezr/Haus4/Haus8/Incenp/Kiz/Tacc3/Tubgcp5/Cep97/Eml1/Fsd1/Haus1/Nudc/Pcnt/Poc1a/Stag2/Bora/Cep120/Mapre2/Arhgef10/Nin/Tubgcp6/Dctn2/Ino80/Senp6/Tubgcp2/Golga2/Mzt1/Drg1/Cep192/Gnai1/Ki…
GO:0070252	actin-mediated cell contraction	96	-0.451159	-4.54792	1e-10	3.2849e-09	1.9375e-09	Myh2/Pde4b/Adora1/Epb41l5/Kcnj2/Sgcd/Ccdc88c/Frmd6/Gpd1l/Kcnh2/Myl6b/Nup155/Scn1b/Cacna1d/Cav1/Uty/Fgf13/Sri/Kcne3/Parva/Tnnt2/Akap6/Camk2d/Dlg1/Sumo1/Jup/Myh8/Trpm4/Dsg2/Gata4/Gsn/Ank2/Tpm1/Cacna2d1/Cav3/Kcne1/Rock1/Atp1a1/Akap9/Pik3ca/Snta1/Kcnj5/Myo9b/Cacna1h/Kcne4/Ctnna3/Scn5a/Kcnn2/Atp1a2/Cacnb2/Rnf207/Cacna1g/Actc1/Flna/Acta2/Abcc9/Kcnq1/Myl6/Emp2/Atp2a2/Fxyd1/Pkp2/Casq2/Dsp/Tnnc1/Myh7/Myh6…
GO:0045214	sarcomere organization	49	-0.594127	-4.5193	1e-10	3.2849e-09	1.9375e-09	Myoz2/Akap13/Hdac2/Mef2c/Klhl41/Fhod3/Ankrd23/Myom2/Flnc/Srf/Cfl2/Mypn/Mfn2/Tcap/Casq1/Mylk3/Casq2/Csrp3/Ldb3/Xirp1/Actn2/Myh6/Ttn/Mybpc3
GO:0051146	striated muscle cell differentiation	304	-0.30871	-4.51262	1e-10	3.2849e-09	1.9375e-09	Igf1/Myf6/Rb1/Tmem182/Homer1/Klf5/Myh10/Rcan1/Smad4/Tbx5/Hdac4/Myh9/Neo1/Sirt1/Akap6/Camk2d/Neb/Nkx2-5/Popdc3/Gsk3b/Ift88/Mapk14/Myh11/Spg11/Flii/Gata4/Il4ra/Notch1/Sgcb/Tpm1/Cav3/Gpx1/Tomm70a/Bmp2/Lmod3/Capn2/Hdac3/Hnrnpu/Cby1/Myo18b/Bnip2/Piezo1/Ptgfrn/Rbm38/Sort1/Plec/Bcl9/Nebl/Parp2/Tmod3/Bmp10/Dicer1/Dmpk/Ift20/Cav2/Yy1/Ctdp1/Cd81/Chuk/Plekho1/Acta1/Cdh2/Sik1/Ezh2/Kdm6b/Speg/Thra/Myoz2/Akap1…
GO:0055007	cardiac muscle cell differentiation	141	-0.390287	-4.49857	1e-10	3.2849e-09	1.9375e-09	Myh10/Smad4/Tbx5/Sirt1/Akap6/Camk2d/Neb/Nkx2-5/Gsk3b/Ift88/Myh11/Gata4/Sgcb/Cav3/Tomm70a/Bmp2/Hdac3/Hnrnpu/Cby1/Myo18b/Plec/Nebl/Parp2/Bmp10/Dicer1/Ift20/Yy1/Ctdp1/Sik1/Kdm6b/Speg/Akap13/Hdac2/Mef2c/Pdgfrb/Alpk3/Fhod3/Pdlim5/Myocd/Popdc2/Sox6/Slc8a1/Srf/Gsk3a/Actc1/Mtor/Acadm/Bves/Asb2/Tcap/Myl2/Mylk3/Fhl2/Vegfa/Hey2/Nrap/Sorbs2/Csrp3/Alpk2/Gata6/Xirp1/Actn2/Myh6/Ttn/Lrrc10
GO:0008380	RNA splicing	364	-0.295297	-4.48734	1e-10	3.2849e-09	1.9375e-09	Hnrnpc/Lsm10/Prmt1/Snrnp35/Srsf12/Sugp1/Ern1/Khsrp/Pik3r1/Ttf2/Txnl4a/Gm13691/Ncl/Ppp1r8/Prpf40b/Puf60/Rbm28/Srsf6/Rbfox1/Sart3/Snrpa/Taf15/Nrde2/Prdx6b/Wbp4/Wtap/Casc3/Ddx47/Hnrnpm/Plrg1/Ppp4r2/Rbm17/Snrpd2/Srsf4/Gemin5/Gm9040/Larp7/Mfap1b/Prpf18/Prpf4/Rnf113a2/Son/Tcerg1/Crnkl1/Ddx1/Dhx8/Khdrbs3/Luc7l2/Tsen2/Akt2/Celf1/Dazap1/Fxr2/Gcfc2/Ik/Tmbim6/Dhx15/Eftud2/Gemin2/Gm21992/Ppil3/Ppwd1/Snrnp40/…
GO:0010927	cellular component assembly involved in morphogenesis	114	-0.417762	-4.48645	1e-10	3.2849e-09	1.9375e-09	Gpc1/Sec23ip/Wdr1/Csrp1/Eqtn/Tnnt2/Myh10/Smad4/Tbc1d20/Tmf1/Clasp2/Neb/Nkx2-5/Flii/Gnpat/Tpm1/Cav3/Lmod3/Plec/Nebl/Tmod3/Bmp10/Dicer1/Acta1/Ilk/Myoz2/Akap13/Epb41l3/Hdac2/Mef2c/Pdgfrb/Klhl41/Phldb2/Fhod3/Ankrd23/Tmod1/Fig4/Agfg1/Myom2/Flnc/Srf/Actc1/Cfl2/Mypn/Mfn2/Tcap/Casq1/Myl2/Mylk3/Casq2/Nrap/Csrp3/Clasp1/Ldb3/Xirp1/Actn2/Myh6/Ttn/Mybpc3
GO:0003015	heart process	240	-0.330601	-4.47607	1e-10	3.2849e-09	1.9375e-09	Tbx5/Calm3/Crhr2/Hdac4/Myl4/Nos1ap/Sirt1/Vegfb/Akap6/Camk2d/Dlg1/Ext1/Nkx2-5/Sumo1/Ankrd39/Chrm2/Jup/Trpm4/Dsg2/Gata4/Gsn/Tnni3/Ank2/P2rx4/Tpm1/Atp1b1/Cacna2d1/Cav3/Gpx1/Nos3/Kcne1/Atp1a1/Akap9/Ednra/Fyn/Pik3ca/Bmp10/Dmpk/Ppp1r13l/Snta1/Sod1/Dnm1l/Kcnj5/Smtn/Thra/Cacna1h/Kcne4/Slc4a3/Akap13/Cxcr4/Ctnna3/Scn5a/Tmem38a/Rbfox2/Mdm4/Gja1/Gnai2/Kcnn2/Popdc2/Prkca/Atp1a2/Cacnb2/Slc8a1/Myl3/Agrn/Epas1/R…
GO:0034504	protein localization to nucleus	299	-0.306094	-4.46673	1e-10	3.2849e-09	1.9375e-09	Rrs1/Snupn/Syk/Ufm1/Wrap53/Arntl/Jak2/Six1/Tnpo2/Tor1a/Cse1l/Dclk2/Eif4enif1/Gli3/Kpna3/Mdfic/Nup85/Pom121/Sp100/Kpna6/Plk1/Sun2/Tbrg1/Tor1b/Zpr1/Banp/Mdm2/Mepce/Xbp1/Lrrk2/Mbtps1/Ngfr/Nup155/Smo/Srsf1/Sun1/Tgfb1/Tmem98/Yap1/Glis2/Tmem201/Cd2ap/Lats2/Lzts2/Mapk1/Parp9/Pik3r1/Psen1/Stk11/Uaca/Wrn/Atp13a2/Morc3/Paf1/Park7/Rangap1/Rassf5/Adar/Atf2/Brca1/Fam53a/Mavs/Nfkbia/Nmd3/Nxt2/Pkia/Pttg1ip/Stat…
GO:0018394	peptidyl-lysine acetylation	174	-0.36065	-4.46281	1e-10	3.2849e-09	1.9375e-09	Taf7/Bend3/Brpf3/Hint2/Ing5/Jade3/Klf15/Lef1/Meaf6/Naa60/Pbxip1/Apbb1/Mbtd1/Sphk2/Dmap1/Kat2a/L3mbtl2/Sgf29/Thap7/Bmi1/Brd7/Hat1/Rps6ka5/Wdr5/Atg7/Atxn7/Tcf3/Wbp2/Eny2/Gata2/Nat8/Isl1/Kat8/Tada1/Atg5/Dr1/Epc2/Tgfb1/Auts2/Crtc2/Pcgf2/Smarcb1/Sdr16c5/Taf6/Yeats4/Actl6a/Atat1/Kat5/Park7/Atf2/Brca1/Dip2a/Flcn/Mapk3/Mcrs1/Nfya/Tada2a/Chek1/Kat7/Mecp2/Morf4l1/Naa40/Smad4/Zfp451/Atxn7l3/Mbd3/Sirt1/Naa50…
GO:0006417	regulation of translation	349	-0.294627	-4.46106	1e-10	3.2849e-09	1.9375e-09	Mvk/Pa2g4/Rbm4/Rxra/Syncrip/Xrn1/Boll/Cnot2/Dnajc3/Mpv17l2/Pld1/Rara/Rpusd4/Tyms/Caprin2/Cdk5rap1/Dapk3/Dph6/Dph7/Eif4ebp1/Eif4enif1/Lsm1/Mettl16/Mir143/Nanos1/Ngrn/Tsc1/Zfp36l2/Btg2/Eif2b5/Eif4g2/Gzmg/Ucn/Uhmk1/Upf1/Wt1/Zcchc13/Ago4/Eif4a3/Gle1/Mettl3/Prkdc/Ago3/Barhl2/Cnot6/Eif3b/Igf2bp2/Rpl38/Shmt1/Bzw1/Cnot8/Ppp1r15a/Rps6kb1/Slc35a4/Ctif/Khsrp/Lsm14b/Mapk1/Mknk1/Noct/Pnpt1/Pum3/Inpp5e/Mir448/…
GO:0006281	DNA repair	461	-0.272913	-4.43723	1e-10	3.2849e-09	1.9375e-09	Rad51c/Samhd1/Slf1/Slx1b/Ticrr/Uvrag/Apbb1/Bach1/Eme2/Exo1/Mbtd1/Neil3/Pnp/Rad17/Spo11/Xpc/Zranb3/Ccdc117/Cetn1/Clspn/Ddb1/Dmap1/Ercc4/Faap24/Fancd2/Fmn2/Fto/Hmgn1/Msh6/Pds5b/Polg2/Poli/Polm/Rexo4/Smc3/Taok3/Tfpt/Timeless/Xrcc6/Zfp365/Cep164/Cul4b/Endov/Eya1/Fanca/Kif22/Lig3/Mcm3/Nsmce4a/Rnf138/Tnks1bp1/Tnp1/Wrap53/Xrcc2/Zfyve26/Ap5z1/Dna2/Fam168a/Mcm9/Mlh3/Ooep/Pms2/Pold1/Poll/Rfc5/Faap100/Gtf2h…
GO:0060537	muscle tissue development	462	-0.272294	-4.43551	1e-10	3.2849e-09	1.9375e-09	Hdac6/Isl1/Mef2a/Myl6b/Ppara/Rb1/Sirt6/Xirp2/Zfpm1/Acvr1/Atg5/Ccm2l/Cdon/Cflar/Myf5/Smo/Synb/Tbx1/Tgfb1/Trip10/Yap1/Cav1/Dll4/Prmt1/Rarb/Rps6kb1/Smad1/Tbx2/Tsc22d3/Efemp2/Mapk1/Tcf7l2/Tgfbr2/Zfpm2/Gpc1/Itga8/Nr3c1/Rb1/Sin3b/Csrp1/Gjc1/Gtf3c5/Rbfox1/Tnnt2/Flcn/Igf1/Lrp6/Myf6/Rb1/Vgll4/Homer1/Klf5/Lemd2/Myh10/Nr4a1/Rcan1/Smad4/Tbx5/Arid2/Chd7/Crhr2/Hdac4/Ifrd1/Sirt1/Akap6/Camk2d/Cdk1/Cenpf/Dlg1/Neb…
GO:0042692	muscle cell differentiation	407	-0.282663	-4.41345	1e-10	3.2849e-09	1.9375e-09	Hdac6/Isl1/Mdm2/Mef2a/Npnt/Ppara/Rb1/Wnt7b/Xbp1/Acvr1/Atg5/Cdon/Cflar/Glmn/Myf5/Ramp2/Smo/Synb/Tbx1/Tgfb1/Trip10/Ehd2/Prdm6/Rarb/Smad1/Tbx2/Dyrk1b/Efemp2/Bmpr2/Itga8/Nr3c1/Rb1/Setd3/Wdr1/Csrp1/Smarca2/Tnnt2/Igf1/Myf6/Rb1/Tmem182/Homer1/Klf5/Mecp2/Myh10/Rcan1/Smad4/Tbx5/Hdac4/Ifrd1/Myh9/Neo1/Sirt1/Akap6/Camk2d/Neb/Nkx2-5/Popdc3/Gsk3b/Wfikkn2/Ift88/Mapk14/Myh11/Spg11/Flii/Gata4/Il4ra/Notch1/Sgcb/An…
GO:0046034	ATP metabolic process	237	-0.324673	-4.40113	1e-10	3.2849e-09	1.9375e-09	Myc/Ndufa7/Nmnat1/Nt5e/Parg/Pgk2/Tefm/Chchd2/Ppara/Sirt6/Ampd3/Tgfb1/Bad/Dguok/Hk2/Ndufs8/Ampd2/Cox4i1/Cox5a/Ndufc2/Psen1/Sdhaf2/Atp7a/Park7/COX2/Hk1/Stat3/Cyct/Flcn/Igf1/Nudt5/Tspo/Abcd1/Atp6v1b2/Dld/Foxk1/Trp53/Hdac4/Map2k1/Ndufs3/Cdk1/Eif6/Uqcc2/Ndufb8/Galk1/Hif1a/Iscu/Myh8/Dnajc15/Pgam2/Ndufs1/Ndufs6/Prkag2/Tpi1/Atp1b1/Fis1/Jmjd8/Pfkl/Arl2/Shmt2/Ldha/Prkag3/Pgk1/Ep300/Slc25a23/Uqcrq/ND3/Ndufv…
GO:2000112	regulation of cellular macromolecule biosynthetic process	430	-0.273829	-4.39193	1e-10	3.2849e-09	1.9375e-09	Itm2c/Mvk/Pa2g4/Pth/Rbm4/Rxra/Syncrip/Tm9sf2/Xrn1/Bcl2/Boll/Cnot2/Dnajc3/Mpv17l2/Pld1/Pxylp1/Rara/Rpusd4/Tyms/Caprin2/Cdk5rap1/Dapk3/Dph6/Dph7/Eif4ebp1/Eif4enif1/Lsm1/Mettl16/Mir143/Nanos1/Ngrn/Tsc1/Zfp36l2/Abca2/Btg2/Eif2b5/Eif4g2/Gzmg/Hhatl/Ucn/Uhmk1/Upf1/Wt1/Zcchc13/Ago4/Eif4a3/Gle1/Il15/Mettl3/Mt3/Prkdc/Ago3/Barhl2/Cnot6/Eif3b/Epm2aip1/Fktn/Igf2bp2/Rpl38/Shmt1/Bzw1/Cnot8/Dbi/Ppp1r15a/Prmt1/Rp…
GO:0003012	muscle system process	407	-0.281173	-4.3902	1e-10	3.2849e-09	1.9375e-09	Homer1/Jsrp1/Nr4a1/Smad4/Bdkrb2/Calm3/Grip2/Hdac4/Map2k1/Myl4/Sirt1/Tpm3/Vegfb/Akap6/Camk2d/Cd38/Dlg1/Itga2/Mlip/Nkx2-5/Smad3/Sumo1/Tpm2/Gsk3b/Arhgap42/Slmap/Tbce/Ankrd39/Chrm2/Jup/Myh11/Myh8/Trpm4/Dsg2/Gata4/Gsn/Notch1/Pgam2/Ptk2/Tnni3/Ank2/Kdm4a/Ndufs6/P2rx4/Tpm1/Adora2b/Atp1b1/Cacna2d1/Cav3/Gper1/Tomm70a/Trim63/F2r/Lmod3/Nos3/Nppb/Kcne1/Prkag3/Rock1/Atp1a1/Twf1/Akap9/Ednra/Pik3ca/Akap1/Jarid2/…
GO:0034968	histone lysine methylation	119	-0.407193	-4.38911	1e-10	3.2849e-09	1.9375e-09	Setd1b/Setd7/Kat8/Pwp1/Arid4a/Kdm4c/Auts2/Smarcb1/Zfp110/Rlf/Brca1/Nelfa/Trmt112/Mcrs1/Nfya/Mecp2/Smad4/Setmar/Sirt1/Wdr5b/N6amt1/Setd1a/Kansl1/Arid4b/Kdm4a/Mtf2/Rtf1/Tet3/Kmt2b/Mllt6/Zfp335/Zfp369/Rbbp5/Ehmt1/Dnmt1/Baz2a/Kansl2/Setdb1/Cxxc1/Jarid2/Supt6/Airn/Fh1/Setd5/Tet2/Ezh2/Hdac2/Kdm3a/Setd2/Rif1/Iws1/Asxl2/Hcfc1/Paxip1/Ncoa6/Kmt2c/Brd4/Wdr82/Atrx/Nsd1/Kdm1a/Nfyc/Smyd1/Kmt2d/Mir208b/Ash1l/Km…
GO:0050684	regulation of mRNA processing	134	-0.386808	-4.37858	1e-10	3.2849e-09	1.9375e-09	Ncl/Paf1/Puf60/Rnf20/Srsf6/Rbfox1/Snrpa/Prdx6b/Wtap/Srsf4/Cpsf7/Larp7/Son/Khdrbs3/Celf1/Dazap1/Fxr2/Zfp36l1/Ncbp1/Rest/Tra2b/Cpeb3/Raver2/Srpk1/Srsf7/Hnrnpk/Hnrnpu/Zc3h3/Srpk2/Supt5/Zc3h14/Dyrk1a/Ythdc1/Mbnl1/U2af2/Prpf19/Adarb1/Hnrnpa2b1/Safb2/Supt6/Pcbp4/Ptcd2/Rnps1/Srsf2/Acin1/Hsf1/Rbm4/Dhx36/Ptbp1/Qk/Sltm/Rbm25/Rbmx/Srrm1/Iws1/Khdrbs1/Nup98/Rbfox2/Rbm39/Fxr1/Sf1/Srsf10/Thrap3/Ddx17/Dhx9/Hnrnp…
GO:0043543	protein acylation	243	-0.320856	-4.37431	1e-10	3.2849e-09	1.9375e-09	Tcf3/Wbp2/Zdhhc20/Zdhhc21/Eny2/Gata2/Hhatl/Nat8/Rapgef3/Zdhhc3/Zdhhc4/Isl1/Kat8/Tada1/Xbp1/Atg5/Dr1/Epc2/Tgfb1/Zdhhc13/Zdhhc9/Auts2/Crtc2/Pcgf2/Smarcb1/Zdhhc12/Sdr16c5/Taf6/Yeats4/Actl6a/Atat1/Cep295/Kat5/Park7/Atf2/Brca1/Dip2a/Esco2/Flcn/Mapk3/Mcrs1/Naa30/Nfya/Tada2a/Chek1/Dld/Kat7/Mecp2/Morf4l1/Naa40/Smad4/Zdhhc18/Zfp451/Atxn7l3/Mbd3/Naa25/Sirt1/Taok1/Naa50/Nat10/Taf10/Gsk3b/Taf1/Taf5l/Usp22/Na…
GO:0044772	mitotic cell cycle phase transition	398	-0.281336	-4.36137	1e-10	3.2849e-09	1.9375e-09	Anapc15/Aven/Bid/Brsk1/Cdc7/Cdk5rap3/Chek2/Fbxl8/Khdc3/Mblac1/Mre11a/Npat/Pidd1/Spdl1/Syf2/Zwint/Adamts1/Anxa1/Camk2b/Ccnb3/Cdk2ap2/Chmp4b/Cul3/Dbf4/Fam107a/Rnaseh2b/Ube2c/Bub1b/Ccnb1/Cks1b/Hspa2/Jade1/Kcna5/Lats1/Nek6/Pbx1/Plcb1/Ptpn6/Foxn3/Inip/Klhl18/Klhl22/Nabp1/Nacc2/Plk3/Ube2s/Cacnb4/Cdt1/Psmg2/Rad51c/Ticrr/Bach1/Cdc16/Cdc73/Esrrb/Fbxl17/Fbxo31/Klf4/Men1/Mir26b/Nfatc1/Orc1/Phf8/Psme2/Rad17/…
GO:0006936	muscle contraction	301	-0.297151	-4.34534	1e-10	3.2849e-09	1.9375e-09	Homer1/Jsrp1/Nr4a1/Bdkrb2/Calm3/Grip2/Hdac4/Map2k1/Myl4/Tpm3/Vegfb/Akap6/Camk2d/Cd38/Dlg1/Itga2/Nkx2-5/Sumo1/Tpm2/Arhgap42/Slmap/Ankrd39/Chrm2/Jup/Myh11/Myh8/Trpm4/Dsg2/Gata4/Gsn/Pgam2/Tnni3/Ank2/Ndufs6/P2rx4/Tpm1/Adora2b/Atp1b1/Cacna2d1/Cav3/Gper1/Trim63/F2r/Lmod3/Kcne1/Atp1a1/Akap9/Ednra/Pik3ca/Tmod3/Bmp10/Cttn/Shc1/Dmpk/Ppp1r13l/Snta1/Tpcn2/Rock2/Sod1/Aldoart2/Kcnj5/Smtn/Cacna1h/Kcne4/Cxcr4/Fl…
GO:0035051	cardiocyte differentiation	176	-0.352668	-4.34233	1e-10	3.2849e-09	1.9375e-09	Igf1/Jag1/Lrp6/Mapk3/Myh10/Smad4/Tbx5/Sirt1/Akap6/Camk2d/Neb/Nkx2-5/Gsk3b/Ift88/Bmp7/Myh11/Gata4/Notch1/Rest/Sgcb/Cav3/Gper1/Tomm70a/Bmp2/Pdgfb/Hdac3/Hnrnpu/Cby1/Myo18b/Ednra/Plec/Nebl/Parp2/Tgfbr3/Bmp10/Dicer1/Ift20/Pbrm1/Yy1/Ctdp1/Dhx36/Sik1/Kdm6b/Speg/Akap13/Hdac2/Mef2c/Pdgfrb/Alpk3/Fhod3/Pdlim5/Myocd/Popdc2/Sox6/Slc8a1/Srf/Gsk3a/Actc1/Mtor/Cited2/Acadm/Bves/Asb2/Tcap/Myl2/Mylk3/Fhl2/Vegfa/Hey…
GO:0006473	protein acetylation	203	-0.341937	-4.33999	1e-10	3.2849e-09	1.9375e-09	Taf7/Bend3/Brpf3/Hint2/Ing5/Jade3/Klf15/Lef1/Meaf6/Naa60/Pbxip1/Apbb1/Mbtd1/Sphk2/Dmap1/Kat2a/L3mbtl2/Sgf29/Thap7/Bmi1/Brd7/Camk1/Dscc1/Hat1/Rps6ka5/Wdr5/Arntl/Atg7/Atxn7/Tcf3/Wbp2/Eny2/Gata2/Nat8/Rapgef3/Isl1/Kat8/Tada1/Xbp1/Atg5/Dr1/Epc2/Tgfb1/Auts2/Crtc2/Pcgf2/Smarcb1/Sdr16c5/Taf6/Yeats4/Actl6a/Atat1/Cep295/Kat5/Park7/Atf2/Brca1/Dip2a/Esco2/Flcn/Mapk3/Mcrs1/Naa30/Nfya/Tada2a/Chek1/Kat7/Mecp2/M…
GO:0018022	peptidyl-lysine methylation	127	-0.383741	-4.32447	1e-10	3.2849e-09	1.9375e-09	Setd1b/Setd7/Kat8/Pwp1/Arid4a/Kdm4c/Auts2/Smarcb1/Zfp110/Rlf/Setd3/Brca1/Nelfa/Trmt112/Mcrs1/Nfya/Mecp2/Smad4/Setmar/Sirt1/Wdr5b/N6amt1/Setd1a/Kansl1/Arid4b/Kdm4a/Mtf2/Rtf1/Tet3/Kmt2b/Mllt6/Zfp335/Zfp369/Rbbp5/Ehmt1/Dnmt1/Baz2a/Kansl2/Setdb1/Cxxc1/Jarid2/Supt6/Setd6/Airn/Fh1/Setd5/Tet2/Ezh2/Hdac2/Kdm3a/Setd2/Rif1/Iws1/Asxl2/Hcfc1/Paxip1/Ncoa6/Kmt2c/Brd4/Wdr82/Atrx/Nsd1/Kdm1a/Nfyc/Smyd1/Kmt2d/Mir2…
GO:0044770	cell cycle phase transition	481	-0.263198	-4.32292	1e-10	3.2849e-09	1.9375e-09	Psmg2/Rad51c/Thoc1/Ticrr/Apbb1/Bach1/Cdc16/Cdc73/Cirbp/Crnn/Eme2/Esrrb/Fbxl17/Fbxo31/Klf4/Men1/Mir26b/Nfatc1/Orc1/Phf8/Psme2/Rad17/Tert/Xpc/Cdc25c/Cdkn2b/Chmp4c/Clspn/Ddb1/Fancd2/Neurog1/Prkcq/Stil/Taok3/Timeless/Trp63/Usp37/Anapc7/Brd7/Calm2/Ccne2/Chfr/Cul4b/E2f7/Kif14/Kntc1/Nkx3-1/Rab11a/Ttk/Ush1c/Aurka/Bcl2/Casp2/Ccnjl/Crlf3/Ctdspl/Dna2/E2f6/Id4/Iqgap3/Miip/Rcc1/Apbb3/Cdc26/Cry1/Eif4ebp1/Lsm11…
GO:0009060	aerobic respiration	148	-0.371232	-4.30953	1e-10	3.2849e-09	1.9375e-09	Cox4i1/Cox5a/Ndufc2/Sdhaf2/Atp7a/Park7/COX2/Cyct/Abcd1/Dld/Ndufs3/Cdk1/Uqcc2/Ndufb8/Cat/Dlst/Hif1a/Iscu/Dnajc15/Ndufs1/Ndufs6/Suclg1/Cox10/Sirt3/Arl2/Shmt2/Ireb2/Slc25a23/Uqcrq/ND3/Ndufv2/Aco1/Ak4/Ndufs7/Oxa1l/Uqcrh/Pdha1/Sdhb/Cox6a1/Fh1/Cox7a2l/Chchd10/Idh3b/Ndufa12/Akt1/Cox4i2/Mdh1/Vcp/Atp5a1/Atp5o/Ogdh/Cox7a2/Ndufv1/Cs/Cox6a2/Coq9/Pank2/Fxn/Ndufs2/Uqcrc1/Cox7a1/Ndufa10/Cyc1/Bloc1s1/Ppif/Mdh2/A…
GO:0016571	histone methylation	149	-0.369828	-4.29339	1e-10	3.2849e-09	1.9375e-09	Kat8/Pwp1/Suz12/Xbp1/Arid4a/Kdm4c/Auts2/Prdm6/Prmt1/Smarcb1/Zfp110/Rlf/Paf1/Rnf20/Brca1/Nelfa/Trmt112/Mcrs1/Nfya/Mecp2/Smad4/Smarca5/Setmar/Sirt1/Wdr5b/N6amt1/Setd1a/Kansl1/Arid4b/Kdm4a/Mtf2/Rtf1/Tet3/Kmt2b/Mllt6/Zfp335/Zfp369/Prmt5/Rbbp5/Ehmt1/Dnmt1/Baz2a/Kansl2/Setdb1/Cxxc1/Jarid2/Supt6/Airn/Fh1/Setd5/Tet2/Ezh2/Hdac2/Kdm3a/Setd2/Jmjd4/Rif1/Iws1/Asxl2/Hcfc1/Paxip1/Ncoa6/Kmt2c/Tet1/Paxbp1/Brd4/Wd…
GO:0086003	cardiac muscle cell contraction	68	-0.485333	-4.26633	1e-10	3.2849e-09	1.9375e-09	Nup155/Scn1b/Cacna1d/Cav1/Uty/Fgf13/Sri/Kcne3/Akap6/Camk2d/Dlg1/Sumo1/Jup/Trpm4/Dsg2/Gata4/Gsn/Ank2/Cacna2d1/Cav3/Kcne1/Atp1a1/Akap9/Pik3ca/Snta1/Kcnj5/Cacna1h/Kcne4/Ctnna3/Scn5a/Kcnn2/Atp1a2/Cacnb2/Rnf207/Cacna1g/Flna/Abcc9/Kcnq1/Atp2a2/Fxyd1/Pkp2/Casq2/Dsp/Cacna1c/Ryr2
GO:0033044	regulation of chromosome organization	193	-0.338422	-4.26169	1e-10	3.2849e-09	1.9375e-09	Atf7ip/Atf7ip2/Bub1/Mad2l1bp/Naa10/Anapc15/Dkc1/Khdc3/Lmna/Mre11a/Spdl1/Zwint/Cul3/Dcp2/Hdac8/Pif1/Pttg1/Ube2c/Bub1b/Ccnb1/Cenpv/Nek6/Src/Atr/Klhl22/Pot1b/Wapl/Pkib/Pnkp/Ten1/Acd/Cdt1/H3f3a/Psmg2/Slf1/Slx1b/Cdc16/Ercc4/Prkcq/Tfpt/Anapc7/Chfr/Gnl3l/Kntc1/Tcp1/Ttk/Cct4/Ncapg/Cdc26/Pcid2/Cit/Mnat1/Myc/Plk1/Upf1/Xrcc1/Birc5/Cct5/Cdc23/Cdc6/Mad1l1/Rb1/Rtel1/Sirt6/Tacc3/Uchl5/Mad2l1/Ino80d/Lig4/Smc4/Sm…
GO:0006479	protein methylation	180	-0.344847	-4.26119	1e-10	3.2849e-09	1.9375e-09	Ndufaf7/Setd1b/Setd7/Icmt/Kat8/Pwp1/Snrpb/Suz12/Xbp1/Arid4a/Hemk1/Kdm4c/Auts2/Prdm6/Prmt1/Smarcb1/Zfp110/Rlf/Btg1/Paf1/Rnf20/Setd3/Brca1/Lcmt1/Nelfa/Trmt112/Mcrs1/Mettl22/Mettl9/Nfya/Fam98a/Mecp2/Smad4/Smarca5/Setmar/Sirt1/Wdr5b/N6amt1/Setd1a/Etf1/Kansl1/Snrpd3/Arid4b/Kdm4a/Mtf2/Rtf1/Tet3/Kmt2b/Mllt6/Zfp335/Zfp369/Prmt5/Rbbp5/Ehmt1/Dnmt1/Baz2a/Kansl2/Setdb1/Cxxc1/Jarid2/Supt6/Setd6/Mtr/Airn/Fh1/S…
GO:0008213	protein alkylation	180	-0.344847	-4.26119	1e-10	3.2849e-09	1.9375e-09	Ndufaf7/Setd1b/Setd7/Icmt/Kat8/Pwp1/Snrpb/Suz12/Xbp1/Arid4a/Hemk1/Kdm4c/Auts2/Prdm6/Prmt1/Smarcb1/Zfp110/Rlf/Btg1/Paf1/Rnf20/Setd3/Brca1/Lcmt1/Nelfa/Trmt112/Mcrs1/Mettl22/Mettl9/Nfya/Fam98a/Mecp2/Smad4/Smarca5/Setmar/Sirt1/Wdr5b/N6amt1/Setd1a/Etf1/Kansl1/Snrpd3/Arid4b/Kdm4a/Mtf2/Rtf1/Tet3/Kmt2b/Mllt6/Zfp335/Zfp369/Prmt5/Rbbp5/Ehmt1/Dnmt1/Baz2a/Kansl2/Setdb1/Cxxc1/Jarid2/Supt6/Setd6/Mtr/Airn/Fh1/S…
GO:0031056	regulation of histone modification	182	-0.341548	-4.22877	1e-10	3.2849e-09	1.9375e-09	Kdm4b/Lpin1/Men1/Sphk2/Wdr61/Ctcfl/Kat2a/L3mbtl2/Sgf29/Thap7/Brd7/Fmr1/Rps6ka5/Wdr5/Atg7/Ehmt2/Gm8334/Kdm4d/Rnf40/Wbp2/Gata2/Parg/Setd7/Isl1/Kat8/Otub2/Xbp1/Znhit1/Atg5/Dr1/Kdm4c/Lrrk2/Otub1/Tgfb1/Auts2/Smarcb1/Zfp110/Jdp2/Sdr16c5/Paf1/Park7/Rnf20/Brca1/Nelfa/Sart3/Flcn/Mapk3/Mcrs1/Nfya/Tada2a/Chek1/Kat7/Mecp2/Ppp4r2/Prkd2/Smad4/Smarca5/Trp53/Zfp451/Ncor2/Sirt1/Atm/Sap30bp/Kansl1/Muc1/Pml/Kdm4a/M…
GO:0034660	ncRNA metabolic process	475	-0.258929	-4.22458	1e-10	3.2849e-09	1.9375e-09	Ngdn/Piwil4/Polr1b/Ppan/Rpp14/Rpp21/Rps6/Tdrd1/Tdrd5/Tdrkh/Trmt6/Tsen54/Zbtb8os/Zmpste24/Asz1/Ddx49/Imp3/Mael/Myod1/Rpp25/Snip1/Spin1/Tdrd6/Tnf/Trdmt1/Vars2/Ythdf2/Zc3h12a/Adat2/Cc2d1a/Ctu1/Eri1/Fam207a/Fdxacb1/Nop10/Polr3k/Rars/Rpl7/Rps19/Znhit3/Ears2/Lsm6/Mettl4/Mov10l1/Osgepl1/Pih1d1/Qrsl1/Suv39h1/Usb1/Wdr3/Wdr46/Ctu2/Dkc1/Ern2/Ints12/Mars2/Nsun3/Rpusd1/Rrp8/Srfbp1/Tsr1/Tyw3/Tyw5/Yars/Ftsj1/Gr…
GO:0006475	internal protein amino acid acetylation	161	-0.350975	-4.19938	1e-10	3.2849e-09	1.9375e-09	Taf7/Bend3/Brpf3/Ing5/Jade3/Lef1/Meaf6/Naa60/Pbxip1/Apbb1/Mbtd1/Sphk2/Dmap1/Kat2a/L3mbtl2/Sgf29/Thap7/Bmi1/Brd7/Hat1/Rps6ka5/Wdr5/Atg7/Atxn7/Tcf3/Wbp2/Eny2/Gata2/Nat8/Isl1/Kat8/Tada1/Atg5/Dr1/Epc2/Tgfb1/Auts2/Crtc2/Pcgf2/Smarcb1/Sdr16c5/Taf6/Yeats4/Actl6a/Atat1/Kat5/Park7/Atf2/Brca1/Flcn/Mapk3/Mcrs1/Nfya/Tada2a/Chek1/Kat7/Mecp2/Morf4l1/Naa40/Smad4/Zfp451/Atxn7l3/Mbd3/Sirt1/Naa50/Taf10/Taf1/Taf5l/…
GO:0018393	internal peptidyl-lysine acetylation	161	-0.350975	-4.19938	1e-10	3.2849e-09	1.9375e-09	Taf7/Bend3/Brpf3/Ing5/Jade3/Lef1/Meaf6/Naa60/Pbxip1/Apbb1/Mbtd1/Sphk2/Dmap1/Kat2a/L3mbtl2/Sgf29/Thap7/Bmi1/Brd7/Hat1/Rps6ka5/Wdr5/Atg7/Atxn7/Tcf3/Wbp2/Eny2/Gata2/Nat8/Isl1/Kat8/Tada1/Atg5/Dr1/Epc2/Tgfb1/Auts2/Crtc2/Pcgf2/Smarcb1/Sdr16c5/Taf6/Yeats4/Actl6a/Atat1/Kat5/Park7/Atf2/Brca1/Flcn/Mapk3/Mcrs1/Nfya/Tada2a/Chek1/Kat7/Mecp2/Morf4l1/Naa40/Smad4/Zfp451/Atxn7l3/Mbd3/Sirt1/Naa50/Taf10/Taf1/Taf5l/…
GO:0016236	macroautophagy	227	-0.315692	-4.1988	1e-10	3.2849e-09	1.9375e-09	Map1lc3a/Sec22b/Sesn3/Slc25a4/Ubxn2a/Snx18/Uvrag/Arfip2/Cln3/Htra2/Lrsam1/Optn/Pikfyve/Atg9a/Bnip3/Chmp4c/Igtp/Nbr1/Vps39/Atg16l1/Chmp1a/Map1lc3b/Rufy4/Tecpr1/Trim13/Ufm1/Usp36/Vps16/Zfyve26/Atg7/Ddrgk1/Epg5/Il4/Pip4k2a/Ehmt2/Gnai3/Pik3c3/Scfd1/Sptlc1/Tsc1/Atg2a/Chmp5/Mtmr3/Pim2/Ralb/Ubxn6/Vdac1/Wdr45b/Wipi1/Aup1/Hdac6/Rnf41/Ulk2/Wdr45/Atg5/Lrrk2/Rab43/Tbk1/Ubqln1/Ulk3/Irgm1/Sptlc2/Npc1/Nsfl1c/Ps…
GO:0051052	regulation of DNA metabolic process	446	-0.257396	-4.159	1e-10	3.2849e-09	1.9375e-09	Pparg/Prkcg/Spidr/Src/Usp1/Wiz/Apaf1/Atr/Cacybp/Chtf18/Gli2/Id3/Mad2l2/Parp3/Pot1b/Tmem161a/Wapl/Ankle1/Brpf3/Cidea/Hcrt/Ing5/Jade3/Pkib/Pnkp/Ten1/Acd/Cdt1/Meaf6/Parm1/Slf1/Slx1b/Thoc1/Ticrr/Apbb1/Bax/Gmnn/Klf4/Lpin1/Mbtd1/Men1/Met/Pnp/Ptges3/Rad17/Zranb3/Ccdc117/Dmap1/Ercc4/Fmn2/Igf1r/Il27ra/Msh6/Polg2/Prkcq/Smc3/Tfpt/Timeless/Usp37/Zfp365/C3ar1/Ccdc88a/Dscc1/E2f7/Eya1/Gnl3l/Hras/Kdm1b/Lig3/Rac1…
GO:0045333	cellular respiration	200	-0.328399	-4.15764	1e-10	3.2849e-09	1.9375e-09	Chchd4/Cox4i1/Cox5a/Ndufc2/Pnpt1/Sdhaf2/Atp7a/Ifnar1/Mybbp1a/Park7/COX2/Cisd1/Cyct/Flcn/Abcd1/Dld/Ndufs3/Cdk1/Uqcc2/Il10rb/Ndufb8/Cat/Dlst/Hif1a/Iscu/Dnajc15/Ndufs1/Ndufs6/Suclg1/Cox10/Sirt3/Sod2/Arl2/Shmt2/Ireb2/Pik3ca/Slc25a23/Uqcrq/ND3/Ndufv2/Plec/Aco1/Ak4/Ndufs7/Oxa1l/Slc25a13/Uqcrh/Prdm16/Pum2/Pdha1/Sdhb/Cox6a1/Etfa/Fh1/Cox7a2l/Chchd10/Idh3b/Ndufa12/Akt1/Cox4i2/Mdh1/Vcp/Atp5a1/Atp5o/Ogdh/Cox…
GO:0048193	Golgi vesicle transport	261	-0.292373	-4.15301	1e-10	3.2849e-09	1.9375e-09	Rab8b/Rp2/Tmed2/Use1/Cul3/Exoc5/Golga7/Lman2l/Rer1/Spire2/Stxbp6/Ticam2/Tmed11/Ank1/Ccdc93/Csk/Ehd3/Lman1l/Nsf/Rab13/Sys1/Tmed5/Kdelr2/Lman2/Rnf215/Vps52/Atp9a/Blzf1/Pgap1/Sec22a/Sec22b/Arf4/Copb1/Klhl12/Pdcd6/Uvrag/Arf5/Cln3/Copb2/Insig1/Kdelr1/Mppe1/Optn/Rab14/Snx8/Whamm/Ergic2/Hyou1/Mia3/Prkci/Sec31b/Yipf4/Arcn1/Ergic3/Gosr2/Sorl1/Gcc2/Sec23a/Arfgap3/Cog5/Cope/Eps15/Golph3l/Scfd1/Stx6/Arfrp1/P…
GO:0072594	establishment of protein localization to organelle	398	-0.267382	-4.14505	1e-10	3.2849e-09	1.9375e-09	Rab11a/Sec61a1/Snupn/Sorl1/Syk/Tcp1/Timm21/Tomm20/Ufm1/Wrap53/Arntl/Cct4/Gcc2/Jak2/Tnpo2/Tomm34/Cse1l/Eif4enif1/Gli3/Kpna3/Mdfic/Nup85/Pom121/Spcs1/Srp19/Srpr/Timm8a1/Hgs/Kpna6/Pex6/Rab10/Zfyve16/Zpr1/Cct5/Mterf4/Pex7/Srp14/Srp54a/Xbp1/Fbxo7/Hspd1/Lrrk2/Mbtps1/Mon1a/Nup155/Smo/Tgfb1/Timm13/Timm22/Tspan17/Aifm1/Hk2/Pam16/Timm23/Tomm5/Chchd4/Mapk1/Pik3r1/Psen1/Ssr3/Timm44/Uaca/Bcs1l/Mff/Pik3r4/Sec6…
GO:0000956	nuclear-transcribed mRNA catabolic process	106	-0.396006	-4.13524	1e-10	3.2849e-09	1.9375e-09	Syncrip/Xrn1/Cnot2/Lsm4/Eif4enif1/Lsm1/Nanos1/Pcid2/Zfp36l2/Btg2/Dhx34/Exosc4/Upf1/Eif4a3/Cnot6/Hnrnpab/Cnot8/Smg6/Ctif/Gtpbp2/Helz2/Noct/Zfp36/Dis3l2/Hnrnpd/Casc3/Prpf18/Parn/Atm/Edc3/Nanos2/Nbas/Eif3e/Pan3/Xrn2/Zfp36l1/Cnot6l/Etf1/Ncbp1/Rc3h2/Samd4b/Csde1/Cpeb3/Upf3b/Hnrnpu/Mtpap/Ago1/Tnrc6c/Smg8/Exosc8/Smg9/Nanos3/Smg5/Rnps1/Exosc10/Samd4/Ago2/Dhx36/Mlh1/Secisbp2/Tob1/Polr2g/Upf2/Smg7/Rc3h1/Pa…
GO:0003205	cardiac chamber development	186	-0.330117	-4.12519	1e-10	3.2849e-09	1.9375e-09	Greb1l/Matr3/Naca/Rara/Cntrl/Luzp1/Smad6/Smarcd3/Sox11/Fgf8/Fgfr2/Fuz/Isl1/Mdm2/Npy5r/Slit3/Sufu/Xirp2/Zfpm1/Acvr1/Ccm2l/Pcsk5/Smo/Tbx1/Tgfb1/Dll4/Rarb/Tbx2/Nphp3/Tgfbr2/Zfpm2/Bmpr2/Grhl2/Fgfrl1/Ltbp1/Parva/Tnnt2/Jag1/Lrp6/Myh10/Smad4/Tbx5/Trp53/Chd7/Tek/Nkx2-5/Ift88/Bmp7/Hif1a/Nrp2/Gata4/Notch1/Tnni3/Ank2/Heg1/Tpm1/Cav3/Bmp2/Nos3/Ap2b1/Dctn5/Hey1/Ednra/Dvl3/Hectd1/Tgfbr3/Bmp10/Dhrs3/Ndst1/Ppp1r1…
GO:0000375	RNA splicing, via transesterification reactions	250	-0.296679	-4.10776	1e-10	3.2849e-09	1.9375e-09	Ncl/Prpf40b/Puf60/Srsf6/Rbfox1/Sart3/Snrpa/Prdx6b/Wbp4/Wtap/Casc3/Hnrnpm/Plrg1/Rbm17/Snrpd2/Srsf4/Gemin5/Gm9040/Larp7/Mfap1b/Prpf18/Prpf4/Son/Crnkl1/Dhx8/Khdrbs3/Luc7l2/Celf1/Dazap1/Fxr2/Gcfc2/Ik/Eftud2/Gemin2/Gm21992/Snrpd3/Ncbp1/Rest/Gm21992/Gm9046/Rbm22/Dhx16/Sf3b3/Tra2b/Raver2/Srpk1/Srsf7/Bud31/Hnrnpk/Hnrnpu/Prmt5/Rbm6/Rsrc1/Sf3a1/Srpk2/Dyrk1a/Setx/Xab2/Cdc40/Gm9048/Ptbp2/Ythdc1/Mbnl1/Aqr/U2a…
GO:0000377	RNA splicing, via transesterification reactions with bulged adenosine as nucleophile	250	-0.296679	-4.10776	1e-10	3.2849e-09	1.9375e-09	Ncl/Prpf40b/Puf60/Srsf6/Rbfox1/Sart3/Snrpa/Prdx6b/Wbp4/Wtap/Casc3/Hnrnpm/Plrg1/Rbm17/Snrpd2/Srsf4/Gemin5/Gm9040/Larp7/Mfap1b/Prpf18/Prpf4/Son/Crnkl1/Dhx8/Khdrbs3/Luc7l2/Celf1/Dazap1/Fxr2/Gcfc2/Ik/Eftud2/Gemin2/Gm21992/Snrpd3/Ncbp1/Rest/Gm21992/Gm9046/Rbm22/Dhx16/Sf3b3/Tra2b/Raver2/Srpk1/Srsf7/Bud31/Hnrnpk/Hnrnpu/Prmt5/Rbm6/Rsrc1/Sf3a1/Srpk2/Dyrk1a/Setx/Xab2/Cdc40/Gm9048/Ptbp2/Ythdc1/Mbnl1/Aqr/U2a…
GO:0000398	mRNA splicing, via spliceosome	250	-0.296679	-4.10776	1e-10	3.2849e-09	1.9375e-09	Ncl/Prpf40b/Puf60/Srsf6/Rbfox1/Sart3/Snrpa/Prdx6b/Wbp4/Wtap/Casc3/Hnrnpm/Plrg1/Rbm17/Snrpd2/Srsf4/Gemin5/Gm9040/Larp7/Mfap1b/Prpf18/Prpf4/Son/Crnkl1/Dhx8/Khdrbs3/Luc7l2/Celf1/Dazap1/Fxr2/Gcfc2/Ik/Eftud2/Gemin2/Gm21992/Snrpd3/Ncbp1/Rest/Gm21992/Gm9046/Rbm22/Dhx16/Sf3b3/Tra2b/Raver2/Srpk1/Srsf7/Bud31/Hnrnpk/Hnrnpu/Prmt5/Rbm6/Rsrc1/Sf3a1/Srpk2/Dyrk1a/Setx/Xab2/Cdc40/Gm9048/Ptbp2/Ythdc1/Mbnl1/Aqr/U2a…
GO:0034248	regulation of cellular amide metabolic process	404	-0.262757	-4.09265	1e-10	3.2849e-09	1.9375e-09	Mvk/Pa2g4/Rbm4/Rxra/Sorl1/Syncrip/Xrn1/Boll/Cnot2/Dnajc3/Mpv17l2/Pld1/Rara/Rpusd4/Tyms/Caprin2/Cdk5rap1/Dapk3/Dph6/Dph7/Eif4ebp1/Eif4enif1/Lsm1/Mettl16/Mir143/Nanos1/Ngrn/Tsc1/Zfp36l2/Abca2/Btg2/Eif2b5/Eif4g2/Gzmg/Ucn/Uhmk1/Upf1/Wt1/Zcchc13/Ago4/Eif4a3/Gle1/Mettl3/Ormdl2/Prkdc/Ago3/Barhl2/Cnot6/Eif3b/Igf2bp2/Rpl38/Shmt1/Bzw1/Cnot8/Ppp1r15a/Rps6kb1/Slc35a4/Abcg1/Ctif/Khsrp/Lsm14b/Mapk1/Mknk1/Noct/…
GO:0140014	mitotic nuclear division	264	-0.288607	-4.07031	1e-10	3.2849e-09	1.9375e-09	Spdl1/Ywhah/Zwint/Chmp4b/Cul3/Hoxa13/Il1a/Ncapg2/Ncaph2/Pttg1/Sphk1/Ube2c/Banf1/Bub1b/Ccnb1/Mybl2/Nde1/Nek6/Nuf2/Fgfr3/Klhl22/Psrc1/Ube2s/Kifc1/Racgap1/Rasl2-9/Spag5/Tubg2/Cdt1/Psmg2/Slf1/Ccsap/Cdc16/Dsn1/Met/Rhoa/Chmp4c/Igf1r/Kif18b/Map9/Neurog1/Pds5b/Smc3/Anapc7/Chmp1a/Dscc1/Kif14/Kif22/Kifc5b/Kntc1/Rab11a/Rrs1/Ttk/Aurka/Cep85/Cul9/Kif2c/Ncapg/Nme6/Rcc1/Seh1l/Aaas/Cdc26/Pcid2/Spice1/Chmp5/Cit/F…
GO:0031032	actomyosin structure organization	205	-0.319156	-4.06859	1e-10	3.2849e-09	1.9375e-09	Clasp2/Neb/Nkx2-5/Pik3r2/Smad3/4930544G11Rik/Sorbs3/Arhgap28/Kank2/Stmn1/Wasf2/Cdc42bpa/Flii/Pdcd6ip/Itgb5/Tpm1/Cav3/Cdc42bpb/Lmod3/Rock1/Ppfia1/Epb41l2/Plec/Tgfb3/Nebl/Tmod3/Bmp10/Ppp1r9a/Evl/Myo18a/Rock2/Acta1/Tjp1/Trpm7/Pak2/Fermt2/Myoz2/Akap13/Epb41l3/Hdac2/Mef2c/Pdgfrb/Rgcc/Rhoc/Klhl41/Phldb2/Fhod3/Ankrd23/Braf/Dlc1/Tmod1/Ect2/Inpp5k/Myom2/Flnc/Srf/Actc1/Cfl2/Mtor/Mypn/Eln/Mfn2/Sorbs1/Tcap/C…
GO:0022613	ribonucleoprotein complex biogenesis	364	-0.267042	-4.05798	1e-10	3.2849e-09	1.9375e-09	Nip7/Nol3/Nom1/Prmt7/Pwp2/Rps28/Snrpc/Wdr36/C1qbp/Cdkn2a/Mphosph10/Nop16/Tsr3/Utp18/Utp6/Celf6/Exosc9/Heatr3/Imp4/Mrps2/Ngdn/Nudt21/Ppan/Rps6/Ruvbl2/Ddx49/Eif4b/Imp3/Rpp25/Tdrd6/Ythdf2/Dhx29/Eri1/Fam207a/Fdxacb1/Nop10/Rpl7/Rps19/Usp39/Znhit3/Gemin6/Lsm6/Pih1d1/Surf6/Suv39h1/Wdr3/Wdr46/Celf3/Dkc1/Isg20l2/Nsun3/Rpusd1/Rrp8/Srfbp1/Tsr1/Celf4/Heatr1/Hsp90aa1/Npm3/Pop5/Prpf3/Rpl11/Rpl3l/Strap/Ybey/Abt…
GO:0043414	macromolecule methylation	288	-0.278125	-4.05794	1e-10	3.2849e-09	1.9375e-09	Phf1/Prdm14/Prdm8/Zdbf2/Ash2l/Eed/Gfi1/Mettl8/Pax5/Piwil4/Prdm9/Smyd3/Tdrd1/Tdrd5/Tdrkh/Trmt6/Zmpste24/Asz1/Camkmt/Ctcf/Mael/Mettl21e/Nr1h4/Trdmt1/Fdxacb1/Mettl11b/Morc1/Pax7/Prdm12/Rbm15/Zc3h13/Atf7ip/Mettl4/Mov10l1/Pih1d1/Suv39h1/Suv39h2/Gnas/Lmna/Nsun3/Phf19/Phf20/Prmt3/Rrp8/Rsl1/Tyw3/Ftsj1/Nfyb/Wdr4/Dpy30/Fbll1/Lcmt2/Mthfr/Nsun2/Ctr9/Dnmt3b/Mettl14/Rab3d/Setd4/Trmt44/Bend3/Nsun4/Ntmt1/Prdm5/P…
GO:0003300	cardiac muscle hypertrophy	100	-0.394462	-4.04708	1e-10	3.2849e-09	1.9375e-09	Igf1/Tnfrsf1b/Smad4/Sirt1/Akap6/Camk2d/Mlip/Smad3/Gsk3b/Gata4/Notch1/Ptk2/Kdm4a/P2rx4/Cav3/Tomm70a/Trim63/Nppb/Rock1/Twf1/Akap1/Jarid2/Parp2/Trpc3/Bmp10/Yy1/Rock2/Ctdp1/Camta2/Ezh2/Akap13/Mef2c/Pdlim5/Myocd/Prkca/Ppp3ca/Mir208b/Gsk3a/Mtor/Tcap/Atp2a2/Hey2/Sorbs2/Csrp3/Gata6/Myh7/Myh6/Ryr2/Ttn
GO:0055008	cardiac muscle tissue morphogenesis	71	-0.453588	-4.04568	1e-10	3.2849e-09	1.9375e-09	Isl1/Sirt6/Xirp2/Zfpm1/Ccm2l/Tgfb1/Dll4/Zfpm2/Tnnt2/Lrp6/Smad4/Chd7/Nkx2-5/Notch1/Tnni3/Heg1/Tpm1/Bmp2/Hey1/Ednra/Tgfbr3/Bmp10/Ptcd2/Ube4b/Egln1/Med1/Eng/Myl3/Actc1/Tbx20/Tcap/Myl2/Pkp2/Hey2/Ankrd1/Tnni1/Dsp/Tnnc1/Myh7/Myh6/Ryr2/Ttn/Mybpc3
GO:0003206	cardiac chamber morphogenesis	140	-0.352258	-4.04236	1e-10	3.2849e-09	1.9375e-09	Smad6/Smarcd3/Sox11/Fgf8/Fgfr2/Isl1/Mdm2/Npy5r/Slit3/Zfpm1/Acvr1/Ccm2l/Smo/Tbx1/Tgfb1/Dll4/Rarb/Tbx2/Tgfbr2/Zfpm2/Bmpr2/Grhl2/Fgfrl1/Parva/Tnnt2/Jag1/Lrp6/Smad4/Tbx5/Trp53/Chd7/Tek/Nkx2-5/Ift88/Bmp7/Hif1a/Nrp2/Gata4/Notch1/Tnni3/Heg1/Tpm1/Cav3/Bmp2/Nos3/Hey1/Ednra/Dvl3/Tgfbr3/Bmp10/Dhrs3/Ppp1r13l/Ptcd2/Ube4b/Notch2/Smarca4/Mef2c/Egln1/Sox4/Aplnr/Med1/Eng/Myl3/Srf/Gsk3a/Cited2/Tbx20/Myl2/Pkp2/Fhl2…
GO:0016573	histone acetylation	156	-0.341571	-4.0384	1e-10	3.2849e-09	1.9375e-09	Taf7/Bend3/Brpf3/Ing5/Jade3/Lef1/Meaf6/Naa60/Pbxip1/Apbb1/Mbtd1/Sphk2/Dmap1/Kat2a/L3mbtl2/Sgf29/Thap7/Bmi1/Brd7/Hat1/Rps6ka5/Wdr5/Atg7/Atxn7/Tcf3/Wbp2/Eny2/Gata2/Isl1/Kat8/Tada1/Atg5/Dr1/Epc2/Tgfb1/Auts2/Crtc2/Pcgf2/Smarcb1/Sdr16c5/Taf6/Yeats4/Actl6a/Kat5/Park7/Atf2/Brca1/Flcn/Mapk3/Mcrs1/Nfya/Tada2a/Chek1/Kat7/Mecp2/Morf4l1/Naa40/Smad4/Zfp451/Atxn7l3/Mbd3/Sirt1/Naa50/Taf10/Taf1/Taf5l/Usp22/Kansl…
GO:0071375	cellular response to peptide hormone stimulus	254	-0.288814	-4.0248	1e-10	3.2849e-09	1.9375e-09	Igf1r/Nr4a2/Prkci/Prkcq/Ptpn1/Rbm4/Rhoq/Sik2/Zdhhc7/Capn10/Irf1/Rab15/Rac1/Rbm4/Sco1/Slc25a33/Sorl1/Stat5a/Wdtc1/Jak2/Pip4k2a/Eif4ebp1/Mir143/Rap1gds1/Agtr1b/Gpam/Ptpre/Rab10/Slc39a14/Soga1/Stxbp4/Il18/Prkdc/Ptprj/Rb1/Slc30a10/Syap1/Xbp1/Camk2a/Cav1/Leprot/Rps6kb1/Stat5b/Atp2b1/Echdc3/Jak1/Pck2/Pik3r1/Tyk2/Pxn/Rangap1/Rb1/Slc27a4/Agtrap/Myo5a/Stat3/Adipor1/Ccnd3/Igf1/Rab12/Rb1/Rela/Mbd5/Ncoa5/Nr4…
GO:0031647	regulation of protein stability	290	-0.275295	-4.01525	1e-10	3.2849e-09	1.9375e-09	Lamp1/Otud5/Rnf139/Smad7/Tada3/Atf7ip/D7Ertd443e/Dsg1a/Get4/Prkd1/Qrsl1/Rassf1/Rnf149/Trim21/Wdr81/Chek2/Derl1/Dsg1b/Dsg1c/Iapp/Lmna/Lss/Pex2/Siah3/Crtap/Cul3/Fam107a/Golga7/Hdac8/Hsp90aa1/Rab3gap1/Rpl11/Serf2/Taf9b/Tmem25/Tyrobp/Cdkn2aip/Otud3/Src/Stxbp1/Tomm7/Wiz/Usp27x/Glmp/Pim1/Rpl5/Insc/Mul1/Nr1d1/Apbb1/Cdc73/Cryab/Flot2/Pex19/Ptges3/Siah1b/Tert/Tnip2/Flot1/Gipc1/Igtp/Kat2a/Nf2/Rabl3/Sav1/Ap…
GO:0055117	regulation of cardiac muscle contraction	67	-0.458492	-4.00176	1e-10	3.2849e-09	1.9375e-09	Calm3/Hdac4/Akap6/Dlg1/Nkx2-5/Sumo1/Ankrd39/Jup/Trpm4/Dsg2/Gata4/Tnni3/Ank2/P2rx4/Atp1b1/Cav3/Atp1a1/Akap9/Bmp10/Smtn/Cacna1h/Ctnna3/Scn5a/Tmem38a/Atp1a2/Slc8a1/Agrn/Rnf207/Kcnq1/Atp2a2/Fxyd1/Pkp2/Casq2/Dsp/Dmd/Cacna1c/Ryr2
GO:0043484	regulation of RNA splicing	146	-0.345312	-3.99106	1e-10	3.2849e-09	1.9375e-09	Ncl/Puf60/Srsf6/Rbfox1/Prdx6b/Wtap/Rbm17/Srsf4/Larp7/Son/Khdrbs3/Akt2/Celf1/Dazap1/Fxr2/Tmbim6/Ncbp1/Rest/Rps26/Rbm22/Tra2b/Raver2/Srsf7/Hnrnpk/Hnrnpu/Dyrk1a/Setx/Ptbp2/Rbm38/Ythdc1/Mbnl1/U2af2/Prpf19/Hnrnpa2b1/Pcbp4/Rnps1/Srsf2/Acin1/Clk4/Zfp326/Rbm4/Ptbp1/Qk/Rbm25/Rbmx/Srrm1/Khdrbs1/Nup98/Rbfox2/Clk2/Habp4/Hnrnph1/Rbm39/Srsf5/Fxr1/Fus/Sf1/Srsf10/Thrap3/Ddx17/Clk3/Clk1/Hnrnpl/Ccnl1/Ccnl2/Sfswap/…
GO:0006914	autophagy	433	-0.247889	-3.98897	1e-10	3.2849e-09	1.9375e-09	Sec22b/Sesn3/Slc25a4/Ubxn2a/Dhrsx/Mul1/Snx18/Trim27/Uvrag/Wdr6/Arfip2/Atg4c/Cln3/Hap1/Htra2/Lrsam1/Mefv/Optn/Pikfyve/Pmp22/Rragb/Slc25a46/Svip/Trim8/Atg9a/Bnip3/Chmp4c/Ercc4/Igtp/Mcl1/Nbr1/Tollip/Vps39/Atg16l1/Capn10/Chmp1a/Foxo3/Irf8/Map1lc3b/Pik3cb/Rnf166/Rufy4/Tecpr1/Trim13/Ufm1/Usp36/Vps16/Wdr24/Zfyve26/Atg7/Bcl2/Ddrgk1/Epg5/Il4/Pip4k2a/Spata18/Syt11/Dram2/Ehmt2/Gnai3/Pik3c3/Scfd1/Sptlc1/Tsc1…
GO:0061919	process utilizing autophagic mechanism	433	-0.247889	-3.98897	1e-10	3.2849e-09	1.9375e-09	Sec22b/Sesn3/Slc25a4/Ubxn2a/Dhrsx/Mul1/Snx18/Trim27/Uvrag/Wdr6/Arfip2/Atg4c/Cln3/Hap1/Htra2/Lrsam1/Mefv/Optn/Pikfyve/Pmp22/Rragb/Slc25a46/Svip/Trim8/Atg9a/Bnip3/Chmp4c/Ercc4/Igtp/Mcl1/Nbr1/Tollip/Vps39/Atg16l1/Capn10/Chmp1a/Foxo3/Irf8/Map1lc3b/Pik3cb/Rnf166/Rufy4/Tecpr1/Trim13/Ufm1/Usp36/Vps16/Wdr24/Zfyve26/Atg7/Bcl2/Ddrgk1/Epg5/Il4/Pip4k2a/Spata18/Syt11/Dram2/Ehmt2/Gnai3/Pik3c3/Scfd1/Sptlc1/Tsc1…
GO:0007517	muscle organ development	340	-0.265796	-3.98696	1e-10	3.2849e-09	1.9375e-09	Lemd3/Mir143/Phox2b/Scx/Sox11/Btg2/Fgf8/Fgfr2/Hlx/Jph1/Myc/Wt1/Emd/Hdac6/Isl1/Myl6b/Rb1/Sirt6/Xbp1/Xirp2/Zfpm1/Ccm2l/Cdon/Cflar/Frg1/Myf5/Smo/Synb/Tbx1/Tgfb1/Cav1/Dll4/Rps6kb1/Tsc22d3/Efemp2/Tcf7l2/Zfpm2/Gpc1/Prr14/Rb1/Sin3b/Fgfrl1/Gtf3c5/Rbfox1/Tnnt2/Lrp6/Myf6/Rb1/Sfmbt1/Tcf15/Arid5b/Foxk1/Homer1/Klf5/Lbx1/Lemd2/Nr4a1/Rcan1/Smad4/Chd7/Crhr2/Eid2/Hdac4/Sirt1/Cenpf/Disp1/Nkx2-5/Popdc3/Smad3/Uqcc2/…
GO:0071826	ribonucleoprotein complex subunit organization	151	-0.341432	-3.98648	1e-10	3.2849e-09	1.9375e-09	Hsp90aa1/Prpf3/Rpl11/Rpl3l/Strap/Abt1/Ddx28/Rrp7a/Aar2/Atr/Celf5/Mrpl20/Mrps7/Rplp0/Clns1a/Rpl5/Rps14/Gemin7/mt-Rnr1/Snrpe/Cdc73/Celf2/Ptges3/Brix1/Cpsf6/Mrto4/Rpl10l/Sf3a2/Sf3a3/Tfip11/Psip1/Rrs1/Ddx20/Lsm4/Mdn1/Scaf11/Smn1/Eif2d/Eif2s2/Prpf31/Rps15/Bop1/Mcts2/Nop2/Slu7/Prkdc/Rpl3/Rpl6/Snrpb/Gemin8/Nle1/Rpl38/Snrnp200/Srsf1/Znhit6/Dnajc17/Eral1/Srsf12/Zfand1/Mrps11/Puf60/Srsf6/Sart3/Rpf2/Nufip1/…
GO:1901653	cellular response to peptide	296	-0.273058	-3.98283	1e-10	3.2849e-09	1.9375e-09	Insig1/Lpin1/Mstn/Sp1/Srsf3/Cacna1a/Ceacam2/Igf1r/Nr4a2/Prkci/Prkcq/Ptpn1/Rbm4/Rhoq/Sik2/Timeless/Zdhhc7/Capn10/Irf1/Rab15/Rac1/Rbm4/Sco1/Slc25a33/Sorl1/Stat5a/Wdtc1/Jak2/Lgmn/Pip4k2a/Eif4ebp1/Mir143/Rap1gds1/Agtr1b/Chmp5/Gpam/Ptpre/Rab10/Slc39a14/Soga1/Stxbp4/Icam1/Il18/Mdm2/Prkdc/Ptprj/Rb1/Slc30a10/Syap1/Xbp1/Ager/Ngfr/Camk2a/Cav1/Leprot/Rps6kb1/Stat5b/Vcam1/Atp2b1/Echdc3/Jak1/Pck2/Pik3r1/Psen1…
GO:0006402	mRNA catabolic process	210	-0.307222	-3.97716	1e-10	3.2849e-09	1.9375e-09	Lsm1/Mettl16/Nanos1/Pcid2/Zfp36l2/Btg2/Dhx34/Exosc4/Upf1/Ago4/Eif4a3/Mettl3/Ago3/Carhsp1/Cnot6/Hnrnpab/Srsf1/Cnot8/Smg6/Supv3l1/Ctif/Gtpbp2/Helz2/Khsrp/Noct/Pnpt1/E2f1/Gdnf/Nudt16/Snd1/Zfp36/Gigyf2/Taf15/Alkbh5/Dis3l2/Hnrnpd/Casc3/Hnrnpm/Traf3ip2/Vim/Brf1/Prpf18/Parn/Ythdf1/Atm/Celf1/Edc3/Nanos2/Nbas/Eif3e/Fxr2/Mov10/Pan3/Xrn2/Zfp36l1/Cnot6l/Etf1/Ncbp1/Rc3h2/Mir466l/Samd4b/Tardbp/Zhx2/Csde1/Cpeb3…
GO:0008016	regulation of heart contraction	189	-0.318605	-3.97375	1e-10	3.2849e-09	1.9375e-09	Tbx5/Calm3/Crhr2/Hdac4/Myl4/Nos1ap/Sirt1/Akap6/Dlg1/Nkx2-5/Sumo1/Ankrd39/Chrm2/Jup/Trpm4/Dsg2/Gata4/Tnni3/Ank2/P2rx4/Tpm1/Atp1b1/Cacna2d1/Cav3/Nos3/Kcne1/Atp1a1/Akap9/Ednra/Bmp10/Dmpk/Snta1/Kcnj5/Smtn/Thra/Cacna1h/Kcne4/Slc4a3/Ctnna3/Scn5a/Tmem38a/Rbfox2/Mdm4/Gja1/Kcnn2/Popdc2/Prkca/Atp1a2/Cacnb2/Slc8a1/Myl3/Agrn/Epas1/Rnf207/Cacna1g/Tmem161b/Gsk3a/Flna/Abcc9/Bves/Kcnq1/Atp2a2/Myl2/Fxyd1/Pkp2/Hey…
GO:0007346	regulation of mitotic cell cycle	455	-0.24435	-3.97337	1e-10	3.2849e-09	1.9375e-09	Gpnmb/Igf2/Nbn/Npm2/Nsmce2/Pebp1/Plk5/Rad51b/Rps6/Smpd3/Tex14/Ube2e2/Zmpste24/Aurkb/Cdca5/Donson/Fhl1/Ier3/Rad9b/Tnf/Zfyve19/Afap1l2/AY074887/Bex4/Cd28/Fzd3/Gas1/Mcidas/Meis2/Prap1/Psme1/Anp32b/Asns/Bub1/Cdkn2c/D7Ertd443e/Dlgap5/Edn1/Heca/Mad2l1bp/Timp2/Anapc15/Aven/Bid/Brinp3/Brsk1/Cdc7/Cdk5rap3/Chek2/Foxa1/Khdc3/Mblac1/Mre11a/Pidd1/Spdl1/Syf2/Ywhah/Zwint/Adamts1/Anxa1/Ccnb3/Cdk2ap2/Cul3/Dbf4/Fa…
GO:1901990	regulation of mitotic cell cycle phase transition	296	-0.271967	-3.96691	1e-10	3.2849e-09	1.9375e-09	Anapc15/Aven/Bid/Brsk1/Cdc7/Cdk5rap3/Khdc3/Mblac1/Mre11a/Pidd1/Spdl1/Syf2/Zwint/Adamts1/Anxa1/Ccnb3/Cdk2ap2/Cul3/Dbf4/Fam107a/Rnaseh2b/Ube2c/Bub1b/Ccnb1/Hspa2/Jade1/Kcna5/Nek6/Pbx1/Plcb1/Ptpn6/Foxn3/Inip/Klhl18/Klhl22/Nabp1/Nacc2/Plk3/Cacnb4/Cdt1/Psmg2/Rad51c/Ticrr/Cdc16/Cdc73/Fbxo31/Klf4/Men1/Mir26b/Orc1/Psme2/Rad17/Tert/Xpc/Cdc25c/Cdkn2b/Chmp4c/Clspn/Ddb1/Neurog1/Prkcq/Stil/Taok3/Anapc7/Brd7/Ch…
GO:0006942	regulation of striated muscle contraction	82	-0.420198	-3.94464	1e-10	3.2849e-09	1.9375e-09	Nr4a1/Calm3/Hdac4/Akap6/Dlg1/Nkx2-5/Sumo1/Ankrd39/Jup/Trpm4/Dsg2/Gata4/Tnni3/Ank2/P2rx4/Atp1b1/Cav3/Atp1a1/Akap9/Bmp10/Dmpk/Smtn/Cacna1h/Ctnna3/Scn5a/Tmem38a/Atp1a2/Slc8a1/Myl3/Agrn/Rnf207/Kcnq1/Atp2a2/Casq1/Fxyd1/Pkp2/Casq2/Dsp/Dmd/Myh7/Cacna1c/Ryr2
GO:0010498	proteasomal protein catabolic process	475	-0.24165	-3.94267	1e-10	3.2849e-09	1.9375e-09	Prkcg/Psma1/Psma8/Rmnd5a/Rnf14/Sdcbp/Bbs7/Cbfa2t3/Fbxl5/Fem1b/Klhdc10/Klhl22/Plk3/Psmb3/Sel1l2/Socs4/Spopl/Tdpoz1/Tmem67/Ube2s/Ubxn8/Klhl40/Ngly1/Psen2/Spsb2/Ubxn2a/Usp25/Alad/Canx/Dda1/Gid8/Nr1d1/Psmf1/Rcn3/Rffl/Siah2/Cdc16/Edem2/Eif2ak3/Fbxl17/Fbxo31/Fbxo44/Pmp22/Psme2/Rnf217/Sel1l/Siah1b/Spsb4/Svip/Tmem129/Uggt1/Zfp598/Ddb1/Fbxl16/Gclc/Gipc1/Psmd1/Senp1/Sharpin/Anapc7/Chfr/Cul4b/Fmr1/Kctd10/Ki…
GO:0032870	cellular response to hormone stimulus	489	-0.240148	-3.93877	1e-10	3.2849e-09	1.9375e-09	Insig1/Lancl2/Lpin1/Mir493/Mstn/P2ry4/Ptges3/Rhoa/Safb/Sp1/Srsf3/Zfp366/Ceacam2/Igf1r/Mettl21c/Nr1d2/Nr4a2/Prkci/Prkcq/Ptger4/Ptpn1/Rbm4/Rhoq/Sik2/Trp63/Zdhhc7/Abhd2/Capn10/Heyl/Irf1/Nkx3-1/Rab15/Rac1/Rarg/Rbm4/Rxra/Sco1/Slc25a33/Sorl1/Stat5a/Ufm1/Wdtc1/Arntl/Cnot2/Ddrgk1/Jak2/Pip4k2a/Rara/Cry1/Eif4ebp1/Mir143/Rap1gds1/Wbp2/Zfp36l2/Agtr1b/Fbxo32/Gpam/Ptpre/Rab10/Slc39a14/Soga1/Stxbp4/Wt1/Fkbp4/Il…
GO:0034470	ncRNA processing	359	-0.257637	-3.93446	1e-10	3.2849e-09	1.9375e-09	Imp4/Ngdn/Ppan/Rpp14/Rpp21/Rps6/Trmt6/Tsen54/Zbtb8os/Zmpste24/Ddx49/Imp3/Rpp25/Snip1/Tnf/Trdmt1/Ythdf2/Zc3h12a/Adat2/Ctu1/Eri1/Fam207a/Fdxacb1/Nop10/Polr3k/Rpl7/Rps19/Znhit3/Lsm6/Osgepl1/Pih1d1/Suv39h1/Usb1/Wdr3/Wdr46/Ctu2/Dkc1/Ints12/Nsun3/Rpusd1/Rrp8/Srfbp1/Tsr1/Tyw3/Tyw5/Ftsj1/Grsf1/Heatr1/Npm3/Pop5/Rpl11/Tarbp2/Tprkb/Trnt1/Wdr4/Ybey/Abt1/Dcaf13/Dtwd2/Dus4l/Elp5/Fbll1/Lcmt2/Nsun2/Rrp12/Rrp1b/R…
GO:0043161	proteasome-mediated ubiquitin-dependent protein catabolic process	397	-0.253136	-3.9299	1e-10	3.2849e-09	1.9375e-09	Bbs7/Cbfa2t3/Fbxl5/Fem1b/Klhdc10/Klhl22/Plk3/Psmb3/Socs4/Spopl/Tdpoz1/Tmem67/Ube2s/Ubxn8/Klhl40/Psen2/Spsb2/Ubxn2a/Canx/Dda1/Gid8/Rffl/Siah2/Cdc16/Edem2/Eif2ak3/Fbxl17/Fbxo31/Fbxo44/Pmp22/Rnf217/Siah1b/Spsb4/Svip/Tmem129/Zfp598/Ddb1/Fbxl16/Gclc/Gipc1/Psmd1/Senp1/Sharpin/Anapc7/Chfr/Cul4b/Kctd10/Kif14/Psmd8/Tmub2/Trim13/Wfs1/Arntl/Atg7/Aurka/Cul5/Ddrgk1/Derl2/Fbxo33/Foxf2/N4bp1/Nrros/Rmnd5b/Ube2h/…
GO:0032259	methylation	331	-0.263467	-3.92947	1e-10	3.2849e-09	1.9375e-09	Mettl17/Nsun4/Ntmt1/Prdm5/Pygo2/Smyd4/Coq5/Satb1/Wdr6/Comtd1/Dph5/Gcg/Kdm4b/Mecom/Men1/Mettl23/Mrm1/Nsun6/Tfb2m/Wdr61/Ctcfl/Dydc1/L3mbtl2/Mettl21c/Prdm15/Smyd5/Spocd1/Tdrd12/Trmt1l/Vcpkmt/Bmi1/Dydc2/Gamt/Kdm1b/Mettl6/Prdm10/Rnmt/Tgs1/Wdr5/Zfp57/Alkbh8/Armt1/Eef2kmt/Fbl/Ftx/Trmo/Trmt11/Tyms/Ehmt2/Gm8334/Kdm4d/Mettl16/Btg2/Mtrr/Myc/Ndufaf7/Nop2/Setd1b/Setd7/Wt1/Emg1/Ftsj3/Icmt/Kat8/Kcnq1ot1/Mepce/M…
GO:0000075	cell cycle checkpoint signaling	163	-0.329312	-3.923	1e-10	3.2849e-09	1.9375e-09	Nbn/Plk5/Rps6/Tex14/Aurkb/Donson/Ier3/Rad9b/Rhno1/Zfyve19/Prap1/Thoc5/Bub1/D7Ertd443e/Etaa1/Mad2l1bp/Anapc15/Brsk1/Cdk5rap3/Chek2/Khdc3/Mre11a/Pidd1/Spdl1/Syf2/Zwint/Msh2/Rnaseh2b/Bub1b/Ccnb1/Nsun2/Stk33/Atr/Fem1b/Foxn3/Inip/Klhl22/Nabp1/Plk3/Cdt1/Psmg2/Thoc1/Ticrr/Eme2/Fbxo31/Orc1/Rad17/Xpc/Chmp4c/Clspn/Fancd2/Stil/Taok3/Timeless/Chfr/Kntc1/Ttk/Aurka/Casp2/Dna2/Cry1/Pcid2/Trim39/Hus1/Plk1/Rpa2/T…
GO:0000070	mitotic sister chromatid segregation	154	-0.333173	-3.91143	1e-10	3.2849e-09	1.9375e-09	Kif18a/Mad2l1bp/Naa10/Nsl1/Anapc15/Ankrd53/Khdc3/Spdl1/Zwint/Chmp4b/Cul3/Ncapg2/Ncaph2/Pttg1/Ube2c/Bub1b/Ccnb1/Nek6/Nuf2/Klhl22/Psrc1/Racgap1/Rasl2-9/Spag5/Tubg2/Cdt1/Psmg2/Slf1/Cdc16/Dsn1/Chmp4c/Kif18b/Pds5b/Smc3/Anapc7/Chmp1a/Dscc1/Kif14/Kif22/Kifc5b/Kntc1/Rab11a/Rrs1/Ttk/Kif2c/Ncapg/Seh1l/Cdc26/Pcid2/Chmp5/Cit/Plk1/Wrap73/Birc5/Cdc23/Cdc6/Incenp/Mad1l1/Rb1/Tacc3/Mad2l1/Nudc/Cenpk/Eml4/Smc4/Ana…
GO:0014897	striated muscle hypertrophy	103	-0.378303	-3.87935	1e-10	3.2849e-09	1.9375e-09	Igf1/Tnfrsf1b/Smad4/Sirt1/Akap6/Camk2d/Mlip/Smad3/Gsk3b/Gata4/Notch1/Ptk2/Kdm4a/P2rx4/Cav3/Tomm70a/Trim63/Nppb/Rock1/Twf1/Akap1/Jarid2/Parp2/Trpc3/Bmp10/Yy1/Rock2/Ctdp1/Camta2/Ezh2/Akap13/Mef2c/Pdlim5/Myocd/Prkca/Ppp3ca/Mir208b/Gsk3a/Mtor/Tcap/Atp2a2/Hey2/Sorbs2/Csrp3/Gata6/Myh7/Myh6/Ryr2/Ttn
GO:0022618	ribonucleoprotein complex assembly	143	-0.335569	-3.87925	1e-10	3.2849e-09	1.9375e-09	Hsp90aa1/Prpf3/Rpl11/Rpl3l/Strap/Abt1/Ddx28/Rrp7a/Aar2/Atr/Celf5/Mrpl20/Mrps7/Rplp0/Clns1a/Rpl5/Rps14/Gemin7/mt-Rnr1/Snrpe/Cdc73/Celf2/Ptges3/Brix1/Cpsf6/Mrto4/Rpl10l/Sf3a2/Sf3a3/Psip1/Rrs1/Ddx20/Lsm4/Mdn1/Scaf11/Smn1/Eif2d/Eif2s2/Prpf31/Rps15/Bop1/Mcts2/Nop2/Slu7/Prkdc/Rpl3/Rpl6/Snrpb/Gemin8/Nle1/Rpl38/Snrnp200/Srsf1/Znhit6/Eral1/Srsf12/Mrps11/Puf60/Srsf6/Sart3/Rpf2/Nufip1/Snrpd2/Cpsf7/Gemin5/Pr…
GO:0051170	import into nucleus	171	-0.317793	-3.86926	1e-10	3.2849e-09	1.9375e-09	Snupn/Syk/Ufm1/Arntl/Jak2/Tnpo2/Cse1l/Eif4enif1/Gli3/Kpna3/Mdfic/Nup85/Pom121/Kpna6/Zpr1/Xbp1/Lrrk2/Mbtps1/Nup155/Smo/Tgfb1/Bach2/Mapk1/Pik3r1/Psen1/Uaca/Adar/Atf2/Brca1/Fam53a/Mavs/Nfkbia/Nxt2/Pkia/Pttg1ip/Stat3/Fam53c/Ipo11/Kpna4/Cry2/Gbp4/Ipo9/Traf3ip2/Trp53/Tek/Cdk1/E2f3/Nolc1/Pik3r2/Ranbp2/Sumo1/Ipo4/Jup/Mapk14/Spg11/E2f3/Notch1/Nup50/Pml/Rbm22/Tardbp/Trim28/Gper1/Tnpo1/Nup188/Hdac3/Kpna1/Pr…
GO:0007052	mitotic spindle organization	109	-0.364472	-3.84492	1e-10	3.2849e-09	1.9375e-09	Parp3/Psrc1/Kifc1/Racgap1/Tubg2/Gpsm2/Ccsap/Dctn6/Rhoa/Chmp4c/Map9/Smc3/Stil/Chmp1a/Kifc5b/Rab11a/Aurka/Rcc1/Wdr62/Aaas/Cep126/Dctn1/Spice1/Chmp5/Kif3b/Plk1/Ralbp1/Wrap73/Tacc3/Cep97/Eml1/Fsd1/Nudc/Pcnt/Poc1a/Stag2/Bora/Arhgef10/Nin/Dctn2/Golga2/Mzt1/Drg1/Cep192/Gnai1/Kif2a/Mecp2/Ndc80/Stag1/Clasp2/Prc1/Spast/Cenpe/Rae1/Pibf1/Tbce/Stmn1/Kif23/Kif11/Chmp7/Hnrnpu/Kif4/Cltc/Chmp1b/Tubg1/Tpx2/Zfp207/…
GO:0060415	muscle tissue morphogenesis	85	-0.404596	-3.84384	1e-10	3.2849e-09	1.9375e-09	Isl1/Sirt6/Xirp2/Zfpm1/Ccm2l/Myf5/Tbx1/Tgfb1/Dll4/Efemp2/Zfpm2/Tnnt2/Lrp6/Myf6/Smad4/Chd7/Nkx2-5/Notch1/Tnni3/Heg1/Tpm1/Bmp2/Hey1/Ednra/Tgfbr3/Bmp10/Adarb1/Ptcd2/Ube4b/Egln1/Med1/Eng/Myl3/Actc1/Tbx20/Tcap/Myl2/Pkp2/Hey2/Ankrd1/Tnni1/Dsp/Tnnc1/Myh7/Myh6/Ryr2/Ttn/Mybpc3
GO:0009896	positive regulation of catabolic process	488	-0.233248	-3.83489	1e-10	3.2849e-09	1.9375e-09	Nod1/Nprl3/Nsf/Pnldc1/Rnf14/Sesn2/Triml2/Wnt5a/Adam9/Bbs7/Bnip3l/Cbfa2t3/Fbxl5/Lrp1/Mettl14/Mlxipl/Plk3/Prr5l/Socs4/Tmem67/Vsir/Gpd1/Klhl40/Psen2/Sec22b/Sesn3/Sh3d19/Slc25a4/Snf8/Ybx1/Zfp36l3/Dda1/Dhrsx/Oaz2/Snx18/Trim27/Amer1/Asb5/Bax/Esrrb/Fgf21/Lrsam1/Mefv/Optn/Pacsin3/Paip1/Ppp2r3a/Rnf217/Svip/Trim8/Bnip3/Ddb1/Dnd1/Fto/Gclc/Igtp/Ptpn1/Snx9/Sox9/Apoa2/Atg16l1/Chfr/Cul4b/Fmr1/Foxo3/Ldlr/Plin5/R…
GO:0006338	chromatin remodeling	188	-0.307567	-3.83358	1e-10	3.2849e-09	1.9375e-09	H3f3a/Naa60/Oip5/Satb1/Chd1/Kdm4b/Men1/Nap1l5/Dmap1/Kat2a/Kdm6a/Sox9/Tfpt/Trp63/Grwd1/Hdac4/Tnp1/Baz1a/Itgb3bp/Cecr2/Kdm4d/Mier1/Nap1l3/Smarcd3/Myc/Supt16/Chrac1/Mta3/Rnf8/Uchl5/Znhit1/Dr1/H1f0/Hdac1/Kdm4c/Mcm3ap/Chaf1a/Ino80d/Mysm1/Shprh/Smarcb1/Spty2d1/Top1/Dnajc9/Ino80c/Mta2/Yeats4/Actl6a/Ino80/Mpnd/Nr3c1/Rsf1/Sart3/Smarca2/Chd1l/Gatad2a/Hells/Mcrs1/Nasp/Nudt5/Tada2a/Morf4l1/Smarca5/Smarce1/Tt…
GO:0014896	muscle hypertrophy	105	-0.37026	-3.833	1e-10	3.2849e-09	1.9375e-09	Igf1/Tnfrsf1b/Smad4/Sirt1/Akap6/Camk2d/Mlip/Smad3/Gsk3b/Gata4/Notch1/Ptk2/Kdm4a/P2rx4/Cav3/Tomm70a/Trim63/Nppb/Rock1/Twf1/Akap1/Jarid2/Parp2/Trpc3/Bmp10/Yy1/Rock2/Ctdp1/Camta2/Ezh2/Akap13/Mef2c/Pdlim5/Myocd/Prkca/Ppp3ca/Mir208b/Gsk3a/Mtor/Tcap/Atp2a2/Hey2/Sorbs2/Csrp3/Gata6/Myh7/Myh6/Ryr2/Ttn
GO:0010948	negative regulation of cell cycle process	269	-0.267897	-3.83085	1e-10	3.2849e-09	1.9375e-09	Lif/Nabp2/Nek2/Zfp655/Ccl2/Gen1/Gpnmb/Nbn/Plk5/Rps6/Tex14/Aurkb/Donson/Fhl1/Ier3/Rad9b/Rhno1/Zfyve19/E2f8/Gas1/Prap1/Thoc5/Bub1/D7Ertd443e/Etaa1/Mad2l1bp/Naa10/Ppp2r5b/Anapc15/Aven/Brsk1/Cdk5rap3/Chek2/Khdc3/Mdm1/Mre11a/Pidd1/Spdl1/Syf2/Zwint/Cdk2ap2/Fam107a/Msh2/Pttg1/Rnaseh2b/Bub1b/Ccnb1/Jade1/Nsun2/Stk33/Atr/Fem1b/Fgfr3/Foxn3/Inip/Klhl22/Nabp1/Nacc2/Plk3/Tmem67/Wapl/Cacnb4/Kifc1/Cdt1/Psmg2/Tho…
GO:0051225	spindle assembly	103	-0.373332	-3.82837	1e-10	3.2849e-09	1.9375e-09	Kifc1/Racgap1/Spag5/Gpsm2/Ccsap/Rhoa/Chmp4c/Map9/Smc3/Chmp1a/Kifc5b/Rab11a/Aurka/Rcc1/Aaas/Mapre3/Spice1/Chmp5/Kif3b/Plk1/Wrap73/Haus4/Haus8/Incenp/Tubgcp5/Cep97/Haus1/Stag2/Mapre2/Arhgef10/Tubgcp6/Ino80/Senp6/Tubgcp2/Golga2/Mzt1/Drg1/Cep192/Kif2a/Ndc80/Stag1/Clasp2/Prc1/Cenpe/Haus7/Pibf1/Ccdc69/Kif23/Tubgcp4/Aspm/Kif11/Chmp7/Hdac3/Hnrnpu/Stard9/Ccnb2/Cltc/Chmp1b/Tubgcp3/Dicer1/Csnk1d/Tubb5/Tpx2/…
GO:0010639	negative regulation of organelle organization	346	-0.25511	-3.82419	1e-10	3.2849e-09	1.9375e-09	Kank3/Mad2l1bp/Mid1/Mkks/Naa10/Tigar/Tmod2/Vat1/Anapc15/Capza3/Khdc3/Lima1/Lmna/Mdm1/Mtm1/Prelid1/Rhpn1/Spdl1/Tmsb10/Zwint/Adck1/Arap1/Chmp4b/Dcp2/F11r/Pif1/Pttg1/Scin/Ssh1/Vill/Bcl2l2/Bub1b/Ccnb1/Pparg/S1pr1/Shank1/Src/Camsap2/Camsap3/Fgfr3/Klhl22/Pot1b/Tmem67/Wapl/Kifc1/Sec22b/Slc25a4/Tchp/Ten1/Acd/Arhgap6/Arhgef18/Cdt1/H3f3a/Limk2/Mpv17l/Mul1/Plekhh2/Psmg2/Ttbk2/Espn/Met/Nubp1/Sptb/Bnip3/Cgnl1…
GO:0048644	muscle organ morphogenesis	92	-0.390396	-3.81922	1e-10	3.2849e-09	1.9375e-09	Isl1/Sirt6/Xirp2/Zfpm1/Ccm2l/Myf5/Tbx1/Tgfb1/Dll4/Efemp2/Zfpm2/Tnnt2/Lrp6/Myf6/Tcf15/Arid5b/Smad4/Chd7/Nkx2-5/Gata4/Notch1/Tnni3/Heg1/Tpm1/Bmp2/Hey1/Ednra/Tgfbr3/Bmp10/Adarb1/Ptcd2/Ube4b/Egln1/Med1/Eng/Myl3/Actc1/Tbx20/Tcap/Myl2/Pkp2/Hey2/Ankrd1/Tnni1/Dsp/Tnnc1/Myh7/Myh6/Ryr2/Ttn/Mybpc3
GO:0006606	protein import into nucleus	167	-0.31969	-3.81902	1e-10	3.2849e-09	1.9375e-09	Snupn/Syk/Ufm1/Arntl/Jak2/Tnpo2/Cse1l/Eif4enif1/Gli3/Kpna3/Mdfic/Nup85/Pom121/Kpna6/Zpr1/Xbp1/Lrrk2/Mbtps1/Nup155/Smo/Tgfb1/Mapk1/Pik3r1/Psen1/Uaca/Adar/Atf2/Brca1/Fam53a/Mavs/Nfkbia/Nxt2/Pkia/Pttg1ip/Stat3/Fam53c/Ipo11/Kpna4/Cry2/Gbp4/Ipo9/Traf3ip2/Trp53/Tek/Cdk1/E2f3/Nolc1/Pik3r2/Ranbp2/Sumo1/Ipo4/Jup/Mapk14/Spg11/E2f3/Notch1/Nup50/Pml/Rbm22/Tardbp/Trim28/Gper1/Tnpo1/Nup188/Hdac3/Kpna1/Prkcd/Ak…
GO:0045727	positive regulation of translation	127	-0.338876	-3.81888	1e-10	3.2849e-09	1.9375e-09	Rbm4/Rps6kb2/Fmr1/Rbm4/Rxra/Syncrip/Boll/Dnajc3/Mpv17l2/Pld1/Rpusd4/Cdk5rap1/Ngrn/Eif2b5/Ucn/Uhmk1/Zcchc13/Eif4a3/Mettl3/Prkdc/Barhl2/Rps6kb1/Slc35a4/Mapk1/Ptk2b/Hnrnpd/Mapk3/Poldip3/Zcchc4/Guf1/Mettl5/Vim/Akap6/Eif6/Itga2/Nat10/Uqcc2/Ythdf1/Abcf1/Eif3e/Fxr2/Eif4g1/Mir466l/Csde1/Rbms3/Cpeb3/Larp4/Mrps27/Upf3b/Eif2ak4/Hnrnpu/Pcif1/Plxnb2/Eif5a/Ythdf3/Eif2s3x/Larp1b/Eif3d/Impact/Elavl1/Rbm4/Samd4/A…
GO:0090257	regulation of muscle system process	238	-0.280626	-3.81849	1e-10	3.2849e-09	1.9375e-09	Tead1/Tnnt2/Dock4/Igf1/Tnfrsf1b/Nr4a1/Smad4/Calm3/Hdac4/Map2k1/Sirt1/Akap6/Camk2d/Dlg1/Itga2/Mlip/Nkx2-5/Smad3/Sumo1/Gsk3b/Arhgap42/Ankrd39/Chrm2/Jup/Trpm4/Dsg2/Gata4/Notch1/Ptk2/Tnni3/Ank2/P2rx4/Adora2b/Atp1b1/Cav3/Gper1/Tomm70a/Trim63/F2r/Nos3/Prkag3/Rock1/Atp1a1/Twf1/Akap9/Akap1/Jarid2/Parp2/Trpc3/Bmp10/Cttn/Shc1/Srl/Cmya5/Dmpk/Yy1/Rock2/Sod1/Ctdp1/Smtn/Cacna1h/Mef2c/Flt1/Ctnna3/Scn5a/Tmem38a/…
GO:0051054	positive regulation of DNA metabolic process	268	-0.268189	-3.81792	1e-10	3.2849e-09	1.9375e-09	Prkcg/Spidr/Src/Wiz/Atr/Cacybp/Chtf18/Gli2/Mad2l2/Parp3/Pot1b/Tmem161a/Brpf3/Pkib/Pnkp/Acd/Cdt1/Meaf6/Parm1/Slf1/Slx1b/Apbb1/Bax/Klf4/Lpin1/Mbtd1/Met/Pnp/Ptges3/Ccdc117/Dmap1/Fmn2/Igf1r/Polg2/Prkcq/Tfpt/Timeless/C3ar1/Dscc1/E2f7/Eya1/Hras/Rac1/Tcp1/Wrap53/Baz1a/Cct4/Dna2/Fam168a/Gfer/Il4/Ooep/Pms2/Rfc5/Kdm4d/Tbx21/Eya2/Kctd13/Myc/Parg/Trp53bp1/Ucn/Wt1/Xrcc1/Cct5/Hmgb1/Mapk8/Prkdc/Rbbp8/Rnf8/Rtel1…
GO:2001020	regulation of response to DNA damage stimulus	228	-0.284446	-3.8154	1e-10	3.2849e-09	1.9375e-09	Morf4l2/Nudt16l1/Pla2r1/Tex15/Twist1/Actr8/Cdkn2a/Endog/Mgmt/Ppp4c/Rad51/Vps72/Axin2/Bcl2l1/Dtx3l/Ruvbl2/Zcwpw1/Zmpste24/Dek/Fancb/Ier3/Parpbp/Aunip/Bcl2l12/Thoc5/Usp51/Ddias/Etaa1/Mrgbp/Suv39h1/Tigar/Bid/Casp9/Cbx8/Chek2/Khdc3/Polq/Recql5/Trim32/Rnaseh2b/Snai2/Spire2/Tpt1/Eya4/Prkcg/Spidr/Usp1/Atr/Ell3/Fem1b/Mad2l2/Nacc2/Parp3/Pot1b/Tmem161a/Trp73/Ankle1/Pnkp/Snai1/Meaf6/Slf1/Spred1/Thoc1/Ackr3/…
GO:2001251	negative regulation of chromosome organization	85	-0.40076	-3.80739	1e-10	3.2849e-09	1.9375e-09	Gen1/Nbn/Tex14/Aurkb/Slx4/H3f3b/Prap1/Bub1/Mad2l1bp/Naa10/Anapc15/Khdc3/Spdl1/Zwint/Dcp2/Pif1/Pttg1/Bub1b/Ccnb1/Src/Klhl22/Pot1b/Wapl/Ten1/Acd/Cdt1/H3f3a/Psmg2/Ercc4/Gnl3l/Kntc1/Ttk/Pcid2/Mnat1/Plk1/Xrcc1/Birc5/Mad1l1/Rtel1/Mad2l1/Smg6/Terf2/Rad50/Lcmt1/Tinf2/Xrcc3/Mcrs1/Cdk5rap2/Cep192/Ndc80/Smarca5/Setmar/Xrcc4/Anapc15-ps/Ercc1/Nat10/Atm/Cenpe/Trip13/Ik/Ctc1/Baz1b/Pml/Apc/Terf1/Rad21/Zwilch/Hnr…
GO:0007093	mitotic cell cycle checkpoint signaling	126	-0.33756	-3.79243	1e-10	3.2849e-09	1.9375e-09	Nbn/Plk5/Rps6/Tex14/Aurkb/Donson/Ier3/Rad9b/Zfyve19/Prap1/Bub1/D7Ertd443e/Mad2l1bp/Anapc15/Brsk1/Cdk5rap3/Chek2/Khdc3/Mre11a/Pidd1/Spdl1/Syf2/Zwint/Msh2/Bub1b/Ccnb1/Stk33/Foxn3/Inip/Klhl22/Nabp1/Plk3/Cdt1/Psmg2/Ticrr/Eme2/Fbxo31/Orc1/Rad17/Xpc/Chmp4c/Clspn/Fancd2/Stil/Taok3/Chfr/Kntc1/Ttk/Casp2/Pcid2/Trim39/Hus1/Plk1/Rpa2/Birc5/Cdc6/Mad1l1/Mdm2/Prkdc/Cradd/Mad2l1/Fzr1/Ppp2r5c/Rint1/Mtbp/Atf2/Brca…
GO:0051168	nuclear export	143	-0.327492	-3.78588	1e-10	3.2849e-09	1.9375e-09	Rrs1/Thoc3/Xpo4/Xpo7/Peg12/Cse1l/Ltv1/Nol6/Nup85/Pcid2/Pom121/Rps15/Sp100/Tsc1/Desi1/Eny2/Rapgef3/Uhmk1/Emd/Gle1/Mdm2/Mcm3ap/Nup155/Ranbp17/Tgfb1/Chchd4/Tcf7l2/Xpot/Frat1/Park7/Rangap1/Adar/Nmd3/Alkbh5/Nrde2/Poldip3/Malt1/Stradb/Ncbp3/Eif6/Lsg1/Gsk3b/Pabpn1/Rae1/Sarnp/Ptpn14/Xpo1/Ncbp1/Rbm22/Xpo5/Nup160/Hspa9/Nup188/Hdac3/Ppm1a/Ythdc1/Nsun2/Ywhae/Nup133/Nup88/Calr/Ptpn11/Ctdspl2/Sdad1/Akap8l/Hnrn…
GO:0006401	RNA catabolic process	248	-0.274162	-3.78323	1e-10	3.2849e-09	1.9375e-09	Nlrp5/Rbm7/Syncrip/Xrn1/Boll/Cnot2/Dna2/Lsm4/Nudt12/Drosha/Eif4enif1/Lsm1/Mettl16/Nanos1/Pcid2/Zfp36l2/Btg2/Dhx34/Exosc4/Upf1/Zpr1/Ago4/Dis3/Eif4a3/Mettl3/Ago3/Carhsp1/Cnot6/Hnrnpab/Srsf1/Cnot8/Smg6/Supv3l1/Ctif/Gtpbp2/Helz2/Khsrp/Noct/Pnpt1/2700046G09Rik/E2f1/Gdnf/Nudt16/Snd1/Zfp36/Gigyf2/Taf15/Alkbh5/Dis3l2/Hnrnpd/Nrde2/Tnfrsf1b/Casc3/Hnrnpm/Traf3ip2/Vim/Brf1/Prpf18/Dis3l/Parn/Ythdf1/Atm/Celf1/…
GO:0032386	regulation of intracellular transport	318	-0.255392	-3.7766	1e-10	3.2849e-09	1.9375e-09	Nsun2/Nucb1/Pla2g4e/Slc1a1/Src/Stom/Tomm7/Bnip3l/Ipo5/Plk3/Prr5l/Tcaf3/Trim58/Atp9a/Bard1/Pgap1/Rasl2-9/Spag5/Oaz2/Tnfrsf1a/Cryab/Dnajc27/Edem2/Hap1/Inpp5f/Insig1/Mtmr2/Pln/Rab11b/Svip/Zdhhc2/Bbc3/Cpsf6/Dmap1/Map2/Prkcq/Ptpn1/Rbm4/Reep2/Camk1/Capn10/Ergic3/Hras/Hyal2/Rbm4/Sorl1/Ufm1/Xpo4/Arpc2/Derl2/Gcc2/Jak2/Nefh/Peg12/Arhgap44/Cep290/Cib1/Gli3/Gripap1/Lcp1/Mdfic/Scfd1/Sp100/Abca2/Ldlrap1/Rapgef…
GO:0035601	protein deacylation	126	-0.335887	-3.77363	1e-10	3.2849e-09	1.9375e-09	Hdac6/Mta3/Sirt6/Znhit1/Dr1/Hdac1/Lrrk2/Lypla1/Tgfb1/Jdp2/Mta2/Rcor2/Sdr16c5/Abhd12/Sin3b/Ppt1/Gatad2a/Rcor3/Tada2a/Morf4l1/Prkd2/Smarca5/Trp53/Hdac4/Mbd3/Ncor2/Sirt1/Smarcad1/Hdac10/Sap30bp/Pml/Rcor3/Rest/Tcf21/Sirt3/Ccar2/Hdac3/Sirt5/Per1/Dyrk1a/Ep300/Hdac7/Baz2a/Chd3/Ctbp1/Zzz3/Ndst1/Akap8l/Phb/Rcor3/Lyplal1/Rcor1/Prkaa1/Mta1/Gatad2b/Sfpq/Hdac2/Kdm5a/Hdac9/Rcor3/Sirt2/Yeats2/Nipbl/Prkaa2/Dysf/…
GO:0098732	macromolecule deacylation	126	-0.335887	-3.77363	1e-10	3.2849e-09	1.9375e-09	Hdac6/Mta3/Sirt6/Znhit1/Dr1/Hdac1/Lrrk2/Lypla1/Tgfb1/Jdp2/Mta2/Rcor2/Sdr16c5/Abhd12/Sin3b/Ppt1/Gatad2a/Rcor3/Tada2a/Morf4l1/Prkd2/Smarca5/Trp53/Hdac4/Mbd3/Ncor2/Sirt1/Smarcad1/Hdac10/Sap30bp/Pml/Rcor3/Rest/Tcf21/Sirt3/Ccar2/Hdac3/Sirt5/Per1/Dyrk1a/Ep300/Hdac7/Baz2a/Chd3/Ctbp1/Zzz3/Ndst1/Akap8l/Phb/Rcor3/Lyplal1/Rcor1/Prkaa1/Mta1/Gatad2b/Sfpq/Hdac2/Kdm5a/Hdac9/Rcor3/Sirt2/Yeats2/Nipbl/Prkaa2/Dysf/…
GO:1901987	regulation of cell cycle phase transition	376	-0.245853	-3.77145	1e-10	3.2849e-09	1.9375e-09	Anapc15/Aven/Bid/Brsk1/Cdc7/Cdk5rap3/Chek2/Khdc3/Mblac1/Mre11a/Pidd1/Spdl1/Syf2/Zwint/Adamts1/Anxa1/Ccnb3/Cdk2ap2/Cul3/Dbf4/Fam107a/Msh2/Rnaseh2b/Ube2c/Bub1b/Ccnb1/Hspa2/Jade1/Kcna5/Nek6/Nsun2/Pbx1/Plcb1/Ptpn6/Stk33/Atr/Fem1b/Foxn3/Inip/Klhl18/Klhl22/Mn1/Nabp1/Nacc2/Plk3/Cacnb4/Cdt1/Psmg2/Rad51c/Thoc1/Ticrr/Apbb1/Cdc16/Cdc73/Cirbp/Crnn/Eme2/Fbxo31/Klf4/Men1/Mir26b/Orc1/Psme2/Rad17/Tert/Xpc/Cdc25c…
GO:0006476	protein deacetylation	114	-0.350073	-3.75952	1e-10	3.2849e-09	1.9375e-09	Hdac6/Mta3/Sirt6/Znhit1/Dr1/Hdac1/Lrrk2/Tgfb1/Jdp2/Mta2/Rcor2/Sdr16c5/Sin3b/Gatad2a/Rcor3/Tada2a/Morf4l1/Prkd2/Smarca5/Trp53/Hdac4/Mbd3/Ncor2/Sirt1/Smarcad1/Hdac10/Sap30bp/Pml/Rcor3/Rest/Tcf21/Sirt3/Ccar2/Hdac3/Per1/Dyrk1a/Ep300/Hdac7/Baz2a/Chd3/Ctbp1/Zzz3/Ndst1/Akap8l/Phb/Rcor3/Rcor1/Prkaa1/Mta1/Gatad2b/Sfpq/Hdac2/Kdm5a/Hdac9/Rcor3/Sirt2/Yeats2/Nipbl/Prkaa2/Dysf/Sin3a/Aplnr/Fry/Tbl1x/Flna/Akap8/…
GO:0007005	mitochondrion organization	475	-0.230152	-3.75506	1e-10	3.2849e-09	1.9375e-09	Tigar/Vat1/Wdr81/Atg14/Bhlha15/Bid/Cfh/Fancg/Foxred1/Gabarapl1/Golph3/Lmna/Mcu/Mtfr2/Mtm1/Mtx1/Myh14/Ndufa5/Ndufs4/Pde2a/Pid1/Pisd/Prelid1/Rab3a/Siah3/Siva1/Stpg1/Timm17b/Yme1l1/Adck1/Hsp90aa1/Polg/Rab29/Spg7/Tmem70/Adgrg6/Aip/Atg12/Atg4d/Bcl2l2/Dhodh/Jtb/Mtfr1l/ND2/Ndufaf1/Plscr3/Pparg/Rnaseh1/Sesn2/Smim20/Tmem135/Tomm7/Zdhhc6/Bnip3l/Prdx3/Thg1l/Trp73/Map1lc3a/Rab38/Slc25a4/Ywhaz/Mpv17l/Mul1/ND1…
GO:0017038	protein import	221	-0.284428	-3.73439	1e-10	3.2849e-09	1.9375e-09	Snupn/Syk/Timm21/Tomm20/Ufm1/Arntl/Gpihbp1/Jak2/Tnpo2/Cse1l/Eif4enif1/Gli3/Kpna3/Mdfic/Nup85/Pom121/Kpna6/Pex6/Zpr1/Pex7/Xbp1/Hspd1/Lrrk2/Mbtps1/Nup155/Smo/Tgfb1/Aifm1/Pam16/Timm23/Chchd4/Mapk1/Pik3r1/Psen1/Timm44/Uaca/Adar/Atf2/Brca1/Fam53a/Mavs/Nfkbia/Nxt2/Pkia/Pttg1ip/Romo1/Stat3/Fam53c/Ipo11/Kpna4/Pex1/Pex14/Snx33/Cry2/Gbp4/Hnrnpm/Ipo9/Tomm40l/Traf3ip2/Trp53/Tek/Cdk1/E2f3/Nolc1/Pik3r2/Ranbp2/…
GO:0043087	regulation of GTPase activity	325	-0.252775	-3.73069	1e-10	3.2849e-09	1.9375e-09	Apc2/Bcl6/Ccdc125/Ccl19/Ccl7/F2rl1/Plxnb3/Ptprn2/Rasgef1c/Sgsm1/Xcl1/Adcyap1/Arhgap15/Arhgap22/Mkks/Odam/Plxnc1/Rapgef4/Rgs8/Sgsm2/Tbc1d17/Tiam1/Vav3/Arhgef5/Dock8/Gnas/Rasgrp2/Rgl3/Sgsm3/Sipa1l3/Tbc1d15/Tbc1d25/Tmed2/Ttc8/Arap1/Arrb1/Ccr7/Epha2/F11r/Gpr137b/Iqsec3/Itgb1bp1/Prex1/Rab3gap1/Rapgefl1/Wnt4/Arhgap24/Arhgef19/Ccl9/Chn2/Ntrk1/Rgs14/Rrp1b/S1pr1/Sos1/Wnt5a/Adrb1/Arhgef15/Asap3/Bin1/Cdkl5/…
GO:0000819	sister chromatid segregation	182	-0.301273	-3.73012	1e-10	3.2849e-09	1.9375e-09	Kif18a/Mad2l1bp/Naa10/Nsl1/Stag3/Anapc15/Ankrd53/Khdc3/Mre11a/Spdl1/Zwint/Chmp4b/Cul3/Hdac8/Ncapg2/Ncaph2/Pttg1/Ube2c/Bub1b/Ccnb1/Lats1/Nek6/Nuf2/Klhl22/Psrc1/Wapl/Racgap1/Rasl2-9/Spag5/Tubg2/Cdt1/Psmg2/Rad51c/Slf1/Cdc16/Dsn1/Chmp4c/Kif18b/Pds5b/Smc3/Anapc7/Chfr/Chmp1a/Dscc1/Kif14/Kif22/Kifc5b/Kntc1/Rab11a/Rrs1/Ttk/Kif2c/Ncapg/Seh1l/Cdc26/Pcid2/Chmp5/Cit/Plk1/Wrap73/Birc5/Cdc23/Cdc6/Incenp/Mad1l1…
GO:0022411	cellular component disassembly	392	-0.240122	-3.7277	1e-10	3.2849e-09	1.9375e-09	Map1s/Mul1/Pbxip1/Plekhh2/Ttbk2/Uvrag/Adamts15/Arfip2/Bax/Ccsap/Cln3/Fap/Htra2/Optn/Slc25a46/Sptb/Trpv4/Atg9a/Bnip3/Chmp4c/Flot1/Igf1r/Igtp/Kif18b/Map2/Mtrf1l/Sharpin/Tfip11/C1qb/Capn10/Chmp1a/Grwd1/Map1lc3b/Tecpr1/Tnp1/Ufm1/Vps16/Arpc2/Atg7/Ckap2/Ddrgk1/Epg5/Kif2c/Peg12/Smn1/Spata18/Atxn7/Cib1/Dctn1/Eif2d/Kif24/Lcp1/Pik3c3/Smarcd3/Atg2a/Chmp5/Lmod2/Mcts2/Myc/Nmnat1/Plk1/Sema5a/Sh3pxd2b/Supt16/Up…
GO:0045786	negative regulation of cell cycle	344	-0.24849	-3.72584	1e-10	3.2849e-09	1.9375e-09	Adcyap1/Bub1/Cdkn2c/D7Ertd443e/Etaa1/Heca/Mad2l1bp/Mov10l1/Naa10/Ppp2r5b/Runx3/Suv39h1/Timp2/Anapc15/Aven/Brinp3/Brsk1/Cdk5rap3/Chek2/Hexim1/Khdc3/Mdm1/Mre11a/Pidd1/Rrp8/Spdl1/Syf2/Zwint/Cdk2ap2/Fam107a/Msh2/Pttg1/Rnaseh2b/Bub1b/Ccnb1/Jade1/Lats1/Nsun2/Ptpn3/Stk33/Angel2/Atr/Brinp2/Fem1b/Fgfr3/Foxn3/Inip/Klhl22/Mapk12/Nabp1/Nacc2/Plk3/Tmem67/Wapl/Cacnb4/Kifc1/Cdt1/Psmg2/Thoc1/Ticrr/Apbb1/Cdc73/Em…
GO:2001022	positive regulation of response to DNA damage stimulus	129	-0.330867	-3.72161	1e-10	3.2849e-09	1.9375e-09	Prkcg/Spidr/Atr/Mad2l2/Nacc2/Parp3/Tmem161a/Trp73/Ankle1/Pnkp/Meaf6/Slf1/Spred1/Apbb1/Mbtd1/Pnp/Zfp385a/Ccdc117/Dmap1/Fmn2/Steap3/Tfpt/Timeless/Eya1/Fmr1/Nkx3-1/Nsmce4a/Wrap53/Fam168a/Ooep/Kdm4d/Eya2/Myc/Parg/Xrcc1/Hmgb1/Prkdc/Rbbp8/Rnf8/Uchl5/Actr2/Epc2/Ino80d/Ino80c/Parp9/Yeats4/Actl6a/Ino80/Kat5/Pias4/Rad51ap1/Brca1/Hic1/Smchd1/Mcrs1/Mms19/Hmga2/Morf4l1/Arid2/Setmar/Sirt1/Bclaf1/Atm/Ercc6/Fxr2…
GO:0003231	cardiac ventricle development	139	-0.325497	-3.70777	1e-10	3.2849e-09	1.9375e-09	Greb1l/Matr3/Naca/Cntrl/Luzp1/Smad6/Smarcd3/Sox11/Fgfr2/Isl1/Mdm2/Npy5r/Slit3/Sufu/Xirp2/Zfpm1/Acvr1/Ccm2l/Tgfb1/Dll4/Tgfbr2/Zfpm2/Bmpr2/Grhl2/Fgfrl1/Ltbp1/Tnnt2/Jag1/Lrp6/Smad4/Tbx5/Chd7/Nkx2-5/Hif1a/Gata4/Notch1/Tnni3/Heg1/Tpm1/Nos3/Ap2b1/Dctn5/Hey1/Ednra/Hectd1/Tgfbr3/Bmp10/Ppp1r13l/Ptcd2/Ube4b/Pax8/Smarca4/Trip11/Mef2c/Cxcr4/Egln1/Sox4/Dnm2/Scn5a/Mdm4/Myocd/Aplnr/Med1/Eng/Myl3/Gsk3a/Cited2/Tb…
GO:0043488	regulation of mRNA stability	140	-0.322912	-3.70559	1e-10	3.2849e-09	1.9375e-09	Eif4enif1/Lsm1/Mettl16/Nanos1/Pcid2/Zfp36l2/Btg2/Upf1/Mettl3/Carhsp1/Cnot6/Srsf1/Cnot8/Khsrp/Noct/Pnpt1/E2f1/Gdnf/Zfp36/Gigyf2/Taf15/Alkbh5/Hnrnpd/Hnrnpm/Traf3ip2/Vim/Brf1/Parn/Ythdf1/Celf1/Nanos2/Fxr2/Mov10/Pan3/Zfp36l1/Cnot6l/Rc3h2/Mir466l/Samd4b/Tardbp/Csde1/Cpeb3/Hnrnpu/Pabpc4/Rock1/Zc3h14/Tnrc6c/Rbm38/Exosc8/Ythdf3/Dicer1/Nanos3/Pum2/Pcbp4/Rock2/Elavl1/Samd4/Ago2/Dhx36/Qk/Mlh1/Tob1/Polr2g/Yb…
GO:1902850	microtubule cytoskeleton organization involved in mitosis	136	-0.326215	-3.70054	1e-10	3.2849e-09	1.9375e-09	Parp3/Psrc1/Spry1/Kifc1/Racgap1/Tubg2/Gpsm2/Insc/Ccsap/Dctn6/Rhoa/Chmp4c/Map9/Smc3/Stil/Chmp1a/Eya1/Kifc5b/Rab11a/Aurka/Rcc1/Wdr62/Aaas/Cep126/Dctn1/Spice1/Chmp5/Kif3b/Plk1/Ralbp1/Wrap73/Cenpa/Tacc3/Cep97/Eml1/Fsd1/Mad2l1/Nudc/Pcnt/Poc1a/Stag2/Bora/Arhgef10/Dynlt1b/Nin/Nsfl1c/Dctn2/Golga2/Mzt1/Drg1/Cdk5rap2/Cep192/Gnai1/Kif2a/Mecp2/Ndc80/Stag1/Clasp2/Prc1/Spast/Arhgef2/Cenpe/Rae1/Spry2/Pibf1/Tbce…
GO:0032970	regulation of actin filament-based process	389	-0.240331	-3.69958	1e-10	3.2849e-09	1.9375e-09	Rasa1/Rhod/Rhoh/Tgfb1/Wasl/Arhgdia/Cav1/Plekhg2/Ssh3/Arf1/Arhgef10/Cd2ap/Ctsl/Fgf13/Pik3r1/Sri/Actr3/Pxn/Sh3bp1/Stau2/Twf2/Wdr1/Ptk2b/Rnd3/Swap70/Tnnt2/Abi2/Arfgef1/Arpc4/Pick1/Abracl/Cyfip2/Fes/Mphosph8/Rhob/Smad4/Dbnl/Gba2/Myh9/Shank3/Taok1/Tek/Akap6/Arpc5/Clasp2/Dlg1/Fchsd2/Neb/Pik3r2/Rhobtb2/Smad3/Sumo1/Arpin/Celsr1/Nckap1/Rhobtb1/4930544G11Rik/Rhobtb3/Sorbs3/Arhgap28/Crk/Cyfip1/Jup/Kank2/Stm…
GO:0006282	regulation of DNA repair	140	-0.321349	-3.68766	1e-10	3.2849e-09	1.9375e-09	Morf4l2/Nudt16l1/Tex15/Twist1/Actr8/Mgmt/Ppp4c/Rad51/Vps72/Axin2/Dtx3l/Ruvbl2/Zcwpw1/Dek/Fancb/Ier3/Parpbp/Aunip/Usp51/Mrgbp/Suv39h1/Tigar/Cbx8/Khdc3/Polq/Recql5/Spire2/Eya4/Prkcg/Spidr/Usp1/Mad2l2/Parp3/Pot1b/Tmem161a/Pnkp/Meaf6/Slf1/Apbb1/Mbtd1/Pnp/Ccdc117/Dmap1/Fmn2/Tfpt/Timeless/Zfp365/Eya1/Wrap53/Fam168a/Ooep/Kdm4d/Ogg1/Eya2/Parg/Rpa2/Trp53bp1/Xrcc1/Hmgb1/Otub2/Prkdc/Rbbp8/Rnf8/Rtel1/Sirt6/U…
GO:0040029	regulation of gene expression, epigenetic	148	-0.316709	-3.67658	1e-10	3.2849e-09	1.9375e-09	Hdac6/Jpx/Kat8/Kcnq1ot1/Mettl3/Rb1/Samd1/Sirt6/Suz12/Arid4a/Bahd1/Glmn/H1f0/Hdac1/Uty/L3mbtl3/Phf2/Nr3c1/Rb1/Brca1/Smchd1/Hells/Mcrs1/Rb1/Chek1/Hmga2/Mecp2/Mphosph8/Pphln1/Smarca5/Hdac4/Mbd3/Sirt1/Pcgf3/Zfp445/Gsk3b/Setd1a/Axin1/Kansl1/Arid4b/Msl2/Trim28/Ubtf/Gpx1/Mir136/Kmt2b/Ppm1d/Zfp335/Hnrnpu/Dnmt1/Dnmt3a/Ep300/Pik3ca/Baz2a/Kansl2/Setdb1/Ythdc1/Jarid2/Ctbp1/Morc2a/Dicer1/Airn/Exosc10/Rfwd3/Sm…
GO:0043434	response to peptide hormone	339	-0.243622	-3.6757	1e-10	3.2849e-09	1.9375e-09	Ikbkb/Insig1/Lpin1/Mstn/Retn/Sp1/Srsf3/Trpv4/Ceacam2/Igf1r/Nr4a2/Prkci/Prkcq/Ptpn1/Rbm4/Rhoq/Sik2/Zdhhc7/Atp2a1/Capn10/Eif2b4/Irf1/Rab15/Rac1/Rbm4/Sco1/Slc25a33/Sorl1/Stat5a/Wdtc1/Jak2/Pip4k2a/Pld1/Cry1/Eif4ebp1/Mir143/Rap1gds1/Tsc1/Agtr1b/Eif2b5/Gpam/Ptpre/Rab10/Slc39a14/Soga1/Stat1/Stxbp4/Il18/Pld2/Ppara/Prkdc/Ptprj/Rb1/Slc30a10/Syap1/Xbp1/Eif2b3/Epm2aip1/Reg2/Camk2a/Cav1/Leprot/Rps6kb1/Stat5b/…
GO:0031497	chromatin assembly	130	-0.325909	-3.66713	1e-10	3.2849e-09	1.9375e-09	Chrac1/Hmgb1/Kcnq1ot1/Rb1/Samd1/Sirt6/Bahd1/H1f0/Hdac1/Chaf1a/Shprh/Spty2d1/Uty/Dnajc9/L3mbtl3/Phf2/Rb1/Rsf1/Sart3/Smarca2/Smchd1/Hells/Nasp/Rb1/Hmga2/Mecp2/Mphosph8/Pphln1/Smarca5/Trp53/Mbd3/Sirt1/Tspyl2/Zfp445/Ipo4/Axin1/Brd2/Hp1bp3/Trim28/Ubtf/Cabin1/Kmt2b/Ppm1d/Ubn1/Dnmt1/Dnmt3a/Kat6a/Pik3ca/Tspyl5/Baz2a/Noc2l/Setdb1/Cdan1/Asf1a/Asf1b/Ctbp1/Kat6b/Mcm2/Morc2a/Dicer1/Tspyl4/Smarca4/Ezh2/Ubr2/Ri…
GO:1901988	negative regulation of cell cycle phase transition	229	-0.271122	-3.65988	1e-10	3.2849e-09	1.9375e-09	Zfp655/Ccl2/Gen1/Gpnmb/Nbn/Plk5/Rps6/Tex14/Aurkb/Donson/Fhl1/Ier3/Rad9b/Rhno1/Zfyve19/Gas1/Prap1/Thoc5/Bub1/D7Ertd443e/Etaa1/Mad2l1bp/Anapc15/Aven/Brsk1/Cdk5rap3/Chek2/Khdc3/Mre11a/Pidd1/Spdl1/Syf2/Zwint/Cdk2ap2/Fam107a/Msh2/Rnaseh2b/Bub1b/Ccnb1/Jade1/Nsun2/Stk33/Atr/Fem1b/Foxn3/Inip/Klhl22/Nabp1/Nacc2/Plk3/Cacnb4/Cdt1/Psmg2/Thoc1/Ticrr/Apbb1/Cdc73/Eme2/Fbxo31/Klf4/Men1/Mir26b/Orc1/Rad17/Xpc/Cdkn…
GO:0061013	regulation of mRNA catabolic process	155	-0.310666	-3.65794	1e-10	3.2849e-09	1.9375e-09	Lsm1/Mettl16/Nanos1/Pcid2/Zfp36l2/Btg2/Dhx34/Upf1/Eif4a3/Mettl3/Carhsp1/Cnot6/Hnrnpab/Srsf1/Cnot8/Khsrp/Noct/Pnpt1/E2f1/Gdnf/Zfp36/Gigyf2/Taf15/Alkbh5/Hnrnpd/Casc3/Hnrnpm/Traf3ip2/Vim/Brf1/Parn/Ythdf1/Celf1/Nanos2/Nbas/Fxr2/Mov10/Pan3/Zfp36l1/Cnot6l/Rc3h2/Mir466l/Samd4b/Tardbp/Csde1/Cpeb3/Hnrnpu/Pabpc4/Rock1/Zc3h14/Tnrc6c/Rbm38/Exosc8/Ythdf3/Dicer1/Nanos3/Pum2/Pcbp4/Rock2/Gtpbp1/Elavl1/Samd4/Ago2…
GO:0006403	RNA localization	155	-0.309888	-3.64878	1e-10	3.2849e-09	1.9375e-09	Srsf3/Zfp385a/Arc/Cpsf6/Flot1/Hhex/Nop58/Slbp/Fmr1/Snupn/Tcp1/Thoc3/Tomm20/Wrap53/Cct4/Fbl/Peg10/Seh1l/Aaas/Nol6/Nup85/Pcid2/Pom121/Tsc1/Eny2/Nup210/Stau1/Gle1/Rftn2/Igf2bp2/Mcm3ap/Nup155/Ranbp17/Srsf1/Znhit6/Nup37/Bicd2/Khsrp/Pnpt1/Tgfbr2/Xpot/Parp11/Zfp36/Nxt2/Ahctf1/Alkbh5/Nrde2/Poldip3/Casc3/Ncbp3/Parn/Ranbp2/Atm/Pabpn1/Rae1/Sarnp/Zfp36l1/Xpo1/Htt/Ncbp1/Terf1/Xpo5/Nup160/Sidt2/Nup188/Srsf7/Cc…
GO:2000113	negative regulation of cellular macromolecule biosynthetic process	185	-0.291548	-3.63354	1e-10	3.2849e-09	1.9375e-09	Itm2c/Mvk/Rbm4/Syncrip/Xrn1/Cnot2/Rara/Tyms/Caprin2/Dapk3/Eif4ebp1/Eif4enif1/Lsm1/Mettl16/Mir143/Nanos1/Tsc1/Zfp36l2/Btg2/Gzmg/Hhatl/Upf1/Wt1/Ago4/Eif4a3/Mettl3/Ago3/Cnot6/Shmt1/Cnot8/Dbi/Khsrp/Noct/Pnpt1/Inpp5e/Mir448/Ncl/Zfp36/Bace2/Caprin1/Eif4e2/Gigyf2/Acot8/Hnrnpd/Ddx6/Eif6/Parn/Ythdf1/Celf1/Eif2s1/Eif4ebp2/Nanos2/Fxr2/Mov10/Pan3/Zfp36l1/Aatf/Cnot6l/Unk/Pml/Rc3h2/Samd4b/Tardbp/Csde1/Cpeb3/Ei…
GO:0000082	G1/S transition of mitotic cell cycle	196	-0.286417	-3.61887	1e-10	3.2849e-09	1.9375e-09	Bach1/Cdc73/Esrrb/Fbxo31/Klf4/Men1/Mir26b/Nfatc1/Phf8/Psme2/Tert/Cdkn2b/Stil/Usp37/Brd7/Ccne2/Cul4b/E2f7/Kif14/Bcl2/Casp2/Crlf3/Ctdspl/E2f6/Id4/Iqgap3/Rcc1/Eif4ebp1/Lsm11/Tcf3/Mnat1/Myc/Pim2/Rpa2/Zpr1/Cables1/Mdm2/Mepce/Prkdc/Rb1/Rbbp8/Acvr1/Cradd/Fbxo7/Pkd2/Usp29/Adam17/Camk2a/Ccnd2/Cdk14/Lsm10/Rps6kb1/Ccne1/Cul4a/E2f5/Lats2/Ppp2r5c/Rbl1/Rrm2/E2f1/Ino80/Mtbp/Rb1/Sass6/Tcf19/Gigyf2/Ccnd3/Nasp/Rb1…
GO:0032868	response to insulin	231	-0.26965	-3.61163	1e-10	3.2849e-09	1.9375e-09	Insig1/Lpin1/Mstn/Retn/Sp1/Srsf3/Trpv4/Ceacam2/Igf1r/Prkci/Prkcq/Ptpn1/Rbm4/Rhoq/Sik2/Zdhhc7/Capn10/Rab15/Rbm4/Sco1/Slc25a33/Sorl1/Wdtc1/Pip4k2a/Cry1/Eif4ebp1/Mir143/Tsc1/Gpam/Ptpre/Rab10/Slc39a14/Soga1/Stxbp4/Ppara/Prkdc/Ptprj/Rb1/Syap1/Xbp1/Epm2aip1/Rps6kb1/Atp2b1/Echdc3/Pck2/Pik3r1/Rb1/Slc27a4/Myo5a/Scap/Adipor1/Ccnd3/Rab12/Rb1/Rela/Cry2/Ncoa5/Slc27a1/Uchl3/Sirt1/Uso1/Eif6/Pik3r2/Akt2/Eif4ebp2…
GO:0031330	negative regulation of cellular catabolic process	232	-0.268072	-3.59855	1e-10	3.2849e-09	1.9375e-09	Lamp3/Myd88/Nsun2/Prkcg/Ptpn3/Sdcbp/Traf5/Angel2/Klhl22/Nampt/Adra1a/Apoc1/Klhl40/Psen2/Rpl5/Sec22b/Usp25/Ybx1/Alad/Psmf1/Tirap/Wdr6/Cirbp/Lrig2/Mtmr2/Paip1/Svip/Traf2/Dnd1/Gipc1/Mcl1/Mfsd2a/Senp1/Fmr1/Plin5/Sco1/Sorl1/Syncrip/Usp36/Bcl2/Boll/Ddrgk1/N4bp1/Timp3/Aqp11/Ehmt2/Eif4enif1/Furin/Mettl16/Scfd1/Trim39/Tsc1/Dhx34/Eif4g2/Hipk2/Nmnat1/Mt3/Rnf41/Sufu/Uchl5/Atraid/Bag5/Hnrnpab/Lrrk2/Rps7/Srsf1…
GO:0017148	negative regulation of translation	166	-0.298074	-3.57604	1e-10	3.2849e-09	1.9375e-09	Mvk/Rbm4/Syncrip/Xrn1/Cnot2/Rara/Tyms/Caprin2/Dapk3/Eif4ebp1/Eif4enif1/Lsm1/Mettl16/Mir143/Nanos1/Tsc1/Zfp36l2/Btg2/Gzmg/Upf1/Wt1/Ago4/Eif4a3/Mettl3/Ago3/Cnot6/Shmt1/Cnot8/Khsrp/Noct/Pnpt1/Inpp5e/Mir448/Ncl/Zfp36/Caprin1/Eif4e2/Gigyf2/Hnrnpd/Ddx6/Eif6/Parn/Ythdf1/Celf1/Eif2s1/Eif4ebp2/Nanos2/Fxr2/Mov10/Pan3/Zfp36l1/Cnot6l/Unk/Pml/Rc3h2/Samd4b/Tardbp/Csde1/Cpeb3/Eif2ak4/Hnrnpu/Rock1/Pcif1/Ago1/Ire…
GO:0044843	cell cycle G1/S phase transition	220	-0.270845	-3.56775	1e-10	3.2849e-09	1.9375e-09	Apbb1/Bach1/Cdc73/Cirbp/Crnn/Esrrb/Fbxo31/Klf4/Men1/Mir26b/Nfatc1/Phf8/Psme2/Tert/Cdkn2b/Stil/Trp63/Usp37/Brd7/Ccne2/Cul4b/E2f7/Kif14/Nkx3-1/Bcl2/Casp2/Crlf3/Ctdspl/E2f6/Id4/Iqgap3/Rcc1/Eif4ebp1/Lsm11/Tcf3/Trim39/Mnat1/Myc/Pim2/Rpa2/Stxbp4/Zpr1/Cables1/Mdm2/Mepce/Prkdc/Rb1/Rbbp8/Acvr1/Cradd/Fbxo7/Pkd2/Usp29/Adam17/Camk2a/Ccnd2/Cdk14/Lsm10/Rps6kb1/Tbx2/Ccne1/Cul4a/E2f5/Lats2/Ppp2r5c/Rbl1/Rrm2/E2f1…
GO:0006260	DNA replication	259	-0.252908	-3.56713	1e-10	3.2849e-09	1.9375e-09	Cdc7/Exd2/Gins4/Khdc3/Mre11a/Polq/Prim2/Recql5/Ssrp1/Tonsl/Chaf1b/Dbf4/Pif1/Polg/Rpa3/Dnajc2/E4f1/Jade1/Kin/Lrwd1/Orc4/Rnaseh1/Traip/Wiz/Atr/Cacybp/Cdc45/Chtf18/Gli2/Id3/Wapl/Brpf3/Hcrt/Ing5/Jade3/Cdt1/Meaf6/Rny3/Rny3/Samhd1/Thoc1/Ticrr/Eme2/Gmnn/Lpin1/Met/Orc1/Rad17/Zranb3/Noc3l/Polg2/Poli/Rbms1/Smc3/Tfpt/Timeless/Usp37/Wdr18/Zfp365/Ccdc88a/Ccne2/Dscc1/E2f7/Grwd1/Hras/Lig3/Mcm3/Rac1/Atg7/Baz1a/D…
GO:0006302	double-strand break repair	235	-0.262564	-3.5645	1e-10	3.2849e-09	1.9375e-09	Morf4l2/Nudt16l1/Tex15/Twist1/Actr8/Eme1/Mgmt/Nabp2/Ppp4c/Rad51/Vps72/Dtx3l/Gen1/Nbn/Nsmce2/Prdm9/Rad51b/Rpa1/Ruvbl2/Zcwpw1/Cdca5/Dek/Dntt/Fancb/Parpbp/Slx4/Aunip/Fan1/Usp51/Fancm/Iffo1/Mrgbp/Cdc7/Chek2/Exd2/Gins4/Khdc3/Mre11a/Polq/Recql5/Tonsl/Msh2/Rpa3/Spire2/Mcmdc2/Spidr/Zbtb7a/4930447C04Rik/Cdc45/Inip/Mad2l2/Nabp1/Parp3/Pot1b/Smc6/Brip1/Pnkp/Meaf6/Rad51c/Samhd1/Slf1/Slx1b/Uvrag/Apbb1/Eme2/Mbt…
GO:0046777	protein autophosphorylation	234	-0.263448	-3.56211	1e-10	3.2849e-09	1.9375e-09	Lrrk2/Ripk1/Ulk3/Camk2a/Cav1/Csnk1g1/Grk5/Lmtk2/Vrk1/Dyrk1b/Ern1/Map3k13/Mknk1/Stk10/Stk11/Atp13a2/Ephb3/Rad50/Tnik/Ephb4/Hk1/Ppp2r5d/Ptk2b/Mapk3/Eef2k/Fes/Prkd2/Ulk1/Calm3/Taok1/Tek/Camk2d/Nme2/Atm/Eif2s1/Gsk3b/Tom1l1/Ddr2/Rb1cc1/Csnk1g2/Csnk1g3/Epha7/Mapk14/Erbb4/Mark2/Ptk2/Aak1/Map3k11/Mink1/Trim28/Camkk2/Map3k3/Ctnnd1/Hspa9/Map2k2/Map3k12/Pdgfb/Eif2ak4/Atg13/Ddr1/Dyrk1a/Fyn/Prkcd/Slk/Fgfr1/Ma…
GO:0031331	positive regulation of cellular catabolic process	423	-0.222412	-3.56178	1e-10	3.2849e-09	1.9375e-09	Nod1/Nprl3/Pnldc1/Rnf14/Sesn2/Triml2/Adam9/Bbs7/Bnip3l/Cbfa2t3/Fbxl5/Lrp1/Mettl14/Mlxipl/Plk3/Prr5l/Socs4/Tmem67/Gpd1/Klhl40/Psen2/Sesn3/Sh3d19/Slc25a4/Ybx1/Zfp36l3/Dda1/Dhrsx/Snx18/Trim27/Amer1/Bax/Esrrb/Fgf21/Lrsam1/Mefv/Optn/Pacsin3/Paip1/Rnf217/Svip/Trim8/Bnip3/Dnd1/Fto/Gclc/Igtp/Ptpn1/Snx9/Atg16l1/Chfr/Fmr1/Foxo3/Ldlr/Plin5/Rufy4/Syncrip/Trim13/Atg7/Aurka/Cnot2/Ddrgk1/Il4/P2rx7/Pip4k2a/Eif4e…
GO:0032869	cellular response to insulin stimulus	195	-0.280836	-3.55505	1e-10	3.2849e-09	1.9375e-09	Insig1/Lpin1/Mstn/Sp1/Srsf3/Ceacam2/Igf1r/Prkci/Prkcq/Ptpn1/Rbm4/Rhoq/Sik2/Zdhhc7/Capn10/Rab15/Rbm4/Sco1/Slc25a33/Sorl1/Wdtc1/Pip4k2a/Eif4ebp1/Mir143/Gpam/Ptpre/Rab10/Slc39a14/Soga1/Stxbp4/Prkdc/Ptprj/Rb1/Syap1/Xbp1/Rps6kb1/Atp2b1/Echdc3/Pck2/Pik3r1/Rb1/Slc27a4/Myo5a/Adipor1/Ccnd3/Rab12/Rb1/Rela/Ncoa5/Slc27a1/Uchl3/Sirt1/Uso1/Pik3r2/Akt2/Eif4ebp2/Gsk3b/Mzb1/Zfp36l1/Cyfip1/Ptprf/Slc2a4/Pip4k2b/Apc…
GO:0031400	negative regulation of protein modification process	491	-0.216326	-3.54497	1e-10	3.2849e-09	1.9375e-09	Lrp1/Mad2l2/Mlxipl/Pard3/Pard6a/Prkcz/Prkrip1/Prr5l/Rabgef1/Sirpa/Socs4/Spopl/Spry1/Taf7/Trp73/Xdh/Gadd45b/Hint2/Klf15/Klhl40/Per2/Pkib/Pmepa1/Pnkp/Ppm1e/Prkar1a/Psen2/Rpl5/Sh3gl2/Slc8a3/Lyn/Spred1/Trim27/Bax/Dusp16/Fam72a/Hmgcr/Ikbkb/Inpp5f/Kdm4b/Men1/Met/Mir26b/Nxn/Peli3/Ppm1f/Snx25/Sphk2/Ubash3b/Dgkq/Dusp10/Emilin1/Fkbp8/G6pdx/Gclc/Hhex/L3mbtl2/Mapk7/Ncoa7/Nf2/Ntrk3/Parp14/Ppp1r16b/Prkar2a/Prr…
GO:0006937	regulation of muscle contraction	154	-0.301394	-3.53835	1e-10	3.2849e-09	1.9375e-09	Nr4a1/Calm3/Hdac4/Map2k1/Akap6/Dlg1/Itga2/Nkx2-5/Sumo1/Arhgap42/Ankrd39/Chrm2/Jup/Trpm4/Dsg2/Gata4/Tnni3/Ank2/P2rx4/Adora2b/Atp1b1/Cav3/Gper1/F2r/Atp1a1/Akap9/Bmp10/Cttn/Shc1/Dmpk/Sod1/Smtn/Cacna1h/Flt1/Ctnna3/Scn5a/Tmem38a/Anxa6/Myocd/Prkca/Atp1a2/Slc8a1/Myl3/Agrn/Rnf207/Srf/Kcnq1/Atp2a2/Tnnc2/Casq1/Fxyd1/Pkp2/Eno1b/Casq2/Tnni1/Dsp/Dmd/Tnnc1/Myh7/Cacna1c/Ryr2
GO:0010638	positive regulation of organelle organization	486	-0.216519	-3.53803	1e-10	3.2849e-09	1.9375e-09	Pkib/Pnkp/Ppm1e/Slc25a4/Spag5/Acd/Cdt1/Gpsm2/Limch1/Mul1/Slf1/Slx1b/Snx18/Trim27/Ttbk2/Bax/Ccl24/Cdc16/Dzip1/Hap1/Htra2/Lrsam1/Met/Ppm1f/Rhoa/Synpo2l/Trpv4/Whamm/Bbc3/Bnip3/Igf1r/Igtp/Nf2/Ntrk3/Pgam5/Prkcq/Snx9/Stil/Tfpt/Anapc7/Arhgef10l/Baiap2/Ccdc88a/Dynll1/Hras/Lpar1/Rac1/Slain2/Tcp1/Wnt11/Arpc2/Aurka/Cct4/Cnot2/Ncapg/Ooep/P2rx7/Pip4k2a/Syt7/Atmin/Ccl26/Dctn1/Lcp1/Tsc1/Atg2a/Cep135/Fgf8/Lmod2/…
GO:0032984	protein-containing complex disassembly	221	-0.268621	-3.52685	1e-10	3.2849e-09	1.9375e-09	Map1lc3a/Per2/Sh3gl2/Map1s/Plekhh2/Ttbk2/Uvrag/Ccsap/Cln3/Sptb/Trpv4/Bnip3/Chmp4c/Igf1r/Igtp/Kif18b/Map2/Mtrf1l/Tfip11/Chmp1a/Grwd1/Map1lc3b/Tecpr1/Tnp1/Vps16/Arpc2/Ckap2/Epg5/Kif2c/Peg12/Smn1/Atxn7/Cib1/Kif24/Pik3c3/Smarcd3/Chmp5/Lmod2/Myc/Sema5a/Supt16/Upf1/Add3/Gle1/Hdac6/Synj1/Atg5/Ubqln1/Dnajc17/Eml4/Irgm1/Napb/Smarcb1/Zfand1/Fgf13/Frat1/Mical1/Pik3r4/Sh3bp1/Twf2/Wdr1/Swap70/Tmem39a/Map1b/Pe…
GO:0007015	actin filament organization	430	-0.219672	-3.52331	1e-10	3.2849e-09	1.9375e-09	Nckap1l/Nox4/Pfn2/Pfn3/Pstpip1/Rac3/Rhpn2/Serpinf2/Spta1/Aqp2/Baiap2l1/Eps8/Espnl/Fchsd1/Mir129-2/Pak1/Pdlim1/Slit2/Tnfaip1/F2rl1/Fhod1/Ghrl/Hsp90b1/Myo5b/Rnd1/Shroom2/Tle6/Triobp/Arf6/Daam2/Kank3/Mkks/Pak3/Pls1/Synpo2/Tmod2/Arhgef5/Arpc1a/Capza3/Fer/Fmn1/Khdc3/Kirrel/Lima1/Mcu/Micall2/Myo15/Pof1b/Ppp1r9b/Rhpn1/Sdc4/Tmsb10/Tpm4/Ttc8/Arap1/Arpc1b/Arrb1/Casp4/Cul3/F11r/Fam107a/Gm14137/Itgb1bp1/Myo7…
GO:0006470	protein dephosphorylation	237	-0.258844	-3.50878	1e-10	3.2849e-09	1.9375e-09	Dusp16/Dusp18/Ikbkb/Ppm1f/Ppp2r3a/Pptc7/Ubash3b/Cdc25c/Dusp10/Dusp12/Pgam5/Ppp1r16b/Ptpn1/Vrk3/Calm2/Cd300a/Eya1/Igbp1/Rpap2/Adora1/Bcl2/Dusp19/Jak2/Ppp1r16a/Dusp22/Ptpn13/Sppl3/Tsc1/Dusp8/Eya2/Mtmr3/Ppp1r7/Ppp2r1b/Ptpre/Cdc14a/Ppp2r2c/Ppp3cc/Ptprj/Tiprl/Ppm1g/Tgfb1/Mtmr4/Ppia/Ppp1r15a/Rprd1b/Ssh3/Ppp2r5c/Ppp2r5e/Ppp6r1/Sdhaf2/Slc39a10/Stk11/Ppp1r8/Mastl/Ppp1r1b/Ppp2r5d/Swap70/Bod1/Cnep1r1/Cttnbp…
GO:0007163	establishment or maintenance of cell polarity	215	-0.268995	-3.50192	1e-10	3.2849e-09	1.9375e-09	Brsk1/Cdx2/Dlg3/Dock8/Golph3/Hes5/Lmna/Shh/Sipa1l3/Spdl1/Syne4/Ttc8/Ccr7/Frmd4b/Hsp90aa1/Llgl2/Pard3b/Nde1/Pard6b/Parvg/Pdzd11/Wnt5a/Camsap3/Lin7b/Pard3/Pard6a/Prkcz/Ptk7/Spry1/Amotl2/Pard6g/Spag5/Arf4/Gpsm2/Insc/Wdpcp/Flot2/Lims1/Rhoa/Scrib/Ust/Igf1r/Map2/Prkci/Slc9a3r1/Amot/Eya1/Frmd4a/Rac1/Rpgrip1l/Wnt11/Cyp26b1/Kif2c/Ooep/Cep290/Dctn1/Fbf1/Fscn2/Plk1/Rab10/Cenpa/Ezr/Fscn1/Kif3a/Rnf41/Wnt7b/Ac…
GO:0016311	dephosphorylation	330	-0.234827	-3.49203	1e-10	3.2849e-09	1.9375e-09	Ikbkb/Impa1/Inpp5f/Lpin1/Mtmr11/Mtmr2/Ppm1f/Ppp2r3a/Pptc7/Ubash3b/Cdc25c/Chrm5/Dusp10/Dusp12/Pgam5/Ppp1r16b/Ptpn1/Vrk3/Acpp/Calm2/Cd300a/Eya1/Igbp1/Inpp5a/Rpap2/Adora1/Bcl2/Dusp19/Jak2/Ppp1r16a/Pxylp1/Dusp22/Inpp5j/Ppp1r26/Ppp2r3c/Ptpn13/Sema4d/Sppl3/Tsc1/Dusp8/Eya2/Mtmr3/Plpp6/Ppp1r7/Ppp2r1b/Ptpre/Cdc14a/Npnt/Nt5c/Ppp2r2c/Ppp3cc/Ptprj/Synj1/Tiprl/Ephx2/Ppm1g/Tgfb1/Mtmr10/Mtmr4/Plpp5/Ppia/Ppp1r15…
GO:0097193	intrinsic apoptotic signaling pathway	282	-0.240371	-3.48789	1e-10	3.2849e-09	1.9375e-09	Tnfrsf1a/Ackr3/Bax/Cdip1/Cep63/Creb3l1/Eif2ak3/Gcg/Htra2/Pnp/Ppm1f/Rrn3/Siah1b/Zfp385a/Zfp622/Bbc3/Bcl2a1c/Bnip3/Hyou1/Mapk7/Mcl1/Msh6/Ptpn1/Slc9a3r1/Steap3/Tmem109/Trp63/Atp2a1/Hint1/Hras/Nkx3-1/Pik3cb/Tmem117/Vnn1/Wfs1/Bcl2/Casp2/Diablo/Jak2/Arl6ip5/Hipk2/Myc/Ppp1r13b/Ralbp1/Mdm2/Plaur/Prkdc/Xbp1/Bag5/Hdac1/Lrrk2/Plagl2/Rps7/Ubqln1/Aifm1/Bad/Cav1/Cebpb/Ppia/Aldh2/Bok/Ern1/Jmy/Pik3r1/Ppp2r5c/Stk…
GO:0009895	negative regulation of catabolic process	297	-0.239323	-3.48497	1e-10	3.2849e-09	1.9375e-09	Lamp3/Myd88/Nsun2/Prkcg/Ptpn3/Sdcbp/Traf5/Angel2/Cbfa2t3/Klhl22/Mad2l2/Nampt/Adra1a/Apoc1/Cidea/Klhl40/Psen2/Rpl5/Sec22b/Usp25/Ybx1/Alad/Psmf1/Tirap/Wdr6/Bscl2/Cirbp/Hmgcr/Lrig2/Mtmr2/Paip1/Svip/Traf2/Dnd1/Fmn2/Gipc1/Mcl1/Mfsd2a/Senp1/Zdhhc7/Apoa2/Fmr1/Hdac4/Plin5/Sco1/Sorl1/Syncrip/Usp36/Adora1/Bcl2/Boll/Cyp51/Ddrgk1/Dedd/N4bp1/Timp3/Aqp11/Ehmt2/Eif4enif1/Furin/Mettl16/Scfd1/Trim39/Tsc1/Dhx34/Ei…
GO:1901652	response to peptide	396	-0.224355	-3.48357	1e-10	3.2849e-09	1.9375e-09	Ikbkb/Insig1/Lpin1/Mstn/Retn/Sp1/Srsf3/Trpv4/Cacna1a/Ceacam2/Igf1r/Nr4a2/Prkci/Prkcq/Ptpn1/Rbm4/Rhoq/Sik2/Timeless/Zdhhc7/Atp2a1/Capn10/Eif2b4/Irf1/Rab15/Rac1/Rbm4/Sco1/Slc25a33/Sorl1/Stat5a/Wdtc1/Jak2/Lgmn/Pip4k2a/Pld1/Cry1/Eif4ebp1/Mir143/Rap1gds1/Tsc1/Agtr1b/Chmp5/Eif2b5/Gpam/Ptpre/Rab10/Slc39a14/Soga1/Stat1/Stxbp4/Icam1/Il18/Mdm2/Pld2/Ppara/Prkdc/Ptprj/Rb1/Slc30a10/Syap1/Xbp1/Ager/Eif2b3/Epm2…
GO:0045930	negative regulation of mitotic cell cycle	212	-0.268404	-3.47792	1e-10	3.2849e-09	1.9375e-09	Zfp655/Ccl2/Gen1/Gpnmb/Nbn/Plk5/Rps6/Tex14/Aurkb/Donson/Fhl1/Ier3/Rad9b/Tnf/Zfyve19/Fzd3/Gas1/Prap1/Bub1/D7Ertd443e/Heca/Mad2l1bp/Timp2/Anapc15/Aven/Brinp3/Brsk1/Cdk5rap3/Chek2/Khdc3/Mre11a/Pidd1/Spdl1/Syf2/Zwint/Cdk2ap2/Fam107a/Msh2/Bub1b/Ccnb1/Jade1/Ptpn3/Stk33/Angel2/Brinp2/Fgfr3/Foxn3/Inip/Klhl22/Nabp1/Nacc2/Plk3/Cacnb4/Cdt1/Psmg2/Ticrr/Cdc73/Eme2/Fbxo31/Klf4/Mir26b/Orc1/Rad17/Scrib/Xpc/Cdkn2…
GO:1903522	regulation of blood circulation	258	-0.246042	-3.47539	1e-10	3.2849e-09	1.9375e-09	Jak2/Kcnj2/Mtnr1b/Oxt/Smtnl2/Gpd1l/Htr2a/Smad6/Tbxa2r/Zdhhc21/Agtr1b/Calca/Gaa/Kcnh2/Mgll/Ucn/Add3/Chga/Fgg/Icam1/Isl1/Mdm2/Mef2a/Ager/Nup155/Scn1b/Cacna1d/Cav1/Wdr35/Atp2b1/Fga/Fgf13/Pik3r1/Sri/Adra1d/Bmpr2/Gjc1/Kcne3/Tnnt2/Dock4/Tbx5/Calm3/Crhr2/Hdac4/Map2k1/Myl4/Nos1ap/Sirt1/Akap6/Cd38/Dlg1/Nkx2-5/Sumo1/Arhgap42/Ankrd39/Chrm2/Hif1a/Jup/Trpm4/Dsg2/Gata4/Tnni3/Ank2/Dusp5/P2rx4/Tpm1/Atp1b1/Cacna2…
GO:0050821	protein stabilization	183	-0.278926	-3.46295	1e-10	3.2849e-09	1.9375e-09	Tcp1/Usp36/Wfs1/Atp1b3/Cct4/Dnaja3/Gpihbp1/P3h1/Sugt1/Tcf3/Trim39/Tsc1/Mfsd1/Mtrr/Per3/Pex6/Pim2/Sox17/Stxbp4/Tbrg1/Cct5/Hps4/Mt3/Sec16a/Bag5/Gtpbp4/Hspd1/Rps7/Smo/Usp29/Irgm1/Ppib/Zswim7/Cryaa/Pik3r1/Tmem88/Grn/Morc3/Park7/Syvn1/Telo2/Cct8/Ifi30/Plpp3/Rtn4/Cct7/Igf1/Cct3/Crebl2/Ipo9/Trp53/Ncor2/Atp1b2/Pdcd10/Smad3/Sumo1/Dvl1/Nckap1/Cog7/Fbxw7/Gnaq/Pml/Aak1/Ank2/Naa15/Naa16/Pten/Atp1b1/Usp2/Cog3/…
GO:0048285	organelle fission	450	-0.212794	-3.45994	1e-10	3.2849e-09	1.9375e-09	Kif18a/Mad2l1bp/Mief2/Mov10l1/Naa10/Nsl1/Psmc3ip/Stag3/Suv39h2/Anapc15/Ankrd53/Chek2/Cpeb1/Khdc3/Mcu/Mre11a/Mtfr2/Spdl1/Ywhah/Zwint/Camk2b/Chmp4b/Cul3/Hoxa13/Il1a/Ncapg2/Ncaph2/Pttg1/Sphk1/Spire2/Ube2c/Wnt4/Acox1/Banf1/Bub1b/Ccnb1/Dhodh/Gm960/Hspa2/Mcmdc2/Mtfr1l/Mybl2/Nde1/Nek6/Nuf2/Plcb1/Pparg/Psma8/Sycp2/Tmcc1/Tmem135/Wnt5a/4930447C04Rik/Chtf18/Fgfr3/Klhl22/Psrc1/Ube2s/Brip1/Kifc1/Racgap1/Rasl2…
GO:0010506	regulation of autophagy	268	-0.243036	-3.45984	1e-10	3.2849e-09	1.9375e-09	Hpse/Mfsd8/Prkd1/Tigar/Trib3/Trim21/Trim65/Atg14/Bid/Fbxl2/Keap1/Mtm1/Rragd/Snx4/Tbc1d25/Tfeb/Trim32/Chmp4b/Gpr137b/Rab3gap1/Ripk2/Trim30c/Atg12/Lamp3/Nod1/Nprl3/Sesn2/Triml2/Bnip3l/Klhl22/Nampt/Plk3/Adra1a/Sec22b/Sesn3/Slc25a4/Dhrsx/Snx18/Trim27/Uvrag/Wdr6/Cln3/Lrsam1/Mefv/Optn/Rragb/Svip/Trim8/Bnip3/Ercc4/Igtp/Mcl1/Atg16l1/Foxo3/Rufy4/Tecpr1/Trim13/Usp36/Wdr24/Atg7/Bcl2/Il4/Pip4k2a/Dram2/Ehmt2/…
GO:0007059	chromosome segregation	309	-0.235663	-3.45241	1e-10	3.2849e-09	1.9375e-09	Bub1/Dlgap5/Fam83d/Fancm/Kif18a/Mad2l1bp/Naa10/Nsl1/Psmc3ip/Stag3/Anapc15/Ankrd53/Cpeb1/Khdc3/Mre11a/Recql5/Spdl1/Zwint/Chmp4b/Cul3/Hdac8/Ncapg2/Ncaph2/Nek8/Pttg1/Ube2c/Banf1/Bub1b/Ccnb1/Lats1/Mcmdc2/Nde1/Nek6/Nuf2/Rgs14/4930447C04Rik/Chtf18/Klhl22/Psrc1/Smc6/Wapl/Brip1/Cenpq/Ntmt1/Racgap1/Rasl2-9/Spag5/Sycp1/Tubg2/Cdt1/Naa60/Oip5/Psmg2/Rad51c/Slf1/Uvrag/Cdc16/Cep63/Dsn1/Eme2/Pmf1/Spo11/Chmp4c/Er…
GO:0001666	response to hypoxia	200	-0.272022	-3.44389	1e-10	3.2849e-09	1.9375e-09	Kcnk3/Myc/Vldlr/Chchd2/Egln2/Il18/Mt3/Pld2/Ppara/Tacc3/Ager/Sod3/Ubqln1/Adam17/Bad/Cav1/Vhl/Cryaa/Ajuba/Atf2/Ddah1/Ptgis/Rtn4/Scap/Alkbh5/Gnb1/Mecp2/Smad4/Trp53/Map2k1/Nfe2l2/Sirt1/Tek/Vegfb/Camk2d/Cd38/Smad3/Atm/Tmbim6/Zfp36l1/Cat/Hif1a/Slc2a4/Hp1bp3/Notch1/Pml/Rest/Ucp2/Arnt/Cr1l/Pten/Atp1b1/Oprd1/Birc2/Bmp2/Pdk1/Cd34/Pgk1/Ednra/Ep300/Tgfb3/Ak4/Tm9sf4/Itpr1/Rock2/Vasn/Mb/Fosl2/Acot2/Rgcc/Egln1/…
GO:0043547	positive regulation of GTPase activity	242	-0.250866	-3.43109	1e-10	3.2849e-09	1.9375e-09	Apc2/Ccdc125/Ccl19/Ccl7/F2rl1/Rasgef1c/Sgsm1/Xcl1/Adcyap1/Arhgap22/Odam/Rapgef4/Rgs8/Sgsm2/Tbc1d17/Tiam1/Arhgef5/Dock8/Gnas/Rasgrp2/Rgl3/Sgsm3/Sipa1l3/Tbc1d15/Tbc1d25/Arap1/Ccr7/Epha2/F11r/Iqsec3/Prex1/Rab3gap1/Rapgefl1/Wnt4/Arhgap24/Arhgef19/Ccl9/Chn2/Ntrk1/Rgs14/S1pr1/Sos1/Wnt5a/Adrb1/Arhgef15/Asap3/Bin1/Cdkl5/Garnl3/Rap1a/Rgs1/Tbc1d9/Grhl3/Rap1gap/Arhgap6/Gmip/Rasgef1b/Snx18/Ccl24/Gnao1/Gnb5/L…
GO:0090407	organophosphate biosynthetic process	448	-0.21142	-3.42616	1e-10	3.2849e-09	1.9375e-09	Uvrag/Adsl/Atp5j/Bscl2/Ckmt2/Cln3/Impa1/Lpin1/Mocs1/Mppe1/Paics/Pcx/Pdxk/Pmvk/Pnp/Ppat/Sphk2/Acss1/Atp5d/Cept1/Cmpk2/Crls1/Dgkq/G6pdx/Lpcat2/Pip5k1a/Ptdss2/Samd8/Apoa2/Atp5j2/Dgkh/Dlat/Gmpr/Isyna1/Mthfd1/Mvk/Pik3cb/Pth/Acot7/Ak3/Atp5b/Chka/Dpm3/Il4/Impdh1/Itpka/Lpcat3/Lpcat4/Lpgat1/Nfs1/Nme6/Pcyt2/Pdhx/Pigt/Pip4k2a/Pld1/Ptdss1/Tyms/Abca8b/Adss/Aldoart1/Atp5e/Dgke/Far1/G6pd2/Gk5/Htr2a/Nadk2/Pcyt1a…
GO:0042254	ribosome biogenesis	268	-0.240606	-3.42526	1e-10	3.2849e-09	1.9375e-09	Nip7/Nom1/Pwp2/Rps28/Wdr36/C1qbp/Cdkn2a/Mphosph10/Nop16/Tsr3/Utp18/Utp6/Exosc9/Heatr3/Imp4/Mrps2/Ngdn/Ppan/Rps6/Ddx49/Imp3/Rpp25/Ythdf2/Dhx29/Eri1/Fam207a/Fdxacb1/Nop10/Rpl7/Rps19/Znhit3/Lsm6/Pih1d1/Surf6/Suv39h1/Wdr3/Wdr46/Dkc1/Isg20l2/Nsun3/Rpusd1/Rrp8/Srfbp1/Tsr1/Heatr1/Npm3/Pop5/Rpl11/Rpl3l/Ybey/Abt1/Dcaf13/Ddx28/Fbll1/Rrp12/Rrp1b/Rrp7a/Tbl3/Utp3/Ddx52/Mrpl20/Mrps7/Pop7/Rplp0/Wdr75/Dhx37/Gnl2…
GO:0007264	small GTPase mediated signal transduction	410	-0.21801	-3.40419	1e-10	3.2849e-09	1.9375e-09	Plekhg5/Rasgrp1/Rnd2/Arhgef9/Cdc42se1/Col1a2/Dennd4a/Grb2/Madd/Nrg1/Rac3/Tgfb2/Usp50/Vav2/Adra1b/Amot/Chml/Cyth3/Dennd3/Dock11/Eps8/Eps8l1/Gabarap/Rabif/Rhou/Robo1/Slit2/Tnfaip1/Bcl6/Ccdc125/Col3a1/F2rl1/Rap2c/Rasgef1c/Rnd1/Agtr1a/Arf6/Arfgef3/Kndc1/Prkd1/Rapgef4/Rassf1/Stk19/Tiam1/Timp2/Trim67/Vav3/Ywhaq/Dock8/Ephb2/Mapkap1/Mmd2/Rasgrp2/Rgl3/Sipa1l3/Arl6/Arrb1/Cul3/F11r/Gm14137/Iqsec3/Mcf2l/Rap2…
GO:0010256	endomembrane system organization	464	-0.208997	-3.3959	1e-10	3.2849e-09	1.9375e-09	Myrf/Rab38/Sec22b/Sh3gl2/Spam1/Ubxn2a/Ywhaz/Fhdc1/Rab18/Snx18/Bloc1s3/Cln3/Dnm1/Eif2ak3/Emc10/Lysmd3/Mafb/Optn/Pacsin3/Rab5a/Sptb/Tlcd2/Whamm/Zfp385a/Als2/Anxa8/Bin3/Chmp4c/Flot1/Mia3/Mmgt2/Reep2/Rnf26/Sec31b/Slc9a3r1/Snx10/Snx9/Stx4a/Tor1aip2/Yipf4/Zfyve27/Baiap2/Ccdc136/Chmp1a/Hook1/Myh2/Plekhj1/Rab11a/Sec61a1/Usp6nl/Gcc2/Gorasp1/Jagn1/Lpcat3/P2rx7/Plscr2/Rab5b/Smpd4/Syt11/Syt7/Tmem9/Tor1a/Xkr5…
GO:2001234	negative regulation of apoptotic signaling pathway	231	-0.2534	-3.39398	1e-10	3.2849e-09	1.9375e-09	Psen2/Slc25a4/Snai1/Mpv17l/Rffl/Siah2/Ackr3/Bax/Cep63/Creb3l1/Gcg/Itgav/Peli3/Rrn3/Tert/Zfp385a/Gclc/Hyou1/Mapk7/Mcl1/Nr4a2/Ptpn1/Bmi1/Eya1/Igbp1/Mnt/Pik3cb/Vnn1/Wfs1/Bcl2/Il4/Faiml/Gnai3/Eya2/Tnfrsf22/Fgg/Icam1/Mdm2/Plaur/Rb1/Xbp1/Acvr1/Bag5/Cflar/Hdac1/Lrrk2/Nle1/Ripk1/Yap1/Pam16/Pcgf2/Ppia/Rps6kb1/Bok/Fga/Itga6/Psen1/Tnfrsf23/Fignl1/Gdnf/Gstp2/Park7/Rb1/Rrm2b/Syvn1/Tmbim1/Brca1/Pttg1ip/Hells/I…
GO:0036293	response to decreased oxygen levels	221	-0.258142	-3.38927	1e-10	3.2849e-09	1.9375e-09	Mir221/Rora/Tsc1/Vegfc/Kcnk3/Mir222/Myc/Vldlr/Chchd2/Egln2/Il18/Mt3/Pld2/Ppara/Tacc3/Ager/Sod3/Ubqln1/Adam17/Bad/Cav1/Vhl/Cryaa/Ajuba/Atf2/Ddah1/Ptgis/Rtn4/Scap/Alkbh5/Gnb1/Pick1/Mecp2/Smad4/Trp53/Map2k1/Nfe2l2/Sirt1/Tek/Vegfb/Camk2d/Cd38/Smad3/Atm/Tmbim6/Zfp36l1/Cat/Hif1a/Mir379/Slc2a4/Hp1bp3/Notch1/Pml/Rest/Ucp2/Arnt/Cr1l/Pten/Atp1b1/Oprd1/Birc2/Bmp2/Mir20b/Pdk1/Cd34/Pgk1/Ednra/Ep300/Ireb2/Mir1…
GO:0042176	regulation of protein catabolic process	373	-0.219528	-3.35001	1e-10	3.2849e-09	1.9375e-09	Osbpl7/Rab26/Rnf180/Tmtc3/Tnf/Ubxn1/Apc2/Azin2/Caml/Map1a/Ndfip1/Nos2/Psme1/Rnf139/Smad7/Socs5/Tiparp/Trib1/Vip/Disc1/Fam83d/Grin2c/Mfsd8/Rnft1/Styx/Timp2/Trib3/Trim67/Zp3r/Agap2/Cdc20b/Cdk5rap3/Chek2/Fbxo22/Mtm1/Qrich2/Rchy1/Sgsm3/Sh3rf1/Shh/Timp1/Trim32/Ankib1/Ecscr/Hsp90aa1/Prickle1/Rpl11/Zer1/Adgrb1/Lamp3/Lats1/Nsf/Prkcg/Ptpn3/Rnf14/Sdcbp/Wnt5a/Adam9/Bbs7/Cbfa2t3/Fbxl5/Lrp1/Mad2l2/Plk3/Socs4/…
GO:2001233	regulation of apoptotic signaling pathway	380	-0.216512	-3.3471	1e-10	3.2849e-09	1.9375e-09	Scg2/Src/Ybx3/Agt/Apaf1/Bmpr1b/Ell3/Fem1b/Ltbr/Maged1/Maz/Nacc2/Tmem161a/Trp73/Ing5/Psen2/Slc25a4/Snai1/Inhbb/Mpv17l/Rffl/Siah2/Siglec1/Ackr3/Bax/Cep63/Creb3l1/Eif2ak3/Gcg/Htra2/Itgav/Peli3/Pmp22/Rrn3/Siah1b/Tert/Traf2/Zfp385a/Bbc3/Gclc/Hyou1/Mal/Mapk7/Mcl1/Nr4a2/Ptpn1/Slc9a3r1/Steap3/Stx4a/Trp63/Bmi1/Eya1/Hyal2/Igbp1/Itm2c/Mnt/Nkx3-1/Pik3cb/Vnn1/Wfs1/Bcl2/Casp2/Il4/Jak2/Timp3/Dapk3/Faiml/Gnai3/G…
GO:1902532	negative regulation of intracellular signal transduction	496	-0.201158	-3.30795	1e-10	3.2849e-09	1.9375e-09	Nfkbid/Nprl3/Otud3/Paqr3/Pde10a/Pik3ip1/Pparg/Ptpn6/Rgs14/Sesn2/Src/Stambp/Tlr4/Tnk1/Ybx3/Agt/Alg13/Cnksr3/Dusp4/Ell3/Rabgef1/Sirpa/Spry1/Tmem161a/Trp73/Wwc1/Xdh/Adra1a/Sesn3/Snai1/Cdt1/Lyn/Mul1/Nr1d1/Pdcd6/Rffl/Spred1/Thoc1/Ackr3/Ankrd26/Bank1/Cep63/Creb3l1/Dusp16/Gcg/Hmgcr/Homer3/Klf4/Mecom/Men1/Met/Mstn/Nlrc3/Optn/Rhoa/Rnf125/Rora/Rrn3/Wnk2/Wtip/Zfp385a/Cgnl1/Dusp10/Emilin1/Hyou1/Igf1r/Mapk7/M…
GO:0051098	regulation of binding	362	-0.215963	-3.28561	1e-10	3.2849e-09	1.9375e-09	Ifi204/Lef1/Per2/Psen2/Pygo2/Rap1gap/Rasl2-9/Acd/Cdt1/Ctsz/Lrrc6/Pbxip1/Smim6/Ttbk2/Bax/Cycs/Dzip1/Eif2ak3/Gcg/Klf4/Men1/Met/Pex19/Plcl2/Pln/Tert/Ttbk1/Ubash3b/Ebf2/Ercc4/Flot1/Foxc1/Map2/Tfip11/Ankrd33/Camk1/Cln5/Eif2b4/Fmr1/Gnl3l/Hdac4/Map1lc3b/Mark3/Ski/Sorl1/Traf6/Aurka/Ddrgk1/Epb41l5/Jak2/Rara/Aktip/Bambi/Caprin2/Kdm4d/Mapre3/Smarcd3/Sox11/Sp100/Sppl3/Hipk2/Ldlrap1/Myc/Pim2/Plk1/Ralb/Rapgef3…
GO:0034655	nucleobase-containing compound catabolic process	353	-0.213763	-3.24308	1e-10	3.2849e-09	1.9375e-09	Lsm1/Mettl16/Nanos1/Pcid2/Zfp36l2/Adal/Btg2/Dhx34/Exosc4/Nmnat1/Nt5c1a/Nt5e/Nudt7/Upf1/Zpr1/Ago4/Dis3/Eif4a3/Mettl3/Nt5c/Nudt11/Ago3/Ampd3/Carhsp1/Cnot6/Hnrnpab/Ncf2/Srsf1/Aifm1/Cnot8/Dctpp1/Dnase1l2/Pam16/Smg6/Supv3l1/Ctif/Gtpbp2/Helz2/Khsrp/Mlycd/Noct/Pde9a/Pnpt1/2700046G09Rik/E2f1/Gdnf/Nudt16/Nudt7/Snd1/Zfp36/Fitm2/Gigyf2/Taf15/Alkbh5/Cant1/Dis3l2/Hnrnpd/Nrde2/Nudt13/Nudt5/Tnfrsf1b/Abcd1/Casc3…
GO:1901137	carbohydrate derivative biosynthetic process	490	-0.19698	-3.23515	1e-10	3.2849e-09	1.9375e-09	Mogs/Mppe1/Mustn1/Paics/Pnp/Pomgnt1/Ppat/Sphk2/Uggt1/Xxylt1/Xylt1/Acss1/Alg1/Atp5d/B3gnt7/Cmpk2/Cytl1/G6pdx/Galnt18/Galnt2/Itm2a/Krtcap2/Ncstn/Ptger4/Tnip1/Tyw1/Atp5j2/Chst14/Cmas/Dlat/Fut4/Gmpr/Hs2st1/Itm2c/Mthfd1/St8sia4/Tm9sf2/Acot7/Ak3/Alg12/Atp5b/B4galt3/B4galt7/Bcl2/Chst10/Dpm3/Gorasp1/Hexa/Il4/Impdh1/Nme6/Pdhx/Pigt/Pxylp1/Stt3a/Tyms/Ugt8a/Adss/Aldoart1/Aqp11/Atp5e/G6pd2/Gk5/Mgat4a/Pgap3/Pi…
GO:0010563	negative regulation of phosphorus metabolic process	428	-0.198679	-3.17703	1e-10	3.2849e-09	1.9375e-09	Paqr3/Pik3ip1/Pparg/Ptpn6/Rgs14/Agt/Cadm4/Cbfa2t3/Cnksr3/Lrp1/Mlxipl/Pard3/Pard6a/Prdx3/Prkcz/Prkrip1/Prr5l/Rabgef1/Sirpa/Socs4/Spry1/Taf7/Trp73/Xdh/Apoc1/Gadd45b/Pdgfa/Pkib/Pmepa1/Ppm1e/Prkar1a/Psen2/Sh3gl2/Slc8a3/Lyn/Spred1/Trim27/Bax/Dusp16/Fam72a/Hmgcr/Ikbkb/Inpp5f/Lpin1/Men1/Met/Mir26b/Mstn/Ppm1f/Snx25/Ubash3b/Cdkn2b/Dgkq/Dusp10/Emilin1/Fkbp8/Hhex/Mapk7/Nf2/Ntrk3/Parp14/Ppp1r16b/Prkar2a/Ptpn…
GO:0045936	negative regulation of phosphate metabolic process	428	-0.198679	-3.17703	1e-10	3.2849e-09	1.9375e-09	Paqr3/Pik3ip1/Pparg/Ptpn6/Rgs14/Agt/Cadm4/Cbfa2t3/Cnksr3/Lrp1/Mlxipl/Pard3/Pard6a/Prdx3/Prkcz/Prkrip1/Prr5l/Rabgef1/Sirpa/Socs4/Spry1/Taf7/Trp73/Xdh/Apoc1/Gadd45b/Pdgfa/Pkib/Pmepa1/Ppm1e/Prkar1a/Psen2/Sh3gl2/Slc8a3/Lyn/Spred1/Trim27/Bax/Dusp16/Fam72a/Hmgcr/Ikbkb/Inpp5f/Lpin1/Men1/Met/Mir26b/Mstn/Ppm1f/Snx25/Ubash3b/Cdkn2b/Dgkq/Dusp10/Emilin1/Fkbp8/Hhex/Mapk7/Nf2/Ntrk3/Parp14/Ppp1r16b/Prkar2a/Ptpn…
GO:0046700	heterocycle catabolic process	380	-0.203188	-3.14111	1e-10	3.2849e-09	1.9375e-09	Lsm1/Mettl16/Nanos1/Pcid2/Zfp36l2/Adal/Btg2/Dhx34/Exosc4/Nmnat1/Nt5c1a/Nt5e/Nudt7/Upf1/Zpr1/Ago4/Dis3/Eif4a3/Gsta3/Mettl3/Nt5c/Nudt11/Ago3/Ampd3/Carhsp1/Cnot6/Hnrnpab/Ncf2/Srsf1/Aifm1/Cnot8/Dctpp1/Dnase1l2/Pam16/Smg6/Supv3l1/Ctif/Gtpbp2/Helz2/Khsrp/Mlycd/Noct/Pde9a/Pnpt1/2700046G09Rik/E2f1/Gdnf/Nudt16/Nudt7/Snd1/Zfp36/Fitm2/Gigyf2/Taf15/Alkbh5/Cant1/Dis3l2/Hnrnpd/Nrde2/Nudt13/Nudt5/Tnfrsf1b/Abcd1…
GO:0051656	establishment of organelle localization	403	-0.201499	-3.12643	1e-10	3.2849e-09	1.9375e-09	Pard3/Prkcz/Psrc1/Rabgef1/Spry1/Trim58/Atp9a/Cenpq/Kifc1/Mrgprb1/Rasl2-9/Snf8/Spag5/Ywhaz/Cdt1/Gpsm2/Insc/Klhl12/Limk2/Lyn/Pdcd6/Bloc1s3/Cep63/Cln3/Dnm1/Fcer1a/Hap1/Mrgpra9/Rab11b/Scrib/Sphk2/Spo11/Tmem230/Bloc1s5/Chmp4c/Fmn2/Hhex/Map2/Myo7a/Nop9/Slc9a3r1/Steap3/Cd300a/Chmp1a/Eya1/Kif14/Kif22/Kifc5b/Myo6/Nlrp5/Ntn1/Rab11a/Rrs1/Syk/Ahi1/Cdh3/Cops5/Il4/Kif2c/Nefh/Ooep/Seh1l/Syt11/Tor1a/Arfgap3/Dctn…
GO:0000280	nuclear division	404	-0.200712	-3.12625	1e-10	3.2849e-09	1.9375e-09	Kif18a/Mad2l1bp/Mov10l1/Naa10/Nsl1/Psmc3ip/Stag3/Suv39h2/Anapc15/Ankrd53/Chek2/Cpeb1/Khdc3/Mre11a/Spdl1/Ywhah/Zwint/Camk2b/Chmp4b/Cul3/Hoxa13/Il1a/Ncapg2/Ncaph2/Pttg1/Sphk1/Spire2/Ube2c/Wnt4/Banf1/Bub1b/Ccnb1/Gm960/Hspa2/Mcmdc2/Mybl2/Nde1/Nek6/Nuf2/Plcb1/Psma8/Sycp2/Wnt5a/4930447C04Rik/Chtf18/Fgfr3/Klhl22/Psrc1/Ube2s/Brip1/Kifc1/Racgap1/Rasl2-9/Spag5/Sycp1/Trim75/Tubg2/Cdt1/Psmg2/Rad51c/Slf1/Ccsa…
GO:0043254	regulation of protein-containing complex assembly	394	-0.200402	-3.1151	1e-10	3.2849e-09	1.9375e-09	Park7/Senp6/Twf2/Ajuba/Lcmt1/Nr1h2/Preb/Ptk2b/Abca3/Arfgef1/Arpc4/Drg1/Map1b/Cdk5rap2/Cyfip2/Fes/Mecp2/Mphosph8/Stxbp5/Trp53/Ulk1/Dbnl/Gba2/Trappc12/Arpc5/Clasp2/Dab2ip/Dlg1/Fchsd2/Pik3r2/Sumo1/Arhgef2/Atm/Epn1/Gsk3b/Ldlrad4/Mapk9/Napa/Nckap1/Sar1a/Arhgap28/Cyfip1/Stmn1/Dnajc15/Eif4g1/Flii/Gsn/Hax1/Unc13b/Apc/Terf1/Tfrc/Tpm1/Cav3/Fblim1/Oprd1/Tmsb15a/Arl2/Asap1/Birc2/Crbn/Lmod3/Med25/Ncln/Rictor/…
GO:0044270	cellular nitrogen compound catabolic process	380	-0.201267	-3.11142	1e-10	3.2849e-09	1.9375e-09	Lsm1/Mettl16/Nanos1/Pcid2/Zfp36l2/Adal/Btg2/Dhx34/Exosc4/Nmnat1/Nt5c1a/Nt5e/Nudt7/Upf1/Zpr1/Ago4/Dis3/Eif4a3/Mettl3/Nt5c/Nudt11/Ago3/Ampd3/Carhsp1/Cnot6/Hnrnpab/Ncf2/Srsf1/Aifm1/Cnot8/Dctpp1/Dnase1l2/Pam16/Smg6/Supv3l1/Ctif/Gtpbp2/Helz2/Khsrp/Mlycd/Noct/Pde9a/Pnpt1/2700046G09Rik/E2f1/Gdnf/Nudt16/Nudt7/Snd1/Zfp36/Fitm2/Gigyf2/Taf15/Alkbh5/Cant1/Dis3l2/Hnrnpd/Nrde2/Nudt13/Nudt5/Tnfrsf1b/Abcd1/Casc3…
GO:0006979	response to oxidative stress	380	-0.198569	-3.0697	1e-10	3.2849e-09	1.9375e-09	Zfp622/Adnp2/Als2/Bnip3/Cryge/Fancd2/G6pdx/Gclc/Mapk7/Mcl1/Ncoa7/Ndufb4/Nr4a2/Stx4a/Aifm2/Foxo3/Hyal2/Psip1/Vnn1/Aldh3a2/Arntl/Atg7/Bcl2/Coq7/Dhfr/Diablo/Gfer/Gja3/Gpx5/Jak2/Slc11a2/Slc25a24/Tor1a/G6pd2/Ogg1/Tsc1/Txnrd2/Arl6ip5/Fgf8/Lonp1/Ralbp1/Ucn/Wnt16/Xrcc1/Chchd2/Cygb/Hdac6/Mapk8/Mt3/Pld2/Xbp1/Bag5/Fbxo7/Lrrk2/Ngfr/Ripk1/Sod3/Stx2/Ubqln1/Aifm1/Ndufs8/Pcgf2/Ppia/Aldh2/Chchd4/Cryaa/Mapk1/Pnpt1…
GO:0044089	positive regulation of cellular component biogenesis	500	-0.175431	-2.88137	1.03545e-10	3.38371e-09	1.99578e-09	Nphs1/Palm/Plcg2/Pqbp1/Tesk1/Tppp3/Amigo3/Bag4/Bbs4/Cdh17/Csf3/Eps8l2/Frmd7/Hip1r/Isg15/Lingo2/Nck2/Ntrk2/Tgfbr1/Bdnf/Bik/Cx3cl1/Grb2/Lrrtm4/Mmp3/Nckap1l/Nox4/Nrg1/Pfn2/Pfn3/Serpinf2/Smpd3/Usp50/Adgrb2/Baiap2l1/Col16a1/Dock11/Eps8/Eps8l1/Fchsd1/Flrt3/Pak1/Sdc1/Slx4/Snx7/Tnf/Wnt7a/Zmynd10/Adgrl3/Ccl19/Clstn2/Dhx33/F2rl1/Fhod1/Flrt1/Ghrl/Myo5b/Neurl1a/Slitrk2/Slitrk4/Arf6/Atf7ip/Atf7ip2/Dnm3/Kit/Np…
GO:0060562	epithelial tube morphogenesis	383	-0.199354	-3.07687	1.05171e-10	3.41915e-09	2.01668e-09	Pthlh/Ret/Tgfb2/Arl13b/Casp8/Cluap1/Folr1/Foxp1/Hnf1b/Ihh/Irx2/Klhl3/Pak1/Robo1/Slit2/Sox8/Stk4/Tgif1/Tmtc3/Tnf/Ctsh/Foxh1/Fzd3/Mmp14/Mmrn2/Msx2/Mthfd1l/Nfatc3/Ppp3r1/Pspn/Rbm15/Sostdc1/Tfap2a/Wnt9b/Agtr1a/Edn1/Hs3st3a1/Ift57/Lhx2/Nfatc4/Nog/Rbpj/Spint2/Tbx3/Wnt2/Ctnnbip1/Dag1/Fmn1/Foxa1/Grem1/Hand2/Hes5/Osr1/Pax3/Sdc4/Shh/Tmed2/Vdr/Wnt6/Csnk2b/Epha2/Esrp1/Prickle1/Rab23/Wnt4/Abl2/Casr/Ccdc40/Fgf…
GO:0007030	Golgi organization	129	-0.327861	-3.68779	1.11592e-10	3.59089e-09	2.11798e-09	Prkd1/Stx18/Tmed3/Bhlha15/Golph3/Tmed2/Lman2l/Rab29/Ticam2/Tmed11/Dync2h1/Ehd3/Lman1l/Tmed5/Atl3/Camsap2/Camsap3/Lman2/Plk3/Blzf1/Sec22b/Ubxn2a/Ywhaz/Fhdc1/Lysmd3/Optn/Yipf4/Hook1/Usp6nl/Gcc2/Gorasp1/Cog5/Golph3l/Stx6/Pi4k2a/Sec16a/Tjap1/Bag5/Cog4/Lrrk2/Rab43/Tango2/Gorasp2/Vrk1/Coro7/Golga5/Mapk1/Nsfl1c/Rab1a/Golga2/Kifc3/Trappc8/Arfgef1/Cog2/Mapk3/Atp8b2/Tbc1d20/Atp8b1/Dym/Map2k1/Plekhm2/Surf4/…
GO:1902903	regulation of supramolecular fiber organization	354	-0.205985	-3.1286	1.11394e-10	3.59089e-09	2.11798e-09	Arhgap6/Arhgef18/Limch1/Map1s/Plekhh2/Trim27/Ttbk2/Arfip2/Ccl24/Cryab/Met/Pfdn6/Ppm1f/Rhoa/Sptb/Synpo2l/Trpv4/Whamm/Cgnl1/Emilin1/Map2/Nf2/Pfn4/Prkcq/Ptger4/Snx9/Tbcd/Arhgap18/Arhgef10l/Baiap2/Ccdc88a/Ldlr/Lpar1/Rac1/Slain2/Wnt11/Arpc2/Ckap2/Coro1b/Pfdn5/Atxn7/Ccl26/Cib1/Dapk3/Dctn1/Esam/Inpp5j/Mapre3/Tsc1/Coro2b/Kank4/Lmod2/Rapgef3/Sema5a/Sh3pxd2b/Add3/Cdc42ep3/Fkbp4/Hdac6/Icam1/Mapk8/Rb1/Arpc3/…
GO:0003208	cardiac ventricle morphogenesis	78	-0.40382	-3.75195	1.4888e-10	4.76642e-09	2.81134e-09	Smarcd3/Sox11/Fgfr2/Isl1/Npy5r/Ccm2l/Tgfb1/Dll4/Tgfbr2/Zfpm2/Grhl2/Tnnt2/Jag1/Smad4/Tbx5/Chd7/Nkx2-5/Hif1a/Gata4/Notch1/Tnni3/Heg1/Tpm1/Hey1/Ednra/Tgfbr3/Bmp10/Ppp1r13l/Ptcd2/Ube4b/Mef2c/Sox4/Med1/Eng/Myl3/Gsk3a/Tbx20/Myl2/Pkp2/Hey2/Tnni1/Dsp/Tnnc1/Myh7/Myh6/Ryr2/Mybpc3
GO:0032200	telomere organization	135	-0.318289	-3.6113	1.54708e-10	4.928e-09	2.90664e-09	Parp3/Pot1b/Smc6/Pkib/Pnkp/Ten1/Acd/H3f3a/Rad51c/Slx1b/Gar1/Ptges3/Tert/Ercc4/Prkcq/Tfpt/Xrcc6/Zfp365/Ccne2/Gnl3l/Hat1/Tcp1/Wrap53/Xrn1/Cct4/Dna2/Sp100/Hus1/Myc/Rpa2/Upf1/Xrcc1/Cct5/Prkdc/Rtel1/Sirt6/Uchl5/Ino80d/Smg6/Zbtb48/Ccne1/Ino80c/Mapk1/Nek7/Terf2/Wrn/Actl6a/Ino80/Rad50/Telo2/Cct8/Dclre1c/Tinf2/Xrcc3/Cct7/Hnrnpd/Mapk3/Mcrs1/Cct3/Xrcc4/Ercc1/Nat10/Parn/Atm/Ctc1/Pcna/Pml/Tep1/Terf1/Cct2/Hnrn…
GO:0016197	endosomal transport	212	-0.25731	-3.33416	1.7393e-10	5.51243e-09	3.25135e-09	Snx32/Vps26b/Vps52/Vta1/Atp9a/Snf8/Arl4c/Reps1/Snx18/Trim27/Ap1s1/Inpp5f/Pikfyve/Rab11b/Rab14/Scrib/Snx17/Snx8/Zdhhc2/Als2/Anxa8/Chmp4c/Itsn1/Snx9/Vps36/Vps39/Chmp1a/Cln5/Plekhj1/Rab11a/Sorl1/Tbc1d10b/Vps16/Ap5z1/Epg5/Gcc2/Arhgap44/Chmp3/Dctn1/Eps15/Gripap1/Stx6/Arfrp1/Bloc1s2/Chmp5/Rab10/Ubxn6/Zfyve16/Abca1/Pla2g3/Evi5/Lrrk2/Rab35/Arhgap8/Bet1l/Ehd2/Leprot/Lmtk2/Ykt6/Zfyve9/Acap2/Ap5m1/Atp6ap1/I…
GO:0006605	protein targeting	265	-0.234093	-3.30611	1.83561e-10	5.78858e-09	3.41423e-09	Pex2/Pex26/Pex3/Rab8b/Siah3/Timm17b/Chmp4b/Golga7/Hsp90aa1/Itgb1bp1/Nup54/Rpl11/Ywhag/Zdhhc11/Zfand2b/Aip/Nacad/Nucb1/Rtp1/Slc1a1/Stom/Tomm7/Zdhhc6/Bnip3l/Ncoa4/Pard3/Rabgef1/Rnf215/Tcaf3/Pex12/Pex16/Rab3ip/Vps37d/Ywhaz/Sec62/Vps37a/Dusp18/Glp1r/Hap1/Pex19/Pikfyve/Sec61g/Zdhhc2/Gipc1/Rtp2/Zdhhc7/Hras/Myo6/Sec61a1/Sorl1/Timm21/Tomm20/Adora1/Ap4b1/Arpc2/Gcc2/Naca/Tomm34/Aqp11/Cib1/Spcs1/Srp19/Srpr/…
GO:0071897	DNA biosynthetic process	166	-0.293272	-3.51843	2.17948e-10	6.80495e-09	4.0137e-09	Hsp90aa1/Kcnk2/Pif1/Sphk1/Zbtb1/Dnajc2/Jade1/Pparg/Src/Atr/Chtf18/Mad2l2/Parp3/Pot1b/Ing5/Jade3/Pkib/Pnkp/Sycp1/Ten1/Acd/Meaf6/Parm1/Gar1/Klf4/Men1/Ptges3/Tert/Polg2/Poli/Prkcq/C3ar1/Dscc1/Gnl3l/Lig3/Tcp1/Wrap53/Cct4/Gfer/Pold1/Poll/Rfc5/Pole2/Myc/Cct5/Polk/Chtf8/Pola1/Lig4/Pam16/Mapk1/Nek7/Primpol/Terf2/Wrn/Bmpr2/Grhl2/Polh/Rad50/Rfc2/Rfc4/Telo2/Cct8/Ptk2b/Tinf2/Cct7/Hnrnpd/Mapk3/Mcrs1/Pold3/Sh2…
GO:0018105	peptidyl-serine phosphorylation	320	-0.212933	-3.14668	2.17026e-10	6.80495e-09	4.0137e-09	Lats1/Map3k10/Nek6/Paqr3/Prkcg/Ramp3/Slc1a1/Src/Wnt3a/Wnt5a/Agt/Atr/Cnksr3/Fnip2/Ifna16/Mad2l2/Mapk12/Mlxipl/Pkn3/Prkcz/Vrk2/H3f3a/Ttbk2/Bax/Dclk3/Eif2ak3/Gcg/Ifnz/Ikbkb/Inpp5f/Met/Pikfyve/Plcl2/Ppm1f/Sbk1/Ttbk1/Clspn/Dgkq/Ifna1/Ifna13/Igtp/Mapk7/Ntrk3/Prkci/Prkcq/Rps6kb2/Sh2d3c/Vrk3/Camk1/Mapkapk3/Mark3/Rps6ka5/Syk/Tnks1bp1/Ttk/Aurka/Bcl2/Caprin2/Dclk2/Gpd1l/Inpp5j/Hipk2/Plk1/Rapgef3/Ucn/Uhmk1/C…
GO:0045787	positive regulation of cell cycle	339	-0.205955	-3.10739	2.20801e-10	6.86006e-09	4.04621e-09	Lef1/Mrgprb1/Pim1/Racgap1/Spag5/Cdt1/Gpsm2/Rad51c/Slf1/Tal1/Thoc1/Cdc16/Cdc73/Crnn/Met/Mrgpra9/Nr2e1/Orc1/Rhoa/Tert/Cdc25c/Gipc1/Igf1r/Neurog1/Shb/Stil/Trp63/Anapc7/Cul4b/E2f7/Fntb/Kif14/Nkx3-1/Rab11a/Stat5a/Aurka/Flt3l/Lgmn/Ncapg/Ooep/Rara/Cdk5rap1/Chmp3/Eif4ebp1/Fnta/Lsm11/Mapre3/Mrgpra8/Pcid2/Smarcd3/Tcf3/Cit/Fgf8/Fgfr2/Kif3b/Mnat1/Mrgprb5/Myc/Pggt1b/Stxbp4/Birc5/Cdc14a/Cdc23/Cdc6/Hmgb1/Mad1l1…
GO:0034250	positive regulation of cellular amide metabolic process	154	-0.29553	-3.4695	2.23573e-10	6.91213e-09	4.07692e-09	Rbm4/Rxra/Syncrip/Boll/Dnajc3/Mpv17l2/Pld1/Rpusd4/Cdk5rap1/Ngrn/Abca2/Eif2b5/Ucn/Uhmk1/Zcchc13/Eif4a3/Mettl3/Prkdc/Barhl2/Rps6kb1/Slc35a4/Abcg1/Mapk1/Ptk2b/Hnrnpd/Mapk3/Poldip3/Rela/Zcchc4/Guf1/Mettl5/Vim/Nfe2l2/Akap6/Eif6/Itga2/Nat10/Uqcc2/Ythdf1/Abcf1/Eif3e/Fxr2/Picalm/Eif4g1/Mir466l/Csde1/Rbms3/Sirt3/Cpeb3/Larp4/Mrps27/Upf3b/Eif2ak4/Hnrnpu/Pcif1/Prkcd/Plxnb2/Eif5a/Ythdf3/Eif2s3x/Larp1b/Efna1/E…
GO:0001570	vasculogenesis	90	-0.377938	-3.67465	2.31534e-10	7.08877e-09	4.1811e-09	Fgfr2/Sox17/Wt1/Fzd4/Ptprj/Rin2/Wnt7b/Glmn/Ramp2/Smo/Tgfb1/Tmem100/Yap1/Cav1/Cul7/Tgfbr2/Zfpm2/Gjc1/Rtn4/Tek/Wars2/Nkx2-5/Tead2/Zfp36l1/Fbxw7/Brpf1/Gata4/Notch1/Ptk2/Tnni3/Heg1/Myo1e/Cd34/Hey1/Myo18b/Hdac7/Zmiz1/Ceacam1/Fgfr1/Tgfbr3/Tie1/Pbrm1/Ccm2/Rapgef2/Qk/Smarca4/Pdgfrb/Setd2/Paxip1/Myocd/Aplnr/Eng/Cited2/Kdr/Tbx20/Emp2/Hey2
GO:0009150	purine ribonucleotide metabolic process	323	-0.210181	-3.10637	2.30796e-10	7.08877e-09	4.1811e-09	Adpgk/Adsl/Atp5j/Dhtkd1/Esrrb/Hmgcr/Paics/Pgam1/Pmvk/Pnp/Ppat/Rhoa/Rora/Sphk2/Acnat1/Acss1/Atp5d/Rhoq/Atp5j2/Dlat/Gm3839/Gmpr/Hdac4/Hint1/Mthfd1/Mvk/Acot7/Ak3/Atp5b/Il4/Impdh1/Nme6/P2rx7/Pdhx/Adss/Aldoart1/Atp5e/Far1/Gnai3/Htr2a/Ppcdc/Rora/Atp5g1/Atp5h/Csl/Gpam/Myc/Nme3/Npr1/Nt5c1a/Nt5e/Nudt7/Pgk2/Acot11/Adcy9/Adk/Mpc2/Nt5c/Nudt11/Ppara/Prps2/Sirt6/Suclg2/Acaca/Ampd3/Hsd17b4/Lrrk2/Mccc2/Tgfb1/Acl…
GO:0042326	negative regulation of phosphorylation	373	-0.198448	-3.02833	2.65105e-10	8.07737e-09	4.7642e-09	Paqr3/Pik3ip1/Pparg/Ptpn6/Rgs14/Agt/Cadm4/Cbfa2t3/Cnksr3/Lrp1/Mlxipl/Pard3/Pard6a/Prdx3/Prkcz/Prkrip1/Prr5l/Rabgef1/Sirpa/Socs4/Spry1/Taf7/Trp73/Xdh/Gadd45b/Pkib/Pmepa1/Ppm1e/Prkar1a/Psen2/Sh3gl2/Slc8a3/Lyn/Spred1/Trim27/Bax/Dusp16/Fam72a/Hmgcr/Inpp5f/Men1/Met/Mir26b/Mstn/Ppm1f/Snx25/Ubash3b/Cdkn2b/Dgkq/Dusp10/Emilin1/Fkbp8/Hhex/Mapk7/Nf2/Ntrk3/Parp14/Prkar2a/Ptpn1/Shb/Cd300a/Dynll1/Hdac4/Hyal2/I…
GO:0016072	rRNA metabolic process	221	-0.25046	-3.28842	3.03009e-10	9.18787e-09	5.4192e-09	Tsr3/Utp18/Utp6/Exosc9/Imp4/Ngdn/Polr1b/Ppan/Rps6/Ddx49/Imp3/Rpp25/Spin1/Ythdf2/Eri1/Fam207a/Fdxacb1/Nop10/Rpl7/Rps19/Znhit3/Lsm6/Pih1d1/Suv39h1/Wdr3/Wdr46/Dkc1/Ern2/Nsun3/Rpusd1/Rrp8/Srfbp1/Tsr1/Heatr1/Npm3/Pop5/Rpl11/Ybey/Abt1/Cd3eap/Dcaf13/Fbll1/Rrp12/Rrp1b/Rrp7a/Tbl3/Utp3/Ang6/Ddx52/Pop7/Wdr75/Dhx37/Nsun4/Rpl5/Rps14/Wdr74/Rcl1/Tcof1/Gar1/Kri1/Mrm1/Rps24/Tfb2m/Brix1/Ddx10/Ddx56/Mrto4/Nop9/Rexo…
GO:1901991	negative regulation of mitotic cell cycle phase transition	160	-0.288502	-3.42475	3.24072e-10	9.77954e-09	5.76818e-09	Zfp655/Ccl2/Gen1/Gpnmb/Nbn/Plk5/Tex14/Aurkb/Donson/Fhl1/Ier3/Zfyve19/Prap1/Bub1/D7Ertd443e/Mad2l1bp/Anapc15/Aven/Brsk1/Cdk5rap3/Khdc3/Mre11a/Pidd1/Spdl1/Syf2/Zwint/Cdk2ap2/Fam107a/Bub1b/Ccnb1/Jade1/Foxn3/Inip/Klhl22/Nabp1/Nacc2/Plk3/Cacnb4/Cdt1/Psmg2/Ticrr/Cdc73/Fbxo31/Klf4/Mir26b/Orc1/Rad17/Cdkn2b/Chmp4c/Clspn/Taok3/Brd7/Chfr/E2f7/Kntc1/Ttk/Bcl2/Casp2/Crlf3/Ctdspl/Miip/Pcid2/Trim39/Zfp36l2/Hus1/…
GO:0018107	peptidyl-threonine phosphorylation	115	-0.337953	-3.62846	3.27764e-10	9.84384e-09	5.8061e-09	Cit/Hipk2/Plk1/Mapk8/Prkdc/Acvr1/Lrrk2/Tbk1/Tgfb1/Camk2a/Irgm1/Lmtk2/Ppp1r15a/Vrk1/Dyrk1b/Mapk1/Stk11/Tgfbr2/Atf2/Hk1/Ppp2r5d/Hipk1/Chek1/Prkd2/S1pr2/Ulk1/Cab39/Camk2d/Cdk1/Gsk3b/Spry2/Axin1/Bmp7/Cdc42bpa/Eif4g1/Prkag2/Cdc42bpb/Map3k12/Pkn1/Rock1/Ube2k/Csnk2a2/Dyrk1a/Prkcd/Phip/Oxsr1/Nlk/Rock2/Rptor/Akt3/Cdk10/Akt1/Sirt2/Csnk2a1/Prkaca/Prkca/Inpp5k/Cdk5/Map3k7/Clk1/Gsk3a/Mtor/Wnk1/Tnks/Stk39/Ogt
GO:0086001	cardiac muscle cell action potential	57	-0.463238	-3.73761	3.29329e-10	9.84396e-09	5.80617e-09	Nup155/Scn1b/Cacna1d/Cav1/Fgf13/Kcne3/Camk2d/Dlg1/Slmap/Jup/Trpm4/Dsg2/Ank2/Cacna2d1/Cav3/Kcne1/Akap9/Snta1/Kcnj5/Kcne4/Ank3/Ctnna3/Scn5a/Kcnn2/Cacnb2/Rnf207/Cacna1g/Tmem161b/Flna/Kcnq1/Atp2a2/Pkp2/Dsp/Dmd/Cacna1c/Ryr2
GO:0006310	DNA recombination	271	-0.225938	-3.24541	3.39111e-10	1.00885e-08	5.95044e-09	Sycp3/Tex15/Actr8/Clcf1/Eme1/Nabp2/Ppp4c/Rad51/Vps72/Gen1/Msh4/Nbn/Nsmce2/Prdm9/Rad51b/Rpa1/Ruvbl2/Zcwpw1/Fancb/Foxp1/Hfm1/Parpbp/Rhno1/Slx4/Tnfsf4/Apex2/Aunip/Bcl6/Cd28/Fan1/Ndfip1/Usp51/Alyref/Ccr6/Fancm/Mrgbp/Psmc3ip/Cdc7/Exd2/Gins4/Khdc3/Mre11a/Polq/Recql5/Tonsl/Msh2/Pif1/Rpa3/Tprkb/Gm960/Kin/Mcmdc2/Spidr/4930447C04Rik/Cdc45/Chtf18/Inip/Mad2l2/Nabp1/Parp3/Pot1b/Smc6/Ankle1/Brip1/Lef1/Sycp1/Me…
GO:0007265	Ras protein signal transduction	322	-0.209265	-3.10725	3.463e-10	1.0254e-08	6.04805e-09	Prkd1/Rapgef4/Rassf1/Stk19/Tiam1/Timp2/Trim67/Ephb2/Mapkap1/Mmd2/Rasgrp2/Rgl3/Arl6/Arrb1/Cul3/F11r/Gm14137/Iqsec3/Mcf2l/Rap2b/Rapgefl1/Rerg/Rras/Abl2/Arhgap24/Cdh13/Gpr55/Ntrk1/Rab9/Sdcbp/Sos1/Src/Stambp/Tnk1/Adrb1/Cadm4/F2rl3/Mras/Rabgef1/Rap1a/Spry1/Adra1a/Cnksr1/Arhgef18/Gpsm2/Psd3/Rasgef1b/Ssx2ip/Ctnnal1/Gpr20/Met/Psd/Rhoa/Rtkn/Synpo2l/Als2/Flot1/Kalrn/Nras/Rabl3/Ralgds/Baiap2/Bcr/Farp2/Gpr18…
GO:0016482	cytosolic transport	147	-0.299078	-3.4717	3.48249e-10	1.02636e-08	6.05367e-09	Snx32/Vps26b/Vps52/Atp9a/Snf8/Trim27/Ap1s1/Cln3/Mtmr2/Pikfyve/Rab14/Rab5a/Snx8/Map2/Cln5/Hook1/Plekhj1/Sorl1/Tbc1d10b/Gcc2/Pip4k2a/Syt7/Aktip/Dctn1/Eps15/Kif1b/Pik3c3/Stx6/Arfrp1/Tanc2/Wipi1/Ezr/Mapk8/Syt4/Wdr91/Actr2/Evi5/Lrrk2/Bet1l/Lmtk2/Ykt6/Kif1a/Mapk1/Pik3r4/Ap4m1/Vps54/Mapk3/Snx1/Tmem87b/Heatr5a/Hook3/Mecp2/Ric1/Vps11/Map2k1/Kif5b/Rhobtb3/Klhl20/Trappc10/Gosr1/Ankfy1/Ap1ar/Rab7/Ccdc91/Rilp…
GO:0043487	regulation of RNA stability	153	-0.297156	-3.50376	3.66004e-10	1.07367e-08	6.33273e-09	Khsrp/Noct/Pnpt1/2700046G09Rik/E2f1/Gdnf/Zfp36/Gigyf2/Taf15/Alkbh5/Hnrnpd/Tnfrsf1b/Hnrnpm/Traf3ip2/Vim/Brf1/Parn/Ythdf1/Celf1/Nanos2/Fxr2/Mov10/Pan3/Zfp36l1/Cnot6l/Rc3h2/Mir466l/Samd4b/Tardbp/Csde1/Cpeb3/Hnrnpu/Pabpc4/Rock1/Zc3h14/Tnrc6c/Rbm38/Nsun2/Exosc8/Ythdf3/Dicer1/Nanos3/Pum2/Pcbp4/Rock2/Elavl1/Samd4/Ago2/Dhx36/Qk/Mlh1/Zcchc17/Tob1/Polr2g/Ybx2/Rc3h1/Patl1/Mapkapk2/Rnasel/Fxr1/Fastkd1/Fus/Pa…
GO:0043500	muscle adaptation	119	-0.338816	-3.65208	3.6775e-10	1.0738e-08	6.33348e-09	Tead1/Igf1/Tnfrsf1b/Smad4/Hdac4/Sirt1/Akap6/Camk2d/Mlip/Smad3/Gsk3b/Tbce/Gata4/Gsn/Notch1/Ptk2/Kdm4a/P2rx4/Cav3/Tomm70a/Trim63/Nos3/Nppb/Prkag3/Rock1/Twf1/Akap1/Jarid2/Parp2/Trpc3/Bmp10/Srl/Cmya5/Yy1/Rock2/Ctdp1/Camta2/Ezh2/Myoz2/Mef2c/Scn5a/Prkca/Gtf2i/Ppp3ca/Mir208b/Gsk3a/Mtor/Asb2/Tcap/Atp2a2/Hey2/Tnni1/Gata6/Tnnc1/Myh7/Myh6
GO:0086004	regulation of cardiac muscle cell contraction	36	-0.553662	-3.66686	4.00972e-10	1.16541e-08	6.87381e-09	Akap6/Dlg1/Sumo1/Jup/Trpm4/Dsg2/Gata4/Ank2/Cav3/Atp1a1/Akap9/Cacna1h/Ctnna3/Scn5a/Atp1a2/Atp2a2/Fxyd1/Pkp2/Casq2/Dsp/Cacna1c/Ryr2
GO:0048588	developmental cell growth	259	-0.234187	-3.30308	4.0632e-10	1.17553e-08	6.93354e-09	Hdac6/Mt3/Ppara/Sema4b/Sirt6/Slit3/Syt4/Ulk2/Barhl2/Limk1/Plxna4/Reg2/Sema6b/Smo/Trip10/Trpv2/Auts2/Pak6/Slc9a6/Fgf13/Map3k13/Nin/Rtn4r/Stk11/Tgfbr2/Actr3/Bmpr2/Cobl/Itsn2/Nr3c1/Ocm/Twf2/Megf8/Rtn4/Slc23a2/Bcl11a/Igf1/Llph/Map1b/Sema3b/Cdkl3/Cyfip2/Mecp2/Ptprs/Rgma/Rufy3/Ulk1/Dbnl/Ifrd1/Plxna3/Sema7a/Sirt1/Akap6/Camk2d/Clasp2/Ext1/Sema6a/Dvl1/Gsk3b/Cyfip1/Epha7/Nrp2/Picalm/Spg11/Gata4/Anapc2/Sema…
GO:0000723	telomere maintenance	130	-0.313145	-3.52351	4.81227e-10	1.38589e-08	8.17427e-09	Parp3/Pot1b/Smc6/Pkib/Pnkp/Ten1/Acd/Rad51c/Slx1b/Gar1/Ptges3/Tert/Ercc4/Prkcq/Tfpt/Xrcc6/Zfp365/Ccne2/Gnl3l/Tcp1/Wrap53/Xrn1/Cct4/Dna2/Sp100/Hus1/Myc/Rpa2/Upf1/Xrcc1/Cct5/Prkdc/Rtel1/Sirt6/Uchl5/Ino80d/Smg6/Zbtb48/Ccne1/Ino80c/Mapk1/Nek7/Terf2/Wrn/Actl6a/Ino80/Rad50/Telo2/Cct8/Dclre1c/Tinf2/Xrcc3/Cct7/Hnrnpd/Mapk3/Mcrs1/Cct3/Xrcc4/Ercc1/Nat10/Parn/Atm/Ctc1/Pcna/Pml/Tep1/Terf1/Cct2/Hnrnpu/Pot1a/Yl…
GO:0015931	nucleobase-containing compound transport	178	-0.275005	-3.38747	5.00223e-10	1.43405e-08	8.45832e-09	Slc25a33/Slc28a2/Snupn/Thoc3/Tomm20/Adora1/Epg5/P2rx7/Peg10/Seh1l/Slc25a24/Slc25a51/Aaas/Nol6/Nup85/Pcid2/Pom121/Tsc1/Eny2/Nup210/Slc25a42/Gle1/Rftn2/Igf2bp2/Mcm3ap/Nup155/Ranbp17/Ripk1/Slc29a1/Srsf1/Lrrc8c/Nup37/Slc35a4/Slc35a5/Bicd2/Khsrp/Pnpt1/Tgfbr2/Xpot/Gjb1/Parp11/Zfp36/Nxt2/Slc25a36/Slc29a3/Ahctf1/Alkbh5/Nrde2/Poldip3/Casc3/Ncbp3/Slc35c2/Ranbp2/Pabpn1/Rae1/Sarnp/Zfp36l1/Xpo1/Htt/Ncbp1/Slc2…
GO:0003229	ventricular cardiac muscle tissue development	64	-0.433474	-3.66839	5.63877e-10	1.60922e-08	9.4915e-09	Smad4/Tbx5/Chd7/Nkx2-5/Dsg2/Gata4/Notch1/Tnni3/Heg1/Tpm1/Hey1/Ednra/Tgfbr3/Bmp10/Ppp1r13l/Ptcd2/Ube4b/Adamts9/Med1/Eng/Myl3/Myl2/Pkp2/Hey2/Tnni1/Dsp/Tnnc1/Myh7/Myh6/Ryr2/Mybpc3
GO:1903312	negative regulation of mRNA metabolic process	87	-0.382938	-3.66595	5.86553e-10	1.66639e-08	9.82872e-09	Akr1c6/Celf4/Rbm10/Slc11a1/Myd88/Ptbp3/Srsf9/Traf5/Angel2/Ctr9/Ybx1/Tirap/Cirbp/Paip1/Traf2/Dnd1/Fmr1/Syncrip/Boll/Eif4enif1/Mettl16/Rnf40/Dhx34/Hnrnpab/Srsf1/Ccnt1/Hnrnpc/Noct/E2f1/Gdnf/Rnf20/Srsf6/Zfp36/Taf15/Hnrnpd/Srsf4/Traf3ip2/Nbas/Mir466l/Tardbp/Csde1/Tra2b/Srsf7/Hnrnpk/Hnrnpu/Supt5/Zc3h14/Dyrk1a/Rbm38/U2af2/Dicer1/Hnrnpa2b1/Pcbp4/Rnps1/Acin1/Elavl1/Ptbp1/Qk/Secisbp2/Tob1/Ybx2/Mapkapk2/Fus…
GO:0009259	ribonucleotide metabolic process	341	-0.20145	-3.01771	6.00342e-10	1.69792e-08	1.00147e-08	Adpgk/Adsl/Atp5j/Dhtkd1/Esrrb/Hmgcr/Paics/Pgam1/Pmvk/Pnp/Ppat/Rhoa/Rora/Sphk2/Acnat1/Acss1/Atp5d/Rhoq/Atp5j2/Dlat/Gm3839/Gmpr/Hdac4/Hint1/Mthfd1/Mvk/Acot7/Ak3/Atp5b/Il4/Impdh1/Nme6/P2rx7/Pdhx/Adss/Aldoart1/Atp5e/Far1/Gnai3/Htr2a/Ppcdc/Rora/Atp5g1/Atp5h/Csl/Gpam/Myc/Nme3/Npr1/Nt5c1a/Nt5e/Nudt7/Pgk2/Acot11/Adcy9/Adk/Mpc2/Nt5c/Nudt11/Ppara/Prps2/Sirt6/Suclg2/Acaca/Ampd3/Hsd17b4/Lrrk2/Mccc2/Tgfb1/Acl…
GO:0048024	regulation of mRNA splicing, via spliceosome	98	-0.361074	-3.70177	6.05276e-10	1.70423e-08	1.00519e-08	Ncl/Puf60/Srsf6/Rbfox1/Prdx6b/Wtap/Srsf4/Larp7/Son/Khdrbs3/Celf1/Dazap1/Fxr2/Ncbp1/Rest/Tra2b/Raver2/Srsf7/Hnrnpk/Hnrnpu/Dyrk1a/Ythdc1/Mbnl1/U2af2/Prpf19/Hnrnpa2b1/Pcbp4/Rnps1/Srsf2/Acin1/Rbm4/Ptbp1/Qk/Rbm25/Rbmx/Srrm1/Khdrbs1/Nup98/Rbfox2/Rbm39/Fxr1/Sf1/Srsf10/Thrap3/Ddx17/Hnrnpl/Sfswap/Tia1/Rbm5/Snrnp70/Tra2a/Rbm24
GO:0007044	cell-substrate junction assembly	92	-0.362718	-3.54845	6.18258e-10	1.73304e-08	1.02219e-08	Fmn1/Grem1/Rhpn1/Sdc4/Fam107a/Itgb1bp1/Wnt4/Itgb3/Src/Camsap3/Col17a1/Lrp1/Tesk2/Arhgap6/Limch1/Wdpcp/Itgav/Lims1/Ppm1f/Whamm/Pip5k1a/Bcr/Rac1/Bcl2/Epb41l5/Thy1/Dapk3/Dusp22/Tsc1/Coro2b/Ptprj/Pdpk1/Rhod/Pxn/Ajuba/Ptk2b/Rcc2/Tek/Clasp2/Itga2/Smad3/Ptk2/Coro1c/Pten/Thsd1/Acvrl1/Bcas3/Efna5/Rock1/Slk/Taok2/Lamc1/Plec/Tln1/Cfl1/Cttn/Ptpn11/Ptpra/Map4k4/Actn1/Fermt2/Ldb1/Phldb2/Peak1/Dlc1/Iqgap1/Kdr/V…
GO:0019693	ribose phosphate metabolic process	351	-0.20106	-3.0564	6.28534e-10	1.75405e-08	1.03458e-08	Adpgk/Adsl/Atp5j/Dhtkd1/Esrrb/Hmgcr/Paics/Pgam1/Pmvk/Pnp/Ppat/Rhoa/Rora/Sphk2/Acnat1/Acss1/Atp5d/G6pdx/Rhoq/Atp5j2/Dlat/Gm3839/Gmpr/Hdac4/Hint1/Mthfd1/Mvk/Acot7/Ak3/Atp5b/Il4/Impdh1/Nme6/P2rx7/Pdhx/Adss/Aldoart1/Atp5e/Far1/G6pd2/Gnai3/Htr2a/Ppcdc/Rora/Atp5g1/Atp5h/Csl/Gpam/Myc/Nme3/Npr1/Nt5c1a/Nt5e/Nudt7/Pgk2/Acot11/Adcy9/Adk/Mpc2/Nt5c/Nudt11/Ppara/Prps2/Prpsap2/Sirt6/Suclg2/Acaca/Ampd3/Hsd17b4/L…
GO:0016575	histone deacetylation	91	-0.382272	-3.73338	6.42841e-10	1.78608e-08	1.05347e-08	Hdac6/Mta3/Sirt6/Znhit1/Dr1/Hdac1/Lrrk2/Tgfb1/Jdp2/Mta2/Rcor2/Sdr16c5/Sin3b/Gatad2a/Rcor3/Tada2a/Morf4l1/Prkd2/Smarca5/Trp53/Hdac4/Mbd3/Ncor2/Sirt1/Smarcad1/Hdac10/Sap30bp/Pml/Rcor3/Rest/Tcf21/Hdac3/Per1/Hdac7/Baz2a/Chd3/Ctbp1/Zzz3/Akap8l/Phb/Rcor3/Rcor1/Mta1/Gatad2b/Sfpq/Hdac2/Kdm5a/Hdac9/Rcor3/Sirt2/Yeats2/Nipbl/Sin3a/Aplnr/Tbl1x/Akap8/Vegfa/Ncor1/Mbip
GO:0098813	nuclear chromosome segregation	252	-0.233602	-3.25133	6.69525e-10	1.85206e-08	1.09238e-08	Bub1/Fam83d/Fancm/Kif18a/Mad2l1bp/Naa10/Nsl1/Psmc3ip/Stag3/Anapc15/Ankrd53/Cpeb1/Khdc3/Mre11a/Spdl1/Zwint/Chmp4b/Cul3/Hdac8/Ncapg2/Ncaph2/Pttg1/Ube2c/Bub1b/Ccnb1/Lats1/Mcmdc2/Nek6/Nuf2/4930447C04Rik/Klhl22/Psrc1/Wapl/Brip1/Cenpq/Racgap1/Rasl2-9/Spag5/Sycp1/Tubg2/Cdt1/Psmg2/Rad51c/Slf1/Cdc16/Cep63/Dsn1/Eme2/Spo11/Chmp4c/Ercc4/Fancd2/Fmn2/Kif18b/Pds5b/Smc3/Anapc7/Ccne2/Chfr/Chmp1a/Dscc1/Kif14/Kif22…
GO:0034249	negative regulation of cellular amide metabolic process	187	-0.265051	-3.29901	6.72606e-10	1.85246e-08	1.09262e-08	Mvk/Rbm4/Sorl1/Syncrip/Xrn1/Cnot2/Rara/Tyms/Caprin2/Dapk3/Eif4ebp1/Eif4enif1/Lsm1/Mettl16/Mir143/Nanos1/Tsc1/Zfp36l2/Btg2/Gzmg/Upf1/Wt1/Ago4/Eif4a3/Mettl3/Ormdl2/Ago3/Cnot6/Shmt1/Cnot8/Khsrp/Noct/Pnpt1/Inpp5e/Mir448/Ncl/Zfp36/Caprin1/Eif4e2/Gigyf2/Rtn4/Hnrnpd/Igf1/Ddx6/Eif6/Parn/Ythdf1/Celf1/Eif2s1/Eif4ebp2/Nanos2/Fxr2/Mov10/Pan3/Zfp36l1/Cnot6l/Unk/Pml/Rc3h2/Samd4b/Tardbp/Csde1/Cpeb3/Eif2ak4/Hnrn…
GO:0019646	aerobic electron transport chain	48	-0.483416	-3.64125	7.34873e-10	2.01515e-08	1.18858e-08	Ndufs8/Cox4i1/Cox5a/Ndufc2/Sdhaf2/Park7/Cyct/Dld/Ndufs3/Ndufb8/Iscu/Dnajc15/Ndufs1/Ndufs6/Uqcrq/ND3/Ndufv2/Ndufs7/Uqcrh/Cox6a1/Cox4i2/Ndufv1/Cox6a2/Coq9/Ndufs2/Uqcrc1/Ndufa10/Cyc1/Uqcr10/Cox5b/Sdha/Sdhd
GO:0051258	protein polymerization	250	-0.232493	-3.21906	7.46311e-10	2.03766e-08	1.20185e-08	Add3/Cdc42ep3/Fgg/Fkbp4/Icam1/Mapk8/Tubgcp5/Arpc3/Msrb1/Rasa1/Wasl/Cav1/Plekhg2/Ssh3/Fga/Fgf13/Nin/Tubgcp6/Actr3/Cobl/Tubgcp2/Twf2/Mzt1/Ptk2b/Arfgef1/Arpc4/Drg1/Map1b/Cdk5rap2/Cep192/Cyfip2/Fes/Mecp2/Mphosph8/Dbnl/Gba2/Arpc5/Clasp2/Dlg1/Fchsd2/Pik3r2/Nckap1/Gpx4/Arhgap28/Cenpj/Cyfip1/Diaph1/Stmn1/Flii/Gsn/Hax1/Apc/Tpm1/Tubgcp4/Cav3/Tmsb15a/Arl2/Lmod3/Diaph3/Rictor/Rdx/Twf1/Ube2k/Akap9/Dyrk1a/Myo1…
GO:0009314	response to radiation	400	-0.185207	-2.87757	7.78928e-10	2.11754e-08	1.24897e-08	Apbb1/Atp8a2/Bax/Cirbp/Cryab/Fbxl17/Gnb5/Hmgcr/Men1/Pnp/Rgs9/Slc1a3/Xpc/Zranb3/Bbc3/Ddb1/Ercc4/Fancd2/Hmgn1/Msh6/Pde6d/Poli/Rbm4/Tanc1/Tmem109/Xrcc6/Cul4b/Dct/Eya1/Fmr1/Hras/Hyal2/Mfap4/Nps/Rbm4/Tnks1bp1/Tyr/Xrcc2/B4galt2/Bcl2/Bhlhe40/N4bp1/Nts/Pold1/Rhbdd1/Sct/Zzef1/Cry1/Kdm4d/Ogg1/Rad54l/Rdh11/Eef1d/Hus1/Myc/Per3/Sema5a/Syngap1/Ddhd2/Mapk8/Mdm2/Mettl3/Nhej1/Polk/Prkdc/Rgs9bp/Rnf8/Xrra1/Fbxl3/Rd…
GO:0032956	regulation of actin cytoskeleton organization	343	-0.20105	-3.00718	7.92152e-10	2.14425e-08	1.26472e-08	Grb2/Mdk/Nckap1l/Nox4/Pfn2/Pfn3/Rac3/Rhpn2/Serpinf2/Spta1/Tgfb2/Baiap2l1/Csf1r/Epha5/Eps8/Fchsd1/Pak1/Slit2/F2rl1/Fgr/Fhod1/Rnd1/Shroom2/Arf6/Cdk5r1/Daam2/Edn1/Kank3/Mkks/Odam/Pak3/Smim22/Synpo2/Tmod2/Arhgef5/Arpc1a/Capza3/Fer/Fmn1/Kirrel/Lima1/Rhpn1/Sdc4/Tmsb10/Ttc8/Arap1/Arpc1b/F11r/Fam107a/Gm14137/Il1a/Itgb1bp1/Scin/Ssh1/Vill/Wnt4/Alms1/Arhgef19/Ccl27a/Itgb3/Lats1/S1pr1/Shank1/Alox15/Arhgef15/…
GO:0035994	response to muscle stretch	20	-0.705926	-3.47833	7.96324e-10	2.14633e-08	1.26595e-08	Nfkbia/Rela/Mapk14/Gsn/Cav3/Pik3ca/Chuk/Nfkb1/Ankrd23/Raf1/Slc8a1/Tcap/Csrp3/Ankrd1/Dmd/Ryr2/Ttn
GO:1903008	organelle disassembly	99	-0.354442	-3.62972	8.04388e-10	2.15326e-08	1.27004e-08	Atg12/Atg4d/Tomm7/Ufc1/Bnip3l/Plk3/Map1lc3a/Slc25a4/Mul1/Arfip2/Htra2/Optn/Slc25a46/Atg9a/Bnip3/Capn10/Map1lc3b/Ufm1/Atg7/Ddrgk1/Spata18/Eif2d/Atg2a/Mcts2/Vdac1/Wdr45b/Wipi1/Gfm2/Hdac6/Rnf41/Ulk2/Wdr45/Atg5/Fbxo7/Hk2/Vrk1/Zfand1/Tex264/Golga2/Tspo/Atg4b/Trp53/Ulk1/Atg2b/Cdk1/Cisd2/Spast/Kif5b/Mcts1/Wipi2/Rb1cc1/Fbxw7/Hif1a/Htt/Fis1/Atg13/Cdc37/Parl/Ufl1/Cttn/Gbf1/Dnm1l/Sqstm1/Atpif1/Lrba/Smurf1/P…
GO:0006753	nucleoside phosphate metabolic process	424	-0.182184	-2.90404	8.05723e-10	2.15326e-08	1.27004e-08	Paics/Pgam1/Pmvk/Pnp/Ppat/Rhoa/Rora/Sphk2/Acnat1/Acss1/Atp5d/Cmpk2/Dera/G6pdx/Rhoq/Acpp/Atp5j2/Dlat/Gm3839/Gmpr/Hdac4/Hint1/Lacc1/Mthfd1/Mvk/Acot7/Ak3/Art2b/Atp5b/Il4/Impdh1/Nme6/Nudt12/P2rx7/Pdhx/Tyms/Adss/Aldoart1/Atp5e/Far1/Gnai3/Htr2a/Nadk2/Ppcdc/Rora/Adal/Atp5g1/Atp5h/Csl/Gpam/Myc/Nme3/Nmnat1/Npr1/Nt5c1a/Nt5e/Nudt7/Pgk2/Acot11/Adcy9/Adk/Ak7/Mpc2/Nt5c/Nudt11/Ppara/Prps2/Prpsap2/Sirt6/Suclg2/A…
GO:0060485	mesenchyme development	286	-0.217663	-3.16787	8.20759e-10	2.18092e-08	1.28635e-08	Phox2b/Scx/Sema4d/Sox11/Wnt10a/Fgf8/Fgfr2/Gcnt2/Myc/Notch4/Sema5a/Wnt16/Wt1/Fuz/Isl1/Mdm2/Plaur/Rdh10/Sema4b/Tgfb1i1/Wnt7b/Acvr1/Ager/Hnrnpab/Sema6b/Smad2/Smo/Tbx1/Tgfb1/Tmem100/Trip10/Yap1/Zfp703/Cul7/Dchs1/Kitl/Tbx2/Adam15/Dlg5/Mapk1/Sdhaf2/Tcf7l2/Tgfbr2/Bmpr2/Dact3/Gdnf/Megf8/Rtn4/Tead1/Tgfbr3l/Wwtr1/Zfp750/Adipor1/Jag1/Lrp6/Mapk3/Pofut2/Sema3b/Tcf15/Hmga2/Smad4/Tbx5/Meox1/Sema7a/Clasp2/Dab2ip…
GO:0019439	aromatic compound catabolic process	401	-0.18894	-2.93759	8.2299e-10	2.18092e-08	1.28635e-08	Nlrp5/Rbm7/Syncrip/Xrn1/Acot7/Aldh1l2/Art2b/Boll/Cnot2/Dna2/Fah/Lsm4/Nudt12/Ugt2b35/Acaa1a/Drosha/Eif4enif1/Lsm1/Mettl16/Nanos1/Pcid2/Zfp36l2/Adal/Btg2/Dhx34/Exosc4/Nmnat1/Nt5c1a/Nt5e/Nudt7/Upf1/Zpr1/Ago4/Dis3/Eif4a3/Mettl3/Nt5c/Nudt11/Ago3/Ampd3/Carhsp1/Cnot6/Ephx2/Hnrnpab/Ncf2/Srsf1/Aifm1/Cnot8/Dctpp1/Dnase1l2/Pam16/Smg6/Supv3l1/Ctif/Gtpbp2/Helz2/Khsrp/Mlycd/Noct/Pde9a/Pnpt1/2700046G09Rik/E2f1/…
GO:1903829	positive regulation of protein localization	465	-0.175845	-2.85653	8.89028e-10	2.34607e-08	1.38376e-08	Abat/Arhgef5/Cdk5rap3/Chrm1/Crocc/Dkc1/Ephb2/Golph3/Lgals3/Mcu/Ppp1r9b/Shh/Wls/Ano1/Arrb1/Bicd1/Epha2/Gpr137b/Il1a/Itgb1bp1/Kcnj11/Nkx6-1/Ppp3cb/Rab29/Rer1/Rph3al/Ssh1/Stxbp5l/Tyrobp/Zfp384/C2cd2l/Card10/Casr/Lamtor5/Pparg/Ramp3/Sesn2/Src/Stom/Tlr4/Tomm7/Wnt3a/Adam9/Adrb1/Ang6/Ipo5/Lrp1/Pard6a/Plk3/Prkcz/Prr5l/Tcaf3/Cacnb4/Cenpq/Rasl2-9/Abhd17a/Cdt1/Gpsm2/Limk2/Oaz2/Tnfrsf1a/Apbb1/Cln3/Dzip1/Edem…
GO:0009117	nucleotide metabolic process	416	-0.18663	-2.96359	8.98945e-10	2.36235e-08	1.39337e-08	Paics/Pgam1/Pmvk/Pnp/Ppat/Rhoa/Rora/Sphk2/Acnat1/Acss1/Atp5d/Cmpk2/Dera/G6pdx/Rhoq/Acpp/Atp5j2/Dlat/Gm3839/Gmpr/Hdac4/Hint1/Lacc1/Mthfd1/Mvk/Acot7/Ak3/Art2b/Atp5b/Il4/Impdh1/Nme6/Nudt12/P2rx7/Pdhx/Tyms/Adss/Aldoart1/Atp5e/Far1/Gnai3/Htr2a/Nadk2/Ppcdc/Rora/Adal/Atp5g1/Atp5h/Csl/Gpam/Myc/Nme3/Nmnat1/Npr1/Nt5c1a/Nt5e/Nudt7/Pgk2/Acot11/Adcy9/Adk/Ak7/Mpc2/Nt5c/Nudt11/Ppara/Prps2/Prpsap2/Sirt6/Suclg2/A…
GO:0031058	positive regulation of histone modification	109	-0.337776	-3.5633	9.67011e-10	2.53068e-08	1.49265e-08	Isl1/Kat8/Xbp1/Lrrk2/Tgfb1/Auts2/Smarcb1/Jdp2/Sdr16c5/Paf1/Rnf20/Brca1/Nelfa/Sart3/Mapk3/Mcrs1/Tada2a/Kat7/Mecp2/Prkd2/Smad4/Smarca5/Trp53/Sirt1/Atm/Sap30bp/Kansl1/Muc1/Pml/Mtf2/Rtf1/Dnmt1/Slk/Baz2a/Kansl2/Jarid2/Ctbp1/Ube2n/Akap8l/Kdm2a/Rif1/Asxl2/Hcfc1/Paxip1/Nipbl/Tet1/Glyr1/Paxbp1/Brd4/Aplnr/Kdm1a/Kmt2e/Kmt2a/Lcor/Kansl3/Akap8/Vegfa/Ncor1/Ogt
GO:0022604	regulation of cell morphogenesis	321	-0.20817	-3.08357	9.94661e-10	2.59228e-08	1.52898e-08	Itsn2/Net1/Pxn/Stau2/Tnik/Wdr1/Caprin1/Fitm2/Parva/Ptk2b/Rnd3/Rtn4/Slc23a2/Bcl11a/Cux1/S100a13/Strip1/Ttc3/Cdkl3/Eef2k/Fes/Mecp2/Myh10/Rcc2/Rhob/Dbnl/Mkln1/Myh9/Numb/Plxna3/Dlg1/Rhobtb2/Dvl1/Mapk9/Myo10/Rhobtb1/4930544G11Rik/Mov10/Parvb/Rhobtb3/Zmym4/Brwd1/Crk/Cyfip1/Diaph1/Picalm/Ptprd/Ptprf/Arhgap35/Mark2/Ptk2/Anapc2/Ap1ar/Coro1c/Fbxw8/Plxna2/Tpm1/Fblim1/Crkl/Larp4/Lims2/Pias2/Efna5/Hnrnpk/Rdx/…
GO:0031570	DNA integrity checkpoint signaling	105	-0.342794	-3.54866	1.00123e-09	2.59867e-08	1.53275e-08	Donson/Ier3/Rad9b/Rhno1/Prap1/Thoc5/D7Ertd443e/Etaa1/Brsk1/Cdk5rap3/Chek2/Mre11a/Pidd1/Syf2/Msh2/Rnaseh2b/Stk33/Atr/Fem1b/Foxn3/Cdt1/Thoc1/Ticrr/Eme2/Fbxo31/Orc1/Rad17/Xpc/Clspn/Fancd2/Taok3/Timeless/Casp2/Dna2/Cry1/Trim39/Hus1/Plk1/Rpa2/Trp53bp1/Cdc6/Mdm2/Prkdc/Tiprl/Cradd/Fzr1/Cul4a/Ppp2r5c/Rint1/E2f1/Atf2/Brca1/Gigyf2/Nae1/Topbp1/Chek1/Hmga2/Sde2/Trp53/Wdr76/Setmar/Taok1/Cdk1/Ints7/Atm/Dtl/Erc…
GO:0010212	response to ionizing radiation	122	-0.322654	-3.53753	1.06585e-09	2.75504e-08	1.62498e-08	Aen/Anxa1/Msh2/Smpd1/Snai2/Tank/Spidr/Atr/Inip/Nabp1/Bard1/Ifi204/Ticrr/Bax/Cryab/Men1/Pnp/Bbc3/Fancd2/Tmem109/Xrcc6/Eya1/Hras/Tnks1bp1/Xrcc2/Bcl2/Kdm4d/Rad54l/Eef1d/Hus1/Myc/Mdm2/Nhej1/Prkdc/Rnf8/Xrra1/Tgfb1/Yap1/Ccnd2/Lig4/Tlk2/Stk11/Wrn/Fignl1/Ino80/Kars/Kat5/Net1/Rad51ap1/Brca1/Dclre1c/Brat1/Topbp1/Hmga2/Rhob/Trp53/Sirt1/Xrcc4/Ercc1/Gtf2h5/Ints7/Atm/Ercc6/Rnf168/Trp53bp2/Mapk14/Pml/Gpx1/Sod2/…
GO:0043467	regulation of generation of precursor metabolites and energy	136	-0.304737	-3.45689	1.25609e-09	3.23354e-08	1.90721e-08	Pnpt1/Psen1/Atp7a/Ifnar1/Park7/Myo5a/Stat3/Cisd1/Flcn/Igf1/Abcd1/Trp53/Hdac4/Cdk1/Eif6/Uqcc2/Akt2/Il10rb/Hif1a/Iscu/Dnajc15/Prkag2/Jmjd8/Arl2/Shmt2/Ppp1r3d/Ep300/Pik3ca/Slc25a23/Ak4/Prdm16/Ppp1ca/Ppp1r3a/Taco1/Irs1/Git1/Prkaa1/Slc4a4/Phb2/Cox7a2l/Akt1/Ndufa4/Vcp/Entpd5/Prkaa2/Cox7a2/Prkaca/Inpp5k/Ppp1r3c/Mtor/Trap1/Cd36/Mfn2/Cox7a1/Ppargc1a/Ppif/Sorbs1/Irs2/Ide/Insr/Grb10/Ncor1/Ogt
GO:0051056	regulation of small GTPase mediated signal transduction	218	-0.241007	-3.17342	1.27595e-09	3.27132e-08	1.92949e-08	Madd/Nrg1/Tgfb2/Adra1b/Amot/Cyth3/Dennd3/Eps8/Eps8l1/Gabarap/Robo1/Slit2/Tnfaip1/Bcl6/Ccdc125/Col3a1/F2rl1/Arf6/Arfgef3/Stk19/Timp2/Trim67/Ephb2/Mapkap1/Mmd2/Sipa1l3/Arrb1/Cul3/F11r/Iqsec3/Mcf2l/Abl2/Arhgap24/Gpr55/Ntrk1/Sos1/Src/Stambp/Tnk1/Cadm4/F2rl3/Garnl3/Rabgef1/Spry1/Adra1a/Rap1gap/Arhgef18/Psd3/Ssx2ip/Gpr20/Itgav/Met/Psd/Rap1gap2/Synpo2l/Arhgap19/Cgnl1/Flot1/Rabl3/Amot/Arhgap18/Bcr/Gpr18/…
GO:0072521	purine-containing compound metabolic process	365	-0.192386	-2.93818	1.29908e-09	3.31711e-08	1.9565e-08	Adpgk/Adsl/Atp5j/Dhtkd1/Esrrb/Hmgcr/Paics/Pgam1/Pmvk/Pnp/Ppat/Rhoa/Rora/Sphk2/Acnat1/Acss1/Atp5d/Rhoq/Acpp/Atp5j2/Dlat/Gamt/Gm3839/Gmpr/Hdac4/Hint1/Lacc1/Macrod2/Mthfd1/Mvk/Acot7/Ak3/Atp5b/Il4/Impdh1/Nme6/P2rx7/Pdhx/Adss/Aldoart1/Atp5e/Far1/Gnai3/Htr2a/Ppcdc/Rora/Adal/Atp5g1/Atp5h/Csl/Gpam/Myc/Nme3/Npr1/Nt5c1a/Nt5e/Nudt7/Pgk2/Acot11/Adcy9/Adk/Icmt/Mpc2/Nt5c/Nudt11/Ppara/Prps2/Prpsap2/Sirt6/Suclg2…
GO:0007033	vacuole organization	171	-0.271195	-3.30191	1.4601e-09	3.71325e-08	2.19015e-08	Mtm1/Snapin/Snx4/Tfeb/Acp2/Atp10b/Chmp4b/Pi4kb/Pla2g5/Rab23/Rab3gap1/Tmem41b/Atg12/Atg4d/Hps1/Atp6ap2/Map1lc3a/Sec22b/Ubxn2a/Snx18/Arfip2/Cln3/Lrsam1/Naglu/Pikfyve/Rab14/Atg9a/Ccdc115/Igtp/Myo7a/Acpp/Atg16l1/Cln5/Hook1/Map1lc3b/Rufy4/Vps16/Zfyve26/Atg7/Hexa/P2rx7/Pip4k2a/Syt7/Tmem9/Tpp1/Aktip/Ehmt2/Pik3c3/Scfd1/Atg2a/Chmp5/Gaa/Mtmr3/Ralb/Wdr45b/Wipi1/Abca1/Hps4/Mt3/Ulk2/Wdr45/Atg5/Lrrk2/Mbtps1/Ra…
GO:0051983	regulation of chromosome segregation	93	-0.364759	-3.59638	1.4684e-09	3.71935e-08	2.19375e-08	Anapc15/Khdc3/Spdl1/Zwint/Cul3/Ncapg2/Ncaph2/Pttg1/Ube2c/Bub1b/Ccnb1/Nek6/Chtf18/Klhl22/Smc6/Wapl/Cdt1/Psmg2/Cdc16/Anapc7/Chfr/Kntc1/Ttk/Kif2c/Ncapg/Cdc26/Pcid2/Cit/Plk1/Birc5/Cdc23/Cdc6/Mad1l1/Rb1/Tacc3/Mad2l1/Smc4/Anapc11/Rb1/Lcmt1/Xrcc3/Rb1/Rmi2/Cdk5rap2/Cep192/Ndc80/Rcc2/Anapc15-ps/Atm/Cenpe/Trip13/Ik/Apc/Anapc4/Rad21/Zwilch/Hnrnpu/Mki67/Csnk2a2/Cdca2/Dync1li1/Pum2/Zfp207/Anapc1/Hecw2/Ncapd3/…
GO:0150115	cell-substrate junction organization	98	-0.354506	-3.63444	1.48686e-09	3.75106e-08	2.21245e-08	Fmn1/Grem1/Rab8b/Rhpn1/Sdc4/Fam107a/Itgb1bp1/Wnt4/Itgb3/Src/Camsap3/Col17a1/Lrp1/Tesk2/Arhgap6/Limch1/Wdpcp/Itgav/Lims1/Ppm1f/Whamm/Pip5k1a/Bcr/Rac1/Bcl2/Epb41l5/Thy1/Dapk3/Dusp22/Tsc1/Coro2b/Ptprj/Pdpk1/Rhod/Mapre2/Pik3r1/Pxn/Ajuba/Ptk2b/Rcc2/Tek/Clasp2/Itga2/Smad3/Ptk2/Coro1c/Pten/Thsd1/Acvrl1/Bcas3/Efna5/Rock1/Slk/Taok2/Iqsec1/Lamc1/Plec/Tln1/Cfl1/Cttn/Ptpn11/Ptpra/Map4k4/Actn1/Fermt2/Ldb1/Phl…
GO:0071559	response to transforming growth factor beta	223	-0.244433	-3.24863	1.53636e-09	3.86048e-08	2.27699e-08	Slc2a10/Strap/Cldn5/Dcp1a/Dlx1/Lats1/Mir192/Nkx2-1/Ovol2/Pparg/Sdcbp/Src/Zbtb7a/Adam9/Apaf1/Bmpr1b/Lrp1/Spry1/Cidea/Pmepa1/Spred1/Glg1/Men1/Mstn/Snx25/Cdkn2b/Emilin1/Fbn2/Gipc1/Igf1r/Mapk7/Onecut1/Sox9/Hpgd/Hyal2/Pdgfd/Ski/Zfhx3/Epb41l5/Il4/Nrros/Peg10/Bambi/Dusp22/Furin/Lemd3/Mir143/Scx/Smad6/Zfp36l2/1700037H04Rik/Gcnt2/Hipk2/Twsg1/Yes1/Npnt/Ppara/Tgfb1i1/Xbp1/Zyx/Acvr1/Cflar/Smad2/Tgfb1/Zfp703/…
GO:1903362	regulation of cellular protein catabolic process	235	-0.229724	-3.11867	1.84457e-09	4.61656e-08	2.72294e-08	Osbpl7/Rnf180/Tmtc3/Ubxn1/Caml/Map1a/Psme1/Rnf139/Smad7/Socs5/Trib1/Disc1/Mfsd8/Rnft1/Styx/Trib3/Trim67/Cdc20b/Cdk5rap3/Fbxo22/Mtm1/Qrich2/Rchy1/Sh3rf1/Shh/Ankib1/Ecscr/Hsp90aa1/Prickle1/Rpl11/Zer1/Lamp3/Lats1/Prkcg/Rnf14/Sdcbp/Bbs7/Cbfa2t3/Fbxl5/Lrp1/Plk3/Socs4/Tmem67/Klhl40/Psen2/Rpl5/Usp25/Alad/Dda1/Psmf1/Amer1/Psme2/Rnf217/Svip/Gclc/Gipc1/Senp1/Chfr/Fmr1/Ldlr/Sco1/Atg7/Aurka/Ddrgk1/Foxf2/N4bp…
GO:0071560	cellular response to transforming growth factor beta stimulus	219	-0.242637	-3.20443	1.86636e-09	4.65262e-08	2.74421e-08	Slc2a10/Strap/Cldn5/Dcp1a/Dlx1/Lats1/Mir192/Nkx2-1/Ovol2/Pparg/Sdcbp/Src/Zbtb7a/Adam9/Apaf1/Bmpr1b/Lrp1/Spry1/Cidea/Pmepa1/Spred1/Glg1/Men1/Mstn/Snx25/Cdkn2b/Emilin1/Fbn2/Gipc1/Igf1r/Mapk7/Onecut1/Sox9/Hpgd/Hyal2/Pdgfd/Ski/Epb41l5/Il4/Nrros/Peg10/Bambi/Dusp22/Furin/Lemd3/Mir143/Scx/Smad6/Zfp36l2/1700037H04Rik/Gcnt2/Hipk2/Twsg1/Yes1/Npnt/Ppara/Tgfb1i1/Xbp1/Zyx/Acvr1/Cflar/Smad2/Tgfb1/Zfp703/Adam17…
GO:0006163	purine nucleotide metabolic process	345	-0.196063	-2.94726	1.96852e-09	4.88798e-08	2.88303e-08	Adpgk/Adsl/Atp5j/Dhtkd1/Esrrb/Hmgcr/Paics/Pgam1/Pmvk/Pnp/Ppat/Rhoa/Rora/Sphk2/Acnat1/Acss1/Atp5d/Rhoq/Atp5j2/Dlat/Gm3839/Gmpr/Hdac4/Hint1/Lacc1/Mthfd1/Mvk/Acot7/Ak3/Atp5b/Il4/Impdh1/Nme6/P2rx7/Pdhx/Adss/Aldoart1/Atp5e/Far1/Gnai3/Htr2a/Ppcdc/Rora/Atp5g1/Atp5h/Csl/Gpam/Myc/Nme3/Npr1/Nt5c1a/Nt5e/Nudt7/Pgk2/Acot11/Adcy9/Adk/Mpc2/Nt5c/Nudt11/Ppara/Prps2/Prpsap2/Sirt6/Suclg2/Acaca/Ampd3/Hsd17b4/Lrrk2/M…
GO:0006364	rRNA processing	195	-0.25438	-3.22015	1.99849e-09	4.94292e-08	2.91544e-08	Pwp2/Rps28/Wdr36/Cdkn2a/Mphosph10/Tsr3/Utp18/Utp6/Exosc9/Imp4/Ngdn/Ppan/Rps6/Ddx49/Imp3/Rpp25/Ythdf2/Eri1/Fam207a/Fdxacb1/Nop10/Rpl7/Rps19/Znhit3/Lsm6/Pih1d1/Suv39h1/Wdr3/Wdr46/Dkc1/Nsun3/Rpusd1/Rrp8/Srfbp1/Tsr1/Heatr1/Npm3/Pop5/Rpl11/Ybey/Abt1/Dcaf13/Fbll1/Rrp12/Rrp1b/Rrp7a/Tbl3/Utp3/Ddx52/Pop7/Wdr75/Dhx37/Nsun4/Rpl5/Rps14/Wdr74/Rcl1/Gar1/Kri1/Mrm1/Rps24/Tfb2m/Brix1/Ddx10/Ddx56/Mrto4/Nop9/Rexo4/…
GO:1905818	regulation of chromosome separation	76	-0.385708	-3.54042	2.0261e-09	4.99166e-08	2.94418e-08	Prap1/Bub1/Mad2l1bp/Anapc15/Khdc3/Spdl1/Zwint/Cul3/Ncapg2/Ncaph2/Pttg1/Ube2c/Bub1b/Ccnb1/Nek6/Klhl22/Cdt1/Psmg2/Cdc16/Anapc7/Chfr/Kntc1/Ttk/Ncapg/Cdc26/Pcid2/Cit/Plk1/Birc5/Cdc23/Cdc6/Mad1l1/Rb1/Tacc3/Mad2l1/Smc4/Anapc11/Rb1/Lcmt1/Xrcc3/Rb1/Cdk5rap2/Cep192/Ndc80/Anapc15-ps/Atm/Cenpe/Trip13/Ik/Apc/Anapc4/Rad21/Zwilch/Csnk2a2/Dync1li1/Zfp207/Anapc1/Hecw2/Ncapd3/Smc2/Riok2/Zw10/Cdc27/Bub3/Csnk2a1/Nc…
GO:0048638	regulation of developmental growth	384	-0.190182	-2.94421	2.07197e-09	5.08479e-08	2.99911e-08	Atp5g1/Fgf8/Fgfr2/Gpam/Hlx/Mgll/Sema5a/Sh3pxd2b/Spr/Wt1/Ezr/Mt3/Ppara/Prkdc/Sema4b/Syt4/Ulk2/Barhl2/Limk1/Plxna4/Reg2/Sema6b/Smo/Trip10/Trpv2/Yap1/Ppib/Rps6kb1/Stat5b/Tbx2/Fgf13/Lats2/Map3k13/Mapk1/Rtn4r/Tcf7l2/Tgfbr2/Zfpm2/Actr3/Azgp1/Bmpr2/Itsn2/Nr3c1/Ocm/Twf2/Wwc2/Bbs2/Megf8/Rtn4/Slc23a2/Stat3/Bcl11a/Gpat4/Igf1/Map1b/Sema3b/Vgll4/Cdkl3/Hmga2/Mbd5/Mecp2/Ptprs/Rgma/Rufy3/Tbx5/Ulk1/Chd7/Dbnl/Ifrd…
GO:0006119	oxidative phosphorylation	100	-0.345423	-3.54395	2.10519e-09	5.14629e-08	3.03539e-08	Dguok/Ndufs8/Cox4i1/Cox5a/Ndufc2/Sdhaf2/Atp7a/Park7/COX2/Cyct/Abcd1/Dld/Ndufs3/Cdk1/Uqcc2/Ndufb8/Iscu/Dnajc15/Ndufs1/Ndufs6/Shmt2/Slc25a23/Uqcrq/ND3/Ndufv2/Ak4/Ndufs7/Uqcrh/Cox6a1/Cox7a2l/Chchd10/Ndufa12/Cox4i2/Vcp/Atp5a1/Atp5o/Cox7a2/Ndufv1/Cox6a2/Coq9/Fxn/Ndufs2/Uqcrc1/Cox7a1/Ndufa10/Cyc1/Ppif/Uqcr10/Cox5b/Sdha/Sdhd/Ndufv3
GO:1990778	protein localization to cell periphery	353	-0.192572	-2.92159	2.13696e-09	5.20378e-08	3.0693e-08	Pls1/Rab40b/Rapgef4/Scp2/Amn/Dag1/Ephb2/Golph3/Lgals3/Pid1/Ppp1r9b/Rab3a/Rab8b/Ramp1/Tmed2/Ttc8/Arl6/Camk2b/Epha2/Exoc5/F11r/Fam126b/Golga7/Gpc6/Itgb1bp1/Kcnj11/Rab29/Rer1/Wdr19/Ank1/Csk/Ehd3/Gpr179/Nsf/Pdzd11/Rab13/Ramp3/Slc1a1/Stxbp1/Sys1/Ttc7/Wnt3a/Lin7b/Lrp1/Prkcz/Rab3d/Rap1a/Snap47/Sytl2/Blzf1/Lrrc15/Tspan15/Gpsm2/Myl12a/Tnfrsf1a/Cln3/Flot2/Gpc4/Ikbkb/Map7/Nubp1/Optn/Scrib/Zdhhc2/Flot1/Kalrn…
GO:0055003	cardiac myofibril assembly	17	-0.739659	-3.40065	2.69357e-09	6.53397e-08	3.85387e-08	Myh10/Smad4/Neb/Nkx2-5/Nebl/Pdgfrb/Fhod3/Srf/Actc1/Tcap/Myl2/Mylk3/Nrap/Csrp3/Ttn
GO:0042773	ATP synthesis coupled electron transport	61	-0.421186	-3.51282	2.78775e-09	6.73653e-08	3.97335e-08	Dguok/Ndufs8/Cox4i1/Cox5a/Ndufc2/Sdhaf2/Park7/COX2/Cyct/Dld/Ndufs3/Cdk1/Ndufb8/Iscu/Dnajc15/Ndufs1/Ndufs6/Uqcrq/ND3/Ndufv2/Ndufs7/Uqcrh/Cox6a1/Ndufa12/Cox4i2/Ndufv1/Cox6a2/Coq9/Ndufs2/Uqcrc1/Ndufa10/Cyc1/Uqcr10/Cox5b/Sdha/Sdhd/Ndufv3
GO:0051306	mitotic sister chromatid separation	65	-0.41669	-3.56585	2.87126e-09	6.91184e-08	4.07674e-08	Gen1/Nsmce2/Tex14/Aurkb/Prap1/Bub1/Mad2l1bp/Anapc15/Khdc3/Spdl1/Zwint/Cul3/Ncaph2/Pttg1/Ube2c/Bub1b/Ccnb1/Nek6/Klhl22/Cdt1/Psmg2/Cdc16/Anapc7/Kntc1/Ttk/Cdc26/Pcid2/Cit/Plk1/Birc5/Cdc23/Cdc6/Mad1l1/Rb1/Tacc3/Mad2l1/Anapc11/Rb1/Lcmt1/Xrcc3/Dis3l2/Rb1/Cdk5rap2/Cep192/Ndc80/Ppp2r1a/Anapc15-ps/Atm/Cenpe/Trip13/Ik/Apc/Anapc4/Rad21/Zwilch/Dync1li1/Zfp207/Anapc1/Hecw2/Riok2/Zw10/Cdc27/Bub3/Tpr/Anapc5
GO:0019318	hexose metabolic process	240	-0.227815	-3.08443	2.94421e-09	7.06051e-08	4.16443e-08	Cyp2j6/G6pc3/Gpd1/Per2/Pofut1/Nln/Npy1r/Pgm2l1/Adpgk/C1qtnf1/Esrrb/Gcg/Pcx/Rora/Rorc/Ddb1/Dgkq/Dusp12/G6pdx/Kat2a/Onecut1/Pgm5/Dlat/Oas1g/Pth/Tff3/Wdr5/Wdtc1/Fuom/Gpd2/H6pd/Aldoart1/Cry1/G6pd2/Man2b1/Mir143/Rora/B4galt1/Man2b2/Myc/Pgk2/Slc39a14/Soga1/Cbr2/Fam3a/Hmgb1/Ppara/Epm2aip1/Man2c1/Midn/Snord35a/Bad/Crtc2/Hk2/Lepr/Mlycd/Pck2/Pik3r1/Stk11/Tcf7l2/Nr3c1/Oma1/Hk1/Lcmt1/Adipor1/Brat1/Ganc/Igf1/…
GO:0031023	microtubule organizing center organization	129	-0.305967	-3.44153	2.9751e-09	7.10756e-08	4.19219e-08	Pard6a/Sac3d1/Tmem67/Ulk4/Kifc1/Pard6g/Ssx2ip/Uvrag/Cep63/Cntrob/Dzip1/Mpdz/Nubp1/Cetn1/Chmp4c/Kat2a/Map9/Stil/Chmp1a/Cntln/Odf2/Xrcc2/Aurka/Cep85/Gcc2/Wdr62/Dctn1/Spice1/Cep135/Chmp5/Plk1/Haus4/Haus8/Kif3a/Mapk8/Cep76/Haus1/Poc1a/Cep120/Arhgef10/Nin/Nsfl1c/Cep295/Sass6/Brca1/Xrcc3/Cdk5rap2/Cep192/Chek1/Fes/Ndc80/Ccdc84/Sirt1/4933427D14Rik/Clasp2/Nat10/Haus7/Ccp110/Cenpj/Xpo1/Pdcd6ip/Mark4/Fbxw11…
GO:0046822	regulation of nucleocytoplasmic transport	125	-0.310207	-3.46181	3.07869e-09	7.32728e-08	4.32178e-08	Cpsf6/Dmap1/Prkcq/Rbm4/Camk1/Hyal2/Rbm4/Ufm1/Xpo4/Jak2/Peg12/Gli3/Mdfic/Sp100/Rapgef3/Uhmk1/Zpr1/Emd/Mdm2/Xbp1/Smo/Tgfb1/Chchd4/Mapk1/Pik3r1/Psen1/Tcf7l2/Uaca/Frat1/Inpp4b/Park7/Rangap1/Brca1/Mavs/Pkia/Nrde2/Gbp4/Tek/Cdk1/Nolc1/Pik3r2/Sumo1/Gsk3b/Jup/Mapk14/Ptpn14/Xpo1/Rbm22/Tardbp/Trim28/Gper1/Hdac3/Prkcd/Akap1/Ppm1a/Hsp90ab1/Nsun2/Ywhae/Ptpn11/Ctdspl2/Pkig/Akap8l/Nup153/Supt6/Thoc2/Ei24/Rbm4/Pp…
GO:0051304	chromosome separation	97	-0.347917	-3.52648	3.12115e-09	7.3727e-08	4.34857e-08	Sycp3/Eme1/Ncaph/Gen1/Nsmce2/Tex14/Aurkb/Hfm1/M1ap/Slx4/Prap1/Bub1/Fancm/Mad2l1bp/Anapc15/Khdc3/Recql5/Spdl1/Zwint/Cul3/Ncapg2/Ncaph2/Pttg1/Ube2c/Bub1b/Ccnb1/Nek6/Klhl22/Cdt1/Psmg2/Cdc16/Eme2/Ercc4/Anapc7/Chfr/Kntc1/Ttk/Ncapg/Cdc26/Pcid2/Cit/Plk1/Birc5/Cdc23/Cdc6/Mad1l1/Rb1/Tacc3/Mad2l1/Smc4/Top3a/Anapc11/Rb1/Top2b/Lcmt1/Xrcc3/Dis3l2/Rb1/Cdk5rap2/Cep192/Ndc80/Espl1/Ppp2r1a/Smarcad1/Anapc15-ps/Atm…
GO:0055086	nucleobase-containing small molecule metabolic process	471	-0.17631	-2.85509	3.11198e-09	7.3727e-08	4.34857e-08	Paics/Pgam1/Pmvk/Pnp/Ppat/Rhoa/Rora/Sphk2/Tgds/Acnat1/Acss1/Atp5d/Cmpk2/Dera/G6pdx/Rhoq/Acpp/Atp5j2/Cmas/Dlat/Gamt/Gm3839/Gmpr/Hdac4/Hint1/Lacc1/Macrod2/Mthfd1/Mvk/Acot7/Ak3/Art2b/Atp5b/Gne/Il4/Impdh1/Nme6/Nudt12/P2rx7/Pdhx/Tyms/Adss/Aldoart1/Atp5e/Far1/Gnai3/Htr2a/Nadk2/Ppcdc/Rora/Adal/Atp5g1/Atp5h/Csl/Gpam/Myc/Nme3/Nmnat1/Npr1/Nt5c1a/Nt5e/Nudt7/Parg/Pgk2/Uap1/Acot11/Adcy9/Adk/Ak7/Icmt/Mpc2/Nt5c…
GO:0098727	maintenance of cell number	165	-0.269883	-3.2411	3.63787e-09	8.5612e-08	5.04957e-08	Tal1/Cdc73/Esrrb/Klf4/Mecom/Nr2e1/Sall4/Trim8/Fancd2/Kat2a/Sav1/Smc3/Sox9/Tcf7l1/Trp63/Foxo3/Ski/Cnot2/Erdr1/Med28/Pramel7/Sct/Wdr62/Eif4enif1/Gsdma3/Lsm1/Med17/Zfp36l2/Gata2/Myc/Zfp322a/Mapk8/Mettl3/Mmp24/Kdm4c/Smo/Stag2/Tead3/Yap1/Lig4/Cul4a/Tcf7l2/Fancc/Paf1/Stat3/Tead1/Dis3l2/Igf1/Nfya/Tcf15/Ddx6/Hmga2/Hook3/Nanos2/Setd1a/Taf5l/Med24/Bmp7/Rest/Apc/Mtf2/Ncoa3/Rtf1/Zhx2/Aspm/Zfp706/Wdr43/Mcph1/…
GO:0001667	ameboidal-type cell migration	429	-0.178541	-2.86824	3.6526e-09	8.56391e-08	5.05118e-08	Pdcd6/Rffl/Spred1/Wdpcp/Cln3/Efnb1/Emc10/Fap/Fgf16/Gbx2/Itgav/Klf4/Met/Nr2e1/Pmp22/Ppm1f/Rhoa/Sp1/Dusp10/Edn2/Fbn2/Gipc1/Krt16/Mia3/Pip5k1a/Sox9/Uts2/Amot/Dock5/Egr3/Fgf18/Hyal2/Pik3cb/Rab11a/Rac1/Stat5a/Try10/Wnt11/Atp5b/Coro1b/Epb41l5/Il4/Lgmn/Stard13/Akap12/Cib1/Clec14a/Efnb2/Lemd3/Nanos1/Phox2b/Sema4d/Sp100/Tbxa2r/Vegfc/Calca/Fgf8/Gata2/Mir218-1/Sema5a/Sox17/Cap1/Cygb/Hdac6/Hmgb1/Isl1/Rhoj/Ri…
GO:1902115	regulation of organelle assembly	196	-0.249144	-3.14793	3.7315e-09	8.71651e-08	5.14118e-08	Sec22b/Spag5/Tchp/Gpsm2/Limk2/Snx18/Ttbk2/Cbln1/Ccsap/Cntrob/Dzip1/Hap1/Lrfn4/Lrsam1/Pikfyve/Rhoa/Chmp4c/Kat2a/Mak/Ntrk3/Rabep2/Stil/Ccdc88a/Chmp1a/Dynll1/Odf2/Arpc2/Cnot2/Pip4k2a/Atmin/Ehmt2/Kif24/Lcp1/Odf2l/Scfd1/Spice1/Atg2a/Cep135/Chmp5/Gdi2/Mtmr3/Plk1/Ralb/Wipi1/Wrap73/Ezr/Fscn1/Fuz/Mapk8/Wdr45/Atg5/Cep76/Cep97/Cnot6/Lrrk2/Yap1/Cep120/Nptx1/Sipa1l1/Cep295/Mphosph9/Sass6/Senp6/Tmem39a/Tsg101/…
GO:0050657	nucleic acid transport	132	-0.29398	-3.35047	3.91819e-09	9.05203e-08	5.33908e-08	Srsf3/Arc/Cpsf6/Flot1/Hhex/Slbp/Fmr1/Snupn/Thoc3/Tomm20/Peg10/Seh1l/Aaas/Nol6/Nup85/Pcid2/Pom121/Tsc1/Eny2/Nup210/Gle1/Rftn2/Igf2bp2/Mcm3ap/Nup155/Ranbp17/Srsf1/Nup37/Bicd2/Khsrp/Pnpt1/Tgfbr2/Xpot/Parp11/Zfp36/Nxt2/Ahctf1/Alkbh5/Nrde2/Poldip3/Casc3/Ncbp3/Ranbp2/Pabpn1/Rae1/Sarnp/Zfp36l1/Xpo1/Htt/Ncbp1/Xpo5/Nup160/Sidt2/Nup188/Srsf7/G3bp2/Zc3h3/Myo1c/Rftn1/Ythdc1/Nsun2/Eif5a/Nup133/Nup88/Akap8l/Hn…
GO:0050658	RNA transport	132	-0.29398	-3.35047	3.91819e-09	9.05203e-08	5.33908e-08	Srsf3/Arc/Cpsf6/Flot1/Hhex/Slbp/Fmr1/Snupn/Thoc3/Tomm20/Peg10/Seh1l/Aaas/Nol6/Nup85/Pcid2/Pom121/Tsc1/Eny2/Nup210/Gle1/Rftn2/Igf2bp2/Mcm3ap/Nup155/Ranbp17/Srsf1/Nup37/Bicd2/Khsrp/Pnpt1/Tgfbr2/Xpot/Parp11/Zfp36/Nxt2/Ahctf1/Alkbh5/Nrde2/Poldip3/Casc3/Ncbp3/Ranbp2/Pabpn1/Rae1/Sarnp/Zfp36l1/Xpo1/Htt/Ncbp1/Xpo5/Nup160/Sidt2/Nup188/Srsf7/G3bp2/Zc3h3/Myo1c/Rftn1/Ythdc1/Nsun2/Eif5a/Nup133/Nup88/Akap8l/Hn…
GO:0006650	glycerophospholipid metabolic process	257	-0.222927	-3.12305	3.91787e-09	9.05203e-08	5.33908e-08	Pigf/Pigk/Pigv/Pla2g4e/Plcb1/Plscr3/Ttc7/Alox15/Gpat2/Mboat7/Socs4/Apoc1/Pdgfa/Pgap1/Pigb/Rab38/Tamm41/Naaa/Uvrag/Bscl2/Cln3/Impa1/Inpp5f/Lpin1/Mppe1/Mtmr11/Mtmr2/Pikfyve/Cept1/Chrm5/Crls1/Dgkq/Lpcat2/Mfsd2a/Pip5k1a/Pnpla7/Ptdss2/Apoa2/Dgkh/Gpcpd1/Inpp5a/Ldlr/Pik3cb/Chka/Dpm3/Itpka/Lpcat3/Lpcat4/Lpgat1/Pcyt2/Pigt/Pip4k2a/Pld1/Ptdss1/Smpd4/Dgke/Far1/Htr2a/Inpp5j/Pcyt1a/Pgap3/Pigl/Pign/Pik3c3/Agpat…
GO:0042770	signal transduction in response to DNA damage	151	-0.282822	-3.30216	4.01547e-09	9.24292e-08	5.45166e-08	Bid/Brsk1/Casp9/Cdk5rap3/Chek2/Mre11a/Pidd1/Syf2/Msh2/Rnaseh2b/Snai2/Sesn2/Stk33/Atr/Fem1b/Foxn3/Mad2l2/Snai1/Spred1/Thoc1/Ticrr/Eme2/Fbxo31/Rad17/Xpc/Zfp385a/Clspn/Fancd2/Taok3/E2f7/Foxo3/Myo6/Casp2/Cry1/Sp100/Trim39/Hipk2/Hus1/Plk1/Rpa2/Trp53bp1/Cops3/Mdm2/Prkdc/Tiprl/Cradd/Fzr1/Cul4a/Ppp2r5c/Rint1/E2f1/Kat5/Atf2/Brca1/Gigyf2/Hic1/Pttg1ip/Topbp1/Triap1/Chek1/Hmga2/Sde2/Trp53/Wdr76/Sirt1/Taok1/A…
GO:0042775	mitochondrial ATP synthesis coupled electron transport	60	-0.416392	-3.42721	4.14437e-09	9.50494e-08	5.60621e-08	Dguok/Ndufs8/Cox4i1/Cox5a/Ndufc2/Sdhaf2/Park7/Cyct/Dld/Ndufs3/Cdk1/Ndufb8/Iscu/Dnajc15/Ndufs1/Ndufs6/Uqcrq/ND3/Ndufv2/Ndufs7/Uqcrh/Cox6a1/Ndufa12/Cox4i2/Ndufv1/Cox6a2/Coq9/Ndufs2/Uqcrc1/Ndufa10/Cyc1/Uqcr10/Cox5b/Sdha/Sdhd/Ndufv3
GO:0008286	insulin receptor signaling pathway	122	-0.312665	-3.42801	4.56608e-09	1.04341e-07	6.15428e-08	Adipor1/Ccnd3/Rela/Ncoa5/Sirt1/Pik3r2/Akt2/Eif4ebp2/Gsk3b/Mzb1/Ptprf/Pip4k2b/Apc/Gkap1/Socs7/C2cd5/Prkcd/Ptpn2/Kank1/Nucks1/Appl1/Pdk2/Pdk4/Phip/Ptpn11/Ptpra/Shc1/Snx5/Bcar1/Cav2/Irs1/Prkaa1/Opa1/Pik3r3/Rbm4/Smarcc1/Grb14/Tns2/Akt1/Zfp106/Gnai2/Tsc2/Cdk4/Prkca/Nucb2/Inpp5k/Gsk3a/Osbpl8/Mfn2/Sorbs1/Irs2/Insr/Inppl1/Grb10/Csrp3/Ogt
GO:1903115	regulation of actin filament-based movement	44	-0.492655	-3.53772	4.58909e-09	1.04489e-07	6.16296e-08	Akap6/Dlg1/Sumo1/Jup/Trpm4/Dsg2/Gata4/Ank2/Cav3/Atp1a1/Akap9/Cacna1h/Ctnna3/Scn5a/Atp1a2/Acta2/Atp2a2/Fxyd1/Pkp2/Casq2/Dsp/Tnnc1/Cacna1c/Ryr2
GO:0022904	respiratory electron transport chain	81	-0.376173	-3.51656	4.61385e-09	1.04675e-07	6.17393e-08	Dguok/Ndufs8/Cox4i1/Cox5a/Ndufc2/Sdhaf2/Mybbp1a/Park7/COX2/Cyct/Dld/Ndufs3/Cdk1/Ndufb8/Iscu/Dnajc15/Ndufs1/Ndufs6/Sod2/Uqcrq/ND3/Ndufv2/Plec/Ndufs7/Slc25a13/Uqcrh/Pum2/Sdhb/Cox6a1/Etfa/Ndufa12/Cox4i2/Ndufv1/Cox6a2/Coq9/Ndufs2/Uqcrc1/Ndufa10/Ppargc1a/Cyc1/Uqcr10/Cox5b/Sdha/Sdhd/Ndufv3
GO:0051236	establishment of RNA localization	135	-0.295229	-3.34966	4.72717e-09	1.06861e-07	6.3029e-08	Srsf3/Arc/Cpsf6/Flot1/Hhex/Slbp/Fmr1/Snupn/Thoc3/Tomm20/Peg10/Seh1l/Aaas/Nol6/Nup85/Pcid2/Pom121/Tsc1/Eny2/Nup210/Gle1/Rftn2/Igf2bp2/Mcm3ap/Nup155/Ranbp17/Srsf1/Nup37/Bicd2/Khsrp/Pnpt1/Tgfbr2/Xpot/Parp11/Zfp36/Nxt2/Ahctf1/Alkbh5/Nrde2/Poldip3/Casc3/Ncbp3/Ranbp2/Atm/Pabpn1/Rae1/Sarnp/Zfp36l1/Xpo1/Htt/Ncbp1/Terf1/Xpo5/Nup160/Sidt2/Nup188/Srsf7/G3bp2/Zc3h3/Myo1c/Rftn1/Ythdc1/Nsun2/Eif5a/Nup133/Nup88…
GO:0006644	phospholipid metabolic process	342	-0.190536	-2.84993	4.85866e-09	1.09441e-07	6.45508e-08	Nkx2-1/Pigf/Pigk/Pigv/Pla2g4e/Plcb1/Plscr3/Smpdl3b/Ttc7/Alox15/Gpat2/Mboat7/Mvd/Plppr5/Socs4/Apoc1/Pdgfa/Pgap1/Pigb/Rab38/Tamm41/Naaa/Uvrag/Aspg/Bscl2/Cln3/Impa1/Inpp5f/Lpin1/Mppe1/Mtmr11/Mtmr2/Pcx/Pikfyve/Pmvk/Sphk2/Cept1/Chrm5/Crls1/Dgkq/Lpcat2/Mfsd2a/Pip5k1a/Pnpla7/Ptdss2/Samd8/Apoa2/Dgkh/Gpcpd1/Inpp5a/Isyna1/Ldlr/Mvk/Pik3cb/Pla2g12b/Chka/Dpm3/Itpka/Lpcat3/Lpcat4/Lpgat1/Pcyt2/Pigt/Pip4k2a/Pld1…
GO:0007091	metaphase/anaphase transition of mitotic cell cycle	61	-0.414648	-3.4583	5.11933e-09	1.14902e-07	6.77719e-08	Gen1/Nsmce2/Tex14/Aurkb/Prap1/Bub1/Mad2l1bp/Anapc15/Khdc3/Spdl1/Zwint/Cul3/Ube2c/Bub1b/Ccnb1/Nek6/Klhl22/Cdt1/Psmg2/Cdc16/Anapc7/Kntc1/Ttk/Cdc26/Pcid2/Cit/Plk1/Birc5/Cdc23/Cdc6/Mad1l1/Rb1/Tacc3/Mad2l1/Anapc11/Rb1/Lcmt1/Xrcc3/Rb1/Cdk5rap2/Cep192/Ndc80/Anapc15-ps/Atm/Cenpe/Trip13/Ik/Apc/Anapc4/Rad21/Zwilch/Dync1li1/Zfp207/Anapc1/Hecw2/Riok2/Zw10/Cdc27/Bub3/Tpr/Anapc5
GO:0051650	establishment of vesicle localization	163	-0.26888	-3.20309	5.25812e-09	1.17184e-07	6.91173e-08	Myo15/Ppfia2/Rab27b/Rab3a/Sdc4/Snapin/Ap1s2/Cul3/Dync1i1/Myo7b/Pclo/Rab3gap1/Myo1h/Nde1/Sdcbp/Ap3m2/Prkcz/Atp9a/Kifc1/Snf8/Klhl12/Limk2/Pdcd6/Bloc1s3/Cln3/Dnm1/Hap1/Rab11b/Scrib/Tmem230/Bloc1s5/Map2/Myo7a/Steap3/Myo6/Rab11a/Ahi1/Cdh3/Cops5/Syt11/Tor1a/Arfgap3/Dctn1/Kif1b/Myrip/Bloc1s2/Fgfr2/Hgs/Tanc2/Wipi1/5730455P16Rik/Ccdc186/Map4k2/Mapk8/Myo1d/Sec16a/Synj1/Syt4/Kif13a/Lrrk2/Wasl/Ykt6/Arf1/Kif1…
GO:0072659	protein localization to plasma membrane	289	-0.20727	-3.04005	5.25252e-09	1.17184e-07	6.91173e-08	Golph3/Lgals3/Pid1/Ppp1r9b/Rab3a/Rab8b/Ramp1/Tmed2/Ttc8/Arl6/Camk2b/Epha2/Exoc5/F11r/Fam126b/Golga7/Itgb1bp1/Kcnj11/Rer1/Ank1/Csk/Ehd3/Gpr179/Nsf/Rab13/Ramp3/Stxbp1/Sys1/Ttc7/Wnt3a/Lrp1/Prkcz/Rab3d/Rap1a/Sytl2/Blzf1/Lrrc15/Tspan15/Myl12a/Tnfrsf1a/Cln3/Flot2/Ikbkb/Map7/Optn/Scrib/Zdhhc2/Flot1/Kalrn/Mrap2/Pip5k1a/Prkci/Rab40c/Rhoq/Slc9a3r1/Stx4a/Zdhhc7/Zfyve27/Ccdc88a/Rab11a/Rab15/Rac1/Sco1/Atp1b3/…
GO:0014888	striated muscle adaptation	49	-0.471744	-3.58838	5.75949e-09	1.27815e-07	7.53879e-08	Mlip/Smad3/Gata4/Gsn/Kdm4a/Nppb/Trpc3/Bmp10/Cmya5/Camta2/Ezh2/Myoz2/Mef2c/Gtf2i/Ppp3ca/Mir208b/Mtor/Asb2/Tcap/Atp2a2/Hey2/Tnni1/Gata6/Tnnc1/Myh7/Myh6
GO:0006352	DNA-templated transcription, initiation	101	-0.332993	-3.39803	5.78469e-09	1.27815e-07	7.53879e-08	Taf3/Polr2i/Smarca5/Trp53/Zfp451/Brf1/Bclaf1/Ercc1/Gtf2h5/Gtf3c4/Nkx2-5/Taf10/Lipe/Med16/Taf1/Ttf1/Ercc6/Med24/Tbp/Bdp1/Ubtf/Gtf2a2/Ccnh/Setx/Ercc3/Taf1b/Creb1/Xpa/Dhx36/Gtf2b/Taf2/Thra/Taf8/Cand1/Med14/Polr2g/Paxip1/Tfb1m/Ncoa6/Mitf/Med1/Med12/Srf/Gtf2e1/Gtf3c1/Med13/Hey2/Atf7ip
GO:0045444	fat cell differentiation	249	-0.221162	-3.06225	5.79595e-09	1.27815e-07	7.53879e-08	Per2/Pim1/Bbs9/Inhbb/Nr1d1/Osbpl11/Ankrd26/Bscl2/Eif2ak3/Fam120b/Ffar4/Insig1/Klf4/Lpin1/Mecom/Retn/Rora/Rorc/Tmem120a/Tmem120b/Trpv4/Zfp385a/Bnip3/Dusp10/Ebf2/Fto/Mmp11/Noc3l/Nr4a2/Sav1/Angptl8/Sox13/Arntl/Ccdc85b/Gdf6/Id4/Six1/Htr2a/Rora/Smad6/Zfp36l2/Gata2/Nudt7/Sh3pxd2b/Hdac6/Syap1/Tgfb1i1/Xbp1/Zfpm1/Ctbp2/Dhrs7b/Pex11a/Runx1t1/Tgfb1/Yap1/Cebpb/Grk5/Lrrc8c/Itga6/Jdp2/Noct/Tcf7l2/Trib2/Zfpm2/A…
GO:0044262	cellular carbohydrate metabolic process	276	-0.211914	-3.04064	5.87763e-09	1.29165e-07	7.61839e-08	Pomk/Ptafr/Sesn2/Src/Adrb1/Cbfa2t3/Fbp2/Galk2/Neu2/Phkg1/B3gnt9/Cyp2j6/Gbe1/Per2/Stk40/Has3/Mogat2/Nln/Nr1d1/Abhd10/B3gnt4/C1qtnf1/Esrrb/Gcg/Impa1/Mtmr2/Ppp1r1a/Ptges3/Rora/Rorc/B3gnt7/Ddb1/Dgkq/Dusp12/Kat2a/Hdac4/Hs2st1/Inpp5a/Isyna1/Pth/Tff3/Wdr5/Abcg2/Itpka/Cry1/Gk5/Inpp5j/Mir143/Rora/B4galt1/Gaa/Ippk/Soga1/Fam3a/Hmgb1/Ppara/Sirt6/Synj1/B3gnt8/Coq3/Epm2aip1/Gk/Midn/Bad/Hk2/Bpnt1/Ext2/Gykl1/Lep…
GO:0006399	tRNA metabolic process	160	-0.270086	-3.20613	6.3e-09	1.37966e-07	8.1375e-08	Rpp14/Rpp21/Trmt6/Tsen54/Zbtb8os/Rpp25/Trdmt1/Vars2/Adat2/Ctu1/Polr3k/Rars/Ears2/Lsm6/Osgepl1/Qrsl1/Ctu2/Mars2/Nsun3/Tyw3/Tyw5/Yars/Ftsj1/Grsf1/Pop5/Tprkb/Trnt1/Wdr4/Dars2/Dtwd2/Dus4l/Elp5/Lcmt2/Nsun2/Trub2/Vars/Aars2/Adat1/Dus1l/Elp4/Pop7/Ptcd1/Pus7/Thg1l/Trmt44/Nsun4/Thumpd1/Wdr6/Nsun6/Qtrt1/Trpt1/Trmt1l/Tyw1/Yars2/Mettl6/Rpp40/Alkbh8/Gatb/Lars2/Pars2/Polr2l/Rpusd4/Trmo/Trmt11/2210016F16Rik/Car…
GO:0001558	regulation of cell growth	428	-0.173706	-2.7777	6.32675e-09	1.38072e-07	8.14378e-08	Atp5g1/Dcstamp/Eif4g2/Exosc4/Gdf9/Mgll/Sema5a/Sh3bp4/Sox17/Ucn/Wt1/Cgref1/Il3ra/Mt3/Ppara/Ptprj/Rb1/Sema4b/Slit3/Syt4/Ulk2/Xbp1/Barhl2/Flt4/Limk1/Plxna4/Reg2/Sema6b/Tgfb1/Trip10/Trpv2/Yap1/Adam17/Supv3l1/Adam15/Cryaa/Cxcl16/Fgf13/Map3k13/Rtn4r/Stk11/Actr3/Bmpr2/Commd5/Dact3/Hsd3b7/Ino80/Itsn2/Nr3c1/Ocm/Rb1/Sertad3/Twf2/Megf8/Ppt1/Ptk2b/Rtn4/Slc23a2/Smarca2/Tead1/Tsg101/Adipor1/Bcl11a/Brat1/Flcn/I…
GO:0007409	axonogenesis	470	-0.169692	-2.74213	6.86652e-09	1.49335e-07	8.80808e-08	App/Cdh4/Epha10/Epha4/Ephb1/Fezf1/Foxb1/Gfra3/Itga4/Kif5a/L1cam/Mir124a-2/Apoe/Drd2/Igfals/Myot/Nrn1/Pafah1b1/Pax6/Pou4f2/Pten/Rab21/Shtn1/Trpc5/Vangl2/Dclk1/Foxd1/Mir200a/Ngf/Robo3/Vax2/Aatk/Cacna1f/Cntn5/Cxcl12/D130043K22Rik/Epha6/Lama1/Mbp/Ptprz1/Sema3c/Celsr3/Efna2/Hoxa2/Kif5c/Mapt/Ndel1/Nfasc/Numbl/Pou3f2/Reln/Rtn4rl1/Tnr/Tsku/Adcy1/Dcx/Evx1/Lmx1a/Nlgn3/Skil/Tnn/Aplp1/Cntnap1/Dixdc1/Dpysl5/E…
GO:0071214	cellular response to abiotic stimulus	295	-0.202506	-2.96239	7.11801e-09	1.53744e-07	9.06815e-08	Bax/Cln3/Cryab/Gna11/Gnb5/Rab11b/Rgs9/Trpv4/Xpc/Bbc3/Ddb1/Ercc4/Letm1/Poli/Ptger4/Sox9/Tmem109/Xrcc6/Cul4b/Fmr1/Hras/Hyal2/Mfap4/Myo6/Pkd2l1/Rac1/Serpinb6e/Tnks1bp1/Wnt11/Mir434/N4bp1/Pold1/Rhbdd1/Kdm4d/Mir143/Piezo2/Rdh11/Scx/Eef1d/Hus1/Kcnk4/Mdm2/Mettl3/Mir148b/Mir154/Mir9-3/Polk/Cradd/Pkd2/Tgfb1/Yap1/Arhgdia/Bad/Cav1/Ccnd2/Lig4/Lrrc8c/Slc38a3/Tlk2/Opn1mw/Pik3r1/Stk11/Wrn/Fignl1/Ino80/Net1/Polh…
GO:0104004	cellular response to environmental stimulus	295	-0.202506	-2.96239	7.11801e-09	1.53744e-07	9.06815e-08	Bax/Cln3/Cryab/Gna11/Gnb5/Rab11b/Rgs9/Trpv4/Xpc/Bbc3/Ddb1/Ercc4/Letm1/Poli/Ptger4/Sox9/Tmem109/Xrcc6/Cul4b/Fmr1/Hras/Hyal2/Mfap4/Myo6/Pkd2l1/Rac1/Serpinb6e/Tnks1bp1/Wnt11/Mir434/N4bp1/Pold1/Rhbdd1/Kdm4d/Mir143/Piezo2/Rdh11/Scx/Eef1d/Hus1/Kcnk4/Mdm2/Mettl3/Mir148b/Mir154/Mir9-3/Polk/Cradd/Pkd2/Tgfb1/Yap1/Arhgdia/Bad/Cav1/Ccnd2/Lig4/Lrrc8c/Slc38a3/Tlk2/Opn1mw/Pik3r1/Stk11/Wrn/Fignl1/Ino80/Net1/Polh…
GO:0090068	positive regulation of cell cycle process	253	-0.216142	-3.01589	7.23208e-09	1.55675e-07	9.18203e-08	Adamts1/Anxa1/Camk2b/Cul3/Dbf4/Hoxa13/Il1a/Ncapg2/Ncaph2/Sphk1/Ube2c/Wnt4/Ccnb1/Cenpv/Hspa2/Kcna5/Pbx1/Plcb1/Wiz/Wnt5a/Klhl18/Lef1/Mrgprb1/Racgap1/Spag5/Cdt1/Gpsm2/Rad51c/Slf1/Thoc1/Cdc16/Cdc73/Crnn/Met/Mrgpra9/Orc1/Rhoa/Tert/Cdc25c/Gipc1/Igf1r/Neurog1/Stil/Trp63/Anapc7/Cul4b/E2f7/Kif14/Rab11a/Aurka/Ncapg/Ooep/Chmp3/Lsm11/Mrgpra8/Pcid2/Smarcd3/Cit/Fgf8/Kif3b/Mrgprb5/Stxbp4/Birc5/Cdc14a/Cdc23/Cdc6…
GO:1990845	adaptive thermogenesis	162	-0.263755	-3.14717	7.53892e-09	1.61728e-07	9.53905e-08	Zfp516/Adamts5/Alms1/Nova1/Pparg/Prkab2/Tlr4/Adrb1/Elovl6/Nova2/Tfe3/Ache/Cidea/Hcrt/Per2/Slc25a4/Nr1d1/Bscl2/Elovl3/Ffar4/Fgf21/Lpin1/Map2k6/Plcl2/Pm20d1/Trpv4/Acvr2b/Ebf2/Igf1r/Pgam5/Pth2r/Sorl1/Syk/Arntl/Gadd45g/Il4/Jak2/Oxt/Rheb/Sct/Gpr39/Phox2b/Acot11/Il15/Il18/Prkab1/Rb1/Sirt6/Dhrs7b/Prlr/Trpv2/Adam17/Cav1/Cebpb/Ckb/Abhd6/Lepr/Lgr4/Stk11/Lnpep/Oma1/Rb1/Nr1h2/Adipor1/Flcn/Rb1/Dio2/Dock7/Cpt2…
GO:0016032	viral process	329	-0.194993	-2.89759	7.69566e-09	1.64531e-07	9.70435e-08	Oas1f/Oasl2/Rab29/Smpd1/Tarbp2/Tmem41b/Trim30c/Zc3hav1/Atg12/Banf1/Cnot7/Itgb3/Lamp3/Ltf/Pcbp1/Rrp1b/Stom/Tmprss11a/Triml2/Eif3f/Vta1/Ifi204/Lef1/Lrrc15/Snf8/Nr5a2/Siglec1/Trim26/Trim27/Uvrag/Bax/Ch25h/Chd1/Itgav/Lrsam1/Pcx/Pikfyve/Rab5a/Sp1/Trim8/Ceacam2/Chmp4c/Ddb1/Mir24-2/Znfx1/Atg16l1/Chmp1a/Cts8/Eif3g/Fmr1/Hyal2/Oas1g/Ube2i/Usp6nl/Vps16/Atg7/Bcl2/N4bp1/Nlrx1/AU040320/Ccl5/Eif2d/Eps15/Mdfic/S…
GO:0006099	tricarboxylic acid cycle	33	-0.544487	-3.44982	8.32216e-09	1.76134e-07	1.03887e-07	Dlst/Suclg1/Ireb2/Aco1/Pdha1/Sdhb/Fh1/Idh3b/Mdh1/Ogdh/Cs/Mdh2/Aco2/Idh3a/Pdhb/Sdha/Sdhd/Idh2/Idh3g
GO:0071824	protein-DNA complex subunit organization	150	-0.281749	-3.28728	8.29609e-09	1.76134e-07	1.03887e-07	Nap1l3/Smarcd3/Cenpt/Myc/Polr1e/Supt16/Cenpa/Chrac1/Hmgb1/Rnf8/Znhit1/Dr1/H1f0/Mcm3ap/Psmc6/Cenpk/Chaf1a/Shprh/Smarcb1/Spty2d1/Cenpn/Dnajc9/Rad52/Taf6/Rsf1/Senp6/Sart3/Smarca2/Hells/Nasp/Taf3/Smarca5/Smarce1/Trp53/Arid2/Brf1/Trappc12/Gtf2h5/Taf10/Tspyl2/Cenpe/Taf1/Tbp/Brd2/Bdp1/Hp1bp3/Terf1/Cebpg/Gtf2a2/Kat6a/Tspyl5/Asf1a/Asf1b/Kat6b/Mcm2/Cenpc1/Taf1b/Dicer1/Creb1/Supt6/Psme4/Tspyl4/Gtf2b/Smarca4…
GO:0019827	stem cell population maintenance	162	-0.263171	-3.14021	8.27893e-09	1.76134e-07	1.03887e-07	Tal1/Cdc73/Esrrb/Klf4/Nr2e1/Sall4/Trim8/Fancd2/Kat2a/Sav1/Smc3/Sox9/Tcf7l1/Trp63/Foxo3/Ski/Cnot2/Erdr1/Med28/Pramel7/Sct/Wdr62/Eif4enif1/Gsdma3/Lsm1/Med17/Zfp36l2/Gata2/Myc/Zfp322a/Mapk8/Mettl3/Mmp24/Kdm4c/Smo/Stag2/Tead3/Yap1/Lig4/Cul4a/Tcf7l2/Fancc/Paf1/Stat3/Tead1/Dis3l2/Nfya/Tcf15/Ddx6/Hmga2/Hook3/Nanos2/Setd1a/Taf5l/Med24/Bmp7/Rest/Apc/Mtf2/Ncoa3/Rtf1/Zhx2/Aspm/Zfp706/Wdr43/Mcph1/Med15/Kat6a…
GO:0120161	regulation of cold-induced thermogenesis	144	-0.280196	-3.25118	8.3971e-09	1.77125e-07	1.04472e-07	Zfp516/Adamts5/Alms1/Nova1/Prkab2/Tlr4/Adrb1/Elovl6/Nova2/Tfe3/Ache/Cidea/Hcrt/Per2/Nr1d1/Bscl2/Elovl3/Ffar4/Fgf21/Lpin1/Map2k6/Plcl2/Acvr2b/Ebf2/Igf1r/Pgam5/Pth2r/Syk/Arntl/Gadd45g/Il4/Jak2/Oxt/Rheb/Phox2b/Acot11/Il15/Il18/Prkab1/Rb1/Sirt6/Dhrs7b/Prlr/Trpv2/Adam17/Cav1/Cebpb/Abhd6/Lepr/Lgr4/Stk11/Lnpep/Oma1/Rb1/Nr1h2/Adipor1/Flcn/Rb1/Dio2/Dock7/Cpt2/Ip6k1/Stat6/Tle3/Il4ra/Notch1/Ucp2/Adipor2/Apc…
GO:0034502	protein localization to chromosome	88	-0.353026	-3.3801	9.05423e-09	1.9035e-07	1.12272e-07	Rpa1/Ruvbl2/Aurkb/Cdca5/Ctcf/Daxx/Iffo1/Pih1d1/Stag3/Dkc1/Spdl1/Hdac8/Msh2/Bub1b/Lrwd1/Spidr/Atr/Parp3/Pot1b/Wapl/Cenpq/Acd/Cdt1/H3f3a/Slf1/Spo11/Tert/Gnl3l/Kntc1/Tcp1/Ttk/Wrap53/Cct4/Mcm9/Tpp1/Plk1/Rpa2/Cct5/Cenpa/Rb1/Terf2/Mtbp/Rb1/Cct8/Tinf2/Cct7/Esco2/Rb1/Cct3/Lemd2/Ndc80/Pphln1/Rcc2/Trappc12/Xrcc4/Cdk1/Ik/Pml/Terf1/Rad21/Zwilch/Cct2/Chmp7/Pot1a/Mau2/Jarid2/Brca2/Ezh2/Setd2/Vcp/Zw10/Nipbl/Pin…
GO:0065004	protein-DNA complex assembly	114	-0.311674	-3.34714	9.39914e-09	1.96945e-07	1.16162e-07	Set/Smyd3/Taf12/Hnf1b/Nap1l2/Padi4/H3f3b/Taf7l/Anp32b/Atf7ip/Daxx/Dlgap5/Taf6l/Cenpo/Chaf1b/Gtf2f2/Brf2/Cenpv/Mcmdc2/Tspyl1/Cdc45/Taf7/Cdt1/H3f3a/Naa60/Oip5/Rad51c/Cenpi/Nap1l5/Sox9/Grwd1/Kntc1/Baz1a/Itgb3bp/Nap1l3/Cenpt/Polr1e/Cenpa/Chrac1/Hmgb1/Dr1/H1f0/Psmc6/Cenpk/Chaf1a/Shprh/Spty2d1/Cenpn/Dnajc9/Rad52/Taf6/Rsf1/Senp6/Sart3/Smarca2/Hells/Nasp/Taf3/Smarca5/Trp53/Brf1/Trappc12/Gtf2h5/Taf10/Tspy…
GO:0018210	peptidyl-threonine modification	123	-0.307937	-3.38978	9.8113e-09	2.049e-07	1.20854e-07	Cit/Hipk2/Plk1/Mapk8/Prkdc/Acvr1/Lrrk2/Tbk1/Tgfb1/Camk2a/Irgm1/Lmtk2/Ppp1r15a/Vrk1/Dyrk1b/Mapk1/Stk11/Tgfbr2/Atf2/Hk1/Ppp2r5d/Hipk1/Chek1/Prkd2/S1pr2/Ulk1/Cab39/Camk2d/Cdk1/Gsk3b/Spry2/Axin1/Bmp7/Cdc42bpa/Eif4g1/Prkag2/Cdc42bpb/Eogt/Map3k12/Pkn1/Rock1/Ube2k/Csnk2a2/Dyrk1a/Prkcd/Phip/Oxsr1/Nlk/Rock2/Rptor/Akt3/Cdk10/Akt1/Sirt2/Csnk2a1/Prkaca/Prkca/Inpp5k/Cdk5/Map3k7/Clk1/Gsk3a/Mtor/Wnk1/Tnks/Stk39…
GO:0016241	regulation of macroautophagy	109	-0.320091	-3.37674	9.91651e-09	2.06414e-07	1.21747e-07	Sec22b/Sesn3/Slc25a4/Snx18/Cln3/Lrsam1/Optn/Bnip3/Igtp/Rufy4/Tecpr1/Trim13/Usp36/Il4/Pip4k2a/Ehmt2/Gnai3/Pik3c3/Scfd1/Sptlc1/Tsc1/Atg2a/Pim2/Ralb/Vdac1/Wipi1/Hdac6/Rnf41/Wdr45/Atg5/Lrrk2/Tbk1/Ubqln1/Irgm1/Sptlc2/Npc1/Atp13a2/Gpsm1/Hspb8/Pik3r4/Tmem39a/Trim13/Mapk3/Qsox1/Rab12/Snx30/Trp53/Ulk1/Poldip2/Rnf31/Sirt1/Hif1a/Fez2/Fyco1/Htt/Pip4k2b/Smcr8/Rab3gap2/Supt5/Sesn1/Rubcn/Clec16a/Prkaa2/Nrbp2/Sl…
GO:0018209	peptidyl-serine modification	340	-0.192132	-2.88199	1.00339e-08	2.08171e-07	1.22784e-07	Lats1/Map3k10/Nek6/Paqr3/Prkcg/Prss34/Ramp3/Slc1a1/Spock3/Src/Wnt3a/Wnt5a/Agt/Atr/Cnksr3/Fnip2/Ifna16/Mad2l2/Mapk12/Mlxipl/Pkn3/Prkcz/Vrk2/Ntmt1/H3f3a/Poglut1/Ttbk2/Bax/Dclk3/Eif2ak3/Gcg/Ifnz/Ikbkb/Inpp5f/Met/Pikfyve/Plcl2/Ppm1f/Sbk1/Ttbk1/Clspn/Dgkq/Galnt2/Ifna1/Ifna13/Igtp/Mapk7/Ntrk3/Prkci/Prkcq/Rps6kb2/Sh2d3c/Vrk3/Camk1/Mapkapk3/Mark3/Rps6ka5/Syk/Tnks1bp1/Ttk/Aurka/Bcl2/Caprin2/Dclk2/Gpd1l/In…
GO:0055010	ventricular cardiac muscle tissue morphogenesis	54	-0.445341	-3.50017	1.06953e-08	2.21164e-07	1.30447e-07	Notch1/Tnni3/Heg1/Tpm1/Hey1/Ednra/Tgfbr3/Bmp10/Ptcd2/Ube4b/Med1/Eng/Myl3/Myl2/Pkp2/Hey2/Tnni1/Dsp/Tnnc1/Myh7/Myh6/Ryr2/Mybpc3
GO:0030522	intracellular receptor signaling pathway	205	-0.238705	-3.043	1.11569e-08	2.29956e-07	1.35633e-07	Gphb5/Lats1/Pparg/Rnf14/Src/Thrb/Tlr4/Zbtb7a/Alox15/Cyp26a1/Mn1/Peg13/Rnf6/Slc15a2/Taf7/Cyp2j6/Pim1/Fam120b/Peli3/Ptges3/Rhoa/Rnf125/Rora/Safb/Zfp366/Clpb/Igtp/Trp63/Heyl/Lacc1/Nkx3-1/Plin5/Rarg/Rxra/Ufm1/Arntl/Cnot2/Cyp26b1/Ddrgk1/Jak2/Nlrx1/Rara/Slc46a2/Cry1/Rora/Wbp2/Ddx58/Fkbp4/Isl1/Ctbp2/Hdac1/Tbx1/Yap1/Irgm1/Rarb/Nr3c1/Park7/Brca1/Mavs/Nfkbia/Nr1h2/Nr2c1/Ptgis/Stat3/Igf1/Rela/Cry2/Ddx60/Hmg…
GO:0016052	carbohydrate catabolic process	133	-0.290892	-3.32218	1.1206e-08	2.30217e-07	1.35787e-07	Hk1/Stat3/Igf1/Nudt5/Foxk1/Trp53/Hdac4/Eif6/Galk1/Rb1cc1/Hif1a/Pgam2/Naga/Prkag2/Tpi1/Jmjd8/Pfkl/Arl2/Ctbs/Ldha/Ppp1r3d/Prkag3/Pgk1/Sord/Ep300/Foxk2/Galt/Ppp1ca/Aldoart2/Lrp5/Git1/Prkaa1/Slc4a4/Pygl/Pfkp/Aldoa/Mpi/Entpd5/Pygb/Ogdh/Prkaa2/Idnk/Ppp1r3c/Gapdh/Pfkm/Eno3/Ppargc1a/Gpi1/Gm10358/Insr/Eno1b/Pkm/Ncor1/Ogt/Agl/Pygm
GO:2000779	regulation of double-strand break repair	90	-0.347334	-3.37709	1.12962e-08	2.31315e-07	1.36434e-07	Morf4l2/Nudt16l1/Tex15/Twist1/Mgmt/Ppp4c/Rad51/Vps72/Dtx3l/Ruvbl2/Zcwpw1/Dek/Fancb/Parpbp/Aunip/Usp51/Mrgbp/Khdc3/Polq/Recql5/Spire2/Spidr/Mad2l2/Parp3/Pot1b/Pnkp/Meaf6/Slf1/Mbtd1/Dmap1/Fmn2/Timeless/Zfp365/Wrap53/Ooep/Kdm4d/Ogg1/Rpa2/Trp53bp1/Otub2/Prkdc/Rbbp8/Rtel1/Sirt6/Actr2/Epc2/Otub1/Parp9/Yeats4/Actl6a/Fignl1/Helb/Kat5/Rad51ap1/Smchd1/Mms19/Rmi2/Chek1/Hmga2/Morf4l1/Ppp4r2/Arid2/Setmar/Ercc…
GO:2001252	positive regulation of chromosome organization	92	-0.340672	-3.33278	1.16411e-08	2.37094e-07	1.39843e-07	Cct5/Mad1l1/Rtel1/Sirt6/Uchl5/Ino80d/Lig4/Smc4/Ino80c/Mapk1/Nek7/Terf2/Actl6a/Ino80/Rad50/Cct8/Cct7/Hnrnpd/Mapk3/Mcrs1/Cct3/Mphosph8/Pphln1/Ercc1/Parn/Atm/Ssbp1/Pml/Trim28/Rad21/Cct2/Pot1a/Nfrkb/Dnmt1/Setdb1/Morc2a/Hnrnpa2b1/Yy1/Hmbox1/Dhx36/Sfpq/Smc2/Map3k4/Atrx/Smc5/Sin3a/Map2k7/Ncapd2/Tnks2/Tpr/Numa1/Cdk2/Tnks/Atf7ip
GO:0042594	response to starvation	170	-0.257861	-3.10774	1.16536e-08	2.37094e-07	1.39843e-07	Prkd1/Suv39h1/Tbl2/Atg14/Bhlha15/Brsk1/Fbxo22/Gabarapl1/Pck1/Rragd/Rrp8/Slc39a5/Tfeb/Xpr1/Stk24/Stk26/Wnt4/Dsc2/Mios/Nprl3/Sesn2/Cadps2/Hcrt/Ifi204/Map1lc3a/Sesn3/Inhbb/Myh13/Eif2ak3/Rragb/Mfsd2a/Sik2/Foxo3/Galp/Map1lc3b/Wdr24/Wdr59/Atg7/Bcl2/Kptn/Seh1l/Ehmt2/Eif4ebp1/Lars/Pik3c3/Itfg2/Mtmr3/Ralb/Wdr45b/Wipi1/Mapk8/Ppara/Ulk2/Wdr45/Xbp1/Atg5/Foxa3/Lrrk2/Slc38a3/Eif2b1/Jmy/Mapk1/Pck2/Tcf7l2/Wrn/My…
GO:0051651	maintenance of location in cell	203	-0.237536	-3.0149	1.26431e-08	2.56398e-07	1.51229e-07	Rer1/Scin/Tbccd1/Arl2bp/Fkbp1a/Itgb3/Npsr1/Ptpn6/Supt7l/Ccr5/Cxcr3/F2rl3/Fthl17f/Jph3/Kdelr2/Slc30a7/Bard1/Gpsm2/Lyn/Uvrag/Bax/Glp1r/Hap1/Insig1/Itgav/Kdelr1/Pln/Slc30a4/Slc30a8/Ubash3b/Bbc3/Cyba/Letm1/Mettl21c/Pfn4/Atp2a1/Calm2/Ccdc88a/Sorl1/P2rx7/Thy1/Trpc1/Gpr39/Htr2a/Sp100/Gaa/Grik5/Gstm7/Sun2/Ftmt/Atg5/Pkd2/Sun1/Tgfb1/Cav1/Dbi/Fthl17b/Hk2/Os9/Psen1/Sri/Morc3/Park7/Rangap1/Twf2/Hk1/Myo5a/Ptk2…
GO:0006888	endoplasmic reticulum to Golgi vesicle-mediated transport	115	-0.311984	-3.34964	1.28139e-08	2.5903e-07	1.52781e-07	Tmed2/Use1/Cul3/Lman2l/Ticam2/Tmed11/Ank1/Lman1l/Tmed5/Kdelr2/Lman2/Pgap1/Sec22a/Sec22b/Copb1/Klhl12/Pdcd6/Copb2/Insig1/Kdelr1/Mppe1/Whamm/Ergic2/Hyou1/Mia3/Sec31b/Yipf4/Arcn1/Ergic3/Sorl1/Sec23a/Cope/Scfd1/Sec22c/Copa/Creb3l2/Sec16a/Trappc4/Lrrk2/Ergic1/Ykt6/Arf1/Rab1a/Rint1/Sec24a/Tfg/Trappc6a/Golga2/Preb/Sec24d/Trappc8/Sec24b/Tbc1d20/Bcap29/Sec23b/Trappc12/Uso1/Spast/Stx17/Trappc3/Copg2/Kdelr3…
GO:1903320	regulation of protein modification by small protein conjugation or removal	228	-0.228868	-3.0699	1.31261e-08	2.64493e-07	1.56003e-07	Rnf180/Ubxn1/Zc3h12a/Ahrr/Caml/Ndfip1/Ndfip2/Rpl37rt/Smad7/Svbp/Trib1/Daxx/Fancm/Rassf1/Trib3/Trim21/Cdk5rap3/Dcun1d1/Derl1/Nmi/Prmt3/Rchy1/Arrb1/Cul3/Fam107a/Hdac8/Hsp90aa1/Prickle1/Ripk2/Rpl11/Rwdd3/Sphk1/Tank/Adgrb1/Bub1b/Fanci/Hmg20b/Prkcg/Ctr9/Fgfr3/Mad2l2/Spopl/Ube2s/Klhl40/Per2/Psen2/Rpl5/Sae1/Ubxn2a/Mul1/Pdcd6/Siah2/Amer1/Dcun1d5/Nlrc3/Nxn/Peli3/Spsb4/Gclc/Prr7/Tnip1/Tollip/Chfr/Gnl3l/Hda…
GO:0003279	cardiac septum development	119	-0.314674	-3.39185	1.34909e-08	2.7017e-07	1.59352e-07	Matr3/Rara/Cntrl/Luzp1/Smad6/Sox11/Fgf8/Fgfr2/Fuz/Isl1/Mdm2/Slit3/Sufu/Xirp2/Zfpm1/Acvr1/Pcsk5/Smo/Tbx1/Rarb/Tbx2/Nphp3/Tgfbr2/Zfpm2/Bmpr2/Fgfrl1/Ltbp1/Parva/Jag1/Lrp6/Myh10/Smad4/Tbx5/Trp53/Chd7/Nkx2-5/Ift88/Bmp7/Nrp2/Gata4/Notch1/Ank2/Heg1/Nos3/Ap2b1/Dctn5/Hey1/Dvl3/Hectd1/Tgfbr3/Dhrs3/Ndst1/Notch2/Pax8/Smarca4/Trip11/Cxcr4/Egln1/Sox4/Dnm2/Mdm4/Aplnr/Eng/Cited2/Tbx20/Plxnd1/Hey2/Adamts6/Gata6
GO:0042752	regulation of circadian rhythm	128	-0.292794	-3.30434	1.34935e-08	2.7017e-07	1.59352e-07	Nkx2-1/Nr2f6/Pparg/Prkcg/Adrb1/Maged1/Per2/Chrnb2/Nr1d1/Opn4/Pmch/Siah2/Sox14/Fbxl17/Rora/Rorc/Spsb4/Ddb1/Drd4/Nr1d2/Ptger4/Rbm4/Timeless/Uts2/Cort/Nps/Rbm4/Zfhx3/Adora1/Arntl/Atg7/Bhlhe40/Ghrh/Mtnr1b/Cry1/Rora/Per3/Mapk8/Ppara/Prkdc/Fbxl3/Arntl2/Lepr/Noct/Fbxl12/Pspc1/Cipc/Crtc1/Hnrnpd/Cry2/Trp53/Cdk1/Gsk3b/Kdm5c/Mapk9/Fbxw7/Adora2a/Fbxl6/Pml/Tardbp/Fbxw11/Kdm5b/Usp2/Ccar2/Uts2r/Hdac3/Csnk1e/Per…
GO:0002027	regulation of heart rate	109	-0.316586	-3.33976	1.35381e-08	2.70205e-07	1.59373e-07	Jup/Trpm4/Dsg2/Ank2/Tpm1/Cacna2d1/Cav3/Kcne1/Akap9/Ednra/Snta1/Kcnj5/Kcne4/Ctnna3/Scn5a/Rbfox2/Mdm4/Popdc2/Cacnb2/Slc8a1/Epas1/Cacna1g/Tmem161b/Bves/Kcnq1/Pkp2/Hey2/Casq2/Dsp/Dmd/Tnni3k/Myh7/Myh6/Cacna1c/Ryr2/Mybpc3
GO:0046390	ribose phosphate biosynthetic process	155	-0.267697	-3.15201	1.37975e-08	2.74515e-07	1.61914e-07	Paics/Pnp/Ppat/Sphk2/Acss1/Atp5d/G6pdx/Atp5j2/Dlat/Gmpr/Mthfd1/Acot7/Ak3/Atp5b/Il4/Impdh1/Nme6/Pdhx/Adss/Aldoart1/Atp5e/G6pd2/Ppcdc/Atp5g1/Atp5h/Myc/Nme3/Npr1/Adcy9/Adk/Mpc2/Ppara/Prps2/Prpsap2/Ampd3/Tgfb1/Acly/Dcakd/Dguok/Impdh2/Mpc1/Ampd2/Mlycd/Ndufc2/Ppcs/COX2/Stat3/Ctps2/Dip2a/Flcn/Pank4/Umps/Dld/Map2k1/Papss1/Nme2/Upp1/Nme4/Pank3/Prpsap1/Ctps/Nppb/Pdk1/Npr2/Gart/Gmps/Adcy4/Pdk2/Pdk4/Ak4/Slc2…
GO:0022900	electron transport chain	90	-0.345014	-3.35453	1.40555e-08	2.78767e-07	1.64423e-07	Dguok/Ndufs8/Cox4i1/Cox5a/Ndufc2/Sdhaf2/Mybbp1a/Park7/COX2/Cyct/Dld/Ndufs3/Cdk1/Ndufb8/Iscu/Dnajc15/Ndufs1/Ndufs6/Sod2/Uqcrq/Etfdh/ND3/Ndufv2/Plec/Por/Ndufs7/Slc25a13/Uqcrh/Pum2/Sdhb/Cox6a1/Etfa/Ndufa12/Cox4i2/Ndufv1/Cox6a2/Coq9/Ndufs2/Uqcrc1/Ndufa10/Ppargc1a/Cyc1/Uqcr10/Cox5b/Sdha/Sdhd/Ndufv3
GO:0018023	peptidyl-lysine trimethylation	49	-0.462837	-3.52063	1.42173e-08	2.81093e-07	1.65794e-07	Pih1d1/Suv39h1/Suv39h2/Lmna/Nfyb/Ctr9/Setd4/Bend3/Kdm4b/Wdr61/Mettl21c/Smyd5/Vcpkmt/Kdm4d/Setd1b/Pwp1/Arid4a/Kdm4c/Smarcb1/Zfp110/Setd3/Nfya/Mecp2/Sirt1/Setd1a/Arid4b/Kdm4a/Rtf1/Tet3/Kmt2b/Zfp335/Zfp369/Setdb1/Setd5/Tet2/Setd2/Iws1/Ncoa6/Brd4/Wdr82/Atrx/Nfyc/Kmt2d/Kmt2e/Kmt2a/Ogt
GO:0010965	regulation of mitotic sister chromatid separation	62	-0.415155	-3.48512	1.43955e-08	2.83727e-07	1.67348e-07	Gen1/Nsmce2/Tex14/Aurkb/Prap1/Bub1/Mad2l1bp/Anapc15/Khdc3/Spdl1/Zwint/Cul3/Pttg1/Ube2c/Bub1b/Ccnb1/Nek6/Klhl22/Cdt1/Psmg2/Cdc16/Anapc7/Kntc1/Ttk/Cdc26/Pcid2/Cit/Plk1/Birc5/Cdc23/Cdc6/Mad1l1/Rb1/Tacc3/Mad2l1/Anapc11/Rb1/Lcmt1/Xrcc3/Rb1/Cdk5rap2/Cep192/Ndc80/Anapc15-ps/Atm/Cenpe/Trip13/Ik/Apc/Anapc4/Rad21/Zwilch/Dync1li1/Zfp207/Anapc1/Hecw2/Riok2/Zw10/Cdc27/Bub3/Tpr/Anapc5
GO:0008654	phospholipid biosynthetic process	209	-0.234188	-3.00853	1.48056e-08	2.909e-07	1.71579e-07	Idh1/Nr1h4/Pemt/Ptpmt1/Socs3/Agpat5/Pi4k2b/Pigm/Socs5/Tmem38b/Ip6k3/Itpkc/Pip5kl1/Scp2/Agpat2/Atg14/Pigs/Pigyl/Pisd/Agpat4/Fam126b/Inpp1/Pi4kb/Pla2g5/Socs6/Cdipt/Idi1/Pigf/Pigk/Pigv/Plscr3/Ttc7/Alox15/Gpat2/Mboat7/Mvd/Socs4/Pdgfa/Pgap1/Pigb/Rab38/Tamm41/Uvrag/Bscl2/Cln3/Impa1/Lpin1/Mppe1/Pcx/Pmvk/Sphk2/Cept1/Crls1/Dgkq/Lpcat2/Pip5k1a/Ptdss2/Samd8/Apoa2/Dgkh/Isyna1/Mvk/Pik3cb/Chka/Dpm3/Itpka/Lpcat…
GO:0071496	cellular response to external stimulus	277	-0.208246	-2.97993	1.50232e-08	2.94259e-07	1.7356e-07	Mfsd2a/Nr4a2/Ptger4/Sik2/Sox9/Cd68/Foxo3/Map1lc3b/Rac1/Rxra/Wdr24/Wdr59/Wnt11/Atg7/Bcl2/Kif26a/Kptn/P2rx7/Seh1l/Ehmt2/Lars/Mir143/Piezo2/Pik3c3/Scx/Tsc1/Itfg2/Mtmr3/Ralb/Wdr45b/Wipi1/Kcnk4/Mapk8/Mir148b/Mir154/Ppara/Prkab1/Wdr45/Xbp1/Atg5/Cradd/Foxa3/Lrrk2/Arhgdia/Cav1/Dctpp1/Slc38a3/Vcam1/Itga6/Jmy/Mapk1/Tcf7l2/Wrn/Mybbp1a/Pik3r4/Atf2/Flcn/Mapk3/Pick1/Scd4/Atg4b/Fes/Szt2/Trp53/Ulk1/Nfe2l2/Sirt1/…
GO:0032388	positive regulation of intracellular transport	182	-0.248889	-3.08154	1.54197e-08	3.0109e-07	1.77589e-07	Ipo5/Plk3/Prr5l/Tcaf3/Pgap1/Rasl2-9/Spag5/Oaz2/Tnfrsf1a/Edem2/Mtmr2/Zdhhc2/Bbc3/Cpsf6/Dmap1/Map2/Prkcq/Camk1/Capn10/Ergic3/Hras/Hyal2/Sorl1/Xpo4/Arpc2/Jak2/Cep290/Cib1/Gli3/Ldlrap1/Rapgef3/Zpr1/Emd/Ezr/Kif3a/Mdm2/Xbp1/Pcnt/Smo/Tgfb1/Ehd2/Zfand1/Arf1/Mapk1/Pik3r1/Psen1/Stk11/Tcf7l2/Uaca/Actr3/Borcs5/Mff/Brca1/Mavs/Nrde2/Mecp2/Rufy3/Tbc1d20/Vps11/Asph/Tek/Cdk1/Pdcd10/Pik3r2/Slc51b/Akt2/Gsk3b/Kif5b/…
GO:0071900	regulation of protein serine/threonine kinase activity	333	-0.18902	-2.83518	1.59297e-08	3.10088e-07	1.82897e-07	Lats1/Ltf/Map3k10/Paqr3/Pparg/Ptpn6/Rgs14/Sesn2/Sos1/Src/Tlr4/Wnt5a/Adam9/Agt/Fzd5/Il1rn/Maged1/Psrc1/Spry1/Trp73/Cnppd1/Pdgfa/Pim1/Pkib/Prkar1a/Slc8a3/Lyn/Tirap/Uvrag/Dusp16/Fcer1a/Fgd4/Hmgcr/Map2k6/Men1/Pmp22/Rhoa/Traf2/Cdkn2b/Drd4/Dusp10/Hhex/Igtp/Mapk7/Ntrk3/Parp16/Prkar2a/Ptpn1/Stil/Taok3/Camk1/Ccne2/Cd300a/Fgf18/Hras/Hyal2/Pdgfd/Pik3cb/Sh2b3/Sorl1/Syk/Traf6/Ccnjl/Dusp19/P2rx7/Thy1/Cdk5rap1/…
GO:0003299	muscle hypertrophy in response to stress	27	-0.594322	-3.45181	1.68317e-08	3.24641e-07	1.9148e-07	Mlip/Smad3/Gata4/Kdm4a/Nppb/Trpc3/Bmp10/Camta2/Ezh2/Mef2c/Ppp3ca/Mir208b/Tcap/Atp2a2/Hey2/Gata6/Myh7/Myh6
GO:0014887	cardiac muscle adaptation	27	-0.594322	-3.45181	1.68317e-08	3.24641e-07	1.9148e-07	Mlip/Smad3/Gata4/Kdm4a/Nppb/Trpc3/Bmp10/Camta2/Ezh2/Mef2c/Ppp3ca/Mir208b/Tcap/Atp2a2/Hey2/Gata6/Myh7/Myh6
GO:0014898	cardiac muscle hypertrophy in response to stress	27	-0.594322	-3.45181	1.68317e-08	3.24641e-07	1.9148e-07	Mlip/Smad3/Gata4/Kdm4a/Nppb/Trpc3/Bmp10/Camta2/Ezh2/Mef2c/Ppp3ca/Mir208b/Tcap/Atp2a2/Hey2/Gata6/Myh7/Myh6
GO:0090150	establishment of protein localization to membrane	238	-0.22355	-3.04185	1.72414e-08	3.31529e-07	1.95543e-07	Sgtb/Slc12a1/Tcaf1/Tram1/Umod/Vamp4/Zdhhc19/Akap5/Cacnb3/Emc2/Folr1/Krt18/Pak1/Rab26/Stx1b/Stx3/Caml/Myo5b/Sec61b/Syne3/Zdhhc22/Cdk5r1/Dusp21/Get4/Itgam/Amn/Bid/Emc3/Golph3/Grin3b/Pex26/Pex3/Rab8b/Arl6/Chmp4b/Golga7/Hsp90aa1/Itgb1bp1/Rab3gap1/Zdhhc11/Zfand2b/Csk/Nacad/Nsf/Rtp1/Slc1a1/Stom/Sys1/Zdhhc6/Pard3/Rabgef1/Snap47/Tcaf3/Blzf1/Pex16/Rab3ip/Vps37d/Sec62/Vps37a/Bax/Cln3/Colq/Dusp18/Emc10/Glp1…
GO:0002064	epithelial cell development	226	-0.227746	-3.03661	1.73189e-08	3.32008e-07	1.95825e-07	Hapln2/Ihh/Prdm1/Sox3/Sox8/Tnf/Abcb1b/F2rl1/Kdf1/Onecut2/Rap2c/Tfap2a/Hpse/Hrh2/Hydin/Spint2/Tigar/Cdsn/Foxa1/Nup210l/Pde2a/Pof1b/Sipa1l3/Sox18/Bfsp2/Epha2/F11r/Hoxa13/Il1a/Yipf6/Cldn5/Crygb/Frs2/Mir203/Myd88/Ntrk1/Plcb1/Rab13/Src/Wnt5a/Adrm1/Agt/Fem1b/Fgfr3/Pard3/Rap1a/Shroom3/Stc1/Col18a1/Mir205/Bfsp1/Cgn/Tnfrsf1a/Ikbkb/Map7/Met/Scrib/Onecut1/Ppp1r16b/S1pr3/Sox9/Trp63/Bcl11b/Rac1/Rarg/Arntl/Epb…
GO:0016331	morphogenesis of embryonic epithelium	177	-0.247485	-3.06334	1.74862e-08	3.34198e-07	1.97117e-07	Ret/Sulf1/Tgfb2/Casp8/Cluap1/Folr1/Hnf1b/Irx2/Sox8/Stk4/Tgif1/Fzd3/Kdf1/Mthfd1l/Pdx1/Tfap2a/Wnt9b/Aldh1a1/Ift57/Lhx2/Nog/Spint2/Wnt2/Grem1/Hes5/Osr1/Pax3/Sdc4/Shh/Tmed2/Wnt6/Grsf1/Llgl2/Prickle1/Rab23/Wnt4/Abl2/Mthfr/Ovol2/Tbx18/Wnt5a/Apaf1/Gli2/Ift122/Ptk7/Shroom3/Gdf7/Grhl3/Jag2/Lias/Ift52/Sall4/Scrib/Tctn1/Hhex/Kat2a/Kdm6a/Sox9/Stil/Trp63/Hs2st1/Mthfd1/Prkacb/Rarg/Ski/Traf6/Coq7/Enah/Epb41l5/R…
GO:0000077	DNA damage checkpoint signaling	98	-0.334659	-3.43096	1.88338e-08	3.58866e-07	2.11667e-07	Donson/Ier3/Rad9b/Rhno1/Prap1/Thoc5/D7Ertd443e/Etaa1/Brsk1/Cdk5rap3/Chek2/Mre11a/Pidd1/Syf2/Msh2/Rnaseh2b/Stk33/Atr/Fem1b/Foxn3/Thoc1/Ticrr/Eme2/Fbxo31/Rad17/Xpc/Clspn/Fancd2/Taok3/Casp2/Cry1/Trim39/Hus1/Plk1/Rpa2/Trp53bp1/Mdm2/Prkdc/Tiprl/Cradd/Fzr1/Cul4a/Ppp2r5c/Rint1/E2f1/Atf2/Brca1/Gigyf2/Topbp1/Chek1/Hmga2/Sde2/Trp53/Wdr76/Taok1/Cdk1/Ints7/Atm/Dtl/Ercc6/Mapk14/Muc1/Pml/Mbd4/Ccar2/Eif2ak4/Rad…
GO:0032535	regulation of cellular component size	370	-0.184496	-2.82184	1.9001e-08	3.60962e-07	2.12903e-07	Kank4/Lmod2/Mgll/Rapgef3/Sema5a/Ucn/Add3/Cdc42ep3/Ezr/Icam1/Mt3/Sema4b/Ulk2/Wnt7b/Arpc3/Barhl2/Limk1/Pex11a/Plxna4/Rasa1/Sema6b/Trpv2/Plekhg2/Ppp1r15a/Ssh3/Clcn3/Fgf13/Map3k13/Rtn4r/Actr3/Atp13a2/Atp7a/Bmpr2/Ocm/Pex11g/Sh3bp1/Twf2/Wdr1/Inf2/Megf8/Ptk2b/Rtn4/Swap70/Arfgef1/Arpc4/Bcl11a/Map1b/Sema3b/Cdkl3/Cyfip2/Mphosph8/Ptprs/Rgma/Rufy3/Ulk1/Ap2m1/Dbnl/Gba2/Ifrd1/Plxna3/Sema7a/Shank3/Arpc5/Clasp2/…
GO:0051053	negative regulation of DNA metabolic process	130	-0.285849	-3.21638	1.93766e-08	3.66991e-07	2.16459e-07	Polq/Recql5/Dcp2/Dffa/Kcnk2/Msh2/Pif1/Dnajc2/Pparg/Src/Atr/Mad2l2/Parp3/Pot1b/Wapl/Ankle1/Hcrt/Ten1/Acd/Cdt1/Thoc1/Gmnn/Men1/Rad17/Zranb3/Ercc4/Msh6/Timeless/Gnl3l/Lig3/Atg7/Ogg1/Msh3/Nmnat1/Trp53bp1/Xrcc1/Zfp595/Otub2/Rtel1/Gtpbp4/H1f0/Otub1/Pam16/Smg6/Zfp738/Terf2/Bmpr2/Helb/Rad50/Smchd1/Tinf2/Flcn/Mcrs1/Rmi2/Chek1/Hmga2/Trp53/Xrcc4/Zfp729a/Ercc1/Nat10/Smarcal1/Tspyl2/Atm/Ttf1/Ercc6/Ctc1/Dach1/…
GO:0001837	epithelial to mesenchymal transition	145	-0.277099	-3.19709	1.9849e-08	3.74813e-07	2.21072e-07	Il17rd/Msx2/Ppp3r1/Smad7/Edn1/Fam83d/Nog/Rbpj/Tbx3/Tiam1/Wnt2/Dag1/Foxa1/Grem1/Glipr2/Snai2/Nkx2-1/Ovol2/Sdcbp/Wnt5a/Ell3/Erg/Loxl3/Mad2l2/Phldb1/Spry1/Lef1/Snai1/Klhl12/Pdcd6/Spred1/Tcof1/Nfatc1/Foxc1/Pdcd4/Sox9/Heyl/Wnt11/Akna/Epb41l5/Bambi/Fgf8/Fgfr2/Gcnt2/Notch4/Wnt16/Fuz/Isl1/Tgfb1i1/Acvr1/Ager/Hnrnpab/Smad2/Tgfb1/Tmem100/Trip10/Zfp703/Cul7/Adam15/Dlg5/Sdhaf2/Tcf7l2/Tgfbr2/Dact3/Rtn4/Tgfbr3l…
GO:0007098	centrosome cycle	118	-0.30097	-3.24976	2.02568e-08	3.81372e-07	2.24941e-07	Pard6a/Sac3d1/Tmem67/Kifc1/Pard6g/Ssx2ip/Uvrag/Cep63/Cntrob/Nubp1/Cetn1/Chmp4c/Kat2a/Map9/Stil/Chmp1a/Cntln/Odf2/Xrcc2/Aurka/Cep85/Wdr62/Dctn1/Spice1/Cep135/Chmp5/Plk1/Haus4/Haus8/Kif3a/Mapk8/Cep76/Haus1/Poc1a/Cep120/Arhgef10/Nin/Nsfl1c/Cep295/Sass6/Brca1/Xrcc3/Cdk5rap2/Cep192/Chek1/Fes/Ndc80/Ccdc84/Sirt1/4933427D14Rik/Nat10/Haus7/Ccp110/Cenpj/Xpo1/Pdcd6ip/Mark4/Arl2/C2cd3/Kif11/Mcph1/Bnip2/Azin1…
GO:0007623	circadian rhythm	215	-0.228982	-2.98102	2.24943e-08	4.22236e-07	2.49044e-07	Nkx2-1/Nr2f6/Ntrk1/Pparg/Prkcg/Adrb1/Crem/Id3/Maged1/Nampt/Relb/Per2/Chrnb2/Nr1d1/Opn4/Pmch/Siah2/Sox14/Ciart/Fbxl17/Naglu/Rora/Rorc/Spsb4/Ddb1/Drd4/Mttp/Nr1d2/Ntrk3/Ptger4/Rbm4/Timeless/Uts2/Bhlhe41/Cort/Nps/Rbm4/Zfhx3/Adora1/Arntl/Atg7/Bhlhe40/Ghrh/Id4/Kcnd2/Mtnr1b/Nudt12/Cry1/Mtnr1a/Rora/Per3/Mapk8/Mettl3/Ppara/Prkdc/Fbxl3/Hdac1/Ngfr/Impdh2/Top1/Arntl2/Lepr/Lgr4/Noct/Fbxl12/Mybbp1a/Pspc1/Cipc/…
GO:0048041	focal adhesion assembly	82	-0.36252	-3.40318	2.3553e-08	4.35626e-07	2.56941e-07	Fmn1/Grem1/Rhpn1/Sdc4/Fam107a/Itgb1bp1/Wnt4/Src/Camsap3/Lrp1/Tesk2/Arhgap6/Limch1/Wdpcp/Itgav/Lims1/Ppm1f/Whamm/Pip5k1a/Bcr/Rac1/Bcl2/Epb41l5/Thy1/Dapk3/Dusp22/Tsc1/Coro2b/Ptprj/Pdpk1/Rhod/Pxn/Ajuba/Ptk2b/Rcc2/Tek/Clasp2/Itga2/Smad3/Ptk2/Coro1c/Pten/Thsd1/Acvrl1/Bcas3/Efna5/Rock1/Slk/Taok2/Cfl1/Cttn/Ptpn11/Ptpra/Map4k4/Actn1/Fermt2/Ldb1/Phldb2/Peak1/Dlc1/Iqgap1/Kdr/Vcl/Ptprk/Sorbs1/Vegfa/Clasp1/A…
GO:0000422	autophagy of mitochondrion	72	-0.37753	-3.36674	2.34923e-08	4.35626e-07	2.56941e-07	Atg12/Atg4d/Tomm7/Bnip3l/Map1lc3a/Slc25a4/Mul1/Arfip2/Htra2/Optn/Slc25a46/Atg9a/Bnip3/Capn10/Map1lc3b/Atg7/Spata18/Atg2a/Vdac1/Wdr45b/Wipi1/Hdac6/Rnf41/Ulk2/Wdr45/Atg5/Fbxo7/Hk2/Tspo/Atg4b/Trp53/Ulk1/Atg2b/Cisd2/Wipi2/Rb1cc1/Fbxw7/Hif1a/Htt/Fis1/Atg13/Cdc37/Parl/Cttn/Dnm1l/Sqstm1/Atpif1/Lrba/Smurf1/Phb2/Clec16a/Slc25a5/Vps13c/Huwe1/Gsk3a/Mfn2/Vps13d/Ambra1
GO:0061726	mitochondrion disassembly	72	-0.37753	-3.36674	2.34923e-08	4.35626e-07	2.56941e-07	Atg12/Atg4d/Tomm7/Bnip3l/Map1lc3a/Slc25a4/Mul1/Arfip2/Htra2/Optn/Slc25a46/Atg9a/Bnip3/Capn10/Map1lc3b/Atg7/Spata18/Atg2a/Vdac1/Wdr45b/Wipi1/Hdac6/Rnf41/Ulk2/Wdr45/Atg5/Fbxo7/Hk2/Tspo/Atg4b/Trp53/Ulk1/Atg2b/Cisd2/Wipi2/Rb1cc1/Fbxw7/Hif1a/Htt/Fis1/Atg13/Cdc37/Parl/Cttn/Dnm1l/Sqstm1/Atpif1/Lrba/Smurf1/Phb2/Clec16a/Slc25a5/Vps13c/Huwe1/Gsk3a/Mfn2/Vps13d/Ambra1
GO:0009185	ribonucleoside diphosphate metabolic process	107	-0.316222	-3.31388	2.33971e-08	4.35626e-07	2.56941e-07	Myc/Nt5e/Pgk2/Ppara/Sirt6/Ampd3/Bad/Hk2/Psen1/Rrm2/Rrm2b/Hk1/Stat3/Cant1/Igf1/Nudt5/Umps/Foxk1/Hdac4/Eif6/Galk1/Hif1a/Entpd4/Pgam2/Prkag2/Tpi1/Jmjd8/Pfkl/Arl2/Prkag3/Pgk1/Ep300/Foxk2/Galt/Ak2/Aldoart2/Git1/Prkaa1/Rrm1/Slc4a4/Pfkp/Aldoa/Mpi/Ak1/Entpd5/Ogdh/Prkaa2/Gapdh/Pfkm/Eno3/Ppargc1a/Gpi1/Gm10358/Insr/Eno1b/Pkm/Ncor1/Ogt
GO:0006839	mitochondrial transport	141	-0.278161	-3.20617	2.33637e-08	4.35626e-07	2.56941e-07	Mterf4/Tmem102/Fbxo7/Hspd1/Lrrk2/Timm13/Timm22/Aifm1/Bad/Camk2a/Gimap5/Hk2/Nptx1/Pam16/Timm23/Tomm5/Bok/Chchd4/Dynlt1b/Psen1/Them4/Timm44/Bcs1l/Mff/Mtx2/Atf2/Romo1/Stat3/Tomm40l/Trp53/Timm9/Gsk3b/Kif5b/Fbxw7/Pmpcb/Dnajc15/Htt/Ucp2/Zfp13/Fis1/Slc25a10/Tomm70a/Agk/Hspa4/Tomm40/Parl/Oxa1l/Rhot2/Bak1/Atpif1/Prkaa1/Slc25a20/Chchd10/Tmem14c/Pmpca/Samm50/Vps35/Bcl2l11/Rhot1/Slc25a5/Grpel1/Dnlz/Gsk3a/Vda…
GO:0009260	ribonucleotide biosynthetic process	148	-0.26434	-3.06865	2.36911e-08	4.369e-07	2.57693e-07	Paics/Pnp/Ppat/Sphk2/Acss1/Atp5d/Atp5j2/Dlat/Gmpr/Mthfd1/Acot7/Ak3/Atp5b/Il4/Impdh1/Nme6/Pdhx/Adss/Aldoart1/Atp5e/Ppcdc/Atp5g1/Atp5h/Myc/Nme3/Npr1/Adcy9/Adk/Mpc2/Ppara/Prps2/Ampd3/Tgfb1/Acly/Dcakd/Dguok/Impdh2/Mpc1/Ampd2/Mlycd/Ndufc2/Ppcs/COX2/Stat3/Ctps2/Dip2a/Flcn/Pank4/Umps/Dld/Map2k1/Papss1/Nme2/Upp1/Nme4/Pank3/Ctps/Nppb/Pdk1/Npr2/Gart/Gmps/Adcy4/Pdk2/Pdk4/Ak4/Slc25a13/Ak2/Aldoart2/Pdha1/Adcy…
GO:0030071	regulation of mitotic metaphase/anaphase transition	58	-0.412817	-3.3471	2.37908e-08	4.37459e-07	2.58023e-07	Gen1/Nsmce2/Tex14/Aurkb/Prap1/Bub1/Mad2l1bp/Anapc15/Khdc3/Spdl1/Zwint/Cul3/Ube2c/Bub1b/Ccnb1/Nek6/Klhl22/Cdt1/Psmg2/Cdc16/Anapc7/Kntc1/Ttk/Cdc26/Pcid2/Plk1/Birc5/Cdc23/Cdc6/Mad1l1/Rb1/Mad2l1/Anapc11/Rb1/Lcmt1/Xrcc3/Rb1/Cdk5rap2/Cep192/Ndc80/Anapc15-ps/Atm/Cenpe/Trip13/Ik/Apc/Anapc4/Rad21/Zwilch/Dync1li1/Zfp207/Hecw2/Riok2/Zw10/Cdc27/Bub3/Tpr/Anapc5
GO:0060828	regulation of canonical Wnt signaling pathway	240	-0.215477	-2.91738	2.39043e-08	4.38269e-07	2.585e-07	Mks1/Nkd1/Ppm1b/Sfrp5/Tmem198/Wnt5b/Axin2/Fzd7/Mdk/Rnf146/Ruvbl2/Sox10/Tle1/Ankrd6/Ctnnd2/Folr1/Foxo1/Otulin/Stk4/Apc2/Otud5/Rnf220/Sostdc1/Tle6/Daam2/Disc1/Draxin/Fam53b/Nog/Rbpj/Reck/Shisa3/Amer2/Ctnnbip1/Fgf9/Grem1/Jrk/Nphp4/Shh/Ttc21b/Wls/Dkk4/Gskip/Lrrk1/Notum/Prickle1/Ptpru/Snai2/Bicc1/Jade1/Lats1/Sost/Src/Tbx18/Wnt3a/Wnt5a/Atp6ap2/Fgfr3/Mad2l2/Plekha4/Ptk7/Mesp1/Gid8/Siah2/Amer1/Ppp2r3a/Wn…
GO:0005977	glycogen metabolic process	75	-0.367459	-3.32279	2.46188e-08	4.4876e-07	2.64688e-07	Igf1/Phkg2/Slc37a4/Akt2/Gsk3b/Rb1cc1/Prkag2/Pcdh12/Il6st/Ppp1r3d/Prkag3/Phkb/Ppp1ca/Ppp1r3a/Irs1/Phka1/Ppp1cc/Pygl/Akt1/Pygb/Inpp5k/Ppp1r3c/Gsk3a/Mtor/Acadm/Pfkm/Cd36/Sorbs1/Irs2/Insr/Grb10/Phka2/Gys1/Agl/Pygm
GO:0006073	cellular glucan metabolic process	75	-0.367459	-3.32279	2.46188e-08	4.4876e-07	2.64688e-07	Igf1/Phkg2/Slc37a4/Akt2/Gsk3b/Rb1cc1/Prkag2/Pcdh12/Il6st/Ppp1r3d/Prkag3/Phkb/Ppp1ca/Ppp1r3a/Irs1/Phka1/Ppp1cc/Pygl/Akt1/Pygb/Inpp5k/Ppp1r3c/Gsk3a/Mtor/Acadm/Pfkm/Cd36/Sorbs1/Irs2/Insr/Grb10/Phka2/Gys1/Agl/Pygm
GO:1901361	organic cyclic compound catabolic process	427	-0.171322	-2.75408	2.48801e-08	4.52215e-07	2.66726e-07	Lsm1/Mettl16/Nanos1/Pcid2/Zfp36l2/Adal/Btg2/Dhx34/Exosc4/Nmnat1/Nt5c1a/Nt5e/Nudt7/Upf1/Zpr1/Ago4/Dis3/Eif4a3/Gsta3/Mettl3/Mt3/Nt5c/Nudt11/Ago3/Ampd3/Carhsp1/Cnot6/Ephx2/Hnrnpab/Ncf2/Srsf1/Aifm1/Cnot8/Dctpp1/Dnase1l2/Pam16/Smg6/Supv3l1/Ctif/Gtpbp2/Helz2/Khsrp/Mlycd/Noct/Pde9a/Pnpt1/2700046G09Rik/E2f1/Gdnf/Hsd3b7/Nudt16/Nudt7/Snd1/Zfp36/Fitm2/Gigyf2/Taf15/Alkbh5/Cant1/Dis3l2/Hnrnpd/Nrde2/Nudt13/Nud…
GO:0006006	glucose metabolic process	210	-0.227317	-2.94274	2.61419e-08	4.73784e-07	2.79448e-07	Cyp2j6/G6pc3/Gpd1/Per2/Nln/Npy1r/Pgm2l1/Adpgk/C1qtnf1/Esrrb/Gcg/Pcx/Rora/Rorc/Ddb1/Dgkq/Dusp12/G6pdx/Kat2a/Onecut1/Pgm5/Dlat/Oas1g/Pth/Tff3/Wdr5/Wdtc1/Gpd2/H6pd/Cry1/G6pd2/Mir143/Rora/Myc/Pgk2/Slc39a14/Soga1/Cbr2/Fam3a/Hmgb1/Ppara/Epm2aip1/Midn/Snord35a/Bad/Crtc2/Hk2/Lepr/Mlycd/Pck2/Pik3r1/Stk11/Tcf7l2/Nr3c1/Oma1/Hk1/Lcmt1/Adipor1/Brat1/Ganc/Igf1/Foxk1/Trp53/Pgm1/Sirt1/Ranbp2/Akt2/C1qtnf3/Hif1a/M…
GO:1904951	positive regulation of establishment of protein localization	321	-0.192617	-2.85319	2.62184e-08	4.7381e-07	2.79463e-07	Prkcq/Psmd9/Ptger4/Stx4a/Camk1/Capn10/Dynll1/Ergic3/Frmd4a/Hras/Hyal2/Rac1/Sorl1/Tcp1/Wrap53/Xpo4/Arpc2/Atg7/Cct4/Jak2/P2rx7/Apbb3/Cask/Cep290/Cib1/Gli3/Golph3l/Gpr39/Myrip/Vegfc/Cep135/Coro2b/Rapgef3/Zpr1/Cct5/Emd/Ezr/Fgg/Isl1/Kif3a/Mdm2/Mpc2/Xbp1/Pcnt/Smo/Tgfb1/Trh/Bad/Cacna1d/Cep120/Ppia/Tm7sf3/Zfand1/Abcg1/Arf1/Cd2ap/Exoc1/Fga/Lepr/Mapk1/Nlgn2/Pik3r1/Psen1/Sec24a/Sri/Tcf7l2/Uaca/Actr3/Atp13a2…
GO:0106106	cold-induced thermogenesis	146	-0.277787	-3.21062	2.9318e-08	5.2831e-07	3.11608e-07	Zfp516/Adamts5/Alms1/Nova1/Pparg/Prkab2/Tlr4/Adrb1/Elovl6/Nova2/Tfe3/Ache/Cidea/Hcrt/Per2/Nr1d1/Bscl2/Elovl3/Ffar4/Fgf21/Lpin1/Map2k6/Plcl2/Acvr2b/Ebf2/Igf1r/Pgam5/Pth2r/Syk/Arntl/Gadd45g/Il4/Jak2/Oxt/Rheb/Phox2b/Acot11/Il15/Il18/Prkab1/Rb1/Sirt6/Dhrs7b/Prlr/Trpv2/Adam17/Cav1/Cebpb/Abhd6/Lepr/Lgr4/Stk11/Lnpep/Oma1/Rb1/Nr1h2/Adipor1/Flcn/Rb1/Dio2/Dock7/Cpt2/Ip6k1/Stat6/Tle3/Il4ra/Notch1/Ucp2/Adipo…
GO:0043966	histone H3 acetylation	69	-0.381776	-3.3731	3.03129e-08	5.44682e-07	3.21265e-07	Hdac8/Pou5f1/Jade1/Supt7l/Taf7/Brpf3/Ing5/Jade3/Lef1/Meaf6/Naa60/Pbxip1/Sphk2/Kat2a/Sgf29/Wdr5/Atxn7/Tcf3/Wbp2/Eny2/Tada1/Dr1/Crtc2/Smarcb1/Taf6/Brca1/Tada2a/Chek1/Kat7/Smad4/Zfp451/Atxn7l3/Sirt1/Taf10/Taf5l/Usp22/Brpf1/Brd1/Per1/Ep300/Kat6a/Kat6b/Zzz3/Brca2/Smarca4/Taf2/Kat2b/Ldb1/Yeats2/Supt3/Brd4/Sin3a/Map3k7/Trrap/Kmt2a/Mbip
GO:0070482	response to oxygen levels	269	-0.207353	-2.96509	3.10054e-08	5.55543e-07	3.27671e-07	Ajuba/Atf2/Ddah1/Ptgis/Rtn4/Scap/Alkbh5/Gnb1/Mir146b/Mir762/Pick1/Mecp2/Mir365-1/Smad4/Trp53/Map2k1/Nfe2l2/Sirt1/Tek/Vegfb/Camk2d/Cd38/Smad3/Atm/Tmbim6/Zfp36l1/Cat/Hif1a/Mir379/Slc2a4/Hp1bp3/Notch1/Pml/Rest/Ucp2/Arnt/Cr1l/Mir30d/Pten/Atp1b1/Oprd1/Sod2/Birc2/Bmp2/Mir20b/Pdk1/Cd34/Pgk1/Ednra/Ep300/Ireb2/Atp6v0a2/Mir146/Tgfb3/Ak4/Tm9sf4/Itpr1/Rock2/Vasn/Mb/Fosl2/Acot2/Rgcc/Egln1/Flt1/Akt1/Mir140/Prk…
GO:0048762	mesenchymal cell differentiation	229	-0.223094	-3.01154	3.17314e-08	5.6694e-07	3.34393e-07	Il17rd/Msx2/Otud5/Ppp3r1/Sema3g/Sema5b/Smad7/Tfap2a/Edn1/Fam83d/Nog/Ranbp3l/Rbpj/Tbx3/Tiam1/Wnt2/Dag1/Foxa1/Grem1/Hand2/Osr1/Pax3/Sema4f/Shh/Glipr2/Radil/Snai2/Wnt4/Nkx2-1/Ovol2/Sdcbp/Wnt5a/Bmpr1a/Cyp26a1/Ell3/Erg/Fam172a/Loxl3/Mad2l2/Phldb1/Spry1/Lef1/Snai1/Klhl12/Pdcd6/Spred1/Tcof1/Amer1/Efnb1/Gbx2/Nfatc1/Foxc1/Pdcd4/Sox9/Heyl/Wnt11/Akna/Bcl2/Epb41l5/Six1/Bambi/Phox2b/Sema4d/Sox11/Wnt10a/Fgf8/F…
GO:0031346	positive regulation of cell projection organization	420	-0.168051	-2.68157	3.2647e-08	5.81651e-07	3.4307e-07	Akirin1/Apbb1/Atp8a2/Cbfa2t2/Dzip1/Eef1a1/Espn/Fbxo31/Hap1/Ikbkb/Met/Mstn/Rrn3/Cux2/Ddx56/Igf1r/Kalrn/Kat2a/Neu1/Ntrk3/Prkci/Prkcq/Rhoq/Scarf1/Sf3a2/Zfyve27/Baiap2/Camk1/Ccdc88a/Dynll1/Fmr1/Hdac4/Hras/Il1rapl1/Ntn1/Rab11a/Rac1/Ahi1/Arpc2/Coro1b/Itpka/P2rx7/P3h1/Tiam2/Amigo1/Atmin/Caprin2/Cask/Nckipsd/Sema4d/Atp5g1/Cep135/Crp/Sema5a/Vldlr/Wrap73/Cdc42ep3/Creb3l2/Fscn1/Fuz/Fzd4/Pla2g3/Actr2/Cflar/D…
GO:0051147	regulation of muscle cell differentiation	143	-0.273387	-3.16041	3.34738e-08	5.94702e-07	3.50768e-07	Bdnf/Fdps/Fzd7/Igf2/Nrg1/Actn3/Cth/Foxp1/Hamp2/Myod1/Pak1/Mmp14/Nfatc3/Olfm2/Pi16/Tmem119/Daxx/Edn1/Hopx/Kit/Bhlha15/Fbxo22/Fgf9/Grem1/Maml1/Shh/Trim32/Mamstr/Tarbp2/Frs2/Plpp7/Wnt3a/Adrb1/Bmpr1a/Neu2/Mesp1/Slc25a4/Ybx1/Nln/Nfatc1/G6pdx/Kat2a/Pdcd4/Rbm4/Bhlhe41/Camk1/Hdac4/Rbm4/Tshz3/Bcl2/Cyp26b1/Med28/Naca/Tnpo2/Efnb2/G6pd2/Nfatc2/Smarcd3/Fgfr2/Mdm2/Ppara/Xbp1/Myf5/Tbx1/Tgfb1/Trip10/Prdm6/Smad1/…
GO:0070507	regulation of microtubule cytoskeleton organization	148	-0.261983	-3.04128	3.36081e-08	5.95412e-07	3.51186e-07	Wnt3a/Camsap2/Camsap3/Parp3/Phldb1/Psrc1/Trim36/Spag5/Gpsm2/Map1s/Ttbk2/Ccsap/Met/Mpdz/Rhoa/Trpv4/Chmp4c/Map2/Map9/Tbcd/Chmp1a/Rac1/Slain2/Ckap2/Atxn7/Cib1/Dctn1/Inpp5j/Mapre3/Chmp5/Plk1/Fkbp4/Hdac6/Mapk8/Tacc3/Cep97/Fsd1/Bora/Cav1/Eml4/Mapre2/Bicd2/Fgf13/Nin/Senp6/Drg1/Map1b/Cdk5rap2/Fes/Gnai1/Mecp2/Gba2/Taok1/Clasp2/Arhgef2/Cep70/Gsk3b/Rae1/Ska3/Stmn1/Mark2/Apc/Cav3/Arl2/Chmp7/Efna5/Hnrnpu/Rock…
GO:0062197	cellular response to chemical stress	311	-0.194283	-2.8666	3.42722e-08	6.05476e-07	3.57122e-07	Trpv4/Zfp622/Adnp2/Bnip3/Cryge/Fancd2/G6pdx/Letm1/Mapk7/Mcl1/Ncoa7/Nr4a2/Stx4a/Aifm2/Foxo3/Serpinb6e/Vnn1/Arntl/Atg7/Bcl2/Coq7/Dhfr/Diablo/Gfer/Gpx5/Jak2/Mir434/Slc11a2/Slc25a24/G6pd2/Tsc1/Arl6ip5/Lonp1/Ralbp1/Wnt16/Chchd2/Hdac6/Mapk8/Mir9-3/Mt3/Xbp1/Atg5/Bag5/Fbxo7/Lrrk2/Ngfr/Pkd2/Ripk1/Sod3/Stx2/Ubqln1/Bad/Cav1/Lrrc8c/Pcgf2/Ppia/Aldh2/Chchd4/Mapk1/Pnpt1/Rad52/Uaca/Atp13a2/Atp7a/Fancc/Lancl1/Net…
GO:0000725	recombinational repair	142	-0.270062	-3.11235	3.46062e-08	6.0797e-07	3.58594e-07	Nabp2/Ppp4c/Rad51/Vps72/Gen1/Nbn/Nsmce2/Rad51b/Rpa1/Ruvbl2/Fancb/Parpbp/Rhno1/Slx4/Aunip/Fan1/Usp51/Fancm/Mrgbp/Cdc7/Exd2/Gins4/Khdc3/Mre11a/Polq/Recql5/Tonsl/Rpa3/Mcmdc2/Spidr/Cdc45/Inip/Mad2l2/Nabp1/Smc6/Meaf6/Rad51c/Samhd1/Slx1b/Mbtd1/Dmap1/Ercc4/Timeless/Zfp365/Mcm3/Rnf138/Wrap53/Xrcc2/Zfyve26/Ap5z1/Mcm9/Ooep/Poll/Kdm4d/Palb2/Rad54l/Helq/Hus1/Rpa2/Trp53bp1/Xrcc1/Rbbp8/Rtel1/Sirt6/Actr2/Epc2/Z…
GO:0031669	cellular response to nutrient levels	189	-0.237466	-2.96176	3.45417e-08	6.0797e-07	3.58594e-07	Ttc5/Atf3/Folr1/Foxo1/Gabarap/Myod1/Nim1k/Nr1h4/Ucn2/Zc3h12a/Higd1a/Wnt9b/Asns/Prkd1/Suv39h1/Tbl2/Atg14/Bhlha15/Brsk1/Fbxo22/Gabarapl1/Pck1/Rragd/Rrp8/Slc39a5/Tfeb/Vdr/Xpr1/Fam107a/Snai2/Stk24/Stk26/Wnt4/Aqp3/Dsc2/Mios/Nprl3/Prkab2/Sesn2/Cadps2/Mn1/Ifi204/Map1lc3a/Pim1/Sesn3/Inhbb/Myh13/Eif2ak3/Rragb/Cdkn2b/Mfsd2a/Sik2/Cd68/Foxo3/Map1lc3b/Rxra/Wdr24/Wdr59/Atg7/Bcl2/Kptn/Seh1l/Ehmt2/Lars/Pik3c3/Ts…
GO:0044042	glucan metabolic process	76	-0.360411	-3.30822	3.47141e-08	6.08173e-07	3.58713e-07	Igf1/Phkg2/Slc37a4/Akt2/Gsk3b/Rb1cc1/Prkag2/Pcdh12/Il6st/Ppp1r3d/Prkag3/Phkb/Ppp1ca/Ppp1r3a/Irs1/Phka1/Ppp1cc/Pygl/Akt1/Pygb/Inpp5k/Ppp1r3c/Gsk3a/Mtor/Acadm/Pfkm/Cd36/Sorbs1/Irs2/Insr/Grb10/Phka2/Gys1/Agl/Pygm
GO:0006090	pyruvate metabolic process	112	-0.308835	-3.29423	3.59017e-08	6.27236e-07	3.69957e-07	Srr/Adpgk/Agxt/Dhtkd1/Esrrb/Pcx/Pgam1/Dlat/Gm3839/Hdac4/Me2/P2rx7/Pdhx/Aldoart1/Htr2a/Myc/Pgk2/Mpc2/Ppara/Sirt6/Hk2/Mpc1/Pck2/Psen1/Hk1/Stat3/Igf1/Dld/Foxk1/Hdac4/Eif6/Galk1/Hif1a/Htt/Pgam2/Prkag2/Tpi1/Jmjd8/Pfkl/Arl2/Ldha/Pdk1/Prkag3/Pgk1/Ep300/Pdk2/Foxk2/Galt/Pdk4/Aldoart2/Git1/Pdha1/Prkaa1/Slc4a4/Pfkp/Aldoa/Mpi/Entpd5/Ogdh/Prkaa2/Gapdh/Pfkm/Eno3/Ppargc1a/Gpi1/Gm10358/Insr/Eno1b/Pkm/Ncor1/Pdhb/…
GO:0050767	regulation of neurogenesis	443	-0.161338	-2.59869	3.60862e-08	6.28718e-07	3.70831e-07	Kalrn/Map2/Nf2/Ntrk3/Prkci/Xrcc6/Zfp365/Zfyve27/Baiap2/Bhlhe41/Dct/Fmr1/Heyl/Il1rapl1/Ldlr/Ntn1/Rab11a/Ski/Sorl1/Xrcc2/Arntl/Bhlhe40/Fezf2/Gorasp1/Id4/Itpka/Rheb/Thy1/Tiam2/Wdr62/Amigo1/Caprin2/Cask/Faiml/Gli3/Sema4d/Smarcd3/Sox11/Vegfc/Atp5g1/Cit/Myc/Sema5a/Syngap1/Hltf/Mapk8/Mt3/Sema4b/Synj1/Syt4/Ulk2/Wnt7b/Actr2/Hdac1/Limk1/Plxna4/Sema6b/Smo/Tgfb1/Tmem98/Trpv2/Yap1/Cul7/Dll4/Lig4/Nptn/Spint1/A…
GO:0045739	positive regulation of DNA repair	96	-0.335034	-3.37731	3.92176e-08	6.81393e-07	4.019e-07	Prkcg/Spidr/Mad2l2/Parp3/Tmem161a/Pnkp/Meaf6/Slf1/Apbb1/Mbtd1/Pnp/Ccdc117/Dmap1/Fmn2/Tfpt/Timeless/Eya1/Wrap53/Fam168a/Ooep/Kdm4d/Eya2/Parg/Xrcc1/Hmgb1/Prkdc/Rbbp8/Rnf8/Uchl5/Actr2/Epc2/Ino80d/Ino80c/Parp9/Yeats4/Actl6a/Ino80/Kat5/Rad51ap1/Brca1/Smchd1/Mcrs1/Mms19/Morf4l1/Arid2/Setmar/Sirt1/Ercc6/Hdac10/Rnf168/Pcna/Trim28/Cebpg/Actb/Eya3/Nfrkb/Uimc1/Brd8/Ube2n/Yy1/Fh1/Rif1/Wdr48/Ep400/Npas2/Pogz/…
GO:0000380	alternative mRNA splicing, via spliceosome	68	-0.377613	-3.31942	4.09778e-08	7.08617e-07	4.17957e-07	Puf60/Srsf6/Rbfox1/Wtap/Hnrnpm/Rbm17/Khdrbs3/Celf1/Fxr2/Rest/Tra2b/Raver2/Hnrnpu/Rsrc1/Dyrk1a/Ythdc1/Mbnl1/Rnps1/Srsf2/Rbm4/Ptbp1/Rbm25/Sfpq/Rbmx/Khdrbs1/Rbfox2/Scnm1/Fxr1/Thrap3/Ddx17/Dhx9/Hnrnpl/Cdk13/Sfswap/Tia1/Rbm5/Rbm24
GO:0034599	cellular response to oxidative stress	258	-0.207705	-2.93388	4.10092e-08	7.08617e-07	4.17957e-07	Zfp622/Adnp2/Bnip3/Cryge/Fancd2/G6pdx/Mapk7/Mcl1/Ncoa7/Nr4a2/Stx4a/Aifm2/Foxo3/Vnn1/Arntl/Atg7/Bcl2/Coq7/Dhfr/Diablo/Gfer/Gpx5/Jak2/Slc11a2/Slc25a24/G6pd2/Tsc1/Arl6ip5/Lonp1/Ralbp1/Wnt16/Chchd2/Hdac6/Mapk8/Mt3/Xbp1/Bag5/Fbxo7/Lrrk2/Ngfr/Ripk1/Sod3/Stx2/Ubqln1/Pcgf2/Ppia/Aldh2/Chchd4/Mapk1/Pnpt1/Rad52/Uaca/Atp13a2/Atp7a/Fancc/Lancl1/Net1/Park7/Pyroxd1/Atf2/Romo1/Sigmar1/Mapk3/Rela/Abcd1/Fbln5/Rhob…
GO:0070828	heterochromatin organization	85	-0.344004	-3.26818	4.62809e-08	7.97523e-07	4.70396e-07	Kcnq1ot1/Rb1/Samd1/Sirt6/Bahd1/H1f0/Hdac1/Uty/L3mbtl3/Phf2/Rb1/Smchd1/Hells/Rb1/Hmga2/Mecp2/Mphosph8/Pphln1/Smarca5/Mbd3/Sirt1/Zfp445/Axin1/Wdhd1/Hp1bp3/Trim28/Ubtf/Kmt2b/Ppm1d/Dnmt1/Dnmt3a/Pik3ca/Baz2a/Setdb1/Ctbp1/Morc2a/Dicer1/Prdm16/Smarca4/Ezh2/Hdac2/Ubr2/Rif1/Tet1/Sin3a/Kdm1a/Kmt2d/Tpr/Cdk2/Ezh1/Atf7ip
GO:2001242	regulation of intrinsic apoptotic signaling pathway	161	-0.252299	-3.01873	4.96897e-08	8.53931e-07	5.03666e-07	Ackr3/Bax/Cep63/Creb3l1/Eif2ak3/Gcg/Rrn3/Siah1b/Zfp385a/Bbc3/Hyou1/Mapk7/Mcl1/Ptpn1/Slc9a3r1/Steap3/Nkx3-1/Pik3cb/Vnn1/Wfs1/Bcl2/Myc/Ralbp1/Mdm2/Plaur/Xbp1/Bag5/Hdac1/Lrrk2/Plagl2/Rps7/Ubqln1/Bad/Cav1/Ppia/Bok/Taf6/Fignl1/Park7/Pias4/Rrm2b/Syvn1/Pttg1ip/Cyct/Flcn/Hells/Triap1/Trp53/Bdkrb2/Map2k1/Ndufs3/Nfe2l2/Sirt1/Atad5/Bclaf1/Hspb1/Tmbim6/Uri1/Fbxw7/Hif1a/Muc1/Cdkn2d/Grina/Mif/Fis1/Gpx1/Sod2/Cc…
GO:0086002	cardiac muscle cell action potential involved in contraction	43	-0.478525	-3.3878	5.11354e-08	8.76389e-07	5.16912e-07	Nup155/Scn1b/Cacna1d/Cav1/Kcne3/Dlg1/Jup/Trpm4/Dsg2/Ank2/Cacna2d1/Cav3/Kcne1/Snta1/Kcnj5/Kcne4/Ctnna3/Scn5a/Kcnn2/Cacnb2/Rnf207/Cacna1g/Flna/Kcnq1/Pkp2/Dsp/Cacna1c/Ryr2
GO:0046486	glycerolipid metabolic process	354	-0.181497	-2.75666	5.46855e-08	9.34691e-07	5.513e-07	Pigf/Pigk/Pigv/Pla2g4e/Plcb1/Plscr3/Thrb/Ttc7/Alox15/Ang6/Gpat2/Mboat7/Socs4/Apoc1/Gpd1/Pdgfa/Pgap1/Pigb/Rab38/Tamm41/Mogat2/Naaa/Uvrag/Bscl2/Cln3/Fgf21/Impa1/Inpp5f/Insig1/Lpin1/Mppe1/Mtmr11/Mtmr2/Nkx2-3/Pikfyve/Sel1l/Cept1/Chrm5/Crls1/Dgkq/Lpcat2/Mfsd2a/Mttp/Pip5k1a/Pnpla7/Ptdss2/Abhd2/Apoa2/Cyp2e1/Dgkh/Gpcpd1/Inpp5a/Ldlr/Pik3cb/Plin5/Sorl1/Chka/Dagla/Dpm3/Gpihbp1/Itpka/Lpcat3/Lpcat4/Lpgat1/Pcy…
GO:2000278	regulation of DNA biosynthetic process	119	-0.302641	-3.26215	5.59417e-08	9.53579e-07	5.6244e-07	Dkc1/Gins4/Grem1/Dcp2/Hsp90aa1/Kcnk2/Pif1/Dnajc2/Jade1/Pparg/Src/Atr/Chtf18/Parp3/Pot1b/Ing5/Jade3/Pkib/Pnkp/Ten1/Acd/Meaf6/Parm1/Klf4/Men1/Ptges3/Polg2/Prkcq/C3ar1/Dscc1/Gnl3l/Tcp1/Wrap53/Cct4/Gfer/Rfc5/Myc/Cct5/Chtf8/Mapk1/Nek7/Terf2/Bmpr2/Grhl2/Rfc2/Rfc4/Cct8/Ptk2b/Tinf2/Cct7/Hnrnpd/Mapk3/Mcrs1/Sh2b1/Cct3/Chek1/Kat7/Prkd2/Trp53/Crhr2/Camk2d/Nat10/Parn/Atm/Gsk3b/Ctc1/Dach1/Pcna/Gins3/Pml/Terf1/…
GO:0009152	purine ribonucleotide biosynthetic process	137	-0.273532	-3.10318	5.66899e-08	9.63728e-07	5.68427e-07	Paics/Pnp/Ppat/Sphk2/Acss1/Atp5d/Atp5j2/Dlat/Gmpr/Mthfd1/Acot7/Ak3/Atp5b/Il4/Impdh1/Nme6/Pdhx/Adss/Aldoart1/Atp5e/Ppcdc/Atp5g1/Atp5h/Myc/Nme3/Npr1/Adcy9/Adk/Mpc2/Ppara/Prps2/Ampd3/Tgfb1/Acly/Dcakd/Dguok/Impdh2/Mpc1/Ampd2/Mlycd/Ndufc2/Ppcs/COX2/Stat3/Dip2a/Flcn/Pank4/Dld/Map2k1/Papss1/Nme2/Nme4/Pank3/Nppb/Pdk1/Npr2/Gart/Gmps/Adcy4/Pdk2/Pdk4/Ak4/Slc25a13/Ak2/Aldoart2/Pdha1/Adcy5/Pank1/Acsl5/Vcp/Ald…
GO:0005996	monosaccharide metabolic process	255	-0.208508	-2.91609	5.75164e-08	9.75151e-07	5.75164e-07	Cyp2j6/G6pc3/Gpd1/Per2/Pofut1/Nln/Npy1r/Pgm2l1/Adpgk/C1qtnf1/Esrrb/Gcg/Pcx/Rora/Rorc/Xylb/Ddb1/Dgkq/Dusp12/G6pdx/Gclc/Kat2a/Onecut1/Pgm5/Dlat/Oas1g/Pth/Tff3/Wdr5/Wdtc1/Fuom/Gpd2/H6pd/Aldoart1/Cry1/G6pd2/Man2b1/Mir143/Rora/B4galt1/Man2b2/Myc/Pgk2/Slc39a14/Soga1/Cbr2/Fam3a/Hmgb1/Ppara/Epm2aip1/Man2c1/Midn/Snord35a/Bad/Crtc2/Hk2/Lepr/Mlycd/Pck2/Pik3r1/Stk11/Tcf7l2/Nr3c1/Oma1/Hk1/Lcmt1/Slc23a2/Adipor…
GO:0044784	metaphase/anaphase transition of cell cycle	64	-0.383987	-3.2496	6.26203e-08	1.05319e-06	6.21193e-07	Gen1/Nsmce2/Tex14/Aurkb/Prap1/Bub1/Mad2l1bp/Anapc15/Khdc3/Spdl1/Zwint/Cul3/Ube2c/Bub1b/Ccnb1/Nek6/Klhl22/Cdt1/Psmg2/Cdc16/Anapc7/Chfr/Kntc1/Ttk/Cdc26/Pcid2/Cit/Plk1/Birc5/Cdc23/Cdc6/Mad1l1/Rb1/Tacc3/Mad2l1/Anapc11/Rb1/Lcmt1/Xrcc3/Rb1/Cdk5rap2/Cep192/Ndc80/Anapc15-ps/Atm/Cenpe/Trip13/Ik/Apc/Anapc4/Rad21/Zwilch/Dync1li1/Zfp207/Anapc1/Hecw2/Riok2/Zw10/Cdc27/Bub3/Tpr/Anapc5
GO:0033157	regulation of intracellular protein transport	214	-0.227096	-2.96456	6.23498e-08	1.05319e-06	6.21193e-07	Prkcq/Ptpn1/Camk1/Ergic3/Hras/Hyal2/Sorl1/Ufm1/Xpo4/Arpc2/Derl2/Gcc2/Jak2/Peg12/Arhgap44/Cep290/Cib1/Gli3/Gripap1/Lcp1/Mdfic/Sp100/Rapgef3/Uhmk1/Zpr1/Emd/Kif3a/Mdm2/Xbp1/Lrrk2/Pcnt/Smo/Tgfb1/Os9/Zfand1/Chchd4/Mapk1/Pik3r1/Psen1/Tcf7l2/Uaca/Actr3/Atp13a2/Frat1/Mff/Park7/Rangap1/Brca1/Mavs/Pkia/Ubac2/Gbp4/Rufy3/Asph/Tek/Cdk1/Nolc1/Pdcd10/Pik3r2/Slc51b/Sumo1/Ube2j1/Akt2/Gsk3b/Kif5b/Kif20b/Sar1a/Edem…
GO:0051235	maintenance of location	317	-0.186455	-2.76299	6.25435e-08	1.05319e-06	6.21193e-07	Gpsm2/Lyn/Osbpl11/Soat1/Uvrag/Alkbh7/Bax/Bscl2/Dzip1/Glp1r/Hap1/Insig1/Itgav/Kdelr1/Pln/Slc30a4/Slc30a8/Ubash3b/Bbc3/Cyba/Fbn2/Fto/Letm1/Mettl21c/Pfn4/Atp2a1/Calm2/Ccdc88a/Plin5/Sorl1/Stat5a/Hexa/Nrros/P2rx7/Thy1/Trpc1/Cry1/Gpr39/Htr2a/Sp100/Ttc39b/Crp/Gaa/Grik5/Gstm7/Pnpla2/Sun2/Aup1/Ftmt/Mad1l1/Ppara/Sufu/Tacc3/Atg5/Pkd2/Sun1/Tgfb1/Cav1/Dbi/Fthl17b/Hk2/Os9/Stat5b/Abcg1/Nfkbib/Psen1/Sri/Morc3/Pa…
GO:0072522	purine-containing compound biosynthetic process	160	-0.254759	-3.02419	6.68312e-08	1.12102e-06	6.61202e-07	Paics/Pnp/Ppat/Sphk2/Acss1/Atp5d/Atp5j2/Dlat/Gmpr/Mthfd1/Acot7/Ak3/Atp5b/Il4/Impdh1/Nme6/Pdhx/Adss/Aldoart1/Atp5e/Ppcdc/Adal/Atp5g1/Atp5h/Myc/Nme3/Npr1/Nt5e/Adcy9/Adk/Mpc2/Ppara/Prps2/Prpsap2/Ampd3/Shmt1/Tgfb1/Acly/Dcakd/Dguok/Impdh2/Mpc1/Ampd2/Mlycd/Ndufc2/Ppcs/COX2/Mthfd2l/Stat3/Dip2a/Flcn/Pank4/Dld/Map2k1/Papss1/Pnp2/Nme2/Nme4/Pank3/Adora2b/Prpsap1/Nos3/Nppb/Shmt2/Pdk1/Npr2/Gart/Gmps/Adcy4/Pdk…
GO:0033045	regulation of sister chromatid segregation	69	-0.374663	-3.31025	6.76571e-08	1.13187e-06	6.67598e-07	Gen1/Nsmce2/Tex14/Aurkb/Prap1/Bub1/Mad2l1bp/Anapc15/Khdc3/Spdl1/Zwint/Cul3/Pttg1/Ube2c/Bub1b/Ccnb1/Nek6/Klhl22/Cdt1/Psmg2/Cdc16/Anapc7/Chfr/Kntc1/Ttk/Cdc26/Pcid2/Cit/Plk1/Birc5/Cdc23/Cdc6/Mad1l1/Rb1/Tacc3/Mad2l1/Anapc11/Rb1/Lcmt1/Xrcc3/Rb1/Rmi2/Cdk5rap2/Cep192/Ndc80/Anapc15-ps/Atm/Cenpe/Trip13/Ik/Apc/Anapc4/Rad21/Zwilch/Hnrnpu/Dync1li1/Zfp207/Anapc1/Hecw2/Riok2/Zw10/Cdc27/Bub3/Tpr/Anapc5/Numa1
GO:0001933	negative regulation of protein phosphorylation	326	-0.184972	-2.72776	6.93231e-08	1.15667e-06	6.82227e-07	Paqr3/Pparg/Ptpn6/Rgs14/Agt/Cadm4/Cnksr3/Lrp1/Mlxipl/Pard3/Pard6a/Prkcz/Prkrip1/Prr5l/Rabgef1/Sirpa/Socs4/Spry1/Taf7/Trp73/Xdh/Gadd45b/Pkib/Pmepa1/Ppm1e/Prkar1a/Psen2/Sh3gl2/Slc8a3/Lyn/Spred1/Trim27/Bax/Dusp16/Fam72a/Hmgcr/Inpp5f/Men1/Met/Mir26b/Ppm1f/Snx25/Ubash3b/Dgkq/Dusp10/Emilin1/Fkbp8/Hhex/Mapk7/Nf2/Ntrk3/Parp14/Prkar2a/Ptpn1/Shb/Cd300a/Hyal2/Irf1/Pik3cb/Sh2b3/Sorl1/Cep85/Ctdspl/Dnaja3/Dnaj…
GO:0071478	cellular response to radiation	160	-0.254541	-3.02161	7.13114e-08	1.18671e-06	6.99943e-07	Gpr88/Mc1r/Smpd1/Snai2/Tank/Zbtb1/Rgr/Rpgr/Spidr/Atr/Tmem161a/Bard1/Ifi204/Opn4/Bax/Cryab/Gnb5/Rgs9/Xpc/Bbc3/Ddb1/Ercc4/Poli/Tmem109/Xrcc6/Cul4b/Fmr1/Hras/Hyal2/Mfap4/Tnks1bp1/N4bp1/Pold1/Rhbdd1/Kdm4d/Rdh11/Eef1d/Hus1/Mdm2/Mettl3/Polk/Tgfb1/Yap1/Ccnd2/Lig4/Tlk2/Opn1mw/Pik3r1/Stk11/Wrn/Fignl1/Ino80/Net1/Polh/Rad51ap1/Brca1/Ddb2/Pold3/Triap1/Chek1/Hmga2/Rhob/Sde2/Trp53/Sirt1/Ercc1/Gtf2h5/Ints7/Slc2…
GO:0061136	regulation of proteasomal protein catabolic process	171	-0.246676	-3.00338	7.46162e-08	1.23843e-06	7.30453e-07	Osbpl7/Rnf180/Tmtc3/Ubxn1/Caml/Map1a/Psme1/Smad7/Socs5/Trib1/Rnft1/Styx/Trib3/Cdc20b/Fbxo22/Mtm1/Rchy1/Sh3rf1/Shh/Ankib1/Ecscr/Prickle1/Rpl11/Zer1/Lamp3/Prkcg/Rnf14/Sdcbp/Bbs7/Cbfa2t3/Plk3/Socs4/Tmem67/Klhl40/Psen2/Usp25/Alad/Dda1/Psmf1/Psme2/Rnf217/Svip/Gclc/Gipc1/Senp1/Chfr/Fmr1/Sco1/Atg7/Aurka/Ddrgk1/Foxf2/N4bp1/Aqp11/Rnf144b/Rnf40/Trim39/Arih1/Desi1/Mkrn2/Plk1/Rhbdf1/Rnf185/Arih2/Mapk8/Mdm2/S…
GO:0000724	double-strand break repair via homologous recombination	141	-0.268959	-3.10011	7.59302e-08	1.25364e-06	7.39425e-07	Nabp2/Ppp4c/Rad51/Vps72/Gen1/Nbn/Nsmce2/Rad51b/Rpa1/Ruvbl2/Fancb/Parpbp/Slx4/Aunip/Fan1/Usp51/Fancm/Mrgbp/Cdc7/Exd2/Gins4/Khdc3/Mre11a/Polq/Recql5/Tonsl/Rpa3/Mcmdc2/Spidr/Cdc45/Inip/Mad2l2/Nabp1/Smc6/Meaf6/Rad51c/Samhd1/Slx1b/Mbtd1/Dmap1/Ercc4/Timeless/Zfp365/Mcm3/Rnf138/Wrap53/Xrcc2/Zfyve26/Ap5z1/Mcm9/Ooep/Poll/Kdm4d/Palb2/Rad54l/Helq/Hus1/Rpa2/Trp53bp1/Xrcc1/Rbbp8/Rtel1/Sirt6/Actr2/Epc2/Zswim7/…
GO:0010508	positive regulation of autophagy	142	-0.263472	-3.0364	7.59302e-08	1.25364e-06	7.39425e-07	Nod1/Nprl3/Sesn2/Triml2/Bnip3l/Plk3/Sesn3/Slc25a4/Dhrsx/Snx18/Trim27/Lrsam1/Mefv/Optn/Svip/Trim8/Bnip3/Igtp/Atg16l1/Foxo3/Rufy4/Trim13/Atg7/Il4/Pip4k2a/Gnai3/Sptlc1/Tsc1/Atg2a/Pim2/Ralb/Sh3bp4/Vdac1/Wipi1/Hmgb1/Ulk2/Wdr45/Xbp1/Ager/Fbxo7/Lrrk2/Smo/Tbk1/Irgm1/Sptlc2/Trim5/Mid2/Stk11/Trp53inp2/Gpsm1/Hspb8/Kat5/Trim13/Flcn/Mapk3/Rab12/Snx30/Ulk1/Map2k1/Rnf31/Sirt1/Trim12c/Gsk3b/Pik3c2a/Rb1cc1/Hif1a/…
GO:0030111	regulation of Wnt signaling pathway	304	-0.193008	-2.82133	8.29069e-08	1.36526e-06	8.05257e-07	Mks1/Nkd1/Ppm1b/Sfrp5/Tmem198/Wnt5b/Axin2/Fzd7/Mdk/Rnf146/Ruvbl2/Sox10/Sulf1/Tle1/Ankrd6/Ctnnd2/Folr1/Foxo1/Hnf1b/Otulin/Spin1/Stk4/Apc2/Otud5/Rnf220/Sostdc1/Tle6/Daam2/Disc1/Draxin/Fam53b/Nfatc4/Nog/Rbpj/Reck/Shisa3/Tiam1/Amer2/Ctnnbip1/Fgf9/Grem1/Jrk/Mdfi/Nphp4/Shh/Ttc21b/Wls/Barx1/Dkk4/Gskip/Lrrk1/Mbd2/Notum/Prickle1/Ptpru/Snai2/Abl2/Bicc1/Jade1/Lats1/Sost/Sox30/Src/Tbx18/Wnt3a/Wnt5a/Atp6ap2/F…
GO:0060560	developmental growth involved in morphogenesis	265	-0.203955	-2.88048	8.48087e-08	1.39294e-06	8.21585e-07	Hdac6/Mt3/Rdh10/Sema4b/Sirt6/Slit3/Syt4/Ulk2/Wnt7b/Barhl2/Limk1/Plxna4/Reg2/Sema6b/Smo/Tgfb1/Trpv2/Yap1/Auts2/Pak6/Slc9a6/Tbx2/Fgf13/Lzts2/Map3k13/Nin/Rtn4r/Stk11/Tgfbr2/Actr3/Bmpr2/Cobl/Itsn2/Ocm/Twf2/Megf8/Rtn4/Slc23a2/Bcl11a/Llph/Lrp6/Map1b/Sema3b/Cdkl3/Cyfip2/Mecp2/Ptprs/Rgma/Rufy3/Ulk1/Dbnl/Ifrd1/Plxna3/Sema7a/Clasp2/Ext1/Sema6a/Dvl1/Gsk3b/Spry2/Cyfip1/Epha7/Nrp2/Picalm/Spg11/Notch1/Anapc2/S…
GO:0019395	fatty acid oxidation	105	-0.306447	-3.1724	8.54269e-08	1.39945e-06	8.25423e-07	Ilvbl/Mfsd2a/Sox9/Abcd4/Echs1/Plin5/Aldh1l2/Eci3/Acaa1a/Adh5/Cygb/Pex7/Ppara/Hsd17b4/Cyp4f18/Dbi/Acox3/Eci2/Mlycd/Abcd3/Adipor1/Echdc2/Abcd1/Hsd17b10/Acad11/Acads/Acadvl/Akt2/Cpt2/Dgat1/Mapk14/Adipor2/Crot/Dgat2/Eci1/Etfdh/Por/Slc25a17/Pdk4/Crat/Appl2/Irs1/Tysnd1/Prkaa1/Etfa/Hadhb/Ivd/Acadl/Akt1/Acsl5/Nucb2/Lonp2/Acat1/Mtor/Acacb/Acadm/Cd36/Hadh/Ppargc1a/Cpt1a/Irs2/Hadha/Acaa2/Fabp3
GO:1900076	regulation of cellular response to insulin stimulus	75	-0.353991	-3.20101	8.72729e-08	1.42598e-06	8.41075e-07	Rps6kb1/Atp2b1/Echdc3/Slc27a4/Myo5a/Adipor1/Rela/Ncoa5/Sirt1/Uso1/Ptprf/Pip4k2b/Bglap/Lpl/Gkap1/Myo1c/Prkcd/Ptpn2/Kank1/Nucks1/Ptpn11/Snx5/Bglap2/Appl2/Irs1/Prkaa1/Opa1/Grb14/Tns2/Gnai2/Tsc2/Prkca/Nucb2/Inpp5k/Gsk3a/Osbpl8/Mfn2/Sorbs1/Inppl1/Grb10
GO:0061640	cytoskeleton-dependent cytokinesis	77	-0.350314	-3.21039	8.88561e-08	1.4481e-06	8.54121e-07	Ankrd53/Anln/Cep55/Chmp4b/Mitd1/Spire2/Dctn3/Jtb/Stambp/Trim36/Racgap1/Snx18/Alkbh4/Cntrob/Rhoa/Rtkn/Chmp4c/Fmn2/Map9/Snx9/Zfp365/Chmp1a/Zfyve26/Ckap2/Chmp5/Cit/Plk1/Birc5/Cenpa/Incenp/Kif20a/Actr2/Rab35/Stx2/Cul7/Arf1/Actr3/Klhdc8b/Snx33/Myh10/Rhob/Son/Vps4a/Spast/Kif20b/Stmn1/Pdcd6ip/Apc/Kif23/Chmp7/Rock1/Chmp1b/Plec/Cfl1/Arl3/Rock2/Usp8/Ank3/Rhoc/Ect2/Ist1/Chmp2a/Sptbn1
GO:0031589	cell-substrate adhesion	352	-0.177372	-2.69194	9.00213e-08	1.46331e-06	8.63091e-07	Arpc2/Bcl2/Ccl28/Col8a1/Edil3/Epb41l5/Hsd17b12/Jak2/Lypd3/Nedd9/Thy1/Cask/Ccl25/Cib1/Dapk3/Dusp22/Eda/Smad6/Tsc1/Vegfc/B4galt1/Coro2b/Gcnt2/Rpl29/Tmem8b/Adamts12/Fgg/Fzd4/Npnt/Ptprj/Rin2/Zyx/Itga9/Myf5/Pcsk5/Pdpk1/Rasa1/Rhod/Tnxb/Vcam1/Adam15/Efemp2/Fga/Frem1/Itga3/Itga6/Pik3r1/Rab1a/Ephb3/Itga8/Net1/Pxn/Ajuba/Ecm2/Parva/Ptk2b/Jag1/Megf9/Gp5/Rcc2/Mkln1/Rsu1/Tek/Atp1b2/Clasp2/Itga2/Smad3/Gsk3b/Nid…
GO:0000209	protein polyubiquitination	233	-0.20913	-2.81065	9.33834e-08	1.51406e-06	8.93023e-07	Rnf6/Tdpoz1/Trim58/Ube2s/Bard1/Pnkp/Dda1/Irf2bp1/Mul1/Rffl/Trim27/Cbfb/Cdc16/Fbxl17/Lrsam1/Peli3/Rnf125/Rnf217/Spsb4/Tmem129/Traf2/Traf3/Rnf26/Sharpin/Anapc7/Chfr/Rnf166/Traf6/Bcl2/Foxf2/Ube2h/Aktip/Cdc26/Rnf144b/Rnf40/Arih1/Cul1/Fbxl7/Mkrn2/Rnf185/Arih2/Cdc23/Hdac6/Otub2/Rnf41/Rnf8/Otub1/Rnf19b/Ube2l6/Znrf1/Birc3/Ppia/Shprh/Trim5/Ube2v1/Anapc11/Rnf20/Syvn1/Brca1/Cdc34/Ddb2/Ube2d2a/Ube2dnl2/Rnf14…
GO:0051028	mRNA transport	101	-0.309298	-3.15623	9.43969e-08	1.52657e-06	9.00401e-07	Peg10/Seh1l/Aaas/Nup85/Pcid2/Pom121/Eny2/Nup210/Gle1/Igf2bp2/Mcm3ap/Nup155/Ranbp17/Srsf1/Nup37/Bicd2/Khsrp/Parp11/Zfp36/Nxt2/Ahctf1/Alkbh5/Poldip3/Casc3/Ncbp3/Ranbp2/Pabpn1/Rae1/Sarnp/Zfp36l1/Xpo1/Htt/Ncbp1/Nup160/Nup188/Srsf7/G3bp2/Zc3h3/Myo1c/Ythdc1/Nsun2/Eif5a/Nup133/Nup88/Akap8l/Hnrnpa2b1/Supt6/Lrpprc/Thoc2/Hsf1/Nup93/Qk/Setd2/Iws1/Ddx19b/Nup98/Ddx19a/Tpr/Dhx9/Cetn3/Tnks
GO:0061337	cardiac conduction	66	-0.375224	-3.24234	9.53911e-08	1.5387e-06	9.07557e-07	Isl1/Mef2a/Nup155/Scn1b/Cacna1d/Cav1/Sri/Gjc1/Kcne3/Tbx5/Nkx2-5/Jup/Trpm4/Dsg2/Ank2/Cacna2d1/Kcne1/Akap9/Kcnj5/Kcne4/Slc4a3/Ctnna3/Scn5a/Rbfox2/Gja1/Kcnn2/Cacnb2/Slc8a1/Cacna1g/Flna/Abcc9/Kcnq1/Pkp2/Dsp/Tnni3k/Cacna1c/Ryr2
GO:0032922	circadian regulation of gene expression	71	-0.37224	-3.32012	9.64942e-08	1.54857e-06	9.1338e-07	Crem/Id3/Maged1/Nampt/Relb/Per2/Nr1d1/Ciart/Rora/Rorc/Rbm4/Bhlhe41/Rbm4/Zfhx3/Arntl/Bhlhe40/Id4/Nudt12/Cry1/Rora/Per3/Ppara/Hdac1/Ngfr/Top1/Arntl2/Lgr4/Noct/Mybbp1a/Cry2/Kdm8/Sirt1/Pml/Usp2/Hdac3/Hnrnpu/Prmt5/Csnk1e/Per1/Ncoa2/Id1/Nr0b2/Csnk1d/Kdm2a/Ppp1ca/Mycbp2/Rbm4/Mta1/Ppp1cc/Hdac2/Atf4/Kdm5a/Npas2/Huwe1/Kmt2a/Ppargc1a/Clock/Ncor1/Ogt
GO:0051348	negative regulation of transferase activity	246	-0.205022	-2.80762	9.62545e-08	1.54857e-06	9.1338e-07	Gskip/Itgb1bp1/Pif1/Rpl11/Smpd1/Bub1b/Csk/Lats1/Paqr3/Pik3ip1/Pparg/Ptpn6/Rgs14/Src/Agt/Mad2l2/Parp3/Pot1b/Prdx3/Prkrip1/Socs4/Spry1/Taf7/Trp73/Gadd45b/Pkib/Ppm1e/Prkar1a/Psen2/Rpl5/Slc8a3/Lyn/Spred1/Trim27/Dusp16/Fam72a/Hmgcr/Men1/Mstn/Ppm1f/Ubash3b/Dusp10/Hhex/Mapk7/Nf2/Prkar2a/Ptpn1/Shb/Cd300a/Hyal2/Pik3cb/Sh2b3/Sorl1/Cep85/Dnaja3/Dnajc3/Dusp19/Errfi1/Gadd45g/Pip4k2a/Thy1/Cdk5rap1/Dusp22/Uchl1…
GO:2000378	negative regulation of reactive oxygen species metabolic process	52	-0.422115	-3.25065	1.05373e-07	1.68677e-06	9.9489e-07	Mpv17l/Cryab/Cycs/Eef1a1/Rhoa/Bnip3/G6pdx/Ptger4/Bcr/Plin5/Bcl2/G6pd2/Atp5g1/Crp/Vdac1/Mt3/Ppara/Slc30a10/Atg5/Cflar/Hspd1/Birc3/Hk2/Abcb7/Ndufc2/Park7/Brca1/Stat3/Abcd1/Trp53/Sirt1/Aatf/Hif1a/Sirt5/Fyn/Pon3/Ctns/Akt1/Sirt2/Map3k7/Mfn2
GO:0000281	mitotic cytokinesis	65	-0.380038	-3.2522	1.06193e-07	1.69559e-06	1.0001e-06	Ankrd53/Anln/Cep55/Chmp4b/Mitd1/Jtb/Stambp/Trim36/Racgap1/Snx18/Cntrob/Rhoa/Rtkn/Chmp4c/Map9/Snx9/Zfp365/Chmp1a/Zfyve26/Ckap2/Chmp5/Cit/Plk1/Birc5/Cenpa/Incenp/Kif20a/Rab35/Stx2/Cul7/Arf1/Klhdc8b/Snx33/Myh10/Rhob/Son/Vps4a/Spast/Kif20b/Stmn1/Pdcd6ip/Apc/Kif23/Chmp7/Rock1/Chmp1b/Cfl1/Arl3/Rock2/Usp8/Ank3/Rhoc/Ect2/Chmp2a/Sptbn1
GO:0045926	negative regulation of growth	254	-0.206472	-2.87732	1.12038e-07	1.78441e-06	1.05248e-06	Sertad1/Tgfb2/Adrb2/Cth/Fhl1/Foxp1/Pak1/Ptk6/Slit2/Stk4/Bcl6/Cdhr2/Gas1/Mapk11/Osgin1/Pi16/Rai1/Sema3g/Sema5b/Cdk5r1/Cdkn2c/D7Ertd443e/Dcbld2/Draxin/Nog/St7l/Gnas/Grem1/Ostn/Ppp1r9b/Sema4f/Cda/Gdf15/Kcnk2/Rerg/Ahsg/Alms1/Cdkn2aip/Dnajc2/Pparg/Sesn2/Tnk1/Wnt3a/Wnt5a/Adrb1/Agt/Ccr5/Eaf2/Fgfr3/Psrc1/Rnf6/Trp73/Wwc1/Ing5/Tchp/Mul1/Stc2/Ankrd26/Cirbp/Cryab/Gng4/Men1/Mstn/Osgin2/Spg20/Sphk2/Bbc3/Dusp10…
GO:0031507	heterochromatin assembly	77	-0.348376	-3.19263	1.13274e-07	1.79955e-06	1.06141e-06	Kcnq1ot1/Rb1/Samd1/Sirt6/Bahd1/H1f0/Hdac1/Uty/L3mbtl3/Phf2/Rb1/Smchd1/Hells/Rb1/Hmga2/Mecp2/Mphosph8/Pphln1/Smarca5/Mbd3/Sirt1/Zfp445/Axin1/Trim28/Ubtf/Kmt2b/Ppm1d/Dnmt1/Dnmt3a/Pik3ca/Baz2a/Setdb1/Ctbp1/Morc2a/Dicer1/Smarca4/Ezh2/Ubr2/Rif1/Tet1/Sin3a/Kdm1a/Kmt2d/Tpr/Cdk2/Ezh1/Atf7ip
GO:0046578	regulation of Ras protein signal transduction	187	-0.232319	-2.8916	1.1391e-07	1.80511e-06	1.06469e-06	Cdc42se1/Dennd4a/Madd/Nrg1/Tgfb2/Adra1b/Cyth3/Dennd3/Eps8/Eps8l1/Gabarap/Robo1/Tnfaip1/Bcl6/Ccdc125/Col3a1/F2rl1/Arf6/Arfgef3/Stk19/Timp2/Trim67/Ephb2/Mapkap1/Mmd2/Arrb1/Cul3/F11r/Iqsec3/Mcf2l/Abl2/Arhgap24/Gpr55/Ntrk1/Sos1/Src/Stambp/Tnk1/Cadm4/F2rl3/Rabgef1/Spry1/Adra1a/Arhgef18/Psd3/Ssx2ip/Gpr20/Met/Psd/Synpo2l/Flot1/Rabl3/Bcr/Gpr18/Hras/Kctd10/Kif14/Lpar1/Lpar2/Pik3cb/Stard13/Arhgap44/Gm5127/…
GO:0198738	cell-cell signaling by wnt	431	-0.160599	-2.57488	1.17514e-07	1.85754e-06	1.09562e-06	Otud5/Ptpn23/Rnf220/Sostdc1/Tle6/Wnt9b/Daam2/Disc1/Dlx3/Draxin/Edn1/Fam53b/Nfatc4/Nog/Rbpj/Reck/Shisa3/Tiam1/Wnt2/Amer2/Ctnnbip1/Fbxw4/Fgf9/Grem1/Jrk/Mdfi/Nphp4/Shh/Ttc21b/Wls/Wnt6/Arl6/Barx1/Csnk2b/Cul3/Dkk4/Gskip/Hbp1/Lrrk1/Mbd2/Notum/Prickle1/Ptpru/Snai2/Wnt4/Abl2/Bicc1/Jade1/Lats1/Sost/Sox30/Src/Tbx18/Wnt3a/Wnt5a/Atp6ap2/Ctr9/Fgfr3/Fzd5/Lrp1/Mad2l2/Ndp/Plekha4/Ptk7/Amotl2/Grhl3/Klf15/Lef1/Mes…
GO:0032204	regulation of telomere maintenance	85	-0.335309	-3.18558	1.19202e-07	1.87951e-06	1.10857e-06	Dkc1/Lmna/Mre11a/Dcp2/Hdac8/Pif1/Src/Atr/Pot1b/Pkib/Pnkp/Ten1/Acd/Slx1b/Ercc4/Prkcq/Tfpt/Gnl3l/Tcp1/Cct4/Myc/Upf1/Xrcc1/Cct5/Rtel1/Sirt6/Uchl5/Ino80d/Smg6/Ino80c/Mapk1/Nek7/Terf2/Actl6a/Ino80/Rad50/Cct8/Tinf2/Cct7/Hnrnpd/Mapk3/Mcrs1/Cct3/Xrcc4/Ercc1/Nat10/Parn/Atm/Ctc1/Pml/Terf1/Cct2/Hnrnpu/Pot1a/Ylpm1/Nfrkb/Hnrnpa2b1/Smg5/Yy1/Hmbox1/Exosc10/Dhx36/Pinx1/Map3k4/Atrx/Map2k7/Tnks2/Smg1/Tnks
GO:0006096	glycolytic process	85	-0.334806	-3.1808	1.21958e-07	1.91817e-06	1.13138e-06	Hk1/Stat3/Igf1/Foxk1/Hdac4/Eif6/Galk1/Hif1a/Pgam2/Prkag2/Tpi1/Jmjd8/Pfkl/Arl2/Prkag3/Pgk1/Ep300/Foxk2/Galt/Aldoart2/Git1/Prkaa1/Slc4a4/Pfkp/Aldoa/Mpi/Entpd5/Ogdh/Prkaa2/Gapdh/Pfkm/Eno3/Ppargc1a/Gpi1/Gm10358/Insr/Eno1b/Pkm/Ncor1/Ogt
GO:0033002	muscle cell proliferation	241	-0.213652	-2.90475	1.22645e-07	1.92418e-06	1.13492e-06	Ccnb1/Cdh13/Fgf1/Frs2/Itgb3/Myd88/Pparg/Ptafr/S1pr1/Src/Tlr4/Agt/Ang6/Bmpr1a/Nampt/Trp73/Pim1/Prkar1a/Ptgir/Akirin1/Hmgcr/Klf4/Orc1/Retn/Rhoa/Tert/Cyba/Drd4/Foxc1/Igf1r/Kalrn/Pdcd4/Sav1/Xrcc6/C3ar1/Hdac4/Hpgd/Pdgfd/Rxra/Traf6/Vipr2/Jak2/Six1/Ccl5/Gnai3/Mir133a-2/Mir143/Six5/Fgfr2/Ldlrap1/Mnat1/Myc/Npr1/Ralbp1/Il15/Il18/Mdm2/Notch3/Npy5r/Prkdc/Ager/Cflar/Tgfb1/Yap1/Cav1/Rps6kb1/Smad1/Stat5b/Tbx2/E…
GO:0031060	regulation of histone methylation	88	-0.331278	-3.17187	1.23919e-07	1.93935e-06	1.14387e-06	Ehmt2/Gm8334/Kdm4d/Setd7/Kat8/Xbp1/Kdm4c/Auts2/Smarcb1/Zfp110/Paf1/Rnf20/Brca1/Nelfa/Mcrs1/Mecp2/Smad4/Smarca5/Sirt1/Kansl1/Kdm4a/Mtf2/Rtf1/Kmt2b/Mllt6/Zfp335/Zfp369/Dnmt1/Baz2a/Kansl2/Jarid2/Supt6/Airn/Fh1/Kdm3a/Rif1/Iws1/Asxl2/Hcfc1/Paxip1/Tet1/Paxbp1/Brd4/Atrx/Nsd1/Kdm1a/Kmt2e/Kmt2a/Lcor/Kansl3/Ogt
GO:0051568	histone H3-K4 methylation	63	-0.388676	-3.27687	1.32908e-07	2.07091e-06	1.22146e-06	Ctr9/Dnmt3b/Setd4/Bend3/Pygo2/Gcg/Men1/Wdr61/Ctcfl/Dydc1/Dydc2/Wdr5/Ehmt2/Setd1b/Kat8/Arid4a/Auts2/Rlf/Brca1/Nelfa/Mcrs1/Nfya/Smad4/Setmar/Wdr5b/Setd1a/Kansl1/Rtf1/Tet3/Kmt2b/Zfp335/Rbbp5/Dnmt1/Kansl2/Cxxc1/Tet2/Hcfc1/Paxip1/Ncoa6/Kmt2c/Wdr82/Kdm1a/Nfyc/Kmt2d/Ash1l/Kmt2e/Kmt2a/Kansl3/Ogt
GO:0006112	energy reserve metabolic process	85	-0.333679	-3.1701	1.32982e-07	2.07091e-06	1.22146e-06	Slc37a4/Akt2/Gsk3b/Rb1cc1/Prkag2/Prlh/Pcdh12/Il6st/Ppp1r3d/Prkag3/Phkb/Ppp1ca/Ppp1r3a/Irs1/Phka1/Ppp1cc/Pygl/Adgrf5/Akt1/Pygb/Inpp5k/Ppp1r3c/Gsk3a/Mtor/Acadm/Pfkm/Cd36/Sorbs1/Irs2/Insr/Grb10/Phka2/Gys1/Agl/Pygm
GO:0000245	spliceosomal complex assembly	42	-0.464554	-3.24235	1.35408e-07	2.1025e-06	1.2401e-06	Sf3a2/Sf3a3/Psip1/Scaf11/Slu7/Srsf1/Srsf12/Puf60/Srsf6/Crnkl1/Luc7l2/Celf1/Gcfc2/Gemin2/Ncbp1/Srpk1/Sf3a1/Srpk2/Setx/Ptbp2/Ythdc1/Mbnl1/Prpf19/Luc7l/Rbmx/Sf3b1/Srsf10/Srpk3/Sfswap/Luc7l3/Rbm5/Prpf39
GO:0009165	nucleotide biosynthetic process	197	-0.225812	-2.85495	1.36011e-07	2.1025e-06	1.2401e-06	Paics/Pnp/Ppat/Sphk2/Acss1/Atp5d/Cmpk2/G6pdx/Atp5j2/Dlat/Gmpr/Mthfd1/Acot7/Ak3/Atp5b/Il4/Impdh1/Nme6/Pdhx/Tyms/Adss/Aldoart1/Atp5e/Nadk2/Ppcdc/Atp5g1/Atp5h/Myc/Nme3/Nmnat1/Npr1/Adcy9/Adk/Mpc2/Ppara/Prps2/Prpsap2/Ampd3/Shmt1/Tgfb1/Acly/Dcakd/Dguok/Impdh2/Mpc1/Ampd2/Mapk1/Mlycd/Ndufc2/Ppcs/Rrm2/Kars/Rrm2b/COX2/Mthfd2l/Stat3/Ctps2/Dip2a/Flcn/Pank4/Umps/Dld/Map2k1/Papss1/Pnp2/Nadk/Nme2/Upp1/Nme4/Pank…
GO:1901293	nucleoside phosphate biosynthetic process	201	-0.21872	-2.77474	1.35858e-07	2.1025e-06	1.2401e-06	Paics/Pnp/Ppat/Sphk2/Acss1/Atp5d/Cmpk2/G6pdx/Atp5j2/Dlat/Gmpr/Mthfd1/Acot7/Ak3/Atp5b/Il4/Impdh1/Nme6/Pdhx/Tyms/Adss/Aldoart1/Atp5e/Nadk2/Ppcdc/Atp5g1/Atp5h/Myc/Nme3/Nmnat1/Npr1/Adcy9/Adk/Ak7/Mpc2/Ppara/Prps2/Prpsap2/Ampd3/Shmt1/Tgfb1/Acly/Dcakd/Dguok/Impdh2/Mpc1/Ampd2/Mapk1/Mlycd/Ndufc2/Ppcs/Rrm2/Kars/Rrm2b/COX2/Mthfd2l/Stat3/Ctps2/Dip2a/Flcn/Pank4/Umps/Dld/Map2k1/Papss1/Pnp2/Nadk/Nme2/Upp1/Nme4/…
GO:0016358	dendrite development	307	-0.186805	-2.72413	1.36429e-07	2.10382e-06	1.24087e-06	Met/Mpdz/Nr2e1/Rhoa/Slc25a46/Arc/Btbd3/Cacna1a/Celsr2/Cux2/Fat3/Itsn1/Kalrn/Map2/Mfsd2a/Scarf1/Sdk1/Zfp365/Baiap2/Camk1/Fmr1/Il1rapl1/Lamc2/Lpar1/Myo6/Ntn1/Rac1/Fezf2/Gorasp1/Itpka/Pak4/Slc11a2/Arhgap44/Caprin2/Cask/Sema4d/Cit/Crp/Syngap1/Tanc2/Vldlr/Hdac6/Mapk8/Mef2a/Trappc4/Actr2/Lrrk2/Ngfr/Wasl/Camk2a/Cul7/Cyth2/Prex2/Slc9a6/Arf1/Dlg5/Dynlt1b/Kif1a/Lrp4/Mapk6/Nlgn2/Psen1/Sipa1l1/Stk11/Actr3/At…
GO:0009132	nucleoside diphosphate metabolic process	121	-0.290298	-3.1716	1.38376e-07	2.12863e-06	1.25551e-06	Myc/Nt5e/Nudt7/Pgk2/Ak7/Ppara/Sirt6/Ampd3/Bad/Hk2/Psen1/Rrm2/Nudt7/Rrm2b/Hk1/Stat3/Cant1/Igf1/Nudt5/Umps/Foxk1/Hdac4/Eif6/Nme2/Galk1/Hif1a/Nudt7/Entpd4/Pgam2/Prkag2/Tpi1/Jmjd8/Pfkl/Arl2/Dtymk/Prkag3/Pgk1/Ep300/Foxk2/Galt/Ak4/Ak2/Aldoart2/Git1/Prkaa1/Rrm1/Slc4a4/Nudt7/Pfkp/Aldoa/Mpi/Ak1/Entpd5/Ogdh/Prkaa2/Gapdh/Pfkm/Eno3/Ppargc1a/Gpi1/Gm10358/Insr/Eno1b/Pkm/Ncor1/Ogt
GO:0046031	ADP metabolic process	94	-0.320138	-3.18487	1.41893e-07	2.17742e-06	1.28429e-06	Gm3839/Hdac4/Ak3/P2rx7/Aldoart1/Htr2a/Myc/Nt5e/Pgk2/Ppara/Sirt6/Ampd3/Bad/Hk2/Psen1/Hk1/Stat3/Igf1/Foxk1/Hdac4/Eif6/Galk1/Hif1a/Pgam2/Prkag2/Tpi1/Jmjd8/Pfkl/Arl2/Prkag3/Pgk1/Ep300/Foxk2/Galt/Ak2/Aldoart2/Git1/Prkaa1/Slc4a4/Pfkp/Aldoa/Mpi/Ak1/Entpd5/Ogdh/Prkaa2/Gapdh/Pfkm/Eno3/Ppargc1a/Gpi1/Gm10358/Insr/Eno1b/Pkm/Ncor1/Ogt
GO:1903578	regulation of ATP metabolic process	80	-0.342899	-3.1899	1.54452e-07	2.3644e-06	1.39457e-06	Ndufc2/Psen1/Atp7a/COX2/Stat3/Flcn/Igf1/Tspo/Abcd1/Trp53/Hdac4/Map2k1/Eif6/Uqcc2/Hif1a/Dnajc15/Prkag2/Fis1/Jmjd8/Arl2/Shmt2/Ep300/Slc25a23/Ak4/Dnm1l/Atpif1/Git1/Prkaa1/Slc4a4/Cox7a2l/Vcp/Entpd5/Prkaa2/Cox7a2/Cox7a1/Ppargc1a/Ppif/Insr/Eno1b/Ncor1/Ogt
GO:0051648	vesicle localization	182	-0.23247	-2.87825	1.59004e-07	2.42817e-06	1.43219e-06	Myo15/Ppfia2/Rab27b/Rab3a/Sdc4/Snapin/Syndig1/Ap1s2/Cul3/Dync1i1/Myo7b/Pclo/Rab3gap1/Myo1h/Nde1/Sdcbp/Ap3m2/Prkcz/Atp9a/Kifc1/Snf8/Klhl12/Limk2/Pdcd6/Bloc1s3/Cln3/Dnm1/Hap1/Rab11b/Scrib/Tmem230/Bloc1s5/Map2/Myo7a/Steap3/Myo6/Rab11a/Ahi1/Cdh3/Cops5/Syt11/Tor1a/Arfgap3/Dctn1/Kif1b/Myrip/Bloc1s2/Fgfr2/Hgs/Tanc2/Wipi1/5730455P16Rik/Ccdc186/Map4k2/Mapk8/Myo1d/Sec16a/Synj1/Syt4/Kif13a/Lrrk2/Pcdh17/Wasl…
GO:0110053	regulation of actin filament organization	253	-0.203274	-2.83633	1.61539e-07	2.46093e-06	1.45151e-06	Bag4/Bbs4/Csf3/Dbn1/Frmd7/Hip1r/Nck2/Tgfbr1/Cx3cl1/Grb2/Nckap1l/Nox4/Pfn2/Pfn3/Rhpn2/Serpinf2/Spta1/Baiap2l1/Eps8/Fchsd1/Pak1/Slit2/F2rl1/Fhod1/Shroom2/Arf6/Daam2/Kank3/Mkks/Pak3/Synpo2/Tmod2/Arhgef5/Arpc1a/Capza3/Fer/Fmn1/Kirrel/Lima1/Rhpn1/Sdc4/Tmsb10/Ttc8/Arap1/Arpc1b/F11r/Gm14137/Itgb1bp1/Scin/Ssh1/Vill/Wnt4/Alms1/Lats1/S1pr1/Shank1/Alox15/Arhgef15/Asap3/Bin1/Pdlim4/Ppm1e/Arhgap6/Arhgef18/Lim…
GO:0051494	negative regulation of cytoskeleton organization	160	-0.248268	-2.94714	1.73447e-07	2.63597e-06	1.55475e-06	Swap70/Arfgef1/Map1b/Pick1/Cdk5rap2/Mphosph8/Smad4/Ccdc84/Shank3/Taok1/Clasp2/Arhgef2/Arpin/Arhgap28/Kank2/Stmn1/Wasf2/Flii/Gsn/Apc/Tpm1/Cav3/Tmsb15a/Lmod3/Gmfb/Ppfia1/Rdx/Twf1/Dyrk1a/Pik3ca/Prkcd/Kank1/Map3k1/Tmod3/Cfl1/Ppp1r9a/Evl/Specc1l/Camsap1/Tpx2/Nav3/Sptan1/Tjp1/Pak2/Trim37/Kat2b/Ssh2/Phldb2/Fhod3/Dlc1/Tmod1/Arhgef7/Dysf/Mid1/Inpp5k/Pecam1/Cdh5/Mfn2/Myadm/Capzb/Svil/Clasp1/Sptbn1
GO:0030258	lipid modification	205	-0.220994	-2.81723	1.78782e-07	2.71053e-06	1.59873e-06	Inpp5f/Mtmr11/Mtmr2/Chrm5/Dgkq/Ilvbl/Mfsd2a/Sox9/Abcd4/Apoa2/Cyp2e1/Dgkh/Echs1/Inpp5a/Plin5/Aldh1l2/Eci3/Lpcat3/Porcn/Acaa1a/Adh5/Dgke/Inpp5j/St3gal2/Abca2/Agtr1b/Ggta1/Mboat1/Mtmr3/Plpp6/Cygb/Pex7/Ppara/Samd1/Synj1/4930402F06Rik/Ephx2/Hsd17b4/Cyp4f18/Dbi/Mtmr10/Mtmr4/Plpp5/Abcg1/Acox3/Eci2/Mlycd/Inpp4b/Inpp5e/Plpp3/Abcd3/Adipor1/Echdc2/4930568D16Rik/Abcd1/B3galt1/Mtmr12/Gba2/Hsd17b10/Plppr1/Acad…
GO:0010631	epithelial cell migration	295	-0.183203	-2.68	1.80474e-07	2.72962e-06	1.60999e-06	Pdcd6/Spred1/Wdpcp/Emc10/Fap/Fgf16/Itgav/Klf4/Met/Nr2e1/Ppm1f/Rhoa/Sp1/Dusp10/Edn2/Gipc1/Krt16/Mia3/Sox9/Amot/Dock5/Egr3/Fgf18/Pik3cb/Rab11a/Rac1/Stat5a/Try10/Atp5b/Coro1b/Epb41l5/Il4/Lgmn/Stard13/Cib1/Clec14a/Efnb2/Lemd3/Nanos1/Sp100/Tbxa2r/Vegfc/Calca/Gata2/Mir218-1/Sema5a/Hdac6/Hmgb1/Rhoj/Rin2/Ager/Flt4/Krit1/Pdpk1/Tgfb1/Adam17/Dll4/Mapre2/Vhl/Vstm4/Itga3/Tgfbr2/Bmpr2/Grn/Lgals8/Pxn/Sh3bp1/Eph…
GO:0006383	transcription by RNA polymerase III	45	-0.433136	-3.18397	1.83386e-07	2.76702e-06	1.63204e-06	Polr3gl/Crcp/Gtf3c3/Mybbp1a/Snapc4/Zc3h8/Gtf3c5/Ddx21/Ell/Ice2/Smarca5/Brf1/Gtf3c4/Ercc6/Tbp/Baz1b/Bdp1/Chd8/Snapc3/Prdx5/Myo1c/Rptor/Dhx36/Gtf3c2/Ice1/Sf3b1/Mtor/Gtf3c1/Gtf3c6
GO:0009267	cellular response to starvation	151	-0.256768	-2.99796	1.86047e-07	2.79752e-06	1.65004e-06	Ttc5/Atf3/Foxo1/Gabarap/Myod1/Nim1k/Zc3h12a/Higd1a/Wnt9b/Asns/Prkd1/Suv39h1/Tbl2/Atg14/Bhlha15/Brsk1/Fbxo22/Gabarapl1/Pck1/Rragd/Rrp8/Slc39a5/Tfeb/Xpr1/Stk24/Stk26/Wnt4/Dsc2/Mios/Nprl3/Sesn2/Cadps2/Ifi204/Map1lc3a/Sesn3/Inhbb/Myh13/Eif2ak3/Rragb/Mfsd2a/Sik2/Foxo3/Map1lc3b/Wdr24/Wdr59/Atg7/Bcl2/Kptn/Seh1l/Ehmt2/Lars/Pik3c3/Itfg2/Mtmr3/Ralb/Wdr45b/Wipi1/Mapk8/Ppara/Wdr45/Xbp1/Atg5/Foxa3/Lrrk2/Slc38…
GO:0060538	skeletal muscle organ development	200	-0.220801	-2.79541	1.86295e-07	2.79752e-06	1.65004e-06	Hmgcr/Met/Mstn/Pmp22/Rhoa/Bin3/Flot1/Maff/Mettl21c/Myoz1/Nr1d2/Nras/Ankrd33/Gpcpd1/Hdac4/Heyl/Ski/Arntl/Bcl2/Cyp26b1/Naca/Six1/Lemd3/Phox2b/Scx/Sox11/Btg2/Hlx/Myc/Wt1/Emd/Hdac6/Myl6b/Rb1/Cdon/Cflar/Myf5/Smo/Synb/Tbx1/Tgfb1/Cav1/Rps6kb1/Tsc22d3/Tcf7l2/Gpc1/Rb1/Sin3b/Fgfrl1/Gtf3c5/Rbfox1/Myf6/Rb1/Homer1/Klf5/Lemd2/Nr4a1/Rcan1/Crhr2/Hdac4/Disp1/Popdc3/Uqcc2/Zbtb18/Meox2/Mapk14/Spg11/Gata4/Notch1/Tcf…
GO:1902099	regulation of metaphase/anaphase transition of cell cycle	61	-0.380712	-3.17526	1.89056e-07	2.83225e-06	1.67052e-06	Gen1/Nsmce2/Tex14/Aurkb/Prap1/Bub1/Mad2l1bp/Anapc15/Khdc3/Spdl1/Zwint/Cul3/Ube2c/Bub1b/Ccnb1/Nek6/Klhl22/Cdt1/Psmg2/Cdc16/Anapc7/Chfr/Kntc1/Ttk/Cdc26/Pcid2/Plk1/Birc5/Cdc23/Cdc6/Mad1l1/Rb1/Mad2l1/Anapc11/Rb1/Lcmt1/Xrcc3/Rb1/Cdk5rap2/Cep192/Ndc80/Anapc15-ps/Atm/Cenpe/Trip13/Ik/Apc/Anapc4/Rad21/Zwilch/Dync1li1/Zfp207/Hecw2/Riok2/Zw10/Cdc27/Bub3/Tpr/Anapc5
GO:1903313	positive regulation of mRNA metabolic process	123	-0.282734	-3.11234	1.93517e-07	2.88537e-06	1.70185e-06	Eif4enif1/Lsm1/Mettl16/Nanos1/Zfp36l2/Btg2/Upf1/Eif4a3/Mettl3/Cnot6/Cnot8/Khsrp/Noct/Pnpt1/Ncl/Paf1/Zfp36/Gigyf2/Hnrnpd/Prdx6b/Parn/Ythdf1/Celf1/Nanos2/Dazap1/Mov10/Pan3/Zfp36l1/Cnot6l/Ncbp1/Rc3h2/Samd4b/Tardbp/Csde1/Tra2b/Cpeb3/Hnrnpu/Rock1/Tnrc6c/Exosc8/Prpf19/Ythdf3/Adarb1/Nanos3/Rock2/Gtpbp1/Hsf1/Samd4/Ago2/Dhx36/Qk/Mlh1/Rbmx/Tob1/Polr2g/Nup98/Rc3h1/Patl1/Pan2/Thrap3/Dhx9/Tnrc6a/Pum1/Cnot1/Sn…
GO:1903050	regulation of proteolysis involved in cellular protein catabolic process	203	-0.219417	-2.78492	1.9311e-07	2.88537e-06	1.70185e-06	Osbpl7/Rnf180/Tmtc3/Ubxn1/Caml/Map1a/Psme1/Rnf139/Smad7/Socs5/Trib1/Disc1/Rnft1/Styx/Trib3/Trim67/Cdc20b/Fbxo22/Mtm1/Qrich2/Rchy1/Sh3rf1/Shh/Ankib1/Ecscr/Prickle1/Rpl11/Zer1/Lamp3/Lats1/Prkcg/Rnf14/Sdcbp/Bbs7/Cbfa2t3/Plk3/Socs4/Tmem67/Klhl40/Psen2/Rpl5/Usp25/Alad/Dda1/Psmf1/Psme2/Rnf217/Svip/Gclc/Gipc1/Senp1/Chfr/Fmr1/Sco1/Atg7/Aurka/Ddrgk1/Foxf2/N4bp1/Aqp11/Rnf144b/Rnf40/Trim39/Arih1/Desi1/Hipk2…
GO:0045931	positive regulation of mitotic cell cycle	130	-0.267941	-3.01487	1.96301e-07	2.91998e-06	1.72227e-06	Meis2/Prap1/Anp32b/Asns/Mad2l1bp/Cdc7/Foxa1/Mblac1/Adamts1/Anxa1/Cul3/Dbf4/Sphk1/Ube2c/Ccnb1/Hspa2/Kcna5/Pbx1/Plcb1/Klhl18/Cdt1/Rad51c/Tal1/Cdc16/Tert/Cdc25c/Neurog1/Shb/Stil/Anapc7/Cul4b/Nkx3-1/Rab11a/Stat5a/Lgmn/Eif4ebp1/Lsm11/Smarcd3/Birc5/Cdc23/Hmgb1/Mad1l1/Mdm2/Mepce/Mta3/Rb1/Tgfb1/Adam17/Ccnd2/Lmnb1/Lsm10/Rps6kb1/Stat5b/Cul4a/Rrm2/Anapc11/Mtbp/Rb1/Rrm2b/Sass6/Ccnd3/Rb1/Mecp2/Plrg1/Rcc2/Larp…
GO:1900180	regulation of protein localization to nucleus	143	-0.258992	-2.99401	2.02755e-07	3.00888e-06	1.7747e-06	Ngfr/Smo/Tgfb1/Tmem98/Yap1/Glis2/Cd2ap/Lats2/Lzts2/Mapk1/Parp9/Pik3r1/Psen1/Stk11/Uaca/Atp13a2/Park7/Rassf5/Brca1/Mavs/Nmd3/Pkia/Wwtr1/Flcn/Mcrs1/Gbp4/Hnrnpm/Kat7/Larp7/Sirt1/Tek/Cdk1/Nolc1/Pik3r2/Sumo1/Gsk3b/Jup/Mapk14/Htt/Rbm22/Tardbp/Tfrc/Trim28/Gper1/Hdac3/Fyn/Prkcd/Akap1/Mfhas1/Hsp90ab1/Polr1a/Pkig/Cav2/Ei24/Fermt2/Nvl/Akt1/Pinx1/Ect2/Sin3a/Tpr/Nf1/Ubr5/Flna/Ctnna1/Cd36/Ogt
GO:0048872	homeostasis of number of cells	344	-0.174824	-2.6213	2.06314e-07	3.05452e-06	1.80162e-06	Ikbkb/Mafb/Map7/Mecom/Men1/Nkx2-3/Rps24/Rrn3/Sp1/G6pdx/Ncstn/Senp1/Sox9/Sp3/Tnfsf13b/Bcr/Bmi1/Foxo3/Mthfd1/Pde4b/Pik3cb/Pth/Rac1/Sh2b3/Stat5a/Bcl2/Dnaja3/Flt3l/Jak2/Lpcat3/Lyar/P2rx7/Slc11a2/Slc46a2/G6pd2/Ppp2r3c/Spns2/Tcf3/Gata2/Gcnt4/Gpam/Sfxn1/Stat1/Hmgb1/Il18/Kif3a/Prkdc/Rb1/Slc39a3/Zfpm1/Ampd3/Arid4a/Cxcr2/Foxa3/Nle1/Smo/Tgfb1/Zfp251/Adam17/Gimap5/Glis2/Kitl/Prmt1/Stat5b/Tsc22d3/Ubap2l/Vhl/X…
GO:0035304	regulation of protein dephosphorylation	89	-0.320947	-3.10129	2.08545e-07	3.08031e-06	1.81683e-06	Ppp1r16b/Vrk3/Calm2/Cd300a/Igbp1/Adora1/Jak2/Ppp1r16a/Sppl3/Tsc1/Ppp1r7/Tiprl/Tgfb1/Ppia/Ppp1r15a/Ppp6r1/Slc39a10/Ppp1r8/Mastl/Ppp1r1b/Ppp2r5d/Swap70/Bod1/Cnep1r1/Cry2/Rcan1/Ankle2/Bod1l/Calm3/Camta1/Htt/Mgat5/Nsmf/Rock1/Ensa/Prkcd/Akap1/Mfhas1/Hsp90ab1/Ywhae/Cdca2/Nuak1/Cmya5/Ppp6r3/Rock2/Gna12/Ppp6r2/Ptbp1/Pdgfrb/Ppp1r12a/Mprip/Dlc1/Gnai2/Ppp2r5a/Cdh5/Sympk/Ambra1
GO:0060419	heart growth	116	-0.28318	-3.05662	2.14781e-07	3.16501e-06	1.86679e-06	Ppara/Sirt6/Ccm2l/Trip10/Yap1/Smad1/Tbx2/Mapk1/Tgfbr2/Zfpm2/Nr3c1/Igf1/Vgll4/Tbx5/Arid2/Sirt1/Akap6/Camk2d/Cdk1/Nkx2-5/Gsk3b/Mapk14/Erbb4/Gata4/Notch1/Apc/Heg1/Pten/Cav3/Tomm70a/Dusp6/Fgfr1/Jarid2/Parp2/Tgfbr3/Bmp10/Meis1/Yy1/Ctdp1/Akap13/Hdac2/Mef2c/Pdlim5/Gja1/Myocd/Gsk3a/Ncam1/Mtor/Acacb/Cited2/Tbx20/Hey2/Sorbs2/Gata6/Myh6/Ttn
GO:0031063	regulation of histone deacetylation	41	-0.461418	-3.21584	2.19558e-07	3.21289e-06	1.89503e-06	Znhit1/Dr1/Lrrk2/Tgfb1/Jdp2/Sdr16c5/Tada2a/Prkd2/Smarca5/Trp53/Ncor2/Sirt1/Sap30bp/Pml/Tcf21/Baz2a/Ctbp1/Zzz3/Akap8l/Kdm5a/Yeats2/Nipbl/Aplnr/Akap8/Vegfa/Ncor1/Mbip
GO:2001243	negative regulation of intrinsic apoptotic signaling pathway	94	-0.317001	-3.15366	2.19037e-07	3.21289e-06	1.89503e-06	Snai2/Tpt1/Bcl2l2/Src/Ybx3/Ell3/Tmem161a/Snai1/Ackr3/Cep63/Creb3l1/Gcg/Rrn3/Zfp385a/Hyou1/Mapk7/Mcl1/Ptpn1/Pik3cb/Vnn1/Wfs1/Bcl2/Mdm2/Plaur/Xbp1/Bag5/Hdac1/Lrrk2/Ppia/Fignl1/Park7/Rrm2b/Syvn1/Pttg1ip/Hells/Triap1/Bdkrb2/Map2k1/Ndufs3/Nfe2l2/Sirt1/Atad5/Hspb1/Tmbim6/Uri1/Hif1a/Muc1/Cdkn2d/Grina/Mif/Gpx1/Sod2/Ccar2/Nono/Noc2l/Parl/Usp47/Opa1/Hdac2/Akt1/Mdm4/Herpud1/Kdm1a/Txndc12/Vdac2/Trap1/Ppif/En…
GO:0043534	blood vessel endothelial cell migration	113	-0.286358	-3.0425	2.19282e-07	3.21289e-06	1.89503e-06	Klf4/Nr2e1/Rhoa/Sp1/Mia3/Amot/Egr3/Fgf18/Stat5a/Atp5b/Stard13/Cib1/Clec14a/Efnb2/Lemd3/Tbxa2r/Vegfc/Gata2/Hmgb1/Rhoj/Tgfb1/Adam17/Dll4/Vhl/Sh3bp1/Ephb4/Ptk2b/Igf1/Amotl1/Mecp2/Nr4a1/Prkd2/Myh9/Nfe2l2/Sirt1/Pdcd10/Pik3r2/Hspb1/Meox2/Pik3c2a/Fbxw7/Hif1a/Jup/Notch1/P2rx4/Gpx1/Map3k3/Nus1/Scarb1/Acvrl1/Nos3/Pdgfb/Hdac7/Fgfr1/Efna1/Map2k5/Akt3/Ets1/Plk2/Mef2c/Rgcc/Hdac9/Akt1/Atp5a1/Prkca/Nf1/Plcg1/Srf…
GO:0009755	hormone-mediated signaling pathway	151	-0.254523	-2.97175	2.22348e-07	3.24618e-06	1.91466e-06	Gphb5/Lats1/Pparg/Rnf14/Src/Thrb/Zbtb7a/Peg13/Rnf6/Taf7/Nr1d1/Nr5a2/Lancl2/Ptges3/Rhoa/Safb/Zfp366/Mettl21c/Nr1d2/Trp63/Abhd2/Heyl/Nkx3-1/Rarg/Rxra/Ufm1/Arntl/Cnot2/Ddrgk1/Jak2/Rara/Cry1/Wbp2/Fkbp4/Isl1/Ppara/Hdac1/Prlr/Trh/Yap1/Rarb/Lats2/Nr3c1/Park7/Brca1/Adipor1/Igf1/Cry2/Hmga2/Slc27a1/Tmf1/Vps11/Ncor2/Sirt1/Bmp7/Kank2/Kdm5d/Skp2/Adipor2/Ncoa3/Tcf21/Ghr/Gper1/Pias2/Per1/Ep300/Zmiz1/Ufl1/Appl1/…
GO:0006261	DNA-templated DNA replication	137	-0.263153	-2.98544	2.23315e-07	3.25277e-06	1.91855e-06	Alyref/Etaa1/Fancm/Mettl4/Cdc7/Exd2/Gins4/Khdc3/Mre11a/Polq/Prim2/Recql5/Tonsl/Dbf4/Polg/Orc4/Rnaseh1/Traip/Wiz/Atr/Cdc45/Chtf18/Cdt1/Rny3/Rny3/Samhd1/Thoc1/Ticrr/Eme2/Orc1/Zranb3/Noc3l/Polg2/Timeless/Wdr18/Zfp365/Ccne2/Dscc1/E2f7/Lig3/Mcm3/Atg7/Baz1a/Dna2/Dnaja3/Mcm9/Ooep/Pold1/Rfc5/Pole2/Upf1/Zpr1/Cdc6/Rtel1/Chtf8/Pola1/Ccne1/Primpol/Wrn/Helb/Ino80/Rfc2/Rfc4/Rrm2b/Mms22l/Prim1/Ddx21/Mcm4/Pold3/…
GO:0090132	epithelium migration	297	-0.185962	-2.70793	2.24707e-07	3.2655e-06	1.92606e-06	Pdcd6/Spred1/Wdpcp/Emc10/Fap/Fgf16/Itgav/Klf4/Met/Nr2e1/Ppm1f/Rhoa/Sp1/Dusp10/Edn2/Gipc1/Krt16/Mia3/Sox9/Amot/Dock5/Egr3/Fgf18/Pik3cb/Rab11a/Rac1/Stat5a/Try10/Atp5b/Coro1b/Epb41l5/Il4/Lgmn/Stard13/Cib1/Clec14a/Efnb2/Lemd3/Nanos1/Sp100/Tbxa2r/Vegfc/Calca/Fgf8/Gata2/Mir218-1/Sema5a/Hdac6/Hmgb1/Rhoj/Rin2/Ager/Flt4/Krit1/Pdpk1/Tgfb1/Adam17/Dll4/Mapre2/Vhl/Vstm4/Itga3/Tgfbr2/Bmpr2/Grhl2/Grn/Lgals8/Pxn…
GO:0006482	protein demethylation	28	-0.538054	-3.18758	2.29626e-07	3.32168e-06	1.9592e-06	Alkbh4/Kdm4b/Phf8/Kdm6a/Kdm1b/Kdm4d/Kdm4c/Uty/Phf2/Fbxl19/Kdm8/Kdm5c/Kdm5d/Kdm4a/Kdm5b/Ube2b/Ppme1/Kdm2a/Kdm7a/Kdm3b/Kdm6b/Kdm3a/Kdm5a/Jmjd1c/Kdm1a
GO:0008214	protein dealkylation	28	-0.538054	-3.18758	2.29626e-07	3.32168e-06	1.9592e-06	Alkbh4/Kdm4b/Phf8/Kdm6a/Kdm1b/Kdm4d/Kdm4c/Uty/Phf2/Fbxl19/Kdm8/Kdm5c/Kdm5d/Kdm4a/Kdm5b/Ube2b/Ppme1/Kdm2a/Kdm7a/Kdm3b/Kdm6b/Kdm3a/Kdm5a/Jmjd1c/Kdm1a
GO:0061912	selective autophagy	67	-0.36473	-3.1834	2.30723e-07	3.32991e-06	1.96405e-06	Ripk2/Atg4d/Nod1/Sesn2/Tomm7/Ufc1/Slc25a4/Arfip2/Htra2/Lrsam1/Optn/Atg16l1/Ufm1/Ddrgk1/Sptlc1/Atg2a/Vdac1/Aup1/Hdac6/Rnf41/Ulk2/Atg5/Tbk1/Ubqln1/Sptlc2/Hspb8/Lgals8/Tex264/Mapk3/Atg4b/Trp53/Ulk1/Rnf31/Atg2b/Wipi2/Rb1cc1/Htt/Rab7/Atg13/Cdc37/Ufl1/Wdfy3/Sqstm1/Lrba/Smurf1/Phb2/Rnf213/Clec16a/Slc25a5/Vps13c/Huwe1/Mfn2/Vps13d/Ambra1
GO:0032271	regulation of protein polymerization	189	-0.225093	-2.80744	2.3658e-07	3.40664e-06	2.00931e-06	Ptk2b/Arfgef1/Arpc4/Drg1/Map1b/Cdk5rap2/Cyfip2/Fes/Mecp2/Mphosph8/Dbnl/Gba2/Arpc5/Clasp2/Dlg1/Fchsd2/Pik3r2/Nckap1/Arhgap28/Cyfip1/Stmn1/Flii/Gsn/Hax1/Apc/Tpm1/Cav3/Tmsb15a/Arl2/Lmod3/Rictor/Rdx/Twf1/Akap9/Dyrk1a/Myo1c/Prkcd/Kank1/Map3k1/Tmod3/Cfl1/Cttn/Ppp1r9a/Evl/Camsap1/Git1/Nav3/Sptan1/Ssh2/Fhod3/Prkce/Vasp/Tmod1/Arhgef7/Cdkn1b/Clip1/Mlst8/Pecam1/Cdh5/Mtor/Vdac2/Eln/Numa1/Ambra1/Myadm/Capzb/S…
GO:0031668	cellular response to extracellular stimulus	220	-0.214479	-2.82526	2.44389e-07	3.51107e-06	2.0709e-06	Ppan/Ttc5/Aqp2/Atf3/Folr1/Foxo1/Gabarap/Myod1/Nim1k/Nr1h4/Ucn2/Zc3h12a/Gsdmd/Higd1a/Wnt9b/Asns/Prkd1/Slc1a2/Suv39h1/Tbl2/Atg14/Bhlha15/Brsk1/Fbxo22/Gabarapl1/Pck1/Rragd/Rrp8/Slc39a5/Tfeb/Vdr/Xpr1/Fam107a/Snai2/Stk24/Stk26/Wnt4/Aqp3/Dsc2/Mios/Nprl3/Prkab2/Sesn2/Cadps2/Mn1/Ifi204/Map1lc3a/Pim1/Sesn3/Inhbb/Myh13/Eif2ak3/Rragb/Cdkn2b/Mfsd2a/Nr4a2/Sik2/Cd68/Foxo3/Map1lc3b/Rxra/Wdr24/Wdr59/Atg7/Bcl2/Ki…
GO:0045446	endothelial cell differentiation	108	-0.297551	-3.12617	2.4691e-07	3.53924e-06	2.08751e-06	Robo4/Zdhhc21/Notch4/Rapgef3/Sox17/Ezr/Icam1/Acvr1/Tmem100/Col15a1/Cul7/Vhl/Apold1/Bmpr2/Btg1/Jag1/Ptprs/S1pr2/Smad4/Hoxb5/Ift88/Cldn1/Notch1/Heg1/Gpx1/Acvrl1/Nr2f2/Rock1/Akap11/Hey1/Rdx/Vezf1/Ednra/Ceacam1/Msn/Bmp6/Id1/Tie1/Dicer1/Pbrm1/Zeb1/Ccm2/Rapgef1/Rock2/Rapgef2/Fasn/Tjp1/Kdm6b/Cxcr4/Pecam1/Cdh5/Kdr/Vcl/Myadm/Clic4/Vegfa/Hey2/Dmd
GO:0086005	ventricular cardiac muscle cell action potential	28	-0.536497	-3.17836	2.51519e-07	3.59713e-06	2.12166e-06	Dlg1/Jup/Trpm4/Dsg2/Ank2/Cav3/Kcne1/Snta1/Kcne4/Ctnna3/Scn5a/Rnf207/Kcnq1/Pkp2/Dsp/Cacna1c/Ryr2
GO:0001838	embryonic epithelial tube formation	149	-0.250137	-2.90388	2.54063e-07	3.62529e-06	2.13827e-06	Ret/Tgfb2/Casp8/Cluap1/Folr1/Hnf1b/Irx2/Sox8/Stk4/Tgif1/Fzd3/Mthfd1l/Tfap2a/Wnt9b/Ift57/Lhx2/Nog/Spint2/Grem1/Hes5/Osr1/Pax3/Sdc4/Shh/Tmed2/Wnt6/Prickle1/Rab23/Wnt4/Abl2/Mthfr/Ovol2/Wnt5a/Apaf1/Ift122/Ptk7/Shroom3/Gdf7/Grhl3/Lias/Ift52/Sall4/Scrib/Tctn1/Kat2a/Kdm6a/Sox9/Stil/Hs2st1/Mthfd1/Prkacb/Rarg/Ski/Traf6/Coq7/Enah/Rara/Six1/Cecr2/Fzd6/Luzp1/Sox11/Tsc1/Fuz/Sufu/Glmn/Rps7/Tgfb1/Spint1/Ift172/…
GO:0035265	organ growth	207	-0.220831	-2.81626	2.57448e-07	3.66529e-06	2.16187e-06	Mmp13/Rln1/Slc6a4/Tgfbr1/Fdps/Igf2/Nrg1/Smpd3/Tgfb2/Thbs1/Zmpste24/Adra1b/Col27a1/Foxp1/Hamp2/Mael/Pak1/Serp1/Stk4/Mapk11/Msx2/Pi16/Tmem38b/Cyp19a1/Dusp9/Edn1/Evc/Nog/Rbpj/Rxrb/Wnt2/Fgf9/Ly6e/Ostn/Shh/Col14a1/Kcnk2/Ccnb1/Fgf1/Lats1/S1pr1/Ybx3/Adrb1/Agt/Bmpr1a/Comp/Sash3/Stc1/Thbs3/Trp73/Wwc1/Adra1a/Mesp1/Pim1/Prkar1a/Slc25a4/Mir34a/Ankrd26/Map7/Men1/Psapl1/Acvr2b/Foxc1/G6pdx/Sav1/Sox9/Rarg/Rxra/B…
GO:0044839	cell cycle G2/M phase transition	140	-0.264914	-3.04004	2.68831e-07	3.81873e-06	2.25237e-06	Aven/Brsk1/Cdc7/Cdk5rap3/Chek2/Fbxl8/Mre11a/Syf2/Ccnb3/Rnaseh2b/Ccnb1/Hspa2/Lats1/Pbx1/Plcb1/Foxn3/Inip/Nabp1/Rad51c/Ticrr/Bach1/Esrrb/Fbxl17/Orc1/Rad17/Cdc25c/Chmp4c/Clspn/Prkcq/Taok3/Calm2/Chfr/Kif14/Rab11a/Ush1c/Miip/Smarcd3/Trim39/Abcb1a/Fbxl7/Hus1/Plk1/Tpd52l1/Birc5/Cdc6/Mta3/Fbxl3/Cdk14/Fzr1/Lmnb1/Rint1/Fbxl12/Rrm2b/Brca1/Mastl/Pkia/Ccny/Nae1/Topbp1/Chek1/Hmga2/Mecp2/Ndc80/Rcc2/Trp53/Calm3/…
GO:2000058	regulation of ubiquitin-dependent protein catabolic process	155	-0.24743	-2.91337	2.72868e-07	3.86737e-06	2.28105e-06	Rnf180/Ubxn1/Caml/Map1a/Rnf139/Smad7/Socs5/Trib1/Disc1/Styx/Trib3/Trim67/Cdc20b/Fbxo22/Mtm1/Qrich2/Rchy1/Sh3rf1/Shh/Ankib1/Prickle1/Rpl11/Zer1/Lats1/Rnf14/Sdcbp/Bbs7/Cbfa2t3/Plk3/Socs4/Klhl40/Psen2/Rpl5/Dda1/Rnf217/Svip/Gclc/Gipc1/Senp1/Chfr/Atg7/Aurka/Ddrgk1/Foxf2/N4bp1/Rnf144b/Trim39/Arih1/Desi1/Hipk2/Mkrn2/Plk1/Arih2/Mapk8/Mdm2/Sirt6/Sufu/Uchl5/Bag5/Glmn/Lrrk2/Rnf19b/Rps7/Ubqln1/Cav1/Fzr1/Rybp…
GO:0086065	cell communication involved in cardiac conduction	40	-0.459244	-3.15671	2.7977e-07	3.95631e-06	2.33351e-06	Nup155/Scn1b/Cacna1d/Cav1/Sri/Gjc1/Tbx5/Jup/Trpm4/Dsg2/Ank2/Cacna2d1/Kcnj5/Ctnna3/Scn5a/Kcnn2/Cacnb2/Slc8a1/Cacna1g/Flna/Kcnq1/Pkp2/Dsp/Cacna1c/Ryr2
GO:0098901	regulation of cardiac muscle cell action potential	24	-0.572942	-3.15101	2.80838e-07	3.96252e-06	2.33717e-06	Camk2d/Dlg1/Jup/Trpm4/Dsg2/Ank2/Cav3/Akap9/Ctnna3/Tmem161b/Atp2a2/Pkp2/Dsp/Cacna1c/Ryr2
GO:0006367	transcription initiation from RNA polymerase II promoter	68	-0.356233	-3.13148	2.94835e-07	4.15072e-06	2.44818e-06	Taf3/Polr2i/Trp53/Zfp451/Ercc1/Gtf2h5/Nkx2-5/Taf10/Med16/Taf1/Ercc6/Med24/Tbp/Gtf2a2/Ccnh/Ercc3/Creb1/Xpa/Dhx36/Gtf2b/Taf2/Thra/Taf8/Cand1/Med14/Polr2g/Paxip1/Med1/Med12/Srf/Gtf2e1/Med13/Hey2/Atf7ip
GO:0051099	positive regulation of binding	177	-0.229176	-2.83671	3.00131e-07	4.21588e-06	2.48661e-06	Ripk2/Rpl11/Uchl1os/Abl2/Cldn5/Lamtor5/Pparg/Tlr4/Wnt3a/Wnt5a/Lrp1/Spag8/Pygo2/Rasl2-9/Acd/Cdt1/Eif2ak3/Gcg/Klf4/Men1/Met/Plcl2/Tert/Ebf2/Flot1/Foxc1/Cln5/Eif2b4/Fmr1/Map1lc3b/Mark3/Ski/Traf6/Ddrgk1/Epb41l5/Jak2/Rara/Aktip/Bambi/Caprin2/Kdm4d/Mapre3/Sppl3/Hipk2/Myc/Ralb/Rapgef3/Hmgb1/Isl1/Plaur/Rb1/Ctbp2/H1f0/Krit1/Lrrk2/Pacs1/Ramp2/Tgfb1/Cav1/Edf1/Eif2b1/Nphp3/Parp9/Psen1/Tcf7l2/Actr3/Gpsm1/Park…
GO:0009411	response to UV	134	-0.271619	-3.07466	3.19061e-07	4.45412e-06	2.62713e-06	Cryaa/Pik3r1/Primpol/Stk11/Uaca/Wrn/Ino80/Polh/Ddb2/Pold3/Rela/Triap1/Chek1/Sde2/Trp53/Sirt1/Ercc1/Eif2s1/Mapk9/Rev1/Casp7/Dtl/Ercc6/Rnf168/Cat/Fbxw7/Pcna/Pml/Cdkn2d/Gpx1/Ccar2/Eif2ak4/Trp53inp1/Ube2b/Cdc25a/Ep300/Prkcd/Noc2l/Ercc3/Crip1/Usp47/Impact/Xpa/Yy1/Rpain/Bak1/Ei24/Prkaa1/Ube4b/Brca2/Dhx36/Agap3/Akt1/Map3k4/Nedd4/Kdm1a/Map2k7/Ptprk/Map4k3/Crebbp/Usp28
GO:0050770	regulation of axonogenesis	178	-0.23333	-2.87412	3.19211e-07	4.45412e-06	2.62713e-06	Mt3/Sema4b/Ulk2/Kif13b/Limk1/Plxna4/Sema6b/Trpv2/Efnb3/Fgf13/Lrp4/Map3k13/Nin/Psen1/Rtn4r/Sipa1l1/Stk11/Actr3/Bmpr2/Ephb3/Ocm/Twf2/Chn1/Golga2/Megf8/Rtn4/Bcl11a/Map1b/Sema3b/Cdkl3/Ptprs/Rgma/Rufy3/Ulk1/Vim/Dbnl/Ifrd1/Map2k1/Plxna3/Sema7a/Sema6a/Gsk3b/Cyfip1/Epha7/Picalm/Arhgap35/Mark2/Ptk2/Anapc2/Plxna2/Pten/Sema4c/Ryk/Map2k2/Efna5/Sema3f/Dip2b/Plxnb2/Plxna1/Fstl4/Golga4/Efna1/Plxnb1/Ilk/Cdh2/Pak…
GO:0048732	gland development	459	-0.155286	-2.51871	3.18475e-07	4.45412e-06	2.62713e-06	Hes1/Hnf4a/Hoxb13/Mmp2/Pax1/Pitx2/Cebpa/Duox2/Etv4/Id2/Lmo4/Msx1/Pitx1/Ahr/Esr1/Esr2/Foxb1/Hnf1a/Hpn/Six4/Ube3a/Wnt1/Cd44/Drd2/Il6/Lsr/Oas2/Pax6/Pcsk9/Pten/Ptf1a/Stra6/Aldh1a3/Cadm1/Hoxd9/Hp/Prl2b1/Prl2c1/Prl4a1/Ada/Capn1/Csf1/Fa2h/Fgf10/Gsx1/Lama1/Nrg3/Prl8a2/Sema3c/Sox2/Zfp157/Atp2b2/Cckbr/Cyp7b1/Hoxa3/Pinc/Pou3f2/Ripk3/Runx1/Six3/Ascl1/Dnaaf1/Egfr/Frzb/Gli1/Insm1/Nodal/Plau/Prl2a1/Tnfsf11/Armc…
GO:0031122	cytoplasmic microtubule organization	61	-0.376348	-3.13887	3.32151e-07	4.62445e-06	2.7276e-06	Camsap2/Camsap3/Plk3/Tubg2/Limk2/Rhoa/Trpv4/Ccdc88a/Hook1/Rab11a/Slain2/Ccdc88c/Cep126/Cib1/Dctn1/Ezr/Tacc3/Tubgcp5/Clip2/Fsd1/Cep120/Ift172/Tubgcp6/Tubgcp2/Trdn/Hook3/Dlg1/Dvl1/Axin1/Ift88/Cenpj/Apc/Tubgcp4/Cav3/Slk/Tubgcp3/Tubg1/Camsap1/Pcm1/Clip4/Clip1/Kpnb1/Tacc2/Numa1/Dst/Dync1h1/Clasp1
GO:0070997	neuron death	411	-0.160918	-2.51563	3.36879e-07	4.67994e-06	2.76033e-06	Optn/Pm20d1/Rhoa/Siah1b/Tert/Bbc3/Bnip3/Cacna1a/G6pdx/Gclc/Hyou1/Il27ra/Itsn1/Mcl1/Ncoa7/Ncstn/Nr4a2/Prkci/Trp63/Fmr1/Foxo3/Hdac4/Hras/Inpp5a/Kif14/Sorl1/Wfs1/Xrcc2/Adora1/Atg7/Bace1/Bcl2/Casp2/Diablo/Gfer/Jak2/Lgmn/Mtnr1b/Pigt/Sct/Six1/Tnfrsf21/Ccl5/Efnb2/G6pd2/Tsc1/Arl6ip5/Atp5g1/Btg2/Cit/Fgf8/Grik5/Hipk2/Nmnat1/Ralbp1/Syngap1/Ucn/Zpr1/Birc5/Chga/Egln2/Il18/Isl1/Mapk8/Mt3/Pla2g3/Ppara/Rb1/Slc30…
GO:0016574	histone ubiquitination	44	-0.44348	-3.1846	3.4388e-07	4.7667e-06	2.8115e-06	Ddb1/Bmi1/Cul4b/Pcgf6/Phc1/Rnf2/Rnf40/Otub2/Rnf8/Suz12/Otub1/Pcgf1/Pcgf2/Rybp/Scml2/Paf1/Park7/Rnf20/Ddb2/Atxn7l3/Pcgf3/Usp22/Rnf168/Wdr70/Ube2b/Ube2n/Kdm2a/Trip12/Trim37/Ubr2/Wac/Kdm1a/Huwe1/Ubr5
GO:0036294	cellular response to decreased oxygen levels	116	-0.27964	-3.01841	3.51637e-07	4.85292e-06	2.86235e-06	Rora/Tert/Bnip3/Fmn2/Hif1an/Hyou1/Nkx3-1/Pik3cb/Bcl2/Kcnd2/Eif4ebp1/Mir221/Rora/Tsc1/Kcnk3/Mir222/Myc/Vldlr/Chchd2/Egln2/Ubqln1/Bad/Vhl/Ajuba/Atf2/Ddah1/Ptgis/Rtn4/Gnb1/Pick1/Trp53/Map2k1/Nfe2l2/Sirt1/Tmbim6/Zfp36l1/Hif1a/Mir379/Slc2a4/Hp1bp3/Notch1/Cr1l/Pten/Oprd1/Mir20b/Pdk1/Cd34/Pgk1/Ireb2/Mir146/Ak4/Rock2/Vasn/Rgcc/Egln1/Akt1/Prkce/Sirt2/Cpeb4/Cpeb2/Epas1/Mtor/Cited2/Fam162a/Usp19/Eno1b/Vegfa…
GO:0048562	embryonic organ morphogenesis	314	-0.182666	-2.69473	3.51638e-07	4.85292e-06	2.86235e-06	Hoxa11/Hoxa2/Hoxa3/Ppp1r35/Six3/Chrna10/Cthrc1/Dnaaf1/Frzb/Gli1/Hoxb1/Hoxb8/Hoxd11/Nodal/Pax2/Rbp4/Ush1g/Aldh1a2/Cfc1/Dll1/Gjb6/Hoxc11/Lhfpl5/Stox1/Tprn/Twist1/Col11a1/Hoxd10/Insig2/Pdzd7/Pou4f3/Tgfbr1/Tifab/Alx4/Cdh23/Gfi1/Pax5/Runx2/Tgfb2/Tshr/Arl13b/Cluap1/Dlx1as/Folr1/Foxl2/Hnf1b/Hoxb2/Hoxb3/Ihh/Kcnq4/Strc/Clic5/Dlx6/Foxh1/Fzd3/Gas1/Ift140/Mmp14/Mthfd1l/Tfap2a/Triobp/Twist2/Wnt9b/Aldh1a1/Edn1…
GO:0000086	G2/M transition of mitotic cell cycle	128	-0.268802	-3.03358	3.53492e-07	4.86785e-06	2.87116e-06	Aven/Brsk1/Cdc7/Cdk5rap3/Chek2/Fbxl8/Mre11a/Syf2/Ccnb3/Rnaseh2b/Ccnb1/Hspa2/Lats1/Pbx1/Plcb1/Foxn3/Inip/Nabp1/Rad51c/Ticrr/Bach1/Esrrb/Fbxl17/Orc1/Rad17/Cdc25c/Chmp4c/Clspn/Prkcq/Taok3/Calm2/Chfr/Kif14/Rab11a/Ush1c/Miip/Smarcd3/Trim39/Abcb1a/Fbxl7/Hus1/Plk1/Tpd52l1/Birc5/Cdc6/Mta3/Fbxl3/Cdk14/Fzr1/Lmnb1/Rint1/Fbxl12/Rrm2b/Brca1/Mastl/Pkia/Ccny/Nae1/Topbp1/Chek1/Hmga2/Mecp2/Rcc2/Calm3/Kdm8/Taok1/V…
GO:0090311	regulation of protein deacetylation	61	-0.375172	-3.12905	3.58722e-07	4.92911e-06	2.90729e-06	Znhit1/Dr1/Lrrk2/Tgfb1/Jdp2/Sdr16c5/Tada2a/Prkd2/Smarca5/Trp53/Ncor2/Sirt1/Sap30bp/Pml/Tcf21/Ccar2/Dyrk1a/Ep300/Baz2a/Ctbp1/Zzz3/Akap8l/Prkaa1/Hdac2/Kdm5a/Yeats2/Nipbl/Prkaa2/Dysf/Aplnr/Fry/Akap8/Vegfa/Ncor1/Mbip
GO:0030010	establishment of cell polarity	145	-0.25691	-2.96415	3.59561e-07	4.9299e-06	2.90776e-06	Brsk1/Dock8/Golph3/Hes5/Lmna/Shh/Sipa1l3/Spdl1/Syne4/Ttc8/Ccr7/Frmd4b/Hsp90aa1/Llgl2/Pard3b/Nde1/Wnt5a/Camsap3/Pard3/Pard6a/Prkcz/Ptk7/Spry1/Amotl2/Spag5/Gpsm2/Insc/Wdpcp/Flot2/Rhoa/Scrib/Ust/Igf1r/Map2/Prkci/Slc9a3r1/Amot/Eya1/Frmd4a/Cyp26b1/Dctn1/Fbf1/Plk1/Rab10/Cenpa/Fscn1/Rnf41/Krit1/Mad2l1/Llgl1/Coro7/Dynlt1b/Fgf13/Nsfl1c/Stk11/Plekhg3/Sh3bp1/Ptk2b/Arfgef1/Map1b/Tcf15/Amotl1/Cdk5rap2/Dock7/N…
GO:0035148	tube formation	175	-0.230313	-2.85322	3.62442e-07	4.95861e-06	2.92469e-06	Ret/Tgfb2/Casp8/Cluap1/Folr1/Hnf1b/Irx2/Sox8/Stk4/Tgif1/Fzd3/Mmrn2/Mthfd1l/Tfap2a/Wnt9b/Ift57/Lhx2/Nog/Spint2/Atoh8/Grem1/Hes5/Osr1/Pax3/Sdc4/Shh/Tmed2/Wnt6/Itgb1bp1/Prickle1/Rab23/Wnt4/Abl2/Mthfr/Ovol2/Wnt5a/Apaf1/Edar/Ift122/Ptk7/Shroom3/Gdf7/Grhl3/Lias/Ywhaz/Fgf3/Ift52/Sall4/Scrib/Tctn1/Kat2a/Kdm6a/Sox9/Stil/Hs2st1/Mthfd1/Prkacb/Rarg/Ski/Traf6/Coq7/Enah/Rara/Six1/Cecr2/Eda/Fzd6/Luzp1/Sox11/Tsc…
GO:0016055	Wnt signaling pathway	429	-0.161399	-2.59285	3.65565e-07	4.99051e-06	2.94351e-06	Otud5/Rnf220/Sostdc1/Tle6/Wnt9b/Daam2/Disc1/Dlx3/Draxin/Edn1/Fam53b/Nfatc4/Nog/Rbpj/Reck/Shisa3/Tiam1/Wnt2/Amer2/Ctnnbip1/Fbxw4/Fgf9/Grem1/Jrk/Mdfi/Nphp4/Shh/Ttc21b/Wls/Wnt6/Arl6/Barx1/Csnk2b/Cul3/Dkk4/Gskip/Hbp1/Lrrk1/Mbd2/Notum/Prickle1/Ptpru/Snai2/Wnt4/Abl2/Bicc1/Jade1/Lats1/Sost/Sox30/Src/Tbx18/Wnt3a/Wnt5a/Atp6ap2/Ctr9/Fgfr3/Fzd5/Lrp1/Mad2l2/Ndp/Plekha4/Ptk7/Amotl2/Grhl3/Klf15/Lef1/Mesp1/Pygo…
GO:0045017	glycerolipid biosynthetic process	198	-0.217981	-2.75889	3.68739e-07	5.02297e-06	2.96265e-06	Pck1/Pigs/Pigyl/Pisd/Fam126b/Inpp1/Lpin2/Pi4kb/Pla2g5/Socs6/Cdipt/Pigf/Pigk/Pigv/Plscr3/Ttc7/Alox15/Ang6/Gpat2/Mboat7/Socs4/Pdgfa/Pgap1/Pigb/Rab38/Tamm41/Mogat2/Uvrag/Bscl2/Cln3/Impa1/Lpin1/Mppe1/Cept1/Crls1/Dgkq/Lpcat2/Mfsd2a/Pip5k1a/Ptdss2/Apoa2/Dgkh/Ldlr/Pik3cb/Plin5/Chka/Dpm3/Itpka/Lpcat3/Lpgat1/Pcyt2/Pigt/Pip4k2a/Pld1/Ptdss1/Dgke/Far1/Htr2a/Pcyt1a/Pgap3/Pigl/Pign/Pik3c3/Agpat1/Gpaa1/Gpam/Pcy…
GO:0016577	histone demethylation	24	-0.568219	-3.12503	3.89395e-07	5.28153e-06	3.11516e-06	Kdm4b/Phf8/Kdm6a/Kdm1b/Kdm4d/Kdm4c/Uty/Phf2/Kdm8/Kdm5c/Kdm5d/Kdm4a/Kdm5b/Ube2b/Kdm2a/Kdm7a/Kdm3b/Kdm6b/Kdm3a/Kdm5a/Jmjd1c/Kdm1a
GO:0070076	histone lysine demethylation	24	-0.568219	-3.12503	3.89395e-07	5.28153e-06	3.11516e-06	Kdm4b/Phf8/Kdm6a/Kdm1b/Kdm4d/Kdm4c/Uty/Phf2/Kdm8/Kdm5c/Kdm5d/Kdm4a/Kdm5b/Ube2b/Kdm2a/Kdm7a/Kdm3b/Kdm6b/Kdm3a/Kdm5a/Jmjd1c/Kdm1a
GO:0032434	regulation of proteasomal ubiquitin-dependent protein catabolic process	127	-0.274428	-3.09259	3.93869e-07	5.33076e-06	3.14419e-06	Rnf180/Ubxn1/Caml/Map1a/Smad7/Socs5/Trib1/Styx/Trib3/Cdc20b/Fbxo22/Mtm1/Rchy1/Sh3rf1/Shh/Ankib1/Prickle1/Rpl11/Zer1/Rnf14/Sdcbp/Bbs7/Cbfa2t3/Plk3/Socs4/Klhl40/Psen2/Dda1/Rnf217/Svip/Gclc/Gipc1/Senp1/Chfr/Atg7/Aurka/Ddrgk1/Foxf2/N4bp1/Rnf144b/Trim39/Arih1/Desi1/Mkrn2/Plk1/Arih2/Mapk8/Mdm2/Sirt6/Uchl5/Bag5/Glmn/Lrrk2/Rnf19b/Ubqln1/Cav1/Fzr1/Rybp/Tlk2/Usp14/Psen1/Trib2/Park7/Zyg11b/Rnf144a/Det1/Nub1…
GO:0061157	mRNA destabilization	82	-0.338141	-3.17432	4.06153e-07	5.48524e-06	3.23531e-06	Eif4enif1/Lsm1/Mettl16/Nanos1/Zfp36l2/Btg2/Upf1/Mettl3/Cnot6/Cnot8/Khsrp/Noct/Pnpt1/Zfp36/Gigyf2/Hnrnpd/Parn/Ythdf1/Celf1/Nanos2/Mov10/Pan3/Zfp36l1/Cnot6l/Rc3h2/Samd4b/Tardbp/Csde1/Cpeb3/Hnrnpu/Rock1/Tnrc6c/Exosc8/Ythdf3/Nanos3/Rock2/Samd4/Ago2/Dhx36/Qk/Mlh1/Tob1/Polr2g/Rc3h1/Patl1/Pan2/Dhx9/Tnrc6a/Pum1/Cnot1/Rbm24
GO:0048771	tissue remodeling	199	-0.219324	-2.77966	4.23936e-07	5.71317e-06	3.36975e-06	Tph1/Cdkn2a/Fshb/Inpp5d/Lif/Tnfrsf11a/Adam8/Crb1/Fshr/Gpnmb/Mdk/Nox4/Tgfb2/Umod/Adra1b/Adrb2/Cela1/Csf1r/Ctsk/Ihh/Rassf2/Abcb1b/Acp5/Ccdc154/Gja5/Mmp14/Nfatc3/Nos2/Oscar/Pth1r/Tmem119/Cyp19a1/Mc4r/Rbpj/Slc34a1/Def8/Grem1/Hand2/Iapp/Timp1/Vdr/Dlk1/Epha2/Gpr137b/Il1a/Lrrk1/Ahsg/Bsx/Csk/Gpr55/Itgb3/Pparg/S1pr1/Spp1/Src/Tnfrsf11b/Agt/Erg/Fgfr3/Lipa/Lrp1/Rab3d/Mir34a/Bax/Elf3/Itgav/Thbs4/Ubash3b/Acvr2…
GO:0003179	heart valve morphogenesis	46	-0.427555	-3.15946	4.38699e-07	5.89951e-06	3.47966e-06	Scx/Smad6/Mdm2/Rb1/Slit3/Zfpm1/Acvr1/Tgfb1/Dchs1/Tgfbr2/Zfpm2/Bmpr2/Rb1/Fgfrl1/Jag1/Rb1/Smad4/Tbx5/Gata4/Notch1/Bmp2/Nos3/Hey1/Tie1/Efna1/Notch2/Adamts9/Mef2c/Sox4/Mdm4/Mtor/Tbx20/Hey2
GO:0006890	retrograde vesicle-mediated transport, Golgi to endoplasmic reticulum	44	-0.439637	-3.157	4.4213e-07	5.933e-06	3.49941e-06	Arf3/Dnajc28/Rab6b/Stx18/Golph3/Use1/Rer1/Kdelr2/Lman2/Atp9a/Sec22b/Arf4/Uvrag/Arf5/Copb2/Kdelr1/Ergic2/Arcn1/Ergic3/Cope/Golph3l/Scfd1/Tmem115/Copa/Cog4/Bet1l/Bnip1/Ergic1/Bicd2/Rint1/Plpp3/Atp9b/Rab33b/Kdelr3/Nbas/Cog7/Htt/Cog3/Gbf1/Copz2/Scyl1/Pitpnb/Copz1
GO:0030705	cytoskeleton-dependent intracellular transport	180	-0.230466	-2.84781	4.44991e-07	5.95872e-06	3.51458e-06	Kif3c/Myo15/Ppfia2/Rab27b/Snapin/Ttc21b/Ttc30b/Bicd1/Dync1i1/Klc2/Myo7b/Spg7/Wdr19/Dync2h1/Myo1h/Nde1/Rpgr/Ap3m2/Camsap3/Ift122/Prkcz/Trim58/Ttc21a/Kifc1/Ssx2ip/Bloc1s3/Cln3/Flot2/Hap1/Ift52/Bloc1s5/Dync1i2/Mak/Map2/Myo7a/Ccdc88a/Dynll1/Fmr1/Hook1/Myo6/Ift81/Nefh/Ccdc88c/Kif1b/Myrip/Ttc26/Uchl1/Bloc1s2/Kif3b/Stau1/Sun2/Tanc2/Arl8a/Ccdc186/Hdac6/Hspb11/Kif3a/Myo1d/Syt4/Kif13a/Sun1/Wasl/Bsn/Tmem201…
GO:0060070	canonical Wnt signaling pathway	293	-0.184371	-2.69536	4.47839e-07	5.98415e-06	3.52958e-06	Mks1/Nkd1/Ppm1b/Sfrp5/Tmem198/Wnt5b/Axin2/Ednrb/Fzd7/Mdk/Rnf146/Ruvbl2/Sox10/Tle1/Ankrd6/Ctnnd2/Folr1/Foxo1/Otulin/Sdc1/Stk4/Wnt7a/Apc2/Fzd3/Otud5/Rnf220/Sostdc1/Tle6/Wnt9b/Daam2/Disc1/Draxin/Edn1/Fam53b/Nog/Rbpj/Reck/Shisa3/Wnt2/Amer2/Ctnnbip1/Fgf9/Grem1/Jrk/Nphp4/Shh/Ttc21b/Wls/Wnt6/Dkk4/Gskip/Lrrk1/Notum/Prickle1/Ptpru/Snai2/Wnt4/Bicc1/Jade1/Lats1/Sost/Src/Tbx18/Wnt3a/Wnt5a/Atp6ap2/Fgfr3/Fzd5/…
GO:1990138	neuron projection extension	191	-0.219015	-2.75184	4.53892e-07	6.05222e-06	3.56972e-06	Mt3/Sema4b/Slit3/Syt4/Ulk2/Barhl2/Limk1/Plxna4/Reg2/Sema6b/Smo/Trpv2/Auts2/Pak6/Slc9a6/Map3k13/Rtn4r/Stk11/Actr3/Bmpr2/Itsn2/Ocm/Twf2/Megf8/Rtn4/Slc23a2/Bcl11a/Llph/Map1b/Sema3b/Cdkl3/Cyfip2/Mecp2/Ptprs/Rufy3/Ulk1/Dbnl/Ifrd1/Plxna3/Sema7a/Clasp2/Sema6a/Dvl1/Gsk3b/Cyfip1/Nrp2/Picalm/Spg11/Anapc2/Sema4c/Ryk/Eif2ak4/Hnrnpk/Sema3f/Ddr1/Dip2b/Ednra/Hsp90ab1/Cttn/Plxna1/Golga4/Usp9x/Impact/Nedd4l/Smurf…
GO:0031577	spindle checkpoint signaling	45	-0.423436	-3.11267	4.55007e-07	6.05428e-06	3.57094e-06	Gen1/Tex14/Aurkb/Prap1/Bub1/Mad2l1bp/Anapc15/Khdc3/Spdl1/Zwint/Bub1b/Ccnb1/Klhl22/Cdt1/Psmg2/Stil/Chfr/Kntc1/Ttk/Aurka/Pcid2/Plk1/Birc5/Mad1l1/Mad2l1/Mtbp/Lcmt1/Xrcc3/Cdk5rap2/Cep192/Ndc80/Anapc15-ps/Atm/Cenpe/Trip13/Ik/Apc/Zwilch/Dync1li1/Hsf1/Zfp207/Zw10/Bub3/Tpr
GO:0033673	negative regulation of kinase activity	212	-0.212827	-2.75775	4.69218e-07	6.21714e-06	3.667e-06	Lats1/Paqr3/Pik3ip1/Pparg/Ptpn6/Rgs14/Agt/Prdx3/Prkrip1/Socs4/Spry1/Taf7/Trp73/Gadd45b/Pkib/Ppm1e/Prkar1a/Psen2/Slc8a3/Lyn/Spred1/Trim27/Dusp16/Fam72a/Hmgcr/Men1/Mstn/Ppm1f/Ubash3b/Dusp10/Hhex/Mapk7/Nf2/Prkar2a/Ptpn1/Shb/Cd300a/Hyal2/Pik3cb/Sh2b3/Sorl1/Cep85/Dnaja3/Dnajc3/Dusp19/Errfi1/Gadd45g/Pip4k2a/Thy1/Cdk5rap1/Dusp22/Uchl1/Plk1/Ptprj/Rb1/Fbxo7/Midn/Stk38/Camk2n2/Cav1/Ggnbp2/Ppia/Wars/Lats2/P…
GO:0048511	rhythmic process	295	-0.178215	-2.60704	4.69218e-07	6.21714e-06	3.667e-06	Nkx2-1/Nr2f6/Ntrk1/Pparg/Prkcg/Src/Adrb1/Adrm1/Agt/Bmpr1b/Chat/Crem/Id3/Maged1/Nampt/Relb/Sgpl1/Per2/Chrnb2/Nr1d1/Opn4/Pmch/Siah2/Sox14/Ciart/Enox1/Fbxl17/Naglu/Retn/Rora/Rorc/Sp1/Spsb4/Tef/Ddb1/Drd4/Edn2/Igf1r/Mttp/Nr1d2/Ntrk3/Ptger4/Rbm4/Timeless/Uts2/Bhlhe41/Cort/Foxo3/Nps/Rbm4/Stat5a/Zfhx3/Adora1/Arntl/Atg7/Bhlhe40/Gas2/Ghrh/Id4/Kcnd2/Mtnr1b/Nudt12/Cry1/Mtnr1a/Rora/Gdf9/Per3/Enox2/Fzd4/Mapk8/…
GO:0005976	polysaccharide metabolic process	108	-0.291624	-3.0639	4.73573e-07	6.25615e-06	3.69001e-06	Slc37a4/Ext1/Akt2/Gsk3b/Rb1cc1/Ap2a1/Prkag2/Pcdh12/Pdgfb/Il6st/Ppp1r3d/Prkag3/B4galt5/Cltc/Ndst2/Phkb/Ndst1/Ppp1ca/Ppp1r3a/Irs1/Phka1/Ppp1cc/Pygl/Nfkb1/Akt1/Pygb/Inpp5k/Ppp1r3c/Gsk3a/Mtor/Acadm/Pfkm/Cd36/Sorbs1/Irs2/Insr/Grb10/Phka2/Gys1/Agl/Pygm
GO:0009451	RNA modification	133	-0.260777	-2.97824	4.74146e-07	6.25615e-06	3.69001e-06	Trdmt1/Adarb2/Adat2/Apobec1/Ctu1/Fdxacb1/Nop10/Rbm15/Zc3h13/Mettl4/Osgepl1/Ctu2/Dkc1/Nsun3/Rpusd1/Tyw3/Tyw5/Ftsj1/Tprkb/Wdr4/Dnajb11/Dtwd2/Elp5/Fbll1/Jmjd6/Lcmt2/Nsun2/Trub2/Aars2/Elp4/Mettl14/Pus7/Thg1l/Trmt44/Nsun4/Thumpd1/Wdr6/Apobec2/Gar1/Nsun6/Qtrt1/Tfb2m/Fto/Pus7l/Trmt1l/Tyw1/Mettl6/Syncrip/Tgs1/Alkbh8/Fbl/Rpusd4/Trmo/2210016F16Rik/Cdk5rap1/Mettl16/Ankrd16/Cdkal1/Nop2/Urm1/Emg1/Ftsj3/Mepce/…
GO:0045598	regulation of fat cell differentiation	144	-0.250583	-2.90758	4.83982e-07	6.37259e-06	3.75869e-06	Nr1d1/Ankrd26/Ffar4/Insig1/Lpin1/Mecom/Rora/Rorc/Trpv4/Zfp385a/Dusp10/Fto/Mmp11/Sav1/Sox13/Arntl/Ccdc85b/Id4/Six1/Htr2a/Rora/Zfp36l2/Gata2/Sh3pxd2b/Hdac6/Syap1/Tgfb1i1/Xbp1/Zfpm1/Runx1t1/Tgfb1/Yap1/Cebpb/Jdp2/Noct/Tcf7l2/Trib2/Zfpm2/Atat1/E2f1/Mir448/Zfp36/Aamdc/Wwtr1/Flcn/Igf1/Jag1/Lrp6/Crebl2/Klf5/Uchl3/Ncor2/Sirt1/Smad3/Napepld/Axin1/Ift88/Wif1/Zfp36l1/Bmp7/Mapk14/Tmem64/Trpm4/Zadh2/Lpl/Gper1/…
GO:0006757	ATP generation from ADP	86	-0.328473	-3.11248	4.90588e-07	6.44612e-06	3.80206e-06	Hk1/Stat3/Igf1/Foxk1/Hdac4/Eif6/Galk1/Hif1a/Pgam2/Prkag2/Tpi1/Jmjd8/Pfkl/Arl2/Prkag3/Pgk1/Ep300/Foxk2/Galt/Aldoart2/Git1/Prkaa1/Slc4a4/Pfkp/Aldoa/Mpi/Entpd5/Ogdh/Prkaa2/Gapdh/Pfkm/Eno3/Ppargc1a/Gpi1/Gm10358/Insr/Eno1b/Pkm/Ncor1/Ogt
GO:0046488	phosphatidylinositol metabolic process	138	-0.257211	-2.93244	5.00585e-07	6.55451e-06	3.86598e-06	Inpp5d/Mtmr1/Mtmr7/Pik3cd/Cds1/Pigg/Csf1r/Mtmr9/Ptpmt1/Socs3/Pi4k2b/Pigm/Socs5/Ip6k3/Itpkc/Pip5kl1/Plcb2/Atg14/Mtm1/Pigs/Pigyl/Fam126b/Inpp1/Pi4kb/Socs6/Cdipt/Pigf/Pigk/Pigv/Plcb1/Ttc7/Mboat7/Socs4/Pdgfa/Pgap1/Pigb/Uvrag/Impa1/Inpp5f/Mppe1/Mtmr11/Mtmr2/Pikfyve/Chrm5/Pip5k1a/Inpp5a/Pik3cb/Dpm3/Itpka/Lpgat1/Pigt/Pip4k2a/Dgke/Htr2a/Inpp5j/Pgap3/Pigl/Pign/Pik3c3/Gpaa1/Mtmr3/Plcb3/Pi4k2a/Pla2g3/Synj1/…
GO:0045732	positive regulation of protein catabolic process	211	-0.217913	-2.82333	5.00915e-07	6.55451e-06	3.86598e-06	Bag2/Foxo1/Gabarap/Ier3/Osbpl7/Rnf180/Tmtc3/Tnf/Apc2/Ndfip1/Rnf139/Smad7/Socs5/Tiparp/Trib1/Vip/Disc1/Rnft1/Trib3/Trim67/Zp3r/Cdc20b/Fbxo22/Rchy1/Sgsm3/Sh3rf1/Trim32/Ankib1/Ecscr/Hsp90aa1/Prickle1/Zer1/Nsf/Rnf14/Wnt5a/Adam9/Bbs7/Cbfa2t3/Fbxl5/Lrp1/Plk3/Socs4/Tmem67/Klhl40/Psen2/Sec22b/Sh3d19/Snf8/Dda1/Oaz2/Amer1/Asb5/Pacsin3/Ppp2r3a/Rnf217/Ddb1/Gclc/Snx9/Sox9/Chfr/Cul4b/Fmr1/Ldlr/Sorl1/Atg7/Aurka…
GO:0051972	regulation of telomerase activity	45	-0.421221	-3.09639	5.36449e-07	7.00493e-06	4.13165e-06	Dkc1/Grem1/Hsp90aa1/Pif1/Pparg/Src/Parp3/Pot1b/Pkib/Pnkp/Acd/Parm1/Klf4/Men1/Ptges3/Prkcq/Tcp1/Wrap53/Cct4/Myc/Mapk1/Nek7/Grhl2/Hnrnpd/Mapk3/Mcrs1/Trp53/Parn/Pml/Terf1/Cct2/Pot1a/Hsp90ab1/Parp4/Hnrnpa2b1/Hmbox1/Nvl/Pinx1/Map3k4/Map2k7/Tnks
GO:0140053	mitochondrial gene expression	100	-0.296236	-3.0393	5.38498e-07	7.01717e-06	4.13887e-06	Mief1/Mtrf1/Ears2/Fastkd3/Mettl4/Polrmt/Qrsl1/Cfh/Mtif3/Nsun3/Mrpl23/Trnt1/Dars2/Trub2/Aars2/Mrpl44/Ptcd1/Mterf2/Nsun4/Mrps21/Mtg1/Mtg2/Mrps34/Tfb2m/Mtrf1l/Yars2/Foxo3/Slc25a33/Gatb/Lars2/Mpv17l2/Rpusd4/Cdk5rap1/Ngrn/Ndufa7/Tefm/Gfm2/Mrps25/Mrps35/Mterf4/Mrpl52/Mrps18b/Sars2/Supv3l1/Mrpl2/Mrps11/Pnpt1/Elac2/Mrpl12/Rars2/Hars/Gfm1/Hsd17b10/Mrpl51/Wars2/Iars2/Mrps15/Mrps18a/Uqcc2/Alkbh1/Mrps16/Mrpl…
GO:0003181	atrioventricular valve morphogenesis	23	-0.565246	-3.02761	5.54155e-07	7.2063e-06	4.25042e-06	Smad6/Mdm2/Slit3/Zfpm1/Acvr1/Dchs1/Tgfbr2/Zfpm2/Bmpr2/Smad4/Tbx5/Gata4/Notch1/Bmp2/Hey1/Efna1/Sox4/Mdm4/Hey2
GO:0000910	cytokinesis	165	-0.233304	-2.80181	5.72922e-07	7.43502e-06	4.38533e-06	Snx18/Uvrag/Alkbh4/Cntrob/Mrgpra9/Rhoa/Rtkn/Spg20/Anxa11/Bin3/Chmp4c/Fmn2/Gipc1/Igf1r/Map9/Snx9/Zfp365/Calm2/Chmp1a/E2f7/Kif14/Klhl21/Rab11a/Zfyve26/Aurka/Ckap2/Chmp3/Mrgpra8/Pik3c3/Chmp5/Cit/Kif3b/Mrgprb5/Plk1/Birc5/Cdc14a/Cdc6/Cenpa/Incenp/Kif20a/Actr2/Fsd1/Kif13a/Rab35/Stx2/Cul7/Arf1/Klhl13/Actr3/Cspp1/Pik3r4/Klhdc8b/Ahctf1/Flcn/Snx33/Cdc14b/Myh10/Myo19/Rhob/Calm3/Myh9/Son/Vps4a/Pkn2/Prc1/Spas…
GO:0033143	regulation of intracellular steroid hormone receptor signaling pathway	72	-0.348861	-3.11107	6.06565e-07	7.85546e-06	4.63331e-06	Rhoa/Zfp366/Trp63/Heyl/Ufm1/Arntl/Cnot2/Ddrgk1/Cry1/Wbp2/Isl1/Hdac1/Yap1/Nr3c1/Park7/Brca1/Igf1/Cry2/Hmga2/Vps11/Ncor2/Sirt1/Kank2/Kdm5d/Skp2/Ncoa3/Tcf21/Pias2/Per1/Ep300/Ufl1/Ncoa2/Strn3/Calr/Sfrp1/Phb/Safb2/Ufsp2/Phb2/Smarca4/Carm1/Med1/Kmt2d/Ppp5c/Clock/Lbh/Cnot1/Ncor1
GO:0070849	response to epidermal growth factor	37	-0.462026	-3.07714	6.39597e-07	8.26627e-06	4.87562e-06	Eef1a1/Foxc1/Sox9/Arpc2/Dusp22/Zfp36l2/Zpr1/Syap1/Rasa1/Stat5b/Mapk1/Ncl/Zfp36/Mapk3/Dab2ip/Zfp36l1/Ptpn12/Erbb4/Knstrn/Ireb2/Cfl1/Ptpn11/Git1/Akt1/Iqgap1/Erbb2/Med1/Inpp5k/Tpr/Plcg1
GO:0043401	steroid hormone mediated signaling pathway	107	-0.288639	-3.02481	6.42326e-07	8.28078e-06	4.88418e-06	Ptges3/Rhoa/Safb/Zfp366/Trp63/Abhd2/Heyl/Nkx3-1/Ufm1/Arntl/Cnot2/Ddrgk1/Jak2/Cry1/Wbp2/Fkbp4/Isl1/Hdac1/Yap1/Nr3c1/Park7/Brca1/Igf1/Cry2/Hmga2/Tmf1/Vps11/Ncor2/Sirt1/Bmp7/Kank2/Kdm5d/Skp2/Ncoa3/Tcf21/Gper1/Pias2/Per1/Ep300/Zmiz1/Ufl1/Ncoa2/Strn3/Calr/Sfrp1/Phb/Safb2/Ufsp2/Phb2/Smarca4/Akap13/Kdm3a/Rbfox2/Nedd4/Carm1/Med1/Ppargc1b/Kmt2d/Ddx17/Ubr5/Ppp5c/Clock/Lbh/Cnot1/Ncor1
GO:0030518	intracellular steroid hormone receptor signaling pathway	101	-0.296069	-3.02124	6.43346e-07	8.28078e-06	4.88418e-06	Ptges3/Rhoa/Safb/Zfp366/Trp63/Heyl/Nkx3-1/Ufm1/Arntl/Cnot2/Ddrgk1/Jak2/Cry1/Wbp2/Fkbp4/Isl1/Hdac1/Yap1/Nr3c1/Park7/Brca1/Igf1/Cry2/Hmga2/Tmf1/Vps11/Ncor2/Sirt1/Kank2/Kdm5d/Skp2/Ncoa3/Tcf21/Gper1/Pias2/Per1/Ep300/Zmiz1/Ufl1/Ncoa2/Strn3/Calr/Sfrp1/Phb/Safb2/Ufsp2/Phb2/Smarca4/Kdm3a/Rbfox2/Nedd4/Carm1/Med1/Ppargc1b/Kmt2d/Ddx17/Ubr5/Ppp5c/Clock/Lbh/Cnot1/Ncor1
GO:0060996	dendritic spine development	127	-0.269936	-3.04198	6.69841e-07	8.60426e-06	5.07497e-06	Arc/Cux2/Itsn1/Kalrn/Sdk1/Zfp365/Baiap2/Camk1/Fmr1/Lpar1/Rac1/Itpka/Pak4/Arhgap44/Caprin2/Cask/Tanc2/Hdac6/Actr2/Lrrk2/Ngfr/Wasl/Camk2a/Slc9a6/Arf1/Dlg5/Kif1a/Mapk6/Nlgn2/Psen1/Sipa1l1/Actr3/Ephb3/Grn/Nr3c1/Stau2/Caprin1/Dock10/Abi2/Dip2a/Llph/Eef2k/Mecp2/Ptprs/Dbnl/Shank3/Dvl1/Pten/Asap1/Cpeb3/Hnrnpk/Arid1b/Iqsec1/Cfl1/Dtnbp1/Ppp1r9a/Fstl4/Pbrm1/Efna1/Dnm1l/Git1/Srgap2/Opa1/Dhx36/Adam10/Pak2/Plk…
GO:0034440	lipid oxidation	113	-0.275618	-2.92839	6.80078e-07	8.71799e-06	5.14205e-06	Pex7/Ppara/Samd1/Hsd17b4/Cyp4f18/Dbi/Acox3/Eci2/Mlycd/Abcd3/Adipor1/Echdc2/Abcd1/Hsd17b10/Acad11/Acads/Acadvl/Akt2/Cpt2/Dgat1/Mapk14/Adipor2/Crot/Dgat2/Eci1/Etfdh/Por/Slc25a17/Pdk4/Crat/Appl2/Irs1/Tysnd1/Prkaa1/Etfa/Hadhb/Ivd/Acadl/Akt1/Acsl5/Nucb2/Lonp2/Acat1/Mtor/Acacb/Acadm/Cd36/Hadh/Ppargc1a/Cpt1a/Irs2/Hadha/Acaa2/Fabp3
GO:0043967	histone H4 acetylation	70	-0.356324	-3.14216	6.88099e-07	8.80293e-06	5.19215e-06	Taf7/Bend3/Ing5/Jade3/Lef1/Meaf6/Naa60/Apbb1/Mbtd1/Dmap1/Kat2a/Hat1/Wdr5/Atg7/Tcf3/Kat8/Atg5/Epc2/Auts2/Smarcb1/Yeats4/Actl6a/Kat5/Atf2/Brca1/Mcrs1/Kat7/Morf4l1/Naa40/Sirt1/Kansl1/Muc1/Msl2/Actb/Per1/Brd8/Ep300/Kansl2/Ctbp1/Zzz3/Brca2/Iws1/Hcfc1/Brd4/Ep400/Ncoa1/Msl1/Trrap/Kmt2a/Kansl3/Ogt
GO:0031345	negative regulation of cell projection organization	206	-0.214306	-2.72728	7.04513e-07	8.99467e-06	5.30524e-06	Paqr3/Prkcsh/Wnt3a/Wnt5a/Ccr5/Lrp1/Rnf6/Tbx6/Rab3ip/Rap1gap/Tchp/Ctsz/Limk2/Cers2/Inpp5f/Lrig2/Pmp22/Rap1gap2/Rhoa/Spg20/Trpv4/Xylt1/Dync1i2/Fat3/Mak/Map2/Zfp365/Itm2c/Lpar1/Ntn1/Coro1b/Gorasp1/Thy1/Arhgap44/Cib1/Efnb2/Inpp5j/Kif24/Odf2l/Sema4d/Tsc1/Cit/Gdi2/Sema5a/Syngap1/Mdm2/Mt3/Sema4b/Ulk2/Bag5/Cep97/Dpysl3/Il15ra/Lrrk2/Neu4/Ngfr/Sema6b/Yap1/Adam17/Cyth2/Dguok/Mylip/Efnb3/Fgf13/Itga3/Lrp4/Pse…
GO:0046474	glycerophospholipid biosynthetic process	157	-0.243187	-2.87339	7.18829e-07	9.15889e-06	5.40211e-06	Nr1h4/Pemt/Ptpmt1/Socs3/Pi4k2b/Pigm/Socs5/Ip6k3/Itpkc/Pip5kl1/Agpat2/Atg14/Pigs/Pigyl/Pisd/Fam126b/Inpp1/Pi4kb/Pla2g5/Socs6/Cdipt/Pigf/Pigk/Pigv/Plscr3/Ttc7/Alox15/Gpat2/Mboat7/Socs4/Pdgfa/Pgap1/Pigb/Rab38/Tamm41/Uvrag/Bscl2/Cln3/Impa1/Mppe1/Cept1/Crls1/Dgkq/Lpcat2/Pip5k1a/Ptdss2/Apoa2/Dgkh/Pik3cb/Chka/Dpm3/Itpka/Lpcat3/Pcyt2/Pigt/Pip4k2a/Pld1/Ptdss1/Dgke/Far1/Htr2a/Pcyt1a/Pgap3/Pigl/Pign/Pik3c3/…
GO:0009135	purine nucleoside diphosphate metabolic process	97	-0.303595	-3.07724	7.29362e-07	9.21861e-06	5.43733e-06	Myc/Nt5e/Pgk2/Ppara/Sirt6/Ampd3/Bad/Hk2/Psen1/Hk1/Stat3/Igf1/Foxk1/Hdac4/Eif6/Galk1/Hif1a/Pgam2/Prkag2/Tpi1/Jmjd8/Pfkl/Arl2/Prkag3/Pgk1/Ep300/Foxk2/Galt/Ak2/Aldoart2/Git1/Prkaa1/Slc4a4/Pfkp/Aldoa/Mpi/Ak1/Entpd5/Ogdh/Prkaa2/Gapdh/Pfkm/Eno3/Ppargc1a/Gpi1/Gm10358/Insr/Eno1b/Pkm/Ncor1/Ogt
GO:0009179	purine ribonucleoside diphosphate metabolic process	97	-0.303595	-3.07724	7.29362e-07	9.21861e-06	5.43733e-06	Myc/Nt5e/Pgk2/Ppara/Sirt6/Ampd3/Bad/Hk2/Psen1/Hk1/Stat3/Igf1/Foxk1/Hdac4/Eif6/Galk1/Hif1a/Pgam2/Prkag2/Tpi1/Jmjd8/Pfkl/Arl2/Prkag3/Pgk1/Ep300/Foxk2/Galt/Ak2/Aldoart2/Git1/Prkaa1/Slc4a4/Pfkp/Aldoa/Mpi/Ak1/Entpd5/Ogdh/Prkaa2/Gapdh/Pfkm/Eno3/Ppargc1a/Gpi1/Gm10358/Insr/Eno1b/Pkm/Ncor1/Ogt
GO:0030308	negative regulation of cell growth	195	-0.21789	-2.75821	7.27845e-07	9.21861e-06	5.43733e-06	Sertad1/Tgfb2/Cth/Fhl1/Foxp1/Pak1/Slit2/Bcl6/Cdhr2/Gas1/Osgin1/Pi16/Sema3g/Sema5b/Cdk5r1/Cdkn2c/D7Ertd443e/Dcbld2/Draxin/St7l/Grem1/Ostn/Ppp1r9b/Sema4f/Cda/Rerg/Ahsg/Cdkn2aip/Dnajc2/Pparg/Sesn2/Tnk1/Wnt3a/Wnt5a/Agt/Ccr5/Eaf2/Psrc1/Rnf6/Tchp/Mul1/Cirbp/Cryab/Gng4/Osgin2/Spg20/Sphk2/Bbc3/G6pdx/Map2/Nf2/Zmat3/Hyal2/Ntn1/Wnt11/Bcl2/Ccdc85b/Crlf3/Nme6/P3h1/Tro/Caprin2/G6pd2/Sema4d/Dcstamp/Gdf9/Sema5a/…
GO:0007160	cell-matrix adhesion	219	-0.207492	-2.74029	7.2823e-07	9.21861e-06	5.43733e-06	Hpse/Itgam/Itgb4/Nid1/Tiam1/Dag1/Fmn1/Grem1/Rhpn1/Sdc4/Fam107a/Fermt3/Itgb1bp1/Itgb2/Rras/Wnt4/Ajap1/Cdh13/Itgb2l/Itgb3/Madcam1/Src/Adam9/Agt/Camsap3/Cd3e/Lrp1/Prkcz/Sirpa/Msln/Tesk2/Arhgap6/Itga7/Limch1/Wdpcp/Itga10/Itgav/Lims1/Plekha2/Ppm1f/Rhoa/Whamm/Emilin1/Onecut1/Pip5k1a/Bcr/Pik3cb/Rac1/Bcl2/Ccl28/Epb41l5/Lypd3/Thy1/Cask/Ccl25/Cib1/Dapk3/Dusp22/Eda/Tsc1/Vegfc/B4galt1/Coro2b/Tmem8b/Adamts12/…
GO:0098876	vesicle-mediated transport to the plasma membrane	130	-0.256392	-2.88493	7.47988e-07	9.43512e-06	5.56503e-06	Vamp4/Vps26a/Akap5/Krt18/Rab26/Stx1b/Stx3/Dennd1c/Myo5b/Ptpn23/Arf6/Ehd1/Amn/Golph3/Micall2/Snx4/Exoc5/Golga7/Stxbp6/Vps50/Ccdc93/Csk/Ehd3/Nsf/Pla2g4e/Rab13/Slc1a1/Sys1/Snap47/Vps52/Atp9a/Blzf1/Snf8/Arl4c/Cln3/Inpp5f/Optn/Rab11b/Rab14/Scrib/Snx17/Zdhhc2/Stx4a/Vps39/Rab11a/Sorl1/Epg5/Arhgap44/Clstn1/Golph3l/Gripap1/Stx6/Arfrp1/Rab10/Exoc8/Pla2g3/Sec16a/Kif13a/Lypla1/Pkdcc/Rab35/Rabep1/Arhgap8/Ehd2…
GO:0061014	positive regulation of mRNA catabolic process	86	-0.32451	-3.07493	7.69441e-07	9.68635e-06	5.71321e-06	Eif4enif1/Lsm1/Mettl16/Nanos1/Zfp36l2/Btg2/Upf1/Mettl3/Cnot6/Cnot8/Khsrp/Noct/Pnpt1/Zfp36/Gigyf2/Hnrnpd/Parn/Ythdf1/Celf1/Nanos2/Mov10/Pan3/Zfp36l1/Cnot6l/Rc3h2/Samd4b/Tardbp/Csde1/Cpeb3/Hnrnpu/Rock1/Tnrc6c/Exosc8/Ythdf3/Nanos3/Rock2/Gtpbp1/Samd4/Ago2/Dhx36/Qk/Mlh1/Tob1/Polr2g/Rc3h1/Patl1/Pan2/Dhx9/Tnrc6a/Pum1/Cnot1/Rbm24
GO:0021915	neural tube development	191	-0.21524	-2.70441	7.73857e-07	9.72254e-06	5.73455e-06	Tgfb2/Arl13b/Casp8/Cluap1/Folr1/Phgdh/Stk4/Tgif1/Fzd3/Gas1/Hes3/Ift140/Mthfd1l/Pax7/Rnf220/Tfap2a/Ift57/Lhx2/Nog/Spint2/Foxa1/Hes5/Pax3/Sdc4/Shh/Tmed2/Epha2/Prickle1/Rab23/Wdr19/Abl2/Mthfr/Ovol2/Wnt3a/Wnt5a/Apaf1/Atp6ap2/Gli2/Ift122/Ptk7/Shroom3/Gdf7/Grhl3/Lias/Psen2/Ssbp3/Ttbk2/Gbx2/Ift52/Sall4/Scrib/Tctn1/Dzip1l/Fkbp8/Kat2a/Kdm6a/Stil/Bmi1/Gpr161/Mthfd1/Prkacb/Rarg/Rpgrip1l/Ski/Traf6/Coq7/Enah/…
GO:2000377	regulation of reactive oxygen species metabolic process	151	-0.243421	-2.84213	7.88216e-07	9.88325e-06	5.82935e-06	Grb2/Mmp3/Nox4/Thbs1/Trim30a/Foxo1/Ier3/Mpv17/Tnf/Zc3h12a/Acp5/Alox5/Cbr1/Dcxr/F2rl1/Tfap2a/Abcd2/Agtr1a/Itgam/Tigar/Pid1/Hbp1/Itgb2/Tyrobp/Adgrb1/Itgb2l/Tlr4/Agt/Gch1/Xdh/Arf4/Mpv17l/Cryab/Cycs/Eef1a1/Pikfyve/Rhoa/Sphk2/Bnip3/Cyba/G6pdx/Ptger4/Bcr/Foxo3/Hdac4/Plin5/Slc25a33/Syk/Bcl2/Coq7/Dhfr/Il4/G6pd2/Gnai3/Atp5g1/Crp/Tusc2/Vdac1/Il18/Mt3/Ppara/Rnf41/Slc30a10/Ager/Atg5/Cflar/Hspd1/Ngfr/Ripk1/Tg…
GO:0006165	nucleoside diphosphate phosphorylation	97	-0.303168	-3.07291	7.97209e-07	9.97618e-06	5.88416e-06	Hk1/Stat3/Igf1/Foxk1/Hdac4/Eif6/Nme2/Galk1/Hif1a/Pgam2/Prkag2/Tpi1/Jmjd8/Pfkl/Arl2/Prkag3/Pgk1/Ep300/Foxk2/Galt/Ak4/Aldoart2/Git1/Prkaa1/Slc4a4/Pfkp/Aldoa/Mpi/Ak1/Entpd5/Ogdh/Prkaa2/Gapdh/Pfkm/Eno3/Ppargc1a/Gpi1/Gm10358/Insr/Eno1b/Pkm/Ncor1/Ogt
GO:0034644	cellular response to UV	78	-0.319833	-2.97161	8.10038e-07	1.01167e-05	5.96701e-06	Xpc/Ddb1/Ercc4/Poli/Cul4b/Fmr1/Hyal2/Mfap4/N4bp1/Pold1/Rhbdd1/Mettl3/Polk/Pik3r1/Stk11/Ino80/Polh/Ddb2/Pold3/Triap1/Chek1/Sde2/Trp53/Sirt1/Ercc1/Eif2s1/Mapk9/Rnf168/Fbxw7/Pcna/Eif2ak4/Trp53inp1/Cdc25a/Ep300/Prkcd/Noc2l/Crip1/Usp47/Impact/Xpa/Yy1/Bak1/Ei24/Dhx36/Agap3/Nedd4/Kdm1a/Ptprk/Crebbp/Usp28
GO:0003143	embryonic heart tube morphogenesis	68	-0.340931	-2.99696	8.20911e-07	1.0212e-05	6.02325e-06	Arl13b/Cluap1/Folr1/Ihh/Foxh1/Ift57/Rbpj/Tbx3/Hand2/Shh/Tmed2/Ccdc40/Ovol2/Wnt3a/Wnt5a/Tbx6/Mesp1/Ift52/Stil/Ccdc39/Ahi1/Fgf8/Sox17/Kif3a/Sufu/Acvr1/Pkd2/Smo/Yap1/Tbx2/Ift172/Nphp3/Psen1/Tgfbr2/Megf8/Tead1/Lrp6/Mib1/Lbx1/Zic3/Nkx2-5/Smad3/Tead2/Hif1a/Gata4/Notch1/C2cd3/Kdm2a/Notch2/Mef2c/Gja1/Aplnr/Eng/Rnf207/Srf/Cited2/Tbx20/Asb2/Ryr2
GO:0007179	transforming growth factor beta receptor signaling pathway	180	-0.226604	-2.80009	8.19325e-07	1.0212e-05	6.02325e-06	Slc2a10/Strap/Cldn5/Dcp1a/Lats1/Nkx2-1/Pparg/Sdcbp/Src/Zbtb7a/Adam9/Bmpr1b/Lrp1/Spry1/Cidea/Pmepa1/Spred1/Glg1/Men1/Mstn/Snx25/Cdkn2b/Emilin1/Fbn2/Gipc1/Onecut1/Hpgd/Ski/Nrros/Peg10/Bambi/Dusp22/Furin/Lemd3/Mir143/Smad6/1700037H04Rik/Gcnt2/Hipk2/Twsg1/Npnt/Ppara/Tgfb1i1/Xbp1/Zyx/Acvr1/Smad2/Tgfb1/Zfp703/Adam17/Cav1/Mtmr4/Smad1/Zfyve9/Itga3/Lats2/Stk11/Tgfbr2/Gdnf/Itga8/Pxn/Ltbp1/Stat3/Tgfbr3l/Flc…
GO:0060840	artery development	113	-0.273296	-2.90372	8.40093e-07	1.043e-05	6.15186e-06	Tgfbr1/Apob/Chrd/Mdk/Tgfb2/Folr1/Prdm1/Robo1/Col3a1/Foxh1/Gja5/Smad7/Edn1/Fkbp10/Kif7/Nog/Rbpj/Hand2/Pde2a/Prrx1/Prrx2/Shh/Hoxa13/Prickle1/Robo2/Slc2a10/Nprl3/Bmpr1a/Comp/Lrp1/Snx17/Acvr2b/Foxc1/Ptger4/Eya1/Hpgd/Ldlr/Nkx3-1/Wnt11/Six1/Cntrl/Efnb2/Gli3/Luzp1/Mir143/Smad6/Fgf8/Notch4/Fuz/Notch3/Sufu/Ngfr/Tbx1/Dll4/Tbx2/Efemp2/Bmpr2/Adgrf4/Ephb4/Ltbp1/Rtn4/Jag1/Myh10/Sec24b/Arid2/Chd7/Notch1/Acvrl1/…
GO:0051347	positive regulation of transferase activity	493	-0.145344	-2.3882	8.49602e-07	1.05274e-05	6.20927e-06	Ror2/Socs1/Tlr1/Ace/App/C1galt1c1/Cd200/Cd40/Clu/Ddx3x/Epha10/Epha4/Ephb1/Nek10/Pdgfc/Topors/Drd2/Lilra5/Pin1/Pten/Vangl2/Adra2b/Cacul1/Ccl19/Cemip/Epo/Ikbkg/Pik3cg/Slc8a2/Tcl1b1/Tenm1/Csf1/Epha6/Ereg/Fzd10/Hbegf/Hsph1/Ltk/Npm1/Tcl1b4/Cd19/Cdc20/Chrna3/Dcun1d3/Fzd8/Mapk15/Reln/Ripk3/Spatc1l/Tcl1b5/Trem2/Adcy8/Alk/Egfr/Egr1/Erbb3/Fbn1/Il6ra/Klk1b4/Lrp8/Mas1/Tab1/Tnfsf11/Tyro3/Unc119/Chrna7/Epha1/E…
GO:0090130	tissue migration	298	-0.184	-2.67429	8.52059e-07	1.05371e-05	6.21502e-06	Emc10/Fap/Fgf16/Itgav/Klf4/Met/Nr2e1/Ppm1f/Rhoa/Sp1/Dusp10/Edn2/Gipc1/Krt16/Mia3/Sox9/Amot/Dock5/Egr3/Fgf18/Pik3cb/Rab11a/Rac1/Stat5a/Try10/Atp5b/Coro1b/Epb41l5/Il4/Lgmn/Stard13/Cib1/Clec14a/Efnb2/Lemd3/Nanos1/Sp100/Tbxa2r/Vegfc/Calca/Fgf8/Gata2/Mir218-1/Sema5a/Hdac6/Hmgb1/Rhoj/Rin2/Ager/Flt4/Krit1/Pdpk1/Tgfb1/Adam17/Dll4/Mapre2/Vhl/Vstm4/Itga3/Tgfbr2/Bmpr2/Grhl2/Grn/Lgals8/Pxn/Sh3bp1/Ephb4/Fgf7/…
GO:0072331	signal transduction by p53 class mediator	138	-0.251973	-2.87273	8.58325e-07	1.05938e-05	6.24847e-06	Cdk5rap3/Chek2/Ddit4/Hexim1/Pidd1/Rrp8/Aen/Armc10/Msh2/Rpl11/Snai2/Sesn2/Atr/Ell3/Trp73/Ifi204/Rpl5/Snai1/Rffl/Spred1/Bax/Cdip1/Cep63/Rrn3/Zfp385a/Bbc3/Pak1ip1/Steap3/Tmem109/Trp63/E2f7/Foxo3/Hint1/Myo6/Rrs1/Casp2/Rps15/Sp100/Bop1/Hipk2/Myc/Nop2/Ppp1r13b/Cops3/Mdm2/Cradd/Rps7/Bok/Jmy/Ppp2r5c/Stk11/E2f1/Kat5/Mybbp1a/Rrm2b/Hic1/Pttg1ip/Rps20/Hipk1/Rpf2/Triap1/Trp53/1810013L24Rik/Bdkrb2/Shisa5/Sirt1…
GO:0070646	protein modification by small protein removal	140	-0.255524	-2.93228	8.67629e-07	1.06771e-05	6.29759e-06	Tank/Uchl4/Usp16/Otud3/Stambp/Supt7l/Usp1/Usp9y/Uspl1/Cops4/Eif3f/Spata2/Taf7/Usp27x/Usp31/Usp25/Senp5/Usp11/Kat2a/Senp1/Sgf29/Tnip1/Usp37/Usp46/Hint1/Usp36/Cops5/Stambpl1/Tor1a/Atxn7/Gps1/Uchl1/Desi1/Eny2/Cops3/Otub2/Tada1/Uchl5/Cops8/Otub1/Senp3/Usp29/Usp38/Usp42/Cops7b/Mysm1/Usp14/Usp3/Taf6/Usp40/Park7/Senp6/Sart3/Senp7/Usp12/Uchl3/Usp21/Atxn7l3/Taf10/Taf5l/Usp22/Usp24/Josd1/Cops7a/Otud4/Sf3b3…
GO:0007219	Notch signaling pathway	176	-0.226974	-2.79469	8.68458e-07	1.06771e-05	6.29759e-06	Nod2/Rcan2/Tgfb2/Cntn1/Hnf1b/Nr1h4/Robo1/Angpt4/Bcl6/Cdh6/Dlk2/Hes3/Lfng/Mmp14/Nepro/Neurl1a/Rbm15/Ripply2/Rps19/Kit/Nkap/Rbpj/Reck/Foxa1/Hes5/Krt19/Maml1/Zfp423/Arrb1/Dlk1/Dtx3/Galnt11/Itgb1bp1/Llgl2/Robo2/Snai2/Dlx1/Dtx2/Dtx4/Il17a/Kcna5/Ovol2/Rita1/Src/Zbtb7a/Bmp2k/Cntn6/Dner/Jag2/Mesp1/Pofut1/Psen2/Snai1/Tspan15/Poglut1/Agxt/Arrdc1/Cbfa2t2/Pln/Sel1l/Foxc1/Hhex/Hif1an/Ncstn/Onecut1/S1pr3/Sox9/…
GO:0031396	regulation of protein ubiquitination	198	-0.210707	-2.66683	8.95784e-07	1.09916e-05	6.4831e-06	Ndfip1/Ndfip2/Rpl37rt/Smad7/Svbp/Trib1/Daxx/Fancm/Rassf1/Trib3/Cdk5rap3/Dcun1d1/Derl1/Nmi/Prmt3/Rchy1/Arrb1/Cul3/Fam107a/Hdac8/Hsp90aa1/Prickle1/Ripk2/Rpl11/Sphk1/Adgrb1/Bub1b/Fanci/Prkcg/Ctr9/Fgfr3/Mad2l2/Spopl/Ube2s/Klhl40/Per2/Psen2/Rpl5/Ubxn2a/Pdcd6/Siah2/Amer1/Dcun1d5/Nlrc3/Nxn/Peli3/Spsb4/Gclc/Prr7/Chfr/Gnl3l/Wfs1/Atg7/Dnaja3/Fbxo33/Foxf2/N4bp1/Cry1/Rnf40/Dcun1d4/Plk1/Mapk8/Otub2/Atg5/Bag5/…
GO:0050779	RNA destabilization	86	-0.322724	-3.05801	9.29026e-07	1.13554e-05	6.69763e-06	Eif4enif1/Lsm1/Mettl16/Nanos1/Zfp36l2/Btg2/Upf1/Mettl3/Cnot6/Cnot8/Khsrp/Noct/Pnpt1/Zfp36/Gigyf2/Hnrnpd/Tnfrsf1b/Parn/Ythdf1/Celf1/Nanos2/Mov10/Pan3/Zfp36l1/Cnot6l/Rc3h2/Samd4b/Tardbp/Csde1/Cpeb3/Hnrnpu/Rock1/Tnrc6c/Exosc8/Ythdf3/Nanos3/Rock2/Samd4/Ago2/Dhx36/Qk/Mlh1/Tob1/Polr2g/Rc3h1/Patl1/Pan2/Dhx9/Tnrc6a/Pum1/Cnot1/Rbm24
GO:0007519	skeletal muscle tissue development	190	-0.222004	-2.78626	9.27602e-07	1.13554e-05	6.69763e-06	Hmgcr/Met/Mstn/Pmp22/Rhoa/Bin3/Flot1/Maff/Mettl21c/Myoz1/Nr1d2/Nras/Ankrd33/Gpcpd1/Hdac4/Heyl/Ski/Arntl/Bcl2/Cyp26b1/Naca/Six1/Lemd3/Phox2b/Scx/Sox11/Btg2/Hlx/Myc/Emd/Hdac6/Myl6b/Rb1/Cdon/Cflar/Myf5/Smo/Synb/Tbx1/Tgfb1/Cav1/Rps6kb1/Tsc22d3/Tcf7l2/Gpc1/Rb1/Sin3b/Gtf3c5/Rbfox1/Myf6/Rb1/Homer1/Klf5/Lemd2/Nr4a1/Rcan1/Crhr2/Hdac4/Popdc3/Uqcc2/Zbtb18/Meox2/Mapk14/Spg11/Gata4/Notch1/Tcf21/Gpx1/Mir669a-1…
GO:0001841	neural tube formation	129	-0.260774	-2.9332	9.74622e-07	1.18896e-05	7.01275e-06	Adm/Bcl10/St14/Stk3/Cdk20/Bmp5/Cthrc1/Nodal/Pax2/Trim71/Casp3/Lrp2/Twist1/Bbs4/Mks1/Sfrp5/Tgfb2/Casp8/Cluap1/Folr1/Stk4/Tgif1/Fzd3/Mthfd1l/Tfap2a/Ift57/Lhx2/Nog/Spint2/Pax3/Sdc4/Shh/Tmed2/Prickle1/Rab23/Abl2/Mthfr/Ovol2/Wnt5a/Apaf1/Ift122/Ptk7/Shroom3/Gdf7/Grhl3/Lias/Ift52/Sall4/Scrib/Tctn1/Kat2a/Kdm6a/Stil/Mthfd1/Prkacb/Rarg/Ski/Traf6/Coq7/Enah/Rara/Cecr2/Fzd6/Luzp1/Sox11/Tsc1/Fuz/Sufu/Glmn/Rps7…
GO:0000288	nuclear-transcribed mRNA catabolic process, deadenylation-dependent decay	54	-0.394901	-3.10374	1.03438e-06	1.25943e-05	7.42838e-06	Syncrip/Cnot2/Eif4enif1/Lsm1/Nanos1/Zfp36l2/Btg2/Cnot6/Cnot8/Noct/Zfp36/Hnrnpd/Parn/Nanos2/Pan3/Zfp36l1/Cnot6l/Rc3h2/Samd4b/Csde1/Cpeb3/Hnrnpu/Tnrc6c/Exosc8/Nanos3/Samd4/Ago2/Dhx36/Mlh1/Tob1/Polr2g/Rc3h1/Patl1/Pan2/Dhx9/Tnrc6a/Cnot1
GO:0003158	endothelium development	124	-0.264891	-2.94486	1.03768e-06	1.26101e-05	7.43769e-06	Robo4/Zdhhc21/Notch4/Rapgef3/Sox17/Adamts12/Ezr/Icam1/Acvr1/Tmem100/Col15a1/Cul7/Dll4/Vhl/Apold1/Bmpr2/Btg1/Jag1/Bsg/Ptprs/Rhob/S1pr2/Smad4/Hoxb5/Ift88/Cldn1/Notch1/Heg1/Gpx1/Acvrl1/Pdgfb/Nr2f2/Rock1/Akap11/Hey1/Rdx/Vezf1/Ednra/Ceacam1/Msn/Bmp6/Id1/Tie1/Dicer1/Pbrm1/Zeb1/Ccm2/Rapgef1/Rock2/Rapgef2/Fasn/Tjp1/Kdm6b/Cxcr4/Pecam1/Cdh5/Kdr/Vcl/Myadm/Clic4/Vegfa/Hey2/Dmd
GO:0042177	negative regulation of protein catabolic process	118	-0.270126	-2.91672	1.04567e-06	1.26828e-05	7.48057e-06	Ubxn1/Azin2/Caml/Map1a/Nos2/Grin2c/Styx/Timp2/Agap2/Cdk5rap3/Mtm1/Qrich2/Shh/Timp1/Rpl11/Adgrb1/Lamp3/Prkcg/Ptpn3/Sdcbp/Mad2l2/Klhl40/Psen2/Rpl5/Usp25/Alad/Psmf1/Hmgcr/Lrig2/Svip/Fmn2/Gipc1/Senp1/Sco1/Cyp51/Ddrgk1/Dedd/N4bp1/Timp3/Aqp11/Furin/Trim39/Hipk2/Banp/Sufu/Uchl5/Atraid/Bag5/Mad2l1/Rps7/Rybp/Tlk2/Usp14/Psen1/Timp4/Park7/Rela/Ric1/Smad4/Ctsa/Laptm4b/Dab2ip/Smad3/Pml/Rilp/Sf3b3/Ccar2/Eif3h/…
GO:0071456	cellular response to hypoxia	97	-0.300991	-3.05085	1.05729e-06	1.27991e-05	7.54915e-06	Rora/Tert/Bnip3/Fmn2/Hif1an/Hyou1/Nkx3-1/Pik3cb/Bcl2/Kcnd2/Eif4ebp1/Rora/Kcnk3/Myc/Vldlr/Chchd2/Egln2/Ubqln1/Bad/Vhl/Ajuba/Atf2/Ddah1/Ptgis/Rtn4/Gnb1/Trp53/Map2k1/Nfe2l2/Sirt1/Tmbim6/Zfp36l1/Hif1a/Slc2a4/Hp1bp3/Notch1/Cr1l/Pten/Oprd1/Pdk1/Cd34/Pgk1/Ak4/Rock2/Vasn/Rgcc/Egln1/Akt1/Prkce/Sirt2/Cpeb2/Epas1/Mtor/Cited2/Fam162a/Usp19/Eno1b/Vegfa/Acaa2/Ogt/Gata6/Sdhd
GO:0035303	regulation of dephosphorylation	129	-0.259987	-2.92434	1.06581e-06	1.28776e-05	7.59545e-06	Ikbkb/Lpin1/Mtmr2/Chrm5/Ppp1r16b/Vrk3/Calm2/Cd300a/Igbp1/Adora1/Jak2/Ppp1r16a/Ppp1r26/Ppp2r3c/Sema4d/Sppl3/Tsc1/Mtmr3/Ppp1r7/Npnt/Tiprl/Tgfb1/Mtmr4/Ppia/Ppp1r15a/Ppp6r1/Slc39a10/Ppp1r8/Mastl/Ppp1r17/Ppp1r1b/Ppp2r5d/Swap70/Bod1/Cnep1r1/Cry2/Rcan1/Ankle2/Bod1l/Calm3/Camta1/Itga2/Smad3/Uri1/Htt/Mgat5/Ppp1r36/Bmp2/Nsmf/Rock1/Ensa/Prkcd/Akap1/Mfhas1/Hsp90ab1/Ywhae/Cdca2/Nuak1/Cmya5/Ppp6r3/Smg5/Rock2/G…
GO:0071453	cellular response to oxygen levels	132	-0.251771	-2.86942	1.08801e-06	1.31206e-05	7.73882e-06	Rora/Tert/Bnip3/Ccdc115/Fmn2/Hif1an/Hyou1/Nkx3-1/Pik3cb/Atg7/Bcl2/Kcnd2/Eif4ebp1/Mir221/Rora/Tsc1/Kcnk3/Mir222/Myc/Vldlr/Chchd2/Egln2/Ubqln1/Bad/Cav1/Vhl/Atp6ap1/Ajuba/Atf2/Ddah1/Ptgis/Rtn4/Gnb1/Pick1/Trp53/Map2k1/Nfe2l2/Sirt1/Tmbim6/Zfp36l1/Hif1a/Mir379/Slc2a4/Hp1bp3/Notch1/Cr1l/Pten/Oprd1/Mir20b/Pdk1/Cd34/Pgk1/Ireb2/Atp6v0a2/Mir146/Ak4/Rock2/Vasn/Rgcc/Egln1/Akt1/Prkce/Sirt2/Cpeb4/Cpeb2/Epas1/Mt…
GO:0046939	nucleotide phosphorylation	100	-0.289879	-2.97409	1.10452e-06	1.32942e-05	7.84122e-06	Hk1/Stat3/Igf1/Foxk1/Hdac4/Eif6/Nme2/Galk1/Hif1a/Pgam2/Prkag2/Tpi1/Jmjd8/Pfkl/Arl2/Prkag3/Pgk1/Ep300/Foxk2/Galt/Ak4/Aldoart2/Git1/Prkaa1/Slc4a4/Pfkp/Aldoa/Mpi/Ak1/Entpd5/Ogdh/Prkaa2/Gapdh/Pfkm/Eno3/Ppargc1a/Gpi1/Gm10358/Insr/Eno1b/Pkm/Ncor1/Ogt
GO:0044264	cellular polysaccharide metabolic process	96	-0.303317	-3.0576	1.19678e-06	1.43773e-05	8.48005e-06	Slc37a4/Ext1/Akt2/Gsk3b/Rb1cc1/Prkag2/Pcdh12/Il6st/Ppp1r3d/Prkag3/B4galt5/Ndst2/Phkb/Ndst1/Ppp1ca/Ppp1r3a/Irs1/Phka1/Ppp1cc/Pygl/Akt1/Pygb/Inpp5k/Ppp1r3c/Gsk3a/Mtor/Acadm/Pfkm/Cd36/Sorbs1/Irs2/Insr/Grb10/Phka2/Gys1/Agl/Pygm
GO:0046320	regulation of fatty acid oxidation	36	-0.453969	-3.0066	1.20475e-06	1.44455e-05	8.52027e-06	Abcd1/Acadvl/Akt2/Dgat1/Dgat2/Pdk4/Appl2/Irs1/Tysnd1/Acadl/Akt1/Acsl5/Nucb2/Lonp2/Mtor/Acacb/Ppargc1a/Cpt1a/Irs2/Fabp3
GO:0032507	maintenance of protein location in cell	63	-0.359777	-3.03323	1.25336e-06	1.49999e-05	8.84726e-06	Sun1/Cav1/Hk2/Os9/Morc3/Park7/Rangap1/Twf2/Hk1/Taf3/Tspo/Ciz1/Vps13a/Hspa5/Kdelr3/Gsn/Pml/Ankrd13c/Tmsb15a/Arl2/Hdac3/Hnrnpu/Syne1/Twf1/Chchd10/Taf8/Ank3/Mprip/Akt1/Tapt1/Gja1/Vps13c/Cdk5/Tnrc6a/Adcy6/Vps13d
GO:0031333	negative regulation of protein-containing complex assembly	139	-0.241482	-2.75075	1.26566e-06	1.51184e-05	8.91713e-06	Arhgef2/Gsk3b/Ldlrad4/Stmn1/Dnajc15/Flii/Gsn/Tpm1/Oprd1/Tmsb15a/Birc2/Crbn/Lmod3/Rdx/Twf1/Dyrk1a/Ep300/Prkcd/Kank1/Ppm1a/Lamp2/Tmod3/Cfl1/Evl/Impact/Sptan1/Ankrd27/Hsf1/Ssh2/Thra/Vps35/Fhod3/Sirt2/Raf1/Tmod1/Arhgef7/Zfp827/Map3k7/Pecam1/Cdh5/Vdac2/Tbx20/Birc2/Riok3/Myadm/Capzb/Svil/Sptbn1
GO:0043502	regulation of muscle adaptation	93	-0.304846	-3.00566	1.28411e-06	1.53098e-05	9.03004e-06	Tead1/Igf1/Tnfrsf1b/Smad4/Hdac4/Sirt1/Akap6/Camk2d/Mlip/Smad3/Gsk3b/Notch1/Ptk2/P2rx4/Cav3/Tomm70a/Trim63/Nos3/Prkag3/Rock1/Twf1/Akap1/Jarid2/Parp2/Trpc3/Bmp10/Srl/Cmya5/Yy1/Rock2/Ctdp1/Mef2c/Scn5a/Prkca/Gtf2i/Ppp3ca/Gsk3a/Mtor/Atp2a2/Tnni1/Tnnc1/Myh7
GO:0045814	negative regulation of gene expression, epigenetic	81	-0.320805	-2.99897	1.29503e-06	1.54109e-05	9.08965e-06	Kcnq1ot1/Rb1/Samd1/Sirt6/Bahd1/H1f0/Hdac1/Uty/L3mbtl3/Phf2/Rb1/Smchd1/Hells/Rb1/Hmga2/Mecp2/Mphosph8/Pphln1/Smarca5/Mbd3/Sirt1/Zfp445/Axin1/Trim28/Ubtf/Kmt2b/Ppm1d/Dnmt1/Dnmt3a/Pik3ca/Baz2a/Setdb1/Ctbp1/Morc2a/Dicer1/Smarca4/Ezh2/Ubr2/Rif1/Tet1/Sin3a/Kdm1a/Kmt2d/Tpr/Cdk2/Ezh1/Atf7ip
GO:0006164	purine nucleotide biosynthetic process	153	-0.241363	-2.84591	1.29907e-06	1.54223e-05	9.09642e-06	Paics/Pnp/Ppat/Sphk2/Acss1/Atp5d/Atp5j2/Dlat/Gmpr/Mthfd1/Acot7/Ak3/Atp5b/Il4/Impdh1/Nme6/Pdhx/Adss/Aldoart1/Atp5e/Ppcdc/Atp5g1/Atp5h/Myc/Nme3/Npr1/Adcy9/Adk/Mpc2/Ppara/Prps2/Prpsap2/Ampd3/Tgfb1/Acly/Dcakd/Dguok/Impdh2/Mpc1/Ampd2/Mlycd/Ndufc2/Ppcs/COX2/Mthfd2l/Stat3/Dip2a/Flcn/Pank4/Dld/Map2k1/Papss1/Nme2/Nme4/Pank3/Adora2b/Prpsap1/Nos3/Nppb/Pdk1/Npr2/Gart/Gmps/Adcy4/Pdk2/Pdk4/Ak4/Slc25a13/Ak2/Ald…
GO:0048608	reproductive structure development	459	-0.148587	-2.41006	1.30089e-06	1.54223e-05	9.09642e-06	Hes1/Hoxb13/Lhx1/Mmp2/Rec8/Tex19.2/Afp/Cebpa/Dnmt3l/Junb/Oas1d/Plk4/Ptgs2/Ror2/Rxfp2/Tnfaip6/Umodl1/Ahr/Esr1/Esr2/Hnf1a/Itga4/Klhl10/Nupr1/Six4/Spink2/Tcf7/Ube3a/Cd44/Col9a3/Dmc1/Fosl1/Lhx9/Pten/Stra6/Fancf/Gjb3/Plg/Serpine1/Tcf23/Ada/Adm/Ascl2/Ereg/Fgf10/Sohlh1/Sohlh2/Sox2/Srd5a2/St14/Stk3/Zfx/Cftr/Cyp7b1/Hoxa11/Hs6st1/Immp2l/Nanog/Runx1/Six3/Zfp830/Adam39/Bmp5/Csf2/Egfr/Ing2/Nhlh2/Nodal/Rbp4/Se…
GO:0016051	carbohydrate biosynthetic process	188	-0.215062	-2.68059	1.34903e-06	1.59632e-05	9.4154e-06	B3gnt9/Chst12/Cyp2j6/G6pc3/Gbe1/Gpd1/Per2/St8sia6/Has3/Nln/Nr1d1/B3gnt4/Esrrb/Gcg/Pcx/Ptges3/B3gnt7/Ddb1/Dgkq/G6pdx/Kat2a/Ptger4/Chst14/Hs2st1/Isyna1/Pth/Wdr5/Chst10/Gpd2/Cry1/G6pd2/St3gal2/B4galt1/Pgk2/Slc39a14/Soga1/Fam3a/Ppara/B3gnt8/Epm2aip1/Tgfb1/Crtc2/Nans/Ext2/Lepr/Pck2/Stk11/Tcf7l2/Nr3c1/Plcd1/B3gnt3/Ptk2b/Igf1/Mpdu1/B3galt1/Phkg2/Sirt1/Ext1/Ranbp2/Akt2/Chst11/Gnpda1/C1qtnf3/Ap2a1/Hif1a/P…
GO:0060411	cardiac septum morphogenesis	78	-0.315184	-2.92842	1.38769e-06	1.63898e-05	9.66707e-06	Smad6/Sox11/Fgf8/Fgfr2/Isl1/Mdm2/Slit3/Zfpm1/Acvr1/Smo/Tbx1/Rarb/Tbx2/Tgfbr2/Zfpm2/Bmpr2/Fgfrl1/Parva/Jag1/Lrp6/Smad4/Tbx5/Trp53/Chd7/Nkx2-5/Ift88/Bmp7/Nrp2/Gata4/Notch1/Nos3/Hey1/Dvl3/Tgfbr3/Dhrs3/Notch2/Egln1/Sox4/Aplnr/Eng/Cited2/Tbx20/Hey2/Gata6
GO:1901989	positive regulation of cell cycle phase transition	115	-0.271123	-2.91094	1.42427e-06	1.67904e-05	9.90335e-06	Prap1/Thoc5/Anp32b/Fam83d/Mad2l1bp/Cdc7/Chek2/Mblac1/Adamts1/Anxa1/Cul3/Dbf4/Ube2c/Ccnb1/Hspa2/Kcna5/Pbx1/Plcb1/Klhl18/Cdt1/Rad51c/Thoc1/Cdc16/Cdc73/Crnn/Tert/Cdc25c/Neurog1/Stil/Trp63/Anapc7/Cul4b/Rab11a/Aurka/Lsm11/Smarcd3/Stxbp4/Birc5/Cdc23/Mad1l1/Mdm2/Mepce/Mta3/Rb1/Tgfb1/Adam17/Ccnd2/Lmnb1/Lsm10/Tbx2/Cul4a/Rrm2/Anapc11/Mtbp/Paf1/Rb1/Rrm2b/Sass6/Ccnd3/Rb1/Mecp2/Plrg1/Rcc2/Larp7/Atad5/Camk2d/C…
GO:0043542	endothelial cell migration	216	-0.202502	-2.64128	1.45679e-06	1.71417e-05	1.01105e-05	Anxa1/Anxa3/Csnk2b/Epha2/Fgf4/Itgb1bp1/Itgb2/Rras/Snai2/Adgrb1/Card10/Cdh13/Fgf1/Itgb2l/Itgb3/Pparg/Rab13/Wnt5a/Agt/Dnaja4/Stc1/Pdcd6/Spred1/Emc10/Fap/Fgf16/Itgav/Klf4/Met/Nr2e1/Rhoa/Sp1/Edn2/Gipc1/Mia3/Amot/Egr3/Fgf18/Pik3cb/Rac1/Stat5a/Try10/Atp5b/Coro1b/Lgmn/Stard13/Cib1/Clec14a/Efnb2/Lemd3/Sp100/Tbxa2r/Vegfc/Calca/Gata2/Mir218-1/Sema5a/Hmgb1/Rhoj/Rin2/Ager/Flt4/Krit1/Pdpk1/Tgfb1/Adam17/Dll4/V…
GO:1902904	negative regulation of supramolecular fiber organization	163	-0.230746	-2.74881	1.47324e-06	1.7303e-05	1.02057e-05	Swap70/Arfgef1/Map1b/Pick1/Mphosph8/Smad4/Pfdn1/Shank3/Taok1/Clasp2/Arhgef2/Arpin/Arhgap28/Kank2/Stmn1/Wasf2/Flii/Gsn/Apc/Tpm1/Cav3/Tmsb15a/Lmod3/Gmfb/Ppfia1/Rdx/Twf1/Dyrk1a/Pik3ca/Prkcd/Kank1/Map3k1/Tmod3/Cfl1/Ppp1r9a/Evl/Specc1l/Camsap1/Tpx2/Nav3/Sptan1/Tjp1/Pak2/Ssh2/Phldb2/Fhod3/Dlc1/Tmod1/Arhgef7/Dysf/Mid1/Inpp5k/Pecam1/Cdh5/Mfn2/Myadm/Capzb/Svil/Hspg2/Clasp1/Sptbn1
GO:0001655	urogenital system development	371	-0.162843	-2.49579	1.50811e-06	1.76796e-05	1.04278e-05	Calb1/Cyp4a32/Gcnt1/Hc/Hes1/Hoxb13/Lhx1/Mmp2/Ptpro/Col4a1/Col4a3/Col4a4/Cyp4a12b/Id2/Irx1/Lin28a/Ace/Ahr/Cyp4a31/Epha4/Esr1/Esr2/Foxb1/Gcnt3/Irx3/Six4/Slc5a1/Ube3a/Wnt1/Aph1c/Cd44/Hs3st3b1/Pcsk9/Pkhd1/Pten/Stra6/Traf3ip1/Vangl2/Foxd1/Lgr5/Ovol1/Cyp4a29/Cys1/Fgf10/Nek1/Tbc1d32/Cyp7b1/Enpep/Hoxa11/Mmp9/Smad5/Tmem59l/Upk3a/Egr1/Fat4/Fbn1/Hoxd11/Il6ra/Pax2/Rbp4/Aldh1a2/Dll1/Frem2/Hoxc11/Lrp2/Wnt2b/Ad…
GO:0003230	cardiac atrium development	39	-0.449687	-3.05926	1.51902e-06	1.77745e-05	1.04838e-05	Isl1/Mdm2/Zfpm1/Acvr1/Ccm2l/Smo/Dll4/Nphp3/Bmpr2/Tnnt2/Lrp6/Tbx5/Nkx2-5/Gata4/Notch1/Ank2/Heg1/Bmp2/Bmp10/Notch2/Sox4/Mdm4/Eng/Tbx20/Hey2/Myh6
GO:0003151	outflow tract morphogenesis	85	-0.30759	-2.92224	1.54041e-06	1.79914e-05	1.06117e-05	Eya1/Heyl/Wnt11/Rara/Six1/Smad6/Sox11/Fgf8/Fgfr2/Sox17/Isl1/Npy5r/Zfpm1/Tbx1/Rarb/Tbx2/Tgfbr2/Zfpm2/Bmpr2/Atf2/Parva/Jag1/Lrp6/Sec24b/Smad4/Nkx2-5/Bmp7/Hif1a/Nrp2/Gata4/Notch1/Crkl/Hey1/Ednra/Dvl3/Tgfbr3/Dhrs3/Dicer1/Ilk/Smarca4/Mef2c/Nipbl/Nedd4/Eng/Cited2/Eln/Tbx20/Plxnd1/Vegfa/Hey2/Gata6
GO:0045927	positive regulation of growth	297	-0.175648	-2.55775	1.55808e-06	1.81642e-05	1.07136e-05	Atp5g1/Eif4g2/Exosc4/Fgf8/Fgfr2/Gpam/Hlx/Sema5a/Sh3pxd2b/Ucn/Wt1/Zpr1/Ezr/Prkdc/Syt4/Flt4/Limk1/Reg2/Smo/Trip10/Trpv2/Yap1/Adam17/Ppib/Rps6kb1/Stat5b/Supv3l1/Tbx2/Cryaa/Cxcl16/Map3k13/Mapk1/Zfpm2/Bmpr2/Commd5/Ino80/Itsn2/Nr3c1/Ocm/Twf2/Bbs2/Megf8/Ptk2b/Rtn4/Slc23a2/Tead1/Bcl11a/Brat1/Igf1/Map1b/Hmga2/Mecp2/Rufy3/Tbx5/Chd7/Dbnl/Sema7a/Sirt1/Akap6/Cd38/Cdk1/Dlg1/Zfp639/Armc12/Celf1/Gsk3b/N6amt1/Tfc…
GO:0006360	transcription by RNA polymerase I	44	-0.421706	-3.02824	1.57714e-06	1.83524e-05	1.08246e-05	Tcof1/Eif2ak3/Phf8/Rrn3/Dedd/Lyar/Polr2l/Gtf2h1/Ippk/Polr1e/Pwp1/Rasl11a/Nol11/Ppp1r15a/Smarcb1/Ncl/Utp15/Smarca5/Gtf2h5/Lipe/Ttf1/Ercc6/Ubtf/Pdcd7/Wdr43/Baz2a/Ercc3/Taf1b/Smarca4/Taf1a/Atf4/Erbb2/Mtor/Flna
GO:0072175	epithelial tube formation	160	-0.233649	-2.7736	1.65313e-06	1.9166e-05	1.13045e-05	Ret/Tgfb2/Casp8/Cluap1/Folr1/Hnf1b/Irx2/Sox8/Stk4/Tgif1/Fzd3/Mmrn2/Mthfd1l/Tfap2a/Wnt9b/Ift57/Lhx2/Nog/Spint2/Grem1/Hes5/Osr1/Pax3/Sdc4/Shh/Tmed2/Wnt6/Prickle1/Rab23/Wnt4/Abl2/Mthfr/Ovol2/Wnt5a/Apaf1/Ift122/Ptk7/Shroom3/Gdf7/Grhl3/Lias/Fgf3/Ift52/Sall4/Scrib/Tctn1/Kat2a/Kdm6a/Sox9/Stil/Hs2st1/Mthfd1/Prkacb/Rarg/Ski/Traf6/Coq7/Enah/Rara/Six1/Cecr2/Fzd6/Luzp1/Sox11/Tsc1/Fgf8/Fgfr2/Fuz/Sufu/Glmn/Rps…
GO:0031503	protein-containing complex localization	188	-0.213827	-2.66519	1.65161e-06	1.9166e-05	1.13045e-05	Ift43/Magi2/Magi2/Nrg1/Akap5/Cluap1/Dlg4/Ssna1/Stx1b/Stx3/Tnfaip2/Cep131/Cep72/Ift140/Myo5b/Ppp3r1/Smad7/Dnm3/Ift57/Lca5l/Rapgef4/Dag1/Dlg3/Exoc3l2/Snapin/Ttc21b/Ttc30b/Cacng5/Gpc6/Tyrobp/Wdr19/Cep112/Dync2h1/Itgb3/Mios/Rpgr/Slc1a1/Dnmt3b/Gsg1l/Ift122/Nacc2/Prkcz/Rap1a/Snap47/Ttc21a/Rasl2-9/H3f3a/Ssx2ip/Dzip1/Gpc4/Hap1/Ift52/Scrib/Arc/Drd4/Kalrn/Mak/Nop9/Stx4a/Usp46/Zfp365/Cacng7/Dynll1/Hras/Klhl…
GO:0061458	reproductive system development	462	-0.149567	-2.43636	1.68988e-06	1.95561e-05	1.15346e-05	Hes1/Hoxb13/Lhx1/Mmp2/Rec8/Tex19.2/Afp/Cebpa/Dnmt3l/Junb/Oas1d/Plk4/Ptgs2/Ror2/Rxfp2/Tnfaip6/Umodl1/Ahr/Esr1/Esr2/Hnf1a/Itga4/Klhl10/Nupr1/Six4/Spink2/Tcf7/Ube3a/Cd44/Col9a3/Dmc1/Fosl1/Lhx9/Pten/Stra6/Fancf/Gjb3/Plg/Serpine1/Tcf23/Ada/Adm/Ascl2/Ereg/Fgf10/Sohlh1/Sohlh2/Sox2/Srd5a2/St14/Stk3/Zfx/Cftr/Cyp7b1/Hoxa11/Hs6st1/Immp2l/Nanog/Runx1/Six3/Zfp830/Adam39/Bmp5/Csf2/Egfr/Ing2/Nhlh2/Nodal/Rbp4/Se…
GO:1902373	negative regulation of mRNA catabolic process	58	-0.36295	-2.94278	1.69807e-06	1.96149e-05	1.15693e-05	Rbm10/Slc11a1/Myd88/Traf5/Angel2/Ybx1/Tirap/Cirbp/Paip1/Traf2/Dnd1/Fmr1/Syncrip/Boll/Eif4enif1/Mettl16/Dhx34/Hnrnpab/Srsf1/Noct/E2f1/Gdnf/Zfp36/Taf15/Hnrnpd/Traf3ip2/Nbas/Mir466l/Tardbp/Csde1/Hnrnpu/Rbm38/Dicer1/Elavl1/Qk/Secisbp2/Tob1/Ybx2/Mapkapk2/Fus/Thrap3/Dhx9/Mtor/Larp4b/Larp1/Vegfa/Rbm24
GO:0046785	microtubule polymerization	77	-0.318322	-2.91721	1.71563e-06	1.97815e-05	1.16675e-05	Dctn1/Inpp5j/Mapre3/Fkbp4/Mapk8/Tubgcp5/Cav1/Fgf13/Nin/Tubgcp6/Tubgcp2/Mzt1/Drg1/Map1b/Cdk5rap2/Cep192/Fes/Mecp2/Gba2/Clasp2/Cenpj/Stmn1/Apc/Tubgcp4/Cav3/Arl2/Akap9/Dyrk1a/Nedd1/Tubgcp3/Tubg1/Csnk1d/Camsap1/Tpx2/Git1/Nav3/Arhgef7/Cdkn1b/Clip1/Cdh5/Numa1/Capzb/Clasp1/Abl1
GO:1901983	regulation of protein acetylation	81	-0.317277	-2.96599	1.73777e-06	2.00002e-05	1.17965e-05	Kat2a/L3mbtl2/Thap7/Brd7/Camk1/Rps6ka5/Arntl/Atg7/Wbp2/Gata2/Rapgef3/Isl1/Xbp1/Atg5/Tgfb1/Auts2/Smarcb1/Sdr16c5/Cep295/Kat5/Park7/Brca1/Dip2a/Flcn/Mapk3/Nfya/Tada2a/Chek1/Kat7/Smad4/Zfp451/Sirt1/Taok1/Gsk3b/Muc1/Pml/Sirt3/Dip2b/Noc2l/Ctbp1/Prkaa1/Setd5/Hdac2/Sox4/Iws1/Paxip1/Glyr1/Prkaa2/Myocd/Sin3a/Nfyc/Kmt2a
GO:1901214	regulation of neuron death	368	-0.154424	-2.35046	1.80662e-06	2.07547e-05	1.22416e-05	Bax/Cln3/Fgf21/Glp1r/Ikbkb/Optn/Pm20d1/Rhoa/Tert/Bbc3/Cacna1a/G6pdx/Gclc/Hyou1/Il27ra/Itsn1/Mcl1/Ncoa7/Nr4a2/Prkci/Fmr1/Foxo3/Hdac4/Hras/Inpp5a/Kif14/Sorl1/Wfs1/Xrcc2/Adora1/Atg7/Bace1/Bcl2/Casp2/Gfer/Jak2/Lgmn/Mtnr1b/Sct/Six1/Ccl5/Efnb2/G6pd2/Tsc1/Atp5g1/Btg2/Fgf8/Grik5/Hipk2/Nmnat1/Ralbp1/Syngap1/Ucn/Zpr1/Birc5/Chga/Egln2/Il18/Isl1/Mapk8/Mt3/Pla2g3/Ppara/Slc30a10/Ager/Amigo2/Fbxo7/Hspd1/Lrrk2/N…
GO:0051402	neuron apoptotic process	297	-0.174252	-2.53741	1.90432e-06	2.18373e-05	1.28801e-05	Optn/Rhoa/Siah1b/Tert/Bbc3/Bnip3/Cacna1a/G6pdx/Gclc/Hyou1/Il27ra/Itsn1/Mcl1/Ncstn/Nr4a2/Prkci/Trp63/Fmr1/Foxo3/Hdac4/Hras/Kif14/Wfs1/Xrcc2/Bace1/Bcl2/Casp2/Diablo/Jak2/Lgmn/Mtnr1b/Pigt/Sct/Six1/Tnfrsf21/G6pd2/Btg2/Cit/Fgf8/Grik5/Hipk2/Nmnat1/Ralbp1/Syngap1/Zpr1/Birc5/Egln2/Il18/Isl1/Mapk8/Mt3/Pla2g3/Rb1/Slc30a10/Ager/Amigo2/Hspd1/Ncf2/Ngfr/Pdpk1/Smo/Aifm1/Cebpb/Lig4/Xiap/Zfp110/Bok/Psen1/Tnfrsf23…
GO:0007088	regulation of mitotic nuclear division	109	-0.277083	-2.92303	1.93077e-06	2.21005e-05	1.30353e-05	Gen1/Igf2/Nsmce2/Pebp1/Smpd3/Tex14/Aurkb/Cd28/Prap1/Bub1/Edn1/Mad2l1bp/Anapc15/Khdc3/Spdl1/Ywhah/Zwint/Cul3/Hoxa13/Il1a/Sphk1/Bub1b/Ccnb1/Fgfr3/Klhl22/Cdt1/Psmg2/Cdc16/Met/Igf1r/Anapc7/Kntc1/Ttk/Cul9/Nme6/Rcc1/Pcid2/Fgf8/Fgfr2/Plk1/Birc5/Ccdc8/Cdc23/Mad1l1/Rb1/Mad2l1/Bora/Cul7/Anapc11/Mtbp/Rb1/Lcmt1/Xrcc3/Igf1/Rb1/Sh2b1/Cdk5rap2/Cep192/Chek1/Ndc80/Anapc15-ps/Atm/Cenpe/Tom1l1/Trip13/Ik/Kif20b/Bmp7…
GO:0071383	cellular response to steroid hormone stimulus	152	-0.235063	-2.75282	1.96586e-06	2.24614e-05	1.32482e-05	Mstn/Ptges3/Rhoa/Safb/Zfp366/Mettl21c/Trp63/Abhd2/Heyl/Nkx3-1/Ufm1/Arntl/Cnot2/Ddrgk1/Jak2/Cry1/Eif4ebp1/Wbp2/Zfp36l2/Agtr1b/Fbxo32/Fkbp4/Isl1/Hdac1/Tgfb1/Yap1/Rps6kb1/Npc1/Pck2/Gdnf/Nr3c1/Park7/Zfp36/Brca1/Igf1/Cry2/Hmga2/Tmf1/Ube2l3/Vps11/Ncor2/Sirt1/Uri1/Zfp36l1/Bmp7/Kank2/Kdm5d/Rest/Skp2/Ncoa3/Tcf21/Gper1/Trim63/Pias2/Hnrnpu/Atp1a1/Per1/Ep300/Zmiz1/Ufl1/Ncoa2/ND3/Strn3/Calr/Sfrp1/Phb/Safb2/Uf…
GO:0051017	actin filament bundle assembly	165	-0.223861	-2.68841	1.996e-06	2.27645e-05	1.3427e-05	Tesk1/Bag4/Bbs4/Dbn1/Frmd7/Tgfbr1/Cx3cl1/Nox4/Pfn2/Pfn3/Rhpn2/Serpinf2/Baiap2l1/Eps8/Espnl/Pak1/Pdlim1/Tnfaip1/Fhod1/Hsp90b1/Triobp/Kank3/Mkks/Pls1/Synpo2/Arhgef5/Lima1/Rhpn1/Sdc4/Ttc8/Arap1/Arrb1/Cul3/F11r/Fam107a/Itgb1bp1/Spire2/Wnt4/Abl2/Alms1/S1pr1/Shank1/Src/Arhgef15/Asap3/Gas7/Pdlim4/Fam171a1/Ppm1e/Arhgap6/Arhgef18/Fhdc1/Limch1/Espn/Met/Ppm1f/Rhoa/Synpo2l/Cgnl1/Fmn2/Nf2/Prkcq/Ptger4/Arhgef1…
GO:0002026	regulation of the force of heart contraction	28	-0.499731	-2.96055	2.00246e-06	2.2797e-05	1.34461e-05	Prkca/Atp1a2/Slc8a1/Myl3/Atp2a2/Myl2/Csrp3/Myh7/Myh6/Ryr2
GO:0060998	regulation of dendritic spine development	83	-0.309588	-2.90647	2.11392e-06	2.39793e-05	1.41435e-05	Cux2/Itsn1/Kalrn/Sdk1/Baiap2/Camk1/Fmr1/Lpar1/Rac1/Itpka/Caprin2/Cask/Tanc2/Actr2/Ngfr/Arf1/Dlg5/Kif1a/Mapk6/Nlgn2/Psen1/Actr3/Grn/Nr3c1/Stau2/Caprin1/Llph/Eef2k/Mecp2/Ptprs/Dbnl/Shank3/Pten/Asap1/Cpeb3/Hnrnpk/Cfl1/Dtnbp1/Ppp1r9a/Fstl4/Pbrm1/Efna1/Dnm1l/Opa1/Dhx36/Plk2/Hdac2/Mef2c/Zmynd8/Tsc2/Mfn1/Mtor/Mfn2/Crebbp
GO:0010632	regulation of epithelial cell migration	227	-0.196796	-2.61745	2.11054e-06	2.39793e-05	1.41435e-05	Emc10/Fgf16/Klf4/Met/Nr2e1/Ppm1f/Rhoa/Sp1/Dusp10/Sox9/Amot/Dock5/Fgf18/Pik3cb/Rab11a/Rac1/Stat5a/Atp5b/Epb41l5/Il4/Lgmn/Stard13/Cib1/Sp100/Tbxa2r/Vegfc/Gata2/Mir218-1/Sema5a/Hdac6/Hmgb1/Rhoj/Rin2/Ager/Flt4/Krit1/Pdpk1/Tgfb1/Adam17/Dll4/Mapre2/Itga3/Tgfbr2/Bmpr2/Grn/Sh3bp1/Fgf7/Plpp3/Ptk2b/Rtn4/Adipor1/Igf1/Amotl1/Bsg/Mecp2/Prkd2/Rhob/Nfe2l2/Sirt1/Tek/Clasp2/Dab2ip/Itga2/Pdcd10/Pik3r2/Mcc/Hspb1/Me…
GO:0010452	histone H3-K36 methylation	10	-0.773658	-2.82753	2.16519e-06	2.45168e-05	1.44605e-05	Fh1/Setd5/Setd2/Iws1/Paxip1/Brd4/Nsd1/Ash1l
GO:0000018	regulation of DNA recombination	104	-0.277374	-2.87093	2.25405e-06	2.54773e-05	1.5027e-05	Morf4l2/Tex15/Clcf1/Ppp4c/Rad51/Vps72/Prdm9/Ruvbl2/Zcwpw1/Fancb/Parpbp/Tnfsf4/Bcl6/Cd28/Ndfip1/Usp51/Alyref/Mrgbp/Khdc3/Polq/Recql5/Msh2/Spidr/Mad2l2/Parp3/Pot1b/Ankle1/Meaf6/Thoc1/Mbtd1/Zranb3/Dmap1/Il27ra/Msh6/Timeless/Zfp365/Lig3/Wrap53/Il4/Ooep/Pms2/Tbx21/Msh3/Rpa2/Trp53bp1/Rbbp8/Rtel1/Sirt6/Actr2/Epc2/H1f0/Tgfb1/Terf2/Yeats4/Actl6a/Fignl1/Helb/Kat5/Rad50/Rad51ap1/Smchd1/Mms19/Rmi2/Chek1/Morf…
GO:0008033	tRNA processing	111	-0.278756	-2.94685	2.26743e-06	2.55826e-05	1.50891e-05	Rpp14/Rpp21/Trmt6/Tsen54/Zbtb8os/Rpp25/Trdmt1/Adat2/Ctu1/Polr3k/Lsm6/Osgepl1/Ctu2/Nsun3/Tyw3/Tyw5/Ftsj1/Grsf1/Pop5/Tprkb/Trnt1/Wdr4/Dtwd2/Dus4l/Elp5/Lcmt2/Nsun2/Trub2/Aars2/Adat1/Dus1l/Elp4/Pop7/Ptcd1/Pus7/Thg1l/Trmt44/Nsun4/Thumpd1/Wdr6/Nsun6/Qtrt1/Trpt1/Trmt1l/Tyw1/Mettl6/Rpp40/Alkbh8/Rpusd4/Trmo/Trmt11/2210016F16Rik/Cdk5rap1/Ankrd16/Cdkal1/Urm1/Pus1/Rpp25l/Thumpd2/Trmt13/Dus3l/Trub1/Mettl2/Pus…
GO:2000045	regulation of G1/S transition of mitotic cell cycle	137	-0.245192	-2.78167	2.27505e-06	2.56228e-05	1.51129e-05	Cdc73/Fbxo31/Klf4/Men1/Mir26b/Psme2/Tert/Cdkn2b/Stil/Brd7/Cul4b/E2f7/Kif14/Bcl2/Casp2/Crlf3/Ctdspl/Lsm11/Tcf3/Mnat1/Rpa2/Mdm2/Mepce/Prkdc/Rb1/Acvr1/Cradd/Fbxo7/Pkd2/Adam17/Ccnd2/Lsm10/Cul4a/Ppp2r5c/Rbl1/Rrm2/E2f1/Ino80/Mtbp/Rb1/Sass6/Gigyf2/Ccnd3/Rb1/Ctdsp1/Plrg1/Sde2/Trp53/Larp7/Psme3/Dlg1/Rbl2/Ddr2/Cenpj/Kank2/Muc1/Ppp2r3d/Eif4g1/Pml/Apc/Cdkn2d/Pten/Ecd/Ccnh/Rdx/Rbm38/Appl1/Appl2/Rptor/Rrm1/Dgk…
GO:0016050	vesicle organization	266	-0.180136	-2.5434	2.32811e-06	2.61271e-05	1.54103e-05	Klhl12/Pdcd6/Uvrag/Bloc1s3/Cln3/Dnm1/Insig1/Pikfyve/Rab14/Rab5a/Zdhhc2/Zfp385a/Als2/Anxa8/Chmp4c/Mia3/Myo7a/Prkci/Rnf26/Sec31b/Snx10/Stx4a/Vps39/Yipf4/Ccdc136/Gosr2/Hook1/Plekhj1/Rab11a/Bcl2/P2rx7/Pip4k2a/Rab5b/Sec23a/Syt11/Syt7/Tmem9/Vps8/Aktip/Aqp11/Arfgap3/AU040320/Gnai3/Golph3l/Pik3c3/Snx11/Stx6/Chmp5/Grik5/Abca1/Exoc8/Hps4/Pi4k2a/Pla2g3/Sec16a/Synj1/Syt4/Kif13a/Stx2/Wasl/Eea1/Unc13c/Abcg1/Ar…
GO:0051222	positive regulation of protein transport	306	-0.173534	-2.53105	2.32811e-06	2.61271e-05	1.54103e-05	Prkcq/Psmd9/Ptger4/Stx4a/Camk1/Capn10/Dynll1/Ergic3/Frmd4a/Hras/Hyal2/Rac1/Sorl1/Xpo4/Arpc2/Atg7/Jak2/P2rx7/Apbb3/Cask/Cep290/Cib1/Gli3/Golph3l/Gpr39/Myrip/Vegfc/Rapgef3/Zpr1/Emd/Ezr/Fgg/Isl1/Kif3a/Mdm2/Mpc2/Xbp1/Pcnt/Smo/Tgfb1/Trh/Bad/Cacna1d/Ppia/Tm7sf3/Zfand1/Abcg1/Arf1/Cd2ap/Exoc1/Fga/Lepr/Mapk1/Nlgn2/Pik3r1/Psen1/Sec24a/Sri/Tcf7l2/Uaca/Actr3/Atp13a2/Mff/Brca1/Mavs/Nr1h2/Tsg101/Igf1/Bsg/Hnrnp…
GO:0010821	regulation of mitochondrion organization	131	-0.247785	-2.81927	2.37288e-06	2.65822e-05	1.56787e-05	Ralbp1/Vdac1/Ddhd2/Plaur/Rnf41/Tmem102/Fbxo7/Pld6/Bad/Pam16/Wdr35/Bok/Atp13a2/Mff/Oma1/Inf2/Flcn/Igf1/Triap1/Tspo/Myo19/Trp53/Pld6/Gsk3b/2610042L04Rik/Fbxw7/Hif1a/Ssbp1/Htt/Tfrc/Zfp13/Fis1/Gper1/Gpx1/Rala/Ep300/Parl/Stat2/Cttn/Rhot2/Bak1/Dnm1l/Atpif1/Opa1/Chchd10/Clec16a/Vps35/Akt1/Bcl2l11/Rhot1/Slc25a5/Vps13c/Mfn1/Huwe1/Gsk3a/Fxn/Kdr/Mfn2/Vps13d/Ppargc1a/Fam162a/Ambra1/Ppif/Acaa2
GO:0086009	membrane repolarization	45	-0.393851	-2.89519	2.45597e-06	2.74642e-05	1.6199e-05	Atp1b3/Kcnj2/Kcnip2/Kcnh2/Scn1b/Cacna1d/Cav1/Wdr1/Kcne3/Nos1ap/Akap6/Atp1b2/Ank2/Atp1b1/Cacna2d1/Cav3/Kcne1/Atp1a1/Akap9/Ywhae/Snta1/Nedd4l/Kcnj5/Kcne4/Scn5a/Gja1/Kcnn2/Rnf207/Flna/Kcnq1/Casq2
GO:0006892	post-Golgi vesicle-mediated transport	93	-0.297103	-2.92932	2.67226e-06	2.983e-05	1.75944e-05	Eps15/Golph3l/Scfd1/Arfrp1/Plcb3/Rab10/Wipi1/Exoc8/Sec16a/Kif13a/Lypla1/Pkdcc/Rabep1/Llgl1/Exoc1/Ap3s2/Ap4m1/Bbs2/Exoc2/Myo5a/Vps54/Klhl20/Exoc6/Ankfy1/Ap1ar/Ccdc91/Slc30a6/Vamp2/Sort1/Vti1b/Golga4/Arl3/Gbf1/Gga3/Lyplal1/Exoc4/Exoc6b/Gga1/Vamp5/Ank3/Arfgef2/Gga2/Gak/Myo1b/Dnm2/Ap3d1/Ap1g1/Nbea/Kif16b/Prepl/Sptbn1
GO:0010720	positive regulation of cell development	366	-0.157735	-2.39291	2.67739e-06	2.98344e-05	1.7597e-05	Xrcc6/Zfp365/Zfyve27/Baiap2/Dct/Dock5/Fmr1/Il1rapl1/Ntn1/Rab11a/Rac1/Xrcc2/Arpc2/Aurka/Bcl2/Cyp51/Itpka/Nedd9/Pde3a/Rheb/Tiam2/Wdr62/Amigo1/Caprin2/Cask/Cib1/Faiml/Gli3/Sema4d/Smarcd3/Sox11/Vegfc/Abcb1a/Atp5g1/Myc/Sema5a/Mapk8/Prkdc/Synj1/Actr2/Hdac1/Limk1/Myf5/Plxna4/Rfx3/Smo/Tgfb1/Trpv2/Bad/Cul7/Lig4/Nptn/Spint1/Gsx2/Map3k13/Nin/Stk11/Actr3/Bmpr2/E2f1/Net1/Ocm/Stau2/Tnik/Twf2/Caprin1/Golga2/Meg…
GO:1901992	positive regulation of mitotic cell cycle phase transition	96	-0.29254	-2.94895	2.7201e-06	3.02569e-05	1.78461e-05	Adamts1/Anxa1/Cul3/Dbf4/Ube2c/Ccnb1/Hspa2/Kcna5/Pbx1/Plcb1/Klhl18/Cdt1/Rad51c/Cdc16/Tert/Cdc25c/Neurog1/Stil/Anapc7/Cul4b/Rab11a/Lsm11/Smarcd3/Birc5/Cdc23/Mad1l1/Mdm2/Mepce/Mta3/Rb1/Tgfb1/Adam17/Ccnd2/Lmnb1/Lsm10/Cul4a/Rrm2/Anapc11/Mtbp/Rb1/Rrm2b/Sass6/Ccnd3/Rb1/Mecp2/Plrg1/Rcc2/Larp7/Camk2d/Cdk1/Cenpe/Ddr2/Dtl/Cenpj/Eif4g1/Anapc4/Cdc25a/Rdx/Tmod3/Rptor/Rrm1/Phb2/Rgcc/Akt1/Cdc27/Ankrd17/Brd4/Cdk4…
GO:0071174	mitotic spindle checkpoint signaling	42	-0.421587	-2.94246	2.75677e-06	3.04616e-05	1.79669e-05	Gen1/Tex14/Aurkb/Prap1/Bub1/Mad2l1bp/Anapc15/Khdc3/Spdl1/Zwint/Bub1b/Ccnb1/Klhl22/Cdt1/Psmg2/Stil/Kntc1/Ttk/Pcid2/Plk1/Birc5/Mad1l1/Mad2l1/Mtbp/Lcmt1/Xrcc3/Cdk5rap2/Cep192/Ndc80/Anapc15-ps/Atm/Cenpe/Trip13/Ik/Apc/Zwilch/Dync1li1/Zfp207/Zw10/Bub3/Tpr
GO:0006413	translational initiation	100	-0.282122	-2.89449	2.75782e-06	3.04616e-05	1.79669e-05	Rbm4/Rps6kb2/Slbp/Eif1ad/Eif2b4/Eif3g/Fmr1/Rbm4/Rxra/Boll/Dnajc3/Eif3i/Rara/Eif2d/Eif2s2/Eif4ebp1/Eif2b5/Eif4g2/Mcts2/Uhmk1/Gle1/Mettl3/Eif2b3/Eif3b/Bzw1/Ppp1r15a/Rps6kb1/Ctif/Eif2b1/Mknk1/Eif4e2/Eif4e3/Eif6/Alkbh1/Eif2s1/Eif4ebp2/Mcts1/Abcf1/Eif3e/Eif5b/Mtif2/Eif4g1/Ncbp1/Pml/Eif2ak4/Eif3h/Eif2s3x/Klhl25/Eif3d/Impact/Rbm4/Ago2/Eif3a/Bzw2/Polr2g/Khdrbs1/Habp4/Paip2/Tpr/Eif4g3/Eif2s3y/Eif4h/Larp1
GO:1903844	regulation of cellular response to transforming growth factor beta stimulus	120	-0.260101	-2.81618	2.74547e-06	3.04616e-05	1.79669e-05	Slc2a10/Strap/Dlx1/Lats1/Nkx2-1/Pparg/Sdcbp/Zbtb7a/Lrp1/Spry1/Cidea/Pmepa1/Spred1/Glg1/Men1/Snx25/Cdkn2b/Emilin1/Fbn2/Gipc1/Onecut1/Ski/Il4/Nrros/Peg10/Bambi/Furin/Lemd3/Smad6/1700037H04Rik/Hipk2/Npnt/Ppara/Tgfb1i1/Xbp1/Cflar/Smad2/Tgfb1/Zfp703/Adam17/Cav1/Zfyve9/Itga3/Lats2/Stk11/Itga8/Ltbp1/Tgfbr3l/Flcn/Snx1/Smad4/Trp53/Zfp451/Eid2/Sirt1/Smurf2/Smad3/Trim33/Chst11/Hspa5/Ldlrad4/Spry2/Wfikkn2/Ax…
GO:1902806	regulation of cell cycle G1/S phase transition	159	-0.230256	-2.73978	2.75568e-06	3.04616e-05	1.79669e-05	Apbb1/Cdc73/Cirbp/Crnn/Fbxo31/Klf4/Men1/Mir26b/Psme2/Tert/Cdkn2b/Stil/Trp63/Brd7/Cul4b/E2f7/Kif14/Nkx3-1/Bcl2/Casp2/Crlf3/Ctdspl/Lsm11/Tcf3/Trim39/Mnat1/Rpa2/Stxbp4/Mdm2/Mepce/Prkdc/Rb1/Acvr1/Cradd/Fbxo7/Pkd2/Adam17/Ccnd2/Lsm10/Tbx2/Cul4a/Ppp2r5c/Rbl1/Rrm2/E2f1/Ino80/Mtbp/Paf1/Rb1/Sass6/Gigyf2/Ccnd3/Rb1/Ctdsp1/Plrg1/Sde2/Trp53/Larp7/Psme3/Dlg1/Rbl2/Ddr2/Cenpj/Kank2/Muc1/Ppp2r3d/Eif4g1/Pml/Apc/Cdk…
GO:0007512	adult heart development	16	-0.635292	-2.85806	2.77428e-06	3.05899e-05	1.80425e-05	Myh10/Chd7/Nkx2-5/Bmp10/Asxl2/Gja1/Aplnr/Tcap/Myh7/Myh6/Ttn
GO:0046824	positive regulation of nucleocytoplasmic transport	74	-0.325271	-2.92264	2.80347e-06	3.08577e-05	1.82005e-05	Cpsf6/Dmap1/Prkcq/Camk1/Hyal2/Xpo4/Jak2/Gli3/Rapgef3/Zpr1/Emd/Mdm2/Xbp1/Smo/Tgfb1/Mapk1/Pik3r1/Psen1/Tcf7l2/Uaca/Brca1/Mavs/Nrde2/Tek/Cdk1/Pik3r2/Gsk3b/Jup/Mapk14/Rbm22/Tardbp/Trim28/Gper1/Hdac3/Prkcd/Ppm1a/Hsp90ab1/Ywhae/Ctdspl2/Gas6/Riok2/Khdrbs1/Ect2/Nedd4/Prkaca/Tpr/Dhx9/Ubr5/Flna
GO:0008154	actin polymerization or depolymerization	182	-0.213528	-2.64373	2.94735e-06	3.23849e-05	1.91013e-05	Actr3/Cobl/Mical1/Sh3bp1/Twf2/Wdr1/Ptk2b/Swap70/Abi2/Arfgef1/Arpc4/Cyfip2/Mphosph8/Dbnl/Gba2/Arpc5/Dlg1/Fchsd2/Pik3r2/Nckap1/Arhgap28/Cyfip1/Diaph1/Arhgap35/Flii/Gsn/Hax1/Tpm1/Tmsb15a/Lmod3/Diaph3/Rictor/Rdx/Twf1/Myo1c/Pik3ca/Prkcd/Kank1/Map3k1/Tmod3/Cfl1/Cttn/Ppp1r9a/Evl/Specc1l/Sptan1/Ssh2/Fhod3/Prkce/Vasp/Ttc17/Diaph2/Tmod1/Mlst8/Mical3/Pecam1/Mical2/Cfl2/Mtor/Eln/Myadm/Capzb/Svil/Mtss1/Abl1/S…
GO:0034329	cell junction assembly	416	-0.1518	-2.41051	2.98038e-06	3.26909e-05	1.92818e-05	Lrrtm4/Magi2/Magi2/Marveld3/Nrg1/Nrxn3/Pkp1/Actn3/Adgrb2/Arvcf/Cel/Cldn15/Col16a1/Ctnnd2/Flrt3/Mdga1/Nr1h4/Tnf/Wnt7a/Adgrl3/Cd9/Cdh12/Cdh18/Cdh22/Cdh6/Clstn2/Flrt1/Ghrl/Gja5/Igfn1/Mmp14/Ocln/Slitrk2/Slitrk4/Smad7/Apod/Arf6/Dnm3/Itgb4/Nphp1/Bhlhb9/Cdh9/Ephb2/Fmn1/Grem1/Lhfpl4/Lrrc4b/Micall2/Negr1/Nphp4/Nrxn2/Pof1b/Rhpn1/Sdc4/Slitrk5/Syndig1/Cbln4/Cldn19/Epha2/F11r/Fam107a/Gpc6/Itgb1bp1/Lrrtm1/Lrtm…
GO:0033144	negative regulation of intracellular steroid hormone receptor signaling pathway	39	-0.440852	-2.99915	3.01206e-06	3.2981e-05	1.94529e-05	Rhoa/Zfp366/Trp63/Heyl/Arntl/Cnot2/Cry1/Isl1/Hdac1/Brca1/Igf1/Cry2/Hmga2/Vps11/Ncor2/Sirt1/Kank2/Tcf21/Pias2/Per1/Strn3/Calr/Sfrp1/Phb/Phb2/Smarca4/Clock/Lbh/Cnot1/Ncor1
GO:0003171	atrioventricular valve development	27	-0.523366	-3.0397	3.01942e-06	3.30043e-05	1.94666e-05	Smad6/Mdm2/Slit3/Zfpm1/Acvr1/Dchs1/Tgfbr2/Zfpm2/Bmpr2/Smad4/Tbx5/Gata4/Notch1/Bmp2/Hey1/Efna1/Sox4/Mdm4/Aplnr/Tbx20/Hey2
GO:0033500	carbohydrate homeostasis	270	-0.180326	-2.58967	3.1218e-06	3.40055e-05	2.00572e-05	Slc39a14/Stxbp4/Birc5/Ccdc186/Icam1/Mpc2/Ptprj/Sirt6/Tbc1d1/Xbp1/Ager/Foxa3/Gk/Hmgn3/Ngfr/Bad/Cacna1d/Crtc2/Hk2/Smarcb1/Vcam1/Abcc8/Abcg1/Ern1/Lepr/Pck2/Pik3r1/Sri/Stk11/Tcf7l2/Cyb5r4/Kat5/Park7/Bace2/Hk1/Stat3/Adipor1/Igf1/Cry2/Foxk1/Mbd5/Ncoa5/Smad4/Crhr2/Map2k1/Ncor2/Sirt1/Slc37a4/Slc8b1/Gprc5b/Nadk/Pik3r2/Sucnr1/Gpr68/Kif5b/C1qtnf3/Hif1a/Mir379/Slc2a4/Trpm4/BC048507/Ucp2/Unc13b/Adipor2/Cav3/G…
GO:0042593	glucose homeostasis	270	-0.180326	-2.58967	3.1218e-06	3.40055e-05	2.00572e-05	Slc39a14/Stxbp4/Birc5/Ccdc186/Icam1/Mpc2/Ptprj/Sirt6/Tbc1d1/Xbp1/Ager/Foxa3/Gk/Hmgn3/Ngfr/Bad/Cacna1d/Crtc2/Hk2/Smarcb1/Vcam1/Abcc8/Abcg1/Ern1/Lepr/Pck2/Pik3r1/Sri/Stk11/Tcf7l2/Cyb5r4/Kat5/Park7/Bace2/Hk1/Stat3/Adipor1/Igf1/Cry2/Foxk1/Mbd5/Ncoa5/Smad4/Crhr2/Map2k1/Ncor2/Sirt1/Slc37a4/Slc8b1/Gprc5b/Nadk/Pik3r2/Sucnr1/Gpr68/Kif5b/C1qtnf3/Hif1a/Mir379/Slc2a4/Trpm4/BC048507/Ucp2/Unc13b/Adipor2/Cav3/G…
GO:0070198	protein localization to chromosome, telomeric region	28	-0.49358	-2.92411	3.15236e-06	3.42792e-05	2.02186e-05	Atr/Pot1b/Acd/Tert/Gnl3l/Tcp1/Wrap53/Cct4/Tpp1/Cct5/Terf2/Cct8/Tinf2/Cct7/Cct3/Pml/Terf1/Cct2/Pot1a/Brca2/Pinx1/Atrx/Zfp827/Tnks2/Tnks
GO:0048675	axon extension	135	-0.24189	-2.74448	3.22635e-06	3.50234e-05	2.06575e-05	Mt3/Sema4b/Slit3/Ulk2/Barhl2/Limk1/Plxna4/Sema6b/Smo/Trpv2/Auts2/Slc9a6/Map3k13/Rtn4r/Actr3/Bmpr2/Ocm/Twf2/Megf8/Rtn4/Map1b/Sema3b/Cdkl3/Ptprs/Rufy3/Ulk1/Dbnl/Ifrd1/Plxna3/Sema7a/Clasp2/Sema6a/Dvl1/Gsk3b/Cyfip1/Nrp2/Spg11/Anapc2/Sema4c/Ryk/Sema3f/Dip2b/Ednra/Hsp90ab1/Cttn/Golga4/Usp9x/Ilk/Raph1/Dnm2/Lamb2/Sin3a/Sema6d/Dpysl2/Cdk5/Srf/Fxn/Vcl/Gdi1/Vegfa/Tnfrsf12a/Abl1
GO:0001659	temperature homeostasis	185	-0.212901	-2.65336	3.25219e-06	3.52432e-05	2.07872e-05	Nova1/Pparg/Prkab2/Tlr4/Adrb1/Ccr5/Elovl6/Il1rn/Nova2/Tfe3/Ache/Cidea/Hcrt/Per2/Nr1d1/Bscl2/Elovl3/Ffar4/Fgf21/Lpin1/Map2k6/Plcl2/Acvr2b/Ebf2/Edn2/Fto/Igf1r/Pgam5/Pth2r/Syk/Adora1/Arntl/Gadd45g/Il4/Jak2/Oxt/Rheb/Ccl5/Htr2a/Phox2b/Acot11/Il15/Il18/Prkab1/Rb1/Sirt6/Dhrs7b/Prlr/Trpv2/Adam17/Cav1/Cebpb/Gimap5/Abhd6/Lepr/Lgr4/Stk11/Lnpep/Oma1/Rb1/Nr1h2/Stat3/Adipor1/Flcn/Rb1/Dio2/Dock7/Slc27a1/Acadvl/…
GO:0000302	response to reactive oxygen species	178	-0.215097	-2.64952	3.28281e-06	3.5514e-05	2.09469e-05	Hdac6/Mapk8/Mt3/Pld2/Fbxo7/Lrrk2/Ripk1/Sod3/Pcgf2/Cryaa/Mapk1/Atp7a/Fancc/Net1/Park7/Ptk2b/Romo1/Sigmar1/Kpna4/Mapk3/Rela/Fbln5/Rhob/Trp53/Nfe2l2/Sirt1/Pdcd10/Mapk9/Stat6/Ddr2/Ercc6/Plekha1/Cat/Crk/Hif1a/Lig1/Ucp2/Casp6/Gpx1/Sod2/Nos3/Prdx5/Ednra/Fyn/Prkcd/Setx/Ppp2cb/Pdk2/Axl/Cfl1/Impact/Sesn1/Sod1/Mb/Chuk/Prkaa1/Hsf1/Map3k5/Ezh2/Kdm6b/Agap3/Hdac2/Pdgfrb/Akt1/Stk25/Gstp1/Ect2/Psap/Prdx2/Prkca/Pp…
GO:0072001	renal system development	329	-0.163342	-2.42726	3.35505e-06	3.62334e-05	2.13712e-05	Calb1/Cyp4a32/Gcnt1/Hc/Hes1/Lhx1/Ptpro/Col4a1/Col4a3/Col4a4/Cyp4a12b/Id2/Irx1/Lin28a/Ace/Ahr/Cyp4a31/Epha4/Gcnt3/Irx3/Six4/Slc5a1/Wnt1/Aph1c/Cd44/Hs3st3b1/Pcsk9/Pkhd1/Stra6/Traf3ip1/Vangl2/Foxd1/Lgr5/Ovol1/Cyp4a29/Cys1/Fgf10/Nek1/Tbc1d32/Enpep/Hoxa11/Mmp9/Smad5/Tmem59l/Upk3a/Egr1/Fat4/Fbn1/Hoxd11/Il6ra/Pax2/Rbp4/Aldh1a2/Dll1/Frem2/Hoxc11/Lrp2/Wnt2b/Adamts16/Anks6/Dact2/Fras1/Lif/Tgfbr1/Anxa4/Bdnf…
GO:0070085	glycosylation	196	-0.202574	-2.55951	3.4004e-06	3.66604e-05	2.16231e-05	Serp1/Serpina1a/St6galnac5/St8sia3/Tmtc3/Fut9/Mgat5b/Tmtc4/Dpy19l3/Ostc/Pomt1/Rpn2/Slc39a8/B3galt2/Dpy19l2/Gfpt1/Mgat4e/Pmm2/Ramp1/B3galnt1/Galnt11/Grm7/Rft1/St3gal6/Tusc3/Pomk/Slc4a10/St6gal1/Pgm3/B3gnt9/Pigb/Pofut1/St8sia6/Poglut1/B3gnt4/Extl1/Mogs/Pomgnt1/Uggt1/Xxylt1/Alg1/B3gnt7/Galnt18/Galnt2/Krtcap2/Cln5/Fut4/St8sia4/Alg12/B4galt2/B4galt3/B4galt7/Dpm3/Fuom/Gorasp1/Stt3a/Aqp11/Cog5/Mgat4a/St…
GO:0014812	muscle cell migration	114	-0.264187	-2.83717	3.42137e-06	3.68235e-05	2.17193e-05	Itgb3/Plat/Pparg/Src/Tlr4/Agt/Bmpr1a/Lrp1/Pdgfa/Akirin1/Met/Mstn/Retn/Rhoa/Tert/Thbs4/Bin3/Drd4/Kalrn/Ptger4/Dock5/Hdac4/Lpar1/Pdgfd/Sorl1/Arpc2/Bcl2/Coro1b/Naca/Six1/Ccl5/Myc/Rapgef3/Il18/Mdm2/Ager/Pcsk5/Smo/Rps6kb1/Fga/Atp7a/Gstp2/Net1/S100a11/Myo5a/P2ry2/Parva/Dock4/F3/Igf1/Dock7/S1pr2/Hdac4/Nfe2l2/Arpc5/Camk2d/Itga2/Ddr2/Crk/Ptk2/Tpm1/Pdgfb/Il6st/Rock1/Ddr1/Ddit3/Plxna1/Plekho1/Gna12/Ilk/Mef2…
GO:0048639	positive regulation of developmental growth	208	-0.194789	-2.48518	3.49757e-06	3.75796e-05	2.21652e-05	Sema4d/Atp5g1/Fgf8/Fgfr2/Gpam/Hlx/Sema5a/Sh3pxd2b/Wt1/Ezr/Prkdc/Syt4/Limk1/Reg2/Smo/Trip10/Trpv2/Yap1/Ppib/Rps6kb1/Stat5b/Tbx2/Map3k13/Mapk1/Zfpm2/Bmpr2/Itsn2/Nr3c1/Ocm/Twf2/Bbs2/Megf8/Rtn4/Slc23a2/Bcl11a/Igf1/Map1b/Hmga2/Mecp2/Rufy3/Tbx5/Chd7/Dbnl/Sema7a/Sirt1/Akap6/Cdk1/Dlg1/Celf1/Gsk3b/Cyfip1/Mapk14/Picalm/Erbb4/Gata4/Notch1/Anapc2/Ghr/Rag2/Efna5/Hnrnpk/Fgfr1/Parp2/Tgfbr3/Bmp10/Golga4/Creb1/Ne…
GO:1905037	autophagosome organization	103	-0.27973	-2.86853	3.54016e-06	3.79724e-05	2.23969e-05	Synpo2/Atg14/Gabarapl1/Mtm1/Snx4/Chmp4b/Rab23/Rab3gap1/Tmem41b/Atg12/Atg4d/Map1lc3a/Sec22b/Ubxn2a/Snx18/Arfip2/Cln3/Lrsam1/Pikfyve/Atg9a/Igtp/Atg16l1/Map1lc3b/Rufy4/Zfyve26/Atg7/Pip4k2a/Ehmt2/Pik3c3/Scfd1/Atg2a/Mtmr3/Ralb/Wdr45b/Wipi1/Ulk2/Wdr45/Atg5/Lrrk2/Rab43/Ubqln1/Ulk3/Irgm1/Nsfl1c/Psen1/Rab1a/Trp53inp2/Atp13a2/Ap4m1/Tmem39a/Trappc8/Snx30/Atg4b/Ulk1/Atg2b/Rab33b/Stx17/Tcirg1/Wipi2/Ift88/Pik3…
GO:0044774	mitotic DNA integrity checkpoint signaling	73	-0.322906	-2.89055	3.63292e-06	3.89013e-05	2.29448e-05	Donson/Ier3/Rad9b/Prap1/D7Ertd443e/Brsk1/Cdk5rap3/Chek2/Mre11a/Pidd1/Syf2/Msh2/Stk33/Foxn3/Ticrr/Eme2/Fbxo31/Orc1/Rad17/Xpc/Clspn/Fancd2/Taok3/Casp2/Trim39/Hus1/Plk1/Rpa2/Cdc6/Mdm2/Prkdc/Cradd/Fzr1/Ppp2r5c/Rint1/Atf2/Brca1/Gigyf2/Nae1/Topbp1/Chek1/Hmga2/Sde2/Trp53/Setmar/Taok1/Cdk1/Atm/Dtl/Muc1/Pml/Mbd4/Rad9a/Uimc1/Rbm38/Taok2/Ccng1/Dgkz/Rfwd3/Mus81/Wac/Babam1/Blm
GO:0003170	heart valve development	57	-0.356399	-2.87558	3.72849e-06	3.9857e-05	2.35085e-05	Scx/Smad6/Mdm2/Rb1/Slit3/Zfpm1/Acvr1/Tgfb1/Dchs1/Tgfbr2/Zfpm2/Bmpr2/Rb1/Fgfrl1/Jag1/Rb1/Tnfrsf1b/Smad4/Tbx5/Gata4/Notch1/Bmp2/Nos3/Hey1/Hectd1/Tie1/Efna1/Notch2/Adamts9/Mef2c/Sox4/Mdm4/Aplnr/Mtor/Tbx20/Hey2
GO:0006900	vesicle budding from membrane	57	-0.355659	-2.86962	3.7711e-06	4.02443e-05	2.37369e-05	Klhl12/Pdcd6/Dnm1/Insig1/Chmp4c/Mia3/Prkci/Sec31b/P2rx7/Sec23a/Arfgap3/Golph3l/Chmp5/Sec16a/Wasl/Arf1/Rab1a/Sec24a/Preb/Sec24d/Sec24b/Tbc1d20/Ap2m1/Sec23b/Vps4a/Ap3b1/Vapb/Sar1a/Picalm/Slc2a4/Rilp/Chmp7/Tmed10/Gbf1/Myo18a/Arfgap2/Vapa/Ap3d1/Sec24c/Sec31a/Snap91
GO:0031109	microtubule polymerization or depolymerization	117	-0.266629	-2.90652	3.81423e-06	4.05735e-05	2.39311e-05	Tubg2/Map1s/Ttbk2/Ccsap/Cryab/Met/Trpv4/Kif18b/Map2/Tbcd/Rac1/Slain2/Ckap2/Kif2c/Smn1/Atxn7/Cib1/Dctn1/Inpp5j/Kif24/Mapre3/Fkbp4/Hdac6/Mapk8/Tubgcp5/Cav1/Eml4/Mapre2/Fgf13/Nin/Tubgcp6/Tubgcp2/Mzt1/Drg1/Map1b/Cdk5rap2/Cep192/Fes/Mecp2/Gba2/Taok1/Clasp2/Arhgef2/Ska3/Cenpj/Stmn1/Nckap5/Apc/Tubgcp4/Cav3/Arl2/Nckap5l/Akap9/Dyrk1a/Nedd1/Tubgcp3/Tubg1/Csnk1d/Specc1l/Camsap1/Tpx2/Git1/Nav3/Ska2/Arhgef7/C…
GO:0030178	negative regulation of Wnt signaling pathway	160	-0.226167	-2.68478	3.81482e-06	4.05735e-05	2.39311e-05	Sox2/Stk3/Apcdd1/Nkd2/Six3/Tsku/Cthrc1/Dkk3/Egr1/Frzb/Gli1/Tnn/Cdh1/Dkk2/Cyld/Nkd1/Sfrp5/Wnt5b/Axin2/Mdk/Ruvbl2/Sox10/Tle1/Ankrd6/Foxo1/Stk4/Apc2/Otud5/Sostdc1/Tle6/Draxin/Nfatc4/Nog/Shisa3/Amer2/Ctnnbip1/Fgf9/Grem1/Mdfi/Nphp4/Shh/Barx1/Dkk4/Notum/Prickle1/Ptpru/Snai2/Bicc1/Jade1/Lats1/Sost/Sox30/Tbx18/Wnt5a/Lrp1/Mad2l2/Mesp1/Siah2/Amer1/Nxn/Frmd8/Slc9a3r1/Sox9/Foxo3/Sox13/Wnt11/Cxxc4/Pfdn5/Shisa…
GO:0051090	regulation of DNA-binding transcription factor activity	409	-0.149772	-2.33486	3.83009e-06	4.06673e-05	2.39864e-05	Tlr3/Trim52/App/Cd200/Cd40/Clu/Commd1/Creb3/Esr1/Esr2/Foxs1/Il18rap/Nupr1/Trim40/Trim68/Wnt1/Capn3/Card11/Card14/Fosl1/Il6/Parp10/Pkhd1/Pou4f2/Pten/Trim62/Triml1/Eda2r/Fank1/Hck/Ikbkg/Irak3/Ngf/Rwdd1/Ticam1/Wnt10b/Adgrf1/Adgrg3/Bcl10/Bcl3/Cys1/Il1rap/Nlrp3/Npm1/Ptma/Stk3/Ccdc22/Fcgr2b/Havcr2/Reln/Ripk3/Adcy1/Adcy8/Cactin/Gli1/Lrp8/Mturn/Nodal/Prkcb/Pycard/Tnfsf11/Tradd/Ndn/Plcg2/Tnfaip3/Trim14/Tw…
GO:0003209	cardiac atrium morphogenesis	33	-0.450663	-2.85536	4.13309e-06	4.38108e-05	2.58405e-05	Isl1/Zfpm1/Acvr1/Ccm2l/Smo/Dll4/Bmpr2/Tnnt2/Lrp6/Tbx5/Nkx2-5/Gata4/Notch1/Heg1/Bmp2/Bmp10/Notch2/Sox4/Eng/Tbx20/Hey2/Myh6
GO:0090316	positive regulation of intracellular protein transport	142	-0.233474	-2.69069	4.16607e-06	4.40862e-05	2.6003e-05	Zdhhc2/Bbc3/Dmap1/Prkcq/Camk1/Ergic3/Hras/Hyal2/Sorl1/Xpo4/Arpc2/Jak2/Cep290/Cib1/Gli3/Rapgef3/Zpr1/Emd/Kif3a/Mdm2/Xbp1/Pcnt/Smo/Tgfb1/Zfand1/Mapk1/Pik3r1/Psen1/Tcf7l2/Uaca/Actr3/Mff/Brca1/Mavs/Rufy3/Asph/Tek/Cdk1/Pdcd10/Pik3r2/Slc51b/Akt2/Gsk3b/Kif5b/Kif20b/Sar1a/Edem1/Fbxw7/Jup/Mapk14/Rbm22/Tardbp/Trim28/Fis1/Gper1/C2cd5/Bcas3/Hdac3/Fyn/Myo1c/Prkcd/Vamp2/Ppm1a/Hsp90ab1/Ywhae/Ctdspl2/Tm9sf4/Pcm1…
GO:0051100	negative regulation of binding	153	-0.230709	-2.72028	4.31904e-06	4.56285e-05	2.69126e-05	Ifi204/Lef1/Per2/Psen2/Rap1gap/Ctsz/Smim6/Ttbk2/Bax/Pex19/Pln/Ttbk1/Ercc4/Map2/Tfip11/Ankrd33/Camk1/Gnl3l/Sorl1/Aurka/Epb41l5/Jak2/Sox11/Sp100/Myc/Pim2/Ralb/Eif4a3/Mapk8/Mepce/Ppara/Zfpm1/Btaf1/Ccm2l/Dhrs7b/Gtpbp4/Lrrk2/Smo/Cav1/Adam15/Psen1/Sri/E2f1/Park7/Rsf1/Mapk3/Pex14/Hmga2/Mecp2/Rgma/Larp7/Sirt1/Zfp593/Sumo1/Dvl1/Gsk3b/Wfikkn2/Tmbim6/Zfp90/Arhgap28/Fbxw7/Gemin2/Ifit2/Ptprf/Rest/Gper1/Hspa4/…
GO:0035050	embryonic heart tube development	90	-0.291734	-2.83649	4.33984e-06	4.57716e-05	2.6997e-05	Arl13b/Cluap1/Folr1/Ihh/Foxh1/Gja5/Edn1/Ift57/Rbpj/Tbx3/Hand2/Shh/Sox18/Tmed2/Ccdc40/Ece1/Ovol2/Wnt3a/Wnt5a/Ift122/Tbx6/Mesp1/Ift52/Foxc1/Hhex/Stil/Ccdc39/Ahi1/Fgf8/Pifo/Sox17/Invs/Kif3a/Sufu/Acvr1/Pcnt/Pkd2/Plxna4/Smo/Yap1/Tbx2/Ift172/Nphp3/Psen1/Tgfbr2/Megf8/Tead1/Lrp6/Mib1/Lbx1/Zic3/Nkx2-5/Smad3/Nckap1/Tead2/Hif1a/Gata4/Notch1/C2cd3/Ednra/Kdm2a/Notch2/Mef2c/Gja1/Aplnr/Med1/Slc8a1/Eng/Rnf207/Sr…
GO:0007094	mitotic spindle assembly checkpoint signaling	40	-0.4203	-2.88902	4.39787e-06	4.6229e-05	2.72668e-05	Gen1/Tex14/Aurkb/Prap1/Bub1/Mad2l1bp/Anapc15/Khdc3/Spdl1/Zwint/Bub1b/Ccnb1/Klhl22/Cdt1/Psmg2/Kntc1/Ttk/Pcid2/Plk1/Birc5/Mad1l1/Mad2l1/Lcmt1/Xrcc3/Cdk5rap2/Cep192/Ndc80/Anapc15-ps/Atm/Cenpe/Trip13/Ik/Apc/Zwilch/Dync1li1/Zfp207/Zw10/Bub3/Tpr
GO:0071173	spindle assembly checkpoint signaling	40	-0.4203	-2.88902	4.39787e-06	4.6229e-05	2.72668e-05	Gen1/Tex14/Aurkb/Prap1/Bub1/Mad2l1bp/Anapc15/Khdc3/Spdl1/Zwint/Bub1b/Ccnb1/Klhl22/Cdt1/Psmg2/Kntc1/Ttk/Pcid2/Plk1/Birc5/Mad1l1/Mad2l1/Lcmt1/Xrcc3/Cdk5rap2/Cep192/Ndc80/Anapc15-ps/Atm/Cenpe/Trip13/Ik/Apc/Zwilch/Dync1li1/Zfp207/Zw10/Bub3/Tpr
GO:0032886	regulation of microtubule-based process	247	-0.187112	-2.57047	4.55873e-06	4.78401e-05	2.82171e-05	Bicd1/Cdk2ap2/Cfap45/Chmp4b/Fam107a/Kif9/Olfr734/Tppp/Alms1/Anxa5/Ccdc40/Cfap69/Rsph4a/Wnt3a/Camsap2/Camsap3/Parp3/Phldb1/Psrc1/Tmem67/Trim36/Trim58/Kifc1/Spag5/Gpsm2/Map1s/Tacr2/Ttbk2/Ccdc65/Ccsap/Efcab1/Hap1/Met/Mpdz/Nubp1/Rhoa/Trpv4/Chmp4c/Defb1/Kat2a/Map2/Map9/Stil/Tbcd/Ccdc39/Chmp1a/Igbp1/Rac1/Slain2/Ckap2/Nefh/Wdr62/Atxn7/Cib1/Dctn1/Inpp5j/Mapre3/Spice1/Chmp5/Plk1/Fkbp4/Hdac6/Kif3a/Mapk8/Ta…
GO:0031062	positive regulation of histone methylation	55	-0.365967	-2.89166	4.5706e-06	4.7885e-05	2.82436e-05	Paf1/Rnf20/Brca1/Nelfa/Mcrs1/Mecp2/Smad4/Smarca5/Sirt1/Kansl1/Mtf2/Rtf1/Dnmt1/Baz2a/Kansl2/Jarid2/Rif1/Asxl2/Hcfc1/Paxip1/Tet1/Paxbp1/Brd4/Kmt2e/Kmt2a/Lcor/Kansl3/Ogt
GO:0051302	regulation of cell division	190	-0.210031	-2.63599	4.61382e-06	4.82576e-05	2.84634e-05	Mrgprb1/Pdgfa/Racgap1/Ybx1/Insc/Tal1/Uvrag/Esrrb/Fgf3/Men1/Mrgpra9/Rhoa/Thbs4/Chmp4c/Gipc1/Igf1r/Kat2a/Kif18b/Map9/Prdm15/Sgf29/Smyd5/Trp63/Calm2/E2f7/Gkn1/Kif14/Klhl21/Nkx3-1/Nlrp5/Pdgfd/Rab11a/Wdr5/Zfyve26/Aurka/Ooep/Chmp3/Cib1/Mrgpra8/Pik3c3/Vegfc/Cit/Fgf8/Fgfr2/Kif3b/Mrgprb5/Myc/Plk1/Sox17/Cdc14a/Cdc6/Incenp/Kif20a/Dr1/Fsd1/Kif13a/Tgfb1/Klhl13/Rbl1/Cspp1/Pik3r4/Fgf7/Ahctf1/Fgf5/Flcn/Tada2a/Cd…
GO:0043489	RNA stabilization	58	-0.348863	-2.82856	4.76239e-06	4.96583e-05	2.92895e-05	Rbm10/Slc11a1/Myd88/Nsun2/Traf5/Angel2/Ybx1/Tirap/Cirbp/Paip1/Traf2/Dnd1/Syncrip/Boll/Eif4enif1/Mettl16/Srsf1/Noct/2700046G09Rik/E2f1/Gdnf/Zfp36/Taf15/Hnrnpd/Traf3ip2/Parn/Mir466l/Tardbp/Csde1/Hnrnpu/Rbm38/Nsun2/Dicer1/Elavl1/Dhx36/Qk/Zcchc17/Ybx2/Mapkapk2/Fus/Thrap3/Dhx9/Mtor/Larp4b/Larp1/Vegfa/Rbm24
GO:0001952	regulation of cell-matrix adhesion	120	-0.254762	-2.75837	4.76348e-06	4.96583e-05	2.92895e-05	Mmp14/Onecut2/Apod/Disc1/Hpse/Dag1/Fmn1/Grem1/Sdc4/Fam107a/Itgb1bp1/Rras/Wnt4/Ajap1/Cdh13/Itgb3/Src/Camsap3/Cd3e/Lrp1/Prkcz/Arhgap6/Limch1/Wdpcp/Lims1/Plekha2/Ppm1f/Onecut1/Pik3cb/Rac1/Bcl2/Ccl28/Epb41l5/Thy1/Cask/Ccl25/Cib1/Dapk3/Dusp22/Tsc1/Vegfc/Ptprj/Rin2/Myf5/Pcsk5/Rasa1/Rhod/Adam15/Efemp2/Pik3r1/Ptk2b/Jag1/Rcc2/Tek/Clasp2/Smad3/Gsk3b/Jup/Ptk2/Coro1c/Mink1/Pten/Acvrl1/Bcas3/Efna5/Rock1/Ddr1/…
GO:0086014	atrial cardiac muscle cell action potential	15	-0.64236	-2.86366	4.82004e-06	4.99179e-05	2.94426e-05	Trpm4/Ank2/Kcnj5/Scn5a/Kcnn2/Cacnb2/Flna/Kcnq1/Cacna1c/Ryr2
GO:0086026	atrial cardiac muscle cell to AV node cell signaling	15	-0.64236	-2.86366	4.82004e-06	4.99179e-05	2.94426e-05	Trpm4/Ank2/Kcnj5/Scn5a/Kcnn2/Cacnb2/Flna/Kcnq1/Cacna1c/Ryr2
GO:0086066	atrial cardiac muscle cell to AV node cell communication	15	-0.64236	-2.86366	4.82004e-06	4.99179e-05	2.94426e-05	Trpm4/Ank2/Kcnj5/Scn5a/Kcnn2/Cacnb2/Flna/Kcnq1/Cacna1c/Ryr2
GO:0007389	pattern specification process	462	-0.145182	-2.36493	4.81406e-06	4.99179e-05	2.94426e-05	Bhlhe22/Bmp4/Dkk1/Emx2/Hoxa1/Hoxb9/Lmx1b/Nbl1/Pcdh8/Sema3a/Tll1/Alg5/Drc1/Fgfr4/Nme7/Tdgf1/Eomes/Gas8/Hes1/Hoxc10/Hoxc4/Lhx1/Pax1/Pitx2/Pld6/Wnt8a/Dmrt3/Irx1/Mesp2/Msx1/Ror2/Tdrd7/Dmrt2/Fezf1/Foxb1/Irx3/Wnt1/Dlx2/Pax6/Traf3ip1/Vangl2/Alx1/En1/Foxd1/Hoxc6/Hoxd8/Hoxd9/Mmp21/Mns1/Pkd1l1/Vax2/Cfap52/Crb2/Fgf10/Nrg3/Rax/Rfx4/Sema3c/Tbc1d32/Cdk20/Hoxa11/Hoxa2/Hoxa3/Nanog/Nrarp/Reln/Six3/Ascl1/Bmp5/Cyp2…
GO:0045185	maintenance of protein location	95	-0.28786	-2.89759	4.83452e-06	4.99858e-05	2.94827e-05	Sp100/Grik5/Sun2/Mad1l1/Sufu/Tacc3/Pkd2/Sun1/Cav1/Hk2/Os9/Nfkbib/Sri/Morc3/Park7/Rangap1/Twf2/Hk1/Ltbp1/Nfkbia/Taf3/Tspo/Ciz1/Vps13a/Hspa5/Kdelr3/Gsn/Pml/Ankrd13c/Tmsb15a/Arl2/Hdac3/Hnrnpu/Rbck1/Syne1/Twf1/Chchd10/Thra/Taf8/Ank3/Mprip/Akt1/Tapt1/Gja1/Vps13c/Pkd1/Cdk5/Faf1/Tnrc6a/Flna/Adcy6/Vps13d
GO:0000381	regulation of alternative mRNA splicing, via spliceosome	53	-0.368944	-2.86894	4.91232e-06	5.0707e-05	2.99081e-05	Puf60/Srsf6/Rbfox1/Wtap/Khdrbs3/Celf1/Fxr2/Rest/Tra2b/Raver2/Hnrnpu/Dyrk1a/Ythdc1/Mbnl1/Rnps1/Srsf2/Rbm4/Ptbp1/Rbm25/Rbmx/Khdrbs1/Rbfox2/Fxr1/Thrap3/Ddx17/Hnrnpl/Tia1/Rbm5/Rbm24
GO:0031397	negative regulation of protein ubiquitination	78	-0.299625	-2.78386	5.07606e-06	5.23117e-05	3.08545e-05	Sh3rf2/Tnfaip3/Cdkn2a/Isg15/Dtx3l/Rasd2/Ttc36/Bag2/Ubxn1/Caml/Rpl37rt/Smad7/Svbp/Prmt3/Arrb1/Hdac8/Rpl11/Adgrb1/Bub1b/Prkcg/Mad2l2/Spopl/Klhl40/Per2/Psen2/Rpl5/Nxn/Peli3/Gclc/Prr7/Gnl3l/N4bp1/Cry1/Otub2/Atg5/Bag5/Gtpbp4/Limk1/Mad2l1/Otub1/Rps7/Cav1/Ppia/Psen1/Park7/Tspo/Gbp4/Spry2/Vps28/Fyn/Ufl1/U2af2/Sqstm1/Trip12/Usp4/Gps2/Sox4/Akt1/Prkce/Pinx1/Bub3/Dysf/Cdk5/Ubr5/Mtor/Abl1/Ogt/Ivns1abp
GO:0006109	regulation of carbohydrate metabolic process	184	-0.208285	-2.57658	5.15925e-06	5.30823e-05	3.1309e-05	Lepr/Mlycd/Psen1/Stk11/Tcf7l2/Nr3c1/Plcd1/Lcmt1/Ptk2b/Stat3/Adipor1/Igf1/Foxk1/Trp53/Hdac4/Sirt1/Eif6/Ranbp2/Akt2/C1qtnf3/Ap2a1/Hif1a/Bckdk/Nfe2l1/Prkag2/Adora2b/Gper1/Jmjd8/Maea/Arl2/Dgat2/Pdgfb/Pdk1/Ppp1r3d/Cltc/Ep300/Ptpn2/Ncoa2/Pdk2/Foxk2/Pdk4/Zfp692/Ppp1ca/Ppp1r3a/Irs1/Git1/Prkaa1/Slc4a4/Sik1/Kat2b/Usp7/Nfkb1/Akt1/Prkce/Entpd5/Prkaa2/Clk2/Inpp5k/Ppp1r3c/Mtor/Acacb/Acadm/Cd36/Ppargc1a/Sorbs1/…
GO:0031929	TOR signaling	116	-0.258467	-2.78987	5.17834e-06	5.31919e-05	3.13737e-05	Lamtor4/Otud5/Disc1/Fam83d/Mfsd8/Pih1d1/Ddit4/Golph3/Mapkap1/Mtm1/Rragd/Gpr137b/Lamtor5/Mios/Nprl3/Sesn2/Alg13/Klhl22/Prr5/Prr5l/Sesn3/Pdcd6/Rragb/Dgkq/Rps6kb2/Slc7a1/Ccdc88a/Wdr24/Wdr59/Arntl/Kptn/Rheb/Seh1l/Eif4ebp1/Lars/Tsc1/Itfg2/Sh3bp4/Icmt/Syap1/Tiprl/Tnfaip8l1/Xbp1/Rps6kb1/Gpr137/Stk11/Lamtor3/Telo2/Flcn/Sik3/Szt2/Tti1/Sirt1/Atm/Eif4ebp2/Gsk3b/Hif1a/Smcr8/Depdc5/Tmem127/Rraga/Hdac3/Rictor/…
GO:0043457	regulation of cellular respiration	58	-0.345874	-2.80432	5.19929e-06	5.33202e-05	3.14494e-05	Chchd4/Pnpt1/Atp7a/Ifnar1/Park7/Cisd1/Flcn/Abcd1/Uqcc2/Il10rb/Hif1a/Iscu/Dnajc15/Arl2/Shmt2/Pik3ca/Slc25a23/Ak4/Prdm16/Cox7a2l/Akt1/Vcp/Cox7a2/Prkaca/Trap1/Mfn2/Cox7a1/Ppargc1a/Ppif/Ide
GO:0060420	regulation of heart growth	88	-0.294803	-2.82264	5.21511e-06	5.33956e-05	3.14939e-05	Trip10/Yap1/Tbx2/Mapk1/Tgfbr2/Zfpm2/Nr3c1/Igf1/Vgll4/Tbx5/Sirt1/Akap6/Cdk1/Nkx2-5/Mapk14/Erbb4/Gata4/Notch1/Apc/Pten/Cav3/Tomm70a/Dusp6/Fgfr1/Jarid2/Parp2/Tgfbr3/Bmp10/Meis1/Yy1/Ctdp1/Hdac2/Mef2c/Gja1/Gsk3a/Ncam1/Mtor/Acacb/Cited2/Tbx20/Hey2/Gata6/Myh6
GO:0045599	negative regulation of fat cell differentiation	56	-0.357212	-2.88004	5.25537e-06	5.37206e-05	3.16855e-05	Ankrd26/Insig1/Rora/Trpv4/Mmp11/Arntl/Ccdc85b/Id4/Rora/Zfp36l2/Gata2/Tgfb1i1/Zfpm1/Runx1t1/Tgfb1/Yap1/Jdp2/Tcf7l2/Trib2/Zfpm2/E2f1/Mir448/Wwtr1/Flcn/Jag1/Lrp6/Ncor2/Sirt1/Smad3/Axin1/Zadh2/Gper1/Sod2/Sort1/Ddit3/Asxl1/Fermt2/Gps2/Sirt2/Trio/Nucb2/Ddit3/Vegfa
GO:0045862	positive regulation of proteolysis	334	-0.161972	-2.44471	5.27275e-06	5.38111e-05	3.17389e-05	Ret/Tnfsf10/Usp50/Bag2/Casp8/Cntn2/Fadd/Foxl2/Gabarap/Osbpl7/Rnf180/Robo1/Tmtc3/Tnf/Zc3h12a/Ctsh/F12/Mmp14/Psme1/Rnf139/Smad7/Socs5/Trib1/Anp32b/Disc1/Hpse/Ift57/Rnft1/Trib3/Trim67/Bid/Casp9/Cdc20b/Fbxo22/Pidd1/Prelid1/Rchy1/Sh3rf1/Trim32/Ankib1/Arrb1/Atp2a3/Ecscr/Prickle1/Ripk2/Tank/Zer1/Aurkaip1/Nod1/Pparg/Rnf14/Slc1a1/Src/Wnt3a/Adam9/Apaf1/Bbs7/Cbfa2t3/Cldn13/Plk3/Socs4/Tmem67/Vsir/Xdh/Ifi204/…
GO:0060260	regulation of transcription initiation from RNA polymerase II promoter	50	-0.371459	-2.84404	5.29354e-06	5.3849e-05	3.17613e-05	Taf3/Trp53/Zfp451/Ercc1/Nkx2-5/Taf10/Med16/Ercc6/Med24/Tbp/Gtf2a2/Creb1/Xpa/Dhx36/Taf2/Thra/Taf8/Cand1/Med14/Paxip1/Med1/Med12/Srf/Med13/Hey2/Atf7ip
GO:0043244	regulation of protein-containing complex disassembly	122	-0.251702	-2.75962	5.28597e-06	5.3849e-05	3.17613e-05	Lmod2/Sema5a/Upf1/Add3/Gle1/Hdac6/Atg5/Eml4/Irgm1/Fgf13/Sh3bp1/Twf2/Wdr1/Swap70/Tmem39a/Map1b/Mphosph8/Asph/Taok1/Clasp2/Arhgef2/Etf1/Flii/Fyco1/Gsn/Smcr8/Apc/Tpm1/Lmod3/Rdx/Twf1/Pik3ca/Setx/Eif5a/Nes/Tmod3/Cfl1/Evl/Ogfod1/Specc1l/Camsap1/Rubcn/Tpx2/Nav3/Sptan1/Clec16a/Jmjd4/Tmod1/Dysf/Mid1/Ubqln4/Scaf4/Cfl2/Insr/Capzb/Svil/Clasp1/Sptbn1/Actn2
GO:0043535	regulation of blood vessel endothelial cell migration	90	-0.289598	-2.81573	5.30741e-06	5.39031e-05	3.17932e-05	Klf4/Nr2e1/Rhoa/Sp1/Amot/Fgf18/Stat5a/Atp5b/Stard13/Cib1/Tbxa2r/Vegfc/Gata2/Hmgb1/Rhoj/Tgfb1/Adam17/Dll4/Sh3bp1/Igf1/Amotl1/Mecp2/Prkd2/Nfe2l2/Sirt1/Pdcd10/Pik3r2/Hspb1/Meox2/Pik3c2a/Fbxw7/Hif1a/Jup/Notch1/P2rx4/Map3k3/Nus1/Acvrl1/Nos3/Pdgfb/Hdac7/Fgfr1/Efna1/Map2k5/Akt3/Ets1/Plk2/Mef2c/Rgcc/Hdac9/Akt1/Atp5a1/Prkca/Nf1/Plcg1/Kdr/Vegfa/Abl1
GO:0046620	regulation of organ growth	120	-0.254205	-2.75233	5.32942e-06	5.40396e-05	3.18737e-05	Arx/G6pd2/Mir133a-2/Fgf8/Fgfr2/Hlx/Wt1/Ppara/Smo/Trip10/Yap1/Tbx2/Lats2/Mapk1/Tcf7l2/Tgfbr2/Zfpm2/Nr3c1/Wwc2/Igf1/Vgll4/Tbx5/Sirt1/Akap6/Cdk1/Nkx2-5/Mapk14/Erbb4/Gata4/Notch1/Ptk2/Apc/Pten/Cav3/Rag2/Tomm70a/Dusp6/Fgfr1/Jarid2/Parp2/Tgfbr3/Bmp10/Meis1/Yy1/Ctdp1/Hdac2/Mef2c/Akt1/Bcl2l11/Gja1/Gsk3a/Ncam1/Mtor/Acacb/Cited2/Fxn/Tbx20/Hey2/Gata6/Myh6/Cacna1c
GO:0086091	regulation of heart rate by cardiac conduction	37	-0.430098	-2.8645	5.35651e-06	5.42271e-05	3.19843e-05	Jup/Trpm4/Dsg2/Ank2/Cacna2d1/Kcne1/Akap9/Kcnj5/Kcne4/Ctnna3/Scn5a/Rbfox2/Cacnb2/Cacna1g/Kcnq1/Pkp2/Dsp/Cacna1c
GO:0045945	positive regulation of transcription by RNA polymerase III	19	-0.590675	-2.84589	5.45058e-06	5.5091e-05	3.24938e-05	Mybbp1a/Zc3h8/Ddx21/Ell/Ice2/Smarca5/Brf1/Ercc6/Baz1b/Chd8/Myo1c/Rptor/Ice1/Sf3b1/Mtor
GO:0000289	nuclear-transcribed mRNA poly(A) tail shortening	23	-0.527931	-2.82774	5.75117e-06	5.80362e-05	3.4231e-05	Cnot2/Eif4enif1/Btg2/Cnot6/Zfp36/Parn/Pan3/Cnot6l/Samd4b/Cpeb3/Tnrc6c/Samd4/Ago2/Mlh1/Tob1/Polr2g/Pan2/Tnrc6a/Cnot1
GO:0006997	nucleus organization	133	-0.241062	-2.75309	5.99758e-06	6.04261e-05	3.56406e-05	Reep3/Spag4/Syne1/Fshr/Polr1b/Sun3/Tbpl1/Usp50/Zmpste24/Aff2/Tor1aip1/Wdr73/H3f3b/Rps19/Tmem170/Daxx/Fam118b/Golm1/Suv39h1/Celf3/Lmna/Rrp8/Chmp4b/Nup107/Nup54/Banf1/Nup35/Sun5/Uspl1/Bin1/Wbp2nl/Bend3/Pygo2/Sycp1/Ubxn2a/Map7/Phf8/Rrn3/Chmp4c/Chmp1a/Tnp1/Usp36/Wrap53/Seh1l/Tor1a/Dctn1/Lemd3/Pom121/Chmp5/Plk1/Sun2/Tor1b/Zpr1/Emd/Emg1/Rnf8/Nup155/Sun1/Lmnb1/Tmem201/Nsfl1c/Nup205/Phf2/Parp11/Pes1/Rtn4…
GO:0006611	protein export from nucleus	64	-0.33294	-2.8176	6.25575e-06	6.29267e-05	3.71155e-05	Strada/Ankle1/Bard1/Rasl2-9/Dnajc27/Dusp16/Camk1/Xpo4/Xpo7/Peg12/Cse1l/Sp100/Desi1/Rapgef3/Uhmk1/Emd/Mdm2/Ranbp17/Tgfb1/Chchd4/Tcf7l2/Frat1/Park7/Rangap1/Adar/Stradb/Gsk3b/Ptpn14/Xpo1/Rbm22/Xpo5/Hspa9/Hdac3/Ppm1a/Ywhae/Calr/Ptpn11/Ctdspl2/Smurf1/Gas6/Ranbp3/Prkaca/Pkd1/Cdk5/Tpr/Xpo6
GO:0001822	kidney development	315	-0.165088	-2.44674	6.34217e-06	6.36944e-05	3.75683e-05	Calb1/Cyp4a32/Gcnt1/Hc/Hes1/Lhx1/Ptpro/Col4a3/Col4a4/Cyp4a12b/Id2/Irx1/Lin28a/Ace/Ahr/Cyp4a31/Epha4/Gcnt3/Irx3/Six4/Slc5a1/Wnt1/Aph1c/Cd44/Hs3st3b1/Pcsk9/Pkhd1/Stra6/Traf3ip1/Vangl2/Foxd1/Ovol1/Cyp4a29/Cys1/Fgf10/Nek1/Tbc1d32/Enpep/Hoxa11/Mmp9/Smad5/Tmem59l/Upk3a/Egr1/Fat4/Fbn1/Hoxd11/Il6ra/Pax2/Dll1/Frem2/Hoxc11/Lrp2/Wnt2b/Adamts16/Anks6/Dact2/Fras1/Lif/Tgfbr1/Anxa4/Bdnf/Cited1/Clcnka/Cyp4a14/Ed…
GO:0098911	regulation of ventricular cardiac muscle cell action potential	12	-0.694062	-2.76283	6.39925e-06	6.41655e-05	3.78461e-05	Dlg1/Jup/Trpm4/Dsg2/Ctnna3/Pkp2/Dsp/Cacna1c/Ryr2
GO:0016239	positive regulation of macroautophagy	69	-0.323812	-2.86097	7.44767e-06	7.45594e-05	4.39767e-05	Rab3gap1/Ripk2/Nod1/Sesn2/Bnip3l/Sesn3/Slc25a4/Snx18/Lrsam1/Optn/Bnip3/Igtp/Rufy4/Trim13/Il4/Pip4k2a/Gnai3/Sptlc1/Tsc1/Atg2a/Pim2/Ralb/Vdac1/Wipi1/Wdr45/Tbk1/Irgm1/Sptlc2/Gpsm1/Hspb8/Trim13/Mapk3/Rab12/Snx30/Ulk1/Rnf31/Sirt1/Hif1a/Fyco1/Htt/Pip4k2b/Smcr8/Rab3gap2/Supt5/Sesn1/Clec16a/Slc25a5/Tsc2/Wac/Map3k7/Kdr/Vps13d/Ambra1/Larp1
GO:0048255	mRNA stabilization	49	-0.384864	-2.92752	7.52608e-06	7.5225e-05	4.43693e-05	Rbm10/Slc11a1/Myd88/Traf5/Angel2/Ybx1/Tirap/Cirbp/Paip1/Traf2/Dnd1/Syncrip/Boll/Eif4enif1/Mettl16/Srsf1/Noct/E2f1/Gdnf/Zfp36/Taf15/Hnrnpd/Traf3ip2/Mir466l/Tardbp/Csde1/Hnrnpu/Rbm38/Dicer1/Elavl1/Qk/Ybx2/Mapkapk2/Fus/Thrap3/Dhx9/Mtor/Larp4b/Larp1/Vegfa/Rbm24
GO:0007006	mitochondrial membrane organization	95	-0.282413	-2.84275	7.5454e-06	7.52988e-05	4.44128e-05	Bloc1s2/Eya2/Myc/Tmem102/Afg3l1/Timm13/Timm22/Bad/Camk2a/Gimap5/Hk2/Bok/Cstad/Dynlt1b/Them4/Bcs1l/Oma1/Atf2/Romo1/Stat3/Immt/Mtfp1/Trp53/Ap3b1/Timm9/Gsk3b/Dnajc11/Zfp13/Agk/Hspa4/Tomm40/Apool/Oxa1l/Rhot2/Bak1/Afg3l2/Atpif1/Opa1/Chchd10/Samm50/Bcl2l11/Rhot1/Chchd3/Slc25a5/Mfn1/Gsk3a/Vdac2/Mfn2/Ppif/Acaa2
GO:1902369	negative regulation of RNA catabolic process	70	-0.326983	-2.88342	7.58522e-06	7.53386e-05	4.44363e-05	Rbm10/Slc11a1/Myd88/Nsun2/Traf5/Angel2/Ybx1/Tirap/Cirbp/Paip1/Traf2/Dnd1/Fmr1/Syncrip/Boll/Eif4enif1/Mettl16/Dhx34/Hnrnpab/Srsf1/Noct/2700046G09Rik/E2f1/Gdnf/Zfp36/Taf15/Hnrnpd/Nrde2/Traf3ip2/Parn/Nbas/Mir466l/Tardbp/Csde1/Hnrnpu/Rbm38/Nsun2/Dicer1/Lrpprc/Elavl1/Dhx36/Qk/Zcchc17/Secisbp2/Tob1/Ybx2/Mapkapk2/Fus/Thrap3/Dhx9/Mtor/Larp4b/Larp1/Vegfa/Rbm24
GO:0098974	postsynaptic actin cytoskeleton organization	17	-0.602787	-2.77137	7.58235e-06	7.53386e-05	4.44363e-05	Wasl/Arf1/Sipa1l1/Actr3/Abi2/Myh10/Dbnl/Nos1ap/Wasf2/Farp1/Actb/Ppp1r9a/Rock2/Arhgef7
GO:0099188	postsynaptic cytoskeleton organization	17	-0.602787	-2.77137	7.58235e-06	7.53386e-05	4.44363e-05	Wasl/Arf1/Sipa1l1/Actr3/Abi2/Myh10/Dbnl/Nos1ap/Wasf2/Farp1/Actb/Ppp1r9a/Rock2/Arhgef7
GO:0006635	fatty acid beta-oxidation	72	-0.320245	-2.85588	7.67547e-06	7.59956e-05	4.48238e-05	Pex7/Hsd17b4/Dbi/Acox3/Eci2/Mlycd/Abcd3/Echdc2/Abcd1/Hsd17b10/Acad11/Acads/Acadvl/Akt2/Cpt2/Crot/Eci1/Etfdh/Slc25a17/Crat/Irs1/Tysnd1/Etfa/Hadhb/Ivd/Acadl/Akt1/Acsl5/Lonp2/Acat1/Mtor/Acacb/Acadm/Hadh/Cpt1a/Irs2/Hadha/Acaa2
GO:0001947	heart looping	61	-0.337723	-2.81672	7.67491e-06	7.59956e-05	4.48238e-05	Arl13b/Cluap1/Folr1/Ihh/Foxh1/Ift57/Rbpj/Tbx3/Hand2/Shh/Tmed2/Ccdc40/Ovol2/Wnt3a/Wnt5a/Tbx6/Mesp1/Ift52/Stil/Ccdc39/Ahi1/Fgf8/Sox17/Kif3a/Sufu/Pkd2/Smo/Tbx2/Ift172/Nphp3/Psen1/Tgfbr2/Lrp6/Mib1/Lbx1/Zic3/Nkx2-5/Smad3/Hif1a/Gata4/Notch1/C2cd3/Kdm2a/Notch2/Mef2c/Gja1/Aplnr/Eng/Rnf207/Srf/Cited2/Tbx20/Asb2
GO:0061387	regulation of extent of cell growth	123	-0.248851	-2.73935	7.71678e-06	7.62849e-05	4.49944e-05	Sema4d/Atp5g1/Mgll/Sema5a/Mt3/Sema4b/Ulk2/Barhl2/Limk1/Plxna4/Sema6b/Trpv2/Fgf13/Map3k13/Rtn4r/Actr3/Bmpr2/Ocm/Twf2/Megf8/Rtn4/Bcl11a/Map1b/Sema3b/Cdkl3/Ptprs/Rgma/Rufy3/Ulk1/Dbnl/Ifrd1/Plxna3/Sema7a/Clasp2/Sema6a/Gsk3b/Cyfip1/Epha7/Anapc2/Sema4c/Ryk/Efna5/Sema3f/Dip2b/Cttn/Fstl4/Golga4/Ilk/Dnm2/Ist1/Lpar3/Sin3a/Sema6d/Dpysl2/Cdk5/Srf/Fxn/Gdi1/Vegfa/Tnfrsf12a/Abl1
GO:0043620	regulation of DNA-templated transcription in response to stress	52	-0.369065	-2.84212	7.98159e-06	7.86561e-05	4.6393e-05	Cebpb/Ppp1r15a/Atf6b/Jmy/Ino80/Rela/Chek1/Trp53/Nfe2l2/Bclaf1/Tmbim6/Hif1a/Muc1/Nfe2l1/Notch1/Arnt/Atf6/Ddit3/Chd6/Impact/Hsf1/Atf4/Sirt2/Nedd4/Sin3a/Epas1/Cited2/Cd36/Ddit3/Vegfa
GO:0050686	negative regulation of mRNA processing	29	-0.468195	-2.81923	7.97833e-06	7.86561e-05	4.6393e-05	Rnf20/Srsf6/Srsf4/Tra2b/Srsf7/Hnrnpk/Supt5/Zc3h14/Dyrk1a/U2af2/Hnrnpa2b1/Pcbp4/Rnps1/Acin1/Ptbp1/Srsf10/Hnrnpl/Sfswap
GO:1905819	negative regulation of chromosome separation	45	-0.377268	-2.77329	8.0057e-06	7.87706e-05	4.64606e-05	Gen1/Tex14/Aurkb/Prap1/Bub1/Mad2l1bp/Anapc15/Khdc3/Spdl1/Zwint/Pttg1/Bub1b/Ccnb1/Klhl22/Cdt1/Psmg2/Chfr/Kntc1/Ttk/Pcid2/Plk1/Birc5/Mad1l1/Mad2l1/Lcmt1/Xrcc3/Cdk5rap2/Cep192/Ndc80/Anapc15-ps/Atm/Cenpe/Trip13/Ik/Apc/Rad21/Zwilch/Dync1li1/Zfp207/Zw10/Bub3/Tpr
GO:1901016	regulation of potassium ion transmembrane transporter activity	64	-0.330646	-2.79818	8.03041e-06	7.88906e-05	4.65313e-05	Akap6/Atp1b2/Dlg1/Sumo1/Kcnrg/Ank2/Pten/Atp1b1/Cav3/Crbn/Kcne1/Akap9/Vamp2/Ywhae/Oxsr1/Nedd4l/Klhl24/Kcne4/Ank3/Dnm2/Wwp2/Nedd4/Agrn/Rnf207/Abcc9/Stk39/Kcnq1/Casq2/Actn2
GO:0010594	regulation of endothelial cell migration	164	-0.222766	-2.67548	8.1209e-06	7.96556e-05	4.69825e-05	Anxa1/Anxa3/Csnk2b/Epha2/Fgf4/Itgb1bp1/Rras/Snai2/Adgrb1/Card10/Fgf1/Itgb3/Pparg/Wnt5a/Agt/Dnaja4/Stc1/Pdcd6/Spred1/Emc10/Fgf16/Klf4/Met/Nr2e1/Rhoa/Sp1/Amot/Fgf18/Pik3cb/Rac1/Stat5a/Atp5b/Lgmn/Stard13/Cib1/Sp100/Tbxa2r/Vegfc/Gata2/Mir218-1/Sema5a/Hmgb1/Rhoj/Rin2/Ager/Flt4/Krit1/Pdpk1/Tgfb1/Adam17/Dll4/Bmpr2/Grn/Sh3bp1/Plpp3/Ptk2b/Igf1/Amotl1/Bsg/Mecp2/Prkd2/Rhob/Nfe2l2/Sirt1/Tek/Dab2ip/Pdcd10/Pik…
GO:1903828	negative regulation of protein localization	208	-0.188348	-2.403	8.13671e-06	7.96867e-05	4.70009e-05	Ufm1/Astn2/Cyp51/Derl2/Jagn1/Mtnr1b/Naca/Dclk2/Lypd1/Lztfl1/Mdfic/Mtnr1a/Sp100/Coro2b/Eny2/Gdi2/Rhbdf1/Chga/Syt4/Tbc1d1/Ankrd13a/Lrrk2/Lypla1/Midn/Pkdcc/Tgfb1/Tmem98/Leprot/Os9/Abcc8/Lats2/Lzts2/Nin/Nsfl1c/Trp53inp2/Inpp5e/Park7/Rangap1/Tmbim1/Pkia/Ubac2/Flcn/Snx33/Gbp4/Abi3/Ap2m1/Crhr2/Mrap/Neo1/Numb/Sirt1/Sumo1/Ube2j1/Gsk3b/Idua/Rab11fip3/Picalm/Rest/Ucp2/Terf1/Pfkl/F2r/Klf7/Hdac3/Kcne1/Ppfia1/…
GO:0043462	regulation of ATP-dependent activity	66	-0.327683	-2.83153	8.2504e-06	8.06748e-05	4.75837e-05	Dnajc10/Msh2/Zc3hav1/Casr/Dnajb11/Hspa2/Ltf/Pot1b/Smim6/Dnajc24/Pln/Msh6/Tor1aip2/Vcpkmt/Atp1b3/Tnnt3/Tsc1/Mnat1/Msh3/Rapgef3/Napb/Pam16/Dnajc9/Tnnt2/Ahsa2/Myl4/Setmar/Sirt1/Ahsa1/Atp1b2/Sumo1/Tpm2/Napa/Ssbp1/Tmem64/Tnni3/Tpm1/Atp1b1/Hnrnpu/Pot1a/Mcm2/Oxa1l/Atpif1/Pxk/Dnm2/Agrn/Dhx9/Ppif/Tnnc1/Myh6/Ryr2
GO:0045839	negative regulation of mitotic nuclear division	52	-0.368669	-2.83907	8.32674e-06	8.12952e-05	4.79496e-05	Gen1/Tex14/Aurkb/Prap1/Bub1/Mad2l1bp/Anapc15/Khdc3/Spdl1/Zwint/Bub1b/Ccnb1/Fgfr3/Klhl22/Cdt1/Psmg2/Kntc1/Ttk/Nme6/Pcid2/Fgfr2/Plk1/Birc5/Mad1l1/Mad2l1/Mtbp/Lcmt1/Xrcc3/Cdk5rap2/Cep192/Chek1/Ndc80/Anapc15-ps/Atm/Cenpe/Tom1l1/Trip13/Ik/Bmp7/Apc/Rad21/Zwilch/Dync1li1/Zfp207/Zw10/Bub3/Tom1l2/Tpr
GO:0003018	vascular process in circulatory system	228	-0.186321	-2.49921	8.41949e-06	8.20738e-05	4.84088e-05	Edn2/Foxc1/G6pdx/Gclc/Mfsd2a/Tbxas1/Uts2/Amot/Bcr/Dock5/Abcg2/Adora1/Mtnr1b/Pde3a/Slc22a5/Smtnl2/Tjp2/Akap12/Htr2a/Scpep1/Smad6/Tbxa2r/Zdhhc21/Abcb1a/Agtr1b/Calca/Crp/Fgfbp3/Mgll/Ucn/Add3/Chga/Fgg/Icam1/Il18/Ptprj/Ager/Atg5/Cxcr2/Ramp2/Sod3/Tgfb1/C2cd4b/Cav1/Vstm4/Wdr35/Abcc8/Atp2b1/Ext2/Fga/Adra1d/Bmpr2/Nr3c1/Slc16a2/Slc27a4/Bbs2/Ddah1/P2ry2/Dock4/Abr/Slc27a1/Bdkrb2/Grip2/Map2k1/Sirt1/Cd38/Ext1/…
GO:0061572	actin filament bundle organization	166	-0.219161	-2.62931	8.48316e-06	8.25668e-05	4.86996e-05	Tesk1/Bag4/Bbs4/Dbn1/Frmd7/Tgfbr1/Cx3cl1/Nox4/Pfn2/Pfn3/Rhpn2/Serpinf2/Baiap2l1/Eps8/Espnl/Pak1/Pdlim1/Tnfaip1/Fhod1/Hsp90b1/Triobp/Kank3/Mkks/Pls1/Synpo2/Arhgef5/Lima1/Rhpn1/Sdc4/Ttc8/Arap1/Arrb1/Cul3/F11r/Fam107a/Itgb1bp1/Spire2/Wnt4/Abl2/Alms1/S1pr1/Shank1/Src/Arhgef15/Asap3/Gas7/Pdlim4/Fam171a1/Ppm1e/Arhgap6/Arhgef18/Fhdc1/Limch1/Espn/Met/Ppm1f/Rhoa/Synpo2l/Cgnl1/Fmn2/Nf2/Prkcq/Ptger4/Arhgef1…
GO:0006278	RNA-templated DNA biosynthetic process	55	-0.357313	-2.82328	8.58581e-06	8.33088e-05	4.91372e-05	Dcp2/Hsp90aa1/Pif1/Src/Atr/Pot1b/Pkib/Pnkp/Ten1/Acd/Gar1/Ptges3/Tert/Prkcq/Gnl3l/Tcp1/Wrap53/Cct4/Cct5/Mapk1/Nek7/Terf2/Rad50/Telo2/Cct8/Tinf2/Cct7/Mapk3/Cct3/Nat10/Parn/Atm/Ctc1/Pml/Terf1/Cct2/Hnrnpu/Pot1a/Hsp90ab1/Hmbox1/Exosc10/Pinx1/Map3k4/Map2k7/Tnks
GO:0007004	telomere maintenance via telomerase	55	-0.357313	-2.82328	8.58581e-06	8.33088e-05	4.91372e-05	Dcp2/Hsp90aa1/Pif1/Src/Atr/Pot1b/Pkib/Pnkp/Ten1/Acd/Gar1/Ptges3/Tert/Prkcq/Gnl3l/Tcp1/Wrap53/Cct4/Cct5/Mapk1/Nek7/Terf2/Rad50/Telo2/Cct8/Tinf2/Cct7/Mapk3/Cct3/Nat10/Parn/Atm/Ctc1/Pml/Terf1/Cct2/Hnrnpu/Pot1a/Hsp90ab1/Hmbox1/Exosc10/Pinx1/Map3k4/Map2k7/Tnks
GO:0071364	cellular response to epidermal growth factor stimulus	34	-0.445628	-2.87268	8.60953e-06	8.34106e-05	4.91973e-05	Eef1a1/Foxc1/Sox9/Arpc2/Dusp22/Zfp36l2/Zpr1/Syap1/Rasa1/Stat5b/Ncl/Zfp36/Dab2ip/Zfp36l1/Ptpn12/Erbb4/Knstrn/Ireb2/Cfl1/Ptpn11/Git1/Akt1/Iqgap1/Erbb2/Med1/Inpp5k/Plcg1
GO:0048025	negative regulation of mRNA splicing, via spliceosome	22	-0.53335	-2.81816	8.68752e-06	8.38566e-05	4.94603e-05	Srsf6/Srsf4/Tra2b/Srsf7/Hnrnpk/Dyrk1a/U2af2/Hnrnpa2b1/Pcbp4/Rnps1/Acin1/Ptbp1/Srsf10/Hnrnpl/Sfswap
GO:0050000	chromosome localization	78	-0.292769	-2.72016	8.69545e-06	8.38566e-05	4.94603e-05	Fam83d/Iffo1/Kif18a/Ankrd53/Lmna/Spdl1/Chmp4b/Cul3/Ccnb1/Nde1/Nuf2/Psrc1/Cenpq/Spag5/Cdt1/Cep63/Spo11/Chmp4c/Fmn2/Chmp1a/Kif14/Kif22/Kifc5b/Rab11a/Rrs1/Kif2c/Seh1l/Spice1/Chmp5/Birc5/Cdc23/Incenp/Mad1l1/Actr2/Nudc/Sun1/Eml4/Actr3/Dctn2/Ndc80/Cdca8/Trappc12/Vps4a/Cenpf/Atm/Cenpe/Pibf1/Terf1/Chmp7/Hnrnpu/Ube2b/Chmp1b/Cenpc1/Brca2/Mlh1/Zw10/Pinx1/Kpnb1/Chmp2a/Numa1/Dync1h1
GO:0071692	protein localization to extracellular region	378	-0.146423	-2.25045	8.69241e-06	8.38566e-05	4.94603e-05	Piwil4/Ppid/Ptprn/Tgfb2/Aacs/Akap5/Dand5/Epha5/G6pc2/Glrx/Gpr119/Hnf1b/Il12a/Nr1h4/Ptpmt1/Serp1/Tnf/Acsl4/Alox5/F2rl1/Ghrl/Gja5/Ica1/Nos2/Olfm2/Pde4c/Pde8b/Pdx1/Ptpn23/Ptprn2/Srcin1/Svbp/Adcyap1/Agtr1a/Arf6/Hcar2/Mc4r/Rapgef4/Rhbdf2/Abat/Golph3/Mcu/Rab3a/Rab8b/Tango6/Wls/Ano1/Anxa1/Arrb1/Cbln4/Fam3b/Il1a/Kcnj11/Llgl2/Nkx6-1/Pclo/Ppp3cb/Rph3al/Stxbp5l/Zfp384/Anxa5/C2cd2l/Casr/Hps1/Pim3/Pparg/Rab13…
GO:1904356	regulation of telomere maintenance via telomere lengthening	52	-0.367754	-2.83202	8.75817e-06	8.43325e-05	4.97411e-05	Src/Atr/Pot1b/Pkib/Pnkp/Ten1/Acd/Ercc4/Prkcq/Gnl3l/Tcp1/Cct4/Cct5/Rtel1/Mapk1/Nek7/Terf2/Cct8/Tinf2/Cct7/Mapk3/Mcrs1/Cct3/Nat10/Parn/Atm/Ctc1/Pml/Terf1/Cct2/Hnrnpu/Pot1a/Hnrnpa2b1/Hmbox1/Exosc10/Dhx36/Pinx1/Map3k4/Map2k7/Tnks2/Tnks
GO:0070585	protein localization to mitochondrion	93	-0.285164	-2.81161	8.95146e-06	8.59383e-05	5.06882e-05	Mterf4/Fbxo7/Hspd1/Lrrk2/Timm13/Timm22/Aifm1/Hk2/Pam16/Timm23/Tomm5/Chchd4/Timm44/Bcs1l/Mff/Hk1/Romo1/Tspo/Tomm40l/Ap3b1/Timm9/Fbxw7/Pmpcb/Dnajc15/Fis1/Tomm70a/Agk/Hspa4/Tomm40/Rala/Parl/Ddit3/Oxa1l/Dnm1l/Atpif1/Prkaa1/Pmpca/Samm50/Akt1/Grpel1/Dnlz/Gsk3a/Mipep/Timm17a/Mfn2/Ddit3/Immp1l/Bag1
GO:0140718	facultative heterochromatin assembly	33	-0.439078	-2.78196	8.95219e-06	8.59383e-05	5.06882e-05	Kcnq1ot1/Samd1/Hdac1/L3mbtl3/Phf2/Hells/Mphosph8/Pphln1/Smarca5/Mbd3/Sirt1/Trim28/Ubtf/Kmt2b/Dnmt1/Dnmt3a/Baz2a/Setdb1/Morc2a/Smarca4/Tet1/Kdm1a/Atf7ip
GO:0043038	amino acid activation	41	-0.40709	-2.8372	8.99233e-06	8.61924e-05	5.08381e-05	Vars2/Rars/Ears2/Qrsl1/Mars2/Yars/Dars2/Vars/Aars2/Yars2/Gatb/Lars2/Pars2/Cars2/Lars/Farsa/Aasdh/Dars/Sars2/Wars/Farsb/Hars2/Kars/Rars2/Hars/Qars/Wars2/Iars2/Cars/Tars2/Sars/Fars2/Nars/Dalrd3/Gatc/Gars/Iars/Eprs
GO:0010332	response to gamma radiation	45	-0.375622	-2.76119	9.08745e-06	8.6972e-05	5.12979e-05	Bax/Cryab/Men1/Pnp/Fancd2/Tmem109/Xrcc6/Hras/Xrcc2/Bcl2/Myc/Mdm2/Prkdc/Yap1/Lig4/Tlk2/Wrn/Trp53/Xrcc4/Gtf2h5/Atm/Ercc6/Pml/Gpx1/Sod2/Tspyl5/Bak1/Prkaa1/Hsf1/Brca2/Elk1/Rnf4/Kdm1a
GO:0010035	response to inorganic substance	488	-0.137029	-2.25293	9.30672e-06	8.89356e-05	5.2456e-05	Hnrnpd/Kpna4/Mapk3/Mt2/Rela/Carf/Fbln5/Homer1/Mecp2/Nr4a1/Rhob/Trp53/Asph/Calm3/Nfe2l2/Sirt1/Pdcd10/Sucnr1/Sumo1/Gsk3b/Mapk9/Stat6/Tcirg1/Ddr2/Ercc6/Plekha1/Cat/Crk/Adora2a/Gsn/Htt/Lig1/Nfe2l1/Pgam2/Ucp2/Casp6/Gphn/P2rx4/Tfrc/Cpne3/Gpx1/Sod2/Jund/Nos3/Slc41a1/Mcoln1/Mir20b/Ptch1/Gipr/Sord/Ednra/Fyn/Gart/Ireb2/Itpkb/Pik3ca/Prkcd/Setx/Sipa1/Slc25a23/Ppp2cb/Bap1/Fgfr1/Plec/Aco1/Axl/Trpc3/Bmp6/Cfl1/C…
GO:0031098	stress-activated protein kinase signaling cascade	244	-0.18514	-2.52504	9.43479e-06	9.00231e-05	5.30975e-05	Ror2/Tlr3/App/Dab2/Dusp3/Ephb1/Fgf14/Ptpn22/Dact1/Fgf12/Igfbp6/Pafah1b1/Ccl19/Eda2r/Gfral/Mapk8ip1/Nox1/Sh3rf3/Unc5cl/Hsph1/Map4k1/Naip5/Stk3/Fcgr2b/Trem2/Egfr/Gadd45a/Irak4/Mapk8ip2/Mturn/Pycard/Tnfsf11/Dixdc1/Map3k4/Nphs1/Pbk/Sh3rf2/Slamf1/Card9/Cyld/Il3/Rasgrp1/Sfrp5/Cdc42se1/Marveld3/Nod2/Nrk/Serpinf2/Tgfb2/Zmpste24/Ankrd6/Foxo1/Grik2/Naip2/Prdx1/Rassf2/Tlr7/Tnf/Wnt7a/Zc3h12a/Aida/Ccl19/F2rl1…
GO:1903363	negative regulation of cellular protein catabolic process	73	-0.3097	-2.77234	9.51696e-06	9.06699e-05	5.3479e-05	Styx/Cdk5rap3/Mtm1/Qrich2/Shh/Rpl11/Lamp3/Prkcg/Sdcbp/Klhl40/Psen2/Rpl5/Usp25/Alad/Psmf1/Svip/Gipc1/Senp1/Sco1/Ddrgk1/N4bp1/Aqp11/Furin/Trim39/Hipk2/Sufu/Uchl5/Atraid/Bag5/Rps7/Rybp/Tlk2/Usp14/Psen1/Park7/Ric1/Laptm4b/Dab2ip/Pml/Ccar2/Eif3h/Anks1/Rgp1/Csnk2a2/Hsp90ab1/Efna1/Smarcc1/Usp7/Clec16a/Vps35/Sgta/Anxa2/Csnk2a1/Wac/Bag6/Usp19/Ogt
GO:2000736	regulation of stem cell differentiation	62	-0.347496	-2.91713	9.82222e-06	9.34371e-05	5.51111e-05	Mir154/Prkdc/Pwp1/Kdm4c/Yap1/Stat3/Jag1/Tcf15/Tbx5/Nfe2l2/Nkx2-5/Gsk3b/Setd1a/Tead2/Gata4/Ltbp3/Notch1/Rest/Ncoa3/Hspa9/Hnrnpu/Nsun2/Eif2ak2/Dicer1/Cdk6/Dhx36/Kdm3a/Ccnk/Ociad1/Prdm4/Sox6/Cdk13/Lbh/Rbm24/Gata6
GO:0031065	positive regulation of histone deacetylation	26	-0.497925	-2.86001	9.85163e-06	9.35756e-05	5.51928e-05	Lrrk2/Tgfb1/Jdp2/Sdr16c5/Prkd2/Smarca5/Trp53/Sirt1/Sap30bp/Pml/Baz2a/Ctbp1/Akap8l/Nipbl/Aplnr/Akap8/Vegfa/Ncor1
GO:0006275	regulation of DNA replication	131	-0.237194	-2.69877	9.95064e-06	9.4374e-05	5.56637e-05	Wiz/Atr/Cacybp/Chtf18/Gli2/Id3/Wapl/Brpf3/Hcrt/Ing5/Jade3/Cdt1/Meaf6/Ticrr/Gmnn/Lpin1/Met/Rad17/Zranb3/Polg2/Smc3/Tfpt/Timeless/Usp37/Ccdc88a/Dscc1/E2f7/Hras/Lig3/Rac1/Atg7/Baz1a/Dna2/Rfc5/Ehmt2/Kctd13/Ucn/Chrac1/Mapk8/Uchl5/Chtf8/Gtpbp4/Ino80d/Ino80c/Actl6a/Atf1/Ino80/Rfc2/Rfc4/Esco2/Mcrs1/Ciz1/Kat7/Smarca5/Trp53/Atad5/Cdk1/Smarcal1/Tspyl2/Ttf1/Ctc1/Dach1/Pcna/Ssbp1/Gins3/Terf1/Pdgfb/Ilkap/Nfrkb…
GO:0010569	regulation of double-strand break repair via homologous recombination	59	-0.347725	-2.85673	1.00477e-05	9.51512e-05	5.61222e-05	Morf4l2/Tex15/Ppp4c/Rad51/Vps72/Ruvbl2/Fancb/Parpbp/Usp51/Mrgbp/Khdc3/Polq/Recql5/Spidr/Mad2l2/Meaf6/Mbtd1/Dmap1/Timeless/Zfp365/Wrap53/Ooep/Rpa2/Trp53bp1/Rbbp8/Rtel1/Sirt6/Actr2/Epc2/Yeats4/Actl6a/Fignl1/Helb/Kat5/Rad51ap1/Smchd1/Mms19/Rmi2/Chek1/Morf4l1/Ppp4r2/Arid2/Ercc6/Actb/Brd8/Setd2/Rif1/Wdr48/Ep400/Kdm1a/Pogz/Fus/Ubqln4/Trrap/Blm
GO:2000756	regulation of peptidyl-lysine acetylation	69	-0.321041	-2.83648	1.01287e-05	9.57749e-05	5.649e-05	Kat2a/L3mbtl2/Thap7/Brd7/Rps6ka5/Atg7/Wbp2/Gata2/Isl1/Atg5/Tgfb1/Auts2/Smarcb1/Sdr16c5/Park7/Brca1/Dip2a/Flcn/Mapk3/Nfya/Tada2a/Chek1/Kat7/Smad4/Zfp451/Sirt1/Muc1/Pml/Sirt3/Dip2b/Noc2l/Ctbp1/Prkaa1/Setd5/Hdac2/Sox4/Iws1/Paxip1/Glyr1/Prkaa2/Myocd/Sin3a/Nfyc/Kmt2a
GO:0006734	NADH metabolic process	31	-0.461088	-2.84948	1.02905e-05	9.71593e-05	5.73066e-05	Hk1/Nudt13/Foxk1/Trp53/Dlst/Pfkl/Ldha/Foxk2/Idh3b/Pfkp/Mdh1/Vcp/Pfkm/Gpi1/Mdh2/Idh3a/Eno1b/Idh3g
GO:0051893	regulation of focal adhesion assembly	60	-0.329669	-2.71341	1.03797e-05	9.74431e-05	5.7474e-05	Fmn1/Grem1/Sdc4/Fam107a/Itgb1bp1/Wnt4/Src/Camsap3/Lrp1/Arhgap6/Limch1/Wdpcp/Lims1/Ppm1f/Rac1/Epb41l5/Thy1/Dapk3/Dusp22/Tsc1/Ptprj/Rhod/Rcc2/Tek/Clasp2/Smad3/Ptk2/Coro1c/Pten/Acvrl1/Bcas3/Efna5/Rock1/Slk/Cfl1/Ptpn11/Ptpra/Map4k4/Fermt2/Ldb1/Phldb2/Peak1/Dlc1/Iqgap1/Kdr/Vcl/Vegfa/Clasp1/Abl1
GO:0090109	regulation of cell-substrate junction assembly	60	-0.329669	-2.71341	1.03797e-05	9.74431e-05	5.7474e-05	Fmn1/Grem1/Sdc4/Fam107a/Itgb1bp1/Wnt4/Src/Camsap3/Lrp1/Arhgap6/Limch1/Wdpcp/Lims1/Ppm1f/Rac1/Epb41l5/Thy1/Dapk3/Dusp22/Tsc1/Ptprj/Rhod/Rcc2/Tek/Clasp2/Smad3/Ptk2/Coro1c/Pten/Acvrl1/Bcas3/Efna5/Rock1/Slk/Cfl1/Ptpn11/Ptpra/Map4k4/Fermt2/Ldb1/Phldb2/Peak1/Dlc1/Iqgap1/Kdr/Vcl/Vegfa/Clasp1/Abl1
GO:0003281	ventricular septum development	78	-0.290683	-2.70078	1.03797e-05	9.74431e-05	5.7474e-05	Tgfb2/Dand5/Prdm1/Robo1/Slit2/Gja5/Rbm15/Smad7/Nog/Rbpj/Tbx3/Pde2a/Hoxa13/Robo2/Frs2/Nprl3/Wnt5a/Bmpr1a/Ptk7/Nfatc1/Sall4/Sav1/Heyl/Wnt11/Matr3/Cntrl/Luzp1/Smad6/Sox11/Fgfr2/Mdm2/Slit3/Sufu/Xirp2/Zfpm1/Acvr1/Tgfbr2/Zfpm2/Bmpr2/Fgfrl1/Ltbp1/Lrp6/Smad4/Tbx5/Nkx2-5/Gata4/Notch1/Heg1/Nos3/Ap2b1/Dctn5/Hey1/Hectd1/Tgfbr3/Pax8/Smarca4/Trip11/Cxcr4/Egln1/Sox4/Dnm2/Mdm4/Aplnr/Cited2/Hey2
GO:0051403	stress-activated MAPK cascade	235	-0.181108	-2.45867	1.03824e-05	9.74431e-05	5.7474e-05	Ror2/Tlr3/App/Dab2/Dusp3/Ephb1/Fgf14/Ptpn22/Dact1/Fgf12/Igfbp6/Pafah1b1/Ccl19/Eda2r/Mapk8ip1/Nox1/Sh3rf3/Unc5cl/Hsph1/Map4k1/Naip5/Stk3/Fcgr2b/Trem2/Egfr/Gadd45a/Irak4/Mapk8ip2/Mturn/Pycard/Tnfsf11/Dixdc1/Map3k4/Nphs1/Pbk/Sh3rf2/Slamf1/Card9/Cyld/Il3/Rasgrp1/Sfrp5/Cdc42se1/Marveld3/Nod2/Nrk/Serpinf2/Tgfb2/Ankrd6/Foxo1/Grik2/Naip2/Prdx1/Rassf2/Tlr7/Tnf/Wnt7a/Zc3h12a/Aida/Ccl19/F2rl1/Mapk11/Trib1/D…
GO:0045841	negative regulation of mitotic metaphase/anaphase transition	42	-0.398466	-2.78108	1.04562e-05	9.79898e-05	5.77964e-05	Gen1/Tex14/Aurkb/Prap1/Bub1/Mad2l1bp/Anapc15/Khdc3/Spdl1/Zwint/Bub1b/Ccnb1/Klhl22/Cdt1/Psmg2/Kntc1/Ttk/Pcid2/Plk1/Birc5/Mad1l1/Mad2l1/Lcmt1/Xrcc3/Cdk5rap2/Cep192/Ndc80/Anapc15-ps/Atm/Cenpe/Trip13/Ik/Apc/Rad21/Zwilch/Dync1li1/Zfp207/Zw10/Bub3/Tpr
GO:0010970	transport along microtubule	150	-0.224887	-2.62385	1.04875e-05	9.81377e-05	5.78837e-05	Kif3c/Rab27b/Snapin/Ttc21b/Ttc30b/Bicd1/Dync1i1/Klc2/Spg7/Wdr19/Dync2h1/Nde1/Rpgr/Ap3m2/Camsap3/Ift122/Prkcz/Trim58/Ttc21a/Kifc1/Ssx2ip/Bloc1s3/Cln3/Flot2/Hap1/Ift52/Bloc1s5/Dync1i2/Mak/Map2/Dynll1/Fmr1/Ift81/Nefh/Kif1b/Ttc26/Uchl1/Bloc1s2/Kif3b/Stau1/Sun2/Arl8a/Hdac6/Hspb11/Kif3a/Kif13a/Sun1/Bsn/Tmem201/Wdr35/Bicd2/Ift172/Ift80/Kif1a/Rab1a/Stk11/Terf2/Borcs5/Stau2/Ap3s2/Myo5a/Ap3m1/Map1b/Pex14/A…
GO:0150116	regulation of cell-substrate junction organization	65	-0.318771	-2.7279	1.07071e-05	0.000100044	5.90079e-05	Mmp14/Apod/Arf6/Fmn1/Grem1/Sdc4/Fam107a/Itgb1bp1/Wnt4/Src/Camsap3/Lrp1/Arhgap6/Limch1/Wdpcp/Lims1/Ppm1f/Rac1/Epb41l5/Thy1/Dapk3/Dusp22/Tsc1/Ptprj/Rhod/Mapre2/Pik3r1/Rcc2/Tek/Clasp2/Smad3/Ptk2/Coro1c/Pten/Acvrl1/Bcas3/Efna5/Rock1/Slk/Iqsec1/Cfl1/Ptpn11/Ptpra/Map4k4/Fermt2/Ldb1/Phldb2/Peak1/Dlc1/Iqgap1/Kdr/Vcl/Vegfa/Clasp1/Abl1
GO:0043588	skin development	299	-0.164068	-2.39419	1.07523e-05	0.00010017	5.90823e-05	Krt72/Krt79/Ldb2/Lsr/Ltb/Pax6/Sgpp1/Tgm3/Vangl2/Abcb6/Alox8/Gba/Lgr5/Ovol1/Wnt10b/Acvr1b/Aloxe3/Cela2a/Fa2h/Fgf10/Grhl1/St14/Apcdd1/Krt10/Krt73/Runx1/Sprr2h/Ugcg/Alox12b/Cd109/Egfr/Hrnr/Itgb6/Krt1/Lncpint/Tradd/Casp3/Dll1/Krt17/Krt36/Krt75/Krtap6-5/Nom1/Stfa2l1/Barx2/Cyp27b1/Dact2/Fras1/Hoxc13/Krt2/Krt82/Krt9/Opn3/Sprr2f/Alx4/Col1a2/Col5a1/Irf6/Scd1/Tgfb2/Zmpste24/Stk4/Tnf/Wnt7a/Col3a1/Csta1/Edar…
GO:0009416	response to light stimulus	300	-0.161966	-2.38032	1.07523e-05	0.00010017	5.90823e-05	Apbb1/Atp8a2/Bax/Cirbp/Fbxl17/Gnb5/Hmgcr/Men1/Rgs9/Slc1a3/Xpc/Zranb3/Ddb1/Ercc4/Hmgn1/Msh6/Pde6d/Poli/Rbm4/Tanc1/Cul4b/Dct/Fmr1/Hyal2/Mfap4/Nps/Rbm4/Tyr/B4galt2/Bcl2/Bhlhe40/N4bp1/Nts/Pold1/Rhbdd1/Sct/Zzef1/Cry1/Rdh11/Hus1/Per3/Sema5a/Syngap1/Ddhd2/Mapk8/Mettl3/Polk/Rgs9bp/Fbxl3/Rdh13/Nptn/Abcc8/Cryaa/Opn1mw/Pik3r1/Primpol/Stk11/Uaca/Wrn/Fbxl12/Ino80/Polh/Ddb2/Ppp1r1b/Crtc1/Gnb1/Pold3/Rcvrn/Rela/…
GO:0062012	regulation of small molecule metabolic process	339	-0.15501	-2.33874	1.08407e-05	0.000100844	5.94798e-05	Pla2g3/Ppara/Rdh10/Rdh19/Sirt6/Coq3/Ephx2/Epm2aip1/Gk/Midn/Bad/Cav1/Dbi/Abcg1/Lepr/Mlycd/Ndufc2/Psen1/Stk11/Tcf7l2/Nr3c1/Park7/Plcd1/Slc27a4/Brca1/COX2/Lcmt1/Nr1h2/Ptk2b/Scap/Stat3/Adipor1/Flcn/Igf1/Abcd1/Foxk1/Trp53/Hdac4/Map2k1/Ncor2/Sirt1/Acadvl/Comt/Eif6/Ranbp2/Akt2/Elovl5/Erlin2/Mapk9/C1qtnf3/Pibf1/Dgat1/Hif1a/Bckdk/Nfe2l1/Rest/Apc/Prkag2/Adora2b/Gper1/Jmjd8/Maea/Arl2/Bmp2/Dgat2/Nos3/Pdk1/Pp…
GO:0055017	cardiac muscle tissue growth	106	-0.272253	-2.84296	1.08635e-05	0.000100908	5.95174e-05	Ppara/Sirt6/Ccm2l/Trip10/Yap1/Smad1/Tbx2/Mapk1/Tgfbr2/Zfpm2/Nr3c1/Igf1/Vgll4/Tbx5/Arid2/Sirt1/Akap6/Camk2d/Cdk1/Nkx2-5/Gsk3b/Mapk14/Erbb4/Gata4/Notch1/Apc/Heg1/Pten/Cav3/Tomm70a/Fgfr1/Jarid2/Parp2/Tgfbr3/Bmp10/Meis1/Yy1/Ctdp1/Akap13/Hdac2/Mef2c/Pdlim5/Gja1/Myocd/Gsk3a/Ncam1/Mtor/Cited2/Tbx20/Hey2/Sorbs2/Gata6
GO:0032205	negative regulation of telomere maintenance	31	-0.459421	-2.83917	1.11008e-05	0.00010296	6.07279e-05	Dcp2/Pif1/Src/Pot1b/Ten1/Acd/Ercc4/Gnl3l/Xrcc1/Rtel1/Smg6/Terf2/Rad50/Tinf2/Mcrs1/Xrcc4/Ercc1/Nat10/Atm/Ctc1/Pml/Terf1/Hnrnpu/Pot1a/Exosc10/Pinx1/Tnks2/Tnks
GO:0043393	regulation of protein binding	204	-0.191513	-2.44064	1.13528e-05	0.000105143	6.20154e-05	Cdkn2a/Csf3/Cyld/Frmd7/Hip1r/Lrpap1/Tgfbr1/Bdnf/Dnajb2/Dtx3l/Spta1/Tex14/Ttc36/Adrb2/Aurkb/Bag2/Crmp1/Ephb6/Stk4/Wfikkn1/Lfng/Disc1/Hopx/Nfatc4/Nog/Styx/Tiam1/Trib3/Trim21/Aplp2/Ctnnbip1/Derl1/Ramp1/Snapin/Arrb1/Atp2a3/Itgb1bp1/Mitd1/Ripk2/Rpl11/Abl2/Cldn5/Gtf2f1/Src/Wnt3a/Wnt5a/Atr/Lrp1/Spag8/Psen2/Rasl2-9/Ctsz/Lrrc6/Ttbk2/Bax/Cycs/Dzip1/Eif2ak3/Gcg/Men1/Plcl2/Tert/Ttbk1/Ubash3b/Flot1/Map2/Tfip1…
GO:0033119	negative regulation of RNA splicing	27	-0.502093	-2.91615	1.14001e-05	0.000105426	6.21822e-05	Srsf6/Srsf4/Akt2/Tmbim6/Rps26/Tra2b/Srsf7/Hnrnpk/Dyrk1a/Ptbp2/U2af2/Hnrnpa2b1/Pcbp4/Rnps1/Acin1/Ptbp1/Srsf10/Hnrnpl/Sfswap
GO:0055021	regulation of cardiac muscle tissue growth	80	-0.297256	-2.7653	1.14429e-05	0.000105666	6.23242e-05	Trip10/Yap1/Tbx2/Mapk1/Tgfbr2/Zfpm2/Nr3c1/Igf1/Vgll4/Tbx5/Sirt1/Akap6/Cdk1/Nkx2-5/Mapk14/Erbb4/Gata4/Notch1/Apc/Pten/Cav3/Tomm70a/Fgfr1/Jarid2/Parp2/Tgfbr3/Bmp10/Meis1/Yy1/Ctdp1/Hdac2/Mef2c/Gja1/Gsk3a/Ncam1/Mtor/Cited2/Tbx20/Hey2/Gata6
GO:0060348	bone development	240	-0.179585	-2.43143	1.16814e-05	0.000107711	6.35302e-05	Pthlh/Runx2/Smpd3/Sulf1/Thbs1/Zmpste24/Actn3/Col27a1/Foxp1/Ihh/Nab2/Acp5/Ccdc154/Col3a1/Ghrl/Mapk11/Mmp14/Msx2/Ripply2/Smad9/Tfap2a/Tmem119/Tmem38b/Vps33b/Evc/Kit/Ranbp3l/Sp5/Cfh/Gnas/Grem1/Ostn/Ryr1/Fam20c/Fgf4/Lrrk1/Mmp16/Notum/Rab23/Tyrobp/Ltf/Ptpn6/Src/Bmpr1b/Comp/Ebp/Fgfr3/Fli1/Foxn3/Stc1/Thbs3/Pdgfa/Mir34a/Tal1/Amer1/Glg1/Insig1/Map2k6/Nab1/Rhoa/Trpv4/Xylt1/Zfp385a/Atg9a/Dlx5/Foxc1/Kat2a/Ne…
GO:0010977	negative regulation of neuron projection development	155	-0.219124	-2.58008	1.18934e-05	0.000109506	6.45889e-05	Inpp5f/Lrig2/Pmp22/Rap1gap2/Rhoa/Spg20/Trpv4/Xylt1/Dync1i2/Fat3/Map2/Zfp365/Itm2c/Lpar1/Ntn1/Thy1/Cib1/Efnb2/Inpp5j/Sema4d/Tsc1/Sema5a/Syngap1/Mdm2/Mt3/Sema4b/Ulk2/Bag5/Dpysl3/Il15ra/Lrrk2/Neu4/Ngfr/Sema6b/Adam17/Cyth2/Dguok/Mylip/Efnb3/Fgf13/Lrp4/Psen1/Rtn4r/Actr3/Rtn4/Bcl11a/Sema3b/Cdkl3/Ptprs/Rgma/Rufy3/Ulk1/Vim/Ifrd1/Neo1/Plxna3/Sema7a/Cd38/Sema6a/Gsk3b/Epha7/Kremen1/Ptk2/Pten/Sema4c/Ryk/Ptpr…
GO:2000142	regulation of DNA-templated transcription, initiation	59	-0.34538	-2.83747	1.19698e-05	0.000109901	6.48218e-05	Taf3/Trp53/Zfp451/Bclaf1/Ercc1/Nkx2-5/Taf10/Med16/Ercc6/Med24/Tbp/Gtf2a2/Setx/Creb1/Xpa/Dhx36/Taf2/Thra/Taf8/Cand1/Med14/Paxip1/Mitf/Med1/Med12/Srf/Med13/Hey2/Atf7ip
GO:0035264	multicellular organism growth	209	-0.188036	-2.41563	1.19724e-05	0.000109901	6.48218e-05	Smpd3/Sptbn4/Tshr/Zmpste24/Adrb2/Cela1/Ihh/Klf2/Col3a1/Ghrhr/Guca2b/H3f3b/Pou1f1/Rai1/Daxx/Mkks/Pls1/Slc1a2/Suv39h1/Gnas/H2-Q2/Tmed2/Ttc8/Unc79/Dlk1/Gdf15/Llgl2/Slc25a25/Tarbp2/Abl2/Alms1/Slc4a10/Sos1/Adrb1/Agt/Comp/Sgpl1/Slc12a2/Stk40/H3f3a/Npy1r/Stc2/Ankrd26/Apba1/Atp8a2/Atrn/Htra2/Pmp22/Fkbp8/Fto/G6pdx/Hhex/Kat2a/Kdm6a/Mfsd2a/Slitrk6/Stil/Gamt/Rarg/Stat5a/Wdtc1/Xrcc2/Bcl2/Dhcr7/Ghrh/Gpd2/Lgmn/…
GO:0043410	positive regulation of MAPK cascade	494	-0.136695	-2.24149	1.19886e-05	0.000109901	6.48218e-05	App/Cd40/Dab2/Epha4/Esr1/Esr2/Lamtor1/Nek10/Oprm1/Pdgfc/Ptpn22/Apoe/Cd44/Drd2/Igfbp6/Il6/Ksr2/Lilra5/Pten/Vangl2/Adra2b/Ccl19/Eda2r/Epo/Gfral/Gpr183/Grm4/Laptm5/Mapk8ip1/Ngf/Nox1/Pik3cg/Sh3rf3/Tenm1/Unc5cl/Ccl17/Ccl3/Cxcl12/Fgf10/Fzd10/Il11/Map4k1/Naip5/Sox2/Stk3/Fcgr2b/Fzd8/Havcr2/Trem2/Alox12b/Egfr/Gadd45a/Il6ra/Lamtor2/Mapk8ip2/Mturn/Nodal/Pycard/Tab1/Tnfsf11/Chrna7/Dixdc1/Dok6/Erp29/Gpbar1/Ht…
GO:0043536	positive regulation of blood vessel endothelial cell migration	54	-0.357985	-2.81359	1.20088e-05	0.000109927	6.48371e-05	Amot/Fgf18/Stat5a/Atp5b/Cib1/Vegfc/Gata2/Hmgb1/Rhoj/Tgfb1/Adam17/Igf1/Amotl1/Prkd2/Nfe2l2/Sirt1/Hspb1/Pik3c2a/Hif1a/P2rx4/Map3k3/Nus1/Nos3/Pdgfb/Hdac7/Fgfr1/Akt3/Ets1/Plk2/Hdac9/Akt1/Atp5a1/Prkca/Plcg1/Kdr/Vegfa/Abl1
GO:0035306	positive regulation of dephosphorylation	58	-0.333511	-2.70409	1.20306e-05	0.000109966	6.48604e-05	Ppp1r16b/Vrk3/Calm2/Cd300a/Igbp1/Adora1/Jak2/Sppl3/Ppp1r7/Npnt/Tgfb1/Ppia/Ppp1r15a/Slc39a10/Ppp2r5d/Cnep1r1/Ankle2/Calm3/Camta1/Itga2/Smad3/Bmp2/Nsmf/Rock1/Prkcd/Hsp90ab1/Cdca2/Gna12/Ptbp1/Mef2c/Pdgfrb/Ppp1r12a/Dlc1/Ppp2r5a/Ppargc1b/Cdh5/Sympk/Ambra1
GO:0072655	establishment of protein localization to mitochondrion	89	-0.281236	-2.71757	1.20865e-05	0.000110318	6.50679e-05	Mterf4/Fbxo7/Hspd1/Lrrk2/Timm13/Timm22/Aifm1/Hk2/Pam16/Timm23/Tomm5/Chchd4/Timm44/Bcs1l/Mff/Hk1/Romo1/Tspo/Tomm40l/Ap3b1/Timm9/Fbxw7/Pmpcb/Dnajc15/Fis1/Tomm70a/Agk/Hspa4/Tomm40/Rala/Parl/Ddit3/Oxa1l/Atpif1/Prkaa1/Pmpca/Samm50/Akt1/Grpel1/Dnlz/Gsk3a/Mipep/Timm17a/Mfn2/Ddit3/Immp1l
GO:0043039	tRNA aminoacylation	40	-0.405286	-2.78582	1.23748e-05	0.000112786	6.65232e-05	Vars2/Rars/Ears2/Qrsl1/Mars2/Yars/Dars2/Vars/Aars2/Yars2/Gatb/Lars2/Pars2/Cars2/Lars/Farsa/Dars/Sars2/Wars/Farsb/Hars2/Kars/Rars2/Hars/Qars/Wars2/Iars2/Cars/Tars2/Sars/Fars2/Nars/Dalrd3/Gatc/Gars/Iars/Eprs
GO:0060541	respiratory system development	249	-0.178153	-2.46674	1.2531e-05	0.000114045	6.72662e-05	Hps1/Jmjd6/Nkx2-1/Thrb/Wnt5a/Bmpr1a/Esrp2/Fgfr3/Gli2/Lipa/Loxl3/Ptk7/Spry1/Lef1/Pdgfa/Psen2/Stk40/Ywhaz/Ctsz/Gpsm2/Insc/Rcn3/Wdpcp/Ptges3/Sp1/Spef2/Acvr2b/Asah1/Dlx5/Edn2/Hhex/Sav1/Sox9/Sp3/Timeless/Ccdc39/Eya1/Fgf18/Hhip/Phf14/Rarg/Rpgrip1l/Ski/Tshz3/Dhcr7/Errfi1/Rara/Six1/Eda/Gli3/Phox2b/Sox11/Fgf8/Fgfr2/Rbbp9/Wt1/Fuz/Hmgb1/Hspb11/Rdh10/Wnt7b/Flt4/Pkdcc/Slc23a1/Smad2/Tgfb1/Yap1/Tbx2/Dlg5/Foxp4/…
GO:0008360	regulation of cell shape	151	-0.222654	-2.59965	1.2663e-05	0.00011508	6.78766e-05	Rac3/Spta1/Zmpste24/Csf1r/Dnmbp/Eps8/Prpf40a/Rhou/Ccl7/Coch/Fgr/Plxnb3/Rnd1/Syne3/Arhgap15/Kit/Plxnc1/Myh14/Palmd/Sprr1b/Anxa1/Anxa7/Arap1/F11r/Gm14137/Tbccd1/Fmnl1/Gas7/Shroom3/Fam171a1/Arhgef18/Fgd1/Itga7/Myl12a/Ccl24/Fgd4/Rhoa/Fmnl3/Rhoq/Slc9a3r1/Arhgap18/Baiap2/Lpar1/Rac1/Sh3kbp1/Fmnl2/Gas2/Aldoart1/Bambi/Dapk3/Sema4d/Brwd3/Cdc42ep3/Ezr/Icam1/Kif3a/Rhoj/Plxna4/Rhod/Rhoh/Arhgdia/Pxn/Wdr1/Parva…
GO:0014020	primary neural tube formation	114	-0.251449	-2.70038	1.28934e-05	0.000117005	6.90122e-05	Bmp5/Cthrc1/Nodal/Pax2/Trim71/Casp3/Lrp2/Twist1/Bbs4/Mks1/Sfrp5/Tgfb2/Cluap1/Folr1/Tgif1/Fzd3/Mthfd1l/Tfap2a/Ift57/Lhx2/Nog/Spint2/Pax3/Sdc4/Tmed2/Prickle1/Rab23/Abl2/Mthfr/Ovol2/Wnt5a/Apaf1/Ift122/Ptk7/Shroom3/Grhl3/Lias/Sall4/Scrib/Kat2a/Kdm6a/Stil/Mthfd1/Prkacb/Rarg/Ski/Traf6/Enah/Rara/Cecr2/Fzd6/Luzp1/Tsc1/Fuz/Sufu/Glmn/Rps7/Tgfb1/Spint1/Ift172/Cobl/Grhl2/Gatad2a/Lrp6/Tulp3/Rgma/Sec24b/Celsr1…
GO:0008544	epidermis development	336	-0.15955	-2.3928	1.31859e-05	0.000119488	7.04765e-05	Krt72/Krt79/Ldb2/Mir96/Myo3a/Pafah1b1/Pax6/Sgpp1/Spink5/Tgm3/Vangl2/Alox8/Kcnma1/Lgr5/Ovol1/Tmc1/Wnt10b/Acvr1b/Fa2h/Fgf10/Grhl1/St14/Apcdd1/Atp2b2/Krt10/Krt73/Pou3f2/Runx1/Sprr2h/Ugcg/Cd109/Egfr/Gli1/Hrnr/Krt1/Lncpint/Tmem132e/Tradd/Ush2a/Casp3/Dll1/Krt17/Krt36/Krt75/Krtap6-5/Lhfpl5/Nom1/Ntf3/Stfa2l1/Tprn/Barx2/Cdkn2a/Cyp27b1/Hoxc13/Krt2/Krt82/Opn3/Pdzd7/Pou4f3/Sprr2f/Alx4/Atp2c1/Cdh23/Gfi1/Irf6/…
GO:0035904	aorta development	70	-0.317431	-2.79919	1.3237e-05	0.000119779	7.0648e-05	Six1/Cntrl/Efnb2/Mir143/Smad6/Fgf8/Notch4/Fuz/Sufu/Ngfr/Tbx1/Dll4/Tbx2/Efemp2/Ephb4/Ltbp1/Jag1/Myh10/Sec24b/Chd7/Notch1/Acvrl1/Ap2b1/Dctn5/Hey1/Ednra/Kat6a/Hectd1/Ndst1/Smarca4/Adamts9/Pdgfrb/Cxcr4/Sox4/Dnm2/Aplnr/Eng/Srf/Plxnd1/Hey2/Adamts6
GO:1901017	negative regulation of potassium ion transmembrane transporter activity	23	-0.510632	-2.73508	1.36036e-05	0.000122568	7.22934e-05	Sumo1/Kcnrg/Pten/Cav3/Crbn/Kcne1/Oxsr1/Nedd4l/Kcne4/Ank3/Agrn/Stk39/Kcnq1/Casq2/Actn2
GO:1990542	mitochondrial transmembrane transport	77	-0.295369	-2.70686	1.35699e-05	0.000122568	7.22934e-05	Slc25a15/Timm50/Micu3/Mrpl18/Micu1/Sfxn5/Slc25a38/Slc39a8/Bhlha15/Ccdc51/Mcu/Timm17b/Slc25a1/Slc25a2/Tomm7/Mcur1/Psen2/Slc25a37/Slc25a4/Slc8a3/Slc1a3/Letm1/Slc25a18/Slc25a33/Timm21/Tomm20/Slc25a29/Sfxn1/Vdac1/Mpc2/Hspd1/Aifm1/Mpc1/Pam16/Timm23/Abcb7/Chchd4/Pnpt1/Timm44/Romo1/Slc25a36/Tomm40l/Slc25a28/Slc8b1/Abcb8/Micu2/Dnajc15/Ucp2/Sfxn2/Sfxn3/Tomm40/Slc25a23/Slc25a13/Sfxn4/Afg3l2/Opa1/Slc25a32/A…
GO:0007034	vacuolar transport	140	-0.231784	-2.65985	1.35957e-05	0.000122568	7.22934e-05	Vps36/Vps39/Cacng7/Chmp1a/Hook1/Sorl1/Vps16/Epg5/Gcc2/Aktip/Chmp3/Chmp5/Hgs/Ubxn6/Zfyve16/Kif13a/Mon1a/Leprot/Arf1/Atp13a2/Grn/Mvb12a/Pik3r4/Ap3s2/Ap4m1/Tsg101/Vps54/Rab12/Hook3/Rhob/Scyl2/Vps11/Hgsnat/Vps13a/Vps4a/Ap3b1/Tmem106b/Vps41/Vps28/Ankfy1/Rab7/Vps33a/Ccdc91/Rilp/Vps53/Chmp7/Igf2r/Chmp1b/Sort1/Vps37b/Lamp2/Vti1b/Tmem50a/Lyst/Plekhm1/Tpcn2/Gga3/Stam/Smurf1/Trak2/Clec16a/Vps35/Gak/Vcp/Gnpt…
GO:0035592	establishment of protein localization to extracellular region	372	-0.148062	-2.26045	1.39085e-05	0.000125137	7.38085e-05	Piwil4/Ppid/Ptprn/Tgfb2/Aacs/Akap5/Epha5/G6pc2/Glrx/Gpr119/Hnf1b/Il12a/Nr1h4/Ptpmt1/Serp1/Tnf/Acsl4/Alox5/F2rl1/Ghrl/Gja5/Ica1/Nos2/Olfm2/Pde4c/Pde8b/Pdx1/Ptpn23/Ptprn2/Srcin1/Svbp/Adcyap1/Agtr1a/Arf6/Hcar2/Mc4r/Rapgef4/Rhbdf2/Abat/Golph3/Mcu/Rab3a/Rab8b/Tango6/Wls/Ano1/Anxa1/Arrb1/Cbln4/Fam3b/Il1a/Kcnj11/Llgl2/Nkx6-1/Pclo/Ppp3cb/Rph3al/Stxbp5l/Zfp384/Anxa5/C2cd2l/Casr/Hps1/Pim3/Pparg/Rab13/Tlr4/…
GO:0006469	negative regulation of protein kinase activity	190	-0.203144	-2.54955	1.41073e-05	0.000126638	7.46936e-05	Lats1/Paqr3/Pparg/Ptpn6/Rgs14/Agt/Prkrip1/Socs4/Spry1/Taf7/Trp73/Gadd45b/Pkib/Ppm1e/Prkar1a/Psen2/Slc8a3/Lyn/Spred1/Trim27/Dusp16/Fam72a/Hmgcr/Men1/Ppm1f/Ubash3b/Dusp10/Hhex/Mapk7/Nf2/Prkar2a/Ptpn1/Shb/Cd300a/Hyal2/Pik3cb/Sh2b3/Sorl1/Cep85/Dnaja3/Dnajc3/Dusp19/Errfi1/Gadd45g/Thy1/Cdk5rap1/Dusp22/Uchl1/Plk1/Ptprj/Rb1/Fbxo7/Stk38/Camk2n2/Cav1/Ggnbp2/Ppia/Wars/Lats2/Psen1/Sh3bp5l/Gstp2/Park7/Rb1/Ada…
GO:0051271	negative regulation of cellular component movement	289	-0.166207	-2.43778	1.41155e-05	0.000126638	7.46936e-05	Drd4/Dusp10/Emilin1/Il27ra/Krt16/Mia3/Ptger4/Slc9a3r1/Abhd2/Bcr/Cd300a/Foxo3/Frmd5/Gpr18/Hyal2/Rac1/Slamf8/Wnt11/Adora1/Bcl2/Ccl28/Coro1b/Erdr1/Il4/Miip/Podn/Stard13/Thy1/Ccl25/Dusp22/Robo4/Sp100/Tbxa2r/Cygb/Fuz/Hmgb1/Ptprj/Rnf41/Ager/Dpysl3/Gtpbp4/Krit1/Ngfr/Tgfb1/Wasl/Arhgdia/Dll4/Abcc8/Abhd6/Adam15/Dlg5/Lrch1/Scai/Gstp2/Rnf20/Stat3/Adipor1/Flcn/Jag1/Abr/Mecp2/Rhob/S1pr2/Tbx5/Arid2/Nfe2l2/Atp1b…
GO:0110020	regulation of actomyosin structure organization	105	-0.259373	-2.68507	1.42628e-05	0.000127778	7.53659e-05	Epha1/Kiss1r/Tesk1/Bag4/Bbs4/Frmd7/Tgfbr1/Nox4/Pfn2/Rhpn2/Serpinf2/Pak1/Fhod1/Edn1/Kank3/Mkks/Arhgef5/Rhpn1/Sdc4/Ttc8/Arap1/F11r/Itgb1bp1/Wnt4/Alms1/S1pr1/Arhgef15/Asap3/Pdlim4/Ppm1e/Arhgap6/Arhgef18/Limch1/Met/Ppm1f/Rhoa/Synpo2l/Cgnl1/Nf2/Prkcq/Ptger4/Arhgef10l/Ccdc88a/Lpar1/Rac1/Wnt11/Tsc1/Coro2b/Kank4/Rapgef3/Sh3pxd2b/Limk1/Arhgef10/Pik3r1/Pxn/Smad4/Clasp2/Pik3r2/Smad3/Sorbs3/Arhgap28/Kank2/St…
GO:0080182	histone H3-K4 trimethylation	21	-0.553864	-2.8369	1.43973e-05	0.000128799	7.59686e-05	Nfya/Setd1a/Rtf1/Tet3/Kmt2b/Zfp335/Tet2/Ncoa6/Wdr82/Nfyc/Kmt2d/Kmt2e/Kmt2a/Ogt
GO:0051153	regulation of striated muscle cell differentiation	98	-0.275183	-2.82121	1.44389e-05	0.00012895	7.60575e-05	Bdnf/Fdps/Fzd7/Nrg1/Actn3/Foxp1/Hamp2/Myod1/Pak1/Mmp14/Pi16/Tmem119/Daxx/Edn1/Hopx/Bhlha15/Fbxo22/Grem1/Maml1/Shh/Trim32/Mamstr/Frs2/Plpp7/Wnt3a/Adrb1/Neu2/Mesp1/Slc25a4/Ybx1/Nln/G6pdx/Kat2a/Bhlhe41/Hdac4/Bcl2/Cyp26b1/Naca/Efnb2/G6pd2/Ppara/Xbp1/Myf5/Tbx1/Tgfb1/Trip10/Nr3c1/Igf1/Myf6/Smad4/Hdac4/Sirt1/Akap6/Nkx2-5/Gsk3b/Mapk14/Notch1/Cav3/Tomm70a/Bmp2/Lmod3/Hdac3/Piezo1/Rbm38/Parp2/Bmp10/Dmpk/Yy1…
GO:1900182	positive regulation of protein localization to nucleus	91	-0.279756	-2.73217	1.4455e-05	0.00012895	7.60575e-05	Zpr1/Mepce/Xbp1/Ngfr/Smo/Tgfb1/Yap1/Glis2/Cd2ap/Mapk1/Parp9/Pik3r1/Psen1/Stk11/Uaca/Park7/Brca1/Mavs/Nmd3/Wwtr1/Mcrs1/Hnrnpm/Kat7/Larp7/Tek/Cdk1/Pik3r2/Jup/Mapk14/Rbm22/Tardbp/Tfrc/Trim28/Gper1/Hdac3/Fyn/Prkcd/Hsp90ab1/Cav2/Fermt2/Akt1/Pinx1/Ect2/Tpr/Ubr5/Flna/Ogt
GO:0044773	mitotic DNA damage checkpoint signaling	69	-0.315518	-2.78769	1.49689e-05	0.000133346	7.86501e-05	Nbn/Donson/Ier3/Rad9b/Prap1/D7Ertd443e/Brsk1/Cdk5rap3/Chek2/Mre11a/Pidd1/Syf2/Msh2/Stk33/Foxn3/Ticrr/Eme2/Fbxo31/Rad17/Xpc/Clspn/Fancd2/Taok3/Casp2/Trim39/Hus1/Plk1/Rpa2/Mdm2/Prkdc/Cradd/Fzr1/Ppp2r5c/Rint1/Atf2/Brca1/Gigyf2/Topbp1/Chek1/Hmga2/Sde2/Trp53/Taok1/Cdk1/Atm/Dtl/Muc1/Pml/Mbd4/Rad9a/Uimc1/Rbm38/Taok2/Ccng1/Dgkz/Rfwd3/Mus81/Wac/Babam1/Blm
GO:0099111	microtubule-based transport	184	-0.201197	-2.4889	1.50921e-05	0.000134253	7.91854e-05	Ift57/Lca5l/Spag16/Spag17/Stk36/Kif3c/Rab27b/Snapin/Ttc21b/Ttc30b/Bicd1/Cfap45/Dnah5/Dync1i1/Klc2/Spg7/Wdr19/Ccdc40/Cfap54/Dync2h1/Nde1/Rpgr/Ap3m2/Camsap3/Cfap53/Dnah9/Ift122/Prkcz/Trim58/Ttc21a/Ttll1/Ulk4/Kifc1/Lrrc6/Ssx2ip/Bloc1s3/Cln3/Flot2/Hap1/Ift52/Spef2/Bloc1s5/Dync1i2/Mak/Map2/Slc9a3r1/Ccdc39/Dynll1/Fmr1/Spag6/Ift81/Nefh/Kif1b/Ttc26/Uchl1/Bloc1s2/Kif3b/Stau1/Sun2/Ak7/Arl8a/Hdac6/Hspb11/In…
GO:0033047	regulation of mitotic sister chromatid segregation	46	-0.381555	-2.81954	1.52201e-05	0.000135202	7.97448e-05	Gen1/Tex14/Aurkb/Prap1/Bub1/Mad2l1bp/Anapc15/Khdc3/Spdl1/Zwint/Pttg1/Bub1b/Ccnb1/Klhl22/Cdt1/Psmg2/Kntc1/Ttk/Pcid2/Plk1/Birc5/Mad1l1/Mad2l1/Lcmt1/Xrcc3/Cdk5rap2/Cep192/Ndc80/Anapc15-ps/Atm/Cenpe/Trip13/Ik/Apc/Rad21/Zwilch/Hnrnpu/Dync1li1/Zfp207/Zw10/Bub3/Tpr/Numa1
GO:0008630	intrinsic apoptotic signaling pathway in response to DNA damage	106	-0.269187	-2.81095	1.52454e-05	0.000135236	7.97647e-05	Ier3/Mael/Tnf/Bcl2l12/Ikbke/Ddias/Nfatc4/Bid/Casp9/Chek2/Ddit4/Trim32/Aen/Epha2/Msh2/Snai2/Tpt1/Bcl2l2/Ell3/Fnip2/Nacc2/Tmem161a/Trp73/Ifi204/Snai1/Tnfrsf1a/Ackr3/Bax/Cdip1/Htra2/Pnp/Zfp385a/Bbc3/Bcl2a1c/Mcl1/Msh6/Steap3/Tmem109/Trp63/Bcl2/Casp2/Hipk2/Myc/Prkdc/Bad/Bok/Pik3r1/Ppp2r5c/Uaca/E2f1/Pias4/Brca1/Hic1/Hipk1/Tnfrsf1b/Triap1/Trp53/Shisa5/Sirt1/Atad5/Atm/Ercc6/Muc1/Phlda3/Pml/Cdkn2d/Mif/Mbd…
GO:0033046	negative regulation of sister chromatid segregation	43	-0.399534	-2.82856	1.53296e-05	0.000135272	7.97861e-05	Gen1/Tex14/Aurkb/Prap1/Bub1/Mad2l1bp/Anapc15/Khdc3/Spdl1/Zwint/Pttg1/Bub1b/Ccnb1/Klhl22/Cdt1/Psmg2/Kntc1/Ttk/Pcid2/Plk1/Birc5/Mad1l1/Mad2l1/Lcmt1/Xrcc3/Cdk5rap2/Cep192/Ndc80/Anapc15-ps/Atm/Cenpe/Trip13/Ik/Apc/Rad21/Zwilch/Dync1li1/Zfp207/Zw10/Bub3/Tpr
GO:0033048	negative regulation of mitotic sister chromatid segregation	43	-0.399534	-2.82856	1.53296e-05	0.000135272	7.97861e-05	Gen1/Tex14/Aurkb/Prap1/Bub1/Mad2l1bp/Anapc15/Khdc3/Spdl1/Zwint/Pttg1/Bub1b/Ccnb1/Klhl22/Cdt1/Psmg2/Kntc1/Ttk/Pcid2/Plk1/Birc5/Mad1l1/Mad2l1/Lcmt1/Xrcc3/Cdk5rap2/Cep192/Ndc80/Anapc15-ps/Atm/Cenpe/Trip13/Ik/Apc/Rad21/Zwilch/Dync1li1/Zfp207/Zw10/Bub3/Tpr
GO:2000816	negative regulation of mitotic sister chromatid separation	43	-0.399534	-2.82856	1.53296e-05	0.000135272	7.97861e-05	Gen1/Tex14/Aurkb/Prap1/Bub1/Mad2l1bp/Anapc15/Khdc3/Spdl1/Zwint/Pttg1/Bub1b/Ccnb1/Klhl22/Cdt1/Psmg2/Kntc1/Ttk/Pcid2/Plk1/Birc5/Mad1l1/Mad2l1/Lcmt1/Xrcc3/Cdk5rap2/Cep192/Ndc80/Anapc15-ps/Atm/Cenpe/Trip13/Ik/Apc/Rad21/Zwilch/Dync1li1/Zfp207/Zw10/Bub3/Tpr
GO:1903146	regulation of autophagy of mitochondrion	22	-0.522537	-2.76103	1.53352e-05	0.000135272	7.97861e-05	Vdac1/Rnf41/Fbxo7/Tspo/Trp53/Fbxw7/Hif1a/Htt/Parl/Cttn/Dnm1l/Clec16a/Slc25a5/Vps13c/Gsk3a/Vps13d/Ambra1
GO:0034103	regulation of tissue remodeling	85	-0.282656	-2.68535	1.57931e-05	0.000139116	8.20535e-05	Fshb/Inpp5d/Tnfrsf11a/Adam8/Fshr/Gpnmb/Mdk/Csf1r/Oscar/Tmem119/Cyp19a1/Mc4r/Def8/Grem1/Hand2/Iapp/Dlk1/Gpr137b/Ahsg/Csk/Itgb3/Pparg/S1pr1/Spp1/Src/Tnfrsf11b/Agt/Erg/Fgfr3/Lrp1/Itgav/Thbs4/Ubash3b/Ptger4/Siglec15/Bcr/Syk/P2rx7/Syt7/Calca/Dcstamp/Il18/Ager/Flt4/Gpr137/Klf6/Lepr/Inpp4b/Tmbim1/Fcgr4/Lrp6/Abr/Trp53/Car2/Cd38/Idua/Ddr2/Suco/Tmem64/Gata4/Ltbp3/Tfrc/Rock1/Ceacam1/Pdk4/Sfrp1/Plekhm1/Rock2…
GO:0030038	contractile actin filament bundle assembly	110	-0.255937	-2.71299	1.60604e-05	0.000141077	8.321e-05	Epha1/Kiss1r/Tesk1/Bag4/Bbs4/Frmd7/Tgfbr1/Nox4/Pfn2/Rhpn2/Serpinf2/Pak1/Pdlim1/Tnfaip1/Fhod1/Kank3/Mkks/Arhgef5/Rhpn1/Sdc4/Ttc8/Arap1/Arrb1/Cul3/F11r/Itgb1bp1/Wnt4/Alms1/S1pr1/Src/Arhgef15/Asap3/Pdlim4/Fam171a1/Ppm1e/Arhgap6/Arhgef18/Fhdc1/Limch1/Met/Ppm1f/Rhoa/Synpo2l/Cgnl1/Nf2/Prkcq/Ptger4/Arhgef10l/Ccdc88a/Lpar1/Rac1/Wnt11/Tsc1/Coro2b/Kank4/Kctd13/Rapgef3/Sh3pxd2b/Zyx/Limk1/Arhgef10/Pik3r1/Pxn…
GO:0043149	stress fiber assembly	110	-0.255937	-2.71299	1.60604e-05	0.000141077	8.321e-05	Epha1/Kiss1r/Tesk1/Bag4/Bbs4/Frmd7/Tgfbr1/Nox4/Pfn2/Rhpn2/Serpinf2/Pak1/Pdlim1/Tnfaip1/Fhod1/Kank3/Mkks/Arhgef5/Rhpn1/Sdc4/Ttc8/Arap1/Arrb1/Cul3/F11r/Itgb1bp1/Wnt4/Alms1/S1pr1/Src/Arhgef15/Asap3/Pdlim4/Fam171a1/Ppm1e/Arhgap6/Arhgef18/Fhdc1/Limch1/Met/Ppm1f/Rhoa/Synpo2l/Cgnl1/Nf2/Prkcq/Ptger4/Arhgef10l/Ccdc88a/Lpar1/Rac1/Wnt11/Tsc1/Coro2b/Kank4/Kctd13/Rapgef3/Sh3pxd2b/Zyx/Limk1/Arhgef10/Pik3r1/Pxn…
GO:0060306	regulation of membrane repolarization	34	-0.436482	-2.81373	1.61729e-05	0.000141684	8.35681e-05	Scn1b/Cacna1d/Cav1/Wdr1/Kcne3/Nos1ap/Akap6/Ank2/Cacna2d1/Cav3/Kcne1/Akap9/Ywhae/Snta1/Nedd4l/Kcne4/Scn5a/Gja1/Rnf207/Flna/Kcnq1/Casq2
GO:0033120	positive regulation of RNA splicing	44	-0.38896	-2.7931	1.61969e-05	0.000141684	8.35681e-05	Zpr1/Eif4a3/Srsf1/Ern1/Pik3r1/Ncl/Prdx6b/Khdrbs3/Dazap1/Ncbp1/Rbm22/Tra2b/Hnrnpk/Dyrk1a/Setx/U2af2/Prpf19/Rbmx/Nup98/Habp4/Srsf5/Thrap3/Slc38a2/Rbm20/Snrnp70/Tra2a
GO:0006474	N-terminal protein amino acid acetylation	16	-0.600525	-2.70165	1.61756e-05	0.000141684	8.35681e-05	Naa30/Naa40/Naa25/Naa50/Naa20/Naa15/Naa16/Ep300/Naa35/Kat2b/Sox4/Crebbp
GO:1900151	regulation of nuclear-transcribed mRNA catabolic process, deadenylation-dependent decay	22	-0.519671	-2.74588	1.65499e-05	0.000144571	8.52707e-05	Ybx1/Paip1/Syncrip/Nanos1/Zfp36l2/Zfp36/Hnrnpd/Nanos2/Zfp36l1/Csde1/Cpeb3/Hnrnpu/Tnrc6c/Nanos3/Ago2/Dhx36/Tob1/Rc3h1/Dhx9/Cnot1
GO:0017015	regulation of transforming growth factor beta receptor signaling pathway	117	-0.253623	-2.76474	1.66996e-05	0.000145677	8.59235e-05	Lats1/Nkx2-1/Pparg/Sdcbp/Zbtb7a/Lrp1/Spry1/Cidea/Pmepa1/Spred1/Glg1/Men1/Snx25/Cdkn2b/Emilin1/Fbn2/Gipc1/Onecut1/Ski/Nrros/Peg10/Bambi/Furin/Lemd3/Smad6/1700037H04Rik/Hipk2/Npnt/Ppara/Tgfb1i1/Xbp1/Smad2/Tgfb1/Zfp703/Adam17/Cav1/Zfyve9/Itga3/Lats2/Stk11/Itga8/Ltbp1/Tgfbr3l/Flcn/Snx1/Smad4/Trp53/Zfp451/Eid2/Sirt1/Smurf2/Smad3/Trim33/Chst11/Hspa5/Ldlrad4/Spry2/Wfikkn2/Axin1/Cav3/Bmp2/Ep300/Ppm1a/Hsp…
GO:0051985	negative regulation of chromosome segregation	46	-0.378661	-2.79816	1.72178e-05	0.00014999	8.84672e-05	Gen1/Tex14/Aurkb/Prap1/Bub1/Mad2l1bp/Anapc15/Khdc3/Spdl1/Zwint/Pttg1/Bub1b/Ccnb1/Chtf18/Klhl22/Cdt1/Psmg2/Chfr/Kntc1/Ttk/Pcid2/Plk1/Birc5/Mad1l1/Mad2l1/Lcmt1/Xrcc3/Cdk5rap2/Cep192/Ndc80/Anapc15-ps/Atm/Cenpe/Trip13/Ik/Apc/Rad21/Zwilch/Dync1li1/Zfp207/Zw10/Bub3/Tpr
GO:0072595	maintenance of protein localization in organelle	39	-0.412229	-2.80443	1.74681e-05	0.000151218	8.91913e-05	Sp100/Grik5/Sun2/Sun1/Hk2/Os9/Morc3/Park7/Rangap1/Hk1/Taf3/Tspo/Ciz1/Hspa5/Kdelr3/Pml/Ankrd13c/Arl2/Hdac3/Hnrnpu/Syne1/Chchd10/Taf8/Akt1/Tapt1/Gja1/Cdk5
GO:0010882	regulation of cardiac muscle contraction by calcium ion signaling	13	-0.672803	-2.7813	1.74221e-05	0.000151218	8.91913e-05	Hdac4/Tnni3/Ank2/Atp1b1/Tmem38a/Slc8a1/Atp2a2/Casq2/Dmd/Ryr2
GO:0046831	regulation of RNA export from nucleus	13	-0.672561	-2.7803	1.74221e-05	0.000151218	8.91913e-05	Nsun2/Akap8l/Nup153/Supt6/Thoc2/Setd2/Iws1/Khdrbs1/Tpr/Dhx9
GO:0051298	centrosome duplication	69	-0.313426	-2.7692	1.74786e-05	0.000151218	8.91913e-05	Cep131/Cep72/Cep44/D7Ertd443e/Poc1b/Brsk1/Mdm1/Cetn4/Chmp4b/Alms1/Nde1/Sac3d1/Tmem67/Kifc1/Cep63/Cntrob/Nubp1/Cetn1/Chmp4c/Kat2a/Stil/Chmp1a/Wdr62/Spice1/Cep135/Chmp5/Cep76/Poc1a/Cep120/Arhgef10/Cep295/Sass6/Brca1/Xrcc3/Cdk5rap2/Cep192/Ndc80/Ccdc84/Sirt1/4933427D14Rik/Nat10/Ccp110/Cenpj/Xpo1/Pdcd6ip/C2cd3/Azin1/Chmp1b/Usp33/Rock2/Brca2/Trim37/Kat2b/Plk2/Fbxw5/Chmp2a/Cdk2
GO:0030336	negative regulation of cell migration	268	-0.168617	-2.40043	1.74621e-05	0.000151218	8.91913e-05	Drd4/Dusp10/Emilin1/Il27ra/Krt16/Mia3/Ptger4/Slc9a3r1/Abhd2/Bcr/Cd300a/Foxo3/Gpr18/Hyal2/Rac1/Slamf8/Wnt11/Adora1/Bcl2/Ccl28/Coro1b/Erdr1/Il4/Miip/Podn/Stard13/Thy1/Ccl25/Dusp22/Robo4/Sp100/Tbxa2r/Cygb/Fuz/Hmgb1/Ptprj/Rnf41/Ager/Dpysl3/Gtpbp4/Krit1/Ngfr/Tgfb1/Wasl/Arhgdia/Dll4/Abcc8/Abhd6/Adam15/Dlg5/Lrch1/Scai/Gstp2/Rnf20/Stat3/Adipor1/Flcn/Jag1/Abr/Mecp2/Rhob/S1pr2/Tbx5/Arid2/Nfe2l2/Atp1b2/Clas…
GO:0044380	protein localization to cytoskeleton	59	-0.339616	-2.79012	1.75615e-05	0.000151726	8.94912e-05	Mapre1/Cep250/Champ1/Fam83h/Bbs4/Abhd17b/Cript/Gas2l1/Cep131/Cep72/Map1a/Disc1/Fam83d/Mid1/Cep83/Ppp1r9b/Bicd1/Pard6a/Spag5/Abhd17a/Ttbk2/Cep63/Abhd17c/Nudcd3/Snx10/Stil/Klhl21/Ttk/Aurka/Htr2a/Mapre3/Wrap73/Mapre2/Mid2/Nin/Nsfl1c/Dctn2/Golgb1/Cep192/Hook3/4933427D14Rik/Ccdc14/Dvl1/Gsk3b/Kif20b/Pibf1/Diaph1/Htt/Apc/Mark4/C2cd3/Hnrnpu/Mcph1/Csnk1d/Pcm1/Cep350/Mid1/Numa1
GO:0009199	ribonucleoside triphosphate metabolic process	77	-0.291466	-2.67109	1.82429e-05	0.000157398	9.28368e-05	Itpa/Rasl2-9/Atp5j/Pnp/Rhoa/Sphk2/Atp5d/Rhoq/Atp5j2/Ak3/Atp5b/Il4/Impdh1/Nme6/Aldoart1/Atp5e/Gnai3/Atp5g1/Atp5h/Myc/Nme3/Ppara/Ampd3/Lrrk2/Tgfb1/Dguok/Impdh2/Ampd2/Ndufc2/COX2/Gimap9/Stat3/Ctps2/Flcn/Map2k1/Nme2/Nme4/Ctps/Ak4/Slc25a13/Aldoart2/Gtpbp1/Opa1/Vcp/Aldoa/Atp5a1/Atp5o/Mfn1/Ppargc1a/Atp5g2/Eno1b/Pkm
GO:0009306	protein secretion	371	-0.150085	-2.30026	1.83104e-05	0.000157764	9.30528e-05	Piwil4/Ppid/Ptprn/Tgfb2/Aacs/Akap5/Epha5/G6pc2/Glrx/Gpr119/Hnf1b/Il12a/Nr1h4/Ptpmt1/Serp1/Tnf/Acsl4/Alox5/F2rl1/Ghrl/Gja5/Ica1/Nos2/Olfm2/Pde4c/Pde8b/Pdx1/Ptpn23/Ptprn2/Srcin1/Svbp/Adcyap1/Agtr1a/Arf6/Hcar2/Mc4r/Rapgef4/Rhbdf2/Abat/Golph3/Mcu/Rab3a/Rab8b/Tango6/Wls/Ano1/Anxa1/Arrb1/Cbln4/Fam3b/Il1a/Kcnj11/Llgl2/Nkx6-1/Pclo/Ppp3cb/Rph3al/Stxbp5l/Zfp384/Anxa5/C2cd2l/Casr/Hps1/Pim3/Pparg/Rab13/Tlr4/…
GO:0034446	substrate adhesion-dependent cell spreading	106	-0.267648	-2.79488	1.85317e-05	0.000159454	9.40492e-05	Rab1a/Ephb3/Itga8/Net1/Pxn/Parva/Megf9/Rcc2/Tek/Parvb/Crk/Ptk2/Ap1ar/Coro1c/Mertk/Crkl/Lims2/Efna5/Kank1/Spry4/Lamc1/Axl/Calr/Ntn4/Bcar1/Sfrp1/Antxr1/Efna1/Srgap2/Ilk/Lama5/Atrnl1/Fermt2/Dnm2/Dock1/Peak1/Braf/Rreb1/Fndc3b/Lamb2/Lamb1/Flna/Bves/Actn4/Myadm/Abl1
GO:0046626	regulation of insulin receptor signaling pathway	76	-0.296426	-2.7209	1.85793e-05	0.000159557	9.41098e-05	Slc27a4/Adipor1/Ccnd3/Rela/Ncoa5/Sirt1/Mzb1/Ptprf/Pip4k2b/Gkap1/Prkcd/Ptpn2/Kank1/Nucks1/Ptpn11/Snx5/Irs1/Prkaa1/Opa1/Rbm4/Grb14/Tns2/Gnai2/Tsc2/Cdk4/Prkca/Nucb2/Inpp5k/Gsk3a/Osbpl8/Mfn2/Sorbs1/Inppl1/Grb10/Ogt
GO:0061615	glycolytic process through fructose-6-phosphate	16	-0.597545	-2.68825	1.85943e-05	0.000159557	9.41098e-05	Hk1/Foxk1/Galk1/Pfkl/Foxk2/Galt/Pfkp/Aldoa/Mpi/Pfkm/Gpi1/Eno1b
GO:0006513	protein monoubiquitination	74	-0.303419	-2.7263	1.88188e-05	0.000161264	9.51166e-05	Neurl1a/Ring1/Rnf220/Ube2e1/Fancl/Fancm/Trim21/Zc4h2/Fancg/Fbxl2/Ube2cbp/Uhrf1/Cul3/Ube2r2/Ctr9/Klhl22/Pex12/Klhl12/Pdcd6/Cdc73/Fance/Zfp598/Ddb1/Bmi1/Cul4b/Fanca/Pcgf6/Faap100/Rnf2/Rnf40/Cul1/Pcgf1/Pcgf2/Rybp/Scml2/Fancc/Paf1/Rnf20/Trim25/Ddb2/Tsg101/Atxn7l3/Pcgf3/Dtl/Rnf168/Trim63/Birc2/Trim56/Ube2b/Ube2t/Faap20/Ube4b/Cbl/Trim37/Rnf126/Wdr48/Nedd4/Wac/Huwe1/Mgrn1/Birc2
GO:0070988	demethylation	59	-0.337956	-2.77648	1.94922e-05	0.000166582	9.82533e-05	Uty/Phf2/Tox/Apobec3/Alkbh5/Fbxl19/Kdm8/Alkbh1/Kdm5c/Kdm5d/Kdm4a/Trim28/Kdm5b/Otud4/Tet3/Ube2b/Ppme1/Por/Usp9x/Alkbh3/Kdm2a/Kdm7a/Tet2/Kdm3b/Kdm6b/Kdm3a/Kdm5a/Usp7/Jmjd1c/Tet1/Kdm1a
GO:0033962	P-body assembly	19	-0.566201	-2.72797	1.94837e-05	0.000166582	9.82533e-05	Cnot2/Lsm4/Eif4enif1/Cnot6/Noct/Ddx6/Edc3/Pan3/Cnot6l/Lsm14a/Rc3h1/Patl1/Atxn2/Dync1h1/Cnot1/Limd1
GO:1903321	negative regulation of protein modification by small protein conjugation or removal	87	-0.279187	-2.67272	1.95756e-05	0.000167068	9.854e-05	Sh3rf2/Tnfaip3/Cdkn2a/Isg15/Dnajb2/Dtx3l/Rasd2/Ttc36/Bag2/Ubxn1/Caml/Rpl37rt/Smad7/Svbp/Trim21/Prmt3/Arrb1/Hdac8/Rpl11/Adgrb1/Bub1b/Hmg20b/Prkcg/Mad2l2/Spopl/Klhl40/Per2/Psen2/Rpl5/Nxn/Peli3/Gclc/Prr7/Gnl3l/N4bp1/Cry1/Otub2/Atg5/Bag5/Gtpbp4/Limk1/Mad2l1/Otub1/Rps7/Cav1/Ppia/Psen1/Park7/Rela/Tspo/Gbp4/Spry2/Vps28/Pias3/Fyn/Ufl1/U2af2/Hmg20a/Sqstm1/Trip12/Usp4/Gps2/Sox4/Akt1/Prkce/Pinx1/Bub3/Dysf/C…
GO:0034976	response to endoplasmic reticulum stress	238	-0.179268	-2.43931	1.96312e-05	0.000167317	9.86868e-05	Tmco1/App/Calr3/Clu/Creb3/Ddx3x/Nupr1/Pdia2/Pla2g6/Rnf103/Serp2/Srpx/Nck1/Fbxo2/Ikbkg/Man1a/Rasgrf2/Calr4/Creb3l4/Erp44/Anks4b/Cftr/Eif2a/Fbxo6/Fcgr2b/Rasgrf1/Crebrf/Erlec1/Nrbf2/Rnft2/Ubxn4/Casp3/Derl3/Ermp1/Erp29/Abca7/Jun/Nccrp1/Nck2/Ankzf1/Atg10/Bcl2l1/Ccdc47/Dnajb2/Sgtb/Thbs1/Umod/Atf3/Serp1/Tmtc3/Uba5/Ubxn1/Alox5/Hsp90b1/Pdx1/Rnf139/Sec61b/Tmtc4/Erlin1/Fbxo17/Fbxo27/Foxred2/Get4/Rnft1/Tbl2/…
GO:0008631	intrinsic apoptotic signaling pathway in response to oxidative stress	43	-0.395802	-2.80215	1.97947e-05	0.000168482	9.93742e-05	Zfp622/Mapk7/Mcl1/Vnn1/Bcl2/Diablo/Jak2/Arl6ip5/Ralbp1/Bag5/Ubqln1/Ppia/Aldh2/Uaca/Park7/Nfe2l2/Sirt1/Pdcd10/Hspb1/Fbxw7/Hif1a/Pml/Gpx1/Sod2/Pdk1/Nono/Sod1/Map3k5/Sfpq/Stk25/Rnf7/Trap1
GO:0006405	RNA export from nucleus	67	-0.313073	-2.73252	1.9843e-05	0.000168665	9.94822e-05	Nol6/Nup85/Pcid2/Pom121/Tsc1/Eny2/Gle1/Mcm3ap/Nup155/Xpot/Alkbh5/Nrde2/Poldip3/Ncbp3/Pabpn1/Rae1/Sarnp/Ncbp1/Xpo5/Nup160/Nup188/Ythdc1/Nsun2/Nup133/Nup88/Akap8l/Hnrnpa2b1/Nup153/Supt6/Thoc2/Nup93/Setd2/Iws1/Ddx19b/Khdrbs1/Ddx19a/Tpr/Dhx9/Ssb
GO:0034063	stress granule assembly	27	-0.492166	-2.8585	2.00287e-05	0.000169893	0.000100207	Ddx6/Ythdf1/Eif2s1/G3bp1/Csde1/G3bp2/Ythdf3/Ogfod1/Pum2/Atxn2l/Prkaa1/Lsm14a/Prkaa2/Prrc2c/Atxn2/Tia1/Dync1h1
GO:0030832	regulation of actin filament length	154	-0.213726	-2.50913	2.00413e-05	0.000169893	0.000100207	Sh3bp1/Twf2/Wdr1/Ptk2b/Swap70/Arfgef1/Arpc4/Cyfip2/Mphosph8/Dbnl/Gba2/Arpc5/Dlg1/Fchsd2/Neb/Pik3r2/Nckap1/Arhgap28/Cyfip1/Arhgap35/Flii/Gsn/Hax1/Tpm1/Tmsb15a/Lmod3/Rictor/Rdx/Twf1/Myo1c/Pik3ca/Prkcd/Kank1/Map3k1/Tmod3/Cfl1/Cttn/Ppp1r9a/Evl/Specc1l/Sptan1/Ssh2/Fhod3/Prkce/Vasp/Tmod1/Mlst8/Pecam1/Cfl2/Mtor/Eln/Myadm/Capzb/Svil/Sptbn1/Actn2
GO:1904385	cellular response to angiotensin	21	-0.547815	-2.80592	2.04528e-05	0.000173148	0.000102127	Src/Agt/Ahcyl1/Slc26a6/Rac1/Rap1gds1/Agtr1b/Slc30a10/Camk2a/Cav1/Agtrap/Rela/Car2/Nfe2l2/Rock1/Prkcd/Rock2/Hsf1/Nfkb1/Actn2
GO:0040013	negative regulation of locomotion	313	-0.15839	-2.33564	2.08253e-05	0.000176066	0.000103847	Drd4/Dusp10/Emilin1/Il27ra/Krt16/Mia3/Ptger4/Slc9a3r1/Abhd2/Bcr/Cd300a/Foxo3/Frmd5/Gpr18/Hyal2/Rac1/Slamf8/Wnt11/Adora1/Bcl2/Ccl28/Coro1b/Erdr1/Il4/Miip/Podn/Stard13/Thy1/Ccl25/Dusp22/Robo4/Sema4d/Sp100/Tbxa2r/Sema5a/Cygb/Fuz/Hmgb1/Ptprj/Rnf41/Sema4b/Ager/Dpysl3/Gtpbp4/Krit1/Ngfr/Sema6b/Tgfb1/Wasl/Arhgdia/Dll4/Abcc8/Abhd6/Adam15/Dlg5/Lrch1/Scai/Gstp2/Rnf20/Stat3/Adipor1/Flcn/Jag1/Sema3b/Abr/Mecp2…
GO:0035307	positive regulation of protein dephosphorylation	42	-0.38864	-2.7125	2.10156e-05	0.000177437	0.000104656	Ppp1r16b/Vrk3/Calm2/Cd300a/Adora1/Jak2/Sppl3/Ppp1r7/Tgfb1/Ppia/Ppp1r15a/Slc39a10/Ppp2r5d/Cnep1r1/Ankle2/Calm3/Camta1/Nsmf/Prkcd/Hsp90ab1/Cdca2/Gna12/Ptbp1/Pdgfrb/Ppp1r12a/Dlc1/Ppp2r5a/Cdh5/Sympk/Ambra1
GO:0006354	DNA-templated transcription, elongation	62	-0.33447	-2.80778	2.11642e-05	0.000178453	0.000105255	Recql5/Shh/Gtf2f2/Gtf2f1/Supt4a/Adrm1/Ctr9/Eaf2/Ell3/Nelfcd/Thoc1/Cdc73/Wdr61/Pcid2/Polr1e/Supt16/Tefm/Rnf8/Supt4b/Ccnt1/Paf1/Eaf1/Nelfa/Ell/Kat7/Polr2i/Map2k1/Gtf2h5/Axin1/Ercc6/Rnf168/Rtf1/Ubtf/Ccar2/Hnrnpu/Wdr43/Supt5/Ercc3/Zmynd11/Supt6/Zfp326/Ccnt2/Setd5/Ezh2/Ldb1/Setd2/Brd4/Ccnk/Cdk13
GO:0006359	regulation of transcription by RNA polymerase III	25	-0.496902	-2.77632	2.1336e-05	0.000179661	0.000105968	Mybbp1a/Zc3h8/Ddx21/Ell/Ice2/Smarca5/Brf1/Ercc6/Baz1b/Chd8/Prdx5/Myo1c/Rptor/Dhx36/Ice1/Sf3b1/Mtor
GO:2000146	negative regulation of cell motility	280	-0.165648	-2.39874	2.20173e-05	0.000185151	0.000109206	Drd4/Dusp10/Emilin1/Il27ra/Krt16/Mia3/Ptger4/Slc9a3r1/Abhd2/Bcr/Cd300a/Foxo3/Frmd5/Gpr18/Hyal2/Rac1/Slamf8/Wnt11/Adora1/Bcl2/Ccl28/Coro1b/Erdr1/Il4/Miip/Podn/Stard13/Thy1/Ccl25/Dusp22/Robo4/Sp100/Tbxa2r/Cygb/Fuz/Hmgb1/Ptprj/Rnf41/Ager/Dpysl3/Gtpbp4/Krit1/Ngfr/Tgfb1/Wasl/Arhgdia/Dll4/Abcc8/Abhd6/Adam15/Dlg5/Lrch1/Scai/Gstp2/Rnf20/Stat3/Adipor1/Flcn/Jag1/Abr/Mecp2/Rhob/S1pr2/Tbx5/Arid2/Nfe2l2/Atp1b…
GO:0031057	negative regulation of histone modification	48	-0.362545	-2.73081	2.21496e-05	0.000186015	0.000109716	Kdm4b/Sphk2/L3mbtl2/Thap7/Wdr5/Atg7/Gm8334/Kdm4d/Otub2/Atg5/Kdm4c/Otub1/Smarcb1/Sdr16c5/Brca1/Ppp4r2/Zfp451/Sirt1/Kdm4a/Mtf2/Mllt6/Ube2b/Dnmt1/Noc2l/Jarid2/Ctbp1/Supt6/Fh1/Trip12/Kdm3a/Kdm5a/Sin3a/Kdm1a/Ubr5
GO:0010717	regulation of epithelial to mesenchymal transition	89	-0.274326	-2.65079	2.24381e-05	0.000188188	0.000110997	Fuz/Isl1/Tgfb1i1/Acvr1/Ager/Smad2/Tgfb1/Zfp703/Sdhaf2/Tcf7l2/Tgfbr2/Dact3/Wwtr1/Zfp750/Adipor1/Jag1/Pofut2/Smad4/Clasp2/Dab2ip/Smad3/Ldlrad4/Spry2/Bmp7/Notch1/Pten/Bmp2/Tgfb3/Tgfbr3/Sfrp1/Efna1/Vasn/Ezh2/Fermt2/Hdac2/Rgcc/Phldb2/Myocd/Tsc2/Bcl9l/Eng/Mtor/Tbx20/Vegfa/Clasp1
GO:0019080	viral gene expression	70	-0.310658	-2.73947	2.25682e-05	0.000188934	0.000111437	Spcs3/Trim21/Trim65/Hexim1/Trim32/Tarbp2/Atg12/Rrp1b/Eif3f/Lef1/Trim27/Chd1/Sp1/Trim8/Eif3g/Ccl5/Eif2d/Mdfic/Sp100/Spcs1/Mcts2/Psmc3/Atg5/Eif3b/Hdac1/Ccnt1/Smarcb1/Mid2/Rsf1/Zfp36/Hmga2/Larp7/Zfp639/Mcts1/Notch1/Rest/Tardbp/Csde1/Eif2ak4/Ep300/Nucks1/Map3k1/Eif3d/Ctdp1/Ccnt2/Gtf2b/Ptbp1/Smarca4/Eif3a/Brd4/Pcbp2/Ubp1/Inpp5k/Dhx9/Ssb
GO:0061371	determination of heart left/right asymmetry	65	-0.308101	-2.63659	2.2587e-05	0.000188934	0.000111437	Arl13b/Cluap1/Dand5/Folr1/Ihh/Foxh1/Ift57/Rbpj/Tbx3/Hand2/Shh/Tmed2/Ccdc40/Ovol2/Wnt3a/Wnt5a/Tbx6/Mesp1/Ift52/Stil/Ccdc39/Ahi1/Fgf8/Sox17/Kif3a/Sufu/Pkd2/Smo/Tbx2/Ift172/Nphp3/Psen1/Tgfbr2/Megf8/Lrp6/Mib1/Lbx1/Zic3/Nkx2-5/Smad3/Hif1a/Gata4/Notch1/C2cd3/Kdm2a/Notch2/Mef2c/Gja1/Aplnr/Eng/Rnf207/Srf/Cited2/Tbx20/Asb2
GO:0061620	glycolytic process through glucose-6-phosphate	12	-0.668019	-2.65916	2.31294e-05	0.000193214	0.000113962	Hk1/Foxk1/Galk1/Pfkl/Foxk2/Galt/Pfkp/Pfkm/Gpi1/Eno1b
GO:0010634	positive regulation of epithelial cell migration	149	-0.212891	-2.47148	2.31799e-05	0.00019338	0.00011406	Sox9/Amot/Dock5/Fgf18/Pik3cb/Rab11a/Rac1/Stat5a/Atp5b/Epb41l5/Lgmn/Cib1/Vegfc/Gata2/Sema5a/Hdac6/Hmgb1/Rhoj/Rin2/Flt4/Tgfb1/Adam17/Mapre2/Itga3/Tgfbr2/Bmpr2/Grn/Fgf7/Plpp3/Ptk2b/Rtn4/Igf1/Amotl1/Bsg/Prkd2/Rhob/Nfe2l2/Sirt1/Tek/Clasp2/Itga2/Hspb1/Pik3c2a/Hif1a/P2rx4/Adora2b/Map3k3/Nus1/Nos3/Pdgfb/Bcas3/Hdac7/Fgfr1/Iqsec1/Calr/Bcar1/Dicer1/Map4k4/Rock2/Akt3/Ets1/Sash1/Plk2/Hdac9/Akt1/Prkce/Atp5a1/D…
GO:0014909	smooth muscle cell migration	100	-0.261315	-2.68102	2.34832e-05	0.000195652	0.0001154	Itgb3/Plat/Pparg/Src/Tlr4/Agt/Bmpr1a/Lrp1/Pdgfa/Retn/Rhoa/Tert/Drd4/Kalrn/Ptger4/Dock5/Hdac4/Lpar1/Pdgfd/Sorl1/Arpc2/Bcl2/Coro1b/Ccl5/Myc/Rapgef3/Il18/Mdm2/Ager/Pcsk5/Smo/Rps6kb1/Fga/Atp7a/Gstp2/S100a11/Myo5a/P2ry2/Parva/Dock4/F3/Igf1/Dock7/S1pr2/Hdac4/Nfe2l2/Arpc5/Camk2d/Itga2/Ddr2/Crk/Ptk2/Tpm1/Pdgfb/Il6st/Ddr1/Ddit3/Plxna1/Gna12/Ilk/Mef2c/Pdgfrb/Gstp1/Myocd/Iqgap1/Sema6d/Ddit3/Ppargc1a/Ndrg4/G…
GO:0032231	regulation of actin filament bundle assembly	108	-0.254071	-2.66935	2.41145e-05	0.000200119	0.000118034	Epha1/Kiss1r/Tesk1/Bag4/Bbs4/Dbn1/Frmd7/Tgfbr1/Cx3cl1/Nox4/Pfn2/Pfn3/Rhpn2/Serpinf2/Pak1/Fhod1/Kank3/Mkks/Synpo2/Arhgef5/Rhpn1/Sdc4/Ttc8/Arap1/F11r/Itgb1bp1/Wnt4/Alms1/S1pr1/Shank1/Arhgef15/Asap3/Pdlim4/Ppm1e/Arhgap6/Arhgef18/Limch1/Met/Ppm1f/Rhoa/Synpo2l/Cgnl1/Nf2/Prkcq/Ptger4/Arhgef10l/Ccdc88a/Lpar1/Rac1/Wnt11/Tsc1/Coro2b/Kank4/Rapgef3/Sh3pxd2b/Limk1/Arhgef10/Pik3r1/Pxn/Swap70/Shank3/Clasp2/Pik…
GO:0010833	telomere maintenance via telomere lengthening	68	-0.303339	-2.66651	2.40713e-05	0.000200119	0.000118034	Dcp2/Hsp90aa1/Pif1/Src/Atr/Pot1b/Pkib/Pnkp/Ten1/Acd/Gar1/Ptges3/Tert/Ercc4/Prkcq/Gnl3l/Tcp1/Wrap53/Cct4/Cct5/Rtel1/Zbtb48/Mapk1/Nek7/Terf2/Rad50/Telo2/Cct8/Tinf2/Cct7/Mapk3/Mcrs1/Cct3/Nat10/Parn/Atm/Ctc1/Pml/Terf1/Cct2/Hnrnpu/Pot1a/Hsp90ab1/Hnrnpa2b1/Hmbox1/Exosc10/Dhx36/Pinx1/Map3k4/Map2k7/Tnks2/Tnks
GO:0043255	regulation of carbohydrate biosynthetic process	102	-0.258605	-2.66468	2.40997e-05	0.000200119	0.000118034	Lepr/Stk11/Tcf7l2/Nr3c1/Plcd1/Ptk2b/Igf1/Sirt1/Ranbp2/Akt2/C1qtnf3/Ap2a1/Hif1a/Gper1/Maea/Dgat2/Pdgfb/Ppp1r3d/Cltc/Ep300/Ptpn2/Pdk2/Zfp692/Ppp1ca/Ppp1r3a/Irs1/Sik1/Kat2b/Usp7/Nfkb1/Akt1/Clk2/Inpp5k/Ppp1r3c/Mtor/Acadm/Cd36/Sorbs1/Irs2/Insr/Grb10/Supt20/Ogt
GO:0007266	Rho protein signal transduction	129	-0.233083	-2.62172	2.44884e-05	0.000202954	0.000119707	Arrb1/Cul3/F11r/Gm14137/Mcf2l/Abl2/Cdh13/Gpr55/Adrb1/F2rl3/Adra1a/Cnksr1/Arhgef18/Ctnnal1/Gpr20/Met/Rhoa/Rtkn/Synpo2l/Flot1/Kalrn/Baiap2/Bcr/Gpr18/Kctd10/Lpar1/Lpar2/Ntn1/Pth/Stard13/Gm5127/Gpr35/Agtr1b/Kctd13/Ralbp1/Abca1/Cdc42ep3/Rhoj/Arhgef11/F2rl2/Ngfr/Arhgdia/Arhgef10/Itga3/Rtn4r/Scai/Arhgef28/Arhgef3/Hacd3/Net1/Flcn/Lpar4/Rhov/Arhgap32/Lpar6/Nradd/Arhgef2/Celsr1/Srgap1/Arhgap42/Arhgef25/Sta…
GO:0000045	autophagosome assembly	95	-0.268664	-2.70436	2.464e-05	0.000203942	0.00012029	Synpo2/Atg14/Gabarapl1/Mtm1/Snx4/Chmp4b/Rab23/Rab3gap1/Tmem41b/Atg12/Atg4d/Map1lc3a/Sec22b/Ubxn2a/Snx18/Arfip2/Lrsam1/Pikfyve/Atg9a/Igtp/Atg16l1/Map1lc3b/Rufy4/Atg7/Pip4k2a/Ehmt2/Pik3c3/Scfd1/Atg2a/Mtmr3/Ralb/Wdr45b/Wipi1/Ulk2/Wdr45/Atg5/Lrrk2/Rab43/Ubqln1/Irgm1/Nsfl1c/Psen1/Rab1a/Trp53inp2/Ap4m1/Tmem39a/Trappc8/Snx30/Atg4b/Ulk1/Atg2b/Rab33b/Stx17/Tcirg1/Wipi2/Ift88/Rb1cc1/Fez2/Pip4k2b/Smcr8/Rab3…
GO:1904357	negative regulation of telomere maintenance via telomere lengthening	22	-0.511147	-2.70084	2.47487e-05	0.000204574	0.000120662	Dcp2/Pif1/Src/Pot1b/Ten1/Acd/Ercc4/Gnl3l/Terf2/Tinf2/Mcrs1/Nat10/Ctc1/Pml/Terf1/Hnrnpu/Pot1a/Exosc10/Pinx1/Tnks2/Tnks
GO:0050769	positive regulation of neurogenesis	288	-0.161962	-2.36308	2.55408e-05	0.000210845	0.000124361	Kalrn/Ntrk3/Prkci/Xrcc6/Zfp365/Zfyve27/Baiap2/Dct/Fmr1/Il1rapl1/Ntn1/Rab11a/Xrcc2/Itpka/Rheb/Tiam2/Wdr62/Amigo1/Caprin2/Cask/Faiml/Gli3/Sema4d/Smarcd3/Sox11/Vegfc/Atp5g1/Myc/Sema5a/Mapk8/Synj1/Actr2/Hdac1/Limk1/Plxna4/Smo/Tgfb1/Trpv2/Cul7/Lig4/Nptn/Spint1/Gsx2/Map3k13/Nin/Stk11/Actr3/Bmpr2/E2f1/Ocm/Stau2/Tnik/Twf2/Caprin1/Golga2/Megf8/Rtn4/Bcl11a/Cux1/Igf1/Map1b/Rela/Spen/Tnfrsf1b/Tspo/Cdkl3/Eef2…
GO:1903427	negative regulation of reactive oxygen species biosynthetic process	20	-0.533996	-2.63118	2.56115e-05	0.000211153	0.000124542	Mpv17l/Cycs/Eef1a1/Rhoa/Atp5g1/Ppara/Slc30a10/Cflar/Hspd1/Abcb7/Ndufc2/Park7/Stat3/Abcd1/Sirt1/Fyn/Ctns/Mfn2
GO:0090287	regulation of cellular response to growth factor stimulus	285	-0.168629	-2.44178	2.56994e-05	0.000211601	0.000124807	Dok5/Fam20c/Fgf4/Hoxa13/Kcp/Slc2a10/Strap/Wnt4/Dlx1/Fgf1/Lats1/Nkx2-1/Pparg/Sdcbp/Sost/Vwc2/Wnt5a/Zbtb7a/Agt/Cadm4/Cd59a/Fst/Lrp1/Spry1/Vsir/Xdh/Cidea/Pmepa1/Pdcd6/Scube3/Spred1/Adamts3/Creb3l1/Fgf16/Glg1/Lrit3/Men1/Snx25/Spg20/Cdkn2b/Emilin1/Fbn2/Fkbp8/Gipc1/Hhex/Onecut1/Ptpn1/Fgf18/Hhip/Pik3cb/Ski/Sorl1/Crim1/Il4/Nrros/Peg10/Shisa2/Bambi/Cask/Furin/Lemd3/Smad6/Sox11/Sulf2/Vegfc/1700037H04Rik/Fg…
GO:0046622	positive regulation of organ growth	60	-0.315651	-2.59804	2.6211e-05	0.000215531	0.000127125	Fgf8/Fgfr2/Hlx/Wt1/Smo/Trip10/Yap1/Tbx2/Mapk1/Zfpm2/Nr3c1/Igf1/Tbx5/Sirt1/Akap6/Cdk1/Mapk14/Erbb4/Gata4/Notch1/Rag2/Fgfr1/Parp2/Tgfbr3/Bmp10/Mef2c/Akt1/Ncam1/Mtor/Acacb/Tbx20/Hey2/Gata6
GO:0033522	histone H2A ubiquitination	24	-0.491217	-2.70154	2.62911e-05	0.000215909	0.000127348	Ddb1/Bmi1/Cul4b/Pcgf6/Rnf2/Otub2/Rnf8/Otub1/Pcgf1/Pcgf2/Rybp/Scml2/Ddb2/Pcgf3/Rnf168/Ube2b/Trip12/Trim37/Ubr2/Ubr5
GO:0055023	positive regulation of cardiac muscle tissue growth	44	-0.381534	-2.73977	2.64181e-05	0.00021667	0.000127796	Trip10/Yap1/Tbx2/Mapk1/Zfpm2/Nr3c1/Igf1/Tbx5/Sirt1/Akap6/Cdk1/Mapk14/Erbb4/Gata4/Notch1/Fgfr1/Parp2/Tgfbr3/Bmp10/Mef2c/Ncam1/Mtor/Tbx20/Hey2/Gata6
GO:0002181	cytoplasmic translation	89	-0.27212	-2.62947	2.65177e-05	0.000217204	0.000128111	Ybx1/Eif3m/Rpl41/Dph5/Paip1/Zfp385a/Rbm4/Slbp/Fmr1/Rbm4/Rpl9/Syncrip/Eif3i/Dph6/Dph7/Eif2d/Eif2s2/Eif4ebp1/Mcts2/Rpl29/Zcchc13/Mettl3/Rpl19/Rpl6/Eif2b3/Rpl38/Zc3h15/Rpl36al/Drg2/Gm6133/Drg1/Hnrnpd/Rpl36a/Mcts1/Rpl36/Etf1/Unk/Rps26/Rps29/Csde1/Cpeb3/Hnrnpu/Rpl9-ps6/Eif2s3x/Eif3d/Rpl18/Rbm4/Dhx36/Eif3a/Cpeb4/Cpeb2/Rpsa/Dhx9/Eif2s3y/Eef2/Eif4h/Rpl8/Rplp1/Pkm/Rpl18a/Rbm24
GO:0070972	protein localization to endoplasmic reticulum	70	-0.307336	-2.71017	2.66048e-05	0.000217635	0.000128365	Sec62/Glp1r/Insig1/Kdelr1/Sec61g/Mia3/Sec61a1/Ddrgk1/Naca/Spcs1/Srp19/Srpr/Grik5/Rab10/Sec16a/Srp14/Srp54a/Lrrk2/Os9/Ppp1r15a/Ssr3/Sec63/Rtn4/Tram2/Ubac2/Bcap29/Hspa5/Kdelr3/Edem1/Srp68/Zfand2a/Ank2/Ankrd13c/Rab3gap2/Srprb/Gbf1/Spcs2/Srp72/Sgta/Vapa/Tapt1/Gja1/Sec61a2/Herpud1/Bag6/Ryr2
GO:0006414	translational elongation	42	-0.385097	-2.68778	2.75081e-05	0.000224733	0.000132552	Eef2k/Gfm1/Eefsec/Alkbh1/Ltn1/Pstk/Cpeb3/Secisbp2l/Eef1a2/Eif5a/Gtpbp1/Hbs1l/Sepsecs/Secisbp2/Ascc3/Tufm/Ascc2/Cpeb2/Eef2/Nemf/Rplp1
GO:0001503	ossification	392	-0.143026	-2.22037	2.75801e-05	0.00022503	0.000132727	Sox2/Tob2/Atp6v0a4/Cbs/Fstl3/Hoxa2/Mmp9/Runx1/Slc24a3/Smad5/A430033K04Rik/Adgrv1/Bmp3/Bmp5/Cthrc1/Fat4/Fbxo5/Gli1/Lncpint/Tnfsf11/Tnn/Alpl/Gata1/Glis1/Ifitm1/Klf10/Matn1/Mepe/Mkx/Phex/Tph1/Twist1/Cyp27b1/Egr2/Igfbp3/Isg15/Kremen2/Mir210/Mmp13/Tnfrsf11a/Axin2/Bmp8a/Chrd/Cited1/Col1a2/Igf2/Mdk/Pthlh/Runx2/Smpd3/Zmpste24/Actn3/Adrb2/Bmp8b/Ihh/Nab2/Rassf2/Rorb/Sox8/Tnf/Alox5/Ccdc154/Clec5a/Fbxl15/Fgr…
GO:0008064	regulation of actin polymerization or depolymerization	151	-0.215248	-2.51318	2.86574e-05	0.000233517	0.000137733	Sh3bp1/Twf2/Wdr1/Ptk2b/Swap70/Arfgef1/Arpc4/Cyfip2/Mphosph8/Dbnl/Gba2/Arpc5/Dlg1/Fchsd2/Pik3r2/Nckap1/Arhgap28/Cyfip1/Arhgap35/Flii/Gsn/Hax1/Tpm1/Tmsb15a/Lmod3/Rictor/Rdx/Twf1/Myo1c/Pik3ca/Prkcd/Kank1/Map3k1/Tmod3/Cfl1/Cttn/Ppp1r9a/Evl/Specc1l/Sptan1/Ssh2/Fhod3/Prkce/Vasp/Tmod1/Mlst8/Pecam1/Cfl2/Mtor/Eln/Myadm/Capzb/Svil/Sptbn1/Actn2
GO:0090307	mitotic spindle assembly	61	-0.321075	-2.67787	2.89017e-05	0.000235204	0.000138728	Kifc1/Racgap1/Ccsap/Rhoa/Chmp4c/Map9/Smc3/Chmp1a/Kifc5b/Rab11a/Aaas/Spice1/Chmp5/Kif3b/Plk1/Wrap73/Cep97/Stag2/Arhgef10/Golga2/Mzt1/Drg1/Cep192/Kif2a/Stag1/Clasp2/Prc1/Pibf1/Kif23/Kif11/Chmp7/Hnrnpu/Cltc/Chmp1b/Tpx2/Zfp207/Lsm14a/Kpnb1/Tpr/Chmp2a/Flna/Clasp1
GO:0035967	cellular response to topologically incorrect protein	100	-0.258533	-2.65248	2.89443e-05	0.000235247	0.000138754	Umod/Atf3/Hspa1l/Serp1/Hspa13/Tmtc4/Daxx/Tbl2/Bhlha15/Cdk5rap3/Derl1/Ern2/Ficd/Tmed2/Tmem33/Creb3l3/Cul3/Dnajc10/Hspa2/Abcb10/Ngly1/Pdia6/Stc2/Bax/Creb3l1/Eif2ak3/Optn/Pmp22/Uggt1/Parp16/Ptpn1/Wfs1/Cops5/Ddrgk1/Derl2/Dnajc3/Rhbdd1/Tor1a/Rnf185/Uggt2/Aup1/Creb3l2/Dnajc18/Hdac6/Xbp1/Dnajb12/Hspa14/Hspd1/Ppp1r15a/Tm7sf3/Atf6b/Bok/Dnajb14/Ern1/Pik3r1/Hspb8/Nfe2l2/Amfr/Eif2s1/Hspa5/Vapb/Tmbim6/Sdf2l1/…
GO:0032006	regulation of TOR signaling	95	-0.267498	-2.69262	2.90203e-05	0.000235561	0.000138939	Wdr24/Wdr59/Arntl/Kptn/Rheb/Seh1l/Lars/Tsc1/Itfg2/Sh3bp4/Tnfaip8l1/Xbp1/Gpr137/Stk11/Lamtor3/Telo2/Flcn/Sik3/Szt2/Tti1/Sirt1/Atm/Gsk3b/Hif1a/Smcr8/Depdc5/Tmem127/Rraga/Hdac3/Rictor/Fbxo9/Slc38a9/Tbck/Ctns/Sesn1/Prkaa1/Rptor/Gna12/Akt3/Ubr1/Ubr2/Gas6/Clec16a/Nprl2/Prkaa2/Fnip1/Tsc2/Wac/Mlst8/Araf/Gsk3a/Kdr
GO:0051783	regulation of nuclear division	140	-0.222819	-2.55698	2.92103e-05	0.000236798	0.000139669	Gen1/Igf2/Npm2/Nsmce2/Pebp1/Prdm9/Smpd3/Tex14/Aurkb/Cd28/Msx2/Prap1/Bub1/Edn1/Mad2l1bp/Anapc15/Khdc3/Spdl1/Ywhah/Zwint/Camk2b/Cul3/Hoxa13/Il1a/Sphk1/Wnt4/Bub1b/Ccnb1/Plcb1/Psma8/Wnt5a/Fgfr3/Klhl22/Cdt1/Psmg2/Cdc16/Met/Igf1r/Anapc7/Kntc1/Ttk/Cul9/Nme6/Ooep/Pde3a/Rcc1/Pcid2/Fgf8/Fgfr2/Plk1/Birc5/Ccdc8/Cdc23/Mad1l1/Rb1/Mad2l1/Bora/Cul7/Fzr1/Anapc11/Mtbp/Rad51ap1/Rb1/Lcmt1/Xrcc3/Igf1/Rb1/Sh2b1/Cdk5ra…
GO:0060045	positive regulation of cardiac muscle cell proliferation	29	-0.441861	-2.66066	2.93715e-05	0.0002378	0.00014026	Yap1/Tbx2/Mapk1/Zfpm2/Tbx5/Cdk1/Mapk14/Erbb4/Gata4/Notch1/Fgfr1/Tgfbr3/Bmp10/Mef2c/Ncam1/Tbx20/Hey2/Gata6
GO:0007254	JNK cascade	170	-0.199138	-2.40002	2.96298e-05	0.000239583	0.000141311	Ror2/Tlr3/App/Dab2/Dusp3/Ephb1/Fgf14/Ptpn22/Dact1/Fgf12/Pafah1b1/Ccl19/Eda2r/Mapk8ip1/Nox1/Sh3rf3/Unc5cl/Map4k1/Naip5/Stk3/Fcgr2b/Egfr/Gadd45a/Irak4/Mapk8ip2/Mturn/Pycard/Tnfsf11/Dixdc1/Nphs1/Sh3rf2/Slamf1/Card9/Cyld/Il3/Rasgrp1/Sfrp5/Cdc42se1/Marveld3/Nod2/Nrk/Serpinf2/Ankrd6/Grik2/Naip2/Rassf2/Tlr7/Tnf/Wnt7a/Aida/Ccl19/F2rl1/Trib1/Daxx/Naip1/Traf1/Mdfi/Sh3rf1/Il1a/Ripk2/Casr/Map3k10/Myd88/Nod1/…
GO:0006007	glucose catabolic process	15	-0.603305	-2.68955	2.97188e-05	0.000239995	0.000141554	Bad/Hk1/Foxk1/Trp53/Pfkl/Ldha/Foxk2/Lrp5/Pfkp/Pfkm/Gpi1/Eno1b
GO:0048659	smooth muscle cell proliferation	175	-0.197475	-2.4464	3.01078e-05	0.000242826	0.000143224	Hmgcr/Klf4/Orc1/Retn/Rhoa/Tert/Cyba/Drd4/Igf1r/Kalrn/Pdcd4/Xrcc6/C3ar1/Hdac4/Hpgd/Pdgfd/Traf6/Vipr2/Jak2/Ccl5/Gnai3/Mir143/Fgfr2/Ldlrap1/Mnat1/Myc/Npr1/Ralbp1/Il15/Il18/Mdm2/Notch3/Npy5r/Prkdc/Ager/Tgfb1/Cav1/Rps6kb1/Stat5b/Efemp2/Ern1/Pik3r1/Tcf7l2/Tgfbr2/Bmpr2/Gstp2/Igf1/Nqo2/S1pr2/Trp53/Hdac4/Zfp143/Camk2d/Comt/Itga2/Gsk3b/Ddr2/Gnaq/Hif1a/Ptk2/Skp2/Pten/Tpm1/Gper1/Sod2/Bmp2/Nos3/Nppb/Pdgfb/Mef…
GO:2001021	negative regulation of response to DNA damage stimulus	64	-0.313711	-2.65487	3.0289e-05	0.000243975	0.000143902	Fancb/Parpbp/Aunip/Bcl2l12/Thoc5/Ddias/Bid/Chek2/Polq/Recql5/Trim32/Snai2/Tpt1/Ell3/Mad2l2/Tmem161a/Snai1/Thoc1/Ackr3/Zfp385a/Ercc4/Ogg1/Trp53bp1/Xrcc1/Mdm2/Otub2/Rtel1/Otub1/Helb/Pttg1ip/Smchd1/Rmi2/Triap1/Hmga2/Sirt1/Xrcc4/Atad5/Ercc1/Ercc6/Muc1/Cdkn2d/Mif/Ccar2/Rnf169/Dyrk1a/Usp47/Pcbp4/Hsf1/Trip12/Rif1/Brd4/Kdm1a/Ubqln4/Ubr5
GO:0060999	positive regulation of dendritic spine development	63	-0.317794	-2.67927	3.0768e-05	0.000247517	0.000145991	Cux2/Itsn1/Kalrn/Baiap2/Camk1/Fmr1/Lpar1/Rac1/Itpka/Caprin2/Cask/Actr2/Arf1/Dlg5/Mapk6/Nlgn2/Psen1/Actr3/Grn/Nr3c1/Stau2/Caprin1/Llph/Eef2k/Mecp2/Dbnl/Shank3/Cpeb3/Hnrnpk/Cfl1/Ppp1r9a/Pbrm1/Dnm1l/Opa1/Dhx36/Zmynd8/Tsc2/Mfn1/Mtor/Mfn2/Crebbp
GO:0006661	phosphatidylinositol biosynthetic process	95	-0.265861	-2.67614	3.19406e-05	0.000256623	0.000151362	Pi4k2b/Pigm/Socs5/Ip6k3/Itpkc/Pip5kl1/Atg14/Pigs/Pigyl/Fam126b/Inpp1/Pi4kb/Socs6/Cdipt/Pigf/Pigk/Pigv/Ttc7/Mboat7/Socs4/Pdgfa/Pgap1/Pigb/Uvrag/Impa1/Mppe1/Pip5k1a/Pik3cb/Dpm3/Itpka/Pigt/Pip4k2a/Dgke/Htr2a/Pgap3/Pigl/Pign/Pik3c3/Gpaa1/Pi4k2a/Bpnt1/Pik3r1/Pgap2/Pigo/Pik3r4/Pip5k1c/Pigq/Efr3b/Slc27a1/Fam126a/Pigc/Pik3r2/Ip6k1/Pik3c2a/Pip4k2b/Vac14/Cish/Socs7/Pdgfb/Itpkb/Pik3ca/Pigu/Socs2/Pip5k1b/Imp…
GO:0003283	atrial septum development	22	-0.506453	-2.67604	3.20425e-05	0.000257115	0.000151652	Isl1/Mdm2/Zfpm1/Acvr1/Smo/Nphp3/Bmpr2/Tbx5/Nkx2-5/Gata4/Ank2/Notch2/Sox4/Mdm4/Tbx20/Hey2
GO:0086019	cell-cell signaling involved in cardiac conduction	27	-0.481769	-2.79811	3.22059e-05	0.000258097	0.000152231	Nup155/Scn1b/Cacna1d/Tbx5/Trpm4/Ank2/Cacna2d1/Kcnj5/Scn5a/Kcnn2/Cacnb2/Cacna1g/Flna/Kcnq1/Pkp2/Cacna1c/Ryr2
GO:0043618	regulation of transcription from RNA polymerase II promoter in response to stress	48	-0.356511	-2.68536	3.24516e-05	0.000259736	0.000153198	Cebpb/Ppp1r15a/Atf6b/Ino80/Chek1/Trp53/Nfe2l2/Tmbim6/Hif1a/Muc1/Nfe2l1/Notch1/Arnt/Atf6/Ddit3/Chd6/Impact/Hsf1/Atf4/Sirt2/Nedd4/Sin3a/Epas1/Cited2/Cd36/Ddit3/Vegfa
GO:0120162	positive regulation of cold-induced thermogenesis	97	-0.264886	-2.68488	3.28225e-05	0.000262372	0.000154752	Il4ra/Ucp2/Adipor2/Apc/Hdac3/Ehmt1/Esrrg/Prdm16/Fabp4/Appl2/Fh1/Hsf1/Kdm6b/Mfap2/Thra/Kdm3a/Acadl/Cxcr4/Ybx2/Gja1/Kdm1a/Ppargc1b/Epas1/Cd36/Mfn2/Hadh/Ppargc1a/Acsl1/Grb10/Vegfa/Dync1h1/Ogt
GO:0045216	cell-cell junction organization	199	-0.187448	-2.37567	3.31449e-05	0.000264614	0.000156075	Cdh1/Cldn14/Cldn3/Cntnap1/Gjb6/Gpbar1/Tjp3/Cldn34d/Gjb2/Tgfbr1/Cldn34b1/Marveld3/Pkp1/Tgfb2/Arvcf/Cldn15/Csf1r/Ctnnd2/Nr1h4/Tnf/Cd9/Cdh12/Cdh18/Cdh22/Cdh6/F2rl1/Gja5/Mpz/Ocln/Ptpn23/Shroom2/Smad7/Nphp1/Cdh9/Ephb2/Kirrel/Micall2/Nphp4/Pof1b/Cldn19/Epha2/F11r/Snai2/Cldn23/Cldn5/Csk/Il17a/Pard6b/Rab13/Svep1/Agt/Camsap3/Cldn13/Cldn34c1/Fzd5/Gjd3/Ocel1/Pard3/Pard6a/Whrn/Snai1/Cgn/Cldn10/Ikbkb/Lims1/Mp…
GO:2000144	positive regulation of DNA-templated transcription, initiation	51	-0.354878	-2.74293	3.40082e-05	0.00027082	0.000159735	Taf3/Trp53/Bclaf1/Ercc1/Nkx2-5/Taf10/Med16/Ercc6/Med24/Tbp/Gtf2a2/Setx/Creb1/Xpa/Dhx36/Taf2/Taf8/Cand1/Med14/Paxip1/Mitf/Med1/Med12/Srf/Med13
GO:0051091	positive regulation of DNA-binding transcription factor activity	260	-0.166765	-2.36111	3.40018e-05	0.00027082	0.000159735	Tlr3/Trim52/App/Cd200/Cd40/Clu/Esr1/Esr2/Il18rap/Trim68/Wnt1/Capn3/Card11/Card14/Fosl1/Il6/Pten/Trim62/Triml1/Eda2r/Fank1/Ikbkg/Irak3/Ngf/Rwdd1/Ticam1/Wnt10b/Adgrf1/Bcl10/Il1rap/Nlrp3/Npm1/Ptma/Stk3/Fcgr2b/Reln/Ripk3/Adcy1/Adcy8/Lrp8/Nodal/Prkcb/Pycard/Tnfsf11/Tradd/Plcg2/Trim14/Ankrd42/Card9/Cdkn2a/Csf3/Rab7b/Tnfrsf11a/Trim12a/Trim41/Adam8/Bdnf/Cx3cl1/Nod2/Taf12/Trim30a/Amh/Cth/Epha5/Tnf/Trim6/D…
GO:0007041	lysosomal transport	106	-0.260919	-2.72462	3.43109e-05	0.000272759	0.000160879	Vps39/Cacng7/Chmp1a/Hook1/Sorl1/Vps16/Epg5/Gcc2/Aktip/Chmp3/Chmp5/Hgs/Ubxn6/Zfyve16/Kif13a/Arf1/Atp13a2/Grn/Mvb12a/Ap4m1/Tsg101/Vps54/Rab12/Hook3/Rhob/Scyl2/Vps11/Hgsnat/Vps4a/Ap3b1/Tmem106b/Vps41/Ankfy1/Rab7/Vps33a/Ccdc91/Rilp/Vps53/Chmp7/Igf2r/Chmp1b/Sort1/Lamp2/Lyst/Plekhm1/Tpcn2/Gga3/Trak2/Clec16a/Vps35/Gak/Vcp/Gnptab/Ap3d1/Psap/Nedd4/Ap1g1/Chmp2a/Mgrn1/Trak1
GO:0072698	protein localization to microtubule cytoskeleton	55	-0.337126	-2.66377	3.43382e-05	0.000272759	0.000160879	Mapre1/Cep250/Champ1/Bbs4/Abhd17b/Cript/Gas2l1/Cep131/Cep72/Map1a/Disc1/Fam83d/Mid1/Cep83/Bicd1/Pard6a/Spag5/Abhd17a/Ttbk2/Cep63/Abhd17c/Nudcd3/Snx10/Stil/Ttk/Aurka/Mapre3/Wrap73/Mapre2/Mid2/Nin/Nsfl1c/Dctn2/Golgb1/Cep192/Hook3/4933427D14Rik/Ccdc14/Dvl1/Gsk3b/Kif20b/Pibf1/Diaph1/Htt/Apc/Mark4/C2cd3/Hnrnpu/Mcph1/Csnk1d/Pcm1/Cep350/Mid1/Numa1
GO:0090090	negative regulation of canonical Wnt signaling pathway	128	-0.2263	-2.55393	3.50448e-05	0.000278022	0.000163983	Cthrc1/Dkk3/Egr1/Frzb/Gli1/Tnn/Cdh1/Dkk2/Cyld/Nkd1/Sfrp5/Wnt5b/Axin2/Mdk/Ruvbl2/Sox10/Tle1/Ankrd6/Foxo1/Stk4/Apc2/Otud5/Sostdc1/Tle6/Draxin/Nog/Shisa3/Amer2/Ctnnbip1/Grem1/Nphp4/Shh/Dkk4/Notum/Prickle1/Ptpru/Snai2/Bicc1/Jade1/Lats1/Sost/Tbx18/Wnt5a/Mad2l2/Mesp1/Siah2/Amer1/Frmd8/Slc9a3r1/Sox9/Foxo3/Sox13/Wnt11/Pfdn5/Ccdc88c/Fzd6/Gli3/Gsdma3/Tmem170b/Sox17/Tle2/Znrf3/Emd/Fuz/Fzd4/Invs/Isl1/Hdac1/C…
GO:0051495	positive regulation of cytoskeleton organization	190	-0.196118	-2.46138	3.53905e-05	0.000280412	0.000165393	Ppm1e/Spag5/Gpsm2/Limch1/Trim27/Ccl24/Met/Ppm1f/Rhoa/Synpo2l/Trpv4/Whamm/Nf2/Ntrk3/Prkcq/Snx9/Stil/Arhgef10l/Baiap2/Ccdc88a/Hras/Lpar1/Rac1/Slain2/Wnt11/Arpc2/P2rx7/Ccl26/Dctn1/Tsc1/Lmod2/Rapgef3/Sema5a/Sh3pxd2b/Add3/Cdc42ep3/Icam1/Mapk8/Limk1/Wasl/Cav1/Cep120/Arhgef10/Nin/Actr3/Cep295/Pxn/Sass6/Wdr1/Ptk2b/Swap70/Abi2/Drg1/Map1b/Cdk5rap2/Fes/Mecp2/Plxna3/Tek/Dlg1/Fchsd2/Smad3/Nckap1/Sorbs3/Cenpj/…
GO:0032210	regulation of telomere maintenance via telomerase	44	-0.376304	-2.70221	3.59693e-05	0.00028464	0.000167887	Dcp2/Pif1/Src/Atr/Pot1b/Pkib/Pnkp/Ten1/Acd/Prkcq/Gnl3l/Tcp1/Cct4/Cct5/Mapk1/Nek7/Terf2/Cct8/Tinf2/Cct7/Mapk3/Cct3/Nat10/Parn/Atm/Ctc1/Pml/Terf1/Cct2/Hnrnpu/Pot1a/Hmbox1/Exosc10/Pinx1/Map3k4/Map2k7/Tnks
GO:0060148	positive regulation of post-transcriptional gene silencing	25	-0.48671	-2.71938	3.65298e-05	0.000288352	0.000170076	Ripk1/Tgfb1/Zfp36/Ajuba/Stat3/Trp53/Map2k1/Tial1/Xpo5/Map2k2/Pum2/Nfkb1/Myocd/Fxr1/Dhx9/Pum1/Limd1
GO:1900370	positive regulation of post-transcriptional gene silencing by RNA	25	-0.48671	-2.71938	3.65298e-05	0.000288352	0.000170076	Ripk1/Tgfb1/Zfp36/Ajuba/Stat3/Trp53/Map2k1/Tial1/Xpo5/Map2k2/Pum2/Nfkb1/Myocd/Fxr1/Dhx9/Pum1/Limd1
GO:1902100	negative regulation of metaphase/anaphase transition of cell cycle	44	-0.375791	-2.69853	3.66544e-05	0.000288974	0.000170443	Gen1/Tex14/Aurkb/Prap1/Bub1/Mad2l1bp/Anapc15/Khdc3/Spdl1/Zwint/Bub1b/Ccnb1/Klhl22/Cdt1/Psmg2/Chfr/Kntc1/Ttk/Pcid2/Plk1/Birc5/Mad1l1/Mad2l1/Lcmt1/Xrcc3/Cdk5rap2/Cep192/Ndc80/Anapc15-ps/Atm/Cenpe/Trip13/Ik/Apc/Rad21/Zwilch/Dync1li1/Zfp207/Zw10/Bub3/Tpr
GO:0048660	regulation of smooth muscle cell proliferation	168	-0.199649	-2.38255	3.67183e-05	0.000289117	0.000170527	Cdh13/Frs2/Itgb3/Myd88/Pparg/Ptafr/S1pr1/Src/Tlr4/Agt/Ang6/Bmpr1a/Nampt/Ptgir/Hmgcr/Klf4/Orc1/Retn/Rhoa/Tert/Cyba/Drd4/Igf1r/Pdcd4/Xrcc6/C3ar1/Hdac4/Hpgd/Pdgfd/Traf6/Vipr2/Jak2/Ccl5/Gnai3/Mir143/Fgfr2/Ldlrap1/Mnat1/Myc/Npr1/Ralbp1/Il15/Il18/Mdm2/Notch3/Npy5r/Prkdc/Ager/Tgfb1/Cav1/Rps6kb1/Stat5b/Efemp2/Ern1/Pik3r1/Tcf7l2/Tgfbr2/Bmpr2/Gstp2/Igf1/Nqo2/S1pr2/Trp53/Hdac4/Zfp143/Camk2d/Comt/Itga2/Gsk3b…
GO:1902905	positive regulation of supramolecular fiber organization	170	-0.197163	-2.37622	3.72891e-05	0.000293245	0.000172962	Met/Ppm1f/Rhoa/Synpo2l/Trpv4/Whamm/Nf2/Prkcq/Snx9/Arhgef10l/Baiap2/Ccdc88a/Lpar1/Rac1/Slain2/Wnt11/Arpc2/Ccl26/Dctn1/Tsc1/Lmod2/Rapgef3/Sema5a/Sh3pxd2b/Cdc42ep3/Icam1/Mapk8/Rb1/Limk1/Wasl/Cav1/Tnxb/Arhgef10/Efemp2/Nin/Psen1/Actr3/Pxn/Rb1/Wdr1/Ptk2b/Swap70/Abi2/Drg1/Map1b/Rb1/Cdk5rap2/Colgalt1/Fes/Mecp2/Dlg1/Fchsd2/Smad3/Nckap1/Sorbs3/Cyfip1/Wasf2/Gsn/Apc/Tpm1/Cav3/Arl2/Rictor/Akap9/Myo1c/Tgfb3/Ma…
GO:0009991	response to extracellular stimulus	383	-0.140997	-2.17617	3.73745e-05	0.00029355	0.000173142	Ppan/Prl3d2/Runx2/Ttc5/Aacs/Adrb2/Aqp2/Atf3/Bmp8b/Cntn2/Eif2ak1/Folr1/Foxo1/Gabarap/Myod1/Nim1k/Nr1h4/Pemt/Ucn2/Zc3h12a/Clic5/Ghrl/Gsdmd/Guca2b/Higd1a/Pomc/Prl2c2/Wnt9b/Arsa/Asns/Mc4r/Mkks/Prkd1/Prl3d3/Slc1a2/Suv39h1/Tbl2/Atg14/Bhlha15/Brsk1/Cfh/Fbxo22/Gabarapl1/Pck1/Rragd/Rrp8/Slc39a5/Spx/Tfeb/Vdr/Xpr1/Bche/Dpyd/Fam107a/Gdf15/Olfr734/Pcsk1n/Serpina7/Serpinc1/Slc25a25/Snai2/Stk24/Stk26/Wnt4/Aqp3/…
GO:1902117	positive regulation of organelle assembly	79	-0.285803	-2.63899	3.86434e-05	0.000303139	0.000178798	Sdc1/Snx7/Tnf/Zmynd10/Stx18/Arhgef5/Crocc/Sdc4/Snx4/Rab3gap1/Sdcbp/Src/Tmem67/Spag5/Gpsm2/Snx18/Ttbk2/Dzip1/Hap1/Lrsam1/Rhoa/Stil/Ccdc88a/Dynll1/Arpc2/Cnot2/Pip4k2a/Atmin/Lcp1/Atg2a/Cep135/Ralb/Wipi1/Wrap73/Fscn1/Fuz/Mapk8/Wdr45/Cnot6/Cep120/Cep295/Sass6/Snx30/Ulk1/Gsk3b/Mapk9/Ccp110/Pan3/Cenpj/Cnot6l/Arhgap35/Htt/Pdcd6ip/Pip4k2b/G3bp1/Mark4/Rab3gap2/Asap1/G3bp2/Msn/Tapt1/Numa1/Dync1h1/Cnot1
GO:0044282	small molecule catabolic process	317	-0.152876	-2.2654	3.95207e-05	0.000309636	0.00018263	Aasdhppt/Adh1/Aicda/Mgat1/Nudt1/Acat3/Akr1c18/Crabp1/Esd/Nos1/Nudt19/Pdxp/Tdh/Tdo2/Aldob/Ido1/Ido2/Abhd3/Adh7/Tat/Abcb11/Adtrp/Apoe/Gale/Gda/Pex5/Pten/Sult2a1/Uox/Acot4/Acox2/Acsbg2/Adh4/Gad2/Lpin3/Uroc1/Ada/Prodh/Slc27a2/Amdhd1/Cbs/Cnr1/Hdc/Sdsl/Acoxl/Agxt2/Auh/Cyp26c1/Galm/Gcsh/Gnpda2/Lao1/Tkfc/Acmsd/Asrgl1/Bdh2/Cubn/Cyp24a1/Eno2/Faah/Mat1a/Tha1/Twist1/Upp2/Cyp27b1/Cyp4f40/Echdc1/Hgd/Mtmr7/Nagk…
GO:0060297	regulation of sarcomere organization	10	-0.706703	-2.58282	3.97097e-05	0.000310731	0.000183276	Cav3/Bmp10/Akap13/Hdac2/Mef2c/Ankrd23/Mfn2/Mylk3
GO:0016579	protein deubiquitination	121	-0.240611	-2.62875	3.9879e-05	0.000311669	0.000183829	Otulin/Ubxn1/Usp26/Usp43/Zc3h12a/Otud5/Tada3/Usp39/Usp51/Taf6l/Trim21/Usp17le/Usp45/Tank/Uchl4/Usp16/Otud3/Stambp/Supt7l/Usp1/Usp9y/Eif3f/Spata2/Taf7/Usp27x/Usp31/Usp25/Usp11/Kat2a/Sgf29/Tnip1/Usp37/Usp46/Usp36/Cops5/Stambpl1/Atxn7/Uchl1/Eny2/Otub2/Tada1/Uchl5/Otub1/Usp29/Usp38/Usp42/Mysm1/Usp14/Usp3/Taf6/Usp40/Park7/Sart3/Usp12/Uchl3/Usp21/Atxn7l3/Taf10/Taf5l/Usp22/Usp24/Josd1/Otud4/Sf3b3/Usp2/S…
GO:0032885	regulation of polysaccharide biosynthetic process	38	-0.391277	-2.63353	4.02659e-05	0.000314303	0.000185383	Akt2/Ap2a1/Pdgfb/Ppp1r3d/Cltc/Ppp1ca/Ppp1r3a/Irs1/Nfkb1/Akt1/Inpp5k/Ppp1r3c/Mtor/Cd36/Sorbs1/Irs2/Insr/Grb10
GO:0032872	regulation of stress-activated MAPK cascade	197	-0.18246	-2.30685	4.03575e-05	0.000314629	0.000185575	Tlr3/App/Dab2/Dusp3/Ephb1/Ptpn22/Dact1/Igfbp6/Pafah1b1/Ccl19/Eda2r/Mapk8ip1/Nox1/Sh3rf3/Unc5cl/Hsph1/Naip5/Stk3/Fcgr2b/Trem2/Egfr/Gadd45a/Mapk8ip2/Mturn/Pycard/Tnfsf11/Dixdc1/Map3k4/Pbk/Sh3rf2/Slamf1/Card9/Cyld/Il3/Rasgrp1/Sfrp5/Cdc42se1/Marveld3/Nod2/Nrk/Serpinf2/Tgfb2/Ankrd6/Foxo1/Grik2/Naip2/Prdx1/Rassf2/Tnf/Wnt7a/Zc3h12a/Aida/Ccl19/F2rl1/Mid1/Naip1/Traf1/Hand2/Mdfi/Sh3rf1/Il1a/Ripk2/Sphk1/Map…
GO:0009100	glycoprotein metabolic process	305	-0.157172	-2.28891	4.16335e-05	0.000324176	0.000191205	St8sia2/Vangl2/B3gat2/Ccl19/Fbxo2/Galnt16/Man1a/B3galt5/B3galt6/Csgalnact1/Erp44/Gal3st2/Hbegf/Il33/Mgat2/Ndnf/Egflam/Fbxo6/Galnt1/Gmppb/Hs6st1/Extl2/Mgat4c/Pmm1/Ugdh/Chpf/Chsy3/Ddost/Derl3/Gata1/Mgat3/St6galnac2/St8sia5/Abca7/B3gnt5/B3gnt6/Col11a1/Dpy19l1/Fut11/Galnt3/Man2a1/Nccrp1/B3gnt2/Chst7/Ptx3/Sulf1/B3gat1/Cela1/Fam20b/Ihh/Necab3/Serp1/Serpina1a/St6galnac5/St8sia3/Tmtc3/Ccl19/Chst3/Engase/…
GO:0010721	negative regulation of cell development	197	-0.182036	-2.30149	4.20132e-05	0.000326729	0.000192712	Mt3/Sema4b/Syt4/Ulk2/Wnt7b/Sema6b/Tgfb1/Tmem98/Abcc8/Dynlt1b/Efnb3/Fgf13/Lrp4/Psen1/Rtn4r/Actr3/Rtn4/Bcl11a/Igf1/Sema3b/Tspo/Ttc3/Cdkl3/Ctdsp1/Hmga2/Hook3/Mecp2/Ptprs/Rcc2/Rgma/Rufy3/Trp53/Ulk1/Ifrd1/Plxna3/Sema7a/Sema6a/Arhgef2/Gsk3b/Bmp7/Epha7/Fbxw7/Mbd1/Notch1/Ptk2/Rest/Ap1ar/Coro1c/Kdm4a/Pten/Sema4c/Cav3/Ryk/Efna5/Sema3f/Npr2/Dip2b/Kank1/Spry4/Id1/Bcar1/Dicer1/Fstl4/Appl2/Pcm1/Rapgef2/Trak2/G…
GO:0006418	tRNA aminoacylation for protein translation	37	-0.399012	-2.65746	4.21621e-05	0.00032746	0.000193143	Vars2/Rars/Ears2/Mars2/Yars/Dars2/Vars/Aars2/Yars2/Lars2/Pars2/Cars2/Lars/Farsa/Dars/Sars2/Wars/Farsb/Hars2/Kars/Rars2/Hars/Qars/Wars2/Iars2/Cars/Tars2/Sars/Fars2/Nars/Dalrd3/Gars/Iars/Eprs
GO:1990776	response to angiotensin	24	-0.478157	-2.62972	4.22111e-05	0.00032746	0.000193143	Src/Agt/Ahcyl1/Slc26a6/Rac1/Rap1gds1/Agtr1b/Slc30a10/Camk2a/Cav1/Agtrap/Rela/Car2/Nfe2l2/Adora2b/Rock1/Prkcd/Rock2/Hsf1/Nfkb1/Actn2
GO:0046854	phosphatidylinositol phosphate biosynthetic process	52	-0.345466	-2.66039	4.23852e-05	0.000328407	0.000193701	Pi4k2b/Socs5/Ip6k3/Itpkc/Pip5kl1/Atg14/Fam126b/Inpp1/Pi4kb/Socs6/Ttc7/Socs4/Uvrag/Impa1/Pip5k1a/Pik3cb/Itpka/Pip4k2a/Pik3c3/Pi4k2a/Bpnt1/Pik3r1/Pik3r4/Pip5k1c/Efr3b/Fam126a/Pik3r2/Ip6k1/Pik3c2a/Pip4k2b/Cish/Socs7/Itpkb/Pik3ca/Socs2/Pip5k1b/Impa2/Pik3r3/Ttc7b/Pi4ka/Tmem150a/Ip6k2/Smg1/Pik3c2b
GO:0001885	endothelial cell development	69	-0.302678	-2.67424	4.30885e-05	0.000332673	0.000196218	Hapln2/Tnf/Abcb1b/F2rl1/Rap2c/Hpse/Pde2a/Sox18/F11r/Hoxa13/Cldn5/Myd88/Plcb1/Agt/Rap1a/Stc1/Col18a1/Tnfrsf1a/Ikbkb/Met/Ppp1r16b/S1pr3/Tjp2/Robo4/Zdhhc21/Notch4/Rapgef3/Ezr/Icam1/Col15a1/Ptprs/S1pr2/Ift88/Cldn1/Heg1/Gpx1/Rock1/Akap11/Rdx/Vezf1/Ednra/Msn/Id1/Dicer1/Ccm2/Rapgef1/Rock2/Rapgef2/Fasn/Tjp1/Pecam1/Cdh5/Vcl/Myadm/Clic4/Vegfa/Dmd
GO:0051303	establishment of chromosome localization	76	-0.287546	-2.63939	4.30323e-05	0.000332673	0.000196218	Fam83d/Kif18a/Ankrd53/Spdl1/Chmp4b/Cul3/Ccnb1/Nde1/Nuf2/Psrc1/Cenpq/Spag5/Cdt1/Cep63/Spo11/Chmp4c/Fmn2/Chmp1a/Kif14/Kif22/Kifc5b/Rab11a/Rrs1/Kif2c/Seh1l/Spice1/Chmp5/Birc5/Cdc23/Incenp/Mad1l1/Actr2/Nudc/Sun1/Eml4/Actr3/Dctn2/Ndc80/Cdca8/Trappc12/Vps4a/Cenpf/Atm/Cenpe/Pibf1/Terf1/Chmp7/Hnrnpu/Ube2b/Chmp1b/Cenpc1/Brca2/Mlh1/Zw10/Pinx1/Kpnb1/Chmp2a/Numa1/Dync1h1
GO:0030278	regulation of ossification	126	-0.231714	-2.60326	4.31468e-05	0.000332673	0.000196218	Gata1/Matn1/Mepe/Mkx/Tph1/Twist1/Cyp27b1/Egr2/Isg15/Kremen2/Mdk/Runx2/Zmpste24/Actn3/Adrb2/Alox5/Kl/Smad7/Srgn/Tfap2a/Tmem119/Rbpj/Suv39h1/Grem1/Osr1/Ostn/Vdr/Acvr2a/Dlk1/Fam20c/Notum/Wnt4/Ahsg/Pbx1/S1pr1/Sost/Thrb/Wnt5a/Bmp2k/Bmpr1a/Bmpr1b/Comp/Fgfr3/Prl/Omd/Creb3l1/Acvr2b/Fbn2/Mia3/Nbr1/Ptger4/Sox9/Osr2/Pth/Bcl2/Oxt/P2rx7/P3h1/Smad6/Sox11/Calca/Acvr1/Atraid/Pkdcc/Tgfb1/Ccr1/Txlng/Atp2b1/Cd276/L…
GO:0070302	regulation of stress-activated protein kinase signaling cascade	200	-0.184124	-2.33107	4.314e-05	0.000332673	0.000196218	Tlr3/App/Dab2/Dusp3/Ephb1/Ptpn22/Dact1/Igfbp6/Pafah1b1/Ccl19/Eda2r/Mapk8ip1/Nox1/Sh3rf3/Unc5cl/Hsph1/Naip5/Stk3/Fcgr2b/Trem2/Egfr/Gadd45a/Mapk8ip2/Mturn/Pycard/Tnfsf11/Dixdc1/Map3k4/Pbk/Sh3rf2/Slamf1/Card9/Cyld/Il3/Rasgrp1/Sfrp5/Cdc42se1/Marveld3/Nod2/Nrk/Serpinf2/Tgfb2/Zmpste24/Ankrd6/Foxo1/Grik2/Naip2/Prdx1/Rassf2/Tnf/Wnt7a/Zc3h12a/Aida/Ccl19/F2rl1/Mid1/Naip1/Traf1/Hand2/Mdfi/Sh3rf1/Il1a/Ripk2/…
GO:0048008	platelet-derived growth factor receptor signaling pathway	61	-0.315508	-2.63144	4.33028e-05	0.000333276	0.000196573	F3/Arid5b/Clasp2/Cblb/Plekha1/Pten/Myo1e/Pdgfb/Hip1/Ptpn2/Ptpn11/Bcar1/Ift20/Cspg4/Pdap1/Rapgef1/Cbl/Pdgfrb/Myocd/Iqgap1/Gab1/Ndrg4/Inppl1/Vegfa/Abl1/Txnip
GO:0090312	positive regulation of protein deacetylation	33	-0.405188	-2.56723	4.33306e-05	0.000333276	0.000196573	Lrrk2/Tgfb1/Jdp2/Sdr16c5/Prkd2/Smarca5/Trp53/Ncor2/Sirt1/Sap30bp/Pml/Dyrk1a/Baz2a/Ctbp1/Akap8l/Nipbl/Aplnr/Akap8/Vegfa/Ncor1
GO:0051145	smooth muscle cell differentiation	77	-0.281515	-2.5799	4.39264e-05	0.000337447	0.000199033	Med28/Six1/Mir143/Nfatc2/Smad6/Smarcd3/Fgfr2/Npnt/Wnt7b/Acvr1/Ramp2/Tgfb1/Prdm6/Tbx2/Efemp2/Itga8/Smarca2/Mecp2/Rcan1/Sirt1/Notch1/Sgcb/Gper1/Sod2/Pdgfb/Hey1/Dnmt1/Ednra/Pbrm1/Zeb1/Smarca4/Mef2c/Pdgfrb/Ankrd17/Myocd/Aplnr/Eng/Srf/Rbpms2/Vegfa/Hey2/Gata6
GO:0010595	positive regulation of endothelial cell migration	104	-0.246808	-2.55456	4.45044e-05	0.000341471	0.000201407	Amot/Fgf18/Pik3cb/Rac1/Stat5a/Atp5b/Lgmn/Cib1/Vegfc/Gata2/Sema5a/Hmgb1/Rhoj/Rin2/Flt4/Tgfb1/Adam17/Bmpr2/Grn/Plpp3/Ptk2b/Igf1/Amotl1/Bsg/Prkd2/Rhob/Nfe2l2/Sirt1/Tek/Hspb1/Pik3c2a/Hif1a/P2rx4/Adora2b/Map3k3/Nus1/Nos3/Pdgfb/Bcas3/Hdac7/Fgfr1/Calr/Bcar1/Dicer1/Rock2/Akt3/Ets1/Sash1/Plk2/Hdac9/Akt1/Atp5a1/Prkca/Plcg1/Kdr/Gpi1/Vegfa/Abl1
GO:0030865	cortical cytoskeleton organization	61	-0.314318	-2.62151	4.61192e-05	0.000353431	0.000208461	Ikbkb/Rhoa/Rtkn/Trpv4/Fmnl3/Rhoq/Rac1/Fmnl2/Ppp2r3c/Epb41l1/Ezr/Rhod/Rhoh/Ehd2/Llgl1/Wdr1/Rnd3/Strip1/Rhob/Dlg1/Rhobtb2/Nckap1/Rhobtb1/4930544G11Rik/Rhobtb3/Pdcd6ip/Rock1/Akap11/Rhog/Epb41l2/Plec/Tln1/Calr/Rock2/Actn1/Epb41l3/Rhoc/Fhod3/Ect2/Cdk5
GO:0006356	regulation of transcription by RNA polymerase I	29	-0.43075	-2.59376	4.62694e-05	0.000354152	0.000208886	Zmpste24/Dhx33/Pih1d1/Maf1/Heatr1/Wdr75/Eif2ak3/Phf8/Dedd/Lyar/Ippk/Pwp1/Rasl11a/Nol11/Ppp1r15a/Smarcb1/Ncl/Utp15/Smarca5/Ubtf/Pdcd7/Wdr43/Baz2a/Smarca4/Atf4/Erbb2/Mtor/Flna
GO:0006346	DNA methylation-dependent heterochromatin assembly	24	-0.476188	-2.61889	4.65885e-05	0.000356162	0.000210072	Kcnq1ot1/Samd1/Hdac1/L3mbtl3/Hells/Mphosph8/Pphln1/Mbd3/Trim28/Kmt2b/Dnmt1/Dnmt3a/Setdb1/Morc2a/Smarca4/Tet1/Kdm1a/Atf7ip
GO:0033674	positive regulation of kinase activity	410	-0.138552	-2.16346	4.70992e-05	0.00035963	0.000212117	Ror2/Socs1/Tlr1/Ace/App/Cd40/Clu/Ddx3x/Epha10/Epha4/Ephb1/Nek10/Pdgfc/Drd2/Lilra5/Vangl2/Adra2b/Cacul1/Ccl19/Cemip/Epo/Ikbkg/Pik3cg/Slc8a2/Tcl1b1/Tenm1/Csf1/Epha6/Ereg/Fzd10/Hbegf/Hsph1/Ltk/Npm1/Tcl1b4/Cd19/Chrna3/Fzd8/Reln/Ripk3/Spatc1l/Tcl1b5/Trem2/Adcy8/Alk/Egfr/Egr1/Erbb3/Fbn1/Il6ra/Klk1b4/Lrp8/Mas1/Tab1/Tnfsf11/Tyro3/Unc119/Epha1/Erp29/Il12b/Map3k4/Ntf3/Pik3r6/Stox1/Dab1/Il3/Ntrk2/Pde5a/Rasg…
GO:0031113	regulation of microtubule polymerization	52	-0.343862	-2.64804	4.72891e-05	0.000360644	0.000212715	Map2/Tbcd/Rac1/Slain2/Dctn1/Inpp5j/Mapre3/Fkbp4/Mapk8/Cav1/Nin/Drg1/Map1b/Cdk5rap2/Fes/Mecp2/Gba2/Clasp2/Stmn1/Apc/Cav3/Arl2/Akap9/Dyrk1a/Camsap1/Git1/Nav3/Arhgef7/Cdkn1b/Clip1/Cdh5/Numa1/Capzb/Abl1
GO:0090630	activation of GTPase activity	94	-0.264877	-2.63512	4.80559e-05	0.000364289	0.000214865	Epha1/Ntf3/Tbc1d14/Evi5l/Plekhg4/Rasgrp1/Tbc1d10a/Tbc1d30/Ngef/Apc2/Ccdc125/Sgsm1/Arhgap22/Sgsm2/Tbc1d17/Tiam1/Arhgef5/Sgsm3/Sipa1l3/Tbc1d15/Tbc1d25/Epha2/Iqsec3/Arhgap24/Arhgef19/Wnt5a/Arhgef15/Garnl3/Tbc1d9/Rap1gap/Gmip/Rap1gap2/Scrib/Tbc1d13/Tbc1d22a/Ntrk3/Pip5k1a/Rundc1/Tbc1d2/Bcr/Tbc1d10b/Tbc1d2b/Usp6nl/Nedd9/Tiam2/Tbc1d9b/Tsc1/Grtp1/Tbc1d1/Tbc1d8b/Evi5/Rasa1/Arhgef10/Sipa1l1/Arhgap29/Rangap…
GO:2000637	positive regulation of miRNA-mediated gene silencing	24	-0.47587	-2.61714	4.78391e-05	0.000364289	0.000214865	Ripk1/Tgfb1/Zfp36/Ajuba/Stat3/Trp53/Map2k1/Tial1/Map2k2/Pum2/Nfkb1/Myocd/Fxr1/Dhx9/Pum1/Limd1
GO:0033866	nucleoside bisphosphate biosynthetic process	36	-0.394735	-2.6143	4.80035e-05	0.000364289	0.000214865	Dlat/Acot7/Pdhx/Ppcdc/Mpc2/Acly/Dcakd/Mpc1/Mlycd/Ppcs/Dip2a/Pank4/Dld/Papss1/Pank3/Pdk1/Pdk2/Pdk4/Pdha1/Pank1/Acsl5/Acat1/Pank2/Acacb/Acsl1/Pdhb
GO:0034030	ribonucleoside bisphosphate biosynthetic process	36	-0.394735	-2.6143	4.80035e-05	0.000364289	0.000214865	Dlat/Acot7/Pdhx/Ppcdc/Mpc2/Acly/Dcakd/Mpc1/Mlycd/Ppcs/Dip2a/Pank4/Dld/Papss1/Pank3/Pdk1/Pdk2/Pdk4/Pdha1/Pank1/Acsl5/Acat1/Pank2/Acacb/Acsl1/Pdhb
GO:0034033	purine nucleoside bisphosphate biosynthetic process	36	-0.394735	-2.6143	4.80035e-05	0.000364289	0.000214865	Dlat/Acot7/Pdhx/Ppcdc/Mpc2/Acly/Dcakd/Mpc1/Mlycd/Ppcs/Dip2a/Pank4/Dld/Papss1/Pank3/Pdk1/Pdk2/Pdk4/Pdha1/Pank1/Acsl5/Acat1/Pank2/Acacb/Acsl1/Pdhb
GO:0044728	DNA methylation or demethylation	84	-0.270875	-2.56666	4.83095e-05	0.000365772	0.00021574	Prmt7/Tex15/Fkbp6/Prdm14/Zdbf2/Piwil4/Tdrd1/Tdrd5/Tdrkh/Zmpste24/Asz1/Ctcf/Mael/Apobec1/Morc1/Atf7ip/Mettl4/Mov10l1/Alkbh2/Gnas/Rsl1/Dnmt3b/Bend3/Alkbh4/Apobec2/Ctcfl/Fto/Spocd1/Tdrd12/Bmi1/Kdm1b/Zfp57/Ftx/Ehmt2/Mtrr/Myc/Wt1/Kcnq1ot1/Pld6/Mta2/Rlf/Tox/Grhl2/Apobec3/Brca1/Hells/Mecp2/Mphosph8/Smarca5/Pld6/Alkbh1/Gsk3b/Trim28/Mbd4/Otud4/Tet3/Ppm1d/Prmt5/Ehmt1/Dnmt1/Dnmt3a/Pik3ca/Baz2a/Dubr/Usp9x/Al…
GO:0051647	nucleus localization	35	-0.410015	-2.65779	4.84564e-05	0.000366444	0.000216137	Bin1/Pabpc1l/Trim58/Hhex/Slc9a3r1/Ntn1/Dctn1/Sun2/Tacc3/Nudc/Sun1/Cep120/Tmem201/Kif1a/Dock7/Hook3/Myh10/Cdc42bpa/Ptk2/Clmn/Cav3/Fbxw11/Syne1/Pcm1/4932438A13Rik/Tacc2/Mtor/Dync1h1/Dmd
GO:0033182	regulation of histone ubiquitination	12	-0.650314	-2.58868	4.89178e-05	0.000369049	0.000217673	Rnf40/Otub2/Otub1/Park7/Rnf20/Wdr70/Ube2n/Kdm2a/Trip12/Kdm1a/Ubr5
GO:0009205	purine ribonucleoside triphosphate metabolic process	75	-0.282828	-2.55751	4.88818e-05	0.000369049	0.000217673	Itpa/Rasl2-9/Atp5j/Pnp/Rhoa/Sphk2/Atp5d/Rhoq/Atp5j2/Ak3/Atp5b/Il4/Impdh1/Nme6/Aldoart1/Atp5e/Gnai3/Atp5g1/Atp5h/Myc/Nme3/Ppara/Ampd3/Lrrk2/Tgfb1/Dguok/Impdh2/Ampd2/Ndufc2/COX2/Gimap9/Stat3/Flcn/Map2k1/Nme2/Nme4/Ak4/Slc25a13/Aldoart2/Gtpbp1/Opa1/Vcp/Aldoa/Atp5a1/Atp5o/Mfn1/Ppargc1a/Atp5g2/Eno1b/Pkm
GO:1904888	cranial skeletal system development	77	-0.279339	-2.55995	4.97348e-05	0.000374764	0.000221043	Twist1/Insig2/Tgfbr1/Tifab/Chrd/Irf6/Pax5/Runx2/Tgfb2/Dlx1as/Gas1/Ift140/Mmp14/Msx2/Mthfd1l/Tfap2a/Twist2/Wnt9b/Nog/Gnas/Prrx1/Prrx2/Cep55/Fgf4/Mmp16/Rab23/Wdr19/Dlx1as/Foxn3/Gna11/Insig1/Irx5/Neurog1/Trp63/Six1/Tbx15/Foxe1/Gli3/Alx3/Fgf8/Fgfr2/Sh3pxd2b/Eif4a3/Fuz/Rdh10/Slc39a3/Smad2/Tbx1/Tmem107/Frem1/Tgfbr2/Grhl2/Megf8/Tulp3/Ric1/Ext1/Smad3/Chst11/Slc39a1/Gnaq/Crkl/Ednra/Tgfb3/Ndst1/Mef2c/Setd2…
GO:0046825	regulation of protein export from nucleus	36	-0.393945	-2.60907	4.99628e-05	0.000376033	0.000221792	Camk1/Xpo4/Peg12/Sp100/Rapgef3/Uhmk1/Emd/Mdm2/Chchd4/Tcf7l2/Frat1/Park7/Rangap1/Gsk3b/Ptpn14/Xpo1/Rbm22/Hdac3/Ppm1a/Ywhae/Ptpn11/Ctdspl2/Gas6/Prkaca/Cdk5/Tpr
GO:0006956	complement activation	170	0.219416	2.37855	5.00255e-05	0.000376056	0.000221806	Ighv10-1/Ighv5-9/Ighv8-5/Ighv5-12-4/Ighv6-4/Ighv4-1/Ighv6-3/Ighv5-15/Ighv7-4/Ighv1-67/Ighv1-77/Ighe/Ighv15-2/Ighv1-75/Ighv2-5/Ighv1-47/Ighv8-2/Mbl2/Ighv1-19/Colec10/Ighv11-2/Ighv3-1/Ighv12-3/Cr2/C1ra/Ighv1-76/Ighg1/C3/Ighv3-3/Ighv5-2/Ighv8-9/Ighv1-20/C8b/Ighv1-16/Ighv10-3/Mptx2/C1rb/Ighv3-5/Ighv1-26/Igll1/C6/Ighv5-16/C9/Ighv16-1/C8a/Ighv1-49/Ighv5-6/Mbl1/Apcs/C1qc/Ighv1-24/Ighv7-2/Il1b/Ighv1-50/I…
GO:0010611	regulation of cardiac muscle hypertrophy	69	-0.300165	-2.65204	5.03301e-05	0.000377895	0.00022289	Fbxo32/Lmcd1/Adk/Mef2a/Ppara/Trip10/Pde9a/Nr3c1/Igf1/Tnfrsf1b/Smad4/Sirt1/Akap6/Camk2d/Mlip/Smad3/Gsk3b/Notch1/Ptk2/P2rx4/Cav3/Tomm70a/Trim63/Rock1/Twf1/Akap1/Jarid2/Parp2/Trpc3/Bmp10/Yy1/Rock2/Ctdp1/Mef2c/Prkca/Ppp3ca/Gsk3a/Mtor
GO:0002262	myeloid cell homeostasis	184	-0.190897	-2.36149	5.10125e-05	0.000382563	0.000225644	Hoxb6/Lyn/Tal1/Bax/Mafb/Mecom/Rps24/Sp1/G6pdx/Ncstn/Senp1/Sp3/Foxo3/Mthfd1/Pde4b/Pik3cb/Sh2b3/Stat5a/Jak2/Lyar/Slc11a2/G6pd2/Tcf3/Gata2/Sfxn1/Stat1/Hmgb1/Il18/Prkdc/Rb1/Zfpm1/Ampd3/Arid4a/Cxcr2/Adam17/Kitl/Prmt1/Stat5b/L3mbtl3/Ankrd54/Fancc/Rb1/Zfp36/Adar/Adgrf4/Stat3/Rb1/Alas1/Kat7/Traf3ip2/Slc37a4/Smap1/Hmgb2/Setd1a/Axin1/Zfp36l1/Hif1a/Mapk14/Exoc6/Nfe2l1/Brd1/Cebpg/Maea/Mertk/Hspa9/Ireb2/Itpkb…
GO:0050808	synapse organization	469	-0.13117	-2.13764	5.14929e-05	0.000385708	0.000227498	Chrdl1/Drd1/Flrt2/Grin1/Il10/Lrfn5/Ctnna2/Dkk1/Gabra2/Lmx1b/Musk/Nrcam/Pcdh8/Slc6a1/Tlr2/Chmp2b/Fzd9/Ptn/Rab17/Slitrk1/Sptbn2/Asic2/Cntnap2/Cntnap4/Lingo4/Oxtr/Ptpro/Snx27/Cacna2d2/Clstn3/Col4a1/Epha3/Gabrg2/Gpm6a/Igsf21/Il1rapl2/Rph3a/Syn1/Wasf3/Zdhhc15/App/Epha4/Ephb1/Gja10/Grin2a/L1cam/Lrrtm3/Pcdhb16/Pfn1/Six4/Ube3a/Vstm5/Apoe/Dact1/Drd2/Elfn1/Ncan/Pafah1b1/Pin1/Ppfia3/Pten/St8sia2/Cadm1/Igsf9…
GO:0034332	adherens junction organization	46	-0.360425	-2.6634	5.2076e-05	0.000389613	0.000229802	Ramp2/Zfp703/Dchs1/Dlg5/Kifc3/Abi2/Hipk1/Numb/Plekha7/Cdh20/Actb/Cdh24/Rdx/Plec/Bmp6/Specc1l/Tjp1/Adam10/Pak2/Fermt2/Cdh5/Vcl/Vegfa/Mtss1/Dsp
GO:0035966	response to topologically incorrect protein	129	-0.226649	-2.54936	5.22242e-05	0.000390259	0.000230183	Thbs1/Tram1/Umod/Atf3/Hspa1l/Serp1/F12/Hspa13/Tmtc4/Daxx/Tbl2/Bhlha15/Cdk5rap3/Derl1/Ern2/Ficd/Tmed2/Tmem33/Creb3l3/Cul3/Dnajc10/Hsp90aa1/Hspa2/Comp/Abcb10/Ngly1/Pdia6/Stc2/Bax/Creb3l1/Edem2/Eif2ak3/Optn/Pmp22/Thbs4/Tmem129/Uggt1/Parp16/Ptpn1/Wfs1/Cops5/Ddrgk1/Derl2/Dnajc3/Rhbdd1/Tor1a/Rnf185/Uggt2/Aup1/Creb3l2/Dnajc18/Hdac6/Xbp1/Dnajb12/Hspa14/Hspd1/Faf2/Ppp1r15a/Tm7sf3/Atf6b/Bok/Dnajb14/Ern1/Pi…
GO:0071103	DNA conformation change	53	-0.334705	-2.60269	5.23687e-05	0.000390413	0.000230274	Gins4/Mre11a/Recql5/Anxa1/Pif1/Mcmdc2/Cdc45/Pot1b/Zranb3/Hhex/Ighmbp2/Mcm3/Mcm9/Mnat1/Upf1/Hmgb1/Rtel1/Top1mt/Supv3l1/Top1/Top3a/Wrn/Rad50/Top2b/Mcm4/Recql/Ddx1/Mcm5/Ssbp1/Gins3/Top3b/Pot1a/Mcm6/Ercc3/Mcm2/Hnrnpa2b1/Dhx36/Ascc3/Top2a/Dhx9/Blm/Abl1
GO:0034101	erythrocyte homeostasis	145	-0.212725	-2.45436	5.23629e-05	0.000390413	0.000230274	Prkdc/Rb1/Zfpm1/Ampd3/Arid4a/Prmt1/Stat5b/L3mbtl3/Ankrd54/Rb1/Zfp36/Adar/Adgrf4/Stat3/Rb1/Alas1/Kat7/Smap1/Hmgb2/Setd1a/Axin1/Zfp36l1/Hif1a/Mapk14/Exoc6/Nfe2l1/Brd1/Cebpg/Maea/Hspa9/Ireb2/Ptpn2/Tcea1/Mfhas1/Ufl1/Bap1/Klf13/Axl/Tgfbr3/Tmod3/Mb/Rcor1/Atpif1/Cdk6/Ets1/Smarca4/Thra/Tmem14c/Adgrf5/Ldb1/Rhag/Rbfox2/Slc25a5/Kdm1a/Med1/Sox6/Epas1/Srf/Cited2/Kmt2e/Gpi1/Kcnq1/Vegfa/Ncor1
GO:0090224	regulation of spindle organization	39	-0.389071	-2.64688	5.31643e-05	0.000395876	0.000233496	Parp3/Psrc1/Spag5/Gpsm2/Ccsap/Chmp4c/Map9/Chmp1a/Dctn1/Chmp5/Plk1/Tacc3/Cep97/Fsd1/Bora/Senp6/Drg1/Gnai1/Rae1/Chmp7/Hnrnpu/Cltc/Chmp1b/Tpx2/Rnf4/Pkd1/Tpr/Chmp2a/Numa1/Dync1h1
GO:0033275	actin-myosin filament sliding	12	-0.648128	-2.57998	5.37792e-05	0.000399983	0.000235918	Tnnt2/Myh8/Tpm1/Myo9b/Actc1/Myl6/Tnnc1/Myh7/Myh6
GO:0019319	hexose biosynthetic process	77	-0.278315	-2.55057	5.4091e-05	0.000401828	0.000237007	Cyp2j6/G6pc3/Gpd1/Per2/Nln/Gcg/Pcx/Ddb1/Dgkq/Kat2a/Wdr5/Gpd2/Cry1/Pgk2/Slc39a14/Soga1/Fam3a/Ppara/Crtc2/Lepr/Pck2/Stk11/Tcf7l2/Nr3c1/Sirt1/Ranbp2/Gnpda1/C1qtnf3/Hif1a/Pgam2/Chst15/Tpi1/Maea/Dgat2/Pgk1/Sord/Ep300/Ptpn2/Pdk2/Zfp692/Sik1/Kat2b/Atf4/Usp7/Clk2/Gapdh/Acadm/Gpi1/Supt20/Ogt
GO:0005979	regulation of glycogen biosynthetic process	29	-0.427583	-2.57469	5.45658e-05	0.000404403	0.000238525	Ppp1r3d/Ppp1ca/Ppp1r3a/Irs1/Akt1/Inpp5k/Ppp1r3c/Mtor/Cd36/Sorbs1/Irs2/Insr/Grb10
GO:0010962	regulation of glucan biosynthetic process	29	-0.427583	-2.57469	5.45658e-05	0.000404403	0.000238525	Ppp1r3d/Ppp1ca/Ppp1r3a/Irs1/Akt1/Inpp5k/Ppp1r3c/Mtor/Cd36/Sorbs1/Irs2/Insr/Grb10
GO:0031334	positive regulation of protein-containing complex assembly	189	-0.186415	-2.32504	5.46546e-05	0.000404586	0.000238633	Pcsk5/Psmc6/Tgfb1/Cav1/Wars/Nek7/Nin/Actr3/Atat1/Park7/Ajuba/Nr1h2/Ptk2b/Abca3/Drg1/Map1b/Cdk5rap2/Fes/Mecp2/Trp53/Dab2ip/Dlg1/Fchsd2/Sumo1/Atm/Epn1/Gsk3b/Mapk9/Nckap1/Eif4g1/Unc13b/Apc/Terf1/Tfrc/Cav3/Arl2/Asap1/Crbn/Med25/Rictor/Akap9/Myo1c/Piezo1/Map3k1/Msn/Cttn/Evl/Creb1/Bak1/Git1/Nav3/Fermt2/Cand1/Rhoc/Bcl2l11/Ice1/Prkce/Vcp/Vasp/Fnip1/Cdkn1b/Clip1/Mlst8/Faf1/Cdh5/Mtor/Cd36/Numa1/Snap91/Ambr…
GO:0043501	skeletal muscle adaptation	23	-0.484968	-2.59762	5.49531e-05	0.000406318	0.000239655	Cmya5/Myoz2/Gtf2i/Ppp3ca/Mtor/Asb2/Atp2a2/Tnni1/Tnnc1/Myh7
GO:0001843	neural tube closure	107	-0.245635	-2.57416	5.50818e-05	0.000406793	0.000239935	Pax2/Trim71/Casp3/Lrp2/Twist1/Bbs4/Mks1/Sfrp5/Tgfb2/Cluap1/Folr1/Tgif1/Fzd3/Mthfd1l/Tfap2a/Ift57/Lhx2/Nog/Spint2/Pax3/Sdc4/Tmed2/Prickle1/Rab23/Abl2/Mthfr/Wnt5a/Apaf1/Ift122/Ptk7/Shroom3/Grhl3/Lias/Sall4/Scrib/Kat2a/Kdm6a/Stil/Mthfd1/Prkacb/Rarg/Ski/Traf6/Enah/Rara/Cecr2/Fzd6/Tsc1/Fuz/Sufu/Glmn/Rps7/Tgfb1/Spint1/Ift172/Cobl/Grhl2/Gatad2a/Lrp6/Tulp3/Rgma/Sec24b/Celsr1/Dvl1/Nckap1/Tead2/Kif20b/Brd2…
GO:0034614	cellular response to reactive oxygen species	134	-0.227073	-2.57042	5.52207e-05	0.000407282	0.000240223	Hdac6/Mapk8/Mt3/Fbxo7/Lrrk2/Ripk1/Sod3/Pcgf2/Mapk1/Atp7a/Fancc/Net1/Park7/Romo1/Sigmar1/Mapk3/Rela/Fbln5/Rhob/Trp53/Nfe2l2/Sirt1/Pdcd10/Mapk9/Stat6/Ddr2/Plekha1/Cat/Sod2/Nos3/Prdx5/Ednra/Prkcd/Setx/Pdk2/Axl/Cfl1/Impact/Sod1/Chuk/Hsf1/Map3k5/Ezh2/Kdm6b/Agap3/Hdac2/Pdgfrb/Akt1/Stk25/Ect2/Psap/Prdx2/Ppargc1b/Slc8a1/Fxn/Trap1/Cd36/Ptprk/Ppif/Abl1
GO:0048839	inner ear development	208	-0.171642	-2.18986	5.52772e-05	0.000407282	0.000240223	Ptprq/Ror2/Epha4/Hpn/Myo3b/Nox3/Six4/Wnt1/Mir96/Myo3a/Pafah1b1/Pou3f4/Vangl2/Aldh1a3/Kcnma1/Lgr5/Tmc1/Chrna9/Cys1/Fgf10/Sox2/Atp2b2/Hpca/Tsku/Adgrv1/Chrna10/Cthrc1/Fat4/Frzb/Lin7a/Pax2/Ush1g/Ush2a/Cdh1/Dll1/Frem2/Lhfpl5/Stox1/Tprn/Col11a1/Cxcl14/Insig2/Mks1/Pdzd7/Pou4f3/Tifab/Bdnf/Cdh23/Gfi1/H2-DMa/Plppr4/Tgfb2/Tshr/Kcnq4/Mpv17/Strc/Clic5/Dlx6/Fzd3/Gabra5/H2-K1/Maf/Tfap2a/Triobp/Anp32b/Grxcr2/Pls…
GO:0031667	response to nutrient levels	351	-0.146799	-2.23156	5.58198e-05	0.0004108	0.000242298	Prl3d2/Runx2/Ttc5/Aacs/Adrb2/Atf3/Bmp8b/Cntn2/Eif2ak1/Folr1/Foxo1/Gabarap/Myod1/Nim1k/Nr1h4/Pemt/Ucn2/Zc3h12a/Clic5/Ghrl/Guca2b/Higd1a/Pomc/Prl2c2/Wnt9b/Arsa/Asns/Mc4r/Mkks/Prkd1/Prl3d3/Suv39h1/Tbl2/Atg14/Bhlha15/Brsk1/Cfh/Fbxo22/Gabarapl1/Pck1/Rragd/Rrp8/Slc39a5/Spx/Tfeb/Vdr/Xpr1/Bche/Dpyd/Fam107a/Gdf15/Olfr734/Pcsk1n/Serpina7/Serpinc1/Slc25a25/Snai2/Stk24/Stk26/Wnt4/Aqp3/Dsc2/Gast/Mios/Nprl3/Nt…
GO:0009101	glycoprotein biosynthetic process	247	-0.169564	-2.3294	5.81606e-05	0.000427528	0.000252165	Necab3/Serp1/Serpina1a/St6galnac5/St8sia3/Tmtc3/Ccl19/Chst3/Fut9/Mgat5b/Tmtc4/Chst13/Dpy19l3/Ostc/Pomt1/Rpn2/Slc39a8/B3galt2/Dpy19l2/Gfpt1/Golph3/Hs6st2/Mgat4e/Pmm2/Ramp1/B3galnt1/Ccr7/Galnt11/Hs6st3/Ndst3/Rft1/Slc2a10/St3gal6/Tusc3/Plcb1/Pomk/Slc4a10/St6gal1/Pgm3/Phlda1/B3gnt9/Chst12/Pofut1/St8sia6/Poglut1/Slc35d1/Soat1/B3gnt4/Extl1/Mogs/Mustn1/Pomgnt1/Uggt1/Xxylt1/Xylt1/Alg1/B3gnt7/Cytl1/Galnt1…
GO:0008361	regulation of cell size	205	-0.18155	-2.3144	5.89636e-05	0.000432926	0.000255349	Map2/Ntrk3/Slc12a9/Slc9a3r1/Zfyve27/Ntn1/Rab11a/Rac1/Wdtc1/Iqgap3/P2rx7/Sct/Aqp11/Lars/Sema4d/Tsc1/Atp5g1/Mgll/Rapgef3/Sema5a/Ucn/Mt3/Sema4b/Ulk2/Barhl2/Limk1/Plxna4/Sema6b/Trpv2/Clcn3/Fgf13/Map3k13/Rtn4r/Actr3/Atp7a/Bmpr2/Ocm/Twf2/Megf8/Rtn4/Bcl11a/Map1b/Sema3b/Cdkl3/Ptprs/Rgma/Rufy3/Ulk1/Dbnl/Ifrd1/Plxna3/Sema7a/Shank3/Clasp2/Sema6a/Gsk3b/Abcb8/Rb1cc1/Cyfip1/Epha7/Anapc2/Pten/Sema4c/Cav3/Ryk/Ef…
GO:0010906	regulation of glucose metabolic process	123	-0.228121	-2.51116	5.96875e-05	0.000437732	0.000258183	Lepr/Mlycd/Stk11/Tcf7l2/Nr3c1/Lcmt1/Adipor1/Igf1/Foxk1/Trp53/Sirt1/Ranbp2/Akt2/C1qtnf3/Hif1a/Bckdk/Nfe2l1/Adora2b/Maea/Dgat2/Pdk1/Ppp1r3d/Ep300/Ptpn2/Ncoa2/Pdk2/Foxk2/Pdk4/Zfp692/Ppp1ca/Ppp1r3a/Irs1/Sik1/Kat2b/Usp7/Akt1/Clk2/Inpp5k/Ppp1r3c/Mtor/Acacb/Acadm/Cd36/Sorbs1/Irs2/Insr/Grb10/Supt20/Ogt
GO:0060147	regulation of post-transcriptional gene silencing	41	-0.373727	-2.60468	6.12337e-05	0.00044751	0.000263951	Mir154/Ripk1/Tgfb1/Zfp36/Adar/Ajuba/Stat3/Trp53/Map2k1/Ncor2/Tial1/Xpo5/Map2k2/Tnrc6c/Pum2/Elavl1/Nfkb1/Myocd/Ppp3ca/Fxr1/Dhx9/Pum1/Ncor1/Limd1
GO:1900368	regulation of post-transcriptional gene silencing by RNA	41	-0.373727	-2.60468	6.12337e-05	0.00044751	0.000263951	Mir154/Ripk1/Tgfb1/Zfp36/Adar/Ajuba/Stat3/Trp53/Map2k1/Ncor2/Tial1/Xpo5/Map2k2/Tnrc6c/Pum2/Elavl1/Nfkb1/Myocd/Ppp3ca/Fxr1/Dhx9/Pum1/Ncor1/Limd1
GO:0001894	tissue homeostasis	272	-0.160035	-2.28771	6.10925e-05	0.00044751	0.000263951	Tex15/Tjp3/Wdr36/Bbs4/Fshb/Inpp5d/Mks1/Pbld2/Prdm14/Tnfrsf11a/Adam8/Cdh23/Cln8/Cngb1/Crb1/Fshr/Nod2/Nox4/Piwil4/Pthlh/Rac3/Rpa1/Adrb2/Csf1r/Ctsk/Ihh/Muc4/Acp5/Ccdc154/Cd7/Col3a1/Ctsh/Map1a/Oas1a/Ocln/Oscar/Pth1r/Rpe65/Spata7/Tmem119/Aldh1a1/Cyp19a1/Mc4r/Mkks/Poc1b/Ptgs1/Slc28a3/Slc39a8/Tff1/Abca4/Crocc/Def8/Gnas/Iapp/Mdm1/Mtf1/Nphp4/Oas1c/Trim32/Usp45/Chmp4b/Col14a1/Dlk1/Gpr137b/Hoxa13/Lrrk1/Nxnl…
GO:0002062	chondrocyte differentiation	104	-0.241314	-2.4977	6.14231e-05	0.000448375	0.000264461	Hoxa11/Runx1/Arid5a/Efemp1/Hoxd11/Matn1/Mkx/Col11a1/Mex3c/Tgfbr1/Axin2/Mdk/Pthlh/Runx2/Smpd3/Sulf1/Chadl/Col27a1/Ihh/Wnt7a/Col3a1/Maf/Msx2/Pth1r/Smad7/Runx3/Fgf9/Grem1/Osr1/Snai2/Thrb/Bmpr1a/Bmpr1b/Comp/Gli2/Eif2ak3/Glg1/Mustn1/Cytl1/Mia3/Sox9/Fgf18/Osr2/Pth/Rarg/Serpinh1/Gdf6/Nkx3-2/Gli3/Scx/Sulf2/Slc39a14/Adamts12/Adamts7/Creb3l2/Rb1/Pkdcc/Poc1a/Tgfb1/Rarb/Zfp219/Ift80/Tgfbr2/Bmpr2/Rb1/Atf2/Rb1…
GO:0019058	viral life cycle	239	-0.172541	-2.33611	6.16743e-05	0.000449688	0.000265235	Oas1f/Oasl2/Rab29/Smpd1/Tarbp2/Tmem41b/Trim30c/Zc3hav1/Banf1/Cnot7/Itgb3/Lamp3/Ltf/Pcbp1/Stom/Tmprss11a/Triml2/Vta1/Ifi204/Lrrc15/Snf8/Nr5a2/Siglec1/Trim26/Trim27/Uvrag/Ch25h/Itgav/Lrsam1/Pcx/Pikfyve/Rab5a/Trim8/Chmp4c/Ddb1/Mir24-2/Znfx1/Atg16l1/Chmp1a/Cts8/Fmr1/Hyal2/Oas1g/Usp6nl/Vps16/Atg7/Bcl2/N4bp1/AU040320/Ccl5/Eps15/Slc3a2/Spcs1/Agtr1b/Chmp5/Cts3/Cts6/Kpna6/Stau1/Icam1/Ppara/Atg5/Pcsk5/Rab4…
GO:0008637	apoptotic mitochondrial changes	114	-0.232977	-2.502	6.18264e-05	0.000450276	0.000265582	Plaur/Tmem102/Hspd1/Aifm1/Bad/Camk2a/Hk2/Nptx1/Pam16/Wdr35/Bok/Them4/Atp7a/Mff/Atf2/Igf1/Triap1/Trp53/Gsk3b/Mapk9/Dap3/Erbb4/Ndufs1/Zfp13/Fis1/Gper1/Gpx1/Sod2/Ccar2/Parl/Ppp2cb/Map3k1/Rhot2/Bak1/Dnm1l/Atpif1/Opa1/Chchd10/Vps35/Akt1/Bcl2l11/Rhot1/Slc25a5/Rnf7/Gsk3a/Fxn/Vdac2/Mfn2/Fam162a/Ppif/Acaa2
GO:0051149	positive regulation of muscle cell differentiation	71	-0.29865	-2.66375	6.39236e-05	0.00046459	0.000274025	Fdps/Nrg1/Actn3/Cth/Hamp2/Myod1/Mmp14/Olfm2/Edn1/Hopx/Kit/Grem1/Maml1/Shh/Trim32/Mamstr/Tarbp2/Wnt3a/Adrb1/Neu2/Mesp1/Slc25a4/Kat2a/Rbm4/Camk1/Rbm4/Tshz3/Bcl2/Cyp26b1/Efnb2/Smarcd3/Mdm2/Myf5/Tbx1/Tgfb1/Trip10/Efemp2/Nr3c1/Setd3/Igf1/Myf6/Sirt1/Akap6/Gsk3b/Mapk14/Cav3/Gper1/Sod2/Lmod3/Piezo1/Eif5a/Parp2/Bmp10/Rbm4/Thra/Mef2c/Myocd/Smyd1/Eng/Atp11a/Mtor/Mylk3/Csrp3/Rbm24
GO:0035924	cellular response to vascular endothelial growth factor stimulus	55	-0.328128	-2.59268	6.41601e-05	0.00046459	0.000274025	Adamts12/Xbp1/Flt4/Ramp2/Dll4/Ern1/Rela/Nr4a1/Prkd2/Vegfb/Dab2ip/Sema6a/Spry2/Hspb1/Mapk14/Nrp2/Notch1/Nus1/Pdgfb/Myo1c/Pik3ca/Ptp4a3/Pdgfrb/Flt1/Akt1/Tcf4/Mapkapk2/Gab1/Kdr/Tspan12/Vegfa
GO:0051058	negative regulation of small GTPase mediated signal transduction	55	-0.328105	-2.5925	6.41601e-05	0.00046459	0.000274025	Tgfb2/Adra1b/Slit2/Tnfaip1/Bcl6/Ccdc125/Timp2/Trim67/Ephb2/Mapkap1/Cul3/Abl2/Arhgap24/Stambp/Tnk1/Rabgef1/Spry1/Adra1a/Met/Cgnl1/Kctd10/Arhgap44/Arhgap12/Kctd13/Rasa2/Syngap1/Cd2ap/Itga3/Scai/Sh3bp1/Flcn/Dab2ip/Lztr1/Spry2/Arhgap42/Stmn1/Arhgap35/Heg1/Rasa3/Kank1/Ppp2cb/Spry4/Rapgef1/Git1/Dgkz/Dlc1/Nf1/Mfn2
GO:0032211	negative regulation of telomere maintenance via telomerase	17	-0.552086	-2.53827	6.39526e-05	0.00046459	0.000274025	Pif1/Src/Pot1b/Ten1/Acd/Gnl3l/Terf2/Tinf2/Nat10/Ctc1/Pml/Terf1/Hnrnpu/Pot1a/Exosc10/Pinx1
GO:0030041	actin filament polymerization	154	-0.202444	-2.37668	6.40423e-05	0.00046459	0.000274025	Kank4/Lmod2/Add3/Cdc42ep3/Icam1/Arpc3/Msrb1/Rasa1/Wasl/Plekhg2/Ssh3/Actr3/Cobl/Twf2/Ptk2b/Arfgef1/Arpc4/Cyfip2/Mphosph8/Dbnl/Gba2/Arpc5/Dlg1/Fchsd2/Pik3r2/Nckap1/Arhgap28/Cyfip1/Diaph1/Flii/Gsn/Hax1/Tpm1/Tmsb15a/Lmod3/Diaph3/Rictor/Rdx/Twf1/Myo1c/Prkcd/Kank1/Map3k1/Tmod3/Cfl1/Cttn/Ppp1r9a/Evl/Sptan1/Ssh2/Fhod3/Prkce/Vasp/Ttc17/Diaph2/Tmod1/Mlst8/Pecam1/Mtor/Eln/Myadm/Capzb/Svil/Mtss1/Abl1/Sptbn1
GO:0060261	positive regulation of transcription initiation from RNA polymerase II promoter	44	-0.365909	-2.62757	6.47441e-05	0.000468281	0.000276202	Taf3/Trp53/Ercc1/Nkx2-5/Taf10/Med16/Ercc6/Med24/Tbp/Gtf2a2/Creb1/Xpa/Dhx36/Taf2/Taf8/Cand1/Med14/Paxip1/Med1/Med12/Srf/Med13
GO:0060421	positive regulation of heart growth	47	-0.366519	-2.71833	6.59139e-05	0.000476174	0.000280857	Trip10/Yap1/Tbx2/Mapk1/Zfpm2/Nr3c1/Igf1/Tbx5/Sirt1/Akap6/Cdk1/Mapk14/Erbb4/Gata4/Notch1/Fgfr1/Parp2/Tgfbr3/Bmp10/Mef2c/Ncam1/Mtor/Acacb/Tbx20/Hey2/Gata6
GO:0032878	regulation of establishment or maintenance of cell polarity	24	-0.469887	-2.58424	6.59863e-05	0.000476174	0.000280857	Kif3a/Rnf41/Krit1/Llgl1/Plekhg3/Ptk2b/Arfgef1/Igf1/Rufy3/Tek/Kif20b/Gsn/Bcas3/Rictor/Kank1/Cfl1/Cdh5
GO:0006084	acetyl-CoA metabolic process	35	-0.403866	-2.61794	6.62565e-05	0.000477577	0.000281685	Pmvk/Acss1/Dlat/Mvk/Pdhx/Csl/Nudt7/Mpc2/Acaca/Acly/Mpc1/Mlycd/Ppcs/Nudt7/Dip2a/Dld/Hmgcs2/Nudt7/Pdk1/Pdk2/Pdk4/Hmgcs1/Fasn/Pdha1/Nudt7/Cs/Acat1/Acacb/Pdhb/Acaa2
GO:0060043	regulation of cardiac muscle cell proliferation	51	-0.343719	-2.65669	6.6992e-05	0.000482327	0.000284486	Yap1/Tbx2/Mapk1/Tgfbr2/Zfpm2/Vgll4/Tbx5/Cdk1/Nkx2-5/Mapk14/Erbb4/Gata4/Notch1/Apc/Pten/Fgfr1/Jarid2/Tgfbr3/Bmp10/Meis1/Hdac2/Mef2c/Gja1/Ncam1/Cited2/Tbx20/Hey2/Gata6
GO:0001678	cellular glucose homeostasis	155	-0.20561	-2.42096	6.71032e-05	0.000482577	0.000284634	Slc39a14/Stxbp4/Birc5/Ccdc186/Icam1/Mpc2/Tbc1d1/Xbp1/Ager/Foxa3/Hmgn3/Ngfr/Bad/Cacna1d/Hk2/Smarcb1/Vcam1/Abcc8/Abcg1/Ern1/Lepr/Pck2/Pik3r1/Sri/Tcf7l2/Kat5/Hk1/Igf1/Foxk1/Smad4/Crhr2/Sirt1/Nadk/Pik3r2/Gpr68/Kif5b/Hif1a/Mir379/Trpm4/BC048507/Ucp2/Unc13b/Gper1/Gpx1/Sidt2/Tra2b/Klf7/Efna5/Oxct1/Pik3ca/Nucks1/Foxk2/Lrp5/Osbp/Prkaa1/Adcy5/Rbm4/Stxbp3/Smarca4/Gas6/Sox4/Cdk16/Prkce/Ncoa6/Raf1/Prkaa2/Prka…
GO:0010769	regulation of cell morphogenesis involved in differentiation	116	-0.234417	-2.53028	6.77993e-05	0.000487028	0.000287259	Actr3/Net1/Stau2/Tnik/Caprin1/Cux1/Ttc3/Cdkl3/Eef2k/Rcc2/Dbnl/Numb/Mapk9/Crk/Ptprd/Ptprf/Ptk2/Anapc2/Ap1ar/Coro1c/Fbxw8/Crkl/Lims2/Pias2/Efna5/Obsl1/Kank1/Spry4/Calr/Bcar1/Dnm1l/Ankrd27/Ilk/Opa1/Dhx36/Fermt2/Dnm2/Dock1/Braf/Rreb1/Mfn1/Parp6/Flna/Mfn2/Actn4/Myadm/Abl1
GO:0032239	regulation of nucleobase-containing compound transport	15	-0.589594	-2.62842	6.80104e-05	0.000487988	0.000287826	Nsun2/Akap8l/Nup153/Supt6/Thoc2/Setd2/Iws1/Khdrbs1/Tpr/Dhx9
GO:0044030	regulation of DNA methylation	30	-0.422302	-2.59751	6.81581e-05	0.000488492	0.000288123	Kdm1b/Ftx/Ehmt2/Myc/Wt1/Kcnq1ot1/Rlf/Grhl2/Brca1/Mecp2/Mphosph8/Smarca5/Gsk3b/Prmt5/Dnmt1/Dnmt3a/Pik3ca/Baz2a/Dubr/Tet1/Gsk3a/Kmt2a
GO:0061384	heart trabecula morphogenesis	37	-0.391779	-2.60929	6.8727e-05	0.000491656	0.000289989	Tgfbr1/Nrg1/Tgfb2/Foxh1/Nog/Rbpj/Adamts1/Adgrg6/Fkbp1a/Ovol2/S1pr1/Sos1/Bmpr1a/Nfatc1/Naca/Ccm2l/Dll4/Chd7/Tek/Nkx2-5/Bmp7/Notch1/Heg1/Cav3/Hey1/Tgfbr3/Bmp10/Ube4b/Smarca4/Egln1/Med1/Eng/Srf/Fhl2/Hey2
GO:0031110	regulation of microtubule polymerization or depolymerization	86	-0.272363	-2.5808	6.87554e-05	0.000491656	0.000289989	Rac1/Slain2/Ckap2/Atxn7/Cib1/Dctn1/Inpp5j/Mapre3/Fkbp4/Hdac6/Mapk8/Cav1/Eml4/Mapre2/Fgf13/Nin/Drg1/Map1b/Cdk5rap2/Fes/Mecp2/Gba2/Taok1/Clasp2/Arhgef2/Ska3/Stmn1/Apc/Cav3/Arl2/Akap9/Dyrk1a/Specc1l/Camsap1/Tpx2/Git1/Nav3/Ska2/Arhgef7/Cdkn1b/Clip1/Dysf/Mid1/Cdh5/Numa1/Dst/Capzb/Clasp1/Abl1
GO:0014733	regulation of skeletal muscle adaptation	15	-0.588325	-2.62277	6.91932e-05	0.000494226	0.000291505	Cmya5/Gtf2i/Ppp3ca/Mtor/Atp2a2/Tnni1/Tnnc1/Myh7
GO:0009141	nucleoside triphosphate metabolic process	99	-0.244242	-2.5012	6.98825e-05	0.000498022	0.000293744	Itpa/Rasl2-9/Samhd1/Atp5j/Pnp/Rhoa/Sphk2/Atp5d/Cmpk2/Rhoq/Atp5j2/Ak3/Atp5b/Il4/Impdh1/Nme6/Aldoart1/Atp5e/Gnai3/Atp5g1/Atp5h/Myc/Nme3/Adk/Ak7/Ppara/Ampd3/Lrrk2/Tgfb1/Dctpp1/Dguok/Impdh2/Ampd2/Ndufc2/Nudt16/Rrm2b/COX2/Gimap9/Stat3/Ctps2/Flcn/Map2k1/Nme2/Nme4/Ctps/Dtymk/Ak4/Slc25a13/Ak2/Aldoart2/Gtpbp1/Opa1/Vcp/Aldoa/Atp5a1/Ak1/Atp5o/Mfn1/Ppargc1a/Atp5g2/Eno1b/Pkm
GO:0030323	respiratory tube development	221	-0.174373	-2.28943	6.98826e-05	0.000498022	0.000293744	Hps1/Jmjd6/Nkx2-1/Thrb/Wnt5a/Bmpr1a/Esrp2/Fgfr3/Gli2/Lipa/Loxl3/Ptk7/Spry1/Pdgfa/Psen2/Stk40/Ywhaz/Ctsz/Gpsm2/Insc/Rcn3/Ptges3/Sp1/Acvr2b/Asah1/Edn2/Hhex/Sav1/Sox9/Sp3/Timeless/Ccdc39/Eya1/Fgf18/Hhip/Phf14/Tshz3/Dhcr7/Errfi1/Traf4/Gli3/Sox11/Fgf8/Fgfr2/Rbbp9/Hmgb1/Hspb11/Rdh10/Wnt7b/Flt4/Pcsk5/Pkdcc/Slc23a1/Smad2/Tgfb1/Yap1/Tbx2/Dlg5/Foxp4/Itga3/Mapk1/Nphp3/Tgfbr2/Zfpm2/Atp7a/Bmpr2/Grhl2/Srsf6/Fg…
GO:0006486	protein glycosylation	172	-0.199803	-2.44966	7.00805e-05	0.000498306	0.000293912	Serp1/Serpina1a/St6galnac5/St8sia3/Tmtc3/Fut9/Mgat5b/Tmtc4/Dpy19l3/Ostc/Pomt1/Rpn2/Slc39a8/B3galt2/Dpy19l2/Gfpt1/Mgat4e/Pmm2/Ramp1/B3galnt1/Galnt11/Rft1/St3gal6/Tusc3/Pomk/Slc4a10/St6gal1/Pgm3/B3gnt9/Pofut1/St8sia6/Poglut1/B3gnt4/Extl1/Mogs/Pomgnt1/Uggt1/Xxylt1/Alg1/B3gnt7/Galnt18/Galnt2/Krtcap2/Fut4/St8sia4/Alg12/B4galt7/Dpm3/Gorasp1/Stt3a/Aqp11/Mgat4a/St3gal1/St3gal2/Abca2/Alg6/B4galt1/Gcnt2/Gg…
GO:0043413	macromolecule glycosylation	172	-0.199803	-2.44966	7.00805e-05	0.000498306	0.000293912	Serp1/Serpina1a/St6galnac5/St8sia3/Tmtc3/Fut9/Mgat5b/Tmtc4/Dpy19l3/Ostc/Pomt1/Rpn2/Slc39a8/B3galt2/Dpy19l2/Gfpt1/Mgat4e/Pmm2/Ramp1/B3galnt1/Galnt11/Rft1/St3gal6/Tusc3/Pomk/Slc4a10/St6gal1/Pgm3/B3gnt9/Pofut1/St8sia6/Poglut1/B3gnt4/Extl1/Mogs/Pomgnt1/Uggt1/Xxylt1/Alg1/B3gnt7/Galnt18/Galnt2/Krtcap2/Fut4/St8sia4/Alg12/B4galt7/Dpm3/Gorasp1/Stt3a/Aqp11/Mgat4a/St3gal1/St3gal2/Abca2/Alg6/B4galt1/Gcnt2/Gg…
GO:0042147	retrograde transport, endosome to Golgi	76	-0.280721	-2.57674	7.07716e-05	0.000502653	0.000296475	Rab29/Vps50/Ehd3/Rab9/Snx32/Vps26b/Vps52/Atp9a/Trim27/Ap1s1/Pikfyve/Snx8/Cln5/Plekhj1/Tbc1d10b/Gcc2/Dctn1/Stx6/Arfrp1/Evi5/Lrrk2/Bet1l/Ykt6/Vps54/Snx1/Tmem87b/Heatr5a/Ric1/Rhobtb3/Trappc10/Gosr1/Ankfy1/Rab7/Vps53/Arfip1/Erc1/Rgp1/Snx12/Cltc/Tbc1d23/Vti1b/Dennd5a/Snx5/Gbf1/Tmem87a/Gga1/Stx16/Heatr5b/Usp7/Vps35/Tbc1d5/Rnf126/Spag9/Prepl
GO:0009062	fatty acid catabolic process	97	-0.254791	-2.58256	7.1187e-05	0.000505035	0.00029788	Ilvbl/Mfsd2a/Abcd4/Abhd2/Echs1/Plin5/Acot7/Aldh1l2/Eci3/Acaa1a/Nudt7/Pex7/Hsd17b4/Dbi/Acox3/Eci2/Mlycd/Pck2/Nudt7/Slc27a4/Abcd3/Acot8/Aig1/Echdc2/Abcd1/Hsd17b10/Acad11/Acads/Acadvl/Akt2/Cpt2/Lipe/Nudt7/Crot/Eci1/Etfdh/Slc25a17/Crat/Irs1/Tysnd1/Etfa/Acot2/Nudt7/Hadhb/Ivd/Acadl/Akt1/Acsl5/Lonp2/Acat1/Mtor/Acacb/Acadm/Hadh/Cpt1a/Irs2/Hadha/Acaa2
GO:0009201	ribonucleoside triphosphate biosynthetic process	60	-0.301229	-2.47933	7.1316e-05	0.000505382	0.000298085	Atp5j/Pnp/Sphk2/Atp5d/Atp5j2/Ak3/Atp5b/Il4/Impdh1/Nme6/Aldoart1/Atp5e/Atp5g1/Atp5h/Myc/Nme3/Ppara/Tgfb1/Dguok/Impdh2/Ndufc2/COX2/Stat3/Ctps2/Flcn/Map2k1/Nme2/Nme4/Ctps/Ak4/Slc25a13/Aldoart2/Vcp/Aldoa/Atp5a1/Atp5o/Ppargc1a/Atp5g2/Eno1b/Pkm
GO:0045091	regulation of single stranded viral RNA replication via double stranded DNA intermediate	12	-0.641793	-2.55476	7.14495e-05	0.00050576	0.000298308	Top2b/Apobec3/Hmga2/Mphosph8/Trim28/Setdb1/Morc2a/Top2a/Zfp809/Inpp5k
GO:0002040	sprouting angiogenesis	116	-0.233577	-2.52121	7.1587e-05	0.000506165	0.000298546	Il12a/Klf2/Otulin/Robo1/Slit2/Alox5/E2f8/Ghrl/Mmrn2/Prl2c2/S100a1/Agtr1a/Reck/Bmper/Grem1/Shh/Anxa1/Epha2/Itgb1bp1/Card10/Cdh13/Fgf1/Jmjd6/Lef1/Spred1/Creb3l1/Esm1/Klf4/Nr2e1/Rhoa/Mia3/Ppp1r16b/E2f7/Egr3/Pik3cb/Sh2b3/Stard13/Cib1/Clec14a/Efnb2/Tbxa2r/Vegfc/Agtr1b/Gata2/Sema5a/Hmgb1/Rhoj/Flt4/Ngfr/Ramp2/Dll4/Smad1/Vstm4/Jak1/Ephb4/Parva/Ptk2b/Rtn4/Nr4a1/Epn2/Tek/Vegfb/Pdcd10/Pik3r2/Sema6a/Epn1/Meo…
GO:0032272	negative regulation of protein polymerization	75	-0.275874	-2.49462	7.35033e-05	0.000519133	0.000306195	Stmn1/Flii/Gsn/Tpm1/Tmsb15a/Lmod3/Rdx/Twf1/Dyrk1a/Prkcd/Kank1/Tmod3/Cfl1/Evl/Sptan1/Ssh2/Fhod3/Tmod1/Arhgef7/Pecam1/Cdh5/Vdac2/Myadm/Capzb/Svil/Sptbn1
GO:0030042	actin filament depolymerization	56	-0.324079	-2.6129	7.49551e-05	0.000528069	0.000311466	Mical1/Sh3bp1/Twf2/Wdr1/Swap70/Mphosph8/Flii/Gsn/Tpm1/Lmod3/Rdx/Twf1/Pik3ca/Tmod3/Cfl1/Evl/Specc1l/Sptan1/Tmod1/Mical3/Mical2/Cfl2/Capzb/Svil/Sptbn1/Actn2
GO:1901799	negative regulation of proteasomal protein catabolic process	45	-0.346799	-2.54932	7.51357e-05	0.000528069	0.000311466	Ubxn1/Caml/Map1a/Styx/Mtm1/Shh/Rpl11/Lamp3/Prkcg/Sdcbp/Klhl40/Usp25/Alad/Psmf1/Svip/Gipc1/Senp1/Sco1/Ddrgk1/N4bp1/Aqp11/Trim39/Uchl5/Bag5/Rybp/Tlk2/Usp14/Park7/Ccar2/Eif3h/Hsp90ab1/Smarcc1/Usp7/Clec16a/Sgta/Wac/Bag6/Usp19/Ogt
GO:0048017	inositol lipid-mediated signaling	165	-0.194013	-2.32996	7.51036e-05	0.000528069	0.000311466	Ntrk1/Pik3ip1/Plcb1/Ptafr/Ptpn6/Stambp/Agt/Maz/Prr5/Prr5l/Pdgfa/Crnn/Inpp5f/Klf4/Nlrc3/Plcl2/Adap2/Ceacam2/Hcst/Igf1r/Ntrk3/Ppp1r16b/Slc9a3r1/Sox9/Nkx3-1/Pdgfd/Pik3cb/Jak2/Pld1/Rara/Tnfaip8l3/Ccl5/Htr2a/Pik3c3/Ptpn13/Rgl2/Sema4d/Plcb3/Wnt16/Ezr/Il18/Pld2/Synj1/Xbp1/Prex2/Exoc1/Pik3r1/Inpp5e/Plcd1/Pirt/Igf1/Plcd3/Sirt1/Tek/Dab2ip/Pik3r2/Pik3c2a/Plekha1/Zfp36l1/Cat/Pear1/Erbb4/Gsn/Hax1/Pitpnm2/Ptk2…
GO:0018212	peptidyl-tyrosine modification	311	-0.150665	-2.22301	7.49851e-05	0.000528069	0.000311466	Stap1/Tgfa/Cblc/Hcls1/Il24/Abi1/Blk/Il2/Itgb1/Cck/Hgf/Il22/Lep/Sfrp2/Tex101/Egf/Bst1/Musk/Ptprc/Ros1/Tnfsf18/Zap70/Angpt1/Fgfr4/Il5/Btk/Hes1/Hnf4a/Il9r/Pdcl3/Cd4/Epha3/Socs1/Zfyve28/Ace/App/Cd40/Dyrk3/Enpp2/Epha4/Il12rb1/Pdgfc/Ptpn22/Tnfrsf18/Cd44/Il22ra2/Il6/Lilra5/Traf3ip1/Epo/Gfra1/Hck/Il12rb2/Srms/Aatk/Ereg/Fgf10/Hbegf/Hsph1/Il11/Ptprz1/Samsn1/Sh2d1b2/Vtn/Ctf2/Mvp/Reln/Trem2/Txk/Chmp6/Csf2/Ef…
GO:0030900	forebrain development	374	-0.136746	-2.09451	7.51872e-05	0.000528069	0.000311466	App/Fezf1/Foxb1/Fut1/Prkg1/Ptchd1/Wnt1/Bbs1/Dlx2/Drd2/Pafah1b1/Pax6/Pex5/Pou3f4/Pten/Rtn4rl2/Aldh1a3/Dclk1/Kcna1/Mir200a/Ophn1/Vax2/Cxcl12/Fgf10/Gsx1/Ndnf/Neurod6/Nrg3/Rax/Rfx4/Slc7a11/Sox2/Crtac1/Ndel1/Numbl/Pou3f2/Reln/Rtn4rl1/Six3/Tnr/Tsku/Alk/Ascl1/Dcx/Egfr/Fat4/Gli1/Lmx1a/Lrp8/Nhlh2/Tyro3/Aldh1a2/Aplp1/Dixdc1/Efhc1/Lhx5/Lhx8/Lrp2/Slit1/Wnt2b/Bbs4/Ccdc85c/Chd5/Dab1/Ntrk2/Prdm8/Sall3/Chrd/Mdk/…
GO:0060606	tube closure	108	-0.243452	-2.55779	7.62696e-05	0.000535075	0.000315598	Adm/Bcl10/Fgf10/St14/Cdk20/Cthrc1/Pax2/Trim71/Casp3/Lrp2/Twist1/Bbs4/Mks1/Sfrp5/Tgfb2/Cluap1/Folr1/Tgif1/Fzd3/Mthfd1l/Tfap2a/Ift57/Lhx2/Nog/Spint2/Pax3/Sdc4/Tmed2/Prickle1/Rab23/Abl2/Mthfr/Wnt5a/Apaf1/Ift122/Ptk7/Shroom3/Grhl3/Lias/Sall4/Scrib/Kat2a/Kdm6a/Stil/Mthfd1/Prkacb/Rarg/Ski/Traf6/Enah/Rara/Cecr2/Fzd6/Tsc1/Fuz/Sufu/Glmn/Rps7/Tgfb1/Spint1/Ift172/Cobl/Grhl2/Gatad2a/Lrp6/Tulp3/Rgma/Sec24b/Ce…
GO:0006400	tRNA modification	73	-0.281263	-2.51778	7.72692e-05	0.000541485	0.000319379	Trdmt1/Adat2/Ctu1/Osgepl1/Ctu2/Nsun3/Tyw3/Tyw5/Ftsj1/Tprkb/Wdr4/Dtwd2/Elp5/Lcmt2/Nsun2/Aars2/Elp4/Pus7/Thg1l/Trmt44/Nsun4/Thumpd1/Wdr6/Nsun6/Qtrt1/Trmt1l/Tyw1/Mettl6/Alkbh8/Rpusd4/Trmo/2210016F16Rik/Cdk5rap1/Ankrd16/Cdkal1/Urm1/Pus1/Thumpd2/Trmt13/Trub1/Mettl2/Pus10/Pus3/Pusl1/Trmu/Elp3/Trmt112/Mtfmt/Hsd17b10/Alkbh1/Trmt1/Trmt61a/Mettl1/Trmt1/Dalrd3/Elp6/Nsun2/Mto1/Trit1/Thada/Elp2
GO:0009144	purine nucleoside triphosphate metabolic process	82	-0.275591	-2.58713	7.76685e-05	0.000543679	0.000320673	Itpa/Rasl2-9/Samhd1/Atp5j/Pnp/Rhoa/Sphk2/Atp5d/Rhoq/Atp5j2/Ak3/Atp5b/Il4/Impdh1/Nme6/Aldoart1/Atp5e/Gnai3/Atp5g1/Atp5h/Myc/Nme3/Adk/Ppara/Ampd3/Lrrk2/Tgfb1/Dguok/Impdh2/Ampd2/Ndufc2/Nudt16/COX2/Gimap9/Stat3/Flcn/Map2k1/Nme2/Nme4/Ak4/Slc25a13/Ak2/Aldoart2/Gtpbp1/Opa1/Vcp/Aldoa/Atp5a1/Atp5o/Mfn1/Ppargc1a/Atp5g2/Eno1b/Pkm
GO:0032206	positive regulation of telomere maintenance	61	-0.307508	-2.56472	7.85424e-05	0.000549187	0.000323922	Cct5/Rtel1/Sirt6/Uchl5/Ino80d/Ino80c/Mapk1/Nek7/Terf2/Actl6a/Ino80/Rad50/Cct8/Cct7/Hnrnpd/Mapk3/Mcrs1/Cct3/Ercc1/Parn/Atm/Pml/Cct2/Pot1a/Nfrkb/Hnrnpa2b1/Yy1/Hmbox1/Dhx36/Map3k4/Atrx/Map2k7/Tnks2/Tnks
[truncated: 1,818 more rows]
