# Supplementary material for: Maternal Genotype and Dietary Vitamin A Modify Aortic Arch Phenotypes in a Mouse Model of 22q11DS
Source: Int J Mol Sci. 2025 Oct 30;26(21):10595. doi: 10.3390/ijms262110595 (PMC12609214; doi:10.3390/ijms262110595)
Supplement: Supplementary file 1 [file ijms-26-10595-s001.zip › Supplementary data/GSEA_C4_top20bps_.xlsx]

## Sheet: Hoja1
Top 20 BPs of C4: HRG2-AAD vs non-HRG
ID	Description	setSize	enrichmentScore	NES	pvalue	p.adjust	qvalues	core_enrichment
GO:0016570	histone modification	448	-0.341213	-5.52951	1e-10	3.2849e-09	1.9375e-09	Setd4/Taf7/Vrk2/Bend3/Brpf3/Ing5/Jade3/Lef1/Ntmt1/Per2/Prdm5/Pygo2/H3f3a/Meaf6/Naa60/Pbxip1/Satb1/Apbb1/Cdc73/Elk4/Gcg/Kdm4b/Lpin1/Mbtd1/Men1/Phf8/Ppm1f/Sphk2/Wdr61/Ctcfl/Ddb1/Dmap1/Dydc1/Kat2a/Kdm6a/L3mbtl2/Mier2/Sgf29/Smyd5/Thap7/Vrk3/Bmi1/Brd7/Cul4b/Dydc2/Eya1/Fmr1/Hat1/Hdac4/Kdm1b/Pcgf6/Phc1/Rps6ka5/Suds3/Usp36/Wdr5/Atg7/Fbl/Jak2/Atxn7/Ehmt2/Gm8334/Kdm4d/Mier1/Rcor3/Rnf2/Rnf40/Tcf3/Wbp2/Eny2/…
GO:0060048	cardiac muscle contraction	126	-0.462133	-5.19199	1e-10	3.2849e-09	1.9375e-09	Calm3/Hdac4/Myl4/Vegfb/Akap6/Camk2d/Dlg1/Nkx2-5/Sumo1/Ankrd39/Jup/Trpm4/Dsg2/Gata4/Gsn/Tnni3/Ank2/P2rx4/Tpm1/Atp1b1/Cacna2d1/Cav3/Kcne1/Atp1a1/Akap9/Pik3ca/Bmp10/Ppp1r13l/Snta1/Kcnj5/Smtn/Cacna1h/Kcne4/Cxcr4/Ctnna3/Scn5a/Tmem38a/Kcnn2/Atp1a2/Cacnb2/Slc8a1/Myl3/Agrn/Rnf207/Cacna1g/Actc1/Mtor/Flna/Abcc9/Kcnq1/Tcap/Atp2a2/Myl2/Fxyd1/Pkp2/Casq2/Csrp3/Tnni1/Dsp/Dmd/Tnnc1/Myh7/Myh6/Cacna1c/Ryr2/Ttn/Myb…
GO:0140694	non-membrane-bounded organelle assembly	347	-0.342616	-5.16379	1e-10	3.2849e-09	1.9375e-09	Kat2a/Map9/Mrto4/Myoz1/Pgm5/Rpl10l/Smc3/Stil/Chmp1a/Farp2/Kifc5b/Kntc1/Rab11a/Rrs1/Arpc2/Aurka/Cnot2/Lsm4/Mdn1/Mpv17l2/Rcc1/Wdr62/Aaas/Eif4enif1/Lcp1/Mapre3/Ngrn/Rps15/Spice1/Tnnt3/Bop1/Cenpt/Cep135/Chmp5/Kif3b/Krt8/Lmod2/Nop2/Plk1/Sh3pxd2b/Wrap73/Aup1/Cenpa/Ezr/Fscn1/Haus4/Haus8/Incenp/Mapk8/Mef2a/Mterf4/Prkdc/Rpl3/Rpl6/Tubgcp5/Cep76/Cep97/Cflar/Cnot6/Haus1/Nle1/Rpl38/Stag2/Cenpk/Cep120/Eral1/Ma…
GO:0006325	chromatin organization	484	-0.310012	-5.09863	1e-10	3.2849e-09	1.9375e-09	Hira/Hmgn1/Kat2a/Kdm6a/L3mbtl2/Rccd1/Rsbn1/Sgf29/Smyd5/Sox9/Tfpt/Trp63/Znfx1/Bmi1/Eya1/Grwd1/Hat1/Hdac4/Kdm1b/Suds3/Tnp1/Wdr5/Zfp57/Baz1a/Ftx/Itgb3bp/Jak2/Rcbtb1/Cecr2/Dapk3/Ehmt2/Kdm4d/Lsm11/Mier1/Nap1l3/Rnf40/Smarcd3/Wbp2/Eny2/Eya2/Fam50a/Myc/Setd1b/Setd7/Supt16/Upf1/Banp/Chrac1/Hdac6/Hltf/Hmgb1/Jpx/Kat8/Kcnq1ot1/Mettl3/Mta3/Rb1/Rnf8/Samd1/Sirt6/Supt4b/Suz12/Uchl5/Znhit1/Arid4a/Bahd1/Dr1/Epc2/F…
GO:0048738	cardiac muscle tissue development	255	-0.360188	-5.03741	1e-10	3.2849e-09	1.9375e-09	Isl1/Mef2a/Ppara/Sirt6/Xirp2/Zfpm1/Acvr1/Atg5/Ccm2l/Tgfb1/Trip10/Yap1/Dll4/Prmt1/Rarb/Smad1/Tbx2/Mapk1/Tgfbr2/Zfpm2/Nr3c1/Sin3b/Gjc1/Tnnt2/Igf1/Lrp6/Vgll4/Myh10/Smad4/Tbx5/Arid2/Chd7/Sirt1/Akap6/Camk2d/Cdk1/Neb/Nkx2-5/Gsk3b/Ift88/Bmp7/Mapk14/Myh11/Dsg2/Erbb4/Gata4/Notch1/Sgcb/Tnni3/Apc/Heg1/Pten/Tpm1/Cav3/Tomm70a/Bmp2/Hdac3/Hnrnpu/Cby1/Hey1/Myo18b/Ednra/Fgfr1/Jarid2/Ndufv2/Plec/Nebl/Parp2/Tgfbr3/…
GO:0030239	myofibril assembly	68	-0.560611	-4.92807	1e-10	3.2849e-09	1.9375e-09	Wdr1/Csrp1/Tnnt2/Myh10/Smad4/Neb/Nkx2-5/Flii/Tpm1/Cav3/Lmod3/Plec/Nebl/Tmod3/Bmp10/Acta1/Myoz2/Akap13/Hdac2/Mef2c/Pdgfrb/Klhl41/Fhod3/Ankrd23/Tmod1/Myom2/Flnc/Srf/Actc1/Cfl2/Mypn/Mfn2/Tcap/Casq1/Myl2/Mylk3/Casq2/Nrap/Csrp3/Ldb3/Xirp1/Actn2/Myh6/Ttn/Mybpc3
GO:0055006	cardiac cell development	106	-0.468086	-4.88793	1e-10	3.2849e-09	1.9375e-09	Igf1/Jag1/Myh10/Smad4/Tbx5/Sirt1/Akap6/Camk2d/Neb/Nkx2-5/Gsk3b/Myh11/Gata4/Notch1/Sgcb/Cav3/Tomm70a/Hnrnpu/Myo18b/Plec/Nebl/Parp2/Tgfbr3/Bmp10/Dicer1/Pbrm1/Yy1/Ctdp1/Speg/Akap13/Hdac2/Pdgfrb/Alpk3/Fhod3/Pdlim5/Myocd/Popdc2/Slc8a1/Srf/Gsk3a/Actc1/Mtor/Bves/Asb2/Tcap/Myl2/Mylk3/Fhl2/Vegfa/Hey2/Nrap/Sorbs2/Csrp3/Alpk2/Xirp1/Actn2/Myh6/Ttn/Lrrc10
GO:0015980	energy derivation by oxidation of organic compounds	286	-0.327605	-4.76796	1e-10	3.2849e-09	1.9375e-09	Chchd4/Cox4i1/Cox5a/Lepr/Ndufc2/Pnpt1/Sdhaf2/Tcf7l2/Atp7a/Ifnar1/Mybbp1a/Park7/COX2/Cisd1/Cyct/Flcn/Igf1/Abcd1/Dld/Phkg2/Trp53/Ndufs3/Slc37a4/Cdk1/Uqcc2/Akt2/Gsk3b/Il10rb/Ndufb8/Rb1cc1/Cat/Dlst/Hif1a/Iscu/Dnajc15/Ndufs1/Ndufs6/Prkag2/Prlh/Suclg1/Cox10/Pcdh12/Sirt3/Sod2/Arl2/Shmt2/Il6st/Ldha/Ppp1r3d/Prkag3/Ireb2/Pik3ca/Slc25a23/Uqcrq/ND3/Ndufv2/Plec/Aco1/Phkb/Ak4/Ndufs7/Oxa1l/Slc25a13/Uqcrh/Prdm16…
GO:0006913	nucleocytoplasmic transport	309	-0.324881	-4.75943	1e-10	3.2849e-09	1.9375e-09	Rbm4/Rrs1/Snupn/Syk/Thoc3/Ufm1/Xpo4/Xpo7/Arntl/Jak2/Peg12/Tnpo2/Aaas/Cse1l/Eif4enif1/Gli3/Kpna3/Ltv1/Mdfic/Nol6/Nup85/Pcid2/Pom121/Rps15/Sp100/Tsc1/Desi1/Eny2/Kpna6/Rapgef3/Uhmk1/Zpr1/Emd/Gle1/Mdm2/Xbp1/Lrrk2/Mbtps1/Mcm3ap/Nup155/Ranbp17/Smo/Tgfb1/Bach2/Chchd4/Mapk1/Pik3r1/Psen1/Tcf7l2/Uaca/Xpot/Ankrd54/Frat1/Inpp4b/Park7/Rangap1/Adar/Atf2/Brca1/Fam53a/Mavs/Nfkbia/Nmd3/Nxt2/Pkia/Pttg1ip/Stat3/Alk…
GO:1903311	regulation of mRNA metabolic process	270	-0.32334	-4.64351	1e-10	3.2849e-09	1.9375e-09	Khsrp/Noct/Pnpt1/E2f1/Gdnf/Ncl/Paf1/Puf60/Rnf20/Srsf6/Zfp36/Gigyf2/Rbfox1/Snrpa/Taf15/Alkbh5/Hnrnpd/Prdx6b/Wtap/Casc3/Hnrnpm/Srsf4/Traf3ip2/Vim/Brf1/Cpsf7/Larp7/Son/Khdrbs3/Parn/Ythdf1/Celf1/Nanos2/Nbas/Dazap1/Fxr2/Mov10/Pan3/Zfp36l1/Cnot6l/Ncbp1/Rc3h2/Rest/Mir466l/Samd4b/Tardbp/Csde1/Tra2b/Cpeb3/Raver2/Srpk1/Srsf7/Hnrnpk/Hnrnpu/Pabpc4/Rock1/Zc3h3/Srpk2/Supt5/Zc3h14/Dyrk1a/Tnrc6c/Rbm38/Ythdc1/Mbn…
GO:0030048	actin filament-based movement	125	-0.41243	-4.60258	1e-10	3.2849e-09	1.9375e-09	Myh2/Myo6/Pde4b/Adora1/Epb41l5/Kcnj2/Sgcd/Ccdc88c/Frmd6/Gpd1l/Myrip/Kcnh2/Sun2/Myl6b/Myo1d/Nup155/Scn1b/Wasl/Cacna1d/Cav1/Uty/Fgf13/Sri/Kcne3/Myo5a/Parva/Tnnt2/Myh10/Myo19/Myh9/Akap6/Camk2d/Dlg1/Sumo1/Jup/Myh8/Trpm4/Wasf2/Dsg2/Gata4/Gsn/Ank2/Tpm1/Cacna2d1/Cav3/Myo1e/Kcne1/Rock1/Atp1a1/Akap9/Myo1c/Pik3ca/Evl/Snta1/Myo5c/Kcnj5/Myo9b/Cacna1h/Kcne4/Ctnna3/Myo1b/Scn5a/Kcnn2/Atp1a2/Cacnb2/Rnf207/Cacna1…
GO:0007051	spindle organization	165	-0.378838	-4.54957	1e-10	3.2849e-09	1.9375e-09	Parp3/Psrc1/Sac3d1/Trim36/Kifc1/Ntmt1/Racgap1/Spag5/Tubg2/Gpsm2/Limk2/Uvrag/Ccsap/Dctn6/Rhoa/Chmp4c/Map9/Smc3/Stil/Chmp1a/Kifc5b/Rab11a/Aurka/Rcc1/Wdr62/Aaas/Cep126/Dctn1/Mapre3/Spice1/Chmp5/Kif3b/Plk1/Ralbp1/Wrap73/Ezr/Haus4/Haus8/Incenp/Kiz/Tacc3/Tubgcp5/Cep97/Eml1/Fsd1/Haus1/Nudc/Pcnt/Poc1a/Stag2/Bora/Cep120/Mapre2/Arhgef10/Nin/Tubgcp6/Dctn2/Ino80/Senp6/Tubgcp2/Golga2/Mzt1/Drg1/Cep192/Gnai1/Ki…
GO:0010927	cellular component assembly involved in morphogenesis	114	-0.417762	-4.48645	1e-10	3.2849e-09	1.9375e-09	Gpc1/Sec23ip/Wdr1/Csrp1/Eqtn/Tnnt2/Myh10/Smad4/Tbc1d20/Tmf1/Clasp2/Neb/Nkx2-5/Flii/Gnpat/Tpm1/Cav3/Lmod3/Plec/Nebl/Tmod3/Bmp10/Dicer1/Acta1/Ilk/Myoz2/Akap13/Epb41l3/Hdac2/Mef2c/Pdgfrb/Klhl41/Phldb2/Fhod3/Ankrd23/Tmod1/Fig4/Agfg1/Myom2/Flnc/Srf/Actc1/Cfl2/Mypn/Mfn2/Tcap/Casq1/Myl2/Mylk3/Casq2/Nrap/Csrp3/Clasp1/Ldb3/Xirp1/Actn2/Myh6/Ttn/Mybpc3
GO:0034504	protein localization to nucleus	299	-0.306094	-4.46673	1e-10	3.2849e-09	1.9375e-09	Rrs1/Snupn/Syk/Ufm1/Wrap53/Arntl/Jak2/Six1/Tnpo2/Tor1a/Cse1l/Dclk2/Eif4enif1/Gli3/Kpna3/Mdfic/Nup85/Pom121/Sp100/Kpna6/Plk1/Sun2/Tbrg1/Tor1b/Zpr1/Banp/Mdm2/Mepce/Xbp1/Lrrk2/Mbtps1/Ngfr/Nup155/Smo/Srsf1/Sun1/Tgfb1/Tmem98/Yap1/Glis2/Tmem201/Cd2ap/Lats2/Lzts2/Mapk1/Parp9/Pik3r1/Psen1/Stk11/Uaca/Wrn/Atp13a2/Morc3/Paf1/Park7/Rangap1/Rassf5/Adar/Atf2/Brca1/Fam53a/Mavs/Nfkbia/Nmd3/Nxt2/Pkia/Pttg1ip/Stat…
GO:0006281	DNA repair	461	-0.272913	-4.43723	1e-10	3.2849e-09	1.9375e-09	Rad51c/Samhd1/Slf1/Slx1b/Ticrr/Uvrag/Apbb1/Bach1/Eme2/Exo1/Mbtd1/Neil3/Pnp/Rad17/Spo11/Xpc/Zranb3/Ccdc117/Cetn1/Clspn/Ddb1/Dmap1/Ercc4/Faap24/Fancd2/Fmn2/Fto/Hmgn1/Msh6/Pds5b/Polg2/Poli/Polm/Rexo4/Smc3/Taok3/Tfpt/Timeless/Xrcc6/Zfp365/Cep164/Cul4b/Endov/Eya1/Fanca/Kif22/Lig3/Mcm3/Nsmce4a/Rnf138/Tnks1bp1/Tnp1/Wrap53/Xrcc2/Zfyve26/Ap5z1/Dna2/Fam168a/Mcm9/Mlh3/Ooep/Pms2/Pold1/Poll/Rfc5/Faap100/Gtf2h…
GO:0046034	ATP metabolic process	237	-0.324673	-4.40113	1e-10	3.2849e-09	1.9375e-09	Myc/Ndufa7/Nmnat1/Nt5e/Parg/Pgk2/Tefm/Chchd2/Ppara/Sirt6/Ampd3/Tgfb1/Bad/Dguok/Hk2/Ndufs8/Ampd2/Cox4i1/Cox5a/Ndufc2/Psen1/Sdhaf2/Atp7a/Park7/COX2/Hk1/Stat3/Cyct/Flcn/Igf1/Nudt5/Tspo/Abcd1/Atp6v1b2/Dld/Foxk1/Trp53/Hdac4/Map2k1/Ndufs3/Cdk1/Eif6/Uqcc2/Ndufb8/Galk1/Hif1a/Iscu/Myh8/Dnajc15/Pgam2/Ndufs1/Ndufs6/Prkag2/Tpi1/Atp1b1/Fis1/Jmjd8/Pfkl/Arl2/Shmt2/Ldha/Prkag3/Pgk1/Ep300/Slc25a23/Uqcrq/ND3/Ndufv…
GO:2000112	regulation of cellular macromolecule biosynthetic process	430	-0.273829	-4.39193	1e-10	3.2849e-09	1.9375e-09	Itm2c/Mvk/Pa2g4/Pth/Rbm4/Rxra/Syncrip/Tm9sf2/Xrn1/Bcl2/Boll/Cnot2/Dnajc3/Mpv17l2/Pld1/Pxylp1/Rara/Rpusd4/Tyms/Caprin2/Cdk5rap1/Dapk3/Dph6/Dph7/Eif4ebp1/Eif4enif1/Lsm1/Mettl16/Mir143/Nanos1/Ngrn/Tsc1/Zfp36l2/Abca2/Btg2/Eif2b5/Eif4g2/Gzmg/Hhatl/Ucn/Uhmk1/Upf1/Wt1/Zcchc13/Ago4/Eif4a3/Gle1/Il15/Mettl3/Mt3/Prkdc/Ago3/Barhl2/Cnot6/Eif3b/Epm2aip1/Fktn/Igf2bp2/Rpl38/Shmt1/Bzw1/Cnot8/Dbi/Ppp1r15a/Prmt1/Rp…
GO:0044772	mitotic cell cycle phase transition	398	-0.281336	-4.36137	1e-10	3.2849e-09	1.9375e-09	Anapc15/Aven/Bid/Brsk1/Cdc7/Cdk5rap3/Chek2/Fbxl8/Khdc3/Mblac1/Mre11a/Npat/Pidd1/Spdl1/Syf2/Zwint/Adamts1/Anxa1/Camk2b/Ccnb3/Cdk2ap2/Chmp4b/Cul3/Dbf4/Fam107a/Rnaseh2b/Ube2c/Bub1b/Ccnb1/Cks1b/Hspa2/Jade1/Kcna5/Lats1/Nek6/Pbx1/Plcb1/Ptpn6/Foxn3/Inip/Klhl18/Klhl22/Nabp1/Nacc2/Plk3/Ube2s/Cacnb4/Cdt1/Psmg2/Rad51c/Ticrr/Bach1/Cdc16/Cdc73/Esrrb/Fbxl17/Fbxo31/Klf4/Men1/Mir26b/Nfatc1/Orc1/Phf8/Psme2/Rad17/…
GO:0033044	regulation of chromosome organization	193	-0.338422	-4.26169	1e-10	3.2849e-09	1.9375e-09	Atf7ip/Atf7ip2/Bub1/Mad2l1bp/Naa10/Anapc15/Dkc1/Khdc3/Lmna/Mre11a/Spdl1/Zwint/Cul3/Dcp2/Hdac8/Pif1/Pttg1/Ube2c/Bub1b/Ccnb1/Cenpv/Nek6/Src/Atr/Klhl22/Pot1b/Wapl/Pkib/Pnkp/Ten1/Acd/Cdt1/H3f3a/Psmg2/Slf1/Slx1b/Cdc16/Ercc4/Prkcq/Tfpt/Anapc7/Chfr/Gnl3l/Kntc1/Tcp1/Ttk/Cct4/Ncapg/Cdc26/Pcid2/Cit/Mnat1/Myc/Plk1/Upf1/Xrcc1/Birc5/Cct5/Cdc23/Cdc6/Mad1l1/Rb1/Rtel1/Sirt6/Tacc3/Uchl5/Mad2l1/Ino80d/Lig4/Smc4/Sm…
GO:0016236	macroautophagy	227	-0.315692	-4.1988	1e-10	3.2849e-09	1.9375e-09	Map1lc3a/Sec22b/Sesn3/Slc25a4/Ubxn2a/Snx18/Uvrag/Arfip2/Cln3/Htra2/Lrsam1/Optn/Pikfyve/Atg9a/Bnip3/Chmp4c/Igtp/Nbr1/Vps39/Atg16l1/Chmp1a/Map1lc3b/Rufy4/Tecpr1/Trim13/Ufm1/Usp36/Vps16/Zfyve26/Atg7/Ddrgk1/Epg5/Il4/Pip4k2a/Ehmt2/Gnai3/Pik3c3/Scfd1/Sptlc1/Tsc1/Atg2a/Chmp5/Mtmr3/Pim2/Ralb/Ubxn6/Vdac1/Wdr45b/Wipi1/Aup1/Hdac6/Rnf41/Ulk2/Wdr45/Atg5/Lrrk2/Rab43/Tbk1/Ubqln1/Ulk3/Irgm1/Sptlc2/Npc1/Nsfl1c/Ps…
