# Supplementary material for: Maternal Genotype and Dietary Vitamin A Modify Aortic Arch Phenotypes in a Mouse Model of 22q11DS
Source: Int J Mol Sci. 2025 Oct 30;26(21):10595. doi: 10.3390/ijms262110595 (PMC12609214; doi:10.3390/ijms262110595)
Supplement: Supplementary file 1 [file ijms-26-10595-s001.zip › Supplementary data/TACX/HRG1/DF1 and AAD and SUP- mWt vs mDf1.txt]

#%result_name=Analysis_1
#%array_type=MTA-1_0
#%annotation=MTA-1_0.r3.na36.mm10.a1.transcript.csv
#%comparison=DF1 and SUP and RSA: mWt vs mDf1
ID	DF1 and SUP and RSA: mWt Avg (log2)	DF1 and SUP and RSA: mDf1 Avg (log2)	Fold Change	P-val	FDR P-val	Gene Symbol	Description	Group
TC1000000981.mm.1	4,88	3,46	2,67	6,79E-05	1,0000			NonCoding
TC1500000494.mm.1	4,74	5,62	-1,84	8,25E-05	1,0000			NonCoding
TC0100000472.mm.1	4,41	5,36	-1,94	8,98E-05	1,0000			NonCoding
TC0300000150.mm.1	4,09	5,17	-2,13	0,0002	1,0000	Gm24704	predicted gene, 24704 [Source:MGI Symbol;Acc:MGI:5454481]	Small_RNA
TC1400001639.mm.1	4,86	3,81	2,08	0,0002	1,0000			NonCoding
TC0400002937.mm.1	3,71	4,62	-1,88	0,0002	1,0000			NonCoding
TC0400001864.mm.1	4,49	3,67	1,76	0,0002	1,0000	Gm21978	predicted gene 21978 [Source:MGI Symbol;Acc:MGI:5439447]	Multiple_Complex
TC0700001831.mm.1	4,88	3,98	1,86	0,0002	1,0000	Gm25333	predicted gene, 25333	NonCoding
TC0600000154.mm.1	4,51	5,81	-2,46	0,0002	1,0000	Mir6370	microRNA 6370	Precursor_microRNA
TC1200001059.mm.1	4,07	4,7	-1,55	0,0002	1,0000			NonCoding
TC0200000268.mm.1	5,09	6,2	-2,17	0,0002	1,0000	Gm13368	predicted gene 13368 [Source:MGI Symbol;Acc:MGI:3651966]	Multiple_Complex
TC0X00003031.mm.1	4,92	4,04	1,84	0,0003	1,0000	Gm14995	predicted gene 14995 [Source:MGI Symbol;Acc:MGI:3705545]	Multiple_Complex
TC0600003173.mm.1	3,55	4,49	-1,91	0,0004	1,0000			NonCoding
TC1200002560.mm.1	4,2	5,22	-2,02	0,0004	1,0000	Ighv5-9	immunoglobulin heavy variable 5-9	Coding
TC1300002092.mm.1	4,04	5,09	-2,07	0,0005	1,0000			NonCoding
TC1100003846.mm.1	8,32	10,76	-5,41	0,0005	1,0000	Gm25337	predicted gene, 25337 [Source:MGI Symbol;Acc:MGI:5455114]	Small_RNA
TC1100002358.mm.1	4,74	5,73	-1,99	0,0005	1,0000			NonCoding
TC1300000343.mm.1	4,25	4,98	-1,66	0,0005	1,0000	Gm11372	predicted gene 11372 [Source:MGI Symbol;Acc:MGI:3651830]	Multiple_Complex
TC0400000355.mm.1	4	5,27	-2,42	0,0006	1,0000	Mir3094	microRNA 3094	Precursor_microRNA
TC1100003392.mm.1	5,33	6,42	-2,14	0,0006	1,0000	Gm23951	predicted gene, 23951 [Source:MGI Symbol;Acc:MGI:5453728]	Small_RNA
TC1500000562.mm.1	4,95	5,73	-1,72	0,0006	1,0000	Gm23747	predicted gene, 23747 [Source:MGI Symbol;Acc:MGI:5453524]	Small_RNA
TC0600000276.mm.1	5,14	5,96	-1,77	0,0007	1,0000	Gm14528	predicted gene 14528 [Source:MGI Symbol;Acc:MGI:3705486]	Multiple_Complex
TC1600000941.mm.1	4,36	3,93	1,35	0,0007	1,0000	Gm10791	predicted gene 10791; predicted gene 10791 (Gm10791), non-coding RNA.	NonCoding
TC0400002244.mm.1	6,07	6,51	-1,36	0,0007	1,0000	Decr1	2,4-dienoyl CoA reductase 1, mitochondrial	Multiple_Complex
TC0200000359.mm.1	4,47	3,71	1,69	0,0008	1,0000			NonCoding
TC1600000084.mm.1	3,35	4,03	-1,6	0,0008	1,0000	Gm23476	predicted gene, 23476	NonCoding
TC0700003486.mm.1	5,71	6,86	-2,21	0,0009	1,0000	Rpl17-ps10; Gm10294	ribosomal protein L17, pseudogene 10 [Source:MGI Symbol;Acc:MGI:3642871]; predicted pseudogene 10294	Pseudogene
TC0600000743.mm.1	5,18	4,42	1,69	0,0009	1,0000			NonCoding
TC0200000901.mm.1	4,69	5,56	-1,82	0,0009	1,0000			NonCoding
TC0600001062.mm.1	4,82	4,07	1,69	0,0010	1,0000	Vmn1r51	vomeronasal 1 receptor 51	Coding
TC0200004957.mm.1	5,23	5,79	-1,48	0,0010	1,0000			NonCoding
TC1100003534.mm.1	5,21	4,72	1,4	0,0010	1,0000	Gm11511	predicted gene 11511 [Source:MGI Symbol;Acc:MGI:3649770]	Pseudogene
TC0100003354.mm.1	4,36	5,13	-1,71	0,0011	1,0000			NonCoding
TC0500000958.mm.1	3,98	4,74	-1,69	0,0011	1,0000			NonCoding
TC1600000133.mm.1	19,49	20,01	-1,43	0,0012	1,0000	Gm23935	predicted gene, 23935 [Source:MGI Symbol;Acc:MGI:5453712]	Multiple_Complex
TC0600002638.mm.1	5,42	6,47	-2,08	0,0013	1,0000			NonCoding
TC0100002610.mm.1	4,36	5,34	-1,97	0,0013	1,0000	Gm15178; AC114651.2	predicted gene 15178 [Source:MGI Symbol;Acc:MGI:3705132]; novel transcript	NonCoding
TC1600002037.mm.1	3,94	3,48	1,37	0,0013	1,0000	Krtap11-1	keratin associated protein 11-1	Coding
TC0200003941.mm.1	3,63	4,74	-2,16	0,0013	1,0000	Olfr1069-ps1	olfactory receptor 1069, pseudogene 1	Pseudogene
TC1100000218.mm.1	5,07	4,12	1,94	0,0014	1,0000			NonCoding
TC0600002907.mm.1	4,03	4,74	-1,64	0,0014	1,0000			NonCoding
TC1000002934.mm.1	4,38	5,02	-1,57	0,0014	1,0000			NonCoding
TC1600000786.mm.1	12,63	13,5	-1,84	0,0015	1,0000	Gm25986	predicted gene, 25986 [Source:MGI Symbol;Acc:MGI:5455763]	Precursor_microRNA
TC0600001871.mm.1	4,86	5,62	-1,68	0,0015	1,0000	Gm5300	predicted gene 5300 [Source:MGI Symbol;Acc:MGI:3642954]	Pseudogene
TC1400001999.mm.1	4,36	3,69	1,59	0,0015	1,0000			NonCoding
TC0600000426.mm.1	4,27	4,93	-1,59	0,0015	1,0000	Trbv14	T cell receptor beta, variable 14	Coding
TC0400003625.mm.1	4,54	3,82	1,65	0,0015	1,0000			NonCoding
TC0700001469.mm.1	3,36	3,89	-1,44	0,0015	1,0000	Olfr568	olfactory receptor 568	Coding
TC0800000299.mm.1	4,3	3,79	1,42	0,0016	1,0000			NonCoding
TC0900000968.mm.1	3,91	4,79	-1,85	0,0016	1,0000			NonCoding
TC1300001032.mm.1	7,91	8,74	-1,78	0,0017	1,0000	Gm20379	predicted gene, 20379	Multiple_Complex
TC0600002576.mm.1	4,36	5,08	-1,65	0,0017	1,0000	Gm24990	predicted gene, 24990	NonCoding
TC1700000674.mm.1	3,01	4,06	-2,07	0,0017	1,0000	Mir6973a	microRNA 6973a	Precursor_microRNA
TC0900001318.mm.1	6,46	6,97	-1,42	0,0018	1,0000	Mrpl3	mitochondrial ribosomal protein L3	Multiple_Complex
TC1700000515.mm.1	3,97	4,84	-1,82	0,0018	1,0000			NonCoding
TC1200001960.mm.1	4,92	5,93	-2,01	0,0018	1,0000			NonCoding
TC0200000862.mm.1	3,75	4,86	-2,16	0,0018	1,0000	Gm13518	predicted gene 13518 [Source:MGI Symbol;Acc:MGI:3649619]	Multiple_Complex
TC1900000275.mm.1	3,8	4,53	-1,67	0,0018	1,0000	Olfr1477	olfactory receptor 1477	Coding
TC0700000671.mm.1	10,28	11,35	-2,09	0,0019	1,0000	Rpl17-ps9	ribosomal protein L17, pseudogene 9	Pseudogene
TC0200004533.mm.1	3,48	4,12	-1,56	0,0019	1,0000			NonCoding
TC1200000581.mm.1	16,97	16,64	1,26	0,0019	1,0000	Gm22058	predicted gene, 22058	NonCoding
TC0500002403.mm.1	3,97	4,93	-1,94	0,0019	1,0000			NonCoding
TC0X00002786.mm.1	6,12	7,09	-1,96	0,0019	1,0000			NonCoding
TC0400003617.mm.1	4,57	5,2	-1,55	0,0019	1,0000			NonCoding
TC1400001940.mm.1	3,91	4,64	-1,66	0,0020	1,0000			NonCoding
TC1800001369.mm.1	5,1	4,3	1,74	0,0020	1,0000			NonCoding
TC0200004144.mm.1	5,06	4,56	1,41	0,0021	1,0000			NonCoding
TC0200001480.mm.1	3,91	4,76	-1,8	0,0021	1,0000			NonCoding
TC0400002024.mm.1	3,36	3,83	-1,38	0,0022	1,0000	Gm16333; RP23-421E12.16	predicted gene 16333 [Source:MGI Symbol;Acc:MGI:3840150]; novel transcript	NonCoding
TC0100002295.mm.1	3,59	4,37	-1,72	0,0022	1,0000	Gm23829	predicted gene, 23829	NonCoding
TSUnmapped00000096.mm.1	19,58	19,89	-1,24	0,0022	1,0000	Rn18s	18S ribosomal RNA	Ribosomal
TC0200004584.mm.1	5,9	5,17	1,66	0,0022	1,0000	Gm14011; RP23-30M20.2	predicted gene 14011 [Source:MGI Symbol;Acc:MGI:3649272]; novel transcript	NonCoding
TC0600001145.mm.1	4,68	5,26	-1,49	0,0023	1,0000	Gm24936	predicted gene, 24936	NonCoding
TC1800001748.mm.1	4,81	4,38	1,35	0,0023	1,0000	Apbb3	amyloid beta (A4) precursor protein-binding, family B, member 3	Coding
TC0200000938.mm.1	3,37	4,35	-1,98	0,0023	1,0000			NonCoding
TC1900001365.mm.1	4,78	5,64	-1,81	0,0023	1,0000	Gm6642	ubiquitin-like 5 pseudogene	NonCoding
TC1100003725.mm.1	6,36	5,3	2,07	0,0023	1,0000	Krtap4-7	keratin associated protein 4-7	Coding
TC0100000022.mm.1	4,57	4,1	1,39	0,0024	1,0000	Fam150a	family with sequence similarity 150, member A	Coding
TC1000002106.mm.1	6,34	7,12	-1,73	0,0025	1,0000	Gm24271	predicted gene, 24271 [Source:MGI Symbol;Acc:MGI:5454048]	Precursor_microRNA
TC0300002470.mm.1	3,69	4,17	-1,39	0,0025	1,0000	Mllt11	myeloid/lymphoid or mixed-lineage leukemia (trithorax homolog, Drosophila); translocated to, 11	Coding
TC1400000097.mm.1	4,1	4,8	-1,62	0,0025	1,0000			NonCoding
TC0100000555.mm.1	3,76	4,44	-1,6	0,0025	1,0000			NonCoding
TC1200001735.mm.1	4,15	3,6	1,47	0,0025	1,0000			NonCoding
TC0500002464.mm.1	19,73	19,98	-1,19	0,0026	1,0000	Gm22395	predicted gene, 22395 [Source:MGI Symbol;Acc:MGI:5452172]	Precursor_microRNA
TC1700001868.mm.1	5	5,61	-1,53	0,0027	1,0000	Zfp422-rs1	zinc finger protein 422, related sequence 1; zinc finger protein 422, related sequence 1 [Source:MGI Symbol;Acc:MGI:3028594]	Multiple_Complex
TC0700002586.mm.1	3,56	4,02	-1,38	0,0027	1,0000	Vmn1r176	vomeronasal 1 receptor 176	Coding
TC0100002681.mm.1	4,24	4,6	-1,28	0,0027	1,0000	Slc19a3	solute carrier family 19, member 3	Multiple_Complex
TC0X00001057.mm.1	3,8	4,39	-1,5	0,0027	1,0000	Gm6292	predicted gene 6292 [Source:MGI Symbol;Acc:MGI:3648806]	Pseudogene
TC0200001844.mm.1	4,96	4,15	1,75	0,0027	1,0000			NonCoding
TC1200002091.mm.1	4,85	5,86	-2,02	0,0028	1,0000	Mir6938	microRNA 6938	Precursor_microRNA
TC0800000304.mm.1	4,01	4,64	-1,54	0,0028	1,0000			NonCoding
TC1000001746.mm.1	3,86	4,55	-1,61	0,0028	1,0000			NonCoding
TC0200003965.mm.1	3,23	3,94	-1,64	0,0028	1,0000	Olfr1103-ps1	olfactory receptor 1103, pseudogene 1	Multiple_Complex
TC0700000503.mm.1	4,97	5,4	-1,35	0,0028	1,0000	1700028B04Rik	NADH dehydrogenase (ubiquinone) 1 beta subcomplex 8 pseudogene; RIKEN cDNA 1700028B04 gene (1700028B04Rik), non-coding RNA.	NonCoding
TC0300002356.mm.1	5,6	6,3	-1,63	0,0028	1,0000	4632404H12Rik	RIKEN cDNA 4632404H12 gene [Source:MGI Symbol;Acc:MGI:1921284]	Multiple_Complex
TC1000000880.mm.1	5,38	4,12	2,39	0,0029	1,0000	Mir5615-2	microRNA 5615-2	Precursor_microRNA
TC0400004192.mm.1	4,57	4,19	1,3	0,0029	1,0000	Slc6a9	solute carrier family 6 (neurotransmitter transporter, glycine), member 9	NonCoding
TC0900002711.mm.1	7,98	6,88	2,15	0,0029	1,0000	Gm23609	predicted gene, 23609 [Source:MGI Symbol;Acc:MGI:5453386]	Small_RNA
TC0X00001245.mm.1	3,63	4,31	-1,6	0,0030	1,0000			NonCoding
TC0700001580.mm.1	4,7	4,14	1,47	0,0030	1,0000	Olfml1	olfactomedin-like 1	Coding
TC0100002150.mm.1	4,4	5,54	-2,2	0,0030	1,0000	Mir5103	microRNA 5103	Precursor_microRNA
TC1000002323.mm.1	6,21	5,08	2,18	0,0030	1,0000			NonCoding
TC1800000475.mm.1	3,77	4,48	-1,63	0,0030	1,0000			NonCoding
TC0500000516.mm.1	10,07	9,26	1,75	0,0030	1,0000	Mir8117	microRNA 8117 [Source:MGI Symbol;Acc:MGI:5530705]	Precursor_microRNA
TC1300000190.mm.1	3,29	3,9	-1,53	0,0031	1,0000	Gm11292	predicted gene 11292	NonCoding
TSUnmapped00000104.mm.1	10,04	9,3	1,67	0,0031	1,0000	Mir8117	microRNA 8117	Precursor_microRNA
TC0400000695.mm.1	4,47	3,68	1,73	0,0031	1,0000			NonCoding
TC0800002378.mm.1	4,93	5,6	-1,59	0,0031	1,0000			NonCoding
TC1800000223.mm.1	3,82	4,41	-1,51	0,0031	1,0000	Gm23674	predicted gene, 23674 [Source:MGI Symbol;Acc:MGI:5453451]	Small_RNA
TC0700000326.mm.1	3,55	4,41	-1,82	0,0032	1,0000	Vmn1r-ps74	vomeronasal 1 receptor, pseudogene 74	Multiple_Complex
TC1700000321.mm.1	4,77	5,35	-1,49	0,0032	1,0000	D930048G16Rik	RIKEN cDNA D930048G16 gene	NonCoding
TC1600001867.mm.1	3,74	4,47	-1,67	0,0032	1,0000			NonCoding
TC1400001212.mm.1	4,93	3,74	2,29	0,0032	1,0000			NonCoding
TC0500000659.mm.1	3,79	3,42	1,29	0,0032	1,0000	Gm24368	predicted gene, 24368 [Source:MGI Symbol;Acc:MGI:5454145]	Precursor_microRNA
TC0700003117.mm.1	3,79	4,43	-1,56	0,0032	1,0000			NonCoding
TC0500001357.mm.1	3,9	4,38	-1,4	0,0032	1,0000			NonCoding
TC1200001326.mm.1	4,39	5,16	-1,71	0,0032	1,0000			NonCoding
TC1200001696.mm.1	3,69	4,39	-1,63	0,0033	1,0000	Gm25051	predicted gene, 25051	NonCoding
TC0600003312.mm.1	4,84	5,5	-1,58	0,0033	1,0000			NonCoding
TC0100001782.mm.1	4,51	3,97	1,45	0,0033	1,0000			NonCoding
TC0800001225.mm.1	5,96	6,46	-1,41	0,0034	1,0000			NonCoding
TC1600002169.mm.1	5,68	6,23	-1,46	0,0035	1,0000	Dnaja3	DnaJ (Hsp40) homolog, subfamily A, member 3	Multiple_Complex
TC0200003976.mm.1	4,39	4,97	-1,49	0,0035	1,0000	Gm13730	predicted gene 13730 [Source:MGI Symbol;Acc:MGI:3649732]	Pseudogene
TC0500000275.mm.1	4,1	4,82	-1,65	0,0035	1,0000			NonCoding
TC0300001048.mm.1	19,66	19,99	-1,25	0,0035	1,0000	Mir3473f	microRNA mir-3473f (Mir3473f), microRNA.	Precursor_microRNA
TC0400003775.mm.1	5,56	5,91	-1,28	0,0035	1,0000	Lypla2	lysophospholipase 2	Multiple_Complex
TC0100000222.mm.1	4,75	5,07	-1,25	0,0036	1,0000	Imp4	IMP4, U3 small nucleolar ribonucleoprotein, homolog (yeast)	Multiple_Complex
TC1500002298.mm.1	3,8	5,24	-2,71	0,0036	1,0000	Gm25141	predicted gene, 25141 [Source:MGI Symbol;Acc:MGI:5454918]	Small_RNA
TC0700000972.mm.1	4,45	3,86	1,51	0,0036	1,0000	E030018B13Rik	RIKEN cDNA E030018B13 gene	Coding
TC1200000638.mm.1	4,28	5,17	-1,85	0,0036	1,0000			NonCoding
TC0500003118.mm.1	4,29	5,13	-1,78	0,0037	1,0000			NonCoding
TC0900001144.mm.1	8,27	6,21	4,18	0,0037	1,0000	Gm24463	predicted gene, 24463 [Source:MGI Symbol;Acc:MGI:5454240]	Small_RNA
TC1100003171.mm.1	3,68	4,09	-1,33	0,0037	1,0000	Olfr382	olfactory receptor 382	Coding
TC0X00000450.mm.1	3,76	4,26	-1,42	0,0038	1,0000	Gm14612	predicted gene 14612 [Source:MGI Symbol;Acc:MGI:3705459]	Multiple_Complex
TC0200000262.mm.1	4,31	5,3	-1,98	0,0038	1,0000			NonCoding
TC0X00000277.mm.1	3,88	4,66	-1,71	0,0038	1,0000	Gm21645	predicted gene, 21645	Coding
TC0600001028.mm.1	5,12	4,46	1,58	0,0038	1,0000			NonCoding
TC0X00002592.mm.1	4,84	5,44	-1,52	0,0038	1,0000	Gm8876	predicted gene 8876 [Source:MGI Symbol;Acc:MGI:3648903]	Multiple_Complex
TC0500000714.mm.1	5,07	4,24	1,77	0,0039	1,0000			NonCoding
TC0X00002642.mm.1	4,44	5,17	-1,67	0,0039	1,0000			NonCoding
TC0500000222.mm.1	4,24	4,68	-1,36	0,0039	1,0000	Prkag2os2; AC125270.2	protein kinase, AMP-activated, gamma 2 non-catalytic subunit, opposite strand 2 [Source:MGI Symbol;Acc:MGI:3783001]; novel transcript	NonCoding
TC0900000080.mm.1	3,63	4,28	-1,56	0,0039	1,0000	Gm21070	predicted gene, 21070 [Source:MGI Symbol;Acc:MGI:5434425]	Multiple_Complex
TC0100001126.mm.1	4,17	5,07	-1,87	0,0040	1,0000			NonCoding
TC0900002497.mm.1	3,69	4,22	-1,45	0,0040	1,0000			NonCoding
TC1900000900.mm.1	4,68	4,19	1,4	0,0040	1,0000			NonCoding
TC0900001820.mm.1	4,26	3,63	1,55	0,0040	1,0000	Olfr850	olfactory receptor 850	Coding
TC1100001815.mm.1	4,22	4,67	-1,37	0,0041	1,0000	Gm11667	predicted gene 11667 [Source:MGI Symbol;Acc:MGI:3649871]	Multiple_Complex
TC0500000257.mm.1	5,29	6,05	-1,7	0,0041	1,0000			NonCoding
TC1000000288.mm.1	4,63	5,11	-1,4	0,0041	1,0000	LOC100862254	PREDICTED: uncharacterized LOC100862254 (LOC100862254), miscRNA.	NonCoding
TC0100003740.mm.1	3,92	4,83	-1,88	0,0042	1,0000	Mir1981	microRNA 1981	Precursor_microRNA
TC1300001712.mm.1	4,71	4,06	1,57	0,0042	1,0000			NonCoding
TC0300003198.mm.1	4,39	3,75	1,56	0,0042	1,0000			NonCoding
TC0800002765.mm.1	5,01	3,99	2,02	0,0042	1,0000			NonCoding
TC1200002304.mm.1	4,41	4,05	1,28	0,0042	1,0000	Gm20165	PREDICTED: predicted gene, 20165 (Gm20165), miscRNA.	NonCoding
TC0400000193.mm.1	4,97	5,54	-1,48	0,0042	1,0000			NonCoding
TC1500000763.mm.1	4,79	4,31	1,39	0,0042	1,0000			NonCoding
TC0700000890.mm.1	3,68	4,23	-1,46	0,0042	1,0000	Mrgprb13	PREDICTED: MAS-related GPR, member B13 (Mrgprb13), mRNA.	Coding
TC0200002181.mm.1	4,32	5,1	-1,72	0,0042	1,0000	6430503K07Rik	RIKEN cDNA 6430503K07 gene	Multiple_Complex
TC1400002453.mm.1	4,76	4,09	1,6	0,0042	1,0000			NonCoding
TC1500001212.mm.1	4,76	4,06	1,62	0,0042	1,0000	Rxfp3	relaxin family peptide receptor 3	Coding
TC0X00002824.mm.1	4,32	5,1	-1,72	0,0043	1,0000			NonCoding
TC1800001550.mm.1	3,45	4,08	-1,55	0,0043	1,0000			NonCoding
TC1900000396.mm.1	4,51	4,16	1,27	0,0044	1,0000			NonCoding
TC1300000519.mm.1	4,4	3,89	1,42	0,0044	1,0000	Gm9817	predicted gene 9817 [Source:MGI Symbol;Acc:MGI:3809102]	Coding
TC1400001124.mm.1	7,91	7,07	1,78	0,0045	1,0000	Gm23278	predicted gene, 23278 [Source:MGI Symbol;Acc:MGI:5453055]	Small_RNA
TC0400002481.mm.1	5,17	4,75	1,33	0,0045	1,0000	Gm12407; Ccl19	predicted gene 12407; chemokine (C-C motif) ligand 19	Multiple_Complex
TC0900000879.mm.1	4,38	3,73	1,57	0,0045	1,0000			NonCoding
TC1200000867.mm.1	9,02	10,33	-2,48	0,0045	1,0000	Gm25847	predicted gene, 25847 [Source:MGI Symbol;Acc:MGI:5455624]	Precursor_microRNA
TC1800001750.mm.1	4,22	4,54	-1,25	0,0045	1,0000			NonCoding
TC1600000963.mm.1	3,92	3,56	1,29	0,0046	1,0000	Krtap13-1	keratin associated protein 13-1	Coding
TC1100001778.mm.1	6,36	7,78	-2,67	0,0046	1,0000	Gm23645	predicted gene, 23645 [Source:MGI Symbol;Acc:MGI:5453422]	Small_RNA
TC0400001244.mm.1	5,03	6,63	-3,03	0,0046	1,0000			NonCoding
TC1400002270.mm.1	3,56	4,21	-1,57	0,0047	1,0000			NonCoding
TC1300001479.mm.1	5,21	5,54	-1,26	0,0048	1,0000	Mrpl32	mitochondrial ribosomal protein L32	Multiple_Complex
TC0300001844.mm.1	4,26	4,92	-1,57	0,0048	1,0000			NonCoding
TC0500000002.mm.1	3,58	4,73	-2,22	0,0048	1,0000	Gm6486	predicted gene 6486 [Source:MGI Symbol;Acc:MGI:3644005]	Multiple_Complex
TC1100000277.mm.1	3,96	4,65	-1,62	0,0049	1,0000	2810471M01Rik	RIKEN cDNA 2810471M01 gene	NonCoding
TC1600001597.mm.1	5,18	4,41	1,7	0,0049	1,0000			NonCoding
TC1000000215.mm.1	5,64	5,12	1,44	0,0049	1,0000	Ctgf	connective tissue growth factor	Coding
TC0200002520.mm.1	3,58	3,93	-1,28	0,0049	1,0000			NonCoding
TC0100002441.mm.1	4,44	5,21	-1,7	0,0049	1,0000			NonCoding
TC1200001344.mm.1	5,92	6,22	-1,24	0,0049	1,0000	1110002L01Rik	RIKEN cDNA 1110002L01 gene	Multiple_Complex
TC1900001172.mm.1	3,72	4,46	-1,67	0,0049	1,0000	Olfr1446	olfactory receptor 1446	Coding
TC0200003928.mm.1	3,73	4,49	-1,69	0,0049	1,0000	Gm13719	predicted gene 13719 [Source:MGI Symbol;Acc:MGI:3649492]	Pseudogene
TC0300001309.mm.1	3,97	3,66	1,24	0,0049	1,0000			NonCoding
TC1300001582.mm.1	4,77	4,05	1,64	0,0050	1,0000	Vmn1r190-ps	vomeronasal 1 receptor 190, pseudogene	Multiple_Complex
TC0700000833.mm.1	4,8	5,59	-1,73	0,0050	1,0000	Mir7055	microRNA 7055	Precursor_microRNA
TC1700002053.mm.1	3,75	4,39	-1,55	0,0050	1,0000	Olfr92	olfactory receptor 92	Coding
TC0600002133.mm.1	6,74	7,18	-1,36	0,0050	1,0000	Mrps33	mitochondrial ribosomal protein S33	Multiple_Complex
TC0200004765.mm.1	6,52	5,67	1,81	0,0051	1,0000	Gm24823	predicted gene, 24823 [Source:MGI Symbol;Acc:MGI:5454600]	Precursor_microRNA
TC1700000381.mm.1	3,85	4,57	-1,64	0,0051	1,0000			NonCoding
TC0700003370.mm.1	3,51	4,24	-1,66	0,0051	1,0000			NonCoding
TC0300001840.mm.1	4,05	4,78	-1,66	0,0051	1,0000			NonCoding
TC0100001187.mm.1	4,54	3,88	1,59	0,0051	1,0000	Mir135b	microRNA 135b	Precursor_microRNA
TC0400002906.mm.1	5,27	4,34	1,91	0,0051	1,0000			NonCoding
TC1200000655.mm.1	4,66	5	-1,27	0,0052	1,0000	Snapc1	small nuclear RNA activating complex, polypeptide 1	Coding
TC0500002587.mm.1	5,4	4,7	1,63	0,0052	1,0000			NonCoding
TC1100000511.mm.1	4,62	3,77	1,79	0,0053	1,0000	Olfr1387	olfactory receptor 1387; Synthetic construct Mus musculus clone IMAGE:100015857, MGC:183465 olfactory receptor 1387 (Olfr1387) mRNA, encodes complete protein.	Coding
TC0100000498.mm.1	4,89	4,13	1,69	0,0054	1,0000			NonCoding
TC0400003763.mm.1	5,27	5,66	-1,31	0,0054	1,0000	Gm12990	predicted gene 12990 [Source:MGI Symbol;Acc:MGI:3651107]	Pseudogene
TC1200000240.mm.1	3,64	4,05	-1,33	0,0054	1,0000			NonCoding
TC0200002183.mm.1	6,9	7,48	-1,49	0,0054	1,0000	Gm14113	predicted gene 14113 [Source:MGI Symbol;Acc:MGI:3652260]	Pseudogene
TC0800002197.mm.1	4,92	5,47	-1,47	0,0055	1,0000			NonCoding
TC0X00003431.mm.1	5,48	5,75	-1,21	0,0055	1,0000	Naa10	N(alpha)-acetyltransferase 10, NatA catalytic subunit	Multiple_Complex
TC0900000312.mm.1	4,81	4,17	1,56	0,0055	1,0000	Gm27161	predicted gene 27161 [Source:MGI Symbol;Acc:MGI:5521004]	Pseudogene
TC1100002791.mm.1	4,5	3,73	1,7	0,0055	1,0000			NonCoding
TC0600000093.mm.1	5,6	6,59	-1,99	0,0056	1,0000	Gm24985	predicted gene, 24985 [Source:MGI Symbol;Acc:MGI:5454762]	Small_RNA
TC1900000437.mm.1	4,5	3,58	1,89	0,0056	1,0000			NonCoding
TC0700000307.mm.1	5,59	5,24	1,27	0,0056	1,0000	Gm20512; RP23-236D19.3	predicted gene 20512 [Source:MGI Symbol;Acc:MGI:5141977]; Novel antisense transcript	NonCoding
TC1500001949.mm.1	3,91	4,87	-1,95	0,0056	1,0000			NonCoding
TC0200002289.mm.1	3,59	4,33	-1,67	0,0056	1,0000	Gm17416	predicted gene, 17416 [Source:MGI Symbol;Acc:MGI:4937050]	Coding
TC1000002825.mm.1	5,71	4,67	2,06	0,0056	1,0000			NonCoding
TC0500000235.mm.1	19,77	19,97	-1,15	0,0057	1,0000			NonCoding
TC0400002996.mm.1	3,77	4,52	-1,68	0,0057	1,0000			NonCoding
TC1400002135.mm.1	5	3,92	2,12	0,0058	1,0000	Gm27635	predicted gene, 27635 [Source:MGI Symbol;Acc:MGI:5531017]	Small_RNA
TC1500001268.mm.1	5,55	4,97	1,49	0,0058	1,0000			NonCoding
TC1100003220.mm.1	3,95	4,44	-1,41	0,0058	1,0000			NonCoding
TC0800000941.mm.1	5,48	5,85	-1,29	0,0058	1,0000	Samd1	sterile alpha motif domain containing 1	Coding
TC0400002282.mm.1	4,53	3,91	1,54	0,0059	1,0000			NonCoding
TC0200002217.mm.1	4,34	5,1	-1,7	0,0059	1,0000	Gm14125	predicted gene 14125 [Source:MGI Symbol;Acc:MGI:3650328]	Multiple_Complex
TC1500001364.mm.1	3,45	4,19	-1,67	0,0060	1,0000	Mir875	microRNA 875	Precursor_microRNA
TC0700000905.mm.1	4,28	5,36	-2,12	0,0060	1,0000			NonCoding
TC0600003405.mm.1	4,91	5,38	-1,38	0,0061	1,0000			NonCoding
TC0X00001400.mm.1	5,4	6,36	-1,95	0,0061	1,0000	Gm6382	predicted gene 6382 [Source:MGI Symbol;Acc:MGI:3646438]	Pseudogene
TC0800000189.mm.1	4,17	4,86	-1,61	0,0061	1,0000	Defb7	defensin beta 7; Synthetic construct Mus musculus clone IMAGE:100014791, MGC:180275 defensin beta 7 (Defb7) mRNA, encodes complete protein.	Coding
TC0900002459.mm.1	3,66	4,24	-1,49	0,0062	1,0000			NonCoding
TC1500001179.mm.1	5,08	5,9	-1,77	0,0062	1,0000			NonCoding
TC0300002027.mm.1	4,87	4,15	1,65	0,0062	1,0000			NonCoding
TC1900001389.mm.1	5,4	6,3	-1,86	0,0062	1,0000			NonCoding
TC1000000240.mm.1	5,85	6,32	-1,38	0,0063	1,0000	Arhgap18	Rho GTPase activating protein 18	Multiple_Complex
TC0400003424.mm.1	6,35	7,56	-2,32	0,0063	1,0000	Ldha-ps2	lactate dehydrogenase A, pseudogene 2	Multiple_Complex
TC0700001796.mm.1	4,24	4,86	-1,54	0,0063	1,0000			NonCoding
TC0700000011.mm.1	4	4,68	-1,6	0,0063	1,0000			NonCoding
TC0X00000837.mm.1	3,89	4,97	-2,13	0,0063	1,0000	Gm14761	predicted gene 14761 [Source:MGI Symbol;Acc:MGI:3705632]	Multiple_Complex
TC1900000241.mm.1	4,45	3,96	1,41	0,0064	1,0000	Olfr1434	olfactory receptor 1434; olfactory receptor 1434 (Olfr1434), mRNA.	Coding
TC0500001606.mm.1	3,95	4,87	-1,9	0,0064	1,0000			NonCoding
TC1100001775.mm.1	4,49	3,89	1,51	0,0064	1,0000	Gm10840	predicted gene 10840 [Source:MGI Symbol;Acc:MGI:3642918]	Coding
TC1300001394.mm.1	3,54	4,13	-1,51	0,0064	1,0000			NonCoding
TC0700002824.mm.1	4,76	5,69	-1,91	0,0064	1,0000	Gm12779	predicted gene 12779 [Source:MGI Symbol;Acc:MGI:3649897]	Pseudogene
TC0200005065.mm.1	4,59	5,1	-1,43	0,0064	1,0000	Gm14228; RP23-393F23.6	predicted gene 14228 [Source:MGI Symbol;Acc:MGI:3649960]; novel transcript	NonCoding
TC0700004040.mm.1	4,16	3,61	1,46	0,0065	1,0000	Olfr469	olfactory receptor 469	Coding
TC0300001871.mm.1	4,97	5,36	-1,31	0,0065	1,0000	Nudt6	nudix (nucleoside diphosphate linked moiety X)-type motif 6	Multiple_Complex
TC0100003390.mm.1	5,08	4,22	1,82	0,0065	1,0000			NonCoding
TC0400001893.mm.1	4,97	4,32	1,57	0,0065	1,0000			NonCoding
TC1800000293.mm.1	4,13	4,74	-1,53	0,0066	1,0000	Gm3550	predicted gene 3550 [Source:MGI Symbol;Acc:MGI:3781727]	Coding
TC1300001313.mm.1	4,95	5,91	-1,95	0,0066	1,0000			NonCoding
TC0400000340.mm.1	3,76	4,24	-1,4	0,0066	1,0000	Gm12388	predicted gene 12388 [Source:MGI Symbol;Acc:MGI:3651412]	Multiple_Complex
TC0100001328.mm.1	4,47	3,99	1,39	0,0067	1,0000			NonCoding
TC0300000917.mm.1	5	5,8	-1,73	0,0067	1,0000			NonCoding
TC0X00001671.mm.1	4,55	4,17	1,3	0,0067	1,0000	Asb9	ankyrin repeat and SOCS box-containing 9	Coding
TC1500000867.mm.1	5,31	4,48	1,78	0,0068	1,0000			NonCoding
TC1100003132.mm.1	3,25	3,83	-1,5	0,0068	1,0000	Gm12325; RP23-223C15.1	predicted gene 12325 [Source:MGI Symbol;Acc:MGI:3651349]; novel transcript	NonCoding
TC0X00002212.mm.1	4,86	3,95	1,88	0,0068	1,0000			NonCoding
TC0400000752.mm.1	3,79	4,48	-1,61	0,0068	1,0000	Gm11225	predicted gene 11225 [Source:MGI Symbol;Acc:MGI:3651505]	Pseudogene
TC0X00000842.mm.1	4,59	5,18	-1,51	0,0068	1,0000			NonCoding
TC0700001441.mm.1	19,6	19,99	-1,31	0,0069	1,0000	Gm22655	predicted gene, 22655 [Source:MGI Symbol;Acc:MGI:5452432]	Precursor_microRNA
TC0800001993.mm.1	3,55	4,4	-1,79	0,0069	1,0000			NonCoding
TC0700002945.mm.1	5,67	6,13	-1,38	0,0070	1,0000	Gm10298	predicted gene 10298 [Source:MGI Symbol;Acc:MGI:3642777]	Multiple_Complex
TC1500001162.mm.1	4,93	5,88	-1,94	0,0070	1,0000	Gm23139	predicted gene, 23139 [Source:MGI Symbol;Acc:MGI:5452916]	Small_RNA
TC1400002164.mm.1	6,09	6,95	-1,82	0,0070	1,0000	Gm16301	predicted gene 16301 [Source:MGI Symbol;Acc:MGI:3826534]	Multiple_Complex
TC1100000783.mm.1	3,99	4,58	-1,5	0,0070	1,0000	Gm12272; RP23-155J3.8	predicted gene 12272 [Source:MGI Symbol;Acc:MGI:3650798]; putative novel transcript	NonCoding
TC1100000886.mm.1	4,97	5,6	-1,55	0,0071	1,0000			NonCoding
TC0200002350.mm.1	3,87	4,4	-1,44	0,0071	1,0000			NonCoding
TC1200002177.mm.1	4,52	3,7	1,77	0,0072	1,0000			NonCoding
TC0200003299.mm.1	5,68	5,93	-1,19	0,0073	1,0000	Swi5	SWI5 recombination repair homolog (yeast)	Multiple_Complex
TC0900000562.mm.1	5,25	5,58	-1,26	0,0073	1,0000	Zpr1	ZPR1 zinc finger	Multiple_Complex
TC1900000732.mm.1	4,59	3,6	1,98	0,0073	1,0000			NonCoding
TC0700002751.mm.1	4,52	4	1,43	0,0073	1,0000			NonCoding
TC1500001660.mm.1	3,61	4,09	-1,4	0,0073	1,0000			NonCoding
TC0Y00000369.mm.1	4,39	3,94	1,36	0,0074	1,0000	Gm21840	predicted gene, 21840	Coding
TC0Y00000428.mm.1	4,39	3,94	1,36	0,0074	1,0000	Gm21848	predicted gene, 21848	Coding
TC0Y00000454.mm.1	4,39	3,94	1,36	0,0074	1,0000	Gm21757	predicted gene, 21757	Coding
TC0700002971.mm.1	4,91	5,45	-1,46	0,0074	1,0000	Gm15396; AC157653.2	predicted gene 15396 [Source:MGI Symbol;Acc:MGI:3705202]; novel transcript	NonCoding
TC5_JH584296_random00000004.mm.1	3,8	4,65	-1,81	0,0074	1,0000	AA792892	expressed sequence AA792892	Coding
TC1500001920.mm.1	6,91	7,23	-1,25	0,0074	1,0000	St13	suppression of tumorigenicity 13	Multiple_Complex
TSUnmapped00000037.mm.1	4,94	5,7	-1,69	0,0074	1,0000	Pemt	phosphatidylethanolamine N-methyltransferase	Coding
TC0200001412.mm.1	4,9	4,48	1,34	0,0074	1,0000	1700029I15Rik	RIKEN cDNA 1700029I15 gene	Coding
TC0700001635.mm.1	4,74	4,27	1,38	0,0074	1,0000			NonCoding
TC1300000417.mm.1	4,77	4,17	1,51	0,0075	1,0000			NonCoding
TC1000000164.mm.1	7,21	7,85	-1,55	0,0076	1,0000	Gm2467	predicted gene 2467 [Source:MGI Symbol;Acc:MGI:3780634]	Pseudogene
TC1200000188.mm.1	4,3	4,92	-1,53	0,0076	1,0000			NonCoding
TC0600002189.mm.1	4,28	5,03	-1,68	0,0077	1,0000			NonCoding
TC1400000622.mm.1	5,92	6,76	-1,79	0,0077	1,0000	Trav4d-2	T cell receptor alpha variable 4D-2	Multiple_Complex
TC0300000018.mm.1	4,5	5,1	-1,52	0,0077	1,0000			NonCoding
TC0900002977.mm.1	5,12	6,03	-1,87	0,0077	1,0000			NonCoding
TC1400000573.mm.1	5,9	6,2	-1,23	0,0078	1,0000	Apex1	apurinic/apyrimidinic endonuclease 1	Coding
TC0200003549.mm.1	4,28	5,07	-1,73	0,0078	1,0000	Gm23315	predicted gene, 23315 [Source:MGI Symbol;Acc:MGI:5453092]	Small_RNA
TC1600001228.mm.1	3,51	4,22	-1,63	0,0078	1,0000	Mir6365	microRNA 6365	Precursor_microRNA
TC0900002929.mm.1	3,84	4,24	-1,32	0,0078	1,0000			NonCoding
TC0600000148.mm.1	6,96	8,12	-2,23	0,0079	1,0000	Gm23648	predicted gene, 23648 [Source:MGI Symbol;Acc:MGI:5453425]	Small_RNA
TC0600002551.mm.1	4,19	3,64	1,46	0,0079	1,0000			NonCoding
TC1300000195.mm.1	4,33	3,8	1,44	0,0080	1,0000	Vmn1r-ps94	vomeronasal 1 receptor, pseudogene 94	Multiple_Complex
TC0X00001898.mm.1	4,79	3,79	2	0,0080	1,0000			NonCoding
TC0700000163.mm.1	3,63	4,36	-1,66	0,0081	1,0000	Gm24909	predicted gene, 24909	NonCoding
TC0900002553.mm.1	4,02	4,55	-1,44	0,0081	1,0000			NonCoding
TC0600001124.mm.1	3,94	4,45	-1,42	0,0081	1,0000	Gm10234	predicted gene 10234 [Source:MGI Symbol;Acc:MGI:3642207]	Coding
TC0200004912.mm.1	4,45	3,79	1,58	0,0082	1,0000			NonCoding
TC0600003296.mm.1	3,7	4,26	-1,47	0,0082	1,0000			NonCoding
TC0300002628.mm.1	4,59	5,45	-1,81	0,0082	1,0000	Gm25325	predicted gene, 25325 [Source:MGI Symbol;Acc:MGI:5455102]	Precursor_microRNA
TC0600000169.mm.1	4,23	4,93	-1,63	0,0083	1,0000			NonCoding
TC0600003515.mm.1	3,52	4,33	-1,76	0,0083	1,0000	Igkv9-120	immunoglobulin kappa chain variable 9-120	Coding
TC0100001103.mm.1	3,95	4,53	-1,49	0,0084	1,0000	Gm25771	predicted gene, 25771 [Source:MGI Symbol;Acc:MGI:5455548]	Small_RNA
TC1600000512.mm.1	6,01	4,79	2,34	0,0085	1,0000	Stfa1	stefin A1	Coding
TC0500001473.mm.1	3,57	4,21	-1,56	0,0085	1,0000			NonCoding
TC0800000085.mm.1	3,86	4,55	-1,61	0,0086	1,0000			NonCoding
TC0700000589.mm.1	3,97	4,66	-1,61	0,0086	1,0000			NonCoding
TC1000000139.mm.1	3,83	4,44	-1,52	0,0086	1,0000			NonCoding
TC0X00000971.mm.1	4,09	4,57	-1,39	0,0086	1,0000	Gm19763	PREDICTED: predicted gene, 19763 (Gm19763), miscRNA.	NonCoding
TC0900002760.mm.1	4,2	3,75	1,37	0,0086	1,0000			NonCoding
TC1100001808.mm.1	4,06	4,63	-1,49	0,0086	1,0000	Gm27595	predicted gene, 27595 [Source:MGI Symbol;Acc:MGI:5530977]	Ribosomal
TC0200003893.mm.1	4,17	3,68	1,4	0,0086	1,0000	Olfr992	olfactory receptor 992; Synthetic construct Mus musculus clone IMAGE:100014685, MGC:175478 olfactory receptor 992 (Olfr992) mRNA, encodes complete protein.	Coding
TC1600000599.mm.1	4,64	3,91	1,65	0,0087	1,0000			NonCoding
TC0300001580.mm.1	4,16	4,74	-1,5	0,0087	1,0000			NonCoding
TC1000000114.mm.1	4,87	4,28	1,51	0,0087	1,0000	Gm23892	predicted gene, 23892 [Source:MGI Symbol;Acc:MGI:5453669]	Small_RNA
TC1700001613.mm.1	4,78	5,52	-1,68	0,0087	1,0000	Gm25092	predicted gene, 25092 [Source:MGI Symbol;Acc:MGI:5454869]	Multiple_Complex
TC0800002418.mm.1	4,55	5,7	-2,21	0,0087	1,0000	Gm17576	predicted gene, 17576 [Source:MGI Symbol;Acc:MGI:4937210]	Coding
TC1700000837.mm.1	4,47	3,86	1,52	0,0088	1,0000	Gm25783	predicted gene, 25783 [Source:MGI Symbol;Acc:MGI:5455560]	Small_RNA
TC0300001683.mm.1	4,53	3,84	1,61	0,0088	1,0000			NonCoding
TC0600002416.mm.1	4,21	3,69	1,43	0,0088	1,0000	Vmn1r36	vomeronasal 1 receptor 36	Coding
TC0100002259.mm.1	4,98	5,5	-1,43	0,0088	1,0000	Gm23126	predicted gene, 23126 [Source:MGI Symbol;Acc:MGI:5452903]	Small_RNA
TC0200002949.mm.1	4,81	4,35	1,38	0,0088	1,0000	Gm13263	predicted gene 13263 [Source:MGI Symbol;Acc:MGI:3650829]	Multiple_Complex
TC0100003013.mm.1	3,88	4,53	-1,57	0,0088	1,0000			NonCoding
TC0X00001662.mm.1	3,49	4,57	-2,12	0,0089	1,0000	n-R5s18	nuclear encoded rRNA 5S 18 [Source:MGI Symbol;Acc:MGI:4421752]	Ribosomal
TC1900001308.mm.1	4,09	4,54	-1,36	0,0089	1,0000			NonCoding
TC0600003356.mm.1	3,57	4,12	-1,46	0,0090	1,0000			NonCoding
TC0100001044.mm.1	4,14	4,76	-1,55	0,0090	1,0000			NonCoding
TC1500002312.mm.1	9,97	9,46	1,42	0,0090	1,0000			NonCoding
TC0100001343.mm.1	3,66	4,3	-1,56	0,0090	1,0000			NonCoding
TC0300001253.mm.1	3,54	4,3	-1,7	0,0090	1,0000			NonCoding
TC0200002247.mm.1	4,93	4,53	1,32	0,0090	1,0000	Gm14149	predicted gene 14149	NonCoding
TC1000002014.mm.1	5,57	7,08	-2,86	0,0091	1,0000	Gm22911	predicted gene, 22911 [Source:MGI Symbol;Acc:MGI:5452688]	Small_RNA
TC0900002821.mm.1	5,46	6,53	-2,1	0,0091	1,0000			NonCoding
TC1000000221.mm.1	3,71	4,07	-1,28	0,0091	1,0000			NonCoding
TC1200000826.mm.1	4,9	5,89	-1,99	0,0091	1,0000			NonCoding
TC1100000181.mm.1	4,05	4,5	-1,37	0,0091	1,0000	4933406G16Rik	RIKEN cDNA 4933406G16 gene	NonCoding
TC0400001842.mm.1	4,94	4,53	1,33	0,0092	1,0000	Gm13102; Pramel4	predicted gene 13102; Synthetic construct Mus musculus clone IMAGE:100066244, MGC:195381 preferentially expressed antigen in melanoma like 4 (Pramel4) mRNA, encodes complete protein.	Coding
TC1500001591.mm.1	3,39	3,89	-1,42	0,0092	1,0000			NonCoding
TC0200001347.mm.1	3,81	4,6	-1,73	0,0093	1,0000	Gm13769; Olfr1506	predicted gene 13769; olfactory receptor 1506 (Olfr1506), mRNA.	Coding
TC0400002686.mm.1	4,24	4,86	-1,54	0,0093	1,0000			NonCoding
TC1900000412.mm.1	4,79	5,41	-1,54	0,0093	1,0000			NonCoding
TC1000000059.mm.1	4,38	3,91	1,39	0,0094	1,0000			NonCoding
TC0900001032.mm.1	4,61	3,91	1,63	0,0094	1,0000	Gm5746	predicted gene 5746 [Source:MGI Symbol;Acc:MGI:3645350]	Pseudogene
TC0300000297.mm.1	3,89	4,56	-1,59	0,0094	1,0000			NonCoding
TC0500000595.mm.1	4,92	4,07	1,81	0,0094	1,0000			NonCoding
TC1300002272.mm.1	3,85	4,38	-1,45	0,0094	1,0000			NonCoding
TC1100003989.mm.1	4,13	4,78	-1,57	0,0094	1,0000	Gm15642; RP23-465A12.7	predicted gene 15642 [Source:MGI Symbol;Acc:MGI:3783086]; Putative novel transcript	NonCoding
TSUnmapped00000003.mm.1	5,35	4,91	1,35	0,0095	1,0000	Wnk2	WNK lysine deficient protein kinase 2	Coding
TC1900001073.mm.1	6,33	7,06	-1,66	0,0095	1,0000	Uqcc3	ubiquinol-cytochrome c reductase complex assembly factor 3	Coding
TC0500003657.mm.1	3,41	4,29	-1,84	0,0095	1,0000			NonCoding
TC0X00001479.mm.1	3,52	4,32	-1,74	0,0096	1,0000	Gm15094	predicted gene 15094 [Source:MGI Symbol;Acc:MGI:3705884]	Multiple_Complex
TC0200005417.mm.1	5,03	4,12	1,88	0,0097	1,0000			NonCoding
TC0300001063.mm.1	3,69	4,39	-1,62	0,0097	1,0000			NonCoding
TC0900001681.mm.1	4,04	3,47	1,49	0,0097	1,0000	Mir101c	microRNA 101c; microRNA 101c (Mir101c), microRNA.	Multiple_Complex
TC0X00000531.mm.1	4,52	4,92	-1,32	0,0097	1,0000	Vgll1	vestigial like 1 homolog (Drosophila)	Coding
TC0400000235.mm.1	5,78	6,82	-2,05	0,0097	1,0000			NonCoding
TC1700000461.mm.1	6,37	6,88	-1,42	0,0097	1,0000	Hmga1; Hmga1-rs1	high mobility group AT-hook 1; high mobility group AT-hook I, related sequence 1	Coding
TC1300000490.mm.1	4,86	5,24	-1,3	0,0097	1,0000	Sirt5	sirtuin 5	Coding
TC0600000411.mm.1	4,62	3,78	1,79	0,0097	1,0000			NonCoding
TC0600002120.mm.1	5,52	4,69	1,78	0,0098	1,0000			NonCoding
TC0100000401.mm.1	3,99	4,8	-1,75	0,0098	1,0000			NonCoding
TC1000000624.mm.1	3,92	4,39	-1,39	0,0098	1,0000			NonCoding
TC0200002266.mm.1	4,61	4,9	-1,22	0,0098	1,0000	Tmem74b	transmembrane protein 74B; transmembrane protein 74b	Coding
TC0900000018.mm.1	4,53	5,07	-1,45	0,0098	1,0000			NonCoding
TC0X00001033.mm.1	3,94	3,58	1,28	0,0099	1,0000	Mir374c	microRNA 374c; microRNA 374c (Mir374c), microRNA.	Multiple_Complex
TC0200003273.mm.1	4,21	4,85	-1,57	0,0100	1,0000			NonCoding
TC0X00001445.mm.1	5,76	5	1,69	0,0100	1,0000			NonCoding
TC1200000075.mm.1	4,81	5,36	-1,46	0,0100	1,0000	Ttc32	tetratricopeptide repeat domain 32	Coding
TC0200001925.mm.1	4,3	5,26	-1,95	0,0100	1,0000			NonCoding
TC1000002748.mm.1	3,47	4,06	-1,51	0,0100	1,0000			NonCoding
TC1000001649.mm.1	4,7	4,15	1,47	0,0100	1,0000	Olfr800	olfactory receptor 800	Coding
TC1500002028.mm.1	4,86	4,22	1,56	0,0100	1,0000			NonCoding
TC0700002225.mm.1	4,59	5,31	-1,65	0,0100	1,0000			NonCoding
TC1100001924.mm.1	4,72	4,4	1,25	0,0101	1,0000	Ten1	TEN1 telomerase capping complex subunit	Multiple_Complex
TC0400002283.mm.1	4,32	3,66	1,58	0,0101	1,0000			NonCoding
TC0900001016.mm.1	5,75	6,08	-1,26	0,0102	1,0000	Leo1	Leo1, Paf1/RNA polymerase II complex component, homolog (S. cerevisiae)	Coding
TC1900001108.mm.1	4,37	4,79	-1,34	0,0102	1,0000			NonCoding
TC0900000549.mm.1	4,95	4,34	1,52	0,0102	1,0000	LOC100861852	PREDICTED: uncharacterized LOC100861852, transcript variant 1 (LOC100861852), miscRNA.; PREDICTED: uncharacterized LOC100861852, transcript variant 2 (LOC100861852), miscRNA.	NonCoding
TC0100000881.mm.1	3,79	4,16	-1,29	0,0102	1,0000			NonCoding
TC0200002158.mm.1	3,94	4,64	-1,63	0,0103	1,0000			NonCoding
TC0900001102.mm.1	3,47	3,98	-1,42	0,0103	1,0000	Gm5919	predicted gene 5919	Coding
TC0700000579.mm.1	4,59	5,2	-1,52	0,0104	1,0000			NonCoding
TC1100001149.mm.1	5,1	5,36	-1,2	0,0104	1,0000	Rab34	RAB34, member RAS oncogene family; RAB34, member of RAS oncogene family	Multiple_Complex
TC0700003884.mm.1	3,44	3,96	-1,44	0,0104	1,0000	Olfr600	olfactory receptor 600	Coding
TC0X00000763.mm.1	3,95	4,38	-1,35	0,0105	1,0000	Gm14716	predicted gene 14716 [Source:MGI Symbol;Acc:MGI:3705736]	Multiple_Complex
TC0800002041.mm.1	4,26	3,85	1,32	0,0105	1,0000			NonCoding
TC0500000088.mm.1	4,95	4,34	1,52	0,0105	1,0000			NonCoding
TC0X00000521.mm.1	5,15	4,29	1,82	0,0105	1,0000	Gm10477	predicted gene 10477 [Source:MGI Symbol;Acc:MGI:3642464]	Coding
TC1100000304.mm.1	6,21	7,11	-1,87	0,0105	1,0000			NonCoding
TC1000002872.mm.1	4,55	3,93	1,53	0,0105	1,0000	Gm22101	predicted gene, 22101 [Source:MGI Symbol;Acc:MGI:5451878]	Small_RNA
TC1100001532.mm.1	4,12	4,59	-1,38	0,0106	1,0000	Gm11573	predicted gene 11573 [Source:MGI Symbol;Acc:MGI:3649590]	Pseudogene
TC0800001811.mm.1	3,37	3,72	-1,28	0,0106	1,0000	Gm27852	predicted gene, 27852 [Source:MGI Symbol;Acc:MGI:5531234]	Precursor_microRNA
TC0X00001210.mm.1	4,57	5,42	-1,81	0,0107	1,0000			NonCoding
TC1900001191.mm.1	4,33	3,69	1,56	0,0107	1,0000	Olfr1504	olfactory receptor 1504	Coding
TC0600001986.mm.1	4,55	3,92	1,55	0,0108	1,0000			NonCoding
TC0200000121.mm.1	5,71	4,67	2,05	0,0108	1,0000	Mir466c-1	microRNA 466c-1	Precursor_microRNA
TC0200000126.mm.1	5,71	4,67	2,05	0,0108	1,0000	Mir466c-2	microRNA 466c-2 [Source:MGI Symbol;Acc:MGI:3720016]	Precursor_microRNA
TC0200000144.mm.1	5,71	4,67	2,05	0,0108	1,0000	Gm25285	predicted gene, 25285 [Source:MGI Symbol;Acc:MGI:5455062]	Precursor_microRNA
TC1200002559.mm.1	5,68	4,71	1,96	0,0108	1,0000	Ighv2-4	immunoglobulin heavy variable V2-4	Coding
TC1300000806.mm.1	4,36	4,03	1,26	0,0108	1,0000	Gm26754	predicted gene, 26754 [Source:MGI Symbol;Acc:MGI:5477248]	NonCoding
TC1300001997.mm.1	4,25	4,48	-1,18	0,0109	1,0000	Shc3	src homology 2 domain-containing transforming protein C3	Coding
TC0300000639.mm.1	4,74	4,59	1,1	0,0109	1,0000	Rbm46os	RNA binding motif protein 46, opposite strand	NonCoding
TC0200003011.mm.1	6,82	7,85	-2,04	0,0109	1,0000	Gm13326	predicted gene 13326 [Source:MGI Symbol;Acc:MGI:3650196]	Pseudogene
TC0600002317.mm.1	4,29	3,94	1,28	0,0110	1,0000	Gm15863; RP23-13A15.3	predicted gene 15863; novel transcript	NonCoding
TC1800001127.mm.1	4,06	4,51	-1,37	0,0110	1,0000	A830052D11Rik	RIKEN cDNA A830052D11 gene	NonCoding
TC0500003072.mm.1	4,23	4,76	-1,44	0,0110	1,0000	Ywhaq-ps2	tyrosine 3-monooxygenase/tryptophan 5-monooxygenase activation protein, theta polypeptide, pseudogene	Pseudogene
TC0600003582.mm.1	4,9	4,08	1,76	0,0110	1,0000	Igkv5-37	immunoglobulin kappa variable 5-37	Coding
TC1900001092.mm.1	4,29	5,02	-1,66	0,0110	1,0000			NonCoding
TC0400001230.mm.1	5,65	6,34	-1,61	0,0111	1,0000	Gm12848	predicted gene 12848 [Source:MGI Symbol;Acc:MGI:3650820]	Pseudogene
TC0900001831.mm.1	3,54	4,41	-1,83	0,0111	1,0000	Gm25425	predicted gene, 25425 [Source:MGI Symbol;Acc:MGI:5455202]	Small_RNA
TC1800000845.mm.1	4,43	4,88	-1,37	0,0111	1,0000	LOC100861811	PREDICTED: transcription elongation factor 1 homolog (LOC100861811), mRNA.	Coding
TC0300000491.mm.1	4,27	4,78	-1,42	0,0111	1,0000	P2ry1	purinergic receptor P2Y, G-protein coupled 1; purinergic receptor P2Y, G-protein coupled 1 (P2ry1), mRNA.	Coding
TC1400000944.mm.1	4,15	3,75	1,32	0,0112	1,0000	Chrna2	cholinergic receptor, nicotinic, alpha polypeptide 2 (neuronal)	Coding
TC0900000587.mm.1	3,74	4,39	-1,56	0,0112	1,0000			NonCoding
TC0800000878.mm.1	4,36	4,74	-1,3	0,0112	1,0000	Gm4890	predicted gene 4890	NonCoding
TC0200002110.mm.1	4,96	4,3	1,58	0,0112	1,0000			NonCoding
TC1700000099.mm.1	3,54	4,2	-1,57	0,0112	1,0000	Gm17728	predicted gene, 17728 [Source:MGI Symbol;Acc:MGI:4937362]	Coding
TC0300000068.mm.1	4,73	5,18	-1,37	0,0112	1,0000	Chmp4c	charged multivesicular body protein 4C	Multiple_Complex
TC0200004714.mm.1	4,79	3,79	2	0,0113	1,0000			NonCoding
TC1700001418.mm.1	3,93	4,42	-1,41	0,0113	1,0000			NonCoding
TC0400001915.mm.1	4,15	3,69	1,38	0,0114	1,0000			NonCoding
TC1900001318.mm.1	4,45	3,84	1,52	0,0114	1,0000			NonCoding
TC0900000734.mm.1	3,81	4,4	-1,5	0,0115	1,0000	4930461G14Rik	RIKEN cDNA 4930461G14 gene	NonCoding
TC0500000047.mm.1	6,94	5,79	2,22	0,0115	1,0000	Gm23993	predicted gene, 23993 [Source:MGI Symbol;Acc:MGI:5453770]	Small_RNA
TC1600000123.mm.1	4,4	5,16	-1,69	0,0115	1,0000	Gm26822	predicted gene, 26822 [Source:MGI Symbol;Acc:MGI:5477316]	NonCoding
TC1000002597.mm.1	4,78	5,2	-1,33	0,0115	1,0000	Gm17249	predicted gene, 17249	NonCoding
TC0300000079.mm.1	4,51	4,07	1,35	0,0115	1,0000			NonCoding
TC1900000868.mm.1	5,61	6,55	-1,92	0,0115	1,0000			NonCoding
TC0600001102.mm.1	4,82	4,27	1,46	0,0115	1,0000			NonCoding
TC0100000012.mm.1	3,65	3,99	-1,26	0,0115	1,0000	Gm16041; AC102242.1	predicted gene 16041 [Source:MGI Symbol;Acc:MGI:3801909]; novel transcript	NonCoding
TC1900001177.mm.1	4,53	3,83	1,61	0,0116	1,0000	Olfr1457	olfactory receptor 1457	Coding
TC0600003184.mm.1	3,76	4,12	-1,29	0,0116	1,0000	Gm15870; RP24-473H20.2	predicted gene 15870 [Source:MGI Symbol;Acc:MGI:3802066]; putative novel transcript	NonCoding
TC0600002337.mm.1	5,45	6,09	-1,56	0,0116	1,0000	Lsm5	LSM5 homolog, U6 small nuclear RNA associated (S. cerevisiae)	Multiple_Complex
TC1800000345.mm.1	3,97	3,6	1,3	0,0117	1,0000			NonCoding
TC1900000692.mm.1	4,53	4,14	1,32	0,0118	1,0000	Gm26792	predicted gene, 26792 [Source:MGI Symbol;Acc:MGI:5477286]	NonCoding
TC0600003483.mm.1	3,98	4,89	-1,87	0,0118	1,0000			NonCoding
TC0100000543.mm.1	5,62	6,24	-1,54	0,0119	1,0000	Rpl31-ps24	ribosomal protein L31, pseudogene 24	Multiple_Complex
TC0700002409.mm.1	4,15	4,7	-1,46	0,0119	1,0000	Ranbp2-ps9	RAN binding protein 2, pseudogene 9 [Source:MGI Symbol;Acc:MGI:5521025]	Pseudogene
TC1100001607.mm.1	4,72	3,99	1,66	0,0119	1,0000	Gm11567	predicted gene 11567	Coding
TC1200002375.mm.1	3,96	3,63	1,25	0,0119	1,0000			NonCoding
TC0900003289.mm.1	3,25	3,73	-1,4	0,0119	1,0000			NonCoding
TC0300000850.mm.1	3,72	4,17	-1,37	0,0120	1,0000	Tchhl1	trichohyalin-like 1; Synthetic construct Mus musculus clone IMAGE:100066277, MGC:195414 trichohyalin-like 1 (Tchhl1) mRNA, encodes complete protein.	Coding
TC0100001279.mm.1	4,77	5,42	-1,57	0,0120	1,0000	Gm22727	predicted gene, 22727 [Source:MGI Symbol;Acc:MGI:5452504]	Small_RNA
TC0X00001476.mm.1	3,71	4,47	-1,69	0,0120	1,0000	Gm15126	predicted gene 15126 [Source:MGI Symbol;Acc:MGI:3705804]	Multiple_Complex
TC0Y00000566.mm.1	4,56	4,25	1,25	0,0121	1,0000	Gm20854	predicted gene, 20854 (Gm20854), mRNA.; predicted gene, 20854	Coding
TC1700002470.mm.1	3,73	4,51	-1,72	0,0121	1,0000			NonCoding
TC1400002420.mm.1	5,65	5,05	1,52	0,0121	1,0000			NonCoding
TC0700001561.mm.1	3,78	4,28	-1,41	0,0121	1,0000	Gm8982	predicted gene 8982 [Source:MGI Symbol;Acc:MGI:3644465]	Pseudogene
TC0600003213.mm.1	5,08	4,54	1,45	0,0121	1,0000	Klrb1	killer cell lectin-like receptor subfamily B member 1	Multiple_Complex
TC0600001338.mm.1	4,02	4,43	-1,32	0,0122	1,0000	3110021A11Rik	RIKEN cDNA 3110021A11 gene	Multiple_Complex
TC0100000341.mm.1	5,49	4,71	1,72	0,0122	1,0000			NonCoding
TC1600001260.mm.1	4,42	5,29	-1,83	0,0122	1,0000	Gm7765	predicted gene 7765 [Source:MGI Symbol;Acc:MGI:3645843]	Pseudogene
TC0X00002149.mm.1	3,83	4,16	-1,25	0,0122	1,0000	Gm14609	predicted gene 14609 [Source:MGI Symbol;Acc:MGI:3641630]	Multiple_Complex
TC0X00001486.mm.1	4,19	4,65	-1,38	0,0122	1,0000	Gm8366	predicted gene 8366 [Source:MGI Symbol;Acc:MGI:3645202]	Multiple_Complex
TC1600000946.mm.1	3,88	4,32	-1,35	0,0122	1,0000	4930556C24Rik	RIKEN cDNA 4930556C24 gene; RIKEN cDNA 4930556C24 gene (4930556C24Rik), non-coding RNA.	NonCoding
TC1200002526.mm.1	4,55	4,23	1,25	0,0123	1,0000	Serpina3h	serine (or cysteine) peptidase inhibitor, clade A, member 3H	Multiple_Complex
TC0200000364.mm.1	4,12	4,78	-1,57	0,0123	1,0000	Gm13423	predicted gene 13423 [Source:MGI Symbol;Acc:MGI:3650165]	Pseudogene
TC1600000197.mm.1	4,45	5,15	-1,63	0,0123	1,0000			NonCoding
TC0400003141.mm.1	3,95	4,41	-1,38	0,0123	1,0000			NonCoding
TC1800001730.mm.1	3,83	4,6	-1,7	0,0123	1,0000	9330132A10Rik	RIKEN cDNA 9330132A10 gene [Source:MGI Symbol;Acc:MGI:2442380]	Multiple_Complex
TC0900003171.mm.1	4,22	3,81	1,33	0,0124	1,0000			NonCoding
TC0400002988.mm.1	4,71	5,35	-1,55	0,0124	1,0000			NonCoding
TC0100000134.mm.1	3,96	4,63	-1,59	0,0124	1,0000			NonCoding
TC0200004788.mm.1	4,95	4,17	1,72	0,0124	1,0000			NonCoding
TC0600003217.mm.1	3,53	4,39	-1,82	0,0124	1,0000			NonCoding
TC0X00001347.mm.1	5,13	4,59	1,45	0,0125	1,0000	Gm15039	predicted gene 15039 [Source:MGI Symbol;Acc:MGI:3709654]	Pseudogene
TC0200000312.mm.1	4,99	5,45	-1,37	0,0125	1,0000	Msrb2	methionine sulfoxide reductase B2	Multiple_Complex
TC0200003094.mm.1	3,96	4,79	-1,78	0,0125	1,0000	Gm13356	predicted gene 13356 [Source:MGI Symbol;Acc:MGI:3651267]	Pseudogene
TC0400003263.mm.1	5,27	5,95	-1,6	0,0125	1,0000	Gm23743	predicted gene, 23743	NonCoding
TC0200000763.mm.1	4,36	4,77	-1,33	0,0125	1,0000	VIS1	Viral integration site 1	NonCoding
TC1800000350.mm.1	4,37	5,2	-1,77	0,0125	1,0000			NonCoding
TC0600002100.mm.1	4,13	4,73	-1,52	0,0125	1,0000			NonCoding
TC0100003770.mm.1	4,03	4,55	-1,44	0,0125	1,0000			NonCoding
TC1300000941.mm.1	5,73	6,72	-1,99	0,0126	1,0000			NonCoding
TC1300000872.mm.1	4,88	4,26	1,54	0,0126	1,0000			NonCoding
TC0200004758.mm.1	4,84	5,62	-1,72	0,0126	1,0000	Gm26165	predicted gene, 26165 [Source:MGI Symbol;Acc:MGI:5455942]	Small_RNA
TC1000002829.mm.1	4,24	3,76	1,4	0,0127	1,0000			NonCoding
TC0800001537.mm.1	4,14	3,58	1,47	0,0127	1,0000			NonCoding
TC0200004630.mm.1	4	4,34	-1,27	0,0128	1,0000	Avp	arginine vasopressin	Coding
TC0700003987.mm.1	6,17	7,23	-2,09	0,0128	1,0000	Mrps36-ps2	mitochondrial ribosomal protein S36, pseudogene 2	Multiple_Complex
TC0X00000939.mm.1	3,62	4,15	-1,44	0,0128	1,0000	Pcna-ps1	proliferating cell nuclear antigen pseudogene 1	Multiple_Complex
TC0900000249.mm.1	4,05	4,52	-1,38	0,0128	1,0000			NonCoding
TC0700003865.mm.1	4,11	4,43	-1,24	0,0128	1,0000	Trim68	tripartite motif-containing 68	Coding
TC0200005457.mm.1	3,91	3,52	1,31	0,0128	1,0000	Gm14489	predicted gene 14489 [Source:MGI Symbol;Acc:MGI:3649726]	Pseudogene
TC1300001586.mm.1	4,01	4,83	-1,76	0,0128	1,0000	Vmn1r192	vomeronasal 1 receptor 192	Coding
TC1400000223.mm.1	2,76	3,91	-2,22	0,0128	1,0000			NonCoding
TC0300002406.mm.1	3,5	3,94	-1,36	0,0128	1,0000	Lce1f	late cornified envelope 1F	Coding
TC0700001562.mm.1	5,54	6,48	-1,91	0,0128	1,0000			NonCoding
TC1900000625.mm.1	5,17	4,2	1,96	0,0128	1,0000	Gm6776	predicted pseudogene 6776 [Source:MGI Symbol;Acc:MGI:3647201]	Pseudogene
TC0800001808.mm.1	4,69	5,08	-1,3	0,0129	1,0000	Defb8	defensin beta 8; Synthetic construct Mus musculus clone IMAGE:100064084, MGC:193455 defensin beta 8 (Defb8) mRNA, encodes complete protein.	Coding
TC0500002741.mm.1	4,42	3,51	1,89	0,0129	1,0000			NonCoding
TC0600001490.mm.1	5,26	4	2,39	0,0130	1,0000			NonCoding
TC0500000570.mm.1	3,71	4,5	-1,73	0,0130	1,0000			NonCoding
TC0900002805.mm.1	6,34	6,78	-1,36	0,0131	1,0000	Mthfsl	5, 10-methenyltetrahydrofolate synthetase-like	Multiple_Complex
TC0400003606.mm.1	5,34	5,69	-1,27	0,0131	1,0000	Iqcc	IQ motif containing C	Multiple_Complex
TC1700002509.mm.1	4,15	4,63	-1,39	0,0132	1,0000	Gm26963	predicted gene, 26963 [Source:MGI Symbol;Acc:MGI:5504078]	Pseudogene
TC1500001530.mm.1	4	4,45	-1,37	0,0132	1,0000	Gm7577	predicted gene 7577 [Source:MGI Symbol;Acc:MGI:3646748]	Multiple_Complex
TC0500002463.mm.1	20,06	19,83	1,18	0,0132	1,0000	Gm23967	predicted gene, 23967 [Source:MGI Symbol;Acc:MGI:5453744]	Precursor_microRNA
TC0100002666.mm.1	3,69	4,02	-1,25	0,0132	1,0000	Gm5530	predicted gene 5530	Pseudogene
TC0500000863.mm.1	5,02	4,07	1,92	0,0132	1,0000	Gm24113	predicted gene, 24113	NonCoding
TC0600003119.mm.1	8,67	9,25	-1,49	0,0132	1,0000	Tpi1	triosephosphate isomerase 1	Multiple_Complex
TC1300002394.mm.1	5,3	6,2	-1,87	0,0133	1,0000			NonCoding
TC0300002221.mm.1	4,06	4,43	-1,3	0,0133	1,0000			NonCoding
TC1000000805.mm.1	3,58	3,97	-1,31	0,0134	1,0000	Vmn2r83	vomeronasal 2, receptor 83	Coding
TC0400002493.mm.1	5,56	6,32	-1,69	0,0134	1,0000	Gm13299; RP23-388P16.6	predicted gene 13299 [Source:MGI Symbol;Acc:MGI:3701133]; novel transcript	NonCoding
TC0700001114.mm.1	3,93	4,27	-1,27	0,0134	1,0000	Mir7-2	microRNA 7-2	Precursor_microRNA
TC1500001867.mm.1	4,46	4,65	-1,14	0,0134	1,0000	Baiap2l2	BAI1-associated protein 2-like 2	Multiple_Complex
TC0300000576.mm.1	4,36	5,13	-1,7	0,0134	1,0000	Mir16-2	microRNA 16-2	Precursor_microRNA
TC1800000521.mm.1	4,31	3,82	1,4	0,0135	1,0000	Ftmt	ferritin mitochondrial	Coding
TC0500002527.mm.1	3,33	3,86	-1,44	0,0135	1,0000			NonCoding
TC0500001999.mm.1	4,39	5,21	-1,76	0,0135	1,0000	Gm17037; RP23-82A21.1	predicted gene 17037; spermatogenesis associated glutamate (E)-rich protein pseudogene	Multiple_Complex
TC1200000109.mm.1	4,59	3,95	1,56	0,0135	1,0000			NonCoding
TC0600001301.mm.1	3,48	3,99	-1,42	0,0136	1,0000	Gm19923	PREDICTED: predicted gene, 19923 (Gm19923), miscRNA.	NonCoding
TC0800000497.mm.1	4,69	3,89	1,74	0,0136	1,0000			NonCoding
TC1100002305.mm.1	4,52	3,99	1,44	0,0136	1,0000			NonCoding
TC0800000226.mm.1	5,09	5,54	-1,37	0,0136	1,0000	Gm15292	predicted gene 15292	Coding
TC1300001938.mm.1	4,89	5,6	-1,64	0,0136	1,0000	A330048O09Rik	RIKEN cDNA A330048O09 gene	NonCoding
TC1400000948.mm.1	3,87	4,46	-1,51	0,0137	1,0000			NonCoding
TC0500000594.mm.1	4,06	4,59	-1,45	0,0137	1,0000			NonCoding
TSUnmapped00000090.mm.1	3,91	4,42	-1,43	0,0137	1,0000	Gm31763	predicted gene, 31763	NonCoding
TC0X00000115.mm.1	3,96	4,37	-1,33	0,0138	1,0000	LOC100862340	PREDICTED: uncharacterized LOC100862340 (LOC100862340), miscRNA.	NonCoding
TC1300001685.mm.1	4,59	5,15	-1,48	0,0138	1,0000	Gm11355	predicted gene 11355 [Source:MGI Symbol;Acc:MGI:3649791]	Multiple_Complex
TC1000002162.mm.1	4,56	5,74	-2,26	0,0138	1,0000	LOC100862347	PREDICTED: uncharacterized LOC100862347 (LOC100862347), miscRNA.	NonCoding
TC1000000185.mm.1	5,39	5,14	1,19	0,0138	1,0000			NonCoding
TC0X00001899.mm.1	4,21	4,88	-1,6	0,0138	1,0000			NonCoding
TC1200001179.mm.1	4,3	3,43	1,83	0,0139	1,0000	Mir495	microRNA 495	Precursor_microRNA
TC0600002747.mm.1	4,66	5,9	-2,36	0,0141	1,0000			NonCoding
TC1600001278.mm.1	4,28	5,06	-1,72	0,0142	1,0000	Mir130b	microRNA 130b	Precursor_microRNA
TC0X00002902.mm.1	5,38	4,47	1,88	0,0142	1,0000	Gm14915	predicted gene 14915 [Source:MGI Symbol;Acc:MGI:3705663]	Multiple_Complex
TC0600000699.mm.1	4,07	4,64	-1,48	0,0142	1,0000			NonCoding
TC0800003063.mm.1	4,64	4,22	1,34	0,0142	1,0000	Gm27011; RP23-428C21.5	predicted gene, 27011 [Source:MGI Symbol;Acc:MGI:5504126]; novel transcript, antisense to Banp	NonCoding
TC1300001942.mm.1	4,49	5,55	-2,08	0,0142	1,0000	Mirlet7f-1	microRNA let7f-1; microRNA let7f-1 (Mirlet7f-1), microRNA.	Multiple_Complex
TC1900000736.mm.1	4,38	3,89	1,4	0,0142	1,0000	Gm27749	predicted gene, 27749 [Source:MGI Symbol;Acc:MGI:5531131]	Precursor_microRNA
TC0800002490.mm.1	4,49	5,16	-1,59	0,0142	1,0000	Gm22509	predicted gene, 22509 [Source:MGI Symbol;Acc:MGI:5452286]	Small_RNA
TC1400001199.mm.1	5,3	6,42	-2,18	0,0142	1,0000	Gm22290	predicted gene, 22290 [Source:MGI Symbol;Acc:MGI:5452067]	Small_RNA
TC1000002797.mm.1	4,48	3,77	1,64	0,0143	1,0000			NonCoding
TC0800002621.mm.1	4,48	4,9	-1,33	0,0143	1,0000			NonCoding
TC0400002528.mm.1	5,48	4,89	1,51	0,0143	1,0000	Gm12454	predicted gene 12454	NonCoding
TC0200002685.mm.1	4,1	3,69	1,32	0,0144	1,0000			NonCoding
TC0M00000019.mm.1	20,29	19,62	1,6	0,0144	1,0000			NonCoding
TC0900000297.mm.1	4,49	5,22	-1,65	0,0144	1,0000			NonCoding
TC0300001545.mm.1	19,81	19,96	-1,11	0,0145	1,0000	Gm10042	predicted gene 10042 [Source:MGI Symbol;Acc:MGI:3708688]	Pseudogene
TC0300000984.mm.1	5,04	4,32	1,65	0,0145	1,0000	Gm12433	predicted gene 12433 [Source:MGI Symbol;Acc:MGI:3649669]	Multiple_Complex
TSUnmapped00000054.mm.1	4,18	3,75	1,35	0,0145	1,0000	Mrgpra8	MAS-related GPR, member A8	Coding
TC0600003028.mm.1	4,72	4,19	1,45	0,0146	1,0000	4930540M05Rik	RIKEN cDNA 4930540M05 gene [Source:MGI Symbol;Acc:MGI:2148236]	NonCoding
TC0200002406.mm.1	8,24	8,79	-1,47	0,0146	1,0000	Gm14277	predicted gene 14277	Multiple_Complex
TC0200001016.mm.1	4,65	4,08	1,49	0,0146	1,0000			NonCoding
TC0700004239.mm.1	3,99	4,36	-1,3	0,0146	1,0000	Gm23559	predicted gene, 23559 [Source:MGI Symbol;Acc:MGI:5453336]	Small_RNA
TC0100000646.mm.1	4,27	4,6	-1,26	0,0147	1,0000			NonCoding
TC0900001211.mm.1	4,17	4,69	-1,43	0,0147	1,0000			NonCoding
TC0X00000998.mm.1	4,56	5,06	-1,41	0,0147	1,0000	Gm9109	predicted gene 9109 [Source:MGI Symbol;Acc:MGI:3646301]	Pseudogene
TC0700002433.mm.1	6,03	6,72	-1,61	0,0147	1,0000	Gm24708	predicted gene, 24708 [Source:MGI Symbol;Acc:MGI:5454485]	Small_RNA
TC0X00000543.mm.1	4,46	5,04	-1,49	0,0148	1,0000	4930550L24Rik	RIKEN cDNA 4930550L24 gene	Coding
TC0800000803.mm.1	4,3	4,76	-1,38	0,0148	1,0000	Zfp709	zinc finger protein 709	Coding
TC1200002232.mm.1	4,51	5,57	-2,09	0,0148	1,0000			NonCoding
TC1700000438.mm.1	4,04	3,44	1,52	0,0148	1,0000			NonCoding
TC1700002761.mm.1	4,68	5,58	-1,86	0,0149	1,0000			NonCoding
TC0600001987.mm.1	4,43	4,89	-1,37	0,0149	1,0000			NonCoding
TC0200002147.mm.1	5,57	4,58	1,98	0,0149	1,0000			NonCoding
TC1300000231.mm.1	4,95	3,81	2,21	0,0149	1,0000	Vmn1r219	vomeronasal 1 receptor 219	Coding
TC0X00002587.mm.1	4,2	5,35	-2,21	0,0150	1,0000	Gm14774	predicted gene 14774 [Source:MGI Symbol;Acc:MGI:3705616]	Multiple_Complex
TC1200002227.mm.1	4,51	4,98	-1,38	0,0150	1,0000			NonCoding
TC0700000695.mm.1	4,31	5,11	-1,74	0,0150	1,0000	Gm22638	predicted gene, 22638 [Source:MGI Symbol;Acc:MGI:5452415]	Small_RNA
TC0900002932.mm.1	4,36	3,95	1,33	0,0150	1,0000			NonCoding
TC0300000868.mm.1	3,62	4,15	-1,45	0,0151	1,0000			NonCoding
TC0700001379.mm.1	4,49	3,72	1,71	0,0151	1,0000			NonCoding
TC0200003248.mm.1	6,67	5,73	1,92	0,0151	1,0000	Mir133c	microRNA 133c	Precursor_microRNA
TC0500000232.mm.1	4,09	4,41	-1,25	0,0152	1,0000	4831440E17Rik	RIKEN cDNA 4831440E17 gene	NonCoding
TC0X00001477.mm.1	4,22	4,77	-1,47	0,0152	1,0000	Kars-ps1	lysyl-tRNA synthetase, pseudogene 1	Multiple_Complex
TC1100003412.mm.1	4,71	5,35	-1,56	0,0152	1,0000			NonCoding
TC0200002059.mm.1	4,54	5,08	-1,45	0,0152	1,0000			NonCoding
TC0X00000352.mm.1	4,76	5,34	-1,49	0,0152	1,0000	Rhox2f	reproductive homeobox 2F	Coding
TC1100002624.mm.1	4,06	4,69	-1,55	0,0153	1,0000	Gm23039	predicted gene, 23039 [Source:MGI Symbol;Acc:MGI:5452816]	Small_RNA
TC1000002279.mm.1	4,46	3,9	1,47	0,0153	1,0000	Gm26789	predicted gene, 26789 [Source:MGI Symbol;Acc:MGI:5477283]	NonCoding
TC0500000767.mm.1	3,81	4,26	-1,37	0,0154	1,0000			NonCoding
TC0X00003286.mm.1	4,63	4,17	1,37	0,0154	1,0000	Gm15205; RP23-364H13.3	predicted gene 15205 [Source:MGI Symbol;Acc:MGI:3826535]; putative novel transcript	NonCoding
TC0800002658.mm.1	4	4,56	-1,47	0,0154	1,0000	Snx20	sorting nexin 20	Coding
TC0500000121.mm.1	4,33	5,37	-2,06	0,0155	1,0000			NonCoding
TC0900000161.mm.1	4,14	3,77	1,3	0,0155	1,0000	Olfr869	olfactory receptor 869	Coding
TC0200001692.mm.1	4,01	4,67	-1,58	0,0156	1,0000			NonCoding
TC0500003172.mm.1	4,24	4,7	-1,37	0,0156	1,0000			NonCoding
TC0600002707.mm.1	4,35	3,44	1,88	0,0156	1,0000	Vmn1r48	vomeronasal 1 receptor 48	Coding
TC0700002916.mm.1	4,72	4,07	1,57	0,0156	1,0000	Vmn2r59	vomeronasal 2, receptor 59	Coding
TC1300001855.mm.1	4,45	5,17	-1,65	0,0157	1,0000			NonCoding
TC0100003426.mm.1	3,76	4,12	-1,28	0,0157	1,0000			NonCoding
TC0700001152.mm.1	5,33	4,89	1,35	0,0158	1,0000	Hddc3	HD domain containing 3	Coding
TC1800001481.mm.1	4,64	3,79	1,81	0,0158	1,0000	Mir694	microRNA 694	Precursor_microRNA
TC1700001304.mm.1	6,75	8,29	-2,92	0,0158	1,0000	Gm19773	PREDICTED: predicted gene, 19773 (Gm19773), miscRNA.	NonCoding
TC1700002479.mm.1	4,6	4,02	1,49	0,0158	1,0000			NonCoding
TC0600003597.mm.1	3,99	3,33	1,57	0,0159	1,0000	Igkv6-13	immunoglobulin kappa variable 6-13	Coding
TC1100003645.mm.1	4,66	4,17	1,41	0,0159	1,0000	4933428G20Rik	RIKEN cDNA 4933428G20 gene	Coding
TC1700001488.mm.1	6,18	6,61	-1,35	0,0159	1,0000	Phf10	PHD finger protein 10	Multiple_Complex
TC0400001669.mm.1	3,74	4,24	-1,41	0,0160	1,0000			NonCoding
TC1000003174.mm.1	4,8	4,12	1,59	0,0160	1,0000	Olfr768	olfactory receptor 768	Coding
TC1700000250.mm.1	3,6	4,28	-1,61	0,0160	1,0000			NonCoding
TC1700000838.mm.1	5,04	4,5	1,45	0,0161	1,0000			NonCoding
TC0X00000924.mm.1	3,74	4,15	-1,33	0,0161	1,0000	Pgr15l	G protein-coupled receptor 15-like; Synthetic construct Mus musculus clone IMAGE:100064102, MGC:193473 G protein-coupled receptor 15-like (Pgr15l) mRNA, encodes complete protein.	Coding
TC0700000701.mm.1	4,05	4,68	-1,55	0,0161	1,0000	Gm23307	predicted gene, 23307 [Source:MGI Symbol;Acc:MGI:5453084]	Small_RNA
TC1700000778.mm.1	4,15	3,52	1,56	0,0162	1,0000	Olfr118	olfactory receptor 118	Coding
TC0600000539.mm.1	4,7	5,49	-1,73	0,0162	1,0000			NonCoding
TC0600003420.mm.1	4,77	5,36	-1,51	0,0162	1,0000	Gm15707	predicted gene 15707 [Source:MGI Symbol;Acc:MGI:3783147]	Pseudogene
TC1200002160.mm.1	4,08	4,56	-1,4	0,0163	1,0000	Gm21614	predicted gene, 21614 [Source:MGI Symbol;Acc:MGI:5434969]	Pseudogene
TC1800000055.mm.1	4,22	3,91	1,24	0,0163	1,0000			NonCoding
TC1400000229.mm.1	6,63	7,12	-1,4	0,0163	1,0000			NonCoding
TC1400002622.mm.1	11,82	12,92	-2,14	0,0163	1,0000	Gm19422	PREDICTED: predicted gene, 19422 (Gm19422), miscRNA.	NonCoding
TC0800000140.mm.1	3,66	4	-1,27	0,0163	1,0000	Gm10699	predicted gene 10699 [Source:MGI Symbol;Acc:MGI:3642530]	Multiple_Complex
TC0900001266.mm.1	5,68	6,69	-2,01	0,0164	1,0000			NonCoding
TC1100003983.mm.1	4,1	4,61	-1,43	0,0164	1,0000	E030025P04Rik	RIKEN cDNA E030025P04 gene	Multiple_Complex
TC0100001649.mm.1	3,66	4,07	-1,33	0,0164	1,0000	Olfr414	olfactory receptor 414	Coding
TC0200001876.mm.1	9,44	10,58	-2,21	0,0164	1,0000	Gm22352	predicted gene, 22352 [Source:MGI Symbol;Acc:MGI:5452129]	Small_RNA
TC0300000646.mm.1	9,44	10,58	-2,21	0,0164	1,0000	Gm24584	predicted gene, 24584 [Source:MGI Symbol;Acc:MGI:5454361]	Small_RNA
TC0800001558.mm.1	4,9	5,37	-1,39	0,0165	1,0000			NonCoding
TC0500000323.mm.1	4,27	4,75	-1,4	0,0165	1,0000	4930548H24Rik	RIKEN cDNA 4930548H24 gene	Coding
TC0100000949.mm.1	4,08	4,6	-1,43	0,0165	1,0000	Gm9994	predicted gene 9994	Coding
TC0200005076.mm.1	4,32	3,96	1,29	0,0165	1,0000			NonCoding
TC0200003479.mm.1	4,23	3,71	1,43	0,0165	1,0000			NonCoding
TC0600002727.mm.1	3,89	4,14	-1,19	0,0166	1,0000	4930471M09Rik	RIKEN cDNA 4930471M09 gene	NonCoding
TC1400000967.mm.1	4,87	4,23	1,56	0,0166	1,0000			NonCoding
TC0800001443.mm.1	4,11	4,6	-1,41	0,0166	1,0000	Gm10614	predicted gene 10614	NonCoding
TC1700001487.mm.1	4,48	4,06	1,34	0,0167	1,0000			NonCoding
TC0200003991.mm.1	3,88	4,33	-1,36	0,0167	1,0000	Olfr1135	olfactory receptor 1135	Coding
TC1600000973.mm.1	5,93	5,09	1,79	0,0167	1,0000	Gm9789	predicted gene 9789	Coding
TC0400003083.mm.1	4,94	4,39	1,46	0,0168	1,0000	Gm20651	predicted gene 20651 [Source:MGI Symbol;Acc:MGI:5313098]	Multiple_Complex
TC0900001974.mm.1	6,09	5,31	1,72	0,0168	1,0000			NonCoding
TC0600002101.mm.1	3,98	4,66	-1,6	0,0168	1,0000			NonCoding
TC1400001162.mm.1	4,27	3,89	1,29	0,0168	1,0000	Gm16260	predicted gene 16260 [Source:MGI Symbol;Acc:MGI:3826596]	Multiple_Complex
TC0800002605.mm.1	17,62	18,56	-1,91	0,0169	1,0000	Gm23388	predicted gene, 23388 [Source:MGI Symbol;Acc:MGI:5453165]	Precursor_microRNA
TC1600000444.mm.1	4,42	5,06	-1,57	0,0169	1,0000			NonCoding
TC1600001912.mm.1	3,88	4,29	-1,33	0,0170	1,0000			NonCoding
TC1700002231.mm.1	4,91	4,49	1,34	0,0170	1,0000			NonCoding
TC0200001970.mm.1	4,04	3,57	1,39	0,0170	1,0000			NonCoding
TC1400000389.mm.1	5,1	5,66	-1,47	0,0170	1,0000	Gm24394	predicted gene, 24394 [Source:MGI Symbol;Acc:MGI:5454171]	Small_RNA
TC0400001418.mm.1	4,54	4,27	1,21	0,0171	1,0000	Pou3f1	POU domain, class 3, transcription factor 1; Synthetic construct Mus musculus clone IMAGE:100069541, MGC:199443 POU domain, class 3, transcription factor 1 (Pou3f1) mRNA, encodes complete protein.	Coding
TC1000001963.mm.1	3,84	4,58	-1,67	0,0171	1,0000			NonCoding
TC1300002127.mm.1	4,8	5,19	-1,31	0,0171	1,0000			NonCoding
TC1500001728.mm.1	5,43	6,21	-1,72	0,0172	1,0000	Ly6a	lymphocyte antigen 6 complex, locus A; lymphocyte antigen 6 complex, locus A (Ly6a), mRNA.	Multiple_Complex
TC0600003313.mm.1	4,01	4,43	-1,34	0,0172	1,0000	Gprc5d	G protein-coupled receptor, family C, group 5, member D	Coding
TC1000000470.mm.1	4,71	4,16	1,47	0,0172	1,0000			NonCoding
TC1900001614.mm.1	4,91	4,35	1,48	0,0172	1,0000			NonCoding
TC1600000108.mm.1	6,03	6,83	-1,74	0,0172	1,0000	Gm7572	predicted gene 7572 [Source:MGI Symbol;Acc:MGI:3645867]	Multiple_Complex
TC1300000260.mm.1	4,83	4,47	1,29	0,0172	1,0000	Hist1h2ab	histone cluster 1, H2ab; Synthetic construct Mus musculus clone IMAGE:100016348, MGC:184531 histone cluster 1, H2ab (Hist1h2ab) mRNA, encodes complete protein.	Coding
TC0100000402.mm.1	3,63	4,2	-1,49	0,0173	1,0000			NonCoding
TC1200000519.mm.1	4,81	5,52	-1,64	0,0173	1,0000	Gm24066	predicted gene, 24066 [Source:MGI Symbol;Acc:MGI:5453843]	Small_RNA
TC0900001448.mm.1	5,17	4,57	1,52	0,0173	1,0000			NonCoding
TC0900001712.mm.1	4,91	4,17	1,68	0,0173	1,0000			NonCoding
TC1100002597.mm.1	4,5	4,16	1,26	0,0174	1,0000	Nipal4	NIPA-like domain containing 4	Multiple_Complex
TC0500002965.mm.1	4,18	4,52	-1,26	0,0174	1,0000	Vmn2r14	vomeronasal 2, receptor 14	Coding
TC1200002156.mm.1	4,58	4,2	1,31	0,0174	1,0000			NonCoding
TC0X00000332.mm.1	3,84	4,15	-1,25	0,0174	1,0000	Sowahd	sosondowah ankyrin repeat domain family member D	Coding
TC1200001952.mm.1	4,96	4,67	1,23	0,0174	1,0000	AI463170	expressed sequence AI463170; expressed sequence AI463170 (AI463170), non-coding RNA.	NonCoding
TC1200001115.mm.1	4,38	4,06	1,24	0,0174	1,0000			NonCoding
TC1300000936.mm.1	4,75	3,85	1,87	0,0174	1,0000			NonCoding
TC0900002628.mm.1	8,04	8,91	-1,83	0,0175	1,0000			NonCoding
TC1900000239.mm.1	4,26	3,79	1,39	0,0175	1,0000	Olfr1431	olfactory receptor 1431	Coding
TC1200000863.mm.1	4,16	4,42	-1,2	0,0176	1,0000			NonCoding
TC1300001496.mm.1	4,44	3,75	1,62	0,0176	1,0000			NonCoding
TC1900000247.mm.1	5,32	5,87	-1,46	0,0176	1,0000	Fam111a	family with sequence similarity 111, member A	Multiple_Complex
TC0700003528.mm.1	5,04	5,68	-1,56	0,0176	1,0000			NonCoding
TC0400002591.mm.1	4,32	4,91	-1,51	0,0176	1,0000			NonCoding
TC1000001172.mm.1	5,18	4,24	1,92	0,0176	1,0000			NonCoding
TC1500002220.mm.1	4,33	4,8	-1,38	0,0176	1,0000	Gm16537; RP24-258K6.2	predicted gene 16537 [Source:MGI Symbol;Acc:MGI:4414957]; novel transcript	NonCoding
TC0900002476.mm.1	4,85	3,99	1,81	0,0177	1,0000			NonCoding
TC1700000175.mm.1	8,97	7,85	2,18	0,0178	1,0000			NonCoding
TC0900000608.mm.1	3,8	4,64	-1,79	0,0178	1,0000			NonCoding
TC0400004016.mm.1	4,64	4,93	-1,22	0,0178	1,0000	Fbxo44	F-box protein 44	Multiple_Complex
TC1700001544.mm.1	4,6	4,18	1,34	0,0178	1,0000	Vmn1r228	vomeronasal 1 receptor 228	Coding
TC0200004572.mm.1	4,66	4,23	1,35	0,0180	1,0000	Gm14012; RP23-340F21.2	predicted gene 14012 [Source:MGI Symbol;Acc:MGI:3649274]; novel transcript	NonCoding
TC0900002684.mm.1	3,84	4,82	-1,96	0,0180	1,0000	Gm25300	predicted gene, 25300 [Source:MGI Symbol;Acc:MGI:5455077]	Small_RNA
TC0800003037.mm.1	4,63	4,88	-1,19	0,0181	1,0000	Gins2	GINS complex subunit 2 (Psf2 homolog)	Multiple_Complex
TC0X00003129.mm.1	4,26	3,76	1,41	0,0181	1,0000			NonCoding
TC0X00000246.mm.1	3,92	4,47	-1,47	0,0181	1,0000			NonCoding
TC0X00000420.mm.1	6,62	7,07	-1,37	0,0181	1,0000	Gm4908	predicted gene 4908 [Source:MGI Symbol;Acc:MGI:3645476]	Pseudogene
TC0900000150.mm.1	4,2	3,78	1,34	0,0181	1,0000	Olfr849	olfactory receptor 849	Coding
TC1800000300.mm.1	5,78	5,25	1,44	0,0182	1,0000	Reep2	receptor accessory protein 2	Coding
TC0400003058.mm.1	3,94	4,72	-1,72	0,0182	1,0000	Gm12649; RP23-434A2.1	predicted gene 12649 [Source:MGI Symbol;Acc:MGI:3649947]; novel transcript	NonCoding
TC1100002374.mm.1	5,72	6,03	-1,23	0,0182	1,0000	Rel	reticuloendotheliosis oncogene	Coding
TC0500000608.mm.1	4,85	4,5	1,28	0,0183	1,0000			NonCoding
TC1800001081.mm.1	6,78	7,32	-1,46	0,0183	1,0000	Rprd1a	regulation of nuclear pre-mRNA domain containing 1A	Multiple_Complex
TC1100000291.mm.1	4,89	4,23	1,58	0,0184	1,0000			NonCoding
TC0900000738.mm.1	4,31	4,95	-1,56	0,0184	1,0000			NonCoding
TC0600002257.mm.1	3,6	4,18	-1,49	0,0184	1,0000			NonCoding
TC0700000035.mm.1	4,29	4,57	-1,21	0,0184	1,0000	Gm15873; AC161218.5	predicted gene 15873 [Source:MGI Symbol;Acc:MGI:3802055]; putative novel transcript	NonCoding
TC1300002604.mm.1	3,64	4,16	-1,43	0,0185	1,0000			NonCoding
TC0800000385.mm.1	7,01	7,66	-1,58	0,0185	1,0000			NonCoding
TC0200001148.mm.1	5,41	4,68	1,66	0,0185	1,0000	Gm14467; RP23-220K22.3	predicted gene 14467; novel pseudogene	Multiple_Complex
TC0400003302.mm.1	4,83	5,37	-1,46	0,0185	1,0000			NonCoding
TC1200001373.mm.1	4,84	4,64	1,14	0,0186	1,0000	Klhl29	kelch-like 29	Multiple_Complex
TC1300002775.mm.1	5,14	5,31	-1,12	0,0186	1,0000	Zfp58	zinc finger protein 58	Coding
TC0200003143.mm.1	9,64	10,01	-1,29	0,0186	1,0000			NonCoding
TC0300001290.mm.1	4,78	4,44	1,26	0,0186	1,0000	Neurog2	neurogenin 2	Coding
TC1500001945.mm.1	4,58	4,81	-1,17	0,0186	1,0000	Cyp2d11; Mir7684	cytochrome P450, family 2, subfamily d, polypeptide 11; microRNA 7684	Multiple_Complex
TC0700000515.mm.1	5,08	5,46	-1,3	0,0186	1,0000	Lgals4; Lgals6	lectin, galactose binding, soluble 4; lectin, galactose binding, soluble 6; Synthetic construct Mus musculus clone IMAGE:100063923, MGC:193390 lectin, galactose binding, soluble 6 (Lgals6) mRNA, encodes complete protein.	Multiple_Complex
TC1400001467.mm.1	7,53	6,93	1,52	0,0186	1,0000			NonCoding
TC1200001899.mm.1	4,9	5,21	-1,24	0,0186	1,0000	L3hypdh	L-3-hydroxyproline dehydratase (trans-)	Multiple_Complex
TC0700003642.mm.1	4,4	5,19	-1,73	0,0187	1,0000			NonCoding
TC1300001459.mm.1	3,93	4,38	-1,37	0,0187	1,0000	Gm7040	PREDICTED: predicted gene 7040 (Gm7040), mRNA.	Coding
TC0600001540.mm.1	18,58	19,27	-1,62	0,0187	1,0000	Gm17631	predicted gene, 17631 [Source:MGI Symbol;Acc:MGI:4937265]	Coding
TC0900003222.mm.1	3,72	4,69	-1,97	0,0187	1,0000			NonCoding
TC0500001511.mm.1	6,63	7,84	-2,32	0,0187	1,0000	Gm15903	predicted gene 15903	NonCoding
TC1500000321.mm.1	4,63	5,76	-2,2	0,0187	1,0000			NonCoding
TC1300002412.mm.1	4,81	4,38	1,34	0,0188	1,0000	4833422C13Rik	RIKEN cDNA 4833422C13 gene	NonCoding
TC0500000467.mm.1	4,18	4,73	-1,47	0,0188	1,0000			NonCoding
TC0800000055.mm.1	3,57	4,14	-1,49	0,0188	1,0000			NonCoding
TC0500003461.mm.1	5,32	5,61	-1,22	0,0188	1,0000	Nyap1	neuronal tyrosine-phosphorylated phosphoinositide 3-kinase adaptor 1	Multiple_Complex
TC0100000772.mm.1	4,88	4,52	1,29	0,0188	1,0000			NonCoding
TC1800001083.mm.1	6,19	5,87	1,25	0,0188	1,0000	Slc39a6	solute carrier family 39 (metal ion transporter), member 6	Multiple_Complex
TC1100001057.mm.1	4,84	5,55	-1,63	0,0189	1,0000			NonCoding
TC0X00001617.mm.1	6,71	7,33	-1,54	0,0189	1,0000	Eif1ax	eukaryotic translation initiation factor 1A, X-linked	Multiple_Complex
TC0400002856.mm.1	6,03	5,18	1,81	0,0189	1,0000	Gm25653	predicted gene, 25653 [Source:MGI Symbol;Acc:MGI:5455430]	Small_RNA
TC0900002053.mm.1	6,59	7,21	-1,53	0,0189	1,0000	Spa17	sperm autoantigenic protein 17	Coding
TC0200004716.mm.1	4,29	3,71	1,5	0,0189	1,0000			NonCoding
TC1200001067.mm.1	4,39	4,67	-1,21	0,0190	1,0000	Bdkrb1	bradykinin receptor, beta 1	Coding
TC1000002669.mm.1	6,04	5,16	1,84	0,0190	1,0000	Gm24119	predicted gene, 24119 [Source:MGI Symbol;Acc:MGI:5453896]	Small_RNA
TC0700000926.mm.1	5,09	4,55	1,45	0,0191	1,0000			NonCoding
TC0300000216.mm.1	6,07	5,66	1,34	0,0191	1,0000			NonCoding
TC1200000177.mm.1	6,28	6,86	-1,5	0,0191	1,0000	Gm19924	predicted gene, 19924	Coding
TC0200001816.mm.1	4,05	4,54	-1,4	0,0192	1,0000			NonCoding
TC1900000299.mm.1	4,95	4,55	1,32	0,0192	1,0000			NonCoding
TC1400002501.mm.1	4,45	5,17	-1,65	0,0193	1,0000			NonCoding
TC1000002595.mm.1	4,17	4,52	-1,28	0,0193	1,0000	Platr7	pluripotency associated transcript 7	NonCoding
TC0600003596.mm.1	3,8	4,33	-1,45	0,0193	1,0000	Igkv6-14	immunoglobulin kappa variable 6-14	Coding
TC0700003647.mm.1	4,84	4,57	1,21	0,0193	1,0000	Mesdc1	mesoderm development candidate 1	Coding
TC0100003033.mm.1	10,53	11,76	-2,35	0,0193	1,0000	Rpl31-ps9	ribosomal protein L31, pseudogene 9	Pseudogene
TC0200002143.mm.1	5,58	5,85	-1,2	0,0194	1,0000	Mgme1	mitochondrial genome maintainance exonuclease 1	Coding
TC1400002176.mm.1	4,01	4,58	-1,49	0,0194	1,0000	LOC100862065	PREDICTED: uncharacterized LOC100862065 (LOC100862065), miscRNA.	NonCoding
TC0300002272.mm.1	3,96	4,67	-1,63	0,0194	1,0000			NonCoding
TC0700002405.mm.1	4,16	4,66	-1,42	0,0194	1,0000	Ranbp2-ps7	RAN binding protein 2, pseudogene 7 [Source:MGI Symbol;Acc:MGI:5521057]	Pseudogene
TC0600003570.mm.1	3,61	4,25	-1,56	0,0194	1,0000	Igkv4-57	immunoglobulin kappa variable 4-57	Coding
TC0X00002654.mm.1	3,91	4,58	-1,58	0,0194	1,0000			NonCoding
TC1200000474.mm.1	6,96	7,33	-1,28	0,0194	1,0000	Brms1l	breast cancer metastasis-suppressor 1-like	Coding
TC0800003156.mm.1	3,72	4,37	-1,57	0,0195	1,0000			NonCoding
TC1500001613.mm.1	4,86	4,3	1,47	0,0195	1,0000	Gm24810	predicted gene, 24810 [Source:MGI Symbol;Acc:MGI:5454587]	Precursor_microRNA
TC1100004259.mm.1	4,92	4,57	1,28	0,0195	1,0000	Gm9631	PREDICTED: predicted gene 9631 (Gm9631), mRNA.	Coding
TC0X00002971.mm.1	4,4	5,08	-1,6	0,0195	1,0000			NonCoding
TC0900001651.mm.1	4,78	5,62	-1,79	0,0195	1,0000			NonCoding
TC0600000063.mm.1	4,86	4,13	1,66	0,0195	1,0000			NonCoding
TC1200001317.mm.1	3,94	4,55	-1,52	0,0196	1,0000			NonCoding
TC1100001819.mm.1	5,28	4,61	1,6	0,0197	1,0000			NonCoding
TC0900001117.mm.1	3,83	4,67	-1,78	0,0197	1,0000	Gm22138	predicted gene, 22138 [Source:MGI Symbol;Acc:MGI:5451915]	Small_RNA
TC0400000604.mm.1	5,77	5,13	1,56	0,0197	1,0000			NonCoding
TC0200002582.mm.1	4,11	4,78	-1,58	0,0197	1,0000	Gm11471	predicted gene 11471 [Source:MGI Symbol;Acc:MGI:3650293]	Pseudogene
TC0500003666.mm.1	4,9	5,69	-1,73	0,0197	1,0000			NonCoding
TC1200001033.mm.1	9	8,32	1,6	0,0198	1,0000			NonCoding
TC0200000557.mm.1	5,57	6,07	-1,41	0,0198	1,0000	Exosc2	exosome component 2	Multiple_Complex
TC0300002231.mm.1	4,07	3,77	1,23	0,0198	1,0000	Gm10710	predicted gene 10710	Multiple_Complex
TC0X00001429.mm.1	4,12	4,77	-1,57	0,0198	1,0000	Gm8216	predicted gene 8216 [Source:MGI Symbol;Acc:MGI:3646718]	Pseudogene
TC1600001314.mm.1	5,11	5,99	-1,84	0,0198	1,0000			NonCoding
TC0800001487.mm.1	4,52	4,22	1,23	0,0199	1,0000	Il17c	interleukin 17C	Coding
TC0300002667.mm.1	4,77	4,22	1,46	0,0199	1,0000			NonCoding
TC1400001908.mm.1	4,72	4,06	1,58	0,0199	1,0000			NonCoding
TC1600001061.mm.1	4,15	4,46	-1,24	0,0199	1,0000			NonCoding
TC1500001519.mm.1	5,78	6,62	-1,78	0,0199	1,0000			NonCoding
TC1300001086.mm.1	4,94	5,56	-1,54	0,0199	1,0000	Gm25213	predicted gene, 25213 [Source:MGI Symbol;Acc:MGI:5454990]	Precursor_microRNA
TC0500002916.mm.1	5,09	5,54	-1,37	0,0200	1,0000	Gm27527	predicted gene, 27527 [Source:MGI Symbol;Acc:MGI:5530909]	Precursor_microRNA
TC1400001971.mm.1	4,46	3,97	1,4	0,0200	1,0000	Olfr724	olfactory receptor 724	Coding
TC0400000574.mm.1	3,47	4,03	-1,48	0,0200	1,0000	Olfr270	olfactory receptor 270	Coding
TC0200001516.mm.1	3,65	4,15	-1,41	0,0200	1,0000	Gm13905; RP23-275L13.1	predicted gene 13905 [Source:MGI Symbol;Acc:MGI:3651198]; novel transcript	NonCoding
TC0300002412.mm.1	4,24	3,77	1,39	0,0200	1,0000	Kprp	keratinocyte expressed, proline-rich	Coding
TC0200001376.mm.1	3,83	4,52	-1,61	0,0200	1,0000			NonCoding
TC0900002418.mm.1	5,15	4,57	1,49	0,0200	1,0000			NonCoding
TC0X00001139.mm.1	3,97	4,54	-1,48	0,0200	1,0000	Gm4915	predicted gene 4915 [Source:MGI Symbol;Acc:MGI:3647071]	Pseudogene
TC0500001856.mm.1	3,97	4,97	-1,99	0,0201	1,0000			NonCoding
TC0X00001198.mm.1	3,81	4,42	-1,53	0,0202	1,0000	Gm14940	predicted gene 14940 [Source:MGI Symbol;Acc:MGI:3705334]	Multiple_Complex
TC0700004424.mm.1	5,18	4,59	1,51	0,0202	1,0000			NonCoding
TC0900000755.mm.1	4,46	5,29	-1,78	0,0202	1,0000			NonCoding
TC1000001343.mm.1	4,25	3,84	1,33	0,0202	1,0000	Gm26579	predicted gene, 26579 [Source:MGI Symbol;Acc:MGI:5477073]	NonCoding
TC0X00003099.mm.1	3,67	4,32	-1,57	0,0203	1,0000			NonCoding
TC0800000620.mm.1	4,98	4,01	1,96	0,0203	1,0000			NonCoding
TC1700000475.mm.1	4,38	4,09	1,22	0,0203	1,0000			NonCoding
TC0400001219.mm.1	3,49	4,04	-1,46	0,0203	1,0000	Cyp4a29-ps1	cytochrome P450, family 4, subfamily a, polypeptide 29, pseudogene 1 [Source:MGI Symbol;Acc:MGI:3651920]	Pseudogene
TC0700000570.mm.1	5,23	4,65	1,5	0,0203	1,0000	Gm26610	predicted gene, 26610 [Source:MGI Symbol;Acc:MGI:5477104]	NonCoding
TC0100000981.mm.1	3,77	4,78	-2,01	0,0203	1,0000	Gm23434	predicted gene, 23434 [Source:MGI Symbol;Acc:MGI:5453211]	Small_RNA
TC1600001529.mm.1	4,94	5,43	-1,4	0,0204	1,0000	Gm4581	PREDICTED: predicted gene 4581 (Gm4581), mRNA.	Multiple_Complex
TC0X00000300.mm.1	4,53	3,89	1,56	0,0204	1,0000			NonCoding
TC0300002108.mm.1	4,23	3,91	1,25	0,0205	1,0000			NonCoding
TC0700004321.mm.1	4,84	5,29	-1,37	0,0205	1,0000	Sephs2	selenophosphate synthetase 2	Coding
TC1700000180.mm.1	4,58	5,18	-1,52	0,0205	1,0000			NonCoding
TC1200002618.mm.1	4,18	3,74	1,36	0,0205	1,0000	Ighv1-62-1	immunoglobulin heavy variable 1-62-1 [Source:MGI Symbol;Acc:MGI:3704125]	Coding
TC1900000871.mm.1	4,69	5,47	-1,71	0,0206	1,0000			NonCoding
TC0100003803.mm.1	3,88	4,25	-1,29	0,0207	1,0000	Fam71a	family with sequence similarity 71, member A	Coding
TC1200002254.mm.1	4,12	4,69	-1,49	0,0207	1,0000	Mir1936	microRNA 1936	Precursor_microRNA
TC0200002175.mm.1	4,14	3,78	1,28	0,0207	1,0000	4933406D12Rik	RIKEN cDNA 4933406D12 gene	NonCoding
TC1300001331.mm.1	4,17	4,84	-1,59	0,0207	1,0000			NonCoding
TC1300001197.mm.1	5,2	5,98	-1,72	0,0207	1,0000			NonCoding
TC0400002740.mm.1	5,46	4,82	1,56	0,0207	1,0000			NonCoding
TC0400000577.mm.1	3,71	4,45	-1,67	0,0207	1,0000			NonCoding
TC1000002376.mm.1	3,5	3,84	-1,26	0,0208	1,0000	Lrrc75b	leucine rich repeat containing 75B	Coding
TC0800002134.mm.1	4,54	3,92	1,54	0,0208	1,0000	Gm5347; Adam34	predicted gene 5347; a disintegrin and metallopeptidase domain 34; predicted gene 5347 (Gm5347), mRNA.	Coding
TC0800002698.mm.1	4,24	4,58	-1,27	0,0209	1,0000	Ces1a	carboxylesterase 1A	Coding
TC0900000414.mm.1	7,22	5,88	2,52	0,0210	1,0000			NonCoding
TC0100001360.mm.1	5,48	4,85	1,55	0,0210	1,0000			NonCoding
TC1900000460.mm.1	3,9	4,26	-1,28	0,0210	1,0000	Cstf2t	cleavage stimulation factor, 3 pre-RNA subunit 2, tau; cleavage stimulation factor, 3' pre-RNA subunit 2, tau	Coding
TC1600000065.mm.1	3,94	4,54	-1,51	0,0210	1,0000			NonCoding
TC0200003645.mm.1	4,82	5,54	-1,64	0,0210	1,0000			NonCoding
TC0900002531.mm.1	5,94	6,57	-1,54	0,0211	1,0000	Ppp1r2-ps4	protein phosphatase 1, regulatory (inhibitor) subunit 2, pseudogene 4	Pseudogene
TC1200001236.mm.1	4,25	4,42	-1,12	0,0212	1,0000	Exoc3l4	exocyst complex component 3-like 4; exocyst complex component 3-like 4 (Exoc3l4), mRNA.	Coding
TC0X00003258.mm.1	4,32	4,93	-1,53	0,0212	1,0000	Gm15174; RP23-93M14.1	predicted gene 15174; novel pseudogene	Multiple_Complex
TC1300001220.mm.1	5,43	4,56	1,83	0,0212	1,0000			NonCoding
TC1100002272.mm.1	4,82	5,29	-1,38	0,0213	1,0000			NonCoding
TC0300003172.mm.1	7,05	5,86	2,28	0,0213	1,0000	Gm24494	predicted gene, 24494 [Source:MGI Symbol;Acc:MGI:5454271]	Small_RNA
TC0100002790.mm.1	4,42	4,82	-1,31	0,0214	1,0000			NonCoding
TC1000002258.mm.1	6,58	7	-1,34	0,0214	1,0000	Supv3l1	suppressor of var1, 3-like 1 (S. cerevisiae)	Multiple_Complex
TC0500002650.mm.1	4,6	4,81	-1,16	0,0214	1,0000	Noa1	nitric oxide associated 1	Multiple_Complex
TC1700000803.mm.1	4,48	3,94	1,45	0,0214	1,0000	Esp24	exocrine gland secreted peptide 24	Multiple_Complex
TC1900000290.mm.1	4,28	3,63	1,57	0,0214	1,0000			NonCoding
TC1200000295.mm.1	5,39	4,65	1,67	0,0214	1,0000			NonCoding
TC0400000766.mm.1	4,29	3,88	1,33	0,0214	1,0000	Gm5287	predicted gene 5287 [Source:MGI Symbol;Acc:MGI:3648217]	Multiple_Complex
TC0X00002197.mm.1	4,46	5,01	-1,46	0,0215	1,0000	Gm5388; Gm23417	predicted gene 5388 [Source:MGI Symbol;Acc:MGI:3647395]; predicted gene, 23417 [Source:MGI Symbol;Acc:MGI:5453194]	Multiple_Complex
TC1100001805.mm.1	3,56	4,11	-1,46	0,0215	1,0000			NonCoding
TC1700002268.mm.1	5,95	6,5	-1,46	0,0215	1,0000			NonCoding
TC0400003469.mm.1	4,23	4,77	-1,45	0,0215	1,0000	Gm12876	predicted gene 12876 [Source:MGI Symbol;Acc:MGI:3651904]	Pseudogene
TC1100000842.mm.1	4,43	3,93	1,42	0,0215	1,0000			NonCoding
TC1200002116.mm.1	4,61	4,14	1,39	0,0215	1,0000			NonCoding
TC0300002775.mm.1	4,61	3,79	1,76	0,0215	1,0000			NonCoding
TC0700002343.mm.1	4,37	3,93	1,36	0,0216	1,0000	Vmn2r53	vomeronasal 2, receptor 53	Coding
TC0100001066.mm.1	4,67	4,31	1,28	0,0216	1,0000			NonCoding
TC1400002053.mm.1	4,24	4,86	-1,53	0,0216	1,0000			NonCoding
TC1400000653.mm.1	4,38	4,78	-1,33	0,0216	1,0000	Trav13d-3	T cell receptor alpha variable 13D-3	Coding
TC0100003554.mm.1	6,69	8,49	-3,49	0,0216	1,0000	Gm22950	predicted gene, 22950 [Source:MGI Symbol;Acc:MGI:5452727]	Small_RNA
TC0800000746.mm.1	3,91	3,59	1,25	0,0217	1,0000			NonCoding
TC0X00001280.mm.1	3,79	4,24	-1,37	0,0217	1,0000	Gm20320	PREDICTED: predicted gene, 20320 (Gm20320), miscRNA.	NonCoding
TC1000001831.mm.1	4,11	4,76	-1,58	0,0217	1,0000			NonCoding
TC0400003844.mm.1	3,87	4,44	-1,49	0,0217	1,0000			NonCoding
TC0400000042.mm.1	4,79	4,2	1,51	0,0218	1,0000			NonCoding
TC1600000603.mm.1	3,37	4,26	-1,85	0,0218	1,0000	Gm26381	predicted gene, 26381 [Source:MGI Symbol;Acc:MGI:5456158]	Ribosomal
TC1300000241.mm.1	5,38	4,77	1,52	0,0218	1,0000	Gm11334	predicted gene 11334 [Source:MGI Symbol;Acc:MGI:3649250]	Pseudogene
TC1200000919.mm.1	3,99	4,47	-1,4	0,0218	1,0000			NonCoding
TC0400001356.mm.1	4,3	4,79	-1,4	0,0218	1,0000	Cited4	Cbp/p300-interacting transactivator, with Glu/Asp-rich carboxy-terminal domain, 4	Coding
TC0800000751.mm.1	4,42	4,98	-1,48	0,0219	1,0000			NonCoding
TC0600003441.mm.1	5,84	6,51	-1,59	0,0219	1,0000	Gm6654	predicted pseudogene 6654	Multiple_Complex
TC1900000057.mm.1	3,95	4,82	-1,83	0,0219	1,0000			NonCoding
TC0800000092.mm.1	4,96	4,25	1,64	0,0219	1,0000			NonCoding
TC0700000548.mm.1	4,77	5,07	-1,24	0,0220	1,0000	Zfp382	zinc finger protein 382	Multiple_Complex
TC0900001248.mm.1	3,93	4,58	-1,57	0,0220	1,0000			NonCoding
TC0200002533.mm.1	5,08	5,37	-1,22	0,0220	1,0000	Snx21	sorting nexin family member 21; sorting nexin family member 21 (Snx21), mRNA.	Multiple_Complex
TC1200002499.mm.1	6,7	5,34	2,57	0,0220	1,0000	Gm27649	predicted gene, 27649 [Source:MGI Symbol;Acc:MGI:5531031]	Small_RNA
TC0800002857.mm.1	4,55	4,97	-1,34	0,0221	1,0000	A930006D01Rik	PREDICTED: RIKEN cDNA A930006D01 gene (A930006D01Rik), miscRNA.	NonCoding
TC1500000642.mm.1	4,67	3,82	1,8	0,0221	1,0000	Gm26329	predicted gene, 26329	NonCoding
TC0X00003058.mm.1	4,4	3,96	1,35	0,0221	1,0000	Gm15007	predicted gene 15007 [Source:MGI Symbol;Acc:MGI:3647930]	Multiple_Complex
TC0X00003283.mm.1	4,51	5,23	-1,65	0,0221	1,0000	Prkaca-ps1	protein kinase, cAMP dependent, catalytic, alpha pseudogene 1	Pseudogene
TC0X00001192.mm.1	4,99	5,6	-1,53	0,0222	1,0000	Gm4992	predicted pseudogene 4992	Pseudogene
TC1100003527.mm.1	4,12	4,81	-1,62	0,0222	1,0000	n-R5s72	nuclear encoded rRNA 5S 72 [Source:MGI Symbol;Acc:MGI:4421917]	Ribosomal
TC0400002399.mm.1	5,03	4,24	1,73	0,0222	1,0000			NonCoding
TC0200000232.mm.1	4,28	4,85	-1,48	0,0223	1,0000			NonCoding
TC0700001377.mm.1	7,41	8,06	-1,57	0,0223	1,0000	Gm23479	predicted gene, 23479 [Source:MGI Symbol;Acc:MGI:5453256]	Small_RNA
TC1900001041.mm.1	5,05	5,5	-1,37	0,0223	1,0000			NonCoding
TC0200004397.mm.1	4,17	3,7	1,38	0,0223	1,0000			NonCoding
TC1200000395.mm.1	5,29	5,79	-1,41	0,0223	1,0000	Gm24731	predicted gene, 24731 [Source:MGI Symbol;Acc:MGI:5454508]	Small_RNA
TC0300002154.mm.1	4,46	4,07	1,32	0,0224	1,0000	Gm22538	predicted gene, 22538	NonCoding
TC1000000384.mm.1	4,21	4,59	-1,3	0,0224	1,0000			NonCoding
TC0600003092.mm.1	6,57	7,14	-1,49	0,0224	1,0000	Gm23079	predicted gene, 23079 [Source:MGI Symbol;Acc:MGI:5452856]	Small_RNA
TC0100001910.mm.1	4,77	5,28	-1,43	0,0224	1,0000			NonCoding
TC0800002797.mm.1	4,95	5,18	-1,17	0,0224	1,0000	Tk2	thymidine kinase 2, mitochondrial	Multiple_Complex
TC1000002708.mm.1	3,87	3,61	1,19	0,0224	1,0000	Gm4792	predicted gene 4792	Multiple_Complex
TC0800001660.mm.1	4,87	4,22	1,57	0,0225	1,0000			NonCoding
TC1100002217.mm.1	4,34	4,82	-1,39	0,0225	1,0000	Gm11997	predicted gene 11997 [Source:MGI Symbol;Acc:MGI:3650899]	Multiple_Complex
TC1800000041.mm.1	4,95	4,29	1,58	0,0225	1,0000	Gm17036; RP23-246G4.2	predicted gene 17036 [Source:MGI Symbol;Acc:MGI:4937863]; novel transcript	NonCoding
TC0500001759.mm.1	7,23	6,75	1,4	0,0226	1,0000			NonCoding
TC0500003244.mm.1	3,69	4,05	-1,28	0,0226	1,0000	Hcar1	hydrocarboxylic acid receptor 1	Coding
TC0800001083.mm.1	4,33	3,79	1,45	0,0226	1,0000			NonCoding
TC1300000867.mm.1	4,09	4,5	-1,33	0,0228	1,0000	8030423J24Rik	RIKEN cDNA 8030423J24 gene	Coding
TC0500000844.mm.1	5,07	4,73	1,26	0,0228	1,0000	Cxcl3	chemokine (C-X-C motif) ligand 3	Coding
TC1000001871.mm.1	5,15	4,6	1,46	0,0228	1,0000			NonCoding
TC0200003915.mm.1	3,72	4,1	-1,3	0,0228	1,0000	Olfr1040	olfactory receptor 1040	Coding
TC1000001619.mm.1	5,33	5,89	-1,47	0,0228	1,0000			NonCoding
TC0800001348.mm.1	4,29	3,88	1,33	0,0229	1,0000			NonCoding
TC0700003404.mm.1	3,79	4,2	-1,33	0,0229	1,0000			NonCoding
TC1000000448.mm.1	4,26	4,78	-1,44	0,0229	1,0000			NonCoding
TC0100002448.mm.1	4,58	3,9	1,6	0,0229	1,0000			NonCoding
TC0500002263.mm.1	6,51	5,85	1,58	0,0230	1,0000	Bloc1s4	biogenesis of lysosomal organelles complex-1, subunit 4, cappuccino; biogenesis of organelles complex-1, subunit 4, cappuccino	Coding
TC1400000492.mm.1	4,51	4,08	1,35	0,0230	1,0000	Gm15218; RP23-443L17.3	predicted gene 15218 [Source:MGI Symbol;Acc:MGI:3705128]; novel transcript	NonCoding
TC0700000500.mm.1	3,58	3,83	-1,19	0,0230	1,0000			NonCoding
TC0700003210.mm.1	4,33	4,95	-1,53	0,0230	1,0000	Gm24495	predicted gene, 24495 [Source:MGI Symbol;Acc:MGI:5454272]	Small_RNA
TC0900000740.mm.1	4,96	5,56	-1,52	0,0231	1,0000			NonCoding
TC0800002796.mm.1	5,6	4,91	1,61	0,0231	1,0000	Gm10631; AC115718.1	predicted gene 10631 [Source:MGI Symbol;Acc:MGI:3642022]; novel transcript	NonCoding
TC1100002787.mm.1	3,94	4,64	-1,63	0,0231	1,0000			NonCoding
TC0900001283.mm.1	5,74	5,25	1,4	0,0231	1,0000			NonCoding
TC1300000144.mm.1	3,81	4,2	-1,31	0,0231	1,0000	Tcrg-C3	T cell receptor gamma, constant 3	Coding
TC0600000465.mm.1	3,88	4,41	-1,44	0,0231	1,0000	Olfr453	olfactory receptor 453	Coding
TC1200001798.mm.1	3,71	4,16	-1,37	0,0231	1,0000			NonCoding
TC1500001406.mm.1	3,45	3,98	-1,45	0,0231	1,0000			NonCoding
TC1900000839.mm.1	4,14	4,8	-1,58	0,0231	1,0000			NonCoding
TC1000002086.mm.1	4,82	5,25	-1,35	0,0231	1,0000	1700021F05Rik	RIKEN cDNA 1700021F05 gene	Multiple_Complex
TC1600001328.mm.1	3,73	4,15	-1,34	0,0231	1,0000	Olfr165	olfactory receptor 165	Coding
TC1200000252.mm.1	3,86	4,3	-1,36	0,0231	1,0000			NonCoding
TC0900000868.mm.1	4,14	4,61	-1,39	0,0231	1,0000			NonCoding
TC0200003827.mm.1	4,2	3,74	1,38	0,0232	1,0000			NonCoding
TC1000000251.mm.1	4,64	5,15	-1,42	0,0232	1,0000			NonCoding
TC0200001497.mm.1	3,77	4,44	-1,6	0,0232	1,0000			NonCoding
TC1500001615.mm.1	3,62	4,21	-1,51	0,0233	1,0000			NonCoding
TC0100001188.mm.1	4,93	4,45	1,4	0,0233	1,0000	Gm7241	predicted pseudogene 7241	Pseudogene
TC0600003209.mm.1	4,81	4,19	1,53	0,0233	1,0000			NonCoding
TC0700000479.mm.1	5,06	4,57	1,41	0,0233	1,0000	Gm26891	predicted gene, 26891 [Source:MGI Symbol;Acc:MGI:5477385]	NonCoding
TC0500002937.mm.1	4,97	5,47	-1,41	0,0233	1,0000			NonCoding
TC1800000507.mm.1	4,59	5,13	-1,46	0,0233	1,0000			NonCoding
TC1300002707.mm.1	5,3	5,94	-1,56	0,0234	1,0000			NonCoding
TC1400002192.mm.1	4,58	5,61	-2,05	0,0235	1,0000			NonCoding
TC0300001948.mm.1	4,05	4,76	-1,63	0,0235	1,0000			NonCoding
TC0900001239.mm.1	4,1	3,61	1,4	0,0235	1,0000	Prr23a3	proline rich 23A, member 3	Coding
TC1100001997.mm.1	3,82	4,61	-1,73	0,0235	1,0000	Gm11752; RP23-13O17.2	predicted gene 11752 [Source:MGI Symbol;Acc:MGI:3651700]; novel transcript	NonCoding
TC0900000919.mm.1	3,87	4,35	-1,39	0,0235	1,0000	Mir3109	microRNA 3109	Precursor_microRNA
TC0200004410.mm.1	4,63	4,93	-1,23	0,0235	1,0000	Gpr176	G protein-coupled receptor 176	Multiple_Complex
TC0300000123.mm.1	3,91	4,56	-1,56	0,0235	1,0000			NonCoding
TC0200004746.mm.1	4,16	4,49	-1,26	0,0235	1,0000	Pcsk2os1	proprotein convertase subtilisin/kexin type 2, opposite strand 1	NonCoding
TC1000001927.mm.1	4,72	4,03	1,62	0,0236	1,0000			NonCoding
TC1700001975.mm.1	5,25	5,47	-1,17	0,0236	1,0000	Gtf2h4	general transcription factor II H, polypeptide 4	Multiple_Complex
TC1500001003.mm.1	3,77	3,54	1,18	0,0236	1,0000			NonCoding
TSUnmapped00000039.mm.1	5,12	5,69	-1,48	0,0236	1,0000	Pemt	phosphatidylethanolamine N-methyltransferase	Coding
TC1000002505.mm.1	4,25	4,48	-1,17	0,0236	1,0000	Klf16	Kruppel-like factor 16	Coding
TC1600001820.mm.1	4,75	5,46	-1,64	0,0237	1,0000	Gm27784	predicted gene, 27784 [Source:MGI Symbol;Acc:MGI:5531166]	Precursor_microRNA
TC0300003236.mm.1	4,62	4,39	1,17	0,0237	1,0000	Bglap2	bone gamma-carboxyglutamate protein 2; Synthetic construct Mus musculus clone IMAGE:100064053, MGC:193424 bone gamma-carboxyglutamate protein 2 (Bglap2) mRNA, encodes complete protein.	Coding
TC1600001097.mm.1	4,75	4,13	1,53	0,0239	1,0000			NonCoding
TC1400000451.mm.1	3,93	4,85	-1,89	0,0239	1,0000			NonCoding
TC0800000003.mm.1	4,27	4,5	-1,18	0,0240	1,0000	A430078G23Rik	RIKEN cDNA A430078G23 gene	Multiple_Complex
TC1800000731.mm.1	3,86	4,3	-1,36	0,0240	1,0000			NonCoding
TC0400001581.mm.1	5,8	5,97	-1,13	0,0240	1,0000	Taf12	TAF12 RNA polymerase II, TATA box binding protein (TBP)-associated factor	Multiple_Complex
TC0700002702.mm.1	4,88	5,61	-1,66	0,0240	1,0000			NonCoding
TC1600001369.mm.1	4,34	3,63	1,63	0,0241	1,0000			NonCoding
TC1200002170.mm.1	4,72	5,2	-1,4	0,0241	1,0000	Gm26480	predicted gene, 26480	NonCoding
TC1100003321.mm.1	5,47	5,97	-1,42	0,0241	1,0000	Gm11198	predicted gene 11198 [Source:MGI Symbol;Acc:MGI:3649956]	Pseudogene
TC1100003894.mm.1	7,15	7,78	-1,54	0,0241	1,0000			NonCoding
TC0700000602.mm.1	4,85	5,57	-1,64	0,0242	1,0000	LOC100861685	PREDICTED: 60S ribosomal protein L23a-like (LOC100861685), mRNA.	Coding
TC0700002815.mm.1	4,9	4,37	1,45	0,0243	1,0000	Scgb2b23-ps	secretoglobin, family 2B, member 23, pseudogene	Multiple_Complex
TC0200003092.mm.1	16,88	17,23	-1,28	0,0244	1,0000	Gm13340	predicted gene 13340 [Source:MGI Symbol;Acc:MGI:3650227]	Multiple_Complex
TC1500001953.mm.1	4,1	4,39	-1,23	0,0244	1,0000	Cyp2d13	cytochrome P450, family 2, subfamily d, polypeptide 13	Multiple_Complex
TC0100002351.mm.1	5,86	5,33	1,44	0,0244	1,0000			NonCoding
TC1500000946.mm.1	4,81	4,48	1,25	0,0245	1,0000	Gm4371	eukaryotic translation initiation factor 3, subunit I pseudogene	NonCoding
TC0500000875.mm.1	3,79	4,26	-1,38	0,0245	1,0000			NonCoding
TC0400002994.mm.1	3,53	4,16	-1,54	0,0245	1,0000			NonCoding
TC0100001053.mm.1	4,72	4,11	1,53	0,0245	1,0000			NonCoding
TC0400001042.mm.1	4,7	5,29	-1,51	0,0246	1,0000	Gm12797	predicted gene 12797 [Source:MGI Symbol;Acc:MGI:3649203]	Multiple_Complex
TC0500000059.mm.1	4,54	5,24	-1,62	0,0246	1,0000			NonCoding
TC0200002216.mm.1	3,81	4,45	-1,56	0,0246	1,0000			NonCoding
TC1100003301.mm.1	4,39	5,14	-1,69	0,0246	1,0000	D11Bhm181e	DNA segment, Chr 11, Boehm 181, expressed [Source:MGI Symbol;Acc:MGI:106813]	Multiple_Complex
TC1300002548.mm.1	4,22	3,91	1,24	0,0246	1,0000			NonCoding
TC0100001116.mm.1	5,15	4,52	1,55	0,0246	1,0000			NonCoding
TC0600002119.mm.1	5,93	6,88	-1,93	0,0247	1,0000	Gm26008	predicted gene, 26008 [Source:MGI Symbol;Acc:MGI:5455785]	Small_RNA
TC0X00001496.mm.1	4,55	5,13	-1,5	0,0247	1,0000	Gm8402	predicted gene 8402 [Source:MGI Symbol;Acc:MGI:3644367]	Multiple_Complex
TC0400000554.mm.1	4,89	4,4	1,41	0,0247	1,0000			NonCoding
TC0700000043.mm.1	4,53	5,08	-1,47	0,0247	1,0000	Tmem190	transmembrane protein 190	Coding
TC0600000561.mm.1	6,6	6,11	1,41	0,0247	1,0000			NonCoding
TC1900000773.mm.1	4,17	3,69	1,39	0,0247	1,0000			NonCoding
TC0100003023.mm.1	4,68	5,55	-1,82	0,0247	1,0000			NonCoding
TC0600001210.mm.1	4,68	4,1	1,49	0,0248	1,0000			NonCoding
TC1300000483.mm.1	4,1	3,58	1,43	0,0248	1,0000			NonCoding
TC1900000604.mm.1	6,09	6,64	-1,46	0,0248	1,0000	Ubtd1	ubiquitin domain containing 1	Coding
TC1100000042.mm.1	4,78	4,22	1,47	0,0248	1,0000	Gm11959; RP23-329P17.2	predicted gene 11959 [Source:MGI Symbol;Acc:MGI:3652300]; novel transcript	NonCoding
TC0400002163.mm.1	3,64	4,27	-1,55	0,0248	1,0000			NonCoding
TC1700002738.mm.1	3,64	4,22	-1,5	0,0248	1,0000	Gm20491	predicted gene 20491 [Source:MGI Symbol;Acc:MGI:5141956]	Multiple_Complex
TC0900000022.mm.1	10,59	8,81	3,44	0,0249	1,0000			NonCoding
TC0800002731.mm.1	3,98	4,46	-1,39	0,0249	1,0000	Gm22846	predicted gene, 22846	NonCoding
TC1600001904.mm.1	5,11	4,43	1,6	0,0249	1,0000			NonCoding
TC1800000009.mm.1	3,8	4,27	-1,38	0,0249	1,0000			NonCoding
TC1500001019.mm.1	4,2	4,35	-1,11	0,0250	1,0000	Aqp6	aquaporin 6	Coding
TC1700000683.mm.1	3,81	4,23	-1,34	0,0250	1,0000	H2-Q3	histocompatibility 2, Q region locus 3	Pseudogene
TC0900001643.mm.1	3,97	4,93	-1,95	0,0250	1,0000			NonCoding
TC0900000603.mm.1	5,05	5,43	-1,3	0,0250	1,0000			NonCoding
TC1600001782.mm.1	4,43	3,66	1,71	0,0250	1,0000	Olfr176; Olfr177	olfactory receptor 176; olfactory receptor 177; Synthetic construct Mus musculus clone IMAGE:100015847, MGC:183460 olfactory receptor 176 (Olfr176) mRNA, encodes complete protein.; Synthetic construct Mus musculus clone IMAGE:100016550, MGC:184499 olfactory receptor 177 (Olfr177) mRNA, encodes complete protein.	Coding
TC0700001458.mm.1	4,39	3,95	1,36	0,0251	1,0000	Olfr548-ps1	olfactory receptor 548, pseudogene 1 [Source:MGI Symbol;Acc:MGI:3030382]	Pseudogene
TC0600001067.mm.1	3,61	4,31	-1,62	0,0251	1,0000	Vmn1r-ps34	vomeronasal 1 receptor, pseudogene 34	Multiple_Complex
TC1300002466.mm.1	4,79	4,02	1,71	0,0251	1,0000			NonCoding
TC0500001468.mm.1	4,6	5,43	-1,78	0,0251	1,0000			NonCoding
TC1400001329.mm.1	9,22	10,1	-1,83	0,0251	1,0000	Gm17082	predicted gene 17082 [Source:MGI Symbol;Acc:MGI:4937909]	Multiple_Complex
TC1100003957.mm.1	4,07	4,53	-1,37	0,0252	1,0000			NonCoding
TC0700000394.mm.1	4,17	4,4	-1,17	0,0252	1,0000	Gm1096	PREDICTED: predicted gene 1096 (Gm1096), mRNA.	Multiple_Complex
TC0Y00000047.mm.1	4,71	4,07	1,56	0,0252	1,0000	Gm20831	predicted gene, 20831 (Gm20831), mRNA.; predicted gene, 20831	Coding
TC0100003218.mm.1	4,49	4,08	1,33	0,0252	1,0000	A230059L01Rik; RP23-480H2.1	RIKEN cDNA A230059L01 gene [Source:MGI Symbol;Acc:MGI:2443688]; novel trasncript	NonCoding
TC0800001547.mm.1	5,33	4,9	1,34	0,0252	1,0000	Arv1	ARV1 homolog (yeast)	Coding
TC1100002357.mm.1	4,77	4,21	1,48	0,0253	1,0000			NonCoding
TC1400001868.mm.1	4,48	3,95	1,44	0,0253	1,0000	Ear1	eosinophil-associated, ribonuclease A family, member 1	Coding
TC0100002216.mm.1	4,91	5,52	-1,52	0,0253	1,0000			NonCoding
TC0X00002176.mm.1	3,82	4,52	-1,62	0,0253	1,0000	Olfr1321	olfactory receptor 1321	Coding
TC1700000420.mm.1	5,12	5,39	-1,21	0,0253	1,0000	Bnip1	BCL2/adenovirus E1B interacting protein 1	Multiple_Complex
TC1000001062.mm.1	5,03	4,39	1,56	0,0253	1,0000			NonCoding
TC0700001422.mm.1	3,58	4,1	-1,43	0,0253	1,0000			NonCoding
TC0800003100.mm.1	18,2	17,77	1,35	0,0254	1,0000			NonCoding
TC0300002512.mm.1	4,73	4,94	-1,16	0,0254	1,0000	Terc	telomerase RNA component	Multiple_Complex
TC0400000223.mm.1	10,13	11,24	-2,17	0,0254	1,0000	Gm25173	predicted gene, 25173 [Source:MGI Symbol;Acc:MGI:5454950]	Small_RNA
TC0500002689.mm.1	10,13	11,24	-2,17	0,0254	1,0000	Gm25211	predicted gene, 25211 [Source:MGI Symbol;Acc:MGI:5454988]	Small_RNA
TC1100001603.mm.1	10,13	11,24	-2,17	0,0254	1,0000	Gm26324	predicted gene, 26324 [Source:MGI Symbol;Acc:MGI:5456101]	Small_RNA
TC1200001300.mm.1	10,13	11,24	-2,17	0,0254	1,0000	Gm23732	predicted gene, 23732 [Source:MGI Symbol;Acc:MGI:5453509]	Small_RNA
TC0400000326.mm.1	3,85	4,47	-1,53	0,0255	1,0000	Gm12374; RP23-207H16.1	predicted gene 12374 [Source:MGI Symbol;Acc:MGI:3652319]; novel transcript	NonCoding
TC1500000269.mm.1	7,01	7,6	-1,5	0,0255	1,0000	LOC100505062	PREDICTED: uncharacterized LOC100505062 (LOC100505062), miscRNA.	NonCoding
TC1800000211.mm.1	5,26	4,48	1,72	0,0255	1,0000			NonCoding
TC1400000949.mm.1	4,6	4,08	1,44	0,0255	1,0000	Gm10032	predicted gene 10032	Coding
TC1300001050.mm.1	3,91	3,61	1,22	0,0256	1,0000	Gm15622; RP23-377I1.3	predicted gene 15622 [Source:MGI Symbol;Acc:MGI:3783067]; novel transcript	NonCoding
TC1400002613.mm.1	3,78	4,13	-1,27	0,0256	1,0000			NonCoding
TC1200001458.mm.1	6,19	6,87	-1,6	0,0256	1,0000			NonCoding
TC1600001764.mm.1	4,44	4,12	1,25	0,0256	1,0000	Col8a1	collagen, type VIII, alpha 1	Multiple_Complex
TC0600002436.mm.1	6,13	6,85	-1,65	0,0257	1,0000			NonCoding
TC0200001577.mm.1	5,89	6,34	-1,37	0,0257	1,0000			NonCoding
TC1300000971.mm.1	3,83	4,21	-1,3	0,0258	1,0000			NonCoding
TC0400002409.mm.1	3,76	4,32	-1,48	0,0258	1,0000			NonCoding
TC0100000967.mm.1	6,41	7,19	-1,72	0,0258	1,0000	Gm6430	predicted gene 6430 [Source:MGI Symbol;Acc:MGI:3648857]	Coding
TC1300000427.mm.1	3,98	4,44	-1,37	0,0258	1,0000			NonCoding
TC0300000253.mm.1	3,95	4,28	-1,26	0,0258	1,0000			NonCoding
TC1000002807.mm.1	3,47	4,01	-1,45	0,0258	1,0000	n-R5s80	nuclear encoded rRNA 5S 80 [Source:MGI Symbol;Acc:MGI:4421928]	Ribosomal
TC1100003238.mm.1	4,62	5,07	-1,36	0,0258	1,0000			NonCoding
TC0400001520.mm.1	4	4,39	-1,32	0,0259	1,0000	Gm12980	predicted gene 12980 [Source:MGI Symbol;Acc:MGI:3651320]	Multiple_Complex
TC0500000452.mm.1	4,76	4,02	1,67	0,0260	1,0000			NonCoding
TC0500001965.mm.1	3,6	4,27	-1,59	0,0260	1,0000			NonCoding
TC1300001012.mm.1	5,16	5,45	-1,22	0,0260	1,0000	Tmem167	transmembrane protein 167	Multiple_Complex
TC1200001310.mm.1	4,62	3,97	1,57	0,0260	1,0000			NonCoding
TC1300000039.mm.1	4,29	3,88	1,32	0,0260	1,0000			NonCoding
TC0700002167.mm.1	4,98	5,26	-1,22	0,0261	1,0000	Hspbp1	HSPA (heat shock 70kDa) binding protein, cytoplasmic cochaperone 1	Coding
TC0500000089.mm.1	4,09	4,63	-1,45	0,0261	1,0000			NonCoding
TC0700000788.mm.1	4,49	4,04	1,37	0,0261	1,0000	Klk1b27	kallikrein 1-related peptidase b27	Coding
TC0800002615.mm.1	5	5,49	-1,4	0,0261	1,0000			NonCoding
TC0900002902.mm.1	3,55	3,91	-1,29	0,0261	1,0000			NonCoding
TC0300003183.mm.1	3,62	4,17	-1,47	0,0262	1,0000			NonCoding
TC0500001890.mm.1	4,38	5,2	-1,77	0,0262	1,0000			NonCoding
TC1200000380.mm.1	4,42	4,89	-1,38	0,0262	1,0000			NonCoding
TC1100000108.mm.1	3,72	4,05	-1,26	0,0262	1,0000			NonCoding
TC0200000203.mm.1	6,16	6,73	-1,48	0,0263	1,0000	Gm24806	predicted gene, 24806 [Source:MGI Symbol;Acc:MGI:5454583]	Precursor_microRNA
TC1300002066.mm.1	5,68	4,82	1,82	0,0263	1,0000	LOC100861617	PREDICTED: uncharacterized LOC100861617, transcript variant 1 (LOC100861617), miscRNA.; PREDICTED: uncharacterized LOC100861617, transcript variant 2 (LOC100861617), miscRNA.	NonCoding
TC0500000105.mm.1	4,48	3,96	1,44	0,0263	1,0000			NonCoding
TC1200002019.mm.1	4,27	5,03	-1,69	0,0263	1,0000			NonCoding
TC0800002883.mm.1	3,57	4,06	-1,41	0,0263	1,0000			NonCoding
TC0900000956.mm.1	4,14	4,53	-1,3	0,0263	1,0000	Gm7863	predicted gene 7863 [Source:MGI Symbol;Acc:MGI:3647996]	Pseudogene
TC1000001627.mm.1	4,65	3,92	1,65	0,0263	1,0000	Gm25494	predicted gene, 25494 [Source:MGI Symbol;Acc:MGI:5455271]	Small_RNA
TC0600002258.mm.1	4,04	4,32	-1,21	0,0264	1,0000	G930045G22Rik; RP23-210L10.1	RIKEN cDNA G930045G22 gene [Source:MGI Symbol;Acc:MGI:3588242]; Novel protein (G930045G22Rik)	Multiple_Complex
TC1200001565.mm.1	4,22	5,24	-2,04	0,0264	1,0000			NonCoding
TC0800002287.mm.1	7,73	8,36	-1,55	0,0264	1,0000	Gm23329	predicted gene, 23329 [Source:MGI Symbol;Acc:MGI:5453106]	Small_RNA
TC0900003174.mm.1	5,38	4,86	1,43	0,0264	1,0000			NonCoding
TC0500000503.mm.1	3,95	4,51	-1,47	0,0264	1,0000	Mir218-1	microRNA 218-1	Precursor_microRNA
TC0700000152.mm.1	4,25	5,04	-1,73	0,0265	1,0000	Rnf225	ring finger protein 225	Multiple_Complex
TC1700000652.mm.1	4,41	4,62	-1,16	0,0265	1,0000	Neu1	neuraminidase 1	Multiple_Complex
TC1500000225.mm.1	4,01	4,83	-1,77	0,0265	1,0000			NonCoding
TC1400000161.mm.1	3,92	4,43	-1,42	0,0265	1,0000			NonCoding
TC0200005333.mm.1	5,43	5,77	-1,27	0,0265	1,0000	Gm14443	predicted gene 14443	Multiple_Complex
TC1100000154.mm.1	6,24	6,88	-1,56	0,0265	1,0000			NonCoding
TC0200002971.mm.1	4,47	5,06	-1,51	0,0265	1,0000	Gm13310	predicted gene 13310 [Source:MGI Symbol;Acc:MGI:3650665]	Pseudogene
TC1000000966.mm.1	7,12	8,19	-2,1	0,0265	1,0000			NonCoding
TC0600000005.mm.1	4,22	4,77	-1,47	0,0266	1,0000			NonCoding
TC0X00000661.mm.1	3,89	4,26	-1,29	0,0266	1,0000	Fate1	fetal and adult testis expressed 1; fetal and adult testis expressed 1 (Fate1), non-coding RNA.	Multiple_Complex
TC1700000297.mm.1	4,22	4,56	-1,27	0,0267	1,0000	Vmn2r112	vomeronasal 2, receptor 112	Coding
TC1400002374.mm.1	4,43	5,03	-1,52	0,0267	1,0000			NonCoding
TC0300000198.mm.1	4,09	4,65	-1,48	0,0267	1,0000			NonCoding
TC0600002244.mm.1	5,16	4,75	1,32	0,0267	1,0000			NonCoding
TC1400000750.mm.1	3,74	4,42	-1,6	0,0268	1,0000			NonCoding
TC0200000951.mm.1	3,84	3,51	1,25	0,0268	1,0000	Gm13595; RP23-401G6.2	predicted gene 13595 [Source:MGI Symbol;Acc:MGI:3650913]; putative transcript	NonCoding
TC0100001936.mm.1	4,32	4,72	-1,32	0,0268	1,0000			NonCoding
TC0200003952.mm.1	5,16	4,23	1,9	0,0269	1,0000	Olfr1085	olfactory receptor 1085	Coding
TC0900002884.mm.1	4,08	4,7	-1,54	0,0269	1,0000	n-R5s87	nuclear encoded rRNA 5S 87 [Source:MGI Symbol;Acc:MGI:4421935]	Ribosomal
TC0400001980.mm.1	3,89	4,46	-1,48	0,0269	1,0000			NonCoding
TC1700000772.mm.1	5,06	4,39	1,59	0,0270	1,0000	Olfr107	olfactory receptor 107	Coding
TC0100003070.mm.1	4,64	5,32	-1,61	0,0270	1,0000	1700037F24Rik	RIKEN cDNA 1700037F24 gene [Source:MGI Symbol;Acc:MGI:1920535]	NonCoding
TC1200001390.mm.1	5,34	6,05	-1,64	0,0270	1,0000			NonCoding
TC0200003548.mm.1	4,49	5,15	-1,58	0,0271	1,0000	Gm13502	predicted gene 13502	Pseudogene
TC1400000256.mm.1	6,47	5,88	1,51	0,0271	1,0000	Duxbl2; Duxbl3; Duxbl1	doubl homeobox B-like 2 (Duxbl2), mRNA.; double homeobox B-like 3 (Duxbl3), mRNA.; double homeobox B-like 1 (Duxbl1), mRNA.; double homeobox B-like 3	Multiple_Complex
TC0200005274.mm.1	4,01	4,35	-1,27	0,0272	1,0000			NonCoding
TC0600002348.mm.1	5,21	4,28	1,9	0,0272	1,0000	Vmn1r18	vomeronasal 1 receptor 18	Coding
TC0100003648.mm.1	4,33	4,01	1,25	0,0272	1,0000	Gm16564; RP24-419N8.2	predicted gene 16564 [Source:MGI Symbol;Acc:MGI:4414984]; Novel transcript	NonCoding
TC1900001354.mm.1	3,74	4,49	-1,68	0,0272	1,0000			NonCoding
TC0900001039.mm.1	4,41	3,7	1,64	0,0272	1,0000			NonCoding
TC1000000044.mm.1	4,93	5,69	-1,7	0,0272	1,0000			NonCoding
TC0500001748.mm.1	5,22	4,91	1,24	0,0272	1,0000			NonCoding
TC0500001634.mm.1	5,35	5,62	-1,21	0,0272	1,0000	Tsc22d4	TSC22 domain family, member 4	Multiple_Complex
TC0100000987.mm.1	3,79	4,44	-1,56	0,0272	1,0000			NonCoding
TC1400001798.mm.1	4,24	5,09	-1,8	0,0273	1,0000	Gm2878	predicted gene 2878 [Source:MGI Symbol;Acc:MGI:3781056]	Multiple_Complex
TC0300001609.mm.1	3,9	4,4	-1,41	0,0274	1,0000	Gm23592	predicted gene, 23592 [Source:MGI Symbol;Acc:MGI:5453369]	Small_RNA
TC1400000754.mm.1	3,85	4,16	-1,24	0,0274	1,0000	Gm20726	predicted gene, 20726 [Source:MGI Symbol;Acc:MGI:5313035]	Coding
TC1100000919.mm.1	4,26	4,69	-1,34	0,0274	1,0000	Sox15	SRY (sex determining region Y)-box 15; SRY-box containing gene 15	Coding
TC1700002783.mm.1	4,43	4,91	-1,39	0,0275	1,0000	Gpsm3	G-protein signalling modulator 3 (AGS3-like, C. elegans)	Coding
TC1200000344.mm.1	5,26	5,84	-1,49	0,0275	1,0000			NonCoding
TC0100001346.mm.1	4,06	4,69	-1,55	0,0275	1,0000			NonCoding
TC0500000907.mm.1	4,08	4,59	-1,42	0,0275	1,0000	Gm6523	PREDICTED: predicted gene 6523 (Gm6523), mRNA.	Coding
TC0100002539.mm.1	4,79	4,16	1,54	0,0275	1,0000			NonCoding
TC1100000551.mm.1	4,12	5	-1,83	0,0276	1,0000			NonCoding
TC0500002555.mm.1	4,92	3,88	2,05	0,0276	1,0000	Gm23067	predicted gene, 23067 [Source:MGI Symbol;Acc:MGI:5452844]	Small_RNA
TC0600001169.mm.1	4,76	5,7	-1,91	0,0276	1,0000	Mir6373	microRNA 6373	Precursor_microRNA
TC1000000189.mm.1	3,96	3,32	1,55	0,0276	1,0000			NonCoding
TC1000001875.mm.1	3,96	3,32	1,55	0,0276	1,0000			NonCoding
TC0400002516.mm.1	4,33	4,56	-1,17	0,0276	1,0000	Stoml2	stomatin (Epb7.2)-like 2	Multiple_Complex
TC1700001413.mm.1	3,64	4,1	-1,37	0,0277	1,0000	Gm15425	predicted gene 15425 [Source:MGI Symbol;Acc:MGI:3705642]	Pseudogene
TC1700000869.mm.1	5,07	5,38	-1,25	0,0277	1,0000	Mrpl14	mitochondrial ribosomal protein L14	Multiple_Complex
TC0500002224.mm.1	4,69	5,15	-1,38	0,0277	1,0000	Mir7024	microRNA 7024	Precursor_microRNA
TC0900000236.mm.1	4,18	4,9	-1,65	0,0278	1,0000	Cypt9; Cypt10; Cypt4	cysteine-rich perinuclear theca 9; cysteine-rich perinuclear theca 10; cysteine-rich perinuclear theca 4; Synthetic construct Mus musculus clone IMAGE:100062255, MGC:190433 cysteine-rich perinuclear theca 10 (Cypt10) mRNA, encodes complete protein.; Synthetic construct Mus musculus clone IMAGE:100062758, MGC:190952 cysteine-rich perinuclear theca 9 (Cypt9) mRNA, encodes complete protein.	Multiple_Complex
TC0900001752.mm.1	4,77	4,08	1,6	0,0278	1,0000			NonCoding
TC0X00000011.mm.1	4,83	4,18	1,57	0,0278	1,0000	Gm15257	predicted gene 15257 [Source:MGI Symbol;Acc:MGI:3826568]	Multiple_Complex
TC0X00000020.mm.1	4,83	4,18	1,57	0,0278	1,0000	Gm15260	predicted gene 15260 [Source:MGI Symbol;Acc:MGI:3705373]	Pseudogene
TC0X00000027.mm.1	4,83	4,18	1,57	0,0278	1,0000	Gm15252	predicted gene 15252 [Source:MGI Symbol;Acc:MGI:3826575]	Multiple_Complex
TC0200002652.mm.1	4,14	4,68	-1,46	0,0278	1,0000			NonCoding
TC1600001444.mm.1	3,7	4,21	-1,42	0,0278	1,0000			NonCoding
TC0500001795.mm.1	5,89	6,09	-1,15	0,0278	1,0000	Rpl21	ribosomal protein L21	Multiple_Complex
TC0300001721.mm.1	4,07	4,82	-1,69	0,0279	1,0000			NonCoding
TC1600001049.mm.1	4,38	5	-1,54	0,0280	1,0000			NonCoding
TC1700001821.mm.1	6,53	6,08	1,36	0,0280	1,0000	Gm24970	predicted gene, 24970 [Source:MGI Symbol;Acc:MGI:5454747]	Precursor_microRNA
TC0500002577.mm.1	5,38	4,84	1,45	0,0281	1,0000	Gm5868	predicted gene 5868	Coding
TC0X00001373.mm.1	3,97	4,43	-1,38	0,0281	1,0000			NonCoding
TC0700000593.mm.1	4,81	5,51	-1,63	0,0281	1,0000	LOC100862361	PREDICTED: 60S ribosomal protein L23a-like (LOC100862361), mRNA.	Coding
TC0X00002235.mm.1	3,96	4,26	-1,23	0,0281	1,0000	Plac1	placental specific protein 1	Coding
TC0100003785.mm.1	4,23	3,86	1,29	0,0281	1,0000	Gm26574	predicted gene, 26574 [Source:MGI Symbol;Acc:MGI:5477068]	NonCoding
TC1900001667.mm.1	5,97	5,27	1,63	0,0282	1,0000	Gm24724	predicted gene, 24724 [Source:MGI Symbol;Acc:MGI:5454501]	Small_RNA
TC0200000728.mm.1	3,97	3,55	1,34	0,0282	1,0000	Gm13455	predicted gene 13455 [Source:MGI Symbol;Acc:MGI:3652077]	Multiple_Complex
TC0600000812.mm.1	4,53	4,18	1,28	0,0282	1,0000			NonCoding
TC0300000821.mm.1	4,67	4,26	1,33	0,0282	1,0000	Sprr2a2; Sprr2a1	small proline-rich protein 2A2; small proline-rich protein 2A2 (Sprr2a2), mRNA.; small proline-rich protein 2A1; small proline-rich protein 2A1 (Sprr2a1), mRNA.	Multiple_Complex
TC0100002947.mm.1	6,7	7	-1,22	0,0283	1,0000	Ralb	v-ral simian leukemia viral oncogene homolog B (ras related)	Multiple_Complex
TC1100003172.mm.1	4,13	4,64	-1,43	0,0283	1,0000	Olfr383-ps1	olfactory receptor 383, pseudogene 1	Pseudogene
TC0800002866.mm.1	4,15	4,85	-1,62	0,0284	1,0000	Gm22085	predicted gene, 22085 [Source:MGI Symbol;Acc:MGI:5451862]	Small_RNA
TC1400002175.mm.1	3,87	4,5	-1,55	0,0284	1,0000			NonCoding
TC0600001108.mm.1	4,68	5,26	-1,49	0,0285	1,0000	Gm22312	predicted gene, 22312 [Source:MGI Symbol;Acc:MGI:5452089]	Small_RNA
TC0400003550.mm.1	5,75	6,26	-1,42	0,0285	1,0000	Gm12937	predicted gene 12937 [Source:MGI Symbol;Acc:MGI:3650044]	Multiple_Complex
TC0500001601.mm.1	4,37	4,85	-1,39	0,0285	1,0000			NonCoding
TC1100001156.mm.1	4,57	4,82	-1,19	0,0285	1,0000	Aldoc	aldolase C, fructose-bisphosphate	Multiple_Complex
TC0X00000735.mm.1	6,1	6,37	-1,21	0,0285	1,0000	Dkc1	dyskeratosis congenita 1, dyskerin	Multiple_Complex
TC0900001567.mm.1	3,64	4,11	-1,38	0,0285	1,0000	Gm16295; RP23-366B23.2	predicted gene 16295 [Source:MGI Symbol;Acc:MGI:3826546]; putative novel transcript	NonCoding
TC0400002351.mm.1	4,21	4,93	-1,64	0,0285	1,0000			NonCoding
TC0200004345.mm.1	4,81	3,94	1,82	0,0285	1,0000			NonCoding
TC0X00001005.mm.1	5,01	4,45	1,47	0,0286	1,0000	Gm9126	predicted pseudogene 9126 [Source:MGI Symbol;Acc:MGI:3648387]	Pseudogene
TC0700004169.mm.1	4,33	3,95	1,3	0,0286	1,0000			NonCoding
TC1300000521.mm.1	4,01	4,51	-1,41	0,0286	1,0000			NonCoding
TC0X00001768.mm.1	4,22	4,84	-1,53	0,0286	1,0000	Mir501	microRNA 501	Precursor_microRNA
TC1000003093.mm.1	4,38	4,55	-1,12	0,0286	1,0000	Tsfm	Ts translation elongation factor, mitochondrial	Multiple_Complex
TC0600002782.mm.1	4,56	4,09	1,38	0,0287	1,0000	AY512915	cDNA sequence AY512915	NonCoding
TC0500001926.mm.1	4,28	4,55	-1,21	0,0287	1,0000	Gm15731; AC140364.2	predicted gene 15731 [Source:MGI Symbol;Acc:MGI:3783174]; novel transcript	NonCoding
TC0600001199.mm.1	3,81	4,64	-1,78	0,0287	1,0000	Mir7661	microRNA 7661	Precursor_microRNA
TC1300001342.mm.1	4,06	4,33	-1,2	0,0288	1,0000	Fgf10	fibroblast growth factor 10	Multiple_Complex
TC1400001804.mm.1	4,43	5,19	-1,7	0,0288	1,0000	Gm3077	predicted gene 3077 [Source:MGI Symbol;Acc:MGI:3781254]	Multiple_Complex
TC0800002213.mm.1	3,51	4,34	-1,77	0,0288	1,0000			NonCoding
TC0X00002084.mm.1	5,46	5,84	-1,3	0,0289	1,0000	Tmem255a	transmembrane protein 255A	Multiple_Complex
TC1100002477.mm.1	3,29	3,66	-1,29	0,0290	1,0000			NonCoding
TC1500001509.mm.1	13,47	14,37	-1,86	0,0290	1,0000	Gm10020	predicted pseudogene 10020	Multiple_Complex
TC0300000294.mm.1	4,08	4,4	-1,25	0,0290	1,0000			NonCoding
TC0200000782.mm.1	4,86	4,16	1,62	0,0290	1,0000			NonCoding
TC0900002256.mm.1	7,23	8,05	-1,77	0,0291	1,0000			NonCoding
TC0X00000416.mm.1	3,62	4,46	-1,79	0,0291	1,0000			NonCoding
TC0300002762.mm.1	3,96	4,4	-1,35	0,0291	1,0000			NonCoding
TC1900000587.mm.1	5,36	5,85	-1,4	0,0292	1,0000			NonCoding
TC1900000748.mm.1	6,41	6,81	-1,32	0,0292	1,0000	Add3	adducin 3 (gamma); adducin 3 (gamma) (Add3), transcript variant 4, mRNA.; adducin 3 (gamma) (Add3), transcript variant 3, mRNA.	Coding
TC1100000791.mm.1	3,73	4,22	-1,41	0,0292	1,0000			NonCoding
TC1300002636.mm.1	4,61	5,4	-1,73	0,0292	1,0000			NonCoding
TC1300001495.mm.1	3,74	4,24	-1,41	0,0292	1,0000	Gm26098	predicted gene, 26098	NonCoding
TC1000002155.mm.1	4,48	5,31	-1,78	0,0292	1,0000	Gm20630	predicted gene 20630 [Source:MGI Symbol;Acc:MGI:5313077]	Multiple_Complex
TC1900001697.mm.1	3,58	4,03	-1,36	0,0292	1,0000			NonCoding
TC0100000194.mm.1	4,22	4,52	-1,23	0,0293	1,0000	Pih1d3	PIH1 domain containing 3	Coding
TC1300002521.mm.1	5,51	4,9	1,53	0,0293	1,0000			NonCoding
TC1500000610.mm.1	5,27	5,92	-1,57	0,0293	1,0000	Gm17271	predicted gene, 17271 [Source:MGI Symbol;Acc:MGI:4936905]	Coding
TC0700003913.mm.1	8,13	7,37	1,69	0,0293	1,0000	Hbb-bh0	hemoglobin, beta, pseudogene bh0 [Source:MGI Symbol;Acc:MGI:96023]	Pseudogene
TC1500001706.mm.1	3,94	4,29	-1,28	0,0293	1,0000			NonCoding
TC1600001640.mm.1	4,04	3,74	1,23	0,0294	1,0000			NonCoding
TC0400002468.mm.1	4,56	4,98	-1,34	0,0294	1,0000			NonCoding
TC1800001596.mm.1	4,39	5,02	-1,55	0,0294	1,0000	9030625G05Rik	RIKEN cDNA 9030625G05 gene	NonCoding
TC0100003578.mm.1	4,31	3,52	1,74	0,0295	1,0000	Gm22383	predicted gene, 22383	NonCoding
TC0100000684.mm.1	4,42	4,03	1,31	0,0295	1,0000	Kcne4	potassium voltage-gated channel, Isk-related subfamily, gene 4	Coding
TC0500001524.mm.1	4,96	5,62	-1,58	0,0295	1,0000			NonCoding
TC1200001664.mm.1	5,84	4,98	1,81	0,0295	1,0000	Gm17024; RP23-111F7.2	predicted gene 17024 [Source:MGI Symbol;Acc:MGI:4937851]; novel putative transcript	NonCoding
TC0100003427.mm.1	4,17	5,05	-1,84	0,0295	1,0000			NonCoding
TC0200002333.mm.1	3,97	4,24	-1,2	0,0296	1,0000	Gm21850	predicted gene, 21850; predicted gene, 21850 [Source:MGI Symbol;Acc:MGI:5434014]	Coding
TC0400003348.mm.1	4,04	4,8	-1,69	0,0296	1,0000			NonCoding
TC0400001398.mm.1	4,31	4,01	1,23	0,0296	1,0000			NonCoding
TC1200001827.mm.1	4	4,53	-1,44	0,0296	1,0000	Gm7763	predicted gene 7763 [Source:MGI Symbol;Acc:MGI:3645841]	Pseudogene
TC0900003332.mm.1	5,45	5,65	-1,15	0,0296	1,0000	Mthfs	5, 10-methenyltetrahydrofolate synthetase	Multiple_Complex
TC0200004147.mm.1	4,24	5,02	-1,72	0,0297	1,0000	Gm13792	predicted gene 13792 [Source:MGI Symbol;Acc:MGI:3650955]	Multiple_Complex
TC1300002085.mm.1	4,08	4,53	-1,37	0,0297	1,0000	Gm22777	predicted gene, 22777 [Source:MGI Symbol;Acc:MGI:5452554]	Small_RNA
TC1200002521.mm.1	3,66	4,09	-1,34	0,0297	1,0000	Gm9804	predicted gene 9804	Coding
TC1900001161.mm.1	3,64	4,1	-1,37	0,0297	1,0000	Olfr1436	olfactory receptor 1436	Coding
TC0700002231.mm.1	5,43	4,88	1,46	0,0298	1,0000	Vmn2r31	vomeronasal 2, receptor 31	Coding
TC0X00000930.mm.1	4,17	3,56	1,53	0,0298	1,0000	Gm14811	predicted gene 14811 [Source:MGI Symbol;Acc:MGI:3705588]	Pseudogene
TC0200004199.mm.1	6,13	6,7	-1,48	0,0298	1,0000	Gm13810	predicted gene 13810 [Source:MGI Symbol;Acc:MGI:3649748]	Multiple_Complex
TC1100003780.mm.1	4,8	5,05	-1,19	0,0298	1,0000	Kat2a	K(lysine) acetyltransferase 2A	Multiple_Complex
TC1400002804.mm.1	4,09	3,56	1,45	0,0299	1,0000	Trav6d-7	T cell receptor alpha variable 6D-7	Multiple_Complex
TC1900000788.mm.1	4,81	5,55	-1,68	0,0299	1,0000			NonCoding
TC0X00000717.mm.1	3,88	4,51	-1,54	0,0299	1,0000	Gm15364	predicted gene 15364 [Source:MGI Symbol;Acc:MGI:3707584]	Multiple_Complex
TC0800003067.mm.1	5,25	4,63	1,54	0,0299	1,0000			NonCoding
TC0500000906.mm.1	4,23	3,77	1,37	0,0299	1,0000	Gm6509	predicted gene 6509	Coding
TC1000002942.mm.1	5,32	6,17	-1,81	0,0299	1,0000			NonCoding
TC0200002600.mm.1	4,85	4,24	1,52	0,0300	1,0000			NonCoding
TC1500002008.mm.1	4,31	4,63	-1,25	0,0300	1,0000	Pkdrej	polycystic kidney disease (polycystin) and REJ (sperm receptor for egg jelly homolog, sea urchin); Synthetic construct Mus musculus clone IMAGE:100063301, MGC:191059 polycystic kidney disease (polycystin) and REJ (sperm receptor for egg jelly, sea urchin homolog)-like (Pkdrej) mRNA, encodes complete protein.	Coding
TC0900001378.mm.1	4,46	4,08	1,3	0,0301	1,0000			NonCoding
TC0600000274.mm.1	3,6	3,96	-1,29	0,0301	1,0000			NonCoding
TC0100001041.mm.1	7,5	7,95	-1,37	0,0301	1,0000			NonCoding
TC1300000290.mm.1	8,68	8,87	-1,14	0,0301	1,0000	Gm11353	predicted gene 11353	Pseudogene
TC1300001720.mm.1	4,78	5,67	-1,86	0,0301	1,0000			NonCoding
TC0500003272.mm.1	4,53	4,1	1,35	0,0302	1,0000			NonCoding
TC0700003506.mm.1	4,54	4,22	1,25	0,0302	1,0000			NonCoding
TC1300000917.mm.1	4,46	4,01	1,37	0,0302	1,0000			NonCoding
TC0800002746.mm.1	5,33	5,98	-1,57	0,0302	1,0000			NonCoding
TC0700000279.mm.1	4,82	4,18	1,57	0,0302	1,0000	Nanos2	nanos homolog 2 (Drosophila); Synthetic construct Mus musculus clone IMAGE:100064125, MGC:193496 nanos homolog 2 (Drosophila) (Nanos2) mRNA, encodes complete protein.	Coding
TC0100003001.mm.1	4,35	4,98	-1,54	0,0303	1,0000			NonCoding
TC0200000066.mm.1	4,92	4,54	1,3	0,0303	1,0000	Gm26565	predicted gene, 26565 [Source:MGI Symbol;Acc:MGI:5477059]	NonCoding
TC0200001428.mm.1	4,31	5,56	-2,37	0,0303	1,0000			NonCoding
TC1800001366.mm.1	5,85	6,05	-1,15	0,0303	1,0000	Aldh7a1	aldehyde dehydrogenase family 7, member A1	Multiple_Complex
TC0600001331.mm.1	5,56	4,98	1,49	0,0303	1,0000	Gm25905	predicted gene, 25905 [Source:MGI Symbol;Acc:MGI:5455682]	Small_RNA
TC0200004742.mm.1	3,75	4,3	-1,47	0,0303	1,0000			NonCoding
TC1600000115.mm.1	4,91	5,13	-1,16	0,0303	1,0000	Nubp1	nucleotide binding protein 1	Multiple_Complex
TC0200004153.mm.1	4,38	5	-1,53	0,0303	1,0000			NonCoding
TC1100001821.mm.1	4,36	4,12	1,18	0,0303	1,0000	Gm11668	predicted gene 11668 [Source:MGI Symbol;Acc:MGI:3650166]	Multiple_Complex
TC0X00001615.mm.1	7,5	6,87	1,55	0,0304	1,0000			NonCoding
TC1000001178.mm.1	4,54	4,08	1,37	0,0304	1,0000	4930459C07Rik	RIKEN cDNA 4930459C07 gene	NonCoding
TC1500000223.mm.1	4,37	5,01	-1,56	0,0305	1,0000			NonCoding
TC0400001815.mm.1	3,74	4,23	-1,4	0,0305	1,0000			NonCoding
TC0200003119.mm.1	4,28	3,8	1,4	0,0306	1,0000			NonCoding
TC0800002752.mm.1	6,21	5,52	1,61	0,0306	1,0000	Mir7073	microRNA 7073	Precursor_microRNA
TC0X00001314.mm.1	4,17	4,48	-1,24	0,0306	1,0000			NonCoding
TC0900000437.mm.1	4,45	3,69	1,7	0,0306	1,0000	Olfr969	olfactory receptor 969	Coding
TC0200000919.mm.1	4,54	5,13	-1,5	0,0306	1,0000	Gm26422	predicted gene, 26422 [Source:MGI Symbol;Acc:MGI:5456199]	Small_RNA
TC0600002237.mm.1	5,34	5,55	-1,16	0,0307	1,0000	Igf2bp3	insulin-like growth factor 2 mRNA binding protein 3; insulin-like growth factor 2 mRNA binding protein 3 (Igf2bp3), mRNA.	Coding
TC0200004083.mm.1	4,26	4,86	-1,52	0,0307	1,0000	Gm13769; Olfr1506	predicted gene 13769 (Gm13769), mRNA.; olfactory receptor 1506; olfactory receptor 1506 (Olfr1506), mRNA.; predicted gene 13769	Coding
TC0100002538.mm.1	4,49	6,3	-3,49	0,0307	1,0000	Gm23879	predicted gene, 23879 [Source:MGI Symbol;Acc:MGI:5453656]	Small_RNA
TC1500000268.mm.1	4,33	3,76	1,48	0,0308	1,0000			NonCoding
TC0800001268.mm.1	4,1	4,77	-1,6	0,0308	1,0000			NonCoding
TC1900001241.mm.1	4,22	3,75	1,38	0,0308	1,0000			NonCoding
TC0900001284.mm.1	5,17	4,56	1,53	0,0309	1,0000			NonCoding
TC0100000039.mm.1	5,94	6,55	-1,52	0,0309	1,0000	Adhfe1	alcohol dehydrogenase, iron containing, 1	Multiple_Complex
TC1000000969.mm.1	4,76	3,69	2,11	0,0309	1,0000			NonCoding
TC1700001307.mm.1	5,17	4,62	1,46	0,0310	1,0000			NonCoding
TC0900001053.mm.1	4,81	5,25	-1,35	0,0310	1,0000	Gm8093	predicted gene 8093 [Source:MGI Symbol;Acc:MGI:3642975]	Multiple_Complex
TC0900001304.mm.1	5,11	4,88	1,17	0,0310	1,0000	5830418P13Rik	RIKEN cDNA 5830418P13 gene	NonCoding
TC1300002485.mm.1	4,39	4,66	-1,21	0,0310	1,0000			NonCoding
TC1500001390.mm.1	5,12	4,67	1,36	0,0310	1,0000			NonCoding
TC1400000669.mm.1	4,7	5,08	-1,3	0,0310	1,0000	Trav3n-2	Trav3n-2 T cell receptor alpha variable 3N-2	Unassigned
TC0500000407.mm.1	4,08	3,72	1,29	0,0310	1,0000	Psapl1	prosaposin-like 1	Coding
TC1400001982.mm.1	4,19	3,82	1,29	0,0310	1,0000	Olfr735	olfactory receptor 735	Coding
TC0X00002705.mm.1	4,65	5,09	-1,36	0,0311	1,0000			NonCoding
TC1600001540.mm.1	4,21	3,87	1,26	0,0311	1,0000	E130310I04Rik	RIKEN cDNA E130310I04 gene; RIKEN cDNA E130310I04 gene (E130310I04Rik), transcript variant 1, non-coding RNA.; RIKEN cDNA E130310I04 gene (E130310I04Rik), transcript variant 2, non-coding RNA.	Multiple_Complex
TC0100000461.mm.1	6,75	6,08	1,59	0,0311	1,0000			NonCoding
TC0100000701.mm.1	6,74	7,51	-1,71	0,0311	1,0000	Mir6344	microRNA 6344	Precursor_microRNA
TC1100001227.mm.1	4,4	5,12	-1,65	0,0311	1,0000	Gm11426	predicted gene 11426	NonCoding
TC0100002292.mm.1	3,49	4,09	-1,52	0,0311	1,0000			NonCoding
TC1900000222.mm.1	4,25	3,89	1,29	0,0312	1,0000			NonCoding
TC0800002397.mm.1	4,99	4,54	1,37	0,0312	1,0000			NonCoding
TC0200003862.mm.1	3,91	4,73	-1,76	0,0312	1,0000	Gm13692	predicted gene 13692 [Source:MGI Symbol;Acc:MGI:3649853]	Multiple_Complex
TC0100003886.mm.1	4,82	5,61	-1,72	0,0313	1,0000	Gm7694	predicted gene 7694	Coding
TC1600001796.mm.1	3,72	4,27	-1,46	0,0313	1,0000	Olfr199	olfactory receptor 199	Coding
TC0200005358.mm.1	10,75	11,7	-1,93	0,0313	1,0000	Gm14407	predicted gene 14407	Multiple_Complex
TC0100002097.mm.1	4,11	4,54	-1,35	0,0313	1,0000			NonCoding
TC1600001059.mm.1	4,91	5,62	-1,64	0,0313	1,0000			NonCoding
TC0500000848.mm.1	3,87	4,17	-1,22	0,0313	1,0000	Cxcl1	chemokine (C-X-C motif) ligand 1	Coding
TC0400000494.mm.1	4,03	4,5	-1,38	0,0313	1,0000	Gm12410; RP24-199N10.2	predicted gene 12410 [Source:MGI Symbol;Acc:MGI:3650364]; putative novel transcript	NonCoding
TC0500001282.mm.1	4,64	4,06	1,49	0,0313	1,0000			NonCoding
TC1000000373.mm.1	5,3	5,82	-1,43	0,0314	1,0000			NonCoding
TC0200001302.mm.1	4,15	4,57	-1,34	0,0314	1,0000	Olfr1143	olfactory receptor 1143	Coding
TC0700002165.mm.1	4,63	4,28	1,27	0,0314	1,0000	Tmem86b	transmembrane protein 86B	Coding
TC1800001734.mm.1	4,31	3,73	1,49	0,0314	1,0000			NonCoding
TC0200005365.mm.1	7,73	8,23	-1,42	0,0314	1,0000	Gm14418	predicted gene 14418 [Source:MGI Symbol;Acc:MGI:3702408]	Multiple_Complex
TC1100004059.mm.1	4,81	4,39	1,34	0,0314	1,0000	Cd300e	CD300e antigen	Coding
TC1200000522.mm.1	4,76	4,19	1,48	0,0314	1,0000			NonCoding
TC1200000920.mm.1	3,64	4,44	-1,74	0,0315	1,0000			NonCoding
TC1000000855.mm.1	3,68	3,94	-1,19	0,0315	1,0000	Gm22721	predicted gene, 22721 [Source:MGI Symbol;Acc:MGI:5452498]	Precursor_microRNA
TC1300002526.mm.1	5,69	5,9	-1,16	0,0316	1,0000	Mccc2	methylcrotonoyl-Coenzyme A carboxylase 2 (beta)	Coding
TC1400002581.mm.1	4,66	3,93	1,66	0,0316	1,0000			NonCoding
TC1200001509.mm.1	5,21	4,95	1,19	0,0316	1,0000	2410018L13Rik	RIKEN cDNA 2410018L13 gene	NonCoding
TC0100000470.mm.1	4,11	4,71	-1,52	0,0316	1,0000			NonCoding
TC0600000149.mm.1	4,21	4,89	-1,6	0,0317	1,0000	Gm5874	predicted gene 5874 [Source:MGI Symbol;Acc:MGI:3648027]	Pseudogene
TSUnmapped00000079.mm.1	4,35	3,94	1,33	0,0317	1,0000	Gm16159	predicted gene 16159	NonCoding
TC0700001357.mm.1	3,8	4,24	-1,36	0,0317	1,0000			NonCoding
TC0300002900.mm.1	5,05	4,67	1,31	0,0318	1,0000	Gm15551; AC110174.1	predicted gene 15551 [Source:MGI Symbol;Acc:MGI:3783000]; novel transcript	NonCoding
TC0600001065.mm.1	4,1	4,59	-1,41	0,0318	1,0000	V1ra8	vomeronasal 1 receptor, A8	Coding
TC1700000124.mm.1	4,12	4,4	-1,22	0,0318	1,0000	Slc22a2	solute carrier family 22 (organic cation transporter), member 2	Coding
TC0800002813.mm.1	4,67	4,33	1,27	0,0318	1,0000			NonCoding
TC1800000560.mm.1	5,29	4,14	2,21	0,0318	1,0000			NonCoding
TC0800001086.mm.1	4,87	4,63	1,18	0,0318	1,0000			NonCoding
TC0700001467.mm.1	4,18	3,65	1,44	0,0319	1,0000	Olfr561	olfactory receptor 561	Coding
TC0400001587.mm.1	4,14	4,74	-1,51	0,0320	1,0000	Gm23055	predicted gene, 23055 [Source:MGI Symbol;Acc:MGI:5452832]	Small_RNA
TC1300000834.mm.1	5,14	4,79	1,28	0,0320	1,0000	Gm7969	PREDICTED: predicted gene 7969 (Gm7969), mRNA.	Multiple_Complex
TC1800001663.mm.1	4,16	3,79	1,29	0,0321	1,0000			NonCoding
TC0200001537.mm.1	3,72	4,14	-1,34	0,0321	1,0000			NonCoding
TC1900000475.mm.1	4,19	3,8	1,3	0,0322	1,0000			NonCoding
TC0700004428.mm.1	5,09	5,34	-1,19	0,0322	1,0000	Uros	uroporphyrinogen III synthase	Multiple_Complex
TC0700003060.mm.1	4,65	5,08	-1,34	0,0322	1,0000	Mrgpra4	MAS-related GPR, member A4	Coding
TC0300003110.mm.1	3,57	4,13	-1,47	0,0322	1,0000	Gm23131	predicted gene, 23131 [Source:MGI Symbol;Acc:MGI:5452908]	Small_RNA
TC1900000284.mm.1	3,5	4,08	-1,49	0,0322	1,0000	Olfr1496	olfactory receptor 1496	Coding
TC0400002758.mm.1	6,07	5,24	1,78	0,0323	1,0000			NonCoding
TC1400002016.mm.1	4,32	3,92	1,32	0,0323	1,0000	Ear-ps4	eosinophil-associated, ribonuclease A family, pseudogene 4	Multiple_Complex
TC0700002584.mm.1	4,04	4,57	-1,45	0,0324	1,0000	Vmn1r167	vomeronasal 1 receptor 167	Coding
TC0700003739.mm.1	4,49	4,1	1,31	0,0324	1,0000			NonCoding
TC0600001033.mm.1	5,52	5,81	-1,22	0,0324	1,0000	Ruvbl1	RuvB-like protein 1	Coding
TC0400003465.mm.1	3,74	4,15	-1,32	0,0324	1,0000	LOC100862019	PREDICTED: palmitoyl-protein thioesterase 1-like (LOC100862019), mRNA.	Coding
TC0400003466.mm.1	3,74	4,15	-1,32	0,0324	1,0000	Gm10573	PREDICTED: predicted gene 10573 (Gm10573), mRNA.	Coding
TC0600002113.mm.1	5,24	4,69	1,46	0,0324	1,0000	1700025N23Rik	RIKEN cDNA 1700025N23 gene; RIKEN cDNA 1700025N23 gene (1700025N23Rik), non-coding RNA.	NonCoding
TC1300001118.mm.1	4	3,55	1,37	0,0324	1,0000			NonCoding
TC0500000280.mm.1	6,6	6,94	-1,26	0,0325	1,0000	Mir6362	microRNA 6362	Multiple_Complex
TC0700000923.mm.1	4,47	4,94	-1,39	0,0325	1,0000			NonCoding
TC0X00001275.mm.1	5,3	5,97	-1,59	0,0326	1,0000	Tmem35	transmembrane protein 35	Coding
TC0100000129.mm.1	4,73	4,49	1,19	0,0326	1,0000	Paqr8	progestin and adipoQ receptor family member VIII	Multiple_Complex
TC1300001381.mm.1	3,43	4,23	-1,74	0,0326	1,0000			NonCoding
TC0900002363.mm.1	4,57	5,04	-1,39	0,0326	1,0000			NonCoding
TC0400004015.mm.1	3,5	3,85	-1,28	0,0326	1,0000	Mir7022	microRNA 7022	Precursor_microRNA
TC1600001481.mm.1	3,69	4,21	-1,43	0,0327	1,0000			NonCoding
TC1800000403.mm.1	4,12	4,42	-1,23	0,0327	1,0000			NonCoding
TC1400002306.mm.1	4,53	3,88	1,57	0,0328	1,0000			NonCoding
TC1000000687.mm.1	3,94	4,29	-1,27	0,0328	1,0000	Gm20609; RP23-60H16.1	predicted gene 20609 [Source:MGI Symbol;Acc:MGI:5313056]; novel transcript	NonCoding
TC0400001057.mm.1	5,32	4,77	1,47	0,0328	1,0000	Gm24869	predicted gene, 24869 [Source:MGI Symbol;Acc:MGI:5454646]	Small_RNA
TC1100002258.mm.1	4,54	4,97	-1,35	0,0328	1,0000	Gm12020	predicted gene 12020 [Source:MGI Symbol;Acc:MGI:3650978]	Pseudogene
TC0600002345.mm.1	4,74	4,35	1,31	0,0328	1,0000	Vmn1r7	vomeronasal 1 receptor 7	Coding
TC0100002007.mm.1	6,75	7,31	-1,47	0,0328	1,0000			NonCoding
TC0400003086.mm.1	4,71	3,95	1,69	0,0329	1,0000			NonCoding
TC0100001068.mm.1	5,52	5,22	1,23	0,0329	1,0000			NonCoding
TC0500000314.mm.1	3,96	4,42	-1,37	0,0329	1,0000			NonCoding
TC0500001014.mm.1	4,53	5,4	-1,82	0,0329	1,0000	Gm24897	predicted gene, 24897 [Source:MGI Symbol;Acc:MGI:5454674]	Small_RNA
TC0400002690.mm.1	5,99	6,54	-1,46	0,0329	1,0000	Gm22150	predicted gene, 22150 [Source:MGI Symbol;Acc:MGI:5451927]	Small_RNA
TC0200001090.mm.1	4,83	3,97	1,81	0,0329	1,0000	Gm13672	predicted gene 13672 [Source:MGI Symbol;Acc:MGI:3650039]	Multiple_Complex
TC1100004084.mm.1	6,47	6,69	-1,16	0,0329	1,0000	Grb2	growth factor receptor bound protein 2	Coding
TC0200003813.mm.1	4,02	4,78	-1,7	0,0330	1,0000			NonCoding
TC0400003521.mm.1	4,41	4,09	1,25	0,0330	1,0000	Gm12932; RP23-325M14.7	predicted gene 12932 [Source:MGI Symbol;Acc:MGI:3651151]; novel transcript	NonCoding
TC1700000633.mm.1	3,91	4,45	-1,45	0,0330	1,0000			NonCoding
TC0500003622.mm.1	4,32	3,99	1,26	0,0330	1,0000	2210019I11Rik	RIKEN cDNA 2210019I11 gene	NonCoding
TC0700004298.mm.1	3,72	4,01	-1,22	0,0330	1,0000			NonCoding
TC0100002792.mm.1	3,85	4,53	-1,61	0,0330	1,0000			NonCoding
TC0X00003030.mm.1	4,62	4,26	1,29	0,0331	1,0000	Gm14996	predicted gene 14996 [Source:MGI Symbol;Acc:MGI:3705568]	Multiple_Complex
TC1200000248.mm.1	3,93	4,43	-1,41	0,0331	1,0000			NonCoding
TC0500000200.mm.1	5,57	6,46	-1,85	0,0331	1,0000	Snord93	small nucleolar RNA, C/D box 93	Multiple_Complex
TC1600001040.mm.1	3,93	4,28	-1,28	0,0331	1,0000			NonCoding
TC0400003109.mm.1	3,87	4,49	-1,54	0,0331	1,0000			NonCoding
TC0300001718.mm.1	3,57	4,05	-1,4	0,0331	1,0000			NonCoding
TC0300000430.mm.1	5,81	6,51	-1,63	0,0332	1,0000	Gm25404	predicted gene, 25404 [Source:MGI Symbol;Acc:MGI:5455181]	Small_RNA
TC1600001269.mm.1	6,04	6,86	-1,77	0,0332	1,0000	Gm15714	predicted gene 15714 [Source:MGI Symbol;Acc:MGI:3783156]	Multiple_Complex
TC1700001561.mm.1	4,98	5,27	-1,23	0,0332	1,0000	2210404O09Rik	RIKEN cDNA 2210404O09 gene	Multiple_Complex
TC0200000774.mm.1	4,03	4,89	-1,82	0,0332	1,0000	Gm13468; RP23-103G12.1	predicted gene 13468; novel pseudogene	Multiple_Complex
TC0X00001180.mm.1	4,92	4,29	1,55	0,0332	1,0000			NonCoding
TC0200001837.mm.1	5,92	5,04	1,84	0,0333	1,0000			NonCoding
TC0100001992.mm.1	5,37	5,97	-1,52	0,0334	1,0000	Gm25227	predicted gene, 25227 [Source:MGI Symbol;Acc:MGI:5455004]	Small_RNA
TC0400002161.mm.1	5,02	4,42	1,51	0,0335	1,0000			NonCoding
TC0800000560.mm.1	5	5,43	-1,34	0,0335	1,0000	Cldn24	claudin 24	Multiple_Complex
TC1400002498.mm.1	3,89	4,35	-1,37	0,0335	1,0000	Gm9578	predicted gene 9578 [Source:MGI Symbol;Acc:MGI:3779987]	Pseudogene
TC0100000009.mm.1	4,04	3,73	1,24	0,0335	1,0000			NonCoding
TC0900003292.mm.1	5,33	5,86	-1,45	0,0335	1,0000			NonCoding
TC0200002899.mm.1	5,12	5,93	-1,75	0,0335	1,0000			NonCoding
TC1400002761.mm.1	4,26	3,74	1,43	0,0336	1,0000			NonCoding
TC0700003571.mm.1	4,63	5,08	-1,37	0,0336	1,0000			NonCoding
TC0500000577.mm.1	4,46	5,06	-1,52	0,0336	1,0000			NonCoding
TC1700002461.mm.1	4,34	4,65	-1,24	0,0336	1,0000	Gm15974	predicted gene 15974 [Source:MGI Symbol;Acc:MGI:3801981]	Multiple_Complex
TC0X00001193.mm.1	4,76	4,12	1,56	0,0338	1,0000	Gm24783	predicted gene, 24783 [Source:MGI Symbol;Acc:MGI:5454560]	Small_RNA
TC1000001710.mm.1	3,98	3,69	1,22	0,0338	1,0000			NonCoding
TC0700004024.mm.1	3,49	4,13	-1,57	0,0338	1,0000	Olfr707	olfactory receptor 707; Synthetic construct Mus musculus clone IMAGE:100016560, MGC:184477 olfactory receptor 707 (Olfr707) mRNA, encodes complete protein.	Coding
TC1400002231.mm.1	4,52	4,69	-1,12	0,0338	1,0000	Msra	methionine sulfoxide reductase A	Coding
TC0600003288.mm.1	4,63	4,11	1,44	0,0338	1,0000	Tas2r136	taste receptor, type 2, member 136; Synthetic construct Mus musculus clone IMAGE:100014679, MGC:175475 taste receptor, type 2, member 136 (Tas2r136) mRNA, encodes complete protein.	Coding
TC0500002866.mm.1	4,79	5,36	-1,48	0,0339	1,0000			NonCoding
TC1600001977.mm.1	4,65	5,31	-1,58	0,0339	1,0000			NonCoding
TC0X00000914.mm.1	4,12	4,49	-1,29	0,0339	1,0000			NonCoding
TC1000003190.mm.1	3,96	4,39	-1,34	0,0339	1,0000	Olfr807	olfactory receptor 807	Coding
TC0500002039.mm.1	9,27	10,05	-1,71	0,0340	1,0000	Rpl17-ps5	ribosomal protein L17, pseudogene 5	Pseudogene
TC1600001644.mm.1	4,41	3,78	1,55	0,0340	1,0000			NonCoding
TC1700002752.mm.1	3,81	4,21	-1,32	0,0340	1,0000			NonCoding
TC0300001099.mm.1	4,72	4,38	1,27	0,0340	1,0000			NonCoding
TC1400002202.mm.1	5,24	4,58	1,58	0,0340	1,0000			NonCoding
TC1900000876.mm.1	7,32	8,97	-3,14	0,0341	1,0000	Gm25431	predicted gene, 25431 [Source:MGI Symbol;Acc:MGI:5455208]	Small_RNA
TC0400002462.mm.1	4,5	3,8	1,62	0,0341	1,0000	Gm24837	predicted gene, 24837 [Source:MGI Symbol;Acc:MGI:5454614]	Small_RNA
TC0500001824.mm.1	3,87	4,37	-1,42	0,0341	1,0000			NonCoding
TC0200002274.mm.1	3,56	4,17	-1,53	0,0341	1,0000			NonCoding
TC0200003805.mm.1	4,72	5,04	-1,25	0,0341	1,0000	Prkra	protein kinase, interferon inducible double stranded RNA dependent activator	Multiple_Complex
TC0Y00000373.mm.1	5,03	4,72	1,24	0,0342	1,0000	Gm20865; Gm21285	predicted gene, 20865 (Gm20865), mRNA.; predicted gene, 21285; predicted gene, 20865	Coding
TC0Y00000432.mm.1	5,03	4,72	1,24	0,0342	1,0000	Gm20865; Gm20933	predicted gene, 20865 (Gm20865), mRNA.; predicted gene, 20933; predicted gene, 20865	Coding
TC0Y00000459.mm.1	5,03	4,72	1,24	0,0342	1,0000	Gm20865; Gm20800	predicted gene, 20865 (Gm20865), mRNA.; predicted gene, 20800; predicted gene, 20865	Coding
TC0X00000441.mm.1	3,8	4,27	-1,39	0,0342	1,0000	Gm15034	predicted gene 15034 [Source:MGI Symbol;Acc:MGI:3705605]	Multiple_Complex
TC0500001997.mm.1	4,45	4,8	-1,28	0,0342	1,0000			NonCoding
TC0700001067.mm.1	4,46	4,01	1,37	0,0342	1,0000			NonCoding
TC1300000672.mm.1	5,07	4,46	1,53	0,0342	1,0000			NonCoding
TC0700003560.mm.1	4,37	4,84	-1,38	0,0342	1,0000			NonCoding
TC1500002025.mm.1	4,22	4,89	-1,59	0,0342	1,0000			NonCoding
TC1600001612.mm.1	7,1	7,72	-1,53	0,0342	1,0000			NonCoding
TC1100004245.mm.1	6,47	7,03	-1,47	0,0343	1,0000	Gm11793	predicted gene 11793 [Source:MGI Symbol;Acc:MGI:3652124]	Pseudogene
TC1000000567.mm.1	5,27	5,68	-1,33	0,0343	1,0000			NonCoding
TC1500000354.mm.1	4,03	4,75	-1,65	0,0343	1,0000			NonCoding
TC0X00003221.mm.1	5,06	5,86	-1,74	0,0343	1,0000	Gm5060	predicted gene 5060 [Source:MGI Symbol;Acc:MGI:3646911]	Multiple_Complex
TC0400003766.mm.1	4,44	4,95	-1,43	0,0343	1,0000	Gm15979; RP23-332E2.6	predicted gene 15979 [Source:MGI Symbol;Acc:MGI:3801882]; novel transcript	NonCoding
TC0600001601.mm.1	5,65	5,45	1,14	0,0343	1,0000	Ddx47	DEAD (Asp-Glu-Ala-Asp) box polypeptide 47	Multiple_Complex
TC0300002806.mm.1	4,18	3,82	1,29	0,0344	1,0000			NonCoding
TC1000001936.mm.1	5,73	4,95	1,72	0,0344	1,0000	Rspo3	R-spondin 3; R-spondin 3 homolog (Xenopus laevis)	Coding
TC0200000867.mm.1	4,16	3,82	1,27	0,0344	1,0000	4930555B11Rik	RIKEN cDNA 4930555B11 gene	NonCoding
TC1200000475.mm.1	4,93	4,5	1,35	0,0344	1,0000	Gm19990	predicted gene, 19990; predicted gene, 19990 (Gm19990), non-coding RNA.	NonCoding
TC1200001209.mm.1	3,48	4,05	-1,49	0,0344	1,0000	B930059L03Rik	RIKEN cDNA B930059L03 gene; RIKEN cDNA B930059L03 gene (B930059L03Rik), non-coding RNA.	NonCoding
TC1200002164.mm.1	4,27	4,92	-1,57	0,0345	1,0000			NonCoding
TC0500002071.mm.1	3,85	4,33	-1,39	0,0345	1,0000			NonCoding
TC0700002730.mm.1	6,55	6,89	-1,27	0,0345	1,0000	Gm6579	PREDICTED: predicted gene 6579 (Gm6579), miscRNA.	NonCoding
TC0X00000758.mm.1	3,97	4,78	-1,75	0,0345	1,0000	Magea7-ps	melanoma antigen, family A, 7, pseudogene	Multiple_Complex
TC0200004411.mm.1	3,88	4,39	-1,42	0,0346	1,0000			NonCoding
TC0200003131.mm.1	4,41	4,12	1,23	0,0346	1,0000	Gm13387; RP23-132N23.1	predicted gene 13387 [Source:MGI Symbol;Acc:MGI:3651242]; novel transcript	NonCoding
TC1100000542.mm.1	8,68	9,16	-1,4	0,0346	1,0000	Gm12196	predicted gene 12196 [Source:MGI Symbol;Acc:MGI:3650409]	Multiple_Complex
TC0300002689.mm.1	6,02	6,66	-1,55	0,0347	1,0000			NonCoding
TC0700001533.mm.1	4,39	4,01	1,29	0,0347	1,0000	Olfr663	olfactory receptor 663	Multiple_Complex
TC0700002378.mm.1	4,83	4,26	1,48	0,0347	1,0000	Rpap3-ps2	RNA polymerase II associated protein 3, pseudogene 2	Pseudogene
TC0100002090.mm.1	3,85	4,36	-1,43	0,0347	1,0000			NonCoding
TC0200004606.mm.1	3,84	4,34	-1,41	0,0347	1,0000	Gm14041; RP23-37B4.1	predicted gene 14041 [Source:MGI Symbol;Acc:MGI:3651081]; novel transcript	NonCoding
TC0600003400.mm.1	3,76	4,13	-1,3	0,0347	1,0000			NonCoding
TC0800003190.mm.1	7,35	6,81	1,45	0,0348	1,0000	Gm6091	predicted pseudogene 6091 [Source:MGI Symbol;Acc:MGI:3648068]	Pseudogene
TC1900001745.mm.1	5,41	5,74	-1,26	0,0348	1,0000	Cacul1	CDK2 associated, cullin domain 1	Multiple_Complex
TC0200003804.mm.1	4,89	4,18	1,64	0,0348	1,0000			NonCoding
TC1200000659.mm.1	4,23	3,75	1,4	0,0348	1,0000			NonCoding
TC0400002940.mm.1	4,64	4,13	1,41	0,0349	1,0000			NonCoding
TC0Y00000521.mm.1	5,46	4,77	1,61	0,0349	1,0000			NonCoding
TC0X00002873.mm.1	5,05	5,57	-1,43	0,0350	1,0000	Gm14921	predicted gene 14921 [Source:MGI Symbol;Acc:MGI:3708102]	Pseudogene
TC1100003187.mm.1	4,07	3,7	1,29	0,0350	1,0000	Olfr43	olfactory receptor 43	Coding
TC1400001120.mm.1	3,96	4,59	-1,54	0,0350	1,0000			NonCoding
TC0300000822.mm.1	5,48	5,09	1,31	0,0350	1,0000	Sprr2a3; Sprr2a1	small proline-rich protein 2A3; small proline-rich protein 2A1	Coding
TC1700000697.mm.1	15,04	14,79	1,2	0,0350	1,0000	Gm20483; RP23-38P5.14	predicted gene 20483 [Source:MGI Symbol;Acc:MGI:5141948]; novel transcript	NonCoding
TC0400002888.mm.1	4,22	4,54	-1,25	0,0351	1,0000			NonCoding
TC0200002804.mm.1	3,8	4,02	-1,17	0,0351	1,0000	Gm14344; Gm14339; RP23-359C15.6; RP23-359C15.5	predicted gene 14344 [Source:MGI Symbol;Acc:MGI:3650758]; predicted gene 14339 [Source:MGI Symbol;Acc:MGI:3651047]; novel transcript	NonCoding
TC0700004474.mm.1	6,9	7,42	-1,43	0,0351	1,0000	Bnip3	BCL2/adenovirus E1B interacting protein 3	Multiple_Complex
TC1000001032.mm.1	2,86	4,18	-2,5	0,0352	1,0000			NonCoding
TC1700001360.mm.1	4	4,25	-1,19	0,0352	1,0000	4930470H14Rik	RIKEN cDNA 4930470H14 gene; RIKEN cDNA 4930470H14 gene (4930470H14Rik), non-coding RNA.	NonCoding
TC1100000905.mm.1	4,25	4,74	-1,41	0,0352	1,0000	Gm23194	predicted gene, 23194 [Source:MGI Symbol;Acc:MGI:5452971]	Small_RNA
TC0700003953.mm.1	4,18	4,78	-1,51	0,0352	1,0000	Olfr664	olfactory receptor 664	Pseudogene
TC0600002913.mm.1	4,73	5,39	-1,58	0,0352	1,0000			NonCoding
TC0100000561.mm.1	4,44	4,82	-1,3	0,0352	1,0000	Rpe	ribulose-5-phosphate-3-epimerase	Coding
TC1500001068.mm.1	4,39	4,65	-1,2	0,0352	1,0000	Atg101	autophagy related 101	Coding
TC0X00001444.mm.1	3,8	4,45	-1,57	0,0353	1,0000	Gm15074	predicted gene 15074 [Source:MGI Symbol;Acc:MGI:3705470]	Multiple_Complex
TC0900002484.mm.1	3,16	3,8	-1,56	0,0354	1,0000			NonCoding
TC1900000132.mm.1	7,28	8,82	-2,91	0,0354	1,0000	Gm22113	predicted gene, 22113 [Source:MGI Symbol;Acc:MGI:5451890]	Small_RNA
TC0200002029.mm.1	5,43	5,91	-1,39	0,0354	1,0000	Gm14052	predicted gene 14052 [Source:MGI Symbol;Acc:MGI:3650009]	Pseudogene
TC0100000871.mm.1	4,44	5,02	-1,49	0,0354	1,0000			NonCoding
TC0100000589.mm.1	3,45	3,68	-1,18	0,0354	1,0000			NonCoding
TC0400002951.mm.1	4,59	5,24	-1,56	0,0354	1,0000	Gm11414	predicted gene 11414 [Source:MGI Symbol;Acc:MGI:3650503]	Multiple_Complex
TC0300001576.mm.1	5,84	6,12	-1,21	0,0355	1,0000	Zranb2	zinc finger, RAN-binding domain containing 2	Multiple_Complex
TC0300002429.mm.1	4,29	4,72	-1,34	0,0356	1,0000			NonCoding
TC1400000900.mm.1	4,4	4,82	-1,34	0,0356	1,0000	Gm17232; RP23-279B13.3	predicted gene 17232 [Source:MGI Symbol;Acc:MGI:4938059]; novel transcript	NonCoding
TC1100003081.mm.1	6,84	5,81	2,05	0,0356	1,0000	LOC100861682	PREDICTED: uncharacterized LOC100861682, transcript variant 1 (LOC100861682), miscRNA.; PREDICTED: uncharacterized LOC100861682, transcript variant 2 (LOC100861682), miscRNA.	NonCoding
TC0500002411.mm.1	4,97	4,55	1,34	0,0356	1,0000	Lgi2	leucine-rich repeat LGI family, member 2	Coding
TC1100000528.mm.1	7,82	8,21	-1,31	0,0356	1,0000			NonCoding
TC0100001291.mm.1	4,35	4,9	-1,47	0,0357	1,0000			NonCoding
TC0200002605.mm.1	4,49	4,09	1,32	0,0357	1,0000			NonCoding
TC1000000176.mm.1	4,85	4,49	1,29	0,0358	1,0000	Gm26581; RP23-58L22.8	predicted gene, 26581 [Source:MGI Symbol;Acc:MGI:5477075]; novel transcript	NonCoding
TC0200000678.mm.1	3,75	4,12	-1,29	0,0358	1,0000	Olfr360	olfactory receptor 360	Coding
TC0100002374.mm.1	3,46	4,25	-1,74	0,0358	1,0000			NonCoding
TC1600001779.mm.1	4,23	4,66	-1,34	0,0359	1,0000	Olfr172	olfactory receptor 172	Coding
TC1700002484.mm.1	5,06	4,72	1,26	0,0359	1,0000	Gm26510	predicted gene, 26510 [Source:MGI Symbol;Acc:MGI:5477004]	NonCoding
TC0800002052.mm.1	4,99	5,35	-1,28	0,0359	1,0000	Eri1	exoribonuclease 1	Multiple_Complex
TC0900002647.mm.1	5,37	5,04	1,26	0,0360	1,0000	Gm27204; RP23-461P14.6	predicted gene 27204 [Source:MGI Symbol;Acc:MGI:5521047]; novel transcript	NonCoding
TC1800000254.mm.1	4,24	4,71	-1,39	0,0360	1,0000			NonCoding
TC1600000684.mm.1	5,05	4,36	1,62	0,0360	1,0000			NonCoding
TC1500000869.mm.1	3,81	4,03	-1,16	0,0360	1,0000	Adm2	adrenomedullin 2	Coding
TC0500001272.mm.1	3,76	4,09	-1,26	0,0361	1,0000			NonCoding
TC0100002049.mm.1	4,39	4,75	-1,28	0,0361	1,0000			NonCoding
TC1800001506.mm.1	3,92	4,34	-1,33	0,0361	1,0000			NonCoding
TC1600000071.mm.1	4,18	4,72	-1,46	0,0362	1,0000			NonCoding
TC0700001480.mm.1	3,97	3,4	1,48	0,0362	1,0000	Olfr588-ps1	olfactory receptor 588, pseudogene 1	Pseudogene
TC0800000693.mm.1	4,49	4,06	1,35	0,0362	1,0000	Nat1	N-acetyl transferase 1	Coding
TC0700001805.mm.1	3,96	4,58	-1,53	0,0363	1,0000			NonCoding
TC0400002734.mm.1	5,19	4,74	1,37	0,0363	1,0000			NonCoding
TC1400000230.mm.1	3,81	4,12	-1,24	0,0363	1,0000			NonCoding
TC1400002271.mm.1	6,07	6,7	-1,55	0,0363	1,0000			NonCoding
TC0200003587.mm.1	4,92	5,52	-1,52	0,0363	1,0000	Gm13549	predicted gene 13549 [Source:MGI Symbol;Acc:MGI:3651027]	Multiple_Complex
TC0500001000.mm.1	4,09	4,54	-1,36	0,0363	1,0000			NonCoding
TC1200000053.mm.1	4,49	5,19	-1,63	0,0363	1,0000			NonCoding
TC0800000265.mm.1	4,42	3,88	1,45	0,0363	1,0000	Defb13	defensin beta 13; Synthetic construct Mus musculus clone IMAGE:100016425, MGC:184573 defensin beta 13 (Defb13) mRNA, encodes complete protein.	Coding
TC0800001424.mm.1	4,55	4,84	-1,23	0,0364	1,0000			NonCoding
TC1600000615.mm.1	3,62	4,16	-1,46	0,0364	1,0000			NonCoding
TC1000001173.mm.1	4,51	5,41	-1,87	0,0364	1,0000			NonCoding
TC1100000049.mm.1	4,32	4,72	-1,32	0,0364	1,0000	Zmat5	zinc finger, matrin type 5	Multiple_Complex
TC0M00000026.mm.1	13,74	13,15	1,51	0,0364	1,0000			NonCoding
TC1300002011.mm.1	5,17	5,39	-1,16	0,0364	1,0000	Auh	AU RNA binding protein/enoyl-coenzyme A hydratase	Multiple_Complex
TC0200003512.mm.1	6,02	5,69	1,26	0,0364	1,0000	Rnd3	Rho family GTPase 3	Multiple_Complex
TC1500000121.mm.1	4,69	4,07	1,54	0,0364	1,0000			NonCoding
TC0500000748.mm.1	4,96	4,41	1,47	0,0364	1,0000	Gm24304	predicted gene, 24304 [Source:MGI Symbol;Acc:MGI:5454081]	Small_RNA
TC0300002222.mm.1	4,22	4,75	-1,44	0,0365	1,0000			NonCoding
TC0100002759.mm.1	3,95	4,7	-1,68	0,0365	1,0000			NonCoding
TC1500000105.mm.1	5,52	6,11	-1,51	0,0365	1,0000			NonCoding
TC1800001363.mm.1	5,97	6,68	-1,63	0,0366	1,0000			NonCoding
TC0400000106.mm.1	4,81	5,33	-1,43	0,0366	1,0000	Gm11839	predicted gene 11839 [Source:MGI Symbol;Acc:MGI:3651162]	Pseudogene
TC1400000639.mm.1	4,82	5,1	-1,22	0,0366	1,0000	Trav3d-2	Trav3d-2 T cell receptor alpha variable 3D-2	Unassigned
TC0900003141.mm.1	5,55	6,43	-1,83	0,0366	1,0000	Mir128-2	microRNA 128-2	Precursor_microRNA
TC0200001631.mm.1	4,28	3,79	1,41	0,0366	1,0000			NonCoding
TC0300001524.mm.1	4,35	3,97	1,31	0,0366	1,0000			NonCoding
TC1000001903.mm.1	4,38	4,78	-1,32	0,0367	1,0000	Gm26167	predicted gene, 26167	NonCoding
TC0400003188.mm.1	6,67	7,37	-1,63	0,0367	1,0000			NonCoding
TC1300001497.mm.1	4,2	4,94	-1,67	0,0367	1,0000			NonCoding
TC0700003480.mm.1	3,97	4,78	-1,75	0,0368	1,0000			NonCoding
TC0100002096.mm.1	4,43	3,77	1,58	0,0368	1,0000			NonCoding
TC0900000284.mm.1	4,56	4,02	1,45	0,0368	1,0000			NonCoding
TC0100002994.mm.1	3,78	4,04	-1,2	0,0368	1,0000			NonCoding
TC1400002539.mm.1	4,67	4	1,59	0,0368	1,0000			NonCoding
TC1200001311.mm.1	3,88	4,21	-1,25	0,0368	1,0000	Mir153	microRNA 153	Precursor_microRNA
TC1000002074.mm.1	3,81	4,43	-1,55	0,0369	1,0000			NonCoding
TC0100002305.mm.1	6,14	6,6	-1,37	0,0369	1,0000	Nabp1	nucleic acid binding protein 1	Multiple_Complex
TC1400000224.mm.1	4,12	3,6	1,43	0,0370	1,0000			NonCoding
TC0400002826.mm.1	3,89	4,64	-1,68	0,0370	1,0000			NonCoding
TC0900000295.mm.1	4,33	4,9	-1,48	0,0370	1,0000	Gm27163	predicted gene 27163 [Source:MGI Symbol;Acc:MGI:5521006]	Pseudogene
TC1400001989.mm.1	4,77	5,65	-1,84	0,0370	1,0000			NonCoding
TC0200000496.mm.1	3,85	4,35	-1,41	0,0370	1,0000			NonCoding
TC1200000061.mm.1	4,46	4,66	-1,15	0,0370	1,0000	Hs1bp3	HCLS1 binding protein 3; Synthetic construct Mus musculus clone IMAGE:100015684, MGC:183398 HCLS1 binding protein 3 (Hs1bp3) mRNA, encodes complete protein.	Coding
TC0700004163.mm.1	9	9,7	-1,62	0,0370	1,0000	Gm26054	predicted gene, 26054 [Source:MGI Symbol;Acc:MGI:5455831]	Small_RNA
TC1000001507.mm.1	3,58	4,12	-1,45	0,0371	1,0000			NonCoding
TC0300000179.mm.1	3,91	4,59	-1,6	0,0371	1,0000			NonCoding
TC0100001839.mm.1	4,38	4,96	-1,49	0,0371	1,0000	D730003I15Rik	RIKEN cDNA D730003I15 gene	NonCoding
TC0X00002693.mm.1	4,12	4,61	-1,41	0,0371	1,0000			NonCoding
TC1100003485.mm.1	4,08	4,5	-1,34	0,0372	1,0000	Mir142b	microRNA 142b	Precursor_microRNA
TC1300002759.mm.1	4,37	4,04	1,26	0,0372	1,0000	D13Ertd608e; Gm21762	DNA segment, Chr 13, ERATO Doi 608, expressed, mRNA (cDNA clone MGC:182237 IMAGE:9056131), complete cds.; DNA segment, Chr 13, ERATO Doi 608, expressed, mRNA (cDNA clone MGC:182226 IMAGE:9056120), complete cds.; predicted gene, 21762	Coding
TC1400000567.mm.1	16,86	15,8	2,09	0,0372	1,0000			NonCoding
TC0600000670.mm.1	4,11	4,65	-1,46	0,0372	1,0000			NonCoding
TC0900002809.mm.1	4,61	5,08	-1,39	0,0372	1,0000			NonCoding
TC0700000355.mm.1	4,16	4,84	-1,61	0,0373	1,0000	Vmn1r170	vomeronasal 1 receptor 170	Coding
TC0600001543.mm.1	4,8	5,84	-2,06	0,0373	1,0000	Gm24676	predicted gene, 24676 [Source:MGI Symbol;Acc:MGI:5454453]	Small_RNA
TC0800000122.mm.1	4,32	5	-1,6	0,0373	1,0000	Mir7065	microRNA 7065	Precursor_microRNA
TC1500000065.mm.1	5,21	4,41	1,74	0,0373	1,0000			NonCoding
TC0700001785.mm.1	4,59	5,12	-1,44	0,0374	1,0000			NonCoding
TC1400001129.mm.1	3,65	4,52	-1,83	0,0374	1,0000			NonCoding
TC0X00001325.mm.1	5,83	6,36	-1,45	0,0374	1,0000	Nsa2-ps2	NSA2 ribosome biogenesis homolog, pseudogene 2	Multiple_Complex
TC0100001131.mm.1	4,25	4,77	-1,44	0,0374	1,0000			NonCoding
TC0600002889.mm.1	4,76	4,48	1,21	0,0374	1,0000			NonCoding
TC1300000695.mm.1	4,15	3,83	1,24	0,0375	1,0000	SMAD5-AS1_3	SMAD5 antisense RNA 1 conserved region 3	NonCoding
TC0200001430.mm.1	4,47	3,75	1,65	0,0375	1,0000			NonCoding
TC0100000166.mm.1	3,96	4,38	-1,34	0,0375	1,0000			NonCoding
TC0500001901.mm.1	5,76	5,18	1,5	0,0375	1,0000	Gm25037	predicted gene, 25037 [Source:MGI Symbol;Acc:MGI:5454814]	Precursor_microRNA
TC0200001604.mm.1	5,03	5,55	-1,44	0,0375	1,0000	Gm13901	predicted gene 13901 [Source:MGI Symbol;Acc:MGI:3826588]	Multiple_Complex
TC1200000623.mm.1	3,54	4	-1,37	0,0375	1,0000			NonCoding
TC1500001562.mm.1	4,81	4,4	1,33	0,0375	1,0000			NonCoding
TC1100000526.mm.1	6,26	5,91	1,27	0,0375	1,0000	Gfpt2	glutamine fructose-6-phosphate transaminase 2	Multiple_Complex
TC0600000144.mm.1	6,48	6,95	-1,39	0,0376	1,0000	Gm15593	predicted gene 15593 [Source:MGI Symbol;Acc:MGI:3783040]	Pseudogene
TC1000003195.mm.1	4,66	3,96	1,63	0,0376	1,0000	Olfr815	olfactory receptor 815	Coding
TC0700003994.mm.1	4,03	4,54	-1,42	0,0376	1,0000			NonCoding
TC0700004000.mm.1	4,03	4,54	-1,42	0,0376	1,0000			NonCoding
TC0400000551.mm.1	4,62	4,04	1,49	0,0376	1,0000			NonCoding
TC1400002363.mm.1	3,56	4,15	-1,51	0,0376	1,0000	Gm9192	predicted gene 9192 [Source:MGI Symbol;Acc:MGI:3644388]	Pseudogene
TC1400002658.mm.1	4,81	4,28	1,44	0,0376	1,0000			NonCoding
TC1300002402.mm.1	3,68	4,07	-1,31	0,0377	1,0000			NonCoding
TC0500003523.mm.1	4,72	5,42	-1,63	0,0377	1,0000	Gm16035; AC102632.1	predicted gene 16035 [Source:MGI Symbol;Acc:MGI:3801892]; putative novel transcript	NonCoding
TC0900002954.mm.1	3,59	4,24	-1,58	0,0377	1,0000			NonCoding
TC1600000161.mm.1	4,46	3,85	1,53	0,0377	1,0000			NonCoding
TC1000002234.mm.1	5,42	5,25	1,12	0,0378	1,0000	Slc29a3	solute carrier family 29 (nucleoside transporters), member 3	Multiple_Complex
TC0800001977.mm.1	4,82	5,19	-1,29	0,0378	1,0000	Mak16	MAK16 homolog (S. cerevisiae)	Coding
TC0800001679.mm.1	4,94	4,08	1,81	0,0378	1,0000			NonCoding
TC1900000322.mm.1	5,06	5,34	-1,22	0,0378	1,0000	Carnmt1	carnosine N-methyltransferase 1	Multiple_Complex
TC0700001029.mm.1	4,17	6,27	-4,29	0,0378	1,0000			NonCoding
TC0500003344.mm.1	4,53	4,15	1,31	0,0378	1,0000			NonCoding
TC0100001794.mm.1	3,82	4,33	-1,42	0,0378	1,0000			NonCoding
TC0600001882.mm.1	4,95	4,2	1,69	0,0379	1,0000			NonCoding
TC1700002011.mm.1	4,62	4,95	-1,26	0,0379	1,0000	Gm20392	predicted gene 20392 [Source:MGI Symbol;Acc:MGI:5141857]	Multiple_Complex
TC0X00003351.mm.1	4,19	4,78	-1,5	0,0380	1,0000	Gm15230; RP23-421J13.2	predicted gene 15230 [Source:MGI Symbol;Acc:MGI:3705131]; novel transcript	NonCoding
TC0100000671.mm.1	3,98	4,31	-1,26	0,0380	1,0000	Gm17751	predicted gene, 17751; predicted gene, 17751 (Gm17751), transcript variant 1, non-coding RNA.; predicted gene, 17751 (Gm17751), transcript variant 2, non-coding RNA.	NonCoding
TC0300002796.mm.1	5,09	5,5	-1,33	0,0380	1,0000			NonCoding
TC0500000517.mm.1	4,38	4,15	1,17	0,0381	1,0000			NonCoding
TC1800001351.mm.1	5,18	5,69	-1,43	0,0381	1,0000			NonCoding
TC0300000758.mm.1	4,6	4,19	1,33	0,0382	1,0000	4731419I09Rik	RIKEN cDNA 4731419I09 gene [Source:MGI Symbol;Acc:MGI:3704222]	NonCoding
TC1900001513.mm.1	5,33	4,91	1,34	0,0382	1,0000			NonCoding
TC1900001439.mm.1	4,76	5,66	-1,86	0,0382	1,0000	Gm23170	predicted gene, 23170 [Source:MGI Symbol;Acc:MGI:5452947]	Small_RNA
TC0400001658.mm.1	3,85	4,28	-1,35	0,0382	1,0000			NonCoding
TC0300000825.mm.1	4,39	3,97	1,34	0,0383	1,0000	Sprr2e	small proline-rich protein 2E; Synthetic construct Mus musculus clone IMAGE:100062272, MGC:190443 small proline-rich protein 2E (Sprr2e) mRNA, encodes complete protein.	Coding
TC1300001803.mm.1	5,4	5,96	-1,47	0,0383	1,0000			NonCoding
TC0X00002403.mm.1	5,1	4,75	1,27	0,0383	1,0000	Gabre	gamma-aminobutyric acid (GABA) A receptor, subunit epsilon	Multiple_Complex
TC1500002063.mm.1	4,28	5,47	-2,27	0,0383	1,0000	Gm24415	predicted gene, 24415 [Source:MGI Symbol;Acc:MGI:5454192]	Small_RNA
TC1500000049.mm.1	3,51	3,82	-1,24	0,0383	1,0000			NonCoding
TC1100001081.mm.1	3,83	4,21	-1,31	0,0384	1,0000			NonCoding
TC1100001518.mm.1	6,53	6,24	1,23	0,0385	1,0000			NonCoding
TC1600000869.mm.1	4,67	5,35	-1,6	0,0385	1,0000			NonCoding
TC0900002080.mm.1	4,18	3,83	1,27	0,0385	1,0000	Gm24278	predicted gene, 24278 [Source:MGI Symbol;Acc:MGI:5454055]	Small_RNA
TC0300002079.mm.1	4,65	4,15	1,42	0,0385	1,0000	Gm18294	predicted gene, 18294 [Source:MGI Symbol;Acc:MGI:5010479]	Pseudogene
TC1400001716.mm.1	4,05	4,34	-1,22	0,0385	1,0000			NonCoding
TC1100000922.mm.1	5,36	4,97	1,32	0,0385	1,0000	Tnfsf13os; RP23-422L16.13; 2010012P19Rik	tumor necrosis factor (ligand) superfamily, member 13, opposite strand [Source:MGI Symbol;Acc:MGI:1919587]; novel transcript; RIKEN cDNA 2010012P19 gene	NonCoding
TC0X00003025.mm.1	3,65	4,11	-1,38	0,0385	1,0000	Gm14997	predicted gene 14997 [Source:MGI Symbol;Acc:MGI:3705390]	Multiple_Complex
TC1500000530.mm.1	4,25	5,21	-1,94	0,0385	1,0000			NonCoding
TC0600000452.mm.1	3,83	4,31	-1,39	0,0386	1,0000	Tas2r139	taste receptor, type 2, member 139; Synthetic construct Mus musculus clone IMAGE:100015793, MGC:183442 taste receptor, type 2, member 139 (Tas2r139) mRNA, encodes complete protein.	Coding
TC0200003525.mm.1	3,71	4,18	-1,38	0,0386	1,0000			NonCoding
TC0X00000272.mm.1	4,28	4,64	-1,28	0,0386	1,0000	Gm21447	predicted gene, 21447	Coding
TC0X00000283.mm.1	4,28	4,64	-1,28	0,0386	1,0000	Gm21657	predicted gene, 21657	Coding
TC1700000755.mm.1	5,06	5,47	-1,33	0,0386	1,0000			NonCoding
TC0400003505.mm.1	4,13	4,74	-1,53	0,0387	1,0000			NonCoding
TC0400002661.mm.1	4,09	4,43	-1,27	0,0387	1,0000			NonCoding
TC0600001760.mm.1	4,99	4,3	1,62	0,0387	1,0000	3010003L21Rik	RIKEN cDNA 3010003L21 gene	NonCoding
TC1600000957.mm.1	4,72	4,39	1,26	0,0387	1,0000	Map3k7cl	Map3k7 C-terminal like	Coding
TC0900000963.mm.1	5,33	6,02	-1,61	0,0387	1,0000			NonCoding
TC1700000235.mm.1	3,98	4,73	-1,68	0,0388	1,0000			NonCoding
TC0500002456.mm.1	4,78	5,4	-1,53	0,0388	1,0000	Gm22273	predicted gene, 22273 [Source:MGI Symbol;Acc:MGI:5452050]	Small_RNA
TC0200003254.mm.1	5,15	5,83	-1,6	0,0388	1,0000			NonCoding
TC1100000167.mm.1	4,08	3,69	1,31	0,0388	1,0000	Gm12014	predicted gene 12014 [Source:MGI Symbol;Acc:MGI:3651034]	Pseudogene
TC0500001552.mm.1	4,01	3,69	1,25	0,0389	1,0000	Mir3965	microRNA 3965	Precursor_microRNA
TC1000001633.mm.1	3,56	4,23	-1,59	0,0389	1,0000	Olfr775	olfactory receptor 775	Coding
TC0500000691.mm.1	3,43	4,01	-1,49	0,0389	1,0000			NonCoding
TC1700000727.mm.1	3,63	4,06	-1,34	0,0389	1,0000	Gm18604	predicted gene, 18604 [Source:MGI Symbol;Acc:MGI:5010789]	Multiple_Complex
TC1400000718.mm.1	3,7	4,05	-1,27	0,0389	1,0000	Gm23704	predicted gene, 23704	NonCoding
TC0500001062.mm.1	16,99	17,66	-1,59	0,0389	1,0000	Gm17304	predicted gene, 17304 [Source:MGI Symbol;Acc:MGI:4936938]	Coding
TC1700002569.mm.1	4,88	5,21	-1,25	0,0389	1,0000			NonCoding
TC1000000082.mm.1	4,1	4,37	-1,2	0,0389	1,0000	Epm2a	epilepsy, progressive myoclonic epilepsy, type 2 gene alpha; Synthetic construct Mus musculus clone IMAGE:100064064, MGC:193435 epilepsy, progressive myoclonic epilepsy, type 2 gene alpha (Epm2a) mRNA, encodes complete protein.	Multiple_Complex
TC1100002521.mm.1	3,58	4,18	-1,51	0,0389	1,0000			NonCoding
TC1400000874.mm.1	3,81	4,27	-1,37	0,0389	1,0000			NonCoding
TC0200001424.mm.1	4,22	3,28	1,92	0,0390	1,0000			NonCoding
TC1400000775.mm.1	5,25	4,77	1,39	0,0390	1,0000			NonCoding
TC0600003276.mm.1	3,99	4,38	-1,31	0,0390	1,0000	Tas2r114	taste receptor, type 2, member 114; Synthetic construct Mus musculus clone IMAGE:100014935, MGC:180314 taste receptor, type 2, member 114 (Tas2r114) mRNA, encodes complete protein.	Coding
TC1700000879.mm.1	6,62	6,93	-1,24	0,0390	1,0000	Mrps18a	mitochondrial ribosomal protein S18A	Multiple_Complex
TC0700004607.mm.1	4,52	4,87	-1,28	0,0390	1,0000	Fadd	Fas (TNFRSF6)-associated via death domain	Coding
TC0700001336.mm.1	3,66	4,23	-1,49	0,0390	1,0000			NonCoding
TC1100000628.mm.1	5,25	6,53	-2,43	0,0391	1,0000	Gm24198	predicted gene, 24198 [Source:MGI Symbol;Acc:MGI:5453975]	Small_RNA
TC0400002346.mm.1	8,18	7,6	1,49	0,0391	1,0000			NonCoding
TC0700000434.mm.1	4,77	5,27	-1,42	0,0391	1,0000	Rnf170-ps	ring finger protein 170, pseudogene	Multiple_Complex
TC1100002599.mm.1	4,01	4,48	-1,39	0,0391	1,0000			NonCoding
TC0400000270.mm.1	4,42	5,13	-1,64	0,0391	1,0000			NonCoding
TC0100000329.mm.1	4,34	4,17	1,13	0,0391	1,0000	1500015O10Rik	RIKEN cDNA 1500015O10 gene	Coding
TC0200000014.mm.1	6,62	7	-1,3	0,0391	1,0000	Gm13181	predicted gene 13181 [Source:MGI Symbol;Acc:MGI:3650464]	Pseudogene
TC0700003920.mm.1	4,47	3,82	1,56	0,0392	1,0000	Olfr636-ps1	olfactory receptor 636, pseudogene 1	Pseudogene
TC1700001369.mm.1	4,02	4,52	-1,42	0,0392	1,0000			NonCoding
TC0500003485.mm.1	4,21	4,55	-1,27	0,0392	1,0000			NonCoding
TC0600002524.mm.1	4,31	3,73	1,49	0,0392	1,0000			NonCoding
TC0200004210.mm.1	4,71	3,95	1,69	0,0392	1,0000	Gm13866	predicted gene 13866 [Source:MGI Symbol;Acc:MGI:3650317]	Multiple_Complex
TC0600003424.mm.1	5,48	5,11	1,29	0,0392	1,0000	Gm15704; RP24-340J19.1	predicted gene 15704 [Source:MGI Symbol;Acc:MGI:3783144]; novel transcript	NonCoding
TC1600001756.mm.1	3,96	4,65	-1,62	0,0392	1,0000			NonCoding
TC0900002167.mm.1	4,56	4,28	1,21	0,0393	1,0000	Upk2	uroplakin 2	Coding
TC0900000819.mm.1	4,97	5,23	-1,2	0,0393	1,0000	Tipin	timeless interacting protein	Coding
TC0600001763.mm.1	3,8	4,51	-1,64	0,0393	1,0000	Gm26540	predicted gene, 26540 [Source:MGI Symbol;Acc:MGI:5477034]	NonCoding
TC1700001749.mm.1	3,54	4,03	-1,4	0,0393	1,0000	Gm15598; RP23-31O23.3	predicted gene 15598 [Source:MGI Symbol;Acc:MGI:3783045]; novel transcript, antisense to Anks1	NonCoding
TC0800002141.mm.1	4,73	4,01	1,65	0,0394	1,0000	Gm6329	predicted gene 6329; predicted gene 6329 (Gm6329), non-coding RNA.	NonCoding
TC1800001405.mm.1	3,85	4,32	-1,39	0,0394	1,0000			NonCoding
TC0100001707.mm.1	5,42	5,69	-1,21	0,0394	1,0000	Itpkb	inositol 1,4,5-trisphosphate 3-kinase B	Multiple_Complex
TC0200001754.mm.1	5,38	4,86	1,43	0,0395	1,0000			NonCoding
TC0400003075.mm.1	4,86	4,47	1,31	0,0395	1,0000	Eqtn	equatorin, sperm acrosome associated	Coding
TC1100000164.mm.1	4,44	4,8	-1,28	0,0395	1,0000	Fbxo48	F-box protein 48	Coding
TC0200001498.mm.1	4,65	5,71	-2,07	0,0396	1,0000			NonCoding
TC1400000834.mm.1	4,13	4,41	-1,22	0,0396	1,0000			NonCoding
TC1800000224.mm.1	4,1	4,57	-1,38	0,0396	1,0000			NonCoding
TC1500000017.mm.1	5,75	6,81	-2,09	0,0397	1,0000	Gm25652	predicted gene, 25652 [Source:MGI Symbol;Acc:MGI:5455429]	Small_RNA
TC0X00002842.mm.1	4,43	4,98	-1,46	0,0397	1,0000	Gm14834	predicted gene 14834 [Source:MGI Symbol;Acc:MGI:3801979]	Multiple_Complex
TC0X00002745.mm.1	5,87	5,22	1,57	0,0397	1,0000			NonCoding
TC1800000989.mm.1	4,52	4,77	-1,19	0,0397	1,0000	Mir1901; Gm6277	microRNA 1901; predicted gene 6277	Multiple_Complex
TC1600002015.mm.1	4,7	4,2	1,41	0,0398	1,0000	Krtap14	keratin associated protein 14	Coding
TC1000001728.mm.1	4,78	4,32	1,38	0,0398	1,0000			NonCoding
TC1600002091.mm.1	4,19	4,57	-1,31	0,0398	1,0000			NonCoding
TC0300001231.mm.1	4,45	4,15	1,23	0,0398	1,0000			NonCoding
TC0200004907.mm.1	4,89	5,33	-1,36	0,0399	1,0000	Defb45	defensin beta 45	Multiple_Complex
TC0X00002490.mm.1	3,64	4,07	-1,35	0,0399	1,0000	Gm14707; RP23-226J17.3	predicted gene 14707 [Source:MGI Symbol;Acc:MGI:3705259]; novel transcript	NonCoding
TC0400003515.mm.1	4,79	5,63	-1,79	0,0399	1,0000	1700125G02Rik	RIKEN cDNA 1700125G02 gene	NonCoding
TC0100002176.mm.1	4,33	3,84	1,4	0,0400	1,0000	Mir6897	microRNA 6897	Precursor_microRNA
TC0X00000210.mm.1	5,36	5,53	-1,12	0,0400	1,0000	Rbm10	RNA binding motif protein 10	Multiple_Complex
TC0200002595.mm.1	4,79	4,62	1,13	0,0401	1,0000	A530013C23Rik	RIKEN cDNA A530013C23 gene	NonCoding
TC0100002615.mm.1	4,23	3,6	1,55	0,0401	1,0000			NonCoding
TC0700000674.mm.1	6,51	7,04	-1,45	0,0401	1,0000	Gm9211	predicted gene 9211 [Source:MGI Symbol;Acc:MGI:3648971]	Pseudogene
TC1600000572.mm.1	4,29	3,93	1,29	0,0401	1,0000			NonCoding
TC1900001755.mm.1	4,94	4,21	1,66	0,0401	1,0000	Gm9529	predicted gene 9529 [Source:MGI Symbol;Acc:MGI:3779938]	Multiple_Complex
TC0200005083.mm.1	6,73	5,46	2,4	0,0401	1,0000	LOC100862002	PREDICTED: uncharacterized LOC100862002 (LOC100862002), miscRNA.	NonCoding
TC0500001945.mm.1	4,11	3,75	1,28	0,0401	1,0000			NonCoding
TC1000002210.mm.1	4,98	4,8	1,13	0,0401	1,0000	Sept10	septin 10	Multiple_Complex
TC1100003003.mm.1	4,46	5,04	-1,5	0,0402	1,0000	Gm12301; RP23-6K20.2	predicted gene 12301 [Source:MGI Symbol;Acc:MGI:3650426]; putative novel transcript	NonCoding
TC0500001387.mm.1	4,48	5,94	-2,75	0,0402	1,0000			NonCoding
TC1100002200.mm.1	5,16	4,23	1,9	0,0402	1,0000	Gm27393	predicted gene, 27393 [Source:MGI Symbol;Acc:MGI:5530775]	Small_RNA
TCUn_GL45623900000001.mm.1	4,32	3,85	1,39	0,0402	1,0000			Precursor_microRNA
TC1300000890.mm.1	4,68	4,23	1,37	0,0403	1,0000	LOC100862265	PREDICTED: uncharacterized LOC100862265 (LOC100862265), miscRNA.	NonCoding
TC0600000542.mm.1	5,53	5,92	-1,31	0,0403	1,0000	Zfp212	Zinc finger protein 212	Multiple_Complex
TC0600000996.mm.1	4,92	4,56	1,28	0,0403	1,0000			NonCoding
TC1800000966.mm.1	4,65	5,1	-1,37	0,0404	1,0000	Gm23350	predicted gene, 23350 [Source:MGI Symbol;Acc:MGI:5453127]	Small_RNA
TC0X00002660.mm.1	5,26	5,5	-1,18	0,0404	1,0000	Arhgef9	CDC42 guanine nucleotide exchange factor (GEF) 9	Multiple_Complex
TC1200001462.mm.1	4,43	3,83	1,51	0,0404	1,0000			NonCoding
TC0500001439.mm.1	3,64	3,94	-1,23	0,0404	1,0000	Pitpnm2os2; AC113474.6; Gm16338	phosphatidylinositol transfer protein, membrane-associated 2, opposite strand 2 [Source:MGI Symbol;Acc:MGI:3840147]; Novel transcript; predicted gene 16338	NonCoding
TC0200003616.mm.1	15,15	16,55	-2,65	0,0404	1,0000	Gm22712	predicted gene, 22712	Precursor_microRNA
TC0100003465.mm.1	3,96	3,79	1,13	0,0404	1,0000	5330438I03Rik	RIKEN cDNA 5330438I03 gene [Source:MGI Symbol;Acc:MGI:2685831]	Coding
TC1400000133.mm.1	4,37	4,87	-1,41	0,0404	1,0000			NonCoding
TC0200004610.mm.1	5,04	4,23	1,75	0,0405	1,0000			NonCoding
TC0400001319.mm.1	5,09	5,39	-1,23	0,0405	1,0000	Olfr1330	olfactory receptor 1330	Coding
TC0800002631.mm.1	4,52	5,15	-1,55	0,0405	1,0000			NonCoding
TC0200000922.mm.1	4,4	5,12	-1,65	0,0405	1,0000			NonCoding
TC0500000371.mm.1	6,06	5,6	1,37	0,0405	1,0000			NonCoding
TC1000001921.mm.1	5,04	4,11	1,9	0,0405	1,0000			NonCoding
TC0300003043.mm.1	4,89	4,23	1,57	0,0406	1,0000			NonCoding
TC0100003667.mm.1	3,83	4,1	-1,21	0,0406	1,0000			NonCoding
TC0600001079.mm.1	3,87	4,56	-1,61	0,0406	1,0000	Gm25185	predicted gene, 25185 [Source:MGI Symbol;Acc:MGI:5454962]	Small_RNA
TC1200002238.mm.1	5,86	6,35	-1,41	0,0406	1,0000	Mir1190	microRNA 1190	Precursor_microRNA
TC0400003405.mm.1	4,03	4,48	-1,36	0,0408	1,0000	Olfr1333	olfactory receptor 1333	Coding
TC1100001752.mm.1	4,64	4,31	1,26	0,0408	1,0000	Gm11638; RP23-35E7.5	predicted gene 11638 [Source:MGI Symbol;Acc:MGI:3651788]; novel transcript	NonCoding
TC0400003007.mm.1	4,25	4,77	-1,43	0,0408	1,0000	Gm12601	predicted gene 12601 [Source:MGI Symbol;Acc:MGI:3650053]	Pseudogene
TC0400000990.mm.1	7,13	7,39	-1,2	0,0408	1,0000			NonCoding
TC1700001860.mm.1	5,51	5,2	1,24	0,0408	1,0000	Zfp763	zinc finger protein 763	Multiple_Complex
TC0X00001675.mm.1	3,77	4,36	-1,5	0,0408	1,0000			NonCoding
TC1200000844.mm.1	5,44	4,9	1,46	0,0409	1,0000			NonCoding
TC0100000997.mm.1	5,92	4,24	3,21	0,0409	1,0000			NonCoding
TC0500000573.mm.1	5,92	4,24	3,21	0,0409	1,0000			NonCoding
TC0600000537.mm.1	4,7	4,25	1,37	0,0409	1,0000			NonCoding
TC0300001603.mm.1	6,3	6,02	1,21	0,0410	1,0000			NonCoding
TC1000002536.mm.1	4,44	4,79	-1,28	0,0410	1,0000	Gm16315; RP24-535C14.4	predicted gene 16315 [Source:MGI Symbol;Acc:MGI:3826564]; novel transcript	NonCoding
TC0400001529.mm.1	4,34	4,84	-1,42	0,0410	1,0000	LOC100861783	PREDICTED: uncharacterized LOC100861783 (LOC100861783), miscRNA.	NonCoding
TC0200004435.mm.1	4,16	4,75	-1,51	0,0410	1,0000			NonCoding
TC0800002771.mm.1	4,2	3,6	1,52	0,0411	1,0000			NonCoding
TC1700002072.mm.1	4,15	4,69	-1,45	0,0411	1,0000			NonCoding
TC0600002616.mm.1	4,24	3,88	1,29	0,0411	1,0000	Gm4477	predicted gene 4477; predicted gene 4477 (Gm4477), mRNA.	Coding
TC1200002265.mm.1	3,81	4,27	-1,38	0,0411	1,0000			NonCoding
TC1800001057.mm.1	4,66	5,09	-1,35	0,0411	1,0000			NonCoding
TC1500000375.mm.1	4,22	4	1,16	0,0411	1,0000	Slc30a8	solute carrier family 30 (zinc transporter), member 8	Coding
TC1400002648.mm.1	4,5	4,89	-1,3	0,0411	1,0000	Pou4f1	POU domain, class 4, transcription factor 1	Multiple_Complex
TC0300000774.mm.1	4,24	4,73	-1,41	0,0412	1,0000	Gm19710	predicted gene, 19710; predicted gene, 19710 (Gm19710), non-coding RNA.	NonCoding
TC0900001727.mm.1	4,21	4,79	-1,49	0,0412	1,0000			NonCoding
TC0700004552.mm.1	3,93	4,42	-1,4	0,0413	1,0000	Gm25416	predicted gene, 25416 [Source:MGI Symbol;Acc:MGI:5455193]	Small_RNA
TC0700000134.mm.1	4,11	3,83	1,21	0,0413	1,0000	Vmn1r-ps65	vomeronasal 1 receptor, pseudogene 65	Multiple_Complex
TC0400000875.mm.1	3,63	4,2	-1,49	0,0413	1,0000	Gm12600; RP23-20K17.1	predicted gene 12600 [Source:MGI Symbol;Acc:MGI:3651471]; putative transcript	NonCoding
TC1000001567.mm.1	3,86	4,38	-1,43	0,0413	1,0000	Gm16217; AC133190.1	predicted gene 16217 [Source:MGI Symbol;Acc:MGI:3801959]; putative novel transcript	NonCoding
TC1200000269.mm.1	4,04	4,91	-1,83	0,0413	1,0000			NonCoding
TC1100003743.mm.1	4,32	4,01	1,24	0,0414	1,0000	Krtap4-16	keratin associated protein 4-16	Coding
TC1300001067.mm.1	4,74	5,43	-1,62	0,0414	1,0000			NonCoding
TC1500000691.mm.1	4,14	4,67	-1,44	0,0414	1,0000			NonCoding
TC0X00002466.mm.1	4,23	4,84	-1,52	0,0414	1,0000	Gm14756	predicted gene 14756 [Source:MGI Symbol;Acc:MGI:3705579]	Multiple_Complex
TC0300001496.mm.1	4,52	4,05	1,38	0,0415	1,0000			NonCoding
TC1000000732.mm.1	6,23	5,51	1,65	0,0415	1,0000	Gm16219	predicted gene 16219 [Source:MGI Symbol;Acc:MGI:3802165]	Pseudogene
TC0400000949.mm.1	5,77	5,98	-1,16	0,0415	1,0000	Ift74	intraflagellar transport 74	Multiple_Complex
TC0100000976.mm.1	4	4,63	-1,55	0,0415	1,0000	Gm7952	predicted gene 7952 [Source:MGI Symbol;Acc:MGI:3648772]	Multiple_Complex
TC1200002377.mm.1	3,87	3,56	1,25	0,0415	1,0000	Gm24321	predicted gene, 24321 [Source:MGI Symbol;Acc:MGI:5454098]	Precursor_microRNA
TC0200004890.mm.1	3,77	4,11	-1,27	0,0415	1,0000			NonCoding
TC1100000761.mm.1	5,76	6,84	-2,13	0,0415	1,0000	Mir5100	microRNA 5100	Precursor_microRNA
TC0100000460.mm.1	4,79	5,58	-1,72	0,0415	1,0000	Snord11	small nucleolar RNA, C/D box 11	Small_RNA
TC1900000834.mm.1	3,97	3,65	1,25	0,0416	1,0000			NonCoding
TC0700001459.mm.1	4,56	4,17	1,31	0,0416	1,0000	Olfr549	olfactory receptor 549	Coding
TC1700000368.mm.1	3,61	3,94	-1,26	0,0416	1,0000	Gm17801	predicted gene, 17801; predicted gene, 17801 (Gm17801), non-coding RNA.	NonCoding
TC0700000349.mm.1	4,68	3,91	1,71	0,0416	1,0000	Vmn1r155; Vmn1r107; Vmn1r130; Vmn1r137; Vmn1r165; Vmn1r178	vomeronasal 1 receptor 155 (Vmn1r155), mRNA.; vomeronasal 1 receptor 107 (Vmn1r107), mRNA.; vomeronasal 1 receptor 130; vomeronasal 1 receptor 137 (Vmn1r137), mRNA.; vomeronasal 1 receptor 165 (Vmn1r165), mRNA.; vomeronasal 1 receptor 178; vomeronasal 1 receptor 165; vomeronasal 1 receptor 155	Coding
TC0800000486.mm.1	4,04	4,64	-1,51	0,0416	1,0000	Gm16193; AC156554.1	predicted gene 16193 [Source:MGI Symbol;Acc:MGI:3802025]; putative novel transcript	NonCoding
TC0300000323.mm.1	6,3	6,53	-1,18	0,0417	1,0000	D3Ertd751e	DNA segment, Chr 3, ERATO Doi 751, expressed	Coding
TC1400002778.mm.1	4,03	4,85	-1,76	0,0417	1,0000			NonCoding
TC0600000965.mm.1	4,5	4,9	-1,32	0,0417	1,0000			NonCoding
TC1600001602.mm.1	4,23	4,67	-1,36	0,0417	1,0000	Nr1i2	nuclear receptor subfamily 1, group I, member 2	Coding
TC0200005298.mm.1	3,81	4,02	-1,16	0,0417	1,0000	Gm14371	predicted gene 14371 [Source:MGI Symbol;Acc:MGI:3651566]	Multiple_Complex
TC0100003484.mm.1	3,72	4,22	-1,42	0,0417	1,0000			NonCoding
TC0500001817.mm.1	4,57	4,85	-1,21	0,0417	1,0000			NonCoding
TC1700001366.mm.1	5,02	5,49	-1,39	0,0418	1,0000	Tmem242	transmembrane protein 242	Coding
TC0100003172.mm.1	3,96	4,57	-1,53	0,0418	1,0000			NonCoding
TC1400000985.mm.1	4,68	4,93	-1,19	0,0419	1,0000	4930480K23Rik	RIKEN cDNA 4930480K23 gene [Source:MGI Symbol;Acc:MGI:1922266]; RIKEN cDNA 4930480K23 gene	NonCoding
TC1400002530.mm.1	4,78	5,39	-1,53	0,0419	1,0000	Gm24127	predicted gene, 24127 [Source:MGI Symbol;Acc:MGI:5453904]	Small_RNA
TC0400002193.mm.1	9,36	10,35	-1,97	0,0419	1,0000	Gm11814	predicted gene 11814	Pseudogene
TC0600000279.mm.1	4,31	5,02	-1,64	0,0419	1,0000	MESTIT1_3	MEST intronic transcript 1, antisense RNA conserved region 3	NonCoding
TC1800000653.mm.1	7,97	7,56	1,33	0,0419	1,0000	Gm22210	predicted gene, 22210 [Source:MGI Symbol;Acc:MGI:5451987]	Small_RNA
TC1100001032.mm.1	4,21	3,74	1,39	0,0419	1,0000	Olfr397	olfactory receptor 397	Coding
TC0200004461.mm.1	4,62	4,31	1,24	0,0420	1,0000	4931402G19Rik	RIKEN cDNA 4931402G19 gene; RIKEN cDNA 4931402G19 gene (4931402G19Rik), non-coding RNA.	NonCoding
TC0900001143.mm.1	5,64	5,31	1,26	0,0420	1,0000			NonCoding
TC0Y00000350.mm.1	4,7	4,17	1,44	0,0420	1,0000	Gm21271	predicted gene, 21271	Coding
TC0Y00000410.mm.1	4,7	4,17	1,44	0,0420	1,0000	Gm21832	predicted gene, 21832	Coding
TC1100001876.mm.1	5,11	4,88	1,17	0,0420	1,0000			NonCoding
TC0600002857.mm.1	4,21	3,67	1,46	0,0420	1,0000			NonCoding
TC0500001833.mm.1	4,07	4,37	-1,23	0,0420	1,0000			NonCoding
TC0X00003340.mm.1	3,77	4,34	-1,48	0,0420	1,0000			NonCoding
TC1000001835.mm.1	4,65	4,19	1,37	0,0420	1,0000			NonCoding
TC0600001711.mm.1	6,36	6,67	-1,24	0,0420	1,0000	Gm15543; RP24-216M19.2	predicted gene 15543 [Source:MGI Symbol;Acc:MGI:3782992]; novel transcript, antisense to Casc1	NonCoding
TC1100001755.mm.1	4,18	3,73	1,36	0,0421	1,0000			NonCoding
TC0X00001490.mm.1	4,5	5,08	-1,5	0,0421	1,0000	Gm8383	predicted gene 8383 [Source:MGI Symbol;Acc:MGI:3644995]	Multiple_Complex
TC1400001296.mm.1	4,4	3,77	1,55	0,0421	1,0000			NonCoding
TC0400000181.mm.1	5,1	4,51	1,51	0,0422	1,0000			NonCoding
TC1400002375.mm.1	4,38	3,89	1,4	0,0422	1,0000			NonCoding
TC0400000865.mm.1	5,65	6,54	-1,85	0,0422	1,0000	Gm26017	predicted gene, 26017 [Source:MGI Symbol;Acc:MGI:5455794]	Small_RNA
TC1400002775.mm.1	3,88	4,42	-1,45	0,0422	1,0000			NonCoding
TC1100003847.mm.1	4,96	5,34	-1,3	0,0422	1,0000	Gm11627	predicted gene 11627	Multiple_Complex
TC0200004088.mm.1	3,6	4,25	-1,56	0,0422	1,0000	Olfr1273-ps	olfactory receptor 1273, pseudogene	Multiple_Complex
TC0300001598.mm.1	5,36	6,1	-1,66	0,0422	1,0000	Gm22944	predicted gene, 22944 [Source:MGI Symbol;Acc:MGI:5452721]	Small_RNA
TC0100000220.mm.1	4,79	4,17	1,54	0,0422	1,0000	Mir6896	microRNA 6896	Precursor_microRNA
TC0100001814.mm.1	5,2	4,15	2,07	0,0422	1,0000	Gm25269	predicted gene, 25269 [Source:MGI Symbol;Acc:MGI:5455046]	Small_RNA
TC0300001790.mm.1	3,64	3,91	-1,2	0,0422	1,0000	4933429H19Rik	RIKEN cDNA 4933429H19 gene [Source:MGI Symbol;Acc:MGI:1918530]	Coding
TC1100000172.mm.1	4,55	3,94	1,53	0,0422	1,0000	Gm23959	predicted gene, 23959	NonCoding
TC0300002744.mm.1	4,11	3,75	1,29	0,0423	1,0000			NonCoding
TC0600003612.mm.1	4,17	4,62	-1,37	0,0423	1,0000	Klra10	killer cell lectin-like receptor subfamily A, member 10; Synthetic construct Mus musculus clone IMAGE:100063925, MGC:193392 killer cell lectin-like receptor subfamily A, member 10 (Klra10) mRNA, encodes complete protein.	Coding
TC1500002233.mm.1	20,03	19,88	1,11	0,0423	1,0000	Mir3473a	microRNA 3473a	Multiple_Complex
TC0700003800.mm.1	4,33	3,97	1,29	0,0423	1,0000			NonCoding
TC1400000694.mm.1	3,42	3,84	-1,33	0,0423	1,0000	Trav6-4; Tcra	T cell receptor alpha variable 6-4; clone HCgp39.DR4-22.0 T cell receptor alpha chain (Tcra) mRNA, partial cds.	Multiple_Complex
TC1900001118.mm.1	5,15	4,81	1,27	0,0423	1,0000	Ccdc86	coiled-coil domain containing 86	Multiple_Complex
TC0800002204.mm.1	6,31	5,82	1,4	0,0423	1,0000			NonCoding
TC0100003614.mm.1	4,17	3,95	1,16	0,0424	1,0000	Pld5	phospholipase D family, member 5	Multiple_Complex
TC1100000692.mm.1	3,81	4,53	-1,64	0,0424	1,0000	Olfr325	olfactory receptor 325	Coding
TC1400001078.mm.1	4,79	4,55	1,18	0,0424	1,0000	Enox1	ecto-NOX disulfide-thiol exchanger 1	Multiple_Complex
TC0200004402.mm.1	3,93	4,21	-1,21	0,0424	1,0000	Gm13986; RP23-75E19.1	predicted gene 13986 [Source:MGI Symbol;Acc:MGI:3651937]; novel transcript; predicted gene 13986	NonCoding
TC0X00001265.mm.1	3,92	4,95	-2,04	0,0424	1,0000	Gm26406	predicted gene, 26406 [Source:MGI Symbol;Acc:MGI:5456183]	Small_RNA
TC0200003881.mm.1	4,01	4,8	-1,73	0,0425	1,0000			NonCoding
TC0500002977.mm.1	5,73	5,09	1,56	0,0425	1,0000	Gm26808	predicted gene, 26808 [Source:MGI Symbol;Acc:MGI:5477302]	NonCoding
TC0600003040.mm.1	7,48	9,02	-2,91	0,0425	1,0000	Gm24592	predicted gene, 24592 [Source:MGI Symbol;Acc:MGI:5454369]	Small_RNA
TC1000002222.mm.1	12,87	13,29	-1,34	0,0426	1,0000	Gm19785	PREDICTED: predicted gene, 19785 (Gm19785), miscRNA.	NonCoding
TC1300001862.mm.1	4,6	5,26	-1,57	0,0426	1,0000			NonCoding
TC0200002531.mm.1	5,19	5,65	-1,37	0,0427	1,0000	Gm22596	predicted gene, 22596	NonCoding
TC1100001609.mm.1	4,63	3,95	1,6	0,0427	1,0000	Krtap31-1	keratin associated protein 31-1	Coding
TC1800000421.mm.1	4,08	4,54	-1,38	0,0427	1,0000			NonCoding
TC0500002548.mm.1	5,17	5,46	-1,22	0,0428	1,0000	Gm23932	predicted gene, 23932 [Source:MGI Symbol;Acc:MGI:5453709]	Small_RNA
TC1300001147.mm.1	3,83	4,21	-1,3	0,0428	1,0000			NonCoding
TC1800000906.mm.1	4,74	4,21	1,44	0,0428	1,0000			NonCoding
TC0700002122.mm.1	4,67	4,34	1,25	0,0428	1,0000	Mir290b	microRNA 290b	Precursor_microRNA
TC1600000652.mm.1	4,88	5,37	-1,4	0,0428	1,0000			NonCoding
TC0X00002656.mm.1	5,61	5,05	1,47	0,0428	1,0000			NonCoding
TC1100001423.mm.1	5,06	4,49	1,49	0,0428	1,0000	LOC100862001	PREDICTED: uncharacterized LOC100862001 (LOC100862001), miscRNA.	NonCoding
TC1500000849.mm.1	3,96	3,73	1,17	0,0428	1,0000	Zdhhc25	zinc finger, DHHC domain containing 25	Coding
TC0X00001348.mm.1	4,76	4,49	1,21	0,0429	1,0000	Gm15042	predicted gene 15042 [Source:MGI Symbol;Acc:MGI:3709025]	Pseudogene
TC0X00001349.mm.1	4,76	4,49	1,21	0,0429	1,0000	Gm15045	predicted gene 15045 [Source:MGI Symbol;Acc:MGI:3709024]	Pseudogene
TC1600001194.mm.1	4,49	4,73	-1,18	0,0429	1,0000	Tvp23a	trans-golgi network vesicle protein 23A	Multiple_Complex
TC1700001461.mm.1	5,12	4,52	1,51	0,0429	1,0000			NonCoding
TC0900003106.mm.1	4,44	4,1	1,27	0,0430	1,0000			NonCoding
TC0X00000117.mm.1	4,24	3,89	1,27	0,0430	1,0000			NonCoding
TC0100003365.mm.1	4,56	5,11	-1,46	0,0430	1,0000			NonCoding
TC1100003446.mm.1	4,11	4,62	-1,43	0,0431	1,0000			NonCoding
TC1100003686.mm.1	4,69	4,4	1,22	0,0431	1,0000			NonCoding
TC0600000453.mm.1	4,24	3,95	1,22	0,0431	1,0000	Tas2r144	taste receptor, type 2, member 144	Coding
TC0300003232.mm.1	4,64	5,03	-1,31	0,0431	1,0000	Glt28d2; Arfip1	glycosyltransferase 28 domain containing 2; ADP-ribosylation factor interacting protein 1	Multiple_Complex
TC0600000992.mm.1	5,48	4,83	1,57	0,0431	1,0000			NonCoding
TC1900000236.mm.1	7,26	5,65	3,05	0,0432	1,0000	Mir6994	microRNA 6994	Precursor_microRNA
TC1700001483.mm.1	4,34	4,06	1,21	0,0432	1,0000	4930474M22Rik	RIKEN cDNA 4930474M22 gene; RIKEN cDNA 4930474M22 gene (4930474M22Rik), non-coding RNA.	Multiple_Complex
TC1700002201.mm.1	9,07	9,73	-1,58	0,0433	1,0000	Gm16494	predicted gene 16494 [Source:MGI Symbol;Acc:MGI:3641930]	Coding
TC0800002613.mm.1	5,55	5,1	1,37	0,0433	1,0000			NonCoding
TC0800002690.mm.1	6,04	6,38	-1,26	0,0433	1,0000	Irx3	Iroquois related homeobox 3; Iroquois related homeobox 3 (Drosophila)	Coding
TC1000002479.mm.1	4,2	4,4	-1,15	0,0433	1,0000	Prss57	protease, serine 57	Coding
TC0400002521.mm.1	4,91	5,6	-1,61	0,0433	1,0000			NonCoding
TC0100000256.mm.1	3,7	5,32	-3,06	0,0433	1,0000	n-R5s210	nuclear encoded rRNA 5S 210 [Source:MGI Symbol;Acc:MGI:4422075]	Ribosomal
TC0300001258.mm.1	3,97	4,48	-1,42	0,0433	1,0000	Gm15400	predicted gene 15400 [Source:MGI Symbol;Acc:MGI:3705651]	Multiple_Complex
TC0200000768.mm.1	4,55	4,87	-1,25	0,0433	1,0000	1700019E08Rik	RIKEN cDNA 1700019E08 gene	NonCoding
TC1500001893.mm.1	5,93	5,4	1,45	0,0433	1,0000			NonCoding
TC1600001938.mm.1	4,05	4,59	-1,45	0,0434	1,0000			NonCoding
TC1400002764.mm.1	4,51	4,74	-1,18	0,0434	1,0000	Fgf14	fibroblast growth factor 14	Coding
TC0200003676.mm.1	5,14	4,38	1,69	0,0434	1,0000			NonCoding
TC1800001031.mm.1	5,45	6,08	-1,54	0,0435	1,0000			NonCoding
TC1600001257.mm.1	5,05	4,26	1,73	0,0435	1,0000			NonCoding
TC1100001226.mm.1	4,94	4,53	1,33	0,0435	1,0000			NonCoding
TC1100004246.mm.1	4,22	4,48	-1,2	0,0435	1,0000	Tex19.2	testis expressed gene 19.2	Coding
TC0600003191.mm.1	3,63	4,41	-1,72	0,0435	1,0000			NonCoding
TC1800000910.mm.1	4,17	4,54	-1,3	0,0435	1,0000	Gm16297	predicted gene 16297 [Source:MGI Symbol;Acc:MGI:3826589]	Multiple_Complex
TC1400000771.mm.1	5,13	5,42	-1,22	0,0436	1,0000	Gm10364	glyceraldehyde-3-phosphate dehydrogenase pseudogene	Multiple_Complex
TC0800000325.mm.1	4,48	5,21	-1,66	0,0436	1,0000	Gm23094	predicted gene, 23094	NonCoding
TC1200001981.mm.1	5,22	4,96	1,2	0,0436	1,0000	Rdh11	retinol dehydrogenase 11	Coding
TC1400001891.mm.1	3,87	4,29	-1,34	0,0436	1,0000	Gm17070	predicted gene 17070 [Source:MGI Symbol;Acc:MGI:4937897]	Pseudogene
TC1000001861.mm.1	7,11	7,81	-1,62	0,0436	1,0000	Gm26585	predicted gene, 26585 [Source:MGI Symbol;Acc:MGI:5477079]	Multiple_Complex
TC1100003826.mm.1	4,31	4	1,24	0,0436	1,0000	Gm11586; RP23-398F7.14	predicted gene 11586 [Source:MGI Symbol;Acc:MGI:3652099]; novel transcript	NonCoding
TC1700002160.mm.1	3,74	4,03	-1,22	0,0437	1,0000			NonCoding
TC0600003049.mm.1	3,5	3,95	-1,37	0,0437	1,0000			NonCoding
TC1500000834.mm.1	19,74	19,95	-1,16	0,0437	1,0000			NonCoding
TC1700001292.mm.1	4,37	5,13	-1,69	0,0437	1,0000			NonCoding
TC0900001219.mm.1	18,88	18,24	1,56	0,0438	1,0000	Gm10123	predicted pseudogene 10123	Pseudogene
TC0X00000474.mm.1	4,71	5,07	-1,28	0,0438	1,0000	Gm14585	predicted gene 14585 [Source:MGI Symbol;Acc:MGI:3709649]	Multiple_Complex
TC0900001721.mm.1	5,19	4,73	1,38	0,0439	1,0000	Birc2	baculoviral IAP repeat-containing 2	Coding
TC1400002508.mm.1	4,22	3,74	1,4	0,0439	1,0000			NonCoding
TC0600003044.mm.1	4,08	4,5	-1,35	0,0439	1,0000			NonCoding
TC0200000130.mm.1	4,55	5	-1,37	0,0439	1,0000	Gm22775	predicted gene, 22775 [Source:MGI Symbol;Acc:MGI:5452552]	Precursor_microRNA
TC1500001933.mm.1	4,4	4,62	-1,17	0,0439	1,0000	Polr3h	polymerase (RNA) III (DNA directed) polypeptide H; polymerase (RNA) III (DNA directed) polypeptide H (Polr3h), mRNA.	Multiple_Complex
TC1200001764.mm.1	5,05	4,61	1,35	0,0439	1,0000			NonCoding
TC1100004163.mm.1	3,68	3,53	1,11	0,0439	1,0000	Gm11748; RP23-159O6.4	predicted gene 11748 [Source:MGI Symbol;Acc:MGI:3704384]; novel transcript	NonCoding
TC1500000047.mm.1	3,98	4,72	-1,66	0,0439	1,0000	Gm16030	predicted gene 16030 [Source:MGI Symbol;Acc:MGI:3801713]	Multiple_Complex
TC1600000121.mm.1	5,98	6,46	-1,4	0,0440	1,0000			NonCoding
TC0600002269.mm.1	6,42	6,1	1,25	0,0440	1,0000	Skap2	src family associated phosphoprotein 2	Coding
TC1100003331.mm.1	7,18	7,52	-1,27	0,0441	1,0000			NonCoding
TC1100002806.mm.1	4,66	5,26	-1,51	0,0441	1,0000			NonCoding
TC0200000548.mm.1	6,34	5,55	1,73	0,0441	1,0000	Gm22516	predicted gene, 22516 [Source:MGI Symbol;Acc:MGI:5452293]	Small_RNA
TC0900001917.mm.1	4,36	5,09	-1,66	0,0441	1,0000			NonCoding
TC0300001586.mm.1	4,09	4,51	-1,34	0,0441	1,0000	Gm20752	predicted gene, 20752	NonCoding
TC0200003234.mm.1	4,14	4,33	-1,14	0,0441	1,0000	Gfi1b	growth factor independent 1B	Multiple_Complex
TC1100001233.mm.1	5,23	4,77	1,37	0,0442	1,0000			NonCoding
TC0600002696.mm.1	3,96	4,14	-1,13	0,0442	1,0000	4930512J16Rik	RIKEN cDNA 4930512J16 gene	NonCoding
TC0400003570.mm.1	4,62	5,06	-1,35	0,0442	1,0000			NonCoding
TC0800000813.mm.1	4,85	5,8	-1,94	0,0443	1,0000	Gm24747	predicted gene, 24747 [Source:MGI Symbol;Acc:MGI:5454524]	Ribosomal
TC0100003619.mm.1	3,71	4,13	-1,33	0,0443	1,0000			NonCoding
TC0700002770.mm.1	5,43	5,2	1,17	0,0443	1,0000	Upk1a	uroplakin 1A	Coding
TC0600000412.mm.1	4,9	4,41	1,41	0,0443	1,0000	Tas2r137	taste receptor, type 2, member 137; Synthetic construct Mus musculus clone IMAGE:100069492, MGC:199394 taste receptor, type 2, member 137 (Tas2r137) mRNA, encodes complete protein.	Coding
TC1800001119.mm.1	4,85	4,17	1,6	0,0444	1,0000	Gpr17	G protein-coupled receptor 17	Coding
TC1700000033.mm.1	4,65	5,19	-1,46	0,0444	1,0000			NonCoding
TC0800002054.mm.1	4,43	4,7	-1,21	0,0444	1,0000	Gm16793	predicted gene, 16793	NonCoding
TC0100001134.mm.1	4,15	4,88	-1,66	0,0444	1,0000			NonCoding
TC0700004567.mm.1	4,06	4,5	-1,35	0,0444	1,0000	Prr33	proline rich 33	Multiple_Complex
TC0600003479.mm.1	4,22	5,42	-2,29	0,0445	1,0000	Gm23462	predicted gene, 23462 [Source:MGI Symbol;Acc:MGI:5453239]	Small_RNA
TC1900001011.mm.1	6,17	6,46	-1,22	0,0445	1,0000	Gm14964	predicted gene 14964	NonCoding
TC1800001237.mm.1	5,76	6,1	-1,27	0,0445	1,0000	Fgf1	fibroblast growth factor 1	Multiple_Complex
TC0500000742.mm.1	3,66	4,5	-1,79	0,0446	1,0000			NonCoding
TC0500001643.mm.1	6,97	7,31	-1,27	0,0446	1,0000	Cops6	COP9 (constitutive photomorphogenic) homolog, subunit 6 (Arabidopsis thaliana)	Multiple_Complex
TC1300000136.mm.1	3,79	4,38	-1,5	0,0447	1,0000			NonCoding
TC0900000456.mm.1	4,05	4,55	-1,41	0,0447	1,0000	Gm21915	predicted gene, 21915 [Source:MGI Symbol;Acc:MGI:5434079]	Coding
TC1600001660.mm.1	4,21	3,77	1,36	0,0448	1,0000	BC016579	cDNA sequence, BC016579	Coding
TC1500000275.mm.1	4,2	4,53	-1,26	0,0448	1,0000	Gm26766	predicted gene, 26766 [Source:MGI Symbol;Acc:MGI:5477260]	NonCoding
TC0300000089.mm.1	3,91	4,24	-1,26	0,0448	1,0000	Slc7a12	solute carrier family 7 (cationic amino acid transporter, y+ system), member 12; Synthetic construct Mus musculus clone IMAGE:100014992, MGC:180331 solute carrier family 7 (cationic amino acid transporter, y+ system), member 12 (Slc7a12) mRNA, encodes complete protein.	Coding
TC0700001139.mm.1	3,94	4,28	-1,26	0,0448	1,0000			NonCoding
TC1700001926.mm.1	4,49	4,91	-1,33	0,0449	1,0000	Gm27471	predicted gene, 27471 [Source:MGI Symbol;Acc:MGI:5530853]	Precursor_microRNA
TC0600000273.mm.1	4,3	4,63	-1,26	0,0449	1,0000	Cpa1	carboxypeptidase A1, pancreatic	Multiple_Complex
TC1500000592.mm.1	4,47	4,13	1,27	0,0449	1,0000	Scx	scleraxis	Multiple_Complex
TC0900002576.mm.1	4,48	4,9	-1,34	0,0449	1,0000	Gm15511; RP23-82F10.2	predicted gene 15511 [Source:MGI Symbol;Acc:MGI:3782959]; Novel transcript	NonCoding
TC1500001959.mm.1	7,41	6,43	1,97	0,0450	1,0000			NonCoding
TC0800002329.mm.1	4,69	4,23	1,37	0,0450	1,0000	Gm15356; AC122800.3	predicted gene 15356 [Source:MGI Symbol;Acc:MGI:3705102]; novel transcript	NonCoding
TC0100003618.mm.1	4,6	4,14	1,37	0,0450	1,0000			NonCoding
TC0X00003254.mm.1	4,04	4,47	-1,34	0,0451	1,0000	Gm8644	predicted gene 8644 [Source:MGI Symbol;Acc:MGI:3644260]	Pseudogene
TC0X00003272.mm.1	4,51	4,78	-1,21	0,0451	1,0000	Gm15196	predicted gene 15196 [Source:MGI Symbol;Acc:MGI:3705411]	Multiple_Complex
TC1100000652.mm.1	4,29	3,83	1,38	0,0451	1,0000	Gm12241	predicted gene 12241 [Source:MGI Symbol;Acc:MGI:3649718]	Pseudogene
TC0X00002066.mm.1	4,15	3,89	1,2	0,0451	1,0000	Dppa3-ps	developmental pluripotency-associated 3, pseudogene	Pseudogene
TC0900002529.mm.1	4,98	4,71	1,2	0,0451	1,0000	Aph1b	anterior pharynx defective 1b homolog (C. elegans)	Coding
TC0100002192.mm.1	4,75	4,51	1,18	0,0451	1,0000			NonCoding
TC0200004442.mm.1	3,86	4,42	-1,47	0,0451	1,0000			NonCoding
TC1400001853.mm.1	4,33	4,84	-1,42	0,0452	1,0000	Gm8127	predicted gene 8127	Coding
TC1000000503.mm.1	5,12	4,79	1,26	0,0452	1,0000			NonCoding
TC1900000135.mm.1	4,95	4,55	1,32	0,0452	1,0000	Gm17227	predicted gene 17227	Coding
TC1500000508.mm.1	4,14	4,38	-1,18	0,0452	1,0000			NonCoding
TC1400000816.mm.1	3,59	4,07	-1,39	0,0452	1,0000			NonCoding
TC0400003824.mm.1	5,14	4,74	1,32	0,0453	1,0000			NonCoding
TC1600001564.mm.1	3,76	4,37	-1,52	0,0453	1,0000	Gm25024	predicted gene, 25024 [Source:MGI Symbol;Acc:MGI:5454801]	Small_RNA
TC0400004220.mm.1	4,53	4,23	1,23	0,0453	1,0000	4930538K18Rik	RIKEN cDNA 4930538K18 gene	Coding
TC0500003583.mm.1	3,6	4,2	-1,51	0,0453	1,0000			NonCoding
TC0900000385.mm.1	4,39	4,86	-1,39	0,0453	1,0000	Olfr888	olfactory receptor 888	Coding
TC0500003100.mm.1	4,97	4,51	1,38	0,0453	1,0000	4930430O22Rik	RIKEN cDNA 4930430O22 gene	Coding
TC1400001494.mm.1	4,33	4,68	-1,27	0,0454	1,0000			NonCoding
TC0600002227.mm.1	5,94	6,25	-1,24	0,0454	1,0000	Gimap6	GTPase, IMAP family member 6	Multiple_Complex
TC0400000626.mm.1	3,63	4,07	-1,36	0,0454	1,0000			NonCoding
TC1300002114.mm.1	3,73	4,04	-1,25	0,0455	1,0000			NonCoding
TC1700000771.mm.1	3,78	4,42	-1,55	0,0455	1,0000	Olfr106-ps	olfactory receptor 106, pseudogene	Multiple_Complex
TC1400000869.mm.1	5,62	5,78	-1,12	0,0455	1,0000	Gm26916; RP24-271M20.7	predicted gene, 26916 [Source:MGI Symbol;Acc:MGI:5504031]; novel transcript	NonCoding
TC0400000750.mm.1	5,9	5,16	1,67	0,0455	1,0000	Gm11221	predicted gene 11221 [Source:MGI Symbol;Acc:MGI:3651633]	Pseudogene
TC0800001997.mm.1	3,61	4,16	-1,47	0,0455	1,0000			NonCoding
TC1800001358.mm.1	4,13	4,84	-1,64	0,0455	1,0000	Gm8614	predicted gene 8614 [Source:MGI Symbol;Acc:MGI:3644907]	Pseudogene
TC0X00002627.mm.1	4,31	3,76	1,47	0,0456	1,0000			NonCoding
TC1400001104.mm.1	4,13	4,43	-1,23	0,0456	1,0000	Kbtbd6	kelch repeat and BTB (POZ) domain containing 6	Coding
TC1500000638.mm.1	4,28	4,65	-1,29	0,0456	1,0000	LOC100861922	PREDICTED: uncharacterized LOC100861922 (LOC100861922), miscRNA.	NonCoding
TC0800003015.mm.1	5,68	5,26	1,34	0,0456	1,0000	Mphosph6	M phase phosphoprotein 6	Coding
TC0700002587.mm.1	4,02	4,65	-1,55	0,0456	1,0000	Vmn1r177	vomeronasal 1 receptor 177	Coding
TC0400002915.mm.1	4,57	3,88	1,61	0,0457	1,0000			NonCoding
TC0200002598.mm.1	3,67	4,15	-1,4	0,0457	1,0000	Gm14319; RP24-151H6.6	predicted gene 14319 [Source:MGI Symbol;Acc:MGI:3649450]; putative novel transcript	NonCoding
TC1900001226.mm.1	6,8	7,46	-1,58	0,0457	1,0000	Gm23063	predicted gene, 23063 [Source:MGI Symbol;Acc:MGI:5452840]	Precursor_microRNA
TC1000001763.mm.1	3,75	4,23	-1,4	0,0457	1,0000			NonCoding
TC0200002114.mm.1	4,06	4,58	-1,44	0,0458	1,0000			NonCoding
TC0800001981.mm.1	4,96	5,44	-1,39	0,0458	1,0000	Gm24184	predicted gene, 24184	NonCoding
TC0900001821.mm.1	4,62	4,14	1,4	0,0459	1,0000	Olfr853	olfactory receptor 853	Coding
TC0800002574.mm.1	4,94	5,45	-1,42	0,0459	1,0000			NonCoding
TC0200004035.mm.1	3,52	4,14	-1,53	0,0459	1,0000	Olfr1215	olfactory receptor 1215	Coding
TC0400000821.mm.1	5,02	4,82	1,15	0,0460	1,0000	Gm5860	predicted gene 5860	NonCoding
TC0800001246.mm.1	3,91	4,38	-1,39	0,0460	1,0000			NonCoding
TC0800003163.mm.1	4,9	5,2	-1,23	0,0461	1,0000	Abcb10	ATP-binding cassette, sub-family B (MDR/TAP), member 10	Multiple_Complex
TC0700004621.mm.1	5	5,27	-1,2	0,0462	1,0000	Tarsl2	threonyl-tRNA synthetase-like 2	Multiple_Complex
TC1200001285.mm.1	3,57	4,01	-1,36	0,0462	1,0000	Gm25622	predicted gene, 25622 [Source:MGI Symbol;Acc:MGI:5455399]	Small_RNA
TC0900002946.mm.1	6,33	7,04	-1,63	0,0462	1,0000			NonCoding
TC1300001194.mm.1	4,27	4,65	-1,3	0,0462	1,0000	AI197445	expressed sequence AI197445; expressed sequence AI197445 (AI197445), transcript variant 1, non-coding RNA.; expressed sequence AI197445 (AI197445), transcript variant 2, non-coding RNA.	NonCoding
TC0300000759.mm.1	4,74	4,89	-1,1	0,0462	1,0000			NonCoding
TC1500000490.mm.1	5,01	5,46	-1,36	0,0463	1,0000	Gm17035; RP23-19C9.2	predicted gene 17035 [Source:MGI Symbol;Acc:MGI:4937862]; novel transcript	NonCoding
TC0X00002922.mm.1	4,44	3,99	1,37	0,0463	1,0000	Srsx	serine-rich, secreted, X-linked	Coding
TC0500002470.mm.1	4,84	5,21	-1,29	0,0464	1,0000	Gm3716	predicted gene 3716; predicted gene 3716 (Gm3716), non-coding RNA.	NonCoding
TC0300000515.mm.1	4,26	3,84	1,33	0,0464	1,0000	Vmn2r-ps8	vomeronasal 2, receptor, pseudogene 8	Multiple_Complex
TC1100000051.mm.1	4,09	4,56	-1,38	0,0464	1,0000			NonCoding
TC0100001622.mm.1	5,15	4,78	1,3	0,0465	1,0000	Crp	C-reactive protein, pentraxin-related	Coding
TC1100003691.mm.1	3,74	3,94	-1,15	0,0465	1,0000			NonCoding
TC0300001448.mm.1	4,77	4,97	-1,15	0,0465	1,0000	Ccbl2	cysteine conjugate-beta lyase 2	Multiple_Complex
TC0100000447.mm.1	4,01	4,29	-1,22	0,0466	1,0000	Cdk15	cyclin-dependent kinase 15	Multiple_Complex
TC1500000755.mm.1	3,81	4,44	-1,55	0,0466	1,0000			NonCoding
TC0700001852.mm.1	12,7	12,85	-1,11	0,0466	1,0000			NonCoding
TC0700003559.mm.1	5,48	5,7	-1,16	0,0466	1,0000	Polg	polymerase (DNA directed), gamma	Multiple_Complex
TC0400001932.mm.1	5,94	6,45	-1,42	0,0466	1,0000	Gm23318	predicted gene, 23318 [Source:MGI Symbol;Acc:MGI:5453095]	Small_RNA
TC1100002560.mm.1	3,52	3,9	-1,3	0,0467	1,0000	Gm12145; RP23-1O16.1	predicted gene 12145 [Source:MGI Symbol;Acc:MGI:3649686]; putative novel transcript	NonCoding
TC0300003222.mm.1	4,96	5,38	-1,34	0,0467	1,0000	Ovgp1	oviductal glycoprotein 1	Multiple_Complex
TC1400002522.mm.1	4,14	4,37	-1,18	0,0467	1,0000	Gm9274	predicted gene 9274 [Source:MGI Symbol;Acc:MGI:3643071]	Pseudogene
TC0500001689.mm.1	4,8	5,15	-1,28	0,0467	1,0000	Nudt1	nudix (nucleoside diphosphate linked moiety X)-type motif 1	Coding
TC1100000249.mm.1	3,66	4,08	-1,34	0,0467	1,0000			NonCoding
TC1300001493.mm.1	3,96	4,68	-1,65	0,0467	1,0000			NonCoding
TC0300001134.mm.1	4,27	4,71	-1,36	0,0468	1,0000			NonCoding
TC1100004199.mm.1	4,66	5,13	-1,39	0,0468	1,0000	Gm11770; RP23-37J21.8	predicted gene 11770 [Source:MGI Symbol;Acc:MGI:3651450]; novel transcript	NonCoding
TC1000000657.mm.1	3,7	4,19	-1,4	0,0468	1,0000			NonCoding
TC0700002679.mm.1	5,12	4,81	1,24	0,0469	1,0000			NonCoding
TC1900000105.mm.1	4,2	4,39	-1,14	0,0469	1,0000	1700123I01Rik	RIKEN cDNA 1700123I01 gene	Multiple_Complex
TC0200005371.mm.1	5,61	5,94	-1,26	0,0469	1,0000	Gm14406	predicted gene 14406	Coding
TC0400003839.mm.1	3,75	3,95	-1,15	0,0469	1,0000	Htr6	5-hydroxytryptamine (serotonin) receptor 6	Coding
TC0800000151.mm.1	5,72	5,23	1,41	0,0470	1,0000			NonCoding
TC0600003567.mm.1	3,6	4,07	-1,38	0,0470	1,0000	Igkv4-60	Igkv4-60 immunoglobulin kappa variable 4-60	Unassigned
TC0300002250.mm.1	4,66	5,1	-1,35	0,0470	1,0000	Dear1	dual endothelin 1/angiotensin II receptor 1; Synthetic construct Mus musculus clone IMAGE:100064082, MGC:193453 dual endothelin 1/angiotensin II receptor 1 homolog (rat) (Dear1) mRNA, encodes complete protein.	Multiple_Complex
TC1600000310.mm.1	4,44	4,84	-1,32	0,0470	1,0000	Gm5809	predicted pseudogene 5809 [Source:MGI Symbol;Acc:MGI:3647324]	Pseudogene
TC1800000511.mm.1	6,94	6,43	1,43	0,0470	1,0000			NonCoding
TC0900002558.mm.1	4,13	3,65	1,39	0,0470	1,0000			NonCoding
TC1600001092.mm.1	4,65	4,96	-1,24	0,0470	1,0000	Mx2	MX dynamin-like GTPase 2; myxovirus (influenza virus) resistance 2	Multiple_Complex
TC1700002734.mm.1	3,67	4,21	-1,46	0,0471	1,0000			NonCoding
TC0X00003023.mm.1	7,79	8,1	-1,24	0,0471	1,0000	Bex1	brain expressed gene 1	Multiple_Complex
TC1700000333.mm.1	4,02	3,88	1,1	0,0471	1,0000	BC028777; RP23-35F19.4	cDNA sequence BC028777 [Source:MGI Symbol;Acc:MGI:3642753]; Novel transcript; cDNA sequence BC028777	NonCoding
TC1500002179.mm.1	4,89	6,11	-2,32	0,0471	1,0000	Snora2b	small nucleolar RNA, H/ACA box 2B	Small_RNA
TC1700002200.mm.1	6,5	7,49	-1,99	0,0471	1,0000	Gm23657	predicted gene, 23657	NonCoding
TC1600001668.mm.1	4,8	5,24	-1,36	0,0472	1,0000			NonCoding
TC0100001630.mm.1	4,37	4,02	1,27	0,0472	1,0000	Olfr418	olfactory receptor 418	Multiple_Complex
TC1600001543.mm.1	5,63	6,25	-1,53	0,0472	1,0000			NonCoding
TC1800000797.mm.1	10,87	11,16	-1,22	0,0473	1,0000	Rpl17	ribosomal protein L17	Coding
TC1600000823.mm.1	4,49	5,35	-1,82	0,0473	1,0000			NonCoding
TC0500001541.mm.1	5,6	6,16	-1,47	0,0473	1,0000	Gm25722	predicted gene, 25722	NonCoding
TC0500000468.mm.1	5,22	5,53	-1,24	0,0473	1,0000	Cd38	CD38 antigen	Coding
TC0700002339.mm.1	3,95	4,31	-1,28	0,0473	1,0000	Vmn1r-ps66	vomeronasal 1 receptor, pseudogene 66	Multiple_Complex
TC0700001685.mm.1	4,65	5,14	-1,4	0,0473	1,0000			NonCoding
TC0X00002536.mm.1	6,23	6,8	-1,48	0,0473	1,0000	Gm14733	predicted gene 14733 [Source:MGI Symbol;Acc:MGI:3705515]	Pseudogene
TC1300001281.mm.1	4	4,38	-1,3	0,0473	1,0000	Mir449a	microRNA 449a	Precursor_microRNA
TC0X00002782.mm.1	3,93	4,35	-1,34	0,0474	1,0000	Gm14874	predicted gene 14874 [Source:MGI Symbol;Acc:MGI:3802170]	Pseudogene
TC1700000700.mm.1	7,61	7,07	1,45	0,0475	1,0000			NonCoding
TC0300001237.mm.1	3,89	4,45	-1,47	0,0475	1,0000			NonCoding
TC1300001062.mm.1	4,83	4,18	1,57	0,0475	1,0000			NonCoding
TC1300001614.mm.1	4,66	4,12	1,46	0,0475	1,0000	Vmn1r-ps123	vomeronasal 1 receptor, pseudogene 123 [Source:MGI Symbol;Acc:MGI:4439075]	Pseudogene
TC0X00001598.mm.1	5,95	6,39	-1,35	0,0475	1,0000	Gm6568	DnaJ (Hsp40) homolog, subfamily B, member 9 pseudogene; predicted pseudogene 6568 (Gm6568), non-coding RNA.	Multiple_Complex
TC0400000760.mm.1	4,08	3,72	1,28	0,0475	1,0000	Gm11231	predicted gene 11231 [Source:MGI Symbol;Acc:MGI:3650253]	Multiple_Complex
TC0600001483.mm.1	4,62	4,94	-1,25	0,0476	1,0000	Cracr2a	calcium release activated channel regulator 2A	Coding
TC0500002125.mm.1	3,96	4,26	-1,23	0,0476	1,0000	4930584F24Rik	RIKEN cDNA 4930584F24 gene	Multiple_Complex
TC0400003975.mm.1	4,79	4,52	1,21	0,0477	1,0000	1700095A21Rik	RIKEN cDNA 1700095A21 gene	NonCoding
TC1500000288.mm.1	3,97	4,25	-1,22	0,0477	1,0000	Odf1	outer dense fiber of sperm tails 1	Coding
TC1700001765.mm.1	4,58	5,45	-1,83	0,0477	1,0000	Mir6969	microRNA 6969	Precursor_microRNA
TC0700003568.mm.1	4,31	4,06	1,19	0,0477	1,0000	Pex11a	peroxisomal biogenesis factor 11 alpha	Multiple_Complex
TC0200001924.mm.1	4,33	3,86	1,38	0,0477	1,0000	Gm19501	PREDICTED: predicted gene, 19501 (Gm19501), miscRNA.	NonCoding
TC1700000568.mm.1	4,24	5,1	-1,81	0,0477	1,0000	Gm17115; RP23-140I12.3	predicted gene 17115 [Source:MGI Symbol;Acc:MGI:4937942]; novel transcript, antisense Zfp871	NonCoding
TC0800000873.mm.1	5,22	5,96	-1,67	0,0478	1,0000			NonCoding
TC1300002505.mm.1	3,63	4,19	-1,47	0,0478	1,0000	Tmem174	transmembrane protein 174	Coding
TC0500002423.mm.1	3,65	4,16	-1,43	0,0478	1,0000			NonCoding
TC0400001368.mm.1	4,43	3,82	1,53	0,0479	1,0000	Gm12883	predicted gene 12883 [Source:MGI Symbol;Acc:MGI:3651898]	Multiple_Complex
TC0100002522.mm.1	5,35	6,3	-1,93	0,0479	1,0000			NonCoding
TC1800001352.mm.1	4,28	5,24	-1,94	0,0479	1,0000	Gm24183	predicted gene, 24183 [Source:MGI Symbol;Acc:MGI:5453960]	Small_RNA
TC0300001007.mm.1	3,99	4,22	-1,17	0,0479	1,0000	Trim45	tripartite motif-containing 45	Coding
TC1700000570.mm.1	6,05	6,33	-1,21	0,0480	1,0000			NonCoding
TC1800001378.mm.1	3,86	4,42	-1,47	0,0480	1,0000			NonCoding
TC1900001458.mm.1	4,84	5,59	-1,69	0,0480	1,0000			NonCoding
TC0800001140.mm.1	4,42	4,76	-1,26	0,0480	1,0000			NonCoding
TC1100000904.mm.1	3,95	3,62	1,26	0,0481	1,0000			NonCoding
TC0100001368.mm.1	4,11	4,73	-1,54	0,0481	1,0000			NonCoding
TC0700003817.mm.1	4,31	3,85	1,37	0,0481	1,0000			NonCoding
TC0100003181.mm.1	4,05	3,69	1,28	0,0481	1,0000			NonCoding
TC0700004273.mm.1	5,35	5,59	-1,18	0,0481	1,0000	Lat	linker for activation of T cells	Coding
TC1000001492.mm.1	4	3,67	1,26	0,0482	1,0000			NonCoding
TC1100001910.mm.1	3,99	4,22	-1,17	0,0482	1,0000			NonCoding
TC1100004047.mm.1	4,65	4,97	-1,25	0,0482	1,0000			NonCoding
TC0500003684.mm.1	4,73	4,47	1,19	0,0483	1,0000			NonCoding
TC0800000154.mm.1	4,41	3,97	1,36	0,0483	1,0000			NonCoding
TC1100002739.mm.1	4,86	4,43	1,35	0,0483	1,0000			NonCoding
TC0700001754.mm.1	4,21	4,75	-1,45	0,0484	1,0000	Chp2	calcineurin-like EF hand protein 2	Multiple_Complex
TC0900001809.mm.1	4,59	5,46	-1,84	0,0484	1,0000			NonCoding
TC0200005305.mm.1	7,6	6,76	1,79	0,0484	1,0000	Mir296; Gm19544	microRNA 296; PREDICTED: predicted gene, 19544 (Gm19544), miscRNA.	Multiple_Complex
TC1700001596.mm.1	3,87	4,18	-1,25	0,0484	1,0000	Mmp25	matrix metallopeptidase 25	Coding
TC0400003038.mm.1	3,95	3,59	1,29	0,0484	1,0000	Gm12633	zinc finger protein 352 pseudogene; predicted gene 12633	Multiple_Complex
TC1300000309.mm.1	3,97	4,3	-1,25	0,0484	1,0000	Prl5a1	prolactin family 5, subfamily a, member 1	Coding
TC0400000255.mm.1	3,95	3,74	1,16	0,0485	1,0000	D130062J21Rik	RIKEN cDNA D130062J21 gene	Coding
TC1100002093.mm.1	5,87	6,82	-1,93	0,0485	1,0000			NonCoding
TC1400002688.mm.1	8,03	9,21	-2,26	0,0486	1,0000	Gm25670	predicted gene, 25670 [Source:MGI Symbol;Acc:MGI:5455447]	Small_RNA
TC1700001251.mm.1	4,62	5,01	-1,31	0,0486	1,0000			NonCoding
TC1200001439.mm.1	6,81	7,88	-2,1	0,0486	1,0000	Gm24142	predicted gene, 24142 [Source:MGI Symbol;Acc:MGI:5453919]	Small_RNA
TC0900002298.mm.1	4,56	4,05	1,43	0,0486	1,0000	Gm19477	PREDICTED: predicted gene, 19477 (Gm19477), miscRNA.	NonCoding
TC1700000730.mm.1	4,04	4,52	-1,4	0,0486	1,0000			NonCoding
TC1600000895.mm.1	4,61	4,87	-1,2	0,0487	1,0000	Cxadr	coxsackie virus and adenovirus receptor; coxsackie virus and adenovirus receptor (Cxadr), transcript variant 2, mRNA.	Multiple_Complex
TC1700000002.mm.1	4,72	5,13	-1,32	0,0487	1,0000	Gm5479	predicted gene 5479	Pseudogene
TC1000002130.mm.1	3,48	4,21	-1,66	0,0487	1,0000			NonCoding
[truncated: 63,961 more rows]
