# Supplementary material for: Maternal Genotype and Dietary Vitamin A Modify Aortic Arch Phenotypes in a Mouse Model of 22q11DS
Source: Int J Mol Sci. 2025 Oct 30;26(21):10595. doi: 10.3390/ijms262110595 (PMC12609214; doi:10.3390/ijms262110595)
Supplement: Supplementary file 1 [file ijms-26-10595-s001.zip › Supplementary data/TACX/HRG1/mWt and DF1 and SUP- AAD vs NORMAL.txt]

#%result_name=Analysis_17
#%array_type=MTA-1_0
#%annotation=MTA-1_0.r3.na36.mm10.a1.transcript.csv
#%comparison=mWt and DF1 and SUP: RSA vs NORMAL
ID	mWt and DF1 and SUP: RSA Avg (log2)	mWt and DF1 and SUP: NORMAL Avg (log2)	mWt and DF1 and SUP: RSA Standard Deviation	mWt and DF1 and SUP: NORMAL Standard Deviation	mWt and DF1 and SUP: RSA Expressed	mWt and DF1 and SUP: NORMAL Expressed	Fold Change	P-val	FDR P-val	Overall F-Test	Overall FDR F-Test	Expressed in Both Conditions	Public Gene IDs	Gene Symbol	Description	Chromosome	Strand	Group	Start	Stop
TC0100000001.mm.1	4,43	4,58	0,1	0,33	T	T	-1,11	0,5464	1,0000	0,5270	1,0000	T	ENSMUST00000160944; OTTMUST00000074493	Gm16088; AC157543.3	predicted gene 16088; Novel DeoxyUTP pyrophosphatase/Aspartyl protease (EG545238) pseudogene	chr1	+	Pseudogene	3054233	3054733
TC0100000002.mm.1	4,26	4,33	0,34	0,41	T	T	-1,05	0,4722	1,0000	0,1715	1,0000	T				chr1	+	NonCoding	3073253	3074322
TC0100000003.mm.1	5,81	4,69	0,42	0,35	T	T	2,17	0,0825	1,0000	0,1496	1,0000	T	ENSMUST00000082908	Gm26206	predicted gene, 26206 [Source:MGI Symbol;Acc:MGI:5455983]	chr1	+	Small_RNA	3102016	3102125
TC0100000004.mm.1	5,27	6,18	0,53	0,68	T	T	-1,88	0,4236	1,0000	0,9742	1,0000	T	ENSMUST00000161581; OTTMUST00000065165	Gm1992; RP23-115I1.1	predicted gene 1992 [Source:MGI Symbol;Acc:MGI:3780162]; novel transcript, antisense to Xkr4	chr1	+	NonCoding	3466587	3513553
TC0100000005.mm.1	3,94	3,8	0,18	0,31	T	T	1,1	0,8231	1,0000	0,5886	1,0000	T	XR_140426.1	Gm10568	PREDICTED: predicted gene 10568 (Gm10568), miscRNA.	chr1	+	NonCoding	3680155	3681788
TC0100000006.mm.1	4,71	4,82	0,2	0,16	T	T	-1,08	0,9091	1,0000	0,2418	1,0000	T				chr1	+	NonCoding	3879572	3908559
TC0100000007.mm.1	3,85	3,75	0,09	0,07	F	F	1,07	0,2707	1,0000	0,1827	1,0000	F				chr1	+	NonCoding	4496212	4499502
TC0100000008.mm.1	10,28	9,17	1,13	1,18	T	T	2,15	0,4215	1,0000	0,2541	1,0000	T	ENSMUST00000180019	Gm22307	predicted gene, 22307 [Source:MGI Symbol;Acc:MGI:5452084]	chr1	+	Small_RNA	4529017	4529123
TC0100000009.mm.1	4,04	4,19	0,19	0,24	F	T	-1,11	0,5160	1,0000	0,0461	1,0000	F				chr1	+	NonCoding	4785778	4786630
TC0100000011.mm.1	4	4,24	0,3	0,2	T	T	-1,18	0,6525	1,0000	0,3406	1,0000	T				chr1	+	NonCoding	4905751	4906861
TC0100000012.mm.1	3,63	3,83	0,08	0,09	F	T	-1,14	0,2842	1,0000	0,0005	0,9911	F	ENSMUST00000144339; OTTMUST00000072703	Gm16041; AC102242.1	predicted gene 16041 [Source:MGI Symbol;Acc:MGI:3801909]; novel transcript	chr1	+	NonCoding	4970857	4976820
TC0100000013.mm.1	4,29	4,21	0,24	0,19	T	T	1,06	0,8761	1,0000	0,5562	1,0000	T	ENSMUST00000169520	Gm17101	predicted gene 17101 [Source:MGI Symbol;Acc:MGI:4937928]	chr1	+	Pseudogene	5063060	5064647
TC0100000014.mm.1	5,15	5,11	0,04	0,2	T	T	1,03	0,6094	1,0000	0,7788	1,0000	T	NM_133826; ENSMUST00000044369; BC009154; NM_133826.4; uc007afm.1; uc007afn.1	Atp6v1h	ATPase, H+ transporting, lysosomal V1 subunit H	chr1	+	Coding	5083172	5162549
TC0100000015.mm.1	6,92	7,06	0,27	0,27	T	T	-1,1	0,4337	1,0000	0,0565	1,0000	T				chr1	+	NonCoding	5156597	5158506
TC0100000016.mm.1	4,56	4,36	0,44	0,68	T	T	1,15	0,6015	1,0000	0,9763	1,0000	T				chr1	+	NonCoding	5307739	5310017
TC0100000017.mm.1	4,15	4,23	0,28	0,21	T	T	-1,06	0,5461	1,0000	0,7772	1,0000	T				chr1	+	NonCoding	5403547	5405578
TC0100000018.mm.1	3,98	4,04	0,15	0,15	T	T	-1,04	0,6316	1,0000	0,8549	1,0000	T	NM_001204371; NM_011011; ENSMUST00000027038; ENSMUST00000159083; ENSMUST00000160339; ENSMUST00000160777; BC116795; BC119026; NM_001204371.1; NM_011011.2; OTTMUST00000088255; OTTMUST00000088256; OTTMUST00000088257; OTTMUST00000088258; uc007afo.2; uc007afp.2; uc007afq.2	Oprk1	opioid receptor, kappa 1	chr1	+	Multiple_Complex	5588493	5606133
TC0100000019.mm.1	5,13	5,16	0,49	0,5	T	T	-1,02	0,9175	1,0000	0,3187	1,0000	T				chr1	+	NonCoding	5844962	5857806
TC0100000020.mm.1	3,87	4,05	0,26	0,19	T	F	-1,13	0,4830	1,0000	0,4425	1,0000	F				chr1	+	NonCoding	5913256	5914517
TC0100000021.mm.1	5,56	5,63	0,14	0,14	T	T	-1,05	0,9883	1,0000	0,3881	1,0000	T	NM_009826; ENSMUST00000027040; ENSMUST00000159206; ENSMUST00000159349; ENSMUST00000159530; ENSMUST00000159656; ENSMUST00000159661; ENSMUST00000159802; ENSMUST00000159906; ENSMUST00000160062; ENSMUST00000160871; ENSMUST00000161183; ENSMUST00000161327; ENSMUST00000162210; ENSMUST00000162257; ENSMUST00000162418; ENSMUST00000162795; BC150774; NM_009826.4; OTTMUST00000084091; OTTMUST00000084094; OTTMU…	Rb1cc1	RB1-inducible coiled-coil 1	chr1	+	Multiple_Complex	6206197	6276648
TC0100000022.mm.1	4,57	4,46	0,09	0,13	T	F	1,08	0,7897	1,0000	0,0005	0,9911	F	NM_001195732; ENSMUST00000133144; NM_001195732.1; uc007afv.2	Fam150a	family with sequence similarity 150, member A	chr1	+	Coding	6359331	6394731
TC0100000023.mm.1	4,11	4,06	0,07	0,15	T	T	1,04	0,7514	1,0000	0,7695	1,0000	T	NM_001244692; NM_001244693; NM_173868; NR_045188; NR_045189; ENSMUST00000043578; ENSMUST00000124167; ENSMUST00000126379; ENSMUST00000130338; ENSMUST00000131467; ENSMUST00000131494; ENSMUST00000132207; ENSMUST00000139756; ENSMUST00000139838; ENSMUST00000140079; ENSMUST00000142304; ENSMUST00000150761; ENSMUST00000151015; ENSMUST00000151281; ENSMUST00000155921; ENSMUST00000163727; BC118528; NM_00124…	St18	suppression of tumorigenicity 18	chr1	+	Multiple_Complex	6487231	6860940
TC0100000025.mm.1	4,1	4,05	0,42	0,33	F	F	1,03	0,9560	1,0000	0,2351	1,0000	F				chr1	+	NonCoding	6762385	6764161
TC0100000026.mm.1	4,52	4,61	0,14	0,34	T	T	-1,06	0,9589	1,0000	0,1010	1,0000	T				chr1	+	NonCoding	6797517	6799077
TC0100000027.mm.1	6,57	6,62	0,06	0,11	T	T	-1,03	0,7157	1,0000	0,6213	1,0000	T	NM_183028; ENSMUST00000061280; ENSMUST00000182114; ENSMUST00000182306; ENSMUST00000182388; ENSMUST00000182675; ENSMUST00000182823; ENSMUST00000182892; ENSMUST00000183204; BC052741; BC064801; BC110360; BC117941; BC117942; NM_183028.3; OTTMUST00000113805; OTTMUST00000113808; OTTMUST00000113809; OTTMUST00000113810; OTTMUST00000113811; OTTMUST00000113813; OTTMUST00000113814; OTTMUST00000113815; uc007…	Pcmtd1	protein-L-isoaspartate (D-aspartate) O-methyltransferase domain containing 1	chr1	+	Multiple_Complex	7088920	7173628
TC0100000028.mm.1	5,04	5,45	0,22	0,24	T	T	-1,33	0,4799	1,0000	0,8647	1,0000	T				chr1	+	NonCoding	7121111	7122463
TC0100000029.mm.1	5,02	5,25	0,08	0,17	T	T	-1,17	0,3900	1,0000	0,2116	1,0000	T				chr1	+	NonCoding	7148110	7152137
TC0100000030.mm.1	5,54	5,56	0,13	0,08	T	T	-1,01	0,9947	1,0000	0,4131	1,0000	T	ENSMUST00000029124	Gm9826	predicted gene 9826 [Source:MGI Symbol;Acc:MGI:3642725]	chr1	+	Pseudogene	7177739	7179037
TC0100000031.mm.1	5,1	5,18	0,43	0,51	T	T	-1,06	0,3097	1,0000	0,8100	1,0000	T	ENSMUST00000104056	Gm23274	predicted gene, 23274 [Source:MGI Symbol;Acc:MGI:5453051]	chr1	+	Small_RNA	7265803	7265932
TC0100000032.mm.1	4,24	4,11	0,07	0,15	T	T	1,09	0,5809	1,0000	0,0260	1,0000	T				chr1	+	NonCoding	7497968	7518149
TC0100000033.mm.1	4,54	4,27	0,05	0,18	T	T	1,2	0,3148	1,0000	0,6628	1,0000	T				chr1	+	NonCoding	8527780	8531313
TC0100000034.mm.1	9,07	9,22	0,43	0,3	T	T	-1,11	0,1992	1,0000	0,6703	1,0000	T	ENSMUST00000102181	Gm24276	predicted gene, 24276 [Source:MGI Symbol;Acc:MGI:5454053]	chr1	+	Precursor_microRNA	8816138	8816247
TC0100000035.mm.1	4,15	4,47	0,16	0,21	T	T	-1,25	0,5936	1,0000	0,6911	1,0000	T				chr1	+	NonCoding	8950310	8952422
TC0100000036.mm.1	4,23	4,04	0,3	0,07	T	T	1,14	0,8257	1,0000	0,5520	1,0000	T				chr1	+	NonCoding	9286922	9290180
TC0100000037.mm.1	4,69	4,34	0,36	0,2	T	T	1,27	0,7491	1,0000	0,8946	1,0000	T	ENSMUST00000083691	Gm24765	predicted gene, 24765 [Source:MGI Symbol;Acc:MGI:5454542]	chr1	+	Small_RNA	9458670	9458772
TC0100000038.mm.1	4,79	4,77	0,14	0,05	T	T	1,01	0,5047	1,0000	0,5784	1,0000	T	NM_021511; ENSMUST00000072079; BC003481; BC055925; NM_021511.2; uc007agk.2	Rrs1	RRS1 ribosome biogenesis regulator homolog (S. cerevisiae)	chr1	+	Coding	9545408	9547455
TC0100000039.mm.1	5,95	6,45	0,22	0,2	T	T	-1,41	0,0102	1,0000	0,0309	1,0000	T	NM_175236; NR_027664; ENSMUST00000027044; ENSMUST00000130927; ENSMUST00000144177; BC026584; NM_175236.4; NR_027664.1; OTTMUST00000053148; OTTMUST00000053149; OTTMUST00000053150; uc007agl.2; uc007agm.2	Adhfe1	alcohol dehydrogenase, iron containing, 1	chr1	+	Multiple_Complex	9547948	9577970
TC0100000040.mm.1	10,75	10,61	0,24	0,25	T	T	1,1	0,8182	1,0000	0,6691	1,0000	T	ENSMUST00000121942	Gm6161	predicted gene 6161 [Source:MGI Symbol;Acc:MGI:3644104]	chr1	+	Pseudogene	9574548	9575649
TC0100000041.mm.1	4,19	4,37	0,11	0,21	T	T	-1,13	0,2503	1,0000	0,7794	1,0000	T	NM_178399; ENSMUST00000088666; BC066997; NM_178399.4; uc007agp.1	3110035E14Rik	RIKEN cDNA 3110035E14 gene	chr1	+	Coding	9601199	9627143
TC0100000042.mm.1	4,09	4,41	0,35	0,32	T	T	-1,25	0,7966	1,0000	0,8061	1,0000	T				chr1	+	NonCoding	9639255	9640582
TC0100000043.mm.1	4,13	4,01	0,1	0,13	T	T	1,09	0,8370	1,0000	0,8736	1,0000	T	NR_040462; NR_040462.1; uc029qmu.1; uc029qmv.1	1700034P13Rik	RIKEN cDNA 1700034P13 gene	chr1	+	NonCoding	9747648	9791922
TC0100000044.mm.1	5,64	5,64	0,07	0,07	T	T	-1	0,9253	1,0000	0,9605	1,0000	T	NM_001037759; NM_133220; NM_177547; ENSMUST00000097826; ENSMUST00000166384; ENSMUST00000168907; ENSMUST00000171265; BC018363; NM_001037759.1; NM_133220.2; NM_177547.3; uc007agu.1; uc007agv.1; uc007agw.1; uc007agx.1; uc007agy.1; uc011wid.1	Sgk3	serum/glucocorticoid regulated kinase 3	chr1	+	Multiple_Complex	9798130	9903827
TC0100000045.mm.1	4,36	4,24	0,18	0,11	T	T	1,09	0,5948	1,0000	0,9792	1,0000	T	NM_177722; ENSMUST00000052843; ENSMUST00000118098; ENSMUST00000125294; ENSMUST00000140948; ENSMUST00000171802; ENSMUST00000183059; NM_177722.3; OTTMUST00000051859; OTTMUST00000078009; OTTMUST00000078010; OTTMUST00000078011; OTTMUST00000113822; uc007agz.1; uc011wie.1	Mcmdc2	minichromosome maintenance domain containing 2	chr1	+	Multiple_Complex	9908638	9944118
TC0100000046.mm.1	4,21	4,12	0,24	0,28	T	T	1,07	0,8471	1,0000	0,8134	1,0000	T				chr1	+	NonCoding	9967314	9968687
TC0100000047.mm.1	3,93	3,86	0,11	0,16	T	T	1,05	0,7116	1,0000	0,0080	1,0000	T	ENSMUST00000134692; OTTMUST00000065318	Gm15818; AC102570.3	predicted gene 15818 [Source:MGI Symbol;Acc:MGI:3801960]; Novel transcript	chr1	+	NonCoding	9982387	9992366
TC0100000048.mm.1	5,89	5,93	0,2	0,08	T	T	-1,03	0,4548	1,0000	0,7280	1,0000	T	NM_026493; ENSMUST00000071087; ENSMUST00000117415; ENSMUST00000118263; ENSMUST00000119714; ENSMUST00000122156; ENSMUST00000123261; ENSMUST00000128164; ENSMUST00000134716; ENSMUST00000136283; ENSMUST00000136898; ENSMUST00000143606; ENSMUST00000148663; ENSMUST00000149214; ENSMUST00000153804; ENSMUST00000155974; BC151042; NM_026493.3; OTTMUST00000067775; OTTMUST00000067776; OTTMUST00000067777; OTTMU…	Cspp1	centrosome and spindle pole associated protein 1	chr1	+	Multiple_Complex	10038218	10136768
TC0100000049.mm.1	4,38	4,7	0,51	0,09	T	T	-1,25	0,8656	1,0000	0,5124	1,0000	T				chr1	+	NonCoding	10068816	10070592
TC0100000050.mm.1	4,64	4,93	0,35	0,33	T	T	-1,22	0,4063	1,0000	0,1602	1,0000	T	ENSMUST00000157528	Gm26348	predicted gene, 26348	chr1	+	NonCoding	10166539	10166778
TC0100000051.mm.1	12,27	12,31	0,31	0,38	T	T	-1,03	0,9747	1,0000	0,3363	1,0000	T				chr1	+	NonCoding	10362297	11716147
TC0100000052.mm.1	3,61	3,7	0,11	0,05	F	T	-1,07	0,8464	1,0000	0,4399	1,0000	F	ENSMUST00000119252	Gm15603	predicted gene 15603 [Source:MGI Symbol;Acc:MGI:3783050]	chr1	+	Multiple_Complex	10695123	10695614
TC0100000053.mm.1	5,89	5,6	0,15	0,41	T	T	1,22	0,9339	1,0000	0,5004	1,0000	T				chr1	+	NonCoding	10880273	10882125
TC0100000054.mm.1	4,44	4,73	0,16	0,18	F	F	-1,22	0,5653	1,0000	0,7791	1,0000	F	ENSMUST00000157960	Gm22963	predicted gene, 22963 [Source:MGI Symbol;Acc:MGI:5452740]	chr1	+	Small_RNA	10921670	10921760
TC0100000055.mm.1	5,01	5,04	0,1	0,05	T	T	-1,03	0,7404	1,0000	0,3229	1,0000	T	NM_001033636; NM_029525; ENSMUST00000027056; NM_001033636.4; NM_029525.1; uc007ahs.2; uc007aht.1; uc007ahu.1; uc007ahv.2	Prex2	phosphatidylinositol-3,4,5-trisphosphate-dependent Rac exchange factor 2	chr1	+	Multiple_Complex	10993465	11303682
TC0100000056.mm.1	4,31	4,28	0,08	0,08	T	T	1,02	0,7064	1,0000	0,4546	1,0000	T	NM_001160369; NM_001160370; NM_001160371; NM_177173; ENSMUST00000048613; ENSMUST00000135014; ENSMUST00000137824; ENSMUST00000141339; ENSMUST00000141512; ENSMUST00000142117; ENSMUST00000150870; ENSMUST00000171690; ENSMUST00000179089; BC137903; BC145022; BC145023; NM_001160369.2; NM_001160370.2; NM_001160371.2; NM_177173.6; uc007ahw.2; uc007ahx.2; uc007ahy.2; uc007ahz.1; uc011wii.1; uc011wij.1; uc0…	A830018L16Rik	RIKEN cDNA A830018L16 gene	chr1	+	Multiple_Complex	11414105	11975902
TC0100000057.mm.1	4,18	4,5	0,17	0,48	T	T	-1,25	0,1488	1,0000	0,1866	1,0000	T				chr1	+	NonCoding	11500247	11503538
TC0100000058.mm.1	3,97	4,41	0,14	0,14	T	T	-1,35	0,0127	1,0000	0,0513	1,0000	T				chr1	+	NonCoding	11704207	11706350
TC0100000059.mm.1	7,76	7,29	0,87	0,83	T	T	1,39	0,2918	1,0000	0,4999	1,0000	T	ENSMUST00000179834	Gm22633	predicted gene, 22633 [Source:MGI Symbol;Acc:MGI:5452410]	chr1	+	Small_RNA	12374936	12375042
TC0100000060.mm.1	4,29	4,3	0,34	0,08	T	T	-1,01	0,9536	1,0000	0,8966	1,0000	T	NR_105759	Mir6341	microRNA 6341	chr1	+	Precursor_microRNA	12425986	12426106
TC0100000061.mm.1	8,54	9,71	0,21	0,87	T	T	-2,25	0,3201	1,0000	0,4103	1,0000	T	ENSMUST00000181461	Gm2383	predicted gene 2383 [Source:MGI Symbol;Acc:MGI:3780551]	chr1	+	Pseudogene	12565577	12566383
TC0100000062.mm.1	5,58	5,82	0,31	0,36	T	T	-1,18	0,8825	1,0000	0,1194	1,0000	T	ENSMUST00000182390	Gm6216	predicted gene 6216 [Source:MGI Symbol;Acc:MGI:3647030]	chr1	+	Pseudogene	12655867	12656553
TC0100000063.mm.1	4,06	3,98	0,33	0,27	T	T	1,06	0,9660	1,0000	0,6493	1,0000	T	NR_045297; NR_045297.1; uc029qmx.1	Gm17644	predicted gene, 17644	chr1	+	NonCoding	12667563	12673090
TC0100000064.mm.1	6,26	5,99	0,04	0,14	T	T	1,21	0,0384	1,0000	0,0176	1,0000	T	NM_001198565; NM_001198566; NM_172294; ENSMUST00000088585; ENSMUST00000177608; ENSMUST00000180062; BC034547; BC049276; NM_001198565.1; NM_001198566.1; NM_172294.1; uc007aia.2; uc007aib.2; uc007aic.1; uc007aid.1; uc007aie.1	Sulf1	sulfatase 1	chr1	+	Multiple_Complex	12692430	12860372
TC0100000065.mm.1	4,35	4,48	0,36	0,16	T	T	-1,09	0,9974	1,0000	0,5058	1,0000	T				chr1	+	NonCoding	12743781	12746074
TC0100000066.mm.1	4,15	4,28	0,16	0,13	T	T	-1,1	0,3475	1,0000	0,2206	1,0000	T	ENSMUST00000059065	Gm5250	predicted gene 5250 [Source:MGI Symbol;Acc:MGI:3647667]	chr1	+	Coding	13062019	13062348
TC0100000067.mm.1	4,81	5,21	0,45	0,21	T	T	-1,32	0,4048	1,0000	0,6205	1,0000	T				chr1	+	NonCoding	13078446	13078742
TC0100000068.mm.1	4,21	4,16	0,05	0,25	T	T	1,04	0,6398	1,0000	0,8527	1,0000	T	ENSMUST00000183805	Gm27881	predicted gene, 27881 [Source:MGI Symbol;Acc:MGI:5531263]	chr1	+	Precursor_microRNA	13262198	13262279
TC0100000069.mm.1	4,79	4,63	0,24	0,15	T	T	1,11	0,3056	1,0000	0,7661	1,0000	T				chr1	+	NonCoding	13360807	13364330
TC0100000070.mm.1	4,01	3,83	0,14	0,3	T	T	1,13	0,4309	1,0000	0,8089	1,0000	T				chr1	+	NonCoding	13427447	13429315
TC0100000071.mm.1	4,68	4,28	0,17	0,16	T	T	1,32	0,1581	1,0000	0,3641	1,0000	T	NM_001011873; ENSMUST00000088542; BC147699; BC158121; NM_001011873.2; OTTMUST00000052552; uc007aiv.1	Xkr9	X Kell blood group precursor related family member 9 homolog	chr1	+	Coding	13668771	13701723
TC0100000072.mm.1	5,48	5,32	0,25	0,49	T	T	1,12	0,6906	1,0000	0,9423	1,0000	T				chr1	+	NonCoding	13846595	13930961
TC0100000073.mm.1	4,44	4,76	0,3	0,19	T	T	-1,24	0,2500	1,0000	0,3741	1,0000	T	ENSMUST00000158733	Gm25491	predicted gene, 25491	chr1	+	NonCoding	13932378	13932685
TC0100000074.mm.1	4,69	4,18	0,34	0,06	T	T	1,43	0,2115	1,0000	0,4999	1,0000	T				chr1	+	NonCoding	14042154	14060143
TC0100000075.mm.1	3,77	3,49	0,26	0,32	T	T	1,21	0,4680	1,0000	0,8908	1,0000	T				chr1	+	NonCoding	14109215	14112819
TC0100000076.mm.1	13,18	13,83	2,53	1,94	T	T	-1,57	0,8360	1,0000	0,8723	1,0000	T	ENSMUST00000179783	Gm22616	predicted gene, 22616 [Source:MGI Symbol;Acc:MGI:5452393]	chr1	+	Precursor_microRNA	14182578	14182677
TC0100000077.mm.1	5,87	5,37	0,47	0,24	T	T	1,42	0,6539	1,0000	0,0026	1,0000	T				chr1	+	NonCoding	14363979	14364910
TC0100000078.mm.1	4,55	4,34	0,38	0,07	F	T	1,15	0,9348	1,0000	0,1370	1,0000	F				chr1	+	NonCoding	14372856	14406200
TC0100000079.mm.1	4,67	4,6	0,27	0,11	T	T	1,05	0,7201	1,0000	0,2092	1,0000	T	ENSMUST00000067599	Gm9947	predicted gene 9947 [Source:MGI Symbol;Acc:MGI:3642739]	chr1	+	Multiple_Complex	14755454	14776931
TC0100000080.mm.1	4,26	4,31	0,31	0,11	T	T	-1,03	0,8745	1,0000	0,5873	1,0000	T				chr1	+	NonCoding	14788645	14792965
TC0100000081.mm.1	12,8	13,31	0,26	0,43	T	T	-1,43	0,8645	1,0000	0,4862	1,0000	T	OTTMUST00000050809	Rpl5-ps1	ribosomal protein L5, pseudogene 1	chr1	+	Pseudogene	14865072	14865965
TC0100000082.mm.1	4,12	4,11	0,16	0,11	T	T	1,01	0,5841	1,0000	0,2232	1,0000	T	NM_001098528; ENSMUST00000170146; ENSMUST00000171715; ENSMUST00000175681; BC146609; NM_001098528.2; OTTMUST00000110860; uc007aje.1	Kcnb2	potassium voltage gated channel, Shab-related subfamily, member 2	chr1	+	Multiple_Complex	15287259	15716367
TC0100000083.mm.1	5,19	5,41	0,72	0,32	T	T	-1,17	0,9338	1,0000	0,7247	1,0000	T				chr1	+	NonCoding	15364302	15365501
TC0100000084.mm.1	4	4,1	0,19	0,38	T	T	-1,07	0,5008	1,0000	0,6604	1,0000	T				chr1	+	NonCoding	15450631	15452334
TC0100000085.mm.1	3,85	3,76	0,19	0,1	T	T	1,07	0,4075	1,0000	0,2280	1,0000	T				chr1	+	NonCoding	15484231	15485346
TC0100000086.mm.1	3,94	4,52	0,24	0,2	T	T	-1,5	0,0226	1,0000	0,0542	1,0000	T				chr1	+	NonCoding	15556249	15558337
TC0100000087.mm.1	4,89	4,59	0,51	0,13	T	T	1,23	0,1969	1,0000	0,7607	1,0000	T				chr1	+	NonCoding	15570583	15571242
TC0100000088.mm.1	4,32	4,96	0,27	0,2	T	T	-1,56	0,0163	1,0000	0,2028	1,0000	T				chr1	+	NonCoding	15586384	15587926
TC0100000089.mm.1	4,16	4,55	0,33	0,11	T	T	-1,31	0,3581	1,0000	0,0819	1,0000	T				chr1	+	NonCoding	15716880	15719068
TC0100000090.mm.1	4,77	4,71	0,12	0,22	T	T	1,04	0,2808	1,0000	0,1681	1,0000	T	ENSMUST00000104189	Gm25168	predicted gene, 25168 [Source:MGI Symbol;Acc:MGI:5454945]	chr1	+	Small_RNA	15757832	15757963
TC0100000091.mm.1	3,9	4,15	0,16	0,21	T	T	-1,19	0,4508	1,0000	0,2387	1,0000	T				chr1	+	NonCoding	15794793	15796638
TC0100000092.mm.1	6,11	6,21	0,22	0,18	T	T	-1,08	0,7115	1,0000	0,5997	1,0000	T	NM_001286628; NM_009352; ENSMUST00000027057; BC034866; NM_009352.2; uc007ajf.1; uc007ajg.1; uc007ajh.1; uc007aji.1	Terf1	telomeric repeat binding factor 1; telomeric repeat binding factor 1 (Terf1), mRNA.	chr1	+	Coding	15805646	15844052
TC0100000093.mm.1	4,37	4,34	0,25	0,1	T	T	1,02	0,5531	1,0000	0,2217	1,0000	T				chr1	+	NonCoding	15847423	15848567
TC0100000094.mm.1	4,13	4,19	0,2	0,08	T	T	-1,04	0,7425	1,0000	0,6596	1,0000	T				chr1	+	NonCoding	15853331	15856499
TC0100000095.mm.1	4,68	5,19	0,15	0,31	T	T	-1,43	0,0580	1,0000	0,4924	1,0000	T	ENSMUST00000158318	Gm23259	predicted gene, 23259	chr1	+	NonCoding	15879530	15879832
TC0100000096.mm.1	5,47	5,35	0,39	0,34	T	T	1,09	0,9666	1,0000	0,6719	1,0000	T	XR_104530.1	Gm7634	PREDICTED: predicted gene 7634 (Gm7634), miscRNA.	chr1	+	NonCoding	16053335	16053906
TC0100000097.mm.1	5,23	5,33	0,03	0,28	T	T	-1,07	0,6648	1,0000	0,9018	1,0000	T	NM_133832; ENSMUST00000027053; ENSMUST00000152626; BC019796; NM_133832.3; OTTMUST00000062152; OTTMUST00000062153; uc007ajm.1	Rdh10	retinol dehydrogenase 10 (all-trans)	chr1	+	Multiple_Complex	16105774	16133734
TC0100000098.mm.1	4,61	4,56	0,06	0,21	T	T	1,04	0,5551	1,0000	0,4605	1,0000	T	ENSMUST00000159190; ENSMUST00000160446; ENSMUST00000161626; OTTMUST00000086847; OTTMUST00000086848; OTTMUST00000086849	Gm7568; AC167117.2	predicted gene 7568 [Source:MGI Symbol;Acc:MGI:3649156]; novel transcript	chr1	+	NonCoding	16253592	16267946
TC0100000099.mm.1	3,83	3,76	0,27	0,16	T	T	1,05	0,2169	1,0000	0,8194	1,0000	T				chr1	+	NonCoding	16618560	16621539
TC0100000100.mm.1	4,07	4,06	0,1	0,29	T	T	1	0,7210	1,0000	0,3035	1,0000	T	NR_037998; NR_037998.1; uc029qna.1	D030040B21Rik	RIKEN cDNA D030040B21 gene	chr1	+	NonCoding	16657552	16662278
TC0100000101.mm.1	6,12	6,02	0,18	0,11	T	T	1,08	0,8705	1,0000	0,4610	1,0000	T	NM_026392; NM_027415; ENSMUST00000065373; ENSMUST00000176451; ENSMUST00000177501; ENSMUST00000177532; BC011320; NM_026392.1; NM_027415.2; OTTMUST00000110681; OTTMUST00000110682; OTTMUST00000110683; OTTMUST00000110684; uc007ajx.1; uc007ajy.1	Tmem70	transmembrane protein 70	chr1	+	Multiple_Complex	16665191	16678275
TC0100000102.mm.1	4,31	4,31	0,24	0,19	T	T	-1	0,7923	1,0000	0,8824	1,0000	T				chr1	+	NonCoding	16686573	16687534
TC0100000103.mm.1	5,5	5,47	0,44	0,23	T	T	1,02	0,7983	1,0000	0,1143	1,0000	T	NM_001159711; NM_016923; ENSMUST00000026881; BC116785; NM_001159711.1; NM_016923.2; uc007ajz.2; uc011wim.1	Ly96	lymphocyte antigen 96	chr1	+	Coding	16688456	16709605
TC0100000104.mm.1	6,72	6,83	0,76	0,06	T	T	-1,08	0,1975	1,0000	0,5658	1,0000	T				chr1	+	NonCoding	16767849	16768262
TC0100000105.mm.1	5,43	5,43	0,12	0,43	T	T	1	0,5196	1,0000	0,9712	1,0000	T				chr1	+	NonCoding	16910954	16925015
TC0100000106.mm.1	4,13	4,27	0,11	0,38	T	T	-1,1	0,6218	1,0000	0,5520	1,0000	T				chr1	+	NonCoding	16930970	16931796
TC0100000107.mm.1	4,41	4,36	0,45	0,31	T	T	1,03	0,1901	1,0000	0,0927	1,0000	T				chr1	+	NonCoding	16994933	16997463
TC0100000108.mm.1	3,89	4,38	0,07	0,32	T	T	-1,4	0,1676	1,0000	0,0380	1,0000	T				chr1	+	NonCoding	17098639	17100792
TC0100000109.mm.1	4,32	4,21	0,09	0,24	T	T	1,08	0,7914	1,0000	0,4446	1,0000	T	NM_010267; ENSMUST00000026879; ENSMUST00000150457; BC048177; BC051135; NM_010267.3; OTTMUST00000053130; OTTMUST00000053131; uc007akb.2; uc007akc.2	Gdap1	ganglioside-induced differentiation-associated-protein 1	chr1	+	Multiple_Complex	17145362	17164271
TC0100000110.mm.1	4,08	4,26	0,27	0,09	T	T	-1,13	0,2377	1,0000	0,4380	1,0000	T				chr1	+	NonCoding	17168405	17173103
TC0100000111.mm.1	5,61	5,27	0,11	0,27	T	T	1,27	0,3677	1,0000	0,9792	1,0000	T	ENSMUST00000158909	Gm25166	predicted gene, 25166 [Source:MGI Symbol;Acc:MGI:5454943]	chr1	+	Small_RNA	17520001	17520111
TC0100000112.mm.1	5,63	5,24	0,27	0,17	T	T	1,3	0,4406	1,0000	0,0402	1,0000	T	NM_053191; ENSMUST00000088476; BC116705; NM_053191.2; uc007ake.2	Pi15	peptidase inhibitor 15	chr1	+	Coding	17601901	17630939
TC0100000113.mm.1	4,52	4,38	0,04	0,17	T	T	1,11	0,3021	1,0000	0,1052	1,0000	T	NM_031402; ENSMUST00000095075; ENSMUST00000159958; ENSMUST00000160305; BC040768; NM_031402.2; OTTMUST00000073808; OTTMUST00000073809; OTTMUST00000073849; uc007akg.1; uc007akh.1	Crispld1	cysteine-rich secretory protein LCCL domain containing 1	chr1	+	Coding	17727045	17766344
TC0100000114.mm.1	3,89	3,88	0,15	0,12	F	T	1,01	0,7840	1,0000	0,5752	1,0000	F				chr1	+	NonCoding	18134059	18144866
TC0100000115.mm.1	4,31	4,23	0,13	0,14	T	T	1,05	0,6476	1,0000	0,7077	1,0000	T	NM_153154; ENSMUST00000037294; ENSMUST00000149505; BC152324; BC152325; NM_153154.2; OTTMUST00000065512; OTTMUST00000065513; uc007akp.1	Tfap2d	transcription factor AP-2, delta	chr1	+	Multiple_Complex	19103022	19166346
TC0100000116.mm.1	4,51	4,54	0,13	0,16	T	T	-1,02	0,7458	1,0000	0,6868	1,0000	T	NM_001025305; NM_001286340; NM_009334; ENSMUST00000027059; ENSMUST00000064976; NM_001025305.1; NM_009334.2; uc007akq.1; uc007akr.1; uc007akt.1; uc007aku.1; uc007aks.1	Tfap2b	transcription factor AP-2 beta; transcription factor AP-2 beta (Tfap2b), transcript variant 1, mRNA.	chr1	+	Multiple_Complex	19208914	19238845
TC0100000117.mm.1	4,51	4,37	0,19	0,4	T	T	1,1	0,9221	1,0000	0,4254	1,0000	T				chr1	+	NonCoding	19219254	19221242
TC0100000118.mm.1	4,26	4,28	0,56	0,23	T	T	-1,02	0,7597	1,0000	0,8825	1,0000	T				chr1	+	NonCoding	19284789	19284836
TC0100000119.mm.1	5,04	5,08	0,25	0,19	T	T	-1,03	0,8555	1,0000	0,4670	1,0000	T				chr1	+	NonCoding	19606084	19636878
TC0100000120.mm.1	3,66	3,94	0,1	0,18	T	T	-1,21	0,3210	1,0000	0,4595	1,0000	T				chr1	+	NonCoding	19614269	19616767
TC0100000121.mm.1	4,21	4,5	0,28	0,27	T	T	-1,22	0,1527	1,0000	0,3728	1,0000	T				chr1	+	NonCoding	19705326	19707331
TC0100000122.mm.1	5	4,5	0,34	0,44	T	T	1,41	0,6855	1,0000	0,8490	1,0000	T				chr1	+	NonCoding	19965042	19967778
TC0100000123.mm.1	5,85	5,48	0,17	0,42	T	T	1,3	0,9666	1,0000	0,7956	1,0000	T				chr1	+	NonCoding	19974111	19979610
TC0100000124.mm.1	3,99	3,91	0,17	0,1	T	T	1,05	0,9870	1,0000	0,4022	1,0000	T	NR_045734; NR_045734.1; uc029qnd.1	4930486I03Rik	RIKEN cDNA 4930486I03 gene	chr1	+	NonCoding	20356431	20392302
TC0100000125.mm.1	4,4	4,2	0,22	0,31	T	T	1,15	0,4254	1,0000	0,8060	1,0000	T	NR_029593; NR_029902; NR_029593.1; NR_029902.1; uc011win.1	Mir206; Mir133b	microRNA 206; microRNA 133b	chr1	+	Multiple_Complex	20669882	20684293
TC0100000126.mm.1	4,43	4,38	0,03	0,04	T	T	1,04	0,8761	1,0000	0,9911	1,0000	T				chr1	+	NonCoding	20714277	20714743
TC0100000127.mm.1	3,9	3,75	0,14	0,16	T	T	1,11	0,3946	1,0000	0,5449	1,0000	T	NM_010552; ENSMUST00000027061; BC119303; BC119309; NM_010552.3; OTTMUST00000085210; uc007aky.1	Il17a	interleukin 17A	chr1	+	Coding	20730905	20734496
TC0100000128.mm.1	5,02	5,23	0,15	0,2	T	T	-1,15	0,5221	1,0000	0,8579	1,0000	T				chr1	+	NonCoding	20803012	20803381
TC0100000129.mm.1	4,73	4,75	0,15	0,05	T	T	-1,01	0,6592	1,0000	0,2137	1,0000	T	NM_028829; ENSMUST00000068880; ENSMUST00000167119; BC059813; NM_028829.3; uc007ald.1; uc007ale.1	Paqr8	progestin and adipoQ receptor family member VIII	chr1	+	Multiple_Complex	20890622	20939649
TC0100000130.mm.1	4,46	4,4	0,16	0,02	T	T	1,04	0,8445	1,0000	0,9859	1,0000	T				chr1	+	NonCoding	20908828	20912060
TC0100000131.mm.1	4,4	4,31	0,08	0,12	T	T	1,06	0,6212	1,0000	0,5253	1,0000	T	NM_027974; ENSMUST00000038447; ENSMUST00000160782; NM_027974.1; OTTMUST00000074047; OTTMUST00000074048; uc007alf.2	Efhc1	EF-hand domain (C-terminal) containing 1	chr1	+	Multiple_Complex	20951626	20990841
TC0100000132.mm.1	3,91	4,18	0,12	0,1	T	T	-1,21	0,3238	1,0000	0,7703	1,0000	T				chr1	+	NonCoding	21166498	21187627
TC0100000133.mm.1	4,57	4,62	0,16	0,17	T	T	-1,03	0,9390	1,0000	0,6044	1,0000	T	NM_029398; ENSMUST00000027064; ENSMUST00000027065; BC034768; BC060034; NM_029398.2; OTTMUST00000074039; OTTMUST00000074040	Tmem14a	transmembrane protein 14A	chr1	+	Coding	21218575	21230167
TC0100000134.mm.1	3,95	4,3	0,05	0,09	T	T	-1,27	0,0775	1,0000	0,4126	1,0000	T				chr1	+	NonCoding	21234722	21236821
TC0100000135.mm.1	4,89	4,69	0,15	0,2	T	T	1,14	0,7241	1,0000	0,7352	1,0000	T	NM_001077353; NM_001288617; NM_010356; ENSMUST00000027067; ENSMUST00000121676; ENSMUST00000124990; BC147272; BC147273; NM_001077353.1; NM_010356.3; OTTMUST00000065121; OTTMUST00000065122; OTTMUST00000065123; uc007alk.1; uc007all.1	Gsta3	glutathione S-transferase, alpha 3	chr1	+	Multiple_Complex	21240585	21265575
TC0100000136.mm.1	5,07	4,64	0,32	0,2	T	T	1,35	0,0627	1,0000	0,6288	1,0000	T	ENSMUST00000178379	Gm7094	predicted pseudogene 7094 [Source:MGI Symbol;Acc:MGI:3648114]	chr1	+	Pseudogene	21272338	21273082
TC0100000137.mm.1	5,26	5,22	0,18	0,35	T	T	1,03	0,9042	1,0000	0,9900	1,0000	T	NM_183322; ENSMUST00000088407; BC165941; NM_183322.2; OTTMUST00000085058; uc007aln.1	Khdc1a	KH domain containing 1A; Synthetic construct Mus musculus clone IMAGE:100066241, MGC:195378 KH domain containing 1A (Khdc1a) mRNA, encodes complete protein.	chr1	+	Multiple_Complex	21349641	21352200
TC0100000138.mm.1	4,44	4,59	0,22	0,27	T	T	-1,11	0,3794	1,0000	0,5694	1,0000	T	ENSMUST00000148174	Gm16329	predicted gene 16329 [Source:MGI Symbol;Acc:MGI:3840126]	chr1	+	Multiple_Complex	21354005	21355116
TC0100000139.mm.1	4,12	4,18	0,32	0,23	T	T	-1,04	0,7836	1,0000	0,8919	1,0000	T	ENSMUST00000137146	Gm16327	predicted gene 16327 [Source:MGI Symbol;Acc:MGI:3840125]	chr1	+	Multiple_Complex	21364803	21365030
TC0100000140.mm.1	4,35	4,32	0,08	0,31	T	T	1,02	0,4551	1,0000	0,4891	1,0000	T	NM_001033904; ENSMUST00000070223; BC099381; BC141037; BC165941_2; NM_001033904.1; OTTMUST00000097914; uc007alo.1	Khdc1c; Khdc1a	KH domain containing 1C; Synthetic construct Mus musculus clone IMAGE:100066241, MGC:195378 KH domain containing 1A (Khdc1a) mRNA, encodes complete protein.	chr1	+	Multiple_Complex	21368331	21370845
TC0100000141.mm.1	4,31	4,56	0,32	0,34	T	T	-1,19	0,4729	1,0000	0,9739	1,0000	T	ENSMUST00000142979	Gm2709	predicted gene 2709 [Source:MGI Symbol;Acc:MGI:3780878]	chr1	+	Pseudogene	21372670	21373764
TC0100000142.mm.1	4,4	4,8	0,39	0,24	T	T	-1,32	0,3368	1,0000	0,5628	1,0000	T	ENSMUST00000140035	Gm16533	predited gene 16533 [Source:MGI Symbol;Acc:MGI:4410373]	chr1	+	Multiple_Complex	21379555	21379782
TC0100000143.mm.1	4,05	4,37	0,15	0,34	T	T	-1,25	0,1983	1,0000	0,4085	1,0000	T	NM_001113187; ENSMUST00000147615; NM_001113187.1; OTTMUST00000085057; uc007alp.2	Khdc1b	KH domain containing 1B	chr1	+	Coding	21383556	21386384
TC0100000144.mm.1	4,72	4,64	0,3	0,16	T	T	1,05	0,7147	1,0000	0,2997	1,0000	T	ENSMUST00000126985	Gm16328	predicted gene 16328 [Source:MGI Symbol;Acc:MGI:3840127]	chr1	+	Pseudogene	21390906	21391101
TC0100000145.mm.1	4,23	4,07	0,16	0,48	T	T	1,12	0,6174	1,0000	0,5337	1,0000	T				chr1	+	NonCoding	21461298	21502488
TC0100000146.mm.1	4,33	4,15	0,29	0,32	F	F	1,13	0,8690	1,0000	0,9818	1,0000	F				chr1	+	NonCoding	21911565	21914338
TC0100000147.mm.1	3,76	3,77	0,17	0,1	T	T	-1	0,9819	1,0000	0,9960	1,0000	T	ENSMUST00000181002	Gm26580	predicted gene, 26580 [Source:MGI Symbol;Acc:MGI:5477074]	chr1	+	NonCoding	21959842	21962530
TC0100000148.mm.1	3,81	3,91	0,14	0,31	F	T	-1,07	0,4227	1,0000	0,6595	1,0000	F	ENSMUST00000180414	Gm26866	predicted gene, 26866 [Source:MGI Symbol;Acc:MGI:5477360]	chr1	+	Pseudogene	22740764	22741565
TC0100000149.mm.1	5,23	4,97	0,48	0,07	T	T	1,2	0,8317	1,0000	0,5750	1,0000	T				chr1	+	NonCoding	22898387	22905081
TC0100000150.mm.1	4,74	4,64	0,4	0,21	T	T	1,07	0,7456	1,0000	0,0583	1,0000	T				chr1	+	NonCoding	23123742	23124849
TC0100000151.mm.1	4,43	4,66	0,27	0,09	T	T	-1,17	0,1237	1,0000	0,1215	1,0000	T	ENSMUST00000158928	Gm24176	predicted gene, 24176 [Source:MGI Symbol;Acc:MGI:5453953]	chr1	+	Small_RNA	23245211	23245331
TC0100000152.mm.1	7,3	7,94	0,57	0,32	T	T	-1,55	0,1200	1,0000	0,3825	1,0000	T				chr1	+	NonCoding	23262229	23264751
TC0100000153.mm.1	6,77	7,41	0,68	0,69	T	T	-1,56	0,2074	1,0000	0,8193	1,0000	T				chr1	+	NonCoding	23268768	23269793
TC0100000154.mm.1	3,57	3,61	0,11	0,2	F	F	-1,03	0,7389	1,0000	0,2658	1,0000	F	NR_029533; NR_029533.1; uc011wip.1	Mir30a	microRNA 30a	chr1	+	Precursor_microRNA	23272264	23272345
TC0100000155.mm.1	9,32	11,29	1,42	1,11	T	T	-3,91	0,3870	1,0000	0,9744	1,0000	T				chr1	+	NonCoding	23277833	23279013
TC0100000156.mm.1	5,46	5,34	0,28	0,24	T	T	1,09	0,6902	1,0000	0,0407	1,0000	T	NR_029717; NR_029717.1; uc007ama.2	Mir30c-2	microRNA 30c-2	chr1	+	Multiple_Complex	23291537	23291935
TC0100000157.mm.1	5,26	5,43	0,17	0,22	T	T	-1,13	0,8847	1,0000	0,9125	1,0000	T	ENSMUST00000180769	Gm7784	predicted gene 7784 [Source:MGI Symbol;Acc:MGI:3645448]	chr1	+	Pseudogene	23479539	23480527
TC0100000158.mm.1	4,83	4,81	0,02	0,2	T	T	1,02	0,3515	1,0000	0,1913	1,0000	T				chr1	+	NonCoding	23574213	23576775
TC0100000159.mm.1	3,89	3,83	0,06	0,18	T	T	1,04	0,8682	1,0000	0,6532	1,0000	T	NM_172124; ENSMUST00000063663; ENSMUST00000140583; ENSMUST00000144602; BC056368; BC058082; NM_172124.2; OTTMUST00000065597; OTTMUST00000065598; OTTMUST00000065599; uc007amd.1; uc007ame.1	B3gat2	beta-1,3-glucuronyltransferase 2 (glucuronosyltransferase S)	chr1	+	Coding	23761753	23849158
TC0100000160.mm.1	3,4	3,34	0,13	0,07	T	T	1,04	0,8048	1,0000	0,4368	1,0000	T	ENSMUST00000181961	Gm26524	predicted gene, 26524	chr1	+	Coding	24005505	24005894
TC0100000161.mm.1	4,16	4,05	0,12	0,19	T	T	1,08	0,8081	1,0000	0,1375	1,0000	T				chr1	+	NonCoding	24020093	24021597
TC0100000162.mm.1	3,86	4,13	0,25	0,2	F	T	-1,21	0,5640	1,0000	0,8767	1,0000	F				chr1	+	NonCoding	24100625	24103424
TC0100000163.mm.1	4,32	4,38	0,19	0,23	T	T	-1,04	0,3010	1,0000	0,4583	1,0000	T	ENSMUST00000180661	Gm26607	predicted gene, 26607 [Source:MGI Symbol;Acc:MGI:5477101]	chr1	+	Pseudogene	24125275	24126141
TC0100000164.mm.1	5,03	4,91	0,01	0,2	T	T	1,09	0,9915	1,0000	0,9427	1,0000	T	NM_007740; ENSMUST00000054588; ENSMUST00000088349; ENSMUST00000124600; ENSMUST00000147902; BC038017; BC046970; NM_007740.3; OTTMUST00000054775; OTTMUST00000054776; OTTMUST00000054777; OTTMUST00000054778; uc007amo.2	Col9a1	collagen, type IX, alpha 1	chr1	+	Multiple_Complex	24177610	24252738
TC0100000165.mm.1	4,45	4,36	0,55	0,31	T	T	1,07	0,8109	1,0000	0,5324	1,0000	T				chr1	+	NonCoding	24414655	24415505
TC0100000166.mm.1	3,97	4,48	0,13	0,37	T	T	-1,42	0,1211	1,0000	0,1724	1,0000	T				chr1	+	NonCoding	24441447	24444073
TC0100000167.mm.1	4,13	4,18	0,05	0,22	T	T	-1,03	0,6910	1,0000	0,8783	1,0000	T				chr1	+	NonCoding	24586581	24587739
TC0100000168.mm.1	13,64	13,35	0,98	0,27	T	T	1,22	0,0594	1,0000	0,0596	1,0000	T				chr1	+	NonCoding	24613966	24614332
TC0100000169.mm.1	15,05	14,64	0,73	0,81	T	T	1,33	0,0876	1,0000	0,2189	1,0000	T				chr1	+	NonCoding	24614879	24615092
TC0100000170.mm.1	15,81	15,55	0,66	0,41	T	T	1,2	0,0758	1,0000	0,3904	1,0000	T				chr1	+	NonCoding	24615710	24615972
TC0100000171.mm.1	5,34	5,17	0,08	0,13	T	T	1,12	0,1196	1,0000	0,4351	1,0000	T	NM_026719; ENSMUST00000095062; BC025579; BC027774; BC031902; BC039053; NM_026719.2; uc007amt.1; uc007amu.1	Lmbrd1	LMBR1 domain containing 1	chr1	+	Coding	24678544	24766301
TC0100000172.mm.1	4,94	4,75	0,58	0,08	T	T	1,13	0,6859	1,0000	0,9572	1,0000	T				chr1	+	NonCoding	24687458	24690244
TC0100000173.mm.1	12,33	12,4	0,6	0,29	T	T	-1,05	0,7916	1,0000	0,4273	1,0000	T				chr1	+	NonCoding	25015304	25019622
TC0100000174.mm.1	4,4	4,69	0,21	0,28	T	T	-1,22	0,1655	1,0000	0,2055	1,0000	T	ENSMUST00000119680	Gm15702	predicted gene 15702 [Source:MGI Symbol;Acc:MGI:3783142]	chr1	+	Multiple_Complex	25223730	25224173
TC0100000175.mm.1	4,62	4,38	0,31	0,37	T	T	1,18	0,9589	1,0000	0,8037	1,0000	T				chr1	+	NonCoding	25238378	25240849
TC0100000176.mm.1	4,14	4,27	0,41	0,07	F	T	-1,09	0,8680	1,0000	0,0188	1,0000	F	ENSMUST00000122791	Gm25294	predicted gene, 25294 [Source:MGI Symbol;Acc:MGI:5455071]	chr1	+	Small_RNA	25451071	25451174
TC0100000177.mm.1	4,39	4,86	0,28	0,23	T	T	-1,39	0,2075	1,0000	0,3397	1,0000	T	ENSMUST00000064487	Gm9884	predicted gene 9884	chr1	+	Coding	25830657	25831878
TC0100000178.mm.1	3,96	4,4	0,83	0,49	F	F	-1,35	0,8709	1,0000	0,0543	1,0000	F				chr1	+	NonCoding	25934308	25934335
TC0100000179.mm.1	3,83	3,83	0,23	0,18	F	T	-1	0,7819	1,0000	0,9263	1,0000	F	ENSMUST00000157486	Gm24064	predicted gene, 24064 [Source:MGI Symbol;Acc:MGI:5453841]	chr1	+	Small_RNA	26566833	26566938
TC0100000180.mm.1	4,75	4,47	0,09	0,29	T	T	1,22	0,6003	1,0000	0,5059	1,0000	T				chr1	+	NonCoding	26616949	26695599
TC0100000181.mm.1	4,03	4,18	0,22	0,24	F	T	-1,11	0,1518	1,0000	0,5097	1,0000	F				chr1	+	NonCoding	26744216	26765487
TC0100000182.mm.1	3,82	3,9	0,1	0,14	F	F	-1,06	0,6758	1,0000	0,9367	1,0000	F	XR_104583.1	Gm5524	PREDICTED: predicted gene 5524 (Gm5524), miscRNA.	chr1	+	NonCoding	27884019	27902396
TC0100000183.mm.1	4,49	4,24	0,28	0,21	T	T	1,18	0,7276	1,0000	0,4756	1,0000	T				chr1	+	NonCoding	28622988	29081192
TC0100000184.mm.1	5,02	4,84	0,08	0,17	T	T	1,13	0,7392	1,0000	0,9196	1,0000	T	XM_888439.2	Gm6462	predicted gene 6462	chr1	+	Pseudogene	28938035	28938340
TC0100000185.mm.1	5,31	5,13	0,56	0,35	T	T	1,13	0,8394	1,0000	0,6101	1,0000	T	ENSMUST00000116975	Gm22679	predicted gene, 22679 [Source:MGI Symbol;Acc:MGI:5452456]	chr1	+	Precursor_microRNA	29301480	29301579
TC0100000186.mm.1	3,84	3,94	0,2	0,19	T	T	-1,08	0,8020	1,0000	0,4824	1,0000	T	NR_105760	Mir6342	microRNA 6342	chr1	+	Precursor_microRNA	29421488	29421612
TC0100000187.mm.1	6,8	6,91	0,39	0,16	T	T	-1,08	0,4371	1,0000	0,0484	1,0000	T	ENSMUST00000178702	Gm23771	predicted gene, 23771 [Source:MGI Symbol;Acc:MGI:5453548]	chr1	+	Precursor_microRNA	29985934	29986043
TC0100000188.mm.1	3,86	3,83	0,08	0,12	T	T	1,02	0,3799	1,0000	0,0397	1,0000	T				chr1	+	NonCoding	30616844	30620383
TC0100000189.mm.1	7,22	7,08	1,01	0,25	T	T	1,1	0,4829	1,0000	0,8062	1,0000	T				chr1	+	NonCoding	30770290	30770795
TC0100000190.mm.1	3,95	3,95	0,12	0,19	F	T	1	0,6892	1,0000	0,9188	1,0000	F				chr1	+	NonCoding	30875441	30878222
TC0100000191.mm.1	3,41	3,45	0,02	0,05	F	T	-1,03	0,8178	1,0000	0,1043	1,0000	F				chr1	+	NonCoding	30949980	30950186
TC0100000192.mm.1	4,24	4,15	0,01	0,2	T	T	1,06	0,6884	1,0000	0,9937	1,0000	T				chr1	+	NonCoding	31117141	31150105
TC0100000193.mm.1	4,34	4,24	0,15	0,19	T	T	1,07	0,4806	1,0000	0,6914	1,0000	T	NM_153601; ENSMUST00000062560; ENSMUST00000161773; BC117745; BC117746; BC128067; NM_153601.1; OTTMUST00000065715; OTTMUST00000065716; uc007ank.1	Lgsn	lengsin, lens protein with glutamine synthetase domain	chr1	+	Multiple_Complex	31176406	31204725
TC0100000194.mm.1	4,22	4,23	0,22	0,21	T	T	-1	0,1755	1,0000	0,0356	1,0000	T	NM_029062; ENSMUST00000027230; BC107262; NM_029062.2; OTTMUST00000065717; uc007anm.1	Pih1d3	PIH1 domain containing 3	chr1	+	Coding	31222839	31224287
TC0100000195.mm.1	3,99	3,93	0,12	0,26	T	T	1,04	0,7492	1,0000	0,7313	1,0000	T	NR_015347; uc011wiu.1	Gm4850	THO complex 4 pseudogene	chr1	+	NonCoding	31264847	31268061
TC0100000196.mm.1	4,43	4,46	0,11	0,41	T	T	-1,02	0,9948	1,0000	0,9065	1,0000	T	ENSMUST00000178167	Gm6489	predicted gene 6489 [Source:MGI Symbol;Acc:MGI:3646684]	chr1	+	Coding	31286945	31287706
TC0100000197.mm.1	4,69	4,89	0,18	0,51	T	T	-1,14	0,3701	1,0000	0,2622	1,0000	T				chr1	+	NonCoding	31329824	31333507
TC0100000198.mm.1	5,83	5,85	0,31	0,09	T	T	-1,02	0,8458	1,0000	0,8330	1,0000	T	ENSMUST00000095050	Gm19680	predicted gene, 19680 [Source:MGI Symbol;Acc:MGI:5011865]	chr1	+	Pseudogene	31615458	31616843
TC0100000199.mm.1	4,21	4,52	0,12	0,27	T	T	-1,24	0,5988	1,0000	0,0999	1,0000	T	ENSMUST00000117896	Gm7910	predicted gene 7910 [Source:MGI Symbol;Acc:MGI:3645646]	chr1	+	Pseudogene	31736056	31736892
TC0100000200.mm.1	4,26	4,28	0,56	0,23	T	T	-1,02	0,7597	1,0000	0,8825	1,0000	T				chr1	+	NonCoding	32067646	32067693
TC0100000201.mm.1	4,57	4,33	0,17	0,16	T	T	1,18	0,3745	1,0000	0,5077	1,0000	T	NM_133235; ENSMUST00000027226; BC132117; BC132119; NM_133235.2; uc007ann.1; uc007ano.1; uc007anp.1	Khdrbs2	KH domain containing, RNA binding, signal transduction associated 2	chr1	+	Coding	32172806	32657738
TC0100000202.mm.1	4,56	4,75	0,17	0,24	T	T	-1,15	0,2205	1,0000	0,5720	1,0000	T				chr1	+	NonCoding	32419416	32422110
TC0100000203.mm.1	4,11	4,27	0,28	0,19	T	T	-1,12	0,7783	1,0000	0,3734	1,0000	T				chr1	+	NonCoding	32473757	32475565
TC0100000204.mm.1	3,97	4,01	0,09	0,12	F	F	-1,03	0,7974	1,0000	0,4483	1,0000	F				chr1	+	NonCoding	32493092	32495721
TC0100000205.mm.1	3,95	3,98	0,15	0,11	F	T	-1,02	0,8209	1,0000	0,7559	1,0000	F				chr1	+	NonCoding	32496444	32497988
TC0100000206.mm.1	4,16	3,81	0,2	0,33	T	T	1,27	0,5487	1,0000	0,0676	1,0000	T				chr1	+	NonCoding	32523826	32526917
TC0100000207.mm.1	4,77	4,05	0,21	0,41	T	T	1,66	0,1177	1,0000	0,5884	1,0000	T				chr1	+	NonCoding	32539028	32542455
TC0100000208.mm.1	4,44	4,56	0,1	0,24	T	T	-1,09	0,1869	1,0000	0,1665	1,0000	T				chr1	+	NonCoding	32659582	32705133
TC0100000209.mm.1	4,34	4,23	0,26	0,12	T	T	1,08	0,9593	1,0000	0,7385	1,0000	T				chr1	+	NonCoding	32710179	32712648
TC0100000210.mm.1	4,12	4,11	0,04	0,11	T	T	1,01	0,6913	1,0000	0,0549	1,0000	T	ENSMUST00000158770	Gm23024	predicted gene, 23024	chr1	+	NonCoding	32726639	32726930
TC0100000211.mm.1	4,38	4,32	0,17	0,2	F	F	1,04	0,7365	1,0000	0,6576	1,0000	F	ENSMUST00000158125	Gm24901	predicted gene, 24901 [Source:MGI Symbol;Acc:MGI:5454678]	chr1	+	Small_RNA	33191993	33192102
TC0100000212.mm.1	5,3	5,46	0,56	0,27	T	T	-1,12	0,6713	1,0000	0,8701	1,0000	T	ENSMUST00000083289	Gm25792	predicted gene, 25792 [Source:MGI Symbol;Acc:MGI:5455569]	chr1	+	Small_RNA	33293676	33293775
TC0100000213.mm.1	4,48	4,32	0,16	0,26	T	T	1,11	0,8567	1,0000	0,0236	1,0000	T	ENSMUST00000083326	Gm23453	predicted gene, 23453 [Source:MGI Symbol;Acc:MGI:5453230]	chr1	+	Small_RNA	33422733	33422838
TC0100000214.mm.1	4,23	4,12	0,23	0,03	T	T	1,08	0,5235	1,0000	0,0946	1,0000	T	NR_033199; ENSMUST00000051203; NR_033199.1; uc007ant.2	1700001G17Rik	RIKEN cDNA 1700001G17 gene	chr1	+	Multiple_Complex	33669824	33670712
TC0100000215.mm.1	5,04	5,08	0,05	0,06	T	T	-1,03	0,5783	1,0000	0,8557	1,0000	T	NM_001159729; NM_008999; ENSMUST00000088287; ENSMUST00000115174; ENSMUST00000122822; ENSMUST00000132066; ENSMUST00000135330; ENSMUST00000138024; ENSMUST00000140354; ENSMUST00000150593; ENSMUST00000151482; BC025578; NM_001159729.1; NM_008999.4; OTTMUST00000051907; OTTMUST00000051908; OTTMUST00000051909; OTTMUST00000051910; OTTMUST00000051911; OTTMUST00000051912; OTTMUST00000051913; OTTMUST00000051…	Rab23	RAB23, member RAS oncogene family	chr1	+	Multiple_Complex	33719882	33742564
TC0100000216.mm.1	6,5	6,52	0,27	0,27	T	T	-1,02	0,5885	1,0000	0,1285	1,0000	T	NM_001276764; NM_010081; NM_133833; NM_134448; ENSMUST00000097785; ENSMUST00000097786; ENSMUST00000115104; ENSMUST00000182018; ENSMUST00000182296; ENSMUST00000182314; ENSMUST00000182335; ENSMUST00000182410; ENSMUST00000182507; ENSMUST00000182513; ENSMUST00000182697; ENSMUST00000183006; ENSMUST00000183034; ENSMUST00000183100; ENSMUST00000183302; ENSMUST00000183331; NM_133833.2; NM_134448.2; OTTMUS…	Dst	dystonin; dystonin (Dst), transcript variant a, mRNA.	chr1	+	Multiple_Complex	33908225	34308662
TC0100000217.mm.1	5,09	4,58	0,23	0,1	T	T	1,43	0,0363	1,0000	0,0997	1,0000	T				chr1	+	NonCoding	33922455	33924838
TC0100000218.mm.1	6,39	6,82	0,19	0,33	T	T	-1,35	0,0830	1,0000	0,1154	1,0000	T				chr1	+	NonCoding	34018697	34020949
TC0100000219.mm.1	6,14	6,12	0,22	0,1	T	T	1,01	0,7515	1,0000	0,9268	1,0000	T				chr1	+	NonCoding	34032100	34033797
TC0100000220.mm.1	4,79	4,61	0,38	0,33	T	T	1,13	0,3730	1,0000	0,7451	1,0000	T	NR_105861	Mir6896	microRNA 6896	chr1	+	Precursor_microRNA	34117359	34117431
TC0100000221.mm.1	4,43	4,43	0,17	0,15	T	T	-1	0,8329	1,0000	0,0016	1,0000	T	ENSMUST00000182403	D630036G22Rik	RIKEN cDNA D630036G22 gene	chr1	+	NonCoding	34236596	34238820
TC0100000222.mm.1	4,75	4,93	0,08	0,09	T	T	-1,13	0,0324	1,0000	0,0425	1,0000	T	NM_178601; ENSMUST00000027303; ENSMUST00000128086; ENSMUST00000134327; ENSMUST00000136770; ENSMUST00000137794; ENSMUST00000147317; ENSMUST00000149962; BC069930; NM_178601.3; OTTMUST00000073351; OTTMUST00000073352; OTTMUST00000073353; OTTMUST00000073354; OTTMUST00000073355; OTTMUST00000073356; OTTMUST00000073357; uc007aor.2	Imp4	IMP4, U3 small nucleolar ribonucleoprotein, homolog (yeast)	chr1	+	Multiple_Complex	34439829	34445747
TC0100000223.mm.1	8,6	8,9	0,63	0,7	T	T	-1,23	0,8068	1,0000	0,9800	1,0000	T	XR_104542.1	D1Ertd448e	PREDICTED: DNA segment, Chr 1, ERATO Doi 448, expressed (D1Ertd448e), miscRNA.	chr1	+	NonCoding	34445790	34449348
TC0100000224.mm.1	4,62	4,61	0,15	0,01	T	T	1,01	0,8561	1,0000	0,6064	1,0000	T	NM_011206; ENSMUST00000027302; BC008512; NM_011206.2; uc007aot.1; uc007aos.1	Ptpn18	protein tyrosine phosphatase, non-receptor type 18; protein tyrosine phosphatase, non-receptor type 18 (Ptpn18), mRNA.	chr1	+	Coding	34459746	34475733
TC0100000225.mm.1	4,39	4,53	0,09	0,28	T	T	-1,11	0,1780	1,0000	0,2495	1,0000	T				chr1	+	NonCoding	34463954	34466866
TC0100000226.mm.1	4,24	4	0,09	0,07	T	T	1,18	0,0796	1,0000	0,1984	1,0000	T	NM_009355; ENSMUST00000027299; BC049616; BC115665; BC115666; NM_009355.2; uc007aov.1	Prss39	protease, serine 39; protease, serine, 39	chr1	+	Coding	34498430	34503062
TC0100000227.mm.1	4,24	4,35	0,05	0,17	T	T	-1,07	0,8541	1,0000	0,9578	1,0000	T	NM_007685; ENSMUST00000027298; BC100705; BC100706; BC100708; BC100711; NM_007685.2; uc007aow.1	Cfc1	cripto, FRL-1, cryptic family 1	chr1	+	Coding	34535648	34544311
TC0100000228.mm.1	3,49	3,44	0,12	0,01	F	F	1,04	0,8941	1,0000	0,5554	1,0000	F	NM_213727; ENSMUST00000052670; BC070435; NM_213727.2; uc011wjc.1	Amer3	APC membrane recruitment 3	chr1	+	Coding	34579693	34590944
TC0100000229.mm.1	3,83	4,3	1,05	0,43	F	F	-1,38	0,3117	1,0000	0,6501	1,0000	F				chr1	+	NonCoding	34602442	34602471
TC0100000230.mm.1	4,66	4,54	0,01	0,07	T	T	1,09	0,2911	1,0000	0,6209	1,0000	T	NM_183019; ENSMUST00000047664; ENSMUST00000054582; ENSMUST00000159021; ENSMUST00000159059; ENSMUST00000159747; ENSMUST00000160855; ENSMUST00000162599; ENSMUST00000162760; BC139371; BC139397; NM_183019.2; OTTMUST00000083450; OTTMUST00000083451; OTTMUST00000083452; OTTMUST00000083453; OTTMUST00000083454; OTTMUST00000083455; OTTMUST00000083469; uc007apf.1; uc007apg.1; uc007aph.1; uc007api.1	Arhgef4; C230030N03Rik	Rho guanine nucleotide exchange factor (GEF) 4; RIKEN cDNA C230030N03 gene	chr1	+	Multiple_Complex	34678188	34813309
TC0100000231.mm.1	4,19	4,48	0,34	0,2	T	T	-1,22	0,6319	1,0000	0,6898	1,0000	T				chr1	+	NonCoding	34757101	34759181
TC0100000232.mm.1	3,75	3,61	0,29	0,19	T	T	1,1	0,9194	1,0000	0,4251	1,0000	T				chr1	+	NonCoding	34823525	34826560
TC0100000233.mm.1	5,88	6,13	0,09	0,19	T	T	-1,19	0,4330	1,0000	0,4147	1,0000	T	NM_145516; NM_175421; ENSMUST00000027297; ENSMUST00000152654; ENSMUST00000156687; BC057994; NM_145516.2; NM_175421.1; OTTMUST00000073322; OTTMUST00000073323; OTTMUST00000073324; uc007apk.2; uc007apl.1	Plekhb2	pleckstrin homology domain containing, family B (evectins) member 2	chr1	+	Multiple_Complex	34849959	34879585
TC0100000234.mm.1	4,48	4,33	0,25	0,21	T	T	1,11	0,6781	1,0000	0,0867	1,0000	T	ENSMUST00000082667	Gm25634	predicted gene, 25634 [Source:MGI Symbol;Acc:MGI:5455411]	chr1	+	Small_RNA	35761602	35761706
TC0100000235.mm.1	3,73	3,61	0,23	0,06	T	F	1,09	0,5220	1,0000	0,3757	1,0000	F				chr1	+	NonCoding	35879845	35881119
TC0100000236.mm.1	4,3	4,02	0,05	0,07	T	T	1,21	0,3582	1,0000	0,9637	1,0000	T				chr1	+	NonCoding	36011072	36011894
TC0100000237.mm.1	4,38	4,24	0,09	0,12	T	T	1,1	0,4756	1,0000	0,9513	1,0000	T	NM_015818; ENSMUST00000088174; BC052316; NM_015818.2; OTTMUST00000073283; uc007apn.2	Hs6st1	heparan sulfate 6-O-sulfotransferase 1	chr1	+	Coding	36068400	36106446
TC0100000238.mm.1	10,13	10,64	0,75	0,37	T	T	-1,43	0,7308	1,0000	0,7272	1,0000	T				chr1	+	NonCoding	36124257	36125186
TC0100000239.mm.1	3,77	3,8	0,15	0,15	T	T	-1,02	0,9007	1,0000	0,5656	1,0000	T				chr1	+	NonCoding	36132042	36138746
TC0100000240.mm.1	5,06	4,88	0,11	0,11	T	T	1,13	0,3090	1,0000	0,6255	1,0000	T	NM_001172205; NM_001172206; NM_145996; NR_033310; ENSMUST00000097778; ENSMUST00000115029; ENSMUST00000115031; ENSMUST00000115032; ENSMUST00000116629; ENSMUST00000124280; ENSMUST00000126413; ENSMUST00000137906; ENSMUST00000140218; ENSMUST00000141121; ENSMUST00000142319; ENSMUST00000145179; ENSMUST00000147123; ENSMUST00000150747; BC027152; NM_001172205.1; NM_001172206.1; NM_145996.4; NR_033310.1; O…	Arid5a	AT rich interactive domain 5A (MRF1-like)	chr1	+	Multiple_Complex	36307733	36324029
TC0100000241.mm.1	4,52	4,89	0,24	0,36	T	T	-1,29	0,8343	1,0000	0,8913	1,0000	T				chr1	+	NonCoding	36332708	36333421
TC0100000242.mm.1	4,07	4,14	0,08	0,14	T	T	-1,05	0,7206	1,0000	0,7083	1,0000	T	NM_001277076; ENSMUST00000140452; ENSMUST00000179162; OTTMUST00000084899; OTTMUST00000111661; uc007aqb.1	Fer1l5	fer-1-like 5 (C. elegans)	chr1	+	Multiple_Complex	36372291	36422110
TC0100000243.mm.1	3,84	3,74	0,08	0,21	T	T	1,07	0,8695	1,0000	0,3957	1,0000	T				chr1	+	NonCoding	36461970	36471445
TC0100000244.mm.1	4,45	4,34	0,11	0,07	T	T	1,08	0,6296	1,0000	0,8209	1,0000	T	NM_033570; ENSMUST00000153128; BC172662; NM_033570.2; OTTMUST00000083926; uc007aqg.2	Cnnm4	cyclin M4; Synthetic construct Mus musculus clone IMAGE:100069470, MGC:199372 Cnnm4 protein (Cnnm4) mRNA, encodes complete protein.	chr1	+	Multiple_Complex	36471597	36508776
TC0100000245.mm.1	4,4	4,44	0,34	0,04	T	T	-1,03	0,8504	1,0000	0,2712	1,0000	T				chr1	+	NonCoding	36473952	36476110
TC0100000246.mm.1	4,29	4,55	0,24	0,1	T	T	-1,2	0,1055	1,0000	0,3502	1,0000	T				chr1	+	NonCoding	36490134	36492986
TC0100000247.mm.1	4,87	4,86	0,12	0,13	T	T	1	0,4614	1,0000	0,5041	1,0000	T	NM_001039551; NM_053186; ENSMUST00000001166; ENSMUST00000097776; ENSMUST00000135100; ENSMUST00000154225; NM_001039551.1; NM_053186.2; OTTMUST00000051653; OTTMUST00000051654; OTTMUST00000051655; OTTMUST00000051656; uc007aqi.1; uc007aqj.1; uc007aqk.1; uc011wjk.1	Cnnm3	cyclin M3	chr1	+	Multiple_Complex	36511867	36528237
TC0100000248.mm.1	4,81	4,76	0,21	0,1	T	T	1,04	0,5888	1,0000	0,3798	1,0000	T				chr1	+	NonCoding	36514251	36515794
TC0100000249.mm.1	4,21	4,07	0,38	0,17	T	T	1,1	0,6035	1,0000	0,7816	1,0000	T				chr1	+	NonCoding	36540817	36546709
TC0100000250.mm.1	3,95	3,98	0,01	0,06	T	T	-1,02	0,9959	1,0000	0,6525	1,0000	T	ENSMUST00000149224; OTTMUST00000051775	D430040D24Rik; AC084391.4	RIKEN cDNA D430040D24 gene [Source:MGI Symbol;Acc:MGI:2442526]; novel transcript	chr1	+	NonCoding	36557701	36565613
TC0100000251.mm.1	7,45	7,68	0,5	0,56	T	T	-1,18	0,8396	1,0000	0,8638	1,0000	T	ENSMUST00000161062	Gm6428	predicted pseudogene 6428 [Source:MGI Symbol;Acc:MGI:3649065]	chr1	+	Pseudogene	36601802	36602146
TC0100000252.mm.1	4,02	3,87	0,3	0,08	F	F	1,11	0,6082	1,0000	0,6988	1,0000	F	ENSMUST00000104746	Gm24133	predicted gene, 24133 [Source:MGI Symbol;Acc:MGI:5453910]	chr1	+	Precursor_microRNA	36663965	36664039
TC0100000253.mm.1	10,49	10,89	0,05	0,74	T	T	-1,32	0,9851	1,0000	0,7935	1,0000	T	NM_009942; BC096048; BC099474; NM_009942.2; uc007aqw.1	Cox5b	cytochrome c oxidase subunit Vb	chr1	+	Coding	36691487	36693388
TC0100000254.mm.1	4,27	4,11	0,12	0,16	T	T	1,12	0,7348	1,0000	0,8438	1,0000	T	NR_040290; NR_040290.1; uc007aqy.2	4933424G06Rik	RIKEN cDNA 4933424G06 gene; RIKEN cDNA 4933424G06 gene (4933424G06Rik), non-coding RNA.	chr1	+	NonCoding	36714538	36757960
TC0100000255.mm.1	4,15	4,26	0,06	0,09	T	T	-1,07	0,2193	1,0000	0,4291	1,0000	T	NM_001289612; NM_001289765; NM_001289766; NM_009539; ENSMUST00000027291; BC029727; NM_009539.2; uc007aqz.1; uc007ara.1; uc007arb.1	Zap70	zeta-chain (TCR) associated protein kinase; zeta-chain (TCR) associated protein kinase (Zap70), mRNA.	chr1	+	Coding	36761798	36782820
TC0100000256.mm.1	3,71	3,86	0,67	0,72	T	T	-1,11	0,5990	1,0000	0,4825	1,0000	T	ENSMUST00000177688	n-R5s210	nuclear encoded rRNA 5S 210 [Source:MGI Symbol;Acc:MGI:4422075]	chr1	+	Ribosomal	37005439	37005557
TC0100000257.mm.1	4,29	4,32	0,09	0,12	T	T	-1,02	0,6653	1,0000	0,8440	1,0000	T	BC050813; BC147491; OTTMUST00000072793; OTTMUST00000072823; OTTMUST00000072824; OTTMUST00000086761; XM_003084438.1; uc007are.1; uc007arf.1; uc011wjo.1	Vwa3b	von Willebrand factor A domain containing 3B	chr1	+	Multiple_Complex	37026596	37187605
TC0100000258.mm.1	4,33	4,42	0,1	0,09	T	T	-1,06	0,5606	1,0000	0,9745	1,0000	T	NM_001282010; NM_009918; ENSMUST00000027288; ENSMUST00000134238; BC035272; BC049145; NM_009918.1; OTTMUST00000060500; OTTMUST00000060501; uc007ari.1	Cnga3	cyclic nucleotide gated channel alpha 3	chr1	+	Coding	37218278	37263384
TC0100000259.mm.1	4,6	4,61	0,06	0,05	T	T	-1	0,7475	1,0000	0,7176	1,0000	T	NM_030266; NM_172971; ENSMUST00000027287; ENSMUST00000058307; ENSMUST00000114933; ENSMUST00000123124; ENSMUST00000132401; ENSMUST00000132615; ENSMUST00000136846; ENSMUST00000137266; ENSMUST00000140264; ENSMUST00000146676; ENSMUST00000168546; BC120541; BC144748; NM_030266.3; NM_172971.2; OTTMUST00000083008; OTTMUST00000083009; OTTMUST00000083011; OTTMUST00000083012; OTTMUST00000083030; OTTMUST0000…	Inpp4a	inositol polyphosphate-4-phosphatase, type I	chr1	+	Multiple_Complex	37299865	37410736
TC0100000260.mm.1	6,16	6,22	0,09	0,1	T	T	-1,04	0,5250	1,0000	0,8343	1,0000	T	NM_026123; ENSMUST00000027285; ENSMUST00000114925; ENSMUST00000118059; ENSMUST00000134184; ENSMUST00000144617; BC019484; NM_026123.3; OTTMUST00000051682; OTTMUST00000051683; OTTMUST00000051684; OTTMUST00000051685; OTTMUST00000075443; uc007arp.1; uc007arq.1	Unc50	unc-50 homolog (C. elegans)	chr1	+	Multiple_Complex	37430170	37439124
TC0100000261.mm.1	5,19	5,4	0,17	0,35	T	T	-1,16	0,6261	1,0000	0,2379	1,0000	T				chr1	+	NonCoding	37494563	37497504
TC0100000262.mm.1	4,21	4,23	0,1	0,25	T	T	-1,01	0,8136	1,0000	0,7868	1,0000	T	XR_140434.1	LOC100861893	PREDICTED: uncharacterized LOC100861893 (LOC100861893), miscRNA.	chr1	+	NonCoding	37608579	37612392
TC0100000263.mm.1	4,05	4,07	0,14	0,1	T	T	-1,01	0,7833	1,0000	0,4104	1,0000	T	ENSMUST00000160659; OTTMUST00000075119	4930556I23Rik; AC123068.2	RIKEN cDNA 4930556I23 gene [Source:MGI Symbol;Acc:MGI:1922520]; Novel transcript	chr1	+	NonCoding	37614259	37615502
TC0100000264.mm.1	4,21	4,24	0,17	0,25	T	T	-1,02	0,3203	1,0000	0,8680	1,0000	T				chr1	+	NonCoding	37653499	37670930
TC0100000265.mm.1	4,78	5,09	0,26	0,19	T	T	-1,24	0,3089	1,0000	0,4161	1,0000	T				chr1	+	NonCoding	37742207	37744762
TC0100000266.mm.1	4,06	4	0,11	0,05	T	T	1,04	0,9160	1,0000	0,8896	1,0000	T	ENSMUST00000181885	Gm26805	predicted gene, 26805 [Source:MGI Symbol;Acc:MGI:5477299]	chr1	+	NonCoding	37865299	37871388
TC0100000267.mm.1	4,34	4,37	0,09	0,02	T	T	-1,02	0,4591	1,0000	0,4278	1,0000	T	NM_001037918; ENSMUST00000041621; ENSMUST00000128085; ENSMUST00000142670; ENSMUST00000144440; BC019519; NM_001037918.3; OTTMUST00000052446; OTTMUST00000052447; OTTMUST00000052448; OTTMUST00000052449; uc007ash.2	Lipt1	lipoyltransferase 1	chr1	+	Coding	37871738	37877387
TC0100000268.mm.1	6,13	6,4	0,18	0,27	T	T	-1,2	0,3317	1,0000	0,8125	1,0000	T	NM_027098; ENSMUST00000027256; ENSMUST00000160082; ENSMUST00000161694; ENSMUST00000162513; BC004614; NM_027098.2; OTTMUST00000065720; OTTMUST00000065721; OTTMUST00000065722; OTTMUST00000065723; uc007asj.1	Mrpl30	mitochondrial ribosomal protein L30	chr1	+	Multiple_Complex	37890477	37898535
TC0100000269.mm.1	3,61	3,62	0,11	0,09	T	T	-1,01	0,3441	1,0000	0,2378	1,0000	T	ENSMUST00000129513; OTTMUST00000052653	Gm15457; AC119189.3	predicted gene 15457 [Source:MGI Symbol;Acc:MGI:3705190]; novel transcript	chr1	+	NonCoding	37933596	37954136
TC0100000270.mm.1	4,33	4,25	0,41	0,15	T	T	1,05	0,4944	1,0000	0,1599	1,0000	T	ENSMUST00000158516	Gm23409	predicted gene, 23409	chr1	+	NonCoding	37973967	37974203
TC0100000271.mm.1	7,43	7,33	0,23	0,36	T	T	1,07	0,9503	1,0000	0,3244	1,0000	T	NM_198303; ENSMUST00000027252; BC166034; NM_198303.2; uc007aso.1	Eif5b	eukaryotic translation initiation factor 5B; Synthetic construct Mus musculus clone IMAGE:100066334, MGC:195471 eukaryotic translation initiation factor 5B (Eif5b) mRNA, encodes complete protein.	chr1	+	Multiple_Complex	37998010	38055579
TC0100000272.mm.1	6,37	6,74	0,11	0,2	T	T	-1,29	0,0058	1,0000	0,0007	0,9911	T				chr1	+	NonCoding	38014959	38016511
TC0100000273.mm.1	5,22	5,27	0,15	0,37	T	T	-1,03	0,6617	1,0000	0,7701	1,0000	T				chr1	+	NonCoding	38132083	38159892
TC0100000274.mm.1	4,16	4,25	0,09	0,22	T	T	-1,06	0,9740	1,0000	0,8602	1,0000	T	ENSMUST00000127620; ENSMUST00000133299; OTTMUST00000076609; OTTMUST00000076610	Gm16150; AC138386.1	predicted gene 16150 [Source:MGI Symbol;Acc:MGI:3801827]; novel transcript	chr1	+	NonCoding	38235420	38246748
TC0100000275.mm.1	3,71	3,74	0,06	0,1	T	T	-1,02	0,6714	1,0000	0,1383	1,0000	T	ENSMUST00000129696; OTTMUST00000076611	Gm16151; AC117789.3	predicted gene 16151 [Source:MGI Symbol;Acc:MGI:3801826]; novel transcript	chr1	+	NonCoding	38307902	38311930
TC0100000276.mm.1	3,98	3,77	0,13	0,21	T	T	1,15	0,9075	1,0000	0,3088	1,0000	T	ENSMUST00000131663; ENSMUST00000143261; OTTMUST00000076612; OTTMUST00000076613	Gm16152; AC117789.2	predicted gene 16152 [Source:MGI Symbol;Acc:MGI:3802058]; novel transcript	chr1	+	NonCoding	38384949	38393974
TC0100000277.mm.1	3,66	3,79	0,22	0,09	T	T	-1,09	0,7924	1,0000	0,7931	1,0000	T				chr1	+	NonCoding	38767184	38767686
TC0100000278.mm.1	3,99	3,98	0,14	0,12	T	T	1,01	0,5095	1,0000	0,1597	1,0000	T				chr1	+	NonCoding	38793688	38798479
TC0100000279.mm.1	4,1	4,07	0,17	0,15	T	T	1,02	0,8815	1,0000	0,6003	1,0000	T	NM_001011684; ENSMUST00000088029; ENSMUST00000160214; BC138922; NM_001011684.2; OTTMUST00000089402; OTTMUST00000089403; uc007atb.1	Nms	neuromedin S	chr1	+	Coding	38939149	38950278
TC0100000280.mm.1	8,38	8,38	0,26	0,28	T	T	-1	0,4168	1,0000	0,9064	1,0000	T	NM_026850; ENSMUST00000027247; BC005601; NM_026850.4; uc007atc.1	Pdcl3	phosducin-like 3	chr1	+	Coding	38987804	38997236
TC0100000281.mm.1	6,2	6,16	0,16	0,28	T	T	1,03	0,6453	1,0000	0,3836	1,0000	T				chr1	+	NonCoding	38992678	38994316
TC0100000282.mm.1	5,29	5,34	0,15	0,11	T	T	-1,04	0,6044	1,0000	0,1060	1,0000	T	NM_008719; ENSMUST00000056815; ENSMUST00000172825; ENSMUST00000173050; BC109166; NM_008719.2; OTTMUST00000094904; OTTMUST00000094905; OTTMUST00000094906; uc007atd.2	Npas2	neuronal PAS domain protein 2	chr1	+	Multiple_Complex	39193731	39363240
TC0100000283.mm.1	9,36	9,37	0,81	0,67	T	T	-1,01	0,9653	1,0000	0,8466	1,0000	T	ENSMUST00000173076	Gm3617	predicted gene 3617 [Source:MGI Symbol;Acc:MGI:3781793]	chr1	+	Pseudogene	39314899	39315453
TC0100000284.mm.1	9,96	10,08	0,15	0,21	T	T	-1,09	0,9380	1,0000	0,7497	1,0000	T	NM_001252218; NM_001252219; NM_053257; ENSMUST00000086535; ENSMUST00000178079; ENSMUST00000179954; BC050113; BC055720; BC086916; BC099436; NM_001252218.1; NM_001252219.1; NM_053257.3; uc007ate.2; uc007atf.2; uc029qnw.1; uc029qnx.1	Rpl31	ribosomal protein L31	chr1	+	Coding	39367851	39371911
TC0100000285.mm.1	7,2	7,09	0,12	0,19	T	T	1,08	0,2802	1,0000	0,9051	1,0000	T	ENSMUST00000083695	Gm24826	predicted gene, 24826 [Source:MGI Symbol;Acc:MGI:5454603]	chr1	+	Multiple_Complex	39519533	39519747
TC0100000286.mm.1	5,24	5,2	0,14	0,16	T	T	1,03	0,8925	1,0000	0,8553	1,0000	T	NM_028043; ENSMUST00000003219; ENSMUST00000160145; ENSMUST00000161515; BC049091; BC050812; NM_028043.2; OTTMUST00000065794; OTTMUST00000065795; uc007ati.1; uc007atj.1	Cnot11	CCR4-NOT transcription complex, subunit 11	chr1	+	Multiple_Complex	39534992	39546881
TC0100000287.mm.1	4,05	3,91	0,31	0,05	F	T	1,1	0,8270	1,0000	0,8861	1,0000	F	ENSMUST00000181841	D930019O06Rik	RIKEN cDNA D930019O06 [Source:MGI Symbol;Acc:MGI:3043219]	chr1	+	NonCoding	39650176	39657390
TC0100000288.mm.1	4,1	4,08	0,1	0,15	T	T	1,01	0,9916	1,0000	0,7448	1,0000	T				chr1	+	NonCoding	39852473	39865280
TC0100000289.mm.1	7,23	7,21	0,21	0,22	T	T	1,01	0,9821	1,0000	0,4328	1,0000	T	NM_001252200; NM_001252201; NM_001252202; NM_008696; ENSMUST00000163854; ENSMUST00000168431; BC141109; BC145390; BC145391; BC168387; NM_001252200.1; NM_001252201.1; NM_001252202.1; NM_008696.2; uc007atr.1; uc007ats.1; uc011wjv.1; uc011wjw.1; uc011wjx.1	Map4k4	mitogen-activated protein kinase kinase kinase kinase 4; Synthetic construct Mus musculus clone IMAGE:100068356, MGC:195900 mitogen-activated protein kinase kinase kinase kinase 4 (Map4k4) mRNA, encodes complete protein.	chr1	+	Multiple_Complex	39900913	40026310
TC0100000290.mm.1	5,72	6	0,33	0,25	T	T	-1,22	0,6461	1,0000	0,9684	1,0000	T				chr1	+	NonCoding	39956758	39960277
TC0100000291.mm.1	5	4,95	0,24	0,03	T	T	1,03	0,6465	1,0000	0,8310	1,0000	T				chr1	+	NonCoding	39974463	39975736
TC0100000292.mm.1	4,37	4,25	0,22	0,22	T	T	1,08	0,4803	1,0000	0,4363	1,0000	T	NM_010555; ENSMUST00000027243; BC032962; NM_010555.4; uc007atu.2; uc011wjy.2	Il1r2	interleukin 1 receptor, type II	chr1	+	Coding	40084768	40125227
TC0100000293.mm.1	3,71	3,71	0,21	0,09	F	F	-1	0,5036	1,0000	0,2976	1,0000	F				chr1	+	NonCoding	40148923	40150216
TC0100000294.mm.1	4,95	4,97	0,17	0,27	T	T	-1,02	0,9886	1,0000	0,7718	1,0000	T				chr1	+	NonCoding	40167464	40168108
TC0100000295.mm.1	5,32	5,36	0,1	0,03	T	T	-1,03	0,7819	1,0000	0,6316	1,0000	T	NM_001123382; NM_008362; ENSMUST00000027241; ENSMUST00000114795; BC109135; NM_001123382.1; NM_008362.2; uc007atv.1; uc007atw.1	Il1r1	interleukin 1 receptor, type I	chr1	+	Coding	40225080	40316198
TC0100000296.mm.1	5,27	5,46	0,2	0,26	T	T	-1,14	0,2435	1,0000	0,7998	1,0000	T				chr1	+	NonCoding	40238020	40241416
TC0100000297.mm.1	5,31	5,4	0,08	0,09	T	T	-1,06	0,3279	1,0000	0,5346	1,0000	T	NM_133193; ENSMUST00000095020; BC117797; NM_133193.3; uc007atx.1; uc007aty.1	Il1rl2	interleukin 1 receptor-like 2	chr1	+	Coding	40324627	40365471
TC0100000298.mm.1	4,32	4,31	0,13	0,2	T	T	1,01	0,9022	1,0000	0,7957	1,0000	T	NM_001025602; NM_010743; ENSMUST00000053043; ENSMUST00000097772; ENSMUST00000173514; ENSMUST00000173881; ENSMUST00000174335; BC051445; NM_001025602.2; NM_010743.2; OTTMUST00000097562; OTTMUST00000097565; OTTMUST00000097566; OTTMUST00000097571; uc007atz.2	Il1rl1	interleukin 1 receptor-like 1	chr1	+	Coding	40429570	40465415
TC0100000299.mm.1	5,02	5,03	0,03	0,13	T	T	-1,01	0,8943	1,0000	0,9824	1,0000	T	NM_001161842; NM_001161843; NM_008365; ENSMUST00000087983; ENSMUST00000108044; ENSMUST00000167723; BC023240; NM_001161842.1; NM_001161843.1; NM_008365.2; uc007aud.1; uc007aue.1; uc007auf.1; uc007aug.1; uc011wjz.1	Il18r1	interleukin 18 receptor 1	chr1	+	Multiple_Complex	40465552	40500854
TC0100000300.mm.1	4,25	4,23	0,15	0,08	T	T	1,01	0,8049	1,0000	0,6124	1,0000	T	NM_010553; ENSMUST00000027237; ENSMUST00000159724; ENSMUST00000160468; ENSMUST00000163057; BC120598; BC120600; NM_010553.3; OTTMUST00000088425; OTTMUST00000088426; OTTMUST00000088427; OTTMUST00000088447; uc007auk.1; uc007aui.1; uc007auj.1	Il18rap	interleukin 18 receptor accessory protein	chr1	+	Multiple_Complex	40515362	40551705
TC0100000301.mm.1	4,28	4,28	0,09	0,19	T	T	1	0,6220	1,0000	0,9629	1,0000	T	NM_177084; ENSMUST00000027233; BC120543; NM_177084.3; uc007aul.1	Slc9a4	solute carrier family 9 (sodium/hydrogen exchanger), member 4	chr1	+	Coding	40580227	40630731
TC0100000302.mm.1	4,15	4,2	0,21	0,14	T	T	-1,04	0,3759	1,0000	0,9224	1,0000	T	NM_001033289; ENSMUST00000027231; BC103685; BC104737; NM_001033289.2; uc007aum.1; uc007aun.1	Slc9a2	solute carrier family 9 (sodium/hydrogen exchanger), member 2	chr1	+	Coding	40681712	40768885
TC0100000303.mm.1	4,25	4,09	0,23	0,2	T	T	1,12	0,3570	1,0000	0,4071	1,0000	T				chr1	+	NonCoding	40771385	40785343
TC0100000304.mm.1	9,48	10,01	0,42	0,53	T	T	-1,45	0,4846	1,0000	0,8694	1,0000	T	NM_001081198; ENSMUST00000114765; BC147440; BC147458; BC147740; BC147743; NM_001081198.1; OTTMUST00000110674; uc007auq.1	Tmem182	transmembrane protein 182	chr1	+	Multiple_Complex	40805601	40856886
TC0100000305.mm.1	4,17	4,22	0,21	0,34	F	F	-1,03	0,6825	1,0000	0,2175	1,0000	F				chr1	+	NonCoding	40980779	40981470
TC0100000306.mm.1	4,05	4,02	0,08	0,24	T	T	1,02	0,6652	1,0000	0,5466	1,0000	T				chr1	+	NonCoding	40999623	41001567
TC0100000307.mm.1	4,79	5,11	0,14	0,2	T	T	-1,25	0,1236	1,0000	0,0278	1,0000	T				chr1	+	NonCoding	41919951	41939562
TC0100000308.mm.1	4,8	4,44	0,19	0,33	T	T	1,29	0,4708	1,0000	0,4414	1,0000	T	ENSMUST00000066196	Gm9915	predicted gene 9915 [Source:MGI Symbol;Acc:MGI:3641924]	chr1	+	Coding	42229726	42231108
TC0100000309.mm.1	3,8	3,8	0,1	0,11	T	T	-1	0,4398	1,0000	0,2135	1,0000	T				chr1	+	NonCoding	42261567	42306672
TC0100000310.mm.1	3,96	4,31	0,12	0,25	T	T	-1,27	0,1131	1,0000	0,7239	1,0000	T				chr1	+	NonCoding	42534256	42536375
TC0100000311.mm.1	4,7	4,4	0,44	0,26	T	T	1,23	0,5828	1,0000	0,3521	1,0000	T				chr1	+	NonCoding	42651726	42652401
TC0100000312.mm.1	4,7	4,7	0	0,06	T	T	-1	0,8479	1,0000	0,3645	1,0000	T	NM_008900; NR_027891; ENSMUST00000054883; NM_008900.2; NR_027891.1; OTTMUST00000054069; uc007auw.1; uc007aux.2	Pou3f3; 2900092D14Rik	POU domain, class 3, transcription factor 3; RIKEN cDNA 2900092D14 gene; RIKEN cDNA 2900092D14 gene (2900092D14Rik), non-coding RNA.	chr1	+	Multiple_Complex	42692937	42740968
TC0100000313.mm.1	4,28	4,34	0,17	0,07	T	T	-1,04	0,4076	1,0000	0,4260	1,0000	T				chr1	+	NonCoding	42714443	42746437
TC0100000314.mm.1	3,82	3,95	0,2	0,18	T	T	-1,09	0,6771	1,0000	0,1218	1,0000	T				chr1	+	NonCoding	42750712	42752881
TC0100000315.mm.1	5,52	5,58	0,11	0,14	T	T	-1,04	0,3710	1,0000	0,8440	1,0000	T	NM_023514; ENSMUST00000057208; BC116437; NM_023514.4; uc007auz.2; uc007ava.2; uc007avb.1	Mrps9	mitochondrial ribosomal protein S9	chr1	+	Coding	42851233	42905683
TC0100000316.mm.1	5,09	5,17	0,08	0,38	T	T	-1,06	0,7974	1,0000	0,9287	1,0000	T				chr1	+	NonCoding	42864357	42868337
TC0100000317.mm.1	4,25	4,31	0,15	0,13	T	T	-1,04	0,3359	1,0000	0,3167	1,0000	T	NM_053107; ENSMUST00000114761; ENSMUST00000179655; ENSMUST00000179766; BC118506; BC118510; NM_053107.4; uc007avc.2; uc007avd.2	Gpr45	G protein-coupled receptor 45	chr1	+	Multiple_Complex	42952872	43035449
TC0100000318.mm.1	5,19	4,84	0,46	0,19	F	F	1,28	0,8740	1,0000	0,6857	1,0000	F	ENSMUST00000158463	Gm24001	predicted gene, 24001 [Source:MGI Symbol;Acc:MGI:5453778]	chr1	+	Precursor_microRNA	43036845	43036929
TC0100000319.mm.1	3,99	3,86	0,06	0,19	T	T	1,1	0,3084	1,0000	0,0911	1,0000	T	ENSMUST00000039080	8430432A02Rik	RIKEN cDNA 8430432A02 gene [Source:MGI Symbol;Acc:MGI:1918774]	chr1	+	Coding	43092588	43093835
TC0100000320.mm.1	5,54	5,54	0,09	0,2	T	T	-1	0,6530	1,0000	0,3170	1,0000	T	NM_133818; ENSMUST00000010434; BC006931; NM_133818.1; uc007avj.1	AI597479	expressed sequence AI597479	chr1	+	Multiple_Complex	43098710	43115947
TC0100000321.mm.1	9,3	8,99	0,64	0,51	T	T	1,23	0,9157	1,0000	0,5922	1,0000	T	BC002062; BC082292; BC094039; BC096575; XM_985134.4	Rpl29; Gm8210	ribosomal protein L29; predicted pseudogene 8210	chr1	+	Multiple_Complex	43189119	43189773
TC0100000322.mm.1	4,5	4,74	0,18	0,3	T	T	-1,18	0,0916	1,0000	0,2860	1,0000	T				chr1	+	NonCoding	43196982	43216593
TC0100000323.mm.1	4,63	4,58	0,11	0,09	T	T	1,04	0,8726	1,0000	0,7951	1,0000	T	NM_010879; ENSMUST00000086421; ENSMUST00000114744; ENSMUST00000124817; ENSMUST00000136648; BC011071; BC034255; NM_010879.3; OTTMUST00000049828; OTTMUST00000049829; OTTMUST00000049830; OTTMUST00000049831; XM_003688768.1; uc007avn.1; uc007avo.2	Nck2	non-catalytic region of tyrosine kinase adaptor protein 2	chr1	+	Multiple_Complex	43445751	43570518
TC0100000324.mm.1	6,12	6,53	1,09	0,58	T	T	-1,33	0,9732	1,0000	0,8882	1,0000	T				chr1	+	NonCoding	43454133	43454715
TC0100000325.mm.1	4,78	5,1	0,16	0,2	T	T	-1,24	0,4096	1,0000	0,6305	1,0000	T				chr1	+	NonCoding	43488447	43491509
TC0100000326.mm.1	4,29	4,29	0,13	0,13	T	T	-1	0,9825	1,0000	0,9153	1,0000	T				chr1	+	NonCoding	43549163	43553093
TC0100000327.mm.1	6,78	7	0,74	0,27	T	T	-1,16	0,2978	1,0000	0,6085	1,0000	T				chr1	+	NonCoding	43556848	43558952
TC0100000328.mm.1	4,75	4,88	0,18	0,16	T	T	-1,1	0,7993	1,0000	0,4413	1,0000	T				chr1	+	NonCoding	43560273	43561565
TC0100000329.mm.1	4,33	4,15	0,2	0,05	T	T	1,14	0,0568	1,0000	0,1971	1,0000	T	NM_024283; ENSMUST00000027217; BC002254; NM_024283.3; uc007avp.2	1500015O10Rik	RIKEN cDNA 1500015O10 gene	chr1	+	Coding	43730602	43742578
TC0100000330.mm.1	4,4	4,75	0,09	0,06	T	T	-1,28	0,0096	1,0000	0,0820	1,0000	T	ENSMUST00000163003	Gm16103	predicted gene 16103 [Source:MGI Symbol;Acc:MGI:3802086]	chr1	+	Pseudogene	43785910	43787188
TC0100000331.mm.1	4,68	4,8	0,31	0,08	T	T	-1,08	0,7376	1,0000	0,1416	1,0000	T	ENSMUST00000158223	Gm26352	predicted gene, 26352 [Source:MGI Symbol;Acc:MGI:5456129]	chr1	+	Small_RNA	43902928	43903052
TC0100000332.mm.1	5,98	6,14	0,2	0,33	T	T	-1,12	0,5312	1,0000	0,9962	1,0000	T	NM_009418; ENSMUST00000087933; BC058239; NM_009418.2; uc007avr.1; uc007avs.1; uc007avt.1; uc007avu.1; uc011wkb.1	Tpp2	tripeptidyl peptidase II	chr1	+	Coding	43934002	44002999
TC0100000333.mm.1	4,83	4,88	0,08	0,06	T	T	-1,03	0,9145	1,0000	0,9647	1,0000	T	NM_144558; ENSMUST00000035991; ENSMUST00000114709; ENSMUST00000129068; ENSMUST00000138521; ENSMUST00000155917; BC082584; NM_144558.4; OTTMUST00000055463; OTTMUST00000055464; OTTMUST00000055465; OTTMUST00000055466; OTTMUST00000055467; uc007awd.2; uc007awe.2; uc007awf.2	Bivm	basic, immunoglobulin-like variable motif containing	chr1	+	Multiple_Complex	44118957	44144771
TC0100000334.mm.1	5,39	5,47	0,02	0,07	T	T	-1,06	0,6153	1,0000	0,9413	1,0000	T	NM_011729; ENSMUST00000027214; ENSMUST00000131177; ENSMUST00000137380; ENSMUST00000139510; ENSMUST00000145406; ENSMUST00000155862; BC141070; NM_011729.2; OTTMUST00000050813; OTTMUST00000050814; OTTMUST00000050815; OTTMUST00000050816; OTTMUST00000075845; OTTMUST00000075846; uc007awh.2; uc007awi.2; uc007awj.1	Ercc5	excision repair cross-complementing rodent repair deficiency, complementation group 5	chr1	+	Multiple_Complex	44147744	44181260
TC0100000335.mm.1	5,22	5,52	0,39	0,26	T	T	-1,23	0,8598	1,0000	0,4743	1,0000	T				chr1	+	NonCoding	44178853	44179106
TC0100000336.mm.1	4,21	4,25	0,42	0,25	T	T	-1,03	0,6124	1,0000	0,9579	1,0000	T	ENSMUST00000161563	Gm15833	predicted gene 15833 [Source:MGI Symbol;Acc:MGI:3801794]	chr1	+	Pseudogene	44212162	44213118
TC0100000337.mm.1	4,46	4,23	0,17	0,22	T	T	1,17	0,6762	1,0000	0,3070	1,0000	T				chr1	+	NonCoding	44392809	44394447
TC0100000338.mm.1	6,14	6,09	0,23	0,1	T	T	1,03	0,2918	1,0000	0,5883	1,0000	T	NM_028450; ENSMUST00000074525; ENSMUST00000159555; ENSMUST00000160854; ENSMUST00000161066; ENSMUST00000161793; ENSMUST00000162600; BC032154; NM_028450.3; OTTMUST00000075110; OTTMUST00000075111; OTTMUST00000075112; OTTMUST00000075113; OTTMUST00000075114; OTTMUST00000075115; uc007awl.2; uc007awm.2; uc007awn.2	Gulp1	GULP, engulfment adaptor PTB domain containing 1	chr1	+	Multiple_Complex	44551511	44796836
TC0100000339.mm.1	4,15	4,12	0,15	0,13	T	T	1,02	0,7759	1,0000	0,7215	1,0000	T				chr1	+	NonCoding	44560885	44565447
TC0100000340.mm.1	4,85	4,93	0,21	0,19	T	T	-1,05	0,2557	1,0000	0,0856	1,0000	T				chr1	+	NonCoding	44572905	44575357
TC0100000341.mm.1	5,52	5,59	0,18	0,1	T	T	-1,05	0,7284	1,0000	0,0063	1,0000	T				chr1	+	NonCoding	44590626	44594483
TC0100000342.mm.1	4,32	4,3	0,11	0,26	T	T	1,02	0,6402	1,0000	0,1634	1,0000	T	ENSMUST00000160955	Gm16102	predicted gene 16102 [Source:MGI Symbol;Acc:MGI:3802041]	chr1	+	Pseudogene	44644279	44644698
TC0100000343.mm.1	6,6	6,44	0,11	0,09	T	T	1,12	0,2446	1,0000	0,4452	1,0000	T	NM_009930; ENSMUST00000087883; ENSMUST00000123204; ENSMUST00000129611; BC043089; BC052398; BC058724; NM_009930.2; OTTMUST00000050577; OTTMUST00000050578; OTTMUST00000050579; uc007awp.2; uc007awq.2	Col3a1	collagen, type III, alpha 1	chr1	+	Multiple_Complex	45311538	45349706
TC0100000344.mm.1	7,51	7,26	0,43	0,35	T	T	1,19	0,5204	1,0000	0,5426	1,0000	T				chr1	+	NonCoding	45445573	45446502
TC0100000345.mm.1	11,55	10,88	0,6	0,47	T	T	1,6	0,3618	1,0000	0,6172	1,0000	T				chr1	+	NonCoding	45611671	45611696
TC0100000346.mm.1	5,87	6,11	0,39	0,48	T	T	-1,18	0,4021	1,0000	0,2013	1,0000	T				chr1	+	NonCoding	45611746	45611792
TC0100000347.mm.1	4,26	4,28	0,56	0,23	T	T	-1,02	0,7597	1,0000	0,8825	1,0000	T				chr1	+	NonCoding	45611862	45611909
TC0100000348.mm.1	6,65	6,06	0,81	0,26	T	T	1,51	0,3791	1,0000	0,2019	1,0000	T	ENSMUST00000083321	Gm23974	predicted gene, 23974 [Source:MGI Symbol;Acc:MGI:5453751]	chr1	+	Small_RNA	45746895	45747025
TC0100000349.mm.1	4,23	4,19	0,27	0,26	T	T	1,03	0,7617	1,0000	0,9245	1,0000	T				chr1	+	NonCoding	45767740	45770202
TC0100000350.mm.1	4,92	4,99	0,2	0,3	T	T	-1,05	0,2959	1,0000	0,4787	1,0000	T	ENSMUST00000157139	Gm23984	predicted gene, 23984 [Source:MGI Symbol;Acc:MGI:5453761]	chr1	+	NonCoding	45772962	45773164
TC0100000351.mm.1	6,41	6,85	0,28	0,27	T	T	-1,36	0,1867	1,0000	0,8534	1,0000	T	NM_028599; ENSMUST00000027139; ENSMUST00000135662; ENSMUST00000142145; ENSMUST00000143737; ENSMUST00000146602; ENSMUST00000147308; ENSMUST00000154436; BC117880; BC117881; NM_028599.2; OTTMUST00000053315; OTTMUST00000053316; OTTMUST00000053317; OTTMUST00000053318; OTTMUST00000053319; OTTMUST00000053320; OTTMUST00000053321; uc007awt.1; uc011wkg.1	Wdr75	WD repeat domain 75	chr1	+	Multiple_Complex	45795166	45823619
TC0100000352.mm.1	8,27	8,31	0,11	0,3	T	T	-1,03	0,9058	1,0000	0,9719	1,0000	T	ENSMUST00000085632	Rpl23a-ps1	ribosomal protein 23A, pseudogene 1 [Source:MGI Symbol;Acc:MGI:3646201]	chr1	+	Pseudogene	45981548	45982015
TC0100000353.mm.1	4,91	4,89	0,08	0,03	T	T	1,01	0,8317	1,0000	0,7038	1,0000	T	NM_001160386; ENSMUST00000069293; NM_001160386.1; uc007awx.2; uc007awy.2; uc007awz.2	Dnah7b	dynein, axonemal, heavy chain 7B	chr1	+	Coding	46066738	46373550
TC0100000354.mm.1	5,51	5,19	0,5	0,6	T	T	1,25	0,7767	1,0000	0,4929	1,0000	T	ENSMUST00000093689	n-R5s211	nuclear encoded rRNA 5S 211 [Source:MGI Symbol;Acc:MGI:4422076]	chr1	+	Ribosomal	46374197	46374315
TC0100000355.mm.1	20,12	20,52	0,35	1,22	T	T	-1,31	0,5305	1,0000	0,3618	1,0000	T				chr1	+	NonCoding	46416155	46416211
TC0100000356.mm.1	4,53	4,57	0,05	0,07	T	T	-1,03	0,9716	1,0000	0,8145	1,0000	T	ENSMUST00000178395; XM_003084436.1	Dnah7c	dynein, axonemal, heavy chain 7C	chr1	+	Coding	46421053	46807470
TC0100000357.mm.1	19,15	20,23	0,59	1,45	T	T	-2,12	0,8553	1,0000	0,5107	1,0000	T				chr1	+	NonCoding	47658851	47658908
TC0100000358.mm.1	5,1	5,05	0,06	0,18	T	T	1,03	0,6762	1,0000	0,3522	1,0000	T	ENSMUST00000181115	Gm8357	predicted gene 8357 [Source:MGI Symbol;Acc:MGI:3645186]	chr1	+	Pseudogene	48881713	48882723
TC0100000359.mm.1	4,58	4,15	0,11	0,29	T	T	1,35	0,1586	1,0000	0,1262	1,0000	T	ENSMUST00000175049	Gm22693	predicted gene, 22693 [Source:MGI Symbol;Acc:MGI:5452470]	chr1	+	Precursor_microRNA	49095444	49095885
TC0100000360.mm.1	6,32	6,16	0,4	0,15	T	T	1,12	0,3012	1,0000	0,1356	1,0000	T	XR_104575.1; uc007axf.1	C230029F24Rik	RIKEN cDNA C230029F24 gene	chr1	+	Coding	49244616	49340431
TC0100000361.mm.1	5,22	4,99	0,28	0,1	T	T	1,17	0,3870	1,0000	0,1070	1,0000	T				chr1	+	NonCoding	50107472	50108960
TC0100000362.mm.1	5,72	5,71	0,31	0,17	T	T	1,01	0,7050	1,0000	0,0904	1,0000	T	ENSMUST00000122582	Gm25843	predicted gene, 25843	chr1	+	NonCoding	50559762	50560075
TC0100000363.mm.1	5,49	5,44	0,4	0,26	T	T	1,04	0,2686	1,0000	0,4626	1,0000	T				chr1	+	NonCoding	50812445	50817701
TC0100000364.mm.1	4,82	4,58	0,15	0,1	T	T	1,18	0,1363	1,0000	0,5549	1,0000	T	NM_019790; ENSMUST00000081851; ENSMUST00000114565; ENSMUST00000139157; BC034850; NM_019790.4; OTTMUST00000053512; OTTMUST00000053513; OTTMUST00000053514; uc007axi.1; uc007axj.1	Tmeff2	transmembrane protein with EGF-like and two follistatin-like domains 2	chr1	+	Multiple_Complex	50900647	51187270
TC0100000365.mm.1	4,62	4,55	0,22	0,18	T	T	1,05	0,6633	1,0000	0,5290	1,0000	T				chr1	+	NonCoding	50904444	50905918
TC0100000366.mm.1	4,56	4,59	0,21	0,35	T	T	-1,02	0,8313	1,0000	0,4912	1,0000	T				chr1	+	NonCoding	51009534	51011810
TC0100000367.mm.1	13,33	13,24	1,98	1,29	T	T	1,07	0,7725	1,0000	0,8753	1,0000	T	ENSMUST00000175165	Gm25736	predicted gene, 25736 [Source:MGI Symbol;Acc:MGI:5455513]	chr1	+	Precursor_microRNA	51015313	51015413
TC0100000368.mm.1	4,21	4,19	0,42	0,4	T	T	1,01	0,6090	1,0000	0,7556	1,0000	T				chr1	+	NonCoding	51077892	51078874
TC0100000369.mm.1	4,2	4	0,15	0,17	T	T	1,15	0,8687	1,0000	0,8137	1,0000	T				chr1	+	NonCoding	51088406	51092331
TC0100000370.mm.1	4,29	3,79	0,12	0,12	T	F	1,41	0,0134	1,0000	0,4817	1,0000	F				chr1	+	NonCoding	51148309	51149493
TC0100000371.mm.1	3,74	3,96	0,32	0,15	T	T	-1,16	0,8130	1,0000	0,5309	1,0000	T				chr1	+	NonCoding	51195221	51197746
TC0100000372.mm.1	11,13	11,84	0,45	1,14	T	T	-1,63	0,9343	1,0000	0,7591	1,0000	T	NM_138741; ENSMUST00000051572; BC020008; BC027005; NM_138741.1; uc007axk.1	Sdpr	serum deprivation response	chr1	+	Coding	51289126	51302960
TC0100000373.mm.1	4,13	4,16	0,23	0	T	T	-1,02	0,7659	1,0000	0,6173	1,0000	T				chr1	+	NonCoding	51333371	51343279
TC0100000374.mm.1	4,33	4,3	0,01	0,19	T	T	1,02	0,3888	1,0000	0,7450	1,0000	T	NM_011487; ENSMUST00000027277; ENSMUST00000168302; BC098499; NM_011487.4; uc007axw.1; uc007axx.1; uc011wkn.1	Stat4	signal transducer and activator of transcription 4	chr1	+	Coding	51987148	52107188
TC0100000375.mm.1	5,09	5,1	0,15	0,03	T	T	-1	0,5628	1,0000	0,1093	1,0000	T	NM_001205313; NM_001205314; NM_009283; ENSMUST00000070968; BC004808; NM_001205313.1; NM_001205314.1; NM_009283.4; uc007axy.1; uc007axz.1; uc007aya.2; uc007ayb.2; uc007ayc.2; uc007ayd.2	Stat1	signal transducer and activator of transcription 1	chr1	+	Coding	52119438	52161865
TC0100000376.mm.1	4,34	4,75	0,28	0,29	T	T	-1,33	0,3837	1,0000	0,1268	1,0000	T				chr1	+	NonCoding	52185063	52186843
TC0100000377.mm.1	3,69	3,75	0,21	0,14	T	T	-1,05	0,7667	1,0000	0,5078	1,0000	T				chr1	+	NonCoding	52331824	52338165
TC0100000378.mm.1	4,2	3,99	0,11	0,12	T	F	1,15	0,2494	1,0000	0,0799	1,0000	F				chr1	+	NonCoding	52510720	52512872
TC0100000379.mm.1	4,56	4,62	0,18	0,1	T	T	-1,05	0,4279	1,0000	0,9802	1,0000	T				chr1	+	NonCoding	52513381	52582673
TC0100000380.mm.1	4,8	4,73	0,14	0,1	T	T	1,05	0,2374	1,0000	0,8926	1,0000	T	NM_001142647; NR_024590; ENSMUST00000165859; NM_001142647.1; NR_024590.1; uc007ayk.3; uc011wkp.1; uc029qoj.1; uc029qok.1; uc029qol.1	Tmem194b	transmembrane protein 194B	chr1	+	Multiple_Complex	52630705	52651919
TC0100000381.mm.1	5,03	5,04	0,05	0,02	T	T	-1,01	0,7163	1,0000	0,0837	1,0000	T	NM_146108; ENSMUST00000044478; ENSMUST00000159352; ENSMUST00000159431; ENSMUST00000161125; ENSMUST00000161552; ENSMUST00000162609; BC026437; NM_146108.1; OTTMUST00000075675; OTTMUST00000075676; OTTMUST00000075677; OTTMUST00000075678; OTTMUST00000075679; OTTMUST00000075680; uc007ayp.1; uc011wkr.1	Hibch	3-hydroxyisobutyryl-Coenzyme A hydrolase	chr1	+	Multiple_Complex	52844929	52920986
TC0100000382.mm.1	5	4,81	0,16	0,11	T	T	1,14	0,4790	1,0000	0,0176	1,0000	T				chr1	+	NonCoding	52855516	52857603
TC0100000383.mm.1	4,2	4,03	0,11	0,15	T	T	1,13	0,1903	1,0000	0,3930	1,0000	T	NM_010834; ENSMUST00000027269; BC103676; BC103677; BC103678; BC105674; NM_010834.2; uc007ayt.1	Mstn	myostatin	chr1	+	Coding	53061663	53068079
TC0100000384.mm.1	5,61	5,63	0,27	0,15	T	T	-1,01	0,3440	1,0000	0,0783	1,0000	T	ENSMUST00000158709	Gm24349	predicted gene, 24349 [Source:MGI Symbol;Acc:MGI:5454126]	chr1	+	Small_RNA	53100050	53100150
TC0100000385.mm.1	3,9	4,08	0,23	0,2	T	T	-1,13	0,6939	1,0000	0,8207	1,0000	T				chr1	+	NonCoding	53194933	53197832
TC0100000386.mm.1	4,36	4,41	0,13	0	T	T	-1,03	0,6391	1,0000	0,3536	1,0000	T	NM_145517; ENSMUST00000027266; ENSMUST00000135746; BC012315; BC023695; BC025572; NM_145517.4; OTTMUST00000051803; OTTMUST00000051804; uc007ayy.2; uc011wks.1	Ormdl1	ORM1-like 1 (S. cerevisiae)	chr1	+	Multiple_Complex	53297095	53310309
TC0100000387.mm.1	6,17	6,42	0,32	0,22	T	T	-1,19	0,7742	1,0000	0,8803	1,0000	T	NM_001285839; NR_104360; NR_104361; ENSMUST00000027265; ENSMUST00000114484; ENSMUST00000135614; ENSMUST00000135786; ENSMUST00000150115; ENSMUST00000151296; ENSMUST00000153939; BC058172; NM_028091.3; OTTMUST00000051976; OTTMUST00000051977; OTTMUST00000051978; OTTMUST00000051979; OTTMUST00000051980; OTTMUST00000051981; OTTMUST00000051982; uc007aza.1; uc007azb.1; uc007azc.1; uc007azd.1; uc011wkt.1	Osgepl1	O-sialoglycoprotein endopeptidase-like 1; O-sialoglycoprotein endopeptidase-like 1 (Osgepl1), mRNA.	chr1	+	Multiple_Complex	53313624	53326343
TC0100000388.mm.1	3,85	3,56	0,17	0,3	T	T	1,23	0,7091	1,0000	0,4410	1,0000	T				chr1	+	NonCoding	53791201	53792655
TC0100000389.mm.1	5,55	5,27	0,17	0,31	T	T	1,21	0,3610	1,0000	0,3020	1,0000	T	NR_106149	Mir7681	microRNA 7681	chr1	+	Precursor_microRNA	53849424	53849495
TC0100000390.mm.1	4,48	4,43	0,06	0,08	T	T	1,03	0,6620	1,0000	0,7879	1,0000	T	NM_030025; ENSMUST00000027128; ENSMUST00000159682; ENSMUST00000160472; ENSMUST00000161988; ENSMUST00000163072; NM_030025.2; OTTMUST00000088448; OTTMUST00000088449; OTTMUST00000088450; OTTMUST00000088451; OTTMUST00000088452; uc007azn.1; uc007azo.1; uc011wkx.1	Ccdc150	coiled-coil domain containing 150	chr1	+	Multiple_Complex	54250683	54368727
TC0100000391.mm.1	4,13	4,12	0,05	0,1	T	T	1,01	0,9660	1,0000	0,7757	1,0000	T				chr1	+	NonCoding	54681729	54767523
TC0100000392.mm.1	4,27	4,36	0,98	0,05	T	T	-1,07	0,2588	1,0000	0,5270	1,0000	T	ENSMUST00000158620	Gm24053	predicted gene, 24053 [Source:MGI Symbol;Acc:MGI:5453830]	chr1	+	Precursor_microRNA	54769218	54769322
TC0100000393.mm.1	5,09	5,24	0,18	0,11	T	T	-1,11	0,8436	1,0000	0,9440	1,0000	T	NM_001039710; NM_026424; ENSMUST00000027125; ENSMUST00000087617; BC062129; NM_001039710.1; NM_026424.3; uc007azz.1; uc007baa.1	Coq10b	coenzyme Q10 homolog B (S. cerevisiae)	chr1	+	Multiple_Complex	55052770	55072702
TC0100000394.mm.1	5,16	4,93	0,31	0,26	T	T	1,18	0,8002	1,0000	0,8828	1,0000	T				chr1	+	NonCoding	55068347	55071059
TC0100000395.mm.1	7,53	8,25	0,45	0,56	T	T	-1,64	0,7697	1,0000	0,8712	1,0000	T	NM_008303; ENSMUST00000075242; ENSMUST00000134628; BC024385; BC099385; NM_008303.4; OTTMUST00000051785; OTTMUST00000051786; uc007bac.2	Hspe1	heat shock protein 1 (chaperonin 10)	chr1	+	Multiple_Complex	55088132	55091317
TC0100000396.mm.1	4,44	4,3	0,22	0,2	T	T	1,11	0,3007	1,0000	0,4371	1,0000	T	ENSMUST00000160730	Gm16581	predicted gene 16581 [Source:MGI Symbol;Acc:MGI:4415001]	chr1	+	Multiple_Complex	55127297	55128287
TC0100000397.mm.1	6,97	6,85	0,39	0,23	T	T	1,08	0,9670	1,0000	0,9885	1,0000	T	NM_025283; ENSMUST00000027122; ENSMUST00000159311; ENSMUST00000159743; ENSMUST00000161122; ENSMUST00000162364; ENSMUST00000162553; ENSMUST00000162930; BC037499; BC058168; NM_025283.3; OTTMUST00000088312; OTTMUST00000088313; OTTMUST00000088314; OTTMUST00000088315; OTTMUST00000088316; OTTMUST00000088317; OTTMUST00000088318; uc007bad.1; uc007bae.1	Mob4	MOB family member 4, phocein	chr1	+	Multiple_Complex	55131231	55154899
TC0100000398.mm.1	4,65	4,74	0,14	0,08	T	T	-1,06	0,5546	1,0000	0,6173	1,0000	T	ENSMUST00000181563	Gm10561	predicted gene 10561 [Source:MGI Symbol;Acc:MGI:3648163]	chr1	+	NonCoding	55226081	55235622
TC0100000399.mm.1	4,03	4,09	0,34	0,07	T	T	-1,04	0,5237	1,0000	0,8960	1,0000	T	NM_175439; ENSMUST00000061334; BC099669; BC132343; BC137739; NM_175439.3; uc007baj.1	Mars2	methionine-tRNA synthetase 2 (mitochondrial)	chr1	+	Coding	55237124	55240058
TC0100000400.mm.1	4,41	4,32	0,36	0,11	T	T	1,06	0,6236	1,0000	0,0643	1,0000	T				chr1	+	NonCoding	55242202	55243815
TC0100000401.mm.1	3,98	4,44	0,2	0,37	T	T	-1,38	0,2128	1,0000	0,1005	1,0000	T				chr1	+	NonCoding	55244349	55245854
TC0100000402.mm.1	3,63	4,03	0,13	0,17	T	T	-1,32	0,0296	1,0000	0,1634	1,0000	T				chr1	+	NonCoding	55251571	55254072
TC0100000403.mm.1	7,65	7,7	0	0,19	T	T	-1,03	0,6996	1,0000	0,8919	1,0000	T	ENSMUST00000135190	Gm8292	predicted gene 8292	chr1	+	Pseudogene	55335367	55335883
TC0100000404.mm.1	4,09	4,04	0,1	0,07	T	T	1,04	0,8749	1,0000	0,6713	1,0000	T	NM_001114663; ENSMUST00000042986; NM_001114663.1; uc007ban.2	Plcl1	phospholipase C-like 1	chr1	+	Coding	55405946	55754285
TC0100000405.mm.1	5,63	5,63	0,37	0,17	T	T	-1	0,7244	1,0000	0,8104	1,0000	T				chr1	+	NonCoding	55420544	55422461
TC0100000406.mm.1	5,7	5,9	0,56	0,19	T	T	-1,15	0,7130	1,0000	0,9599	1,0000	T				chr1	+	NonCoding	55425051	55426952
TC0100000407.mm.1	5,27	4,73	0,4	0,21	T	T	1,46	0,6074	1,0000	0,7131	1,0000	T				chr1	+	NonCoding	55429220	55431467
TC0100000408.mm.1	5,26	5,29	0,33	0,18	T	T	-1,02	0,5309	1,0000	0,6085	1,0000	T				chr1	+	NonCoding	55440904	55441975
TC0100000409.mm.1	5	5,09	0,26	0,25	T	T	-1,07	0,6358	1,0000	0,0899	1,0000	T				chr1	+	NonCoding	55442307	55445930
TC0100000410.mm.1	5,15	5,42	0,12	0,45	T	T	-1,2	0,9456	1,0000	0,9843	1,0000	T				chr1	+	NonCoding	55546661	55549497
TC0100000411.mm.1	4,32	4,25	0,06	0,23	T	T	1,05	0,7187	1,0000	0,7248	1,0000	T				chr1	+	NonCoding	55559460	55561055
TC0100000412.mm.1	4,54	4,97	0,38	0,19	T	T	-1,35	0,2107	1,0000	0,3122	1,0000	T				chr1	+	NonCoding	55643009	55645740
TC0100000413.mm.1	4,34	4,16	0,03	0,03	T	T	1,13	0,3658	1,0000	0,6043	1,0000	T				chr1	+	NonCoding	55892077	55915845
TC0100000414.mm.1	4,62	4,54	0,05	0,11	T	T	1,06	0,7760	1,0000	0,7234	1,0000	T	NR_045837; NR_045837.1; uc007bao.2; uc007bap.2	9130227L01Rik	RIKEN cDNA 9130227L01 gene; RIKEN cDNA 9130227L01 gene (9130227L01Rik), non-coding RNA.	chr1	+	NonCoding	55931241	55972328
TC0100000415.mm.1	4,2	4,16	0,15	0,1	T	T	1,03	0,6344	1,0000	0,2019	1,0000	T	uc007baq.1	1700003I22Rik	RIKEN cDNA 1700003I22 gene	chr1	+	NonCoding	56018359	56020203
TC0100000416.mm.1	4,39	4,42	0,26	0,41	T	T	-1,02	0,8384	1,0000	0,3169	1,0000	T				chr1	+	NonCoding	56531824	56533876
TC0100000417.mm.1	4,23	4,16	0,04	0,05	T	T	1,05	0,3291	1,0000	0,3827	1,0000	T	NR_024325; NR_024326; NR_024325.1; NR_024326.1; uc007bat.2; uc011wld.1; uc029qoo.1	9130024F11Rik	RIKEN cDNA 9130024F11 gene	chr1	+	NonCoding	56971469	57042515
TC0100000418.mm.1	3,68	3,85	0,14	0,08	T	T	-1,12	0,7175	1,0000	0,8917	1,0000	T				chr1	+	NonCoding	56976803	56978640
TC0100000419.mm.1	3,91	3,86	0,05	0,18	T	T	1,04	0,8297	1,0000	0,5391	1,0000	T				chr1	+	NonCoding	57127340	57129401
TC0100000420.mm.1	4,18	4,23	0,21	0,24	T	T	-1,03	0,7462	1,0000	0,7619	1,0000	T	NM_028546; ENSMUST00000042734; NM_028546.1; uc007bay.2	1700066M21Rik	RIKEN cDNA 1700066M21 gene	chr1	+	Coding	57377620	57385423
TC0100000422.mm.1	5,43	5,34	0,04	0,32	T	T	1,06	0,8993	1,0000	0,9917	1,0000	T	NM_001081181; ENSMUST00000027114; BC024945; BC071241; NM_001081181.2; uc007bbc.2	9430016H08Rik	RIKEN cDNA 9430016H08 gene	chr1	+	Coding	57406328	57417953
TC0100000423.mm.1	4,22	4,37	0,46	0,25	T	T	-1,11	0,9350	1,0000	0,7252	1,0000	T	ENSMUST00000157728	Gm24014	predicted gene, 24014 [Source:MGI Symbol;Acc:MGI:5453791]	chr1	+	Small_RNA	57467870	57468026
TC0100000424.mm.1	5,83	5,73	0,12	0,13	T	T	1,07	0,2803	1,0000	0,1262	1,0000	T	NM_001164566; NM_144882; ENSMUST00000163239; ENSMUST00000163922; ENSMUST00000164302; ENSMUST00000164353; ENSMUST00000165235; ENSMUST00000167085; ENSMUST00000167971; ENSMUST00000168016; ENSMUST00000168895; ENSMUST00000168905; ENSMUST00000169772; ENSMUST00000170139; ENSMUST00000171699; ENSMUST00000172068; ENSMUST00000172287; BC014764; BC021879; NM_001164566.1; NM_144882.4; OTTMUST00000089542; OTTMU…	Spats2l	spermatogenesis associated, serine-rich 2-like	chr1	+	Multiple_Complex	57774162	57948397
TC0100000425.mm.1	4,13	4,26	0,18	0,11	T	T	-1,1	0,9046	1,0000	0,3089	1,0000	T				chr1	+	NonCoding	57803219	57806637
TC0100000426.mm.1	5,35	5,21	0,13	0,11	T	T	1,11	0,1653	1,0000	0,8895	1,0000	T	NM_001177867; NM_199007; ENSMUST00000027202; BC052742; OTTMUST00000051809; uc007bbk.2; uc011wlj.1	Sgol2a	shugoshin-like 2a (S. pombe)	chr1	+	Multiple_Complex	57985340	58026277
TC0100000427.mm.1	4,73	4,65	0,08	0,02	T	T	1,05	0,4497	1,0000	0,9264	1,0000	T	NM_009676; ENSMUST00000001027; ENSMUST00000160168; BC026132; NM_009676.2; OTTMUST00000073919; OTTMUST00000073920; uc007bbl.1	Aox1	aldehyde oxidase 1	chr1	+	Multiple_Complex	58029931	58106413
TC0100000428.mm.1	4,37	4,28	0,03	0,16	T	T	1,06	0,9682	1,0000	0,9375	1,0000	T	NM_023617; ENSMUST00000040999; ENSMUST00000159014; ENSMUST00000160815; ENSMUST00000161549; ENSMUST00000162011; BC138876; NM_023617.2; OTTMUST00000051933; OTTMUST00000051934; OTTMUST00000051935; OTTMUST00000064418; OTTMUST00000064419; uc007bbm.1; uc007bbn.1	Aox3	aldehyde oxidase 3	chr1	+	Multiple_Complex	58113130	58200698
TC0100000429.mm.1	4,01	3,9	0,08	0,22	T	T	1,08	0,8346	1,0000	0,4630	1,0000	T				chr1	+	NonCoding	58200812	58202206
TC0100000430.mm.1	4,29	4,31	0,04	0,15	T	T	-1,02	0,5541	1,0000	0,7675	1,0000	T	NM_023631; ENSMUST00000040442; ENSMUST00000159240; ENSMUST00000161833; ENSMUST00000161926; BC117975; BC117976; NM_023631.2; OTTMUST00000064268; OTTMUST00000064269; OTTMUST00000064270; OTTMUST00000064353; uc007bbo.1	Aox4	aldehyde oxidase 4	chr1	+	Multiple_Complex	58210397	58268597
TC0100000431.mm.1	4,16	4,16	0,12	0,1	T	T	-1	0,8599	1,0000	0,9496	1,0000	T	NM_001008419; ENSMUST00000114366; BC150826; NM_001008419.2; uc007bbp.1	Aox2	aldehyde oxidase 2	chr1	+	Coding	58278326	58379264
TC0100000432.mm.1	8,79	9,06	0,18	0,42	T	T	-1,21	0,9436	1,0000	0,9825	1,0000	T				chr1	+	NonCoding	58324442	58330470
TC0100000433.mm.1	7,58	7,56	0,21	0,35	T	T	1,02	0,3492	1,0000	0,8980	1,0000	T	NM_025824; ENSMUST00000050552; BC005466; BC028865; NM_025824.3; uc007bbq.1; uc007bbr.1	Bzw1	basic leucine zipper and W2 domains 1	chr1	+	Multiple_Complex	58393097	58407353
TC0100000434.mm.1	5,29	5,36	0,11	0,07	T	T	-1,05	0,5417	1,0000	0,6774	1,0000	T	NM_022988; ENSMUST00000087521; ENSMUST00000114337; ENSMUST00000129759; ENSMUST00000140723; ENSMUST00000151272; ENSMUST00000171597; BC065163; BC089475; NM_022988.2; OTTMUST00000052148; OTTMUST00000052149; OTTMUST00000052150; OTTMUST00000052151; OTTMUST00000052152; uc007bbz.1; uc007bca.1; uc007bcb.1	Nif3l1	Ngg1 interacting factor 3-like 1 (S. pombe)	chr1	+	Multiple_Complex	58445151	58481816
TC0100000435.mm.1	4,56	4,64	0,2	0,07	T	T	-1,06	0,5196	1,0000	0,0597	1,0000	T	XR_104582.1	Gm15834	predicted gene 15834	chr1	+	NonCoding	58505144	58525672
TC0100000436.mm.1	5,89	7,31	0,39	0,7	T	T	-2,69	0,0548	1,0000	0,6448	1,0000	T	NM_025597; ENSMUST00000027193; BC036989; NM_025597.2; OTTMUST00000065876; uc007bck.1	Ndufb3	NADH dehydrogenase (ubiquinone) 1 beta subcomplex 3	chr1	+	Coding	58586384	58595964
TC0100000437.mm.1	7,18	7,43	0,34	0,49	T	T	-1,19	0,7369	1,0000	0,9549	1,0000	T	ENSMUST00000081455	Cbx3-ps7	chromobox 3, pseudogene 7 [Source:MGI Symbol;Acc:MGI:3704187]	chr1	+	Coding	58646608	58648317
TC0100000438.mm.1	4,31	4,34	0,28	0,21	T	T	-1,02	0,6891	1,0000	0,7286	1,0000	T	NR_045007; NR_045007.1; uc007bcl.1	Gm20257	caspase 8 pseudogene; predicted gene, 20257 (Gm20257), non-coding RNA.	chr1	+	NonCoding	58652637	58657598
TC0100000439.mm.1	6,09	6,07	0,1	0,17	T	T	1,01	0,8205	1,0000	0,8880	1,0000	T	NM_001289704; NM_009805; NM_207653; NR_110361; ENSMUST00000069333; ENSMUST00000097722; ENSMUST00000097723; ENSMUST00000114309; ENSMUST00000114313; ENSMUST00000123032; ENSMUST00000123553; ENSMUST00000124567; ENSMUST00000140940; ENSMUST00000149874; ENSMUST00000156870; ENSMUST00000164900; BC029223; NM_009805.4; NM_207653.3; OTTMUST00000046764; OTTMUST00000046765; OTTMUST00000046766; OTTMUST000000467…	Cflar	CASP8 and FADD-like apoptosis regulator; CASP8 and FADD-like apoptosis regulator (Cflar), transcript variant 4, long non-coding RNA.	chr1	+	Multiple_Complex	58711508	58759203
TC0100000440.mm.1	5,79	5,83	0,02	0,05	T	T	-1,03	0,5534	1,0000	0,8496	1,0000	T	NM_001080126; NM_001277926; NM_009812; ENSMUST00000027189; ENSMUST00000165549; BC006737; BC049955; NM_001080126.1; NM_009812.2; uc007bcs.1; uc007bct.1	Casp8	caspase 8	chr1	+	Coding	58795374	58847503
TC0100000441.mm.1	4,9	4,81	0,17	0,27	T	T	1,06	0,5156	1,0000	0,3620	1,0000	T				chr1	+	NonCoding	58797783	58801623
TC0100000442.mm.1	4,87	4,92	0,06	0,06	T	T	-1,03	0,7814	1,0000	0,6030	1,0000	T	NM_172656; ENSMUST00000027185; ENSMUST00000114296; ENSMUST00000123301; ENSMUST00000123965; ENSMUST00000147637; ENSMUST00000152318; ENSMUST00000153990; BC060956; NM_172656.5; OTTMUST00000049162; OTTMUST00000049163; OTTMUST00000049164; OTTMUST00000049165; OTTMUST00000049166; OTTMUST00000049167; OTTMUST00000049169; uc007bcw.1; uc007bcx.1; uc007bcy.1; uc007bcz.1; uc007bda.1	Stradb	STE20-related kinase adaptor beta	chr1	+	Multiple_Complex	58973522	58995715
TC0100000443.mm.1	4,11	3,99	0,28	0,07	T	T	1,09	0,5380	1,0000	0,4498	1,0000	T	ENSMUST00000104428	Gm25502	predicted gene, 25502 [Source:MGI Symbol;Acc:MGI:5455279]	chr1	+	Small_RNA	59070988	59071118
TC0100000444.mm.1	4,63	4,62	0,04	0,04	T	T	1,01	0,9391	1,0000	0,9566	1,0000	T	ENSMUST00000180570	G730003C15Rik	RIKEN cDNA G730003C15 gene [Source:MGI Symbol;Acc:MGI:3641700]	chr1	+	Coding	59119833	59122139
TC0100000445.mm.1	3,72	3,94	0,25	0,13	T	T	-1,17	0,3386	1,0000	0,6970	1,0000	T				chr1	+	NonCoding	59151047	59169320
TC0100000446.mm.1	3,7	3,72	0,23	0,07	T	T	-1,02	0,8682	1,0000	0,2343	1,0000	T				chr1	+	NonCoding	59237293	59239019
TC0100000447.mm.1	4,01	4,13	0,05	0,13	T	T	-1,09	0,5114	1,0000	0,6555	1,0000	T	NM_001033373; ENSMUST00000114248; ENSMUST00000160662; ENSMUST00000162487; ENSMUST00000162906; BC147314; BC147315; BC147758; BC147763; BC172036; NM_001033373.2; OTTMUST00000074023; OTTMUST00000074319; OTTMUST00000074320; uc007bdq.2; uc007bdr.2; uc007bds.2	Cdk15	cyclin-dependent kinase 15	chr1	+	Multiple_Complex	59256906	59352993
TC0100000448.mm.1	4,38	4,55	0,19	0,2	T	T	-1,12	0,5374	1,0000	0,2556	1,0000	T				chr1	+	NonCoding	59386705	59391594
TC0100000449.mm.1	4,69	5,06	0,46	0,21	T	T	-1,29	0,8395	1,0000	0,1739	1,0000	T				chr1	+	NonCoding	59391692	59393040
TC0100000450.mm.1	4,63	4,65	0,16	0,17	T	T	-1,01	0,9189	1,0000	0,8669	1,0000	T	NM_008057; ENSMUST00000037105; ENSMUST00000114246; BC063077; NM_008057.3; OTTMUST00000049127; uc011wlq.1	Fzd7	frizzled homolog 7 (Drosophila)	chr1	+	Coding	59482147	59486959
TC0100000451.mm.1	4,35	4,05	0,16	0,07	T	T	1,24	0,1394	1,0000	0,0670	1,0000	T				chr1	+	NonCoding	59503865	59507219
TC0100000452.mm.1	4,45	4,43	0,02	0,04	T	T	1,01	0,8241	1,0000	0,3722	1,0000	T	NM_001013771; ENSMUST00000114243; BC072561; NM_001013771.2; uc007bdv.1	Gm973	predicted gene 973	chr1	+	Coding	59516264	59634509
TC0100000453.mm.1	4,98	5,18	0,07	0,24	T	T	-1,14	0,0302	1,0000	0,1055	1,0000	T	ENSMUST00000158651	Gm24545	predicted gene, 24545	chr1	+	NonCoding	59626580	59626664
TC0100000454.mm.1	4,57	4,58	0,23	0,08	T	T	-1,01	0,6217	1,0000	0,0612	1,0000	T				chr1	+	NonCoding	59643996	59651015
TC0100000455.mm.1	4,53	4,06	0,28	0,33	T	T	1,38	0,2199	1,0000	0,3338	1,0000	T				chr1	+	NonCoding	59651039	59654796
TC0100000456.mm.1	8,18	8,69	0,31	0,36	T	T	-1,42	0,3675	1,0000	0,9890	1,0000	T	NM_018868; ENSMUST00000027174; BC076604; BC085135; NM_018868.2; uc007bdy.1	Nop58	NOP58 ribonucleoprotein	chr1	+	Coding	59685005	59711510
TC0100000457.mm.1	10,41	9,5	0,33	0,66	T	T	1,88	0,1855	1,0000	0,0584	1,0000	T	NR_028554; NR_028554.1; uc011wlr.1	Snord70	small nucleolar RNA, C/D box 70	chr1	+	Small_RNA	59691934	59692020
TC0100000458.mm.1	7,83	8,34	0,73	0,2	T	T	-1,42	0,8805	1,0000	0,8879	1,0000	T	ENSMUST00000104170	Gm26293	predicted gene, 26293 [Source:MGI Symbol;Acc:MGI:5456070]	chr1	+	Small_RNA	59692509	59692592
TC0100000459.mm.1	8,4	7,4	0,8	0,85	T	T	1,99	0,2889	1,0000	0,3318	1,0000	T	ENSMUST00000158887	Gm26287	predicted gene, 26287 [Source:MGI Symbol;Acc:MGI:5456064]	chr1	+	Small_RNA	59704258	59704338
TC0100000460.mm.1	4,82	4,97	0,33	0,63	T	T	-1,11	0,5922	1,0000	0,1259	1,0000	T	NR_028521; NR_028521.1; uc011wls.1	Snord11	small nucleolar RNA, C/D box 11	chr1	+	Small_RNA	59704790	59704873
TC0100000461.mm.1	6,73	6,32	0,52	0,1	T	T	1,33	0,3098	1,0000	0,3125	1,0000	T				chr1	+	NonCoding	59716538	59719044
TC0100000462.mm.1	7,93	8,41	0,56	0,6	T	T	-1,4	0,8550	1,0000	0,5959	1,0000	T	NM_007561; ENSMUST00000087435; BC156868; NM_007561.3; uc007bdz.1	Bmpr2	bone morphogenetic protein receptor, type II (serine/threonine kinase); Synthetic construct Mus musculus clone IMAGE:100062725, MGC:190942 bone morphogenic protein receptor, type II (serine/threonine kinase) (Bmpr2) mRNA, encodes complete protein.	chr1	+	Multiple_Complex	59764279	59879014
TC0100000463.mm.1	4,16	4,02	0,21	0,03	T	T	1,1	0,5484	1,0000	0,7222	1,0000	T				chr1	+	NonCoding	59801263	59804700
TC0100000464.mm.1	6,53	6,87	0,38	0,4	T	T	-1,26	0,6889	1,0000	0,9985	1,0000	T	NM_001037725; ENSMUST00000036540; ENSMUST00000151630; NM_001037725.2; OTTMUST00000049436; OTTMUST00000049437; uc011wlt.1	Fam117b	family with sequence similarity 117, member B	chr1	+	Multiple_Complex	59913006	59985348
TC0100000465.mm.1	5	5,01	0,08	0,05	T	T	-1,01	0,4766	1,0000	0,6002	1,0000	T	NM_001285463; NM_001285473; NM_139150; NR_104344; ENSMUST00000027171; ENSMUST00000124986; ENSMUST00000130075; ENSMUST00000132949; ENSMUST00000150008; ENSMUST00000180952; BC138644; BC138645; NM_139150.4; OTTMUST00000053331; OTTMUST00000053332; OTTMUST00000053333; OTTMUST00000053334; OTTMUST00000053335; uc007beh.1; uc007bei.1; uc011wlu.1; uc011wlv.1; uc011wlw.1	Carf	calcium response factor; calcium response factor (Carf), mRNA.	chr1	+	Multiple_Complex	60038911	60153953
TC0100000466.mm.1	10,49	12,52	1,36	1,71	T	T	-4,07	0,8495	1,0000	0,6865	1,0000	T	ENSMUST00000118718	Gm15464	predicted gene 15464 [Source:MGI Symbol;Acc:MGI:3646025]	chr1	+	Pseudogene	60117252	60117685
TC0100000467.mm.1	5,78	5,74	0,24	0,16	T	T	1,03	0,9809	1,0000	0,3715	1,0000	T	NM_173444; ENSMUST00000035569; ENSMUST00000159344; ENSMUST00000160834; ENSMUST00000160980; ENSMUST00000162291; NM_173444.2; OTTMUST00000086714; OTTMUST00000086715; OTTMUST00000086762; OTTMUST00000086763; uc007bej.1; uc007bek.1; uc011wlx.1; uc011wly.1	Nbeal1	neurobeachin like 1	chr1	+	Multiple_Complex	60180599	60338328
TC0100000468.mm.1	4,44	5,63	0,76	0,2	T	T	-2,28	0,0175	1,0000	0,5796	1,0000	T				chr1	+	NonCoding	60284819	60286196
TC0100000469.mm.1	6,81	6,97	0,27	0,3	T	T	-1,12	0,6202	1,0000	0,8234	1,0000	T	NM_030013; ENSMUST00000060608; ENSMUST00000114202; ENSMUST00000148443; BC049147; NM_030013.2; OTTMUST00000051028; OTTMUST00000051029; OTTMUST00000051030; uc007bem.1; uc007ben.1; uc007beo.1	Cyp20a1	cytochrome P450, family 20, subfamily a, polypeptide 1	chr1	+	Coding	60343323	60388060
TC0100000470.mm.1	4,12	4,28	0,31	0,28	T	T	-1,12	0,4616	1,0000	0,3169	1,0000	T				chr1	+	NonCoding	60353119	60354176
TC0100000471.mm.1	7,38	7,64	0,26	0,36	T	T	-1,2	0,9393	1,0000	0,9885	1,0000	T	NM_001198570; NM_001198571; NM_198127; ENSMUST00000052332; BC056345; BC079545; BC079646; NM_001198570.1; NM_001198571.1; NM_198127.2; uc007bep.2; uc007beq.2; uc007ber.2	Abi2	abl-interactor 2	chr1	+	Multiple_Complex	60409619	60481163
TC0100000472.mm.1	4,45	4,87	0,11	0,17	T	T	-1,34	0,0588	1,0000	0,0099	1,0000	T				chr1	+	NonCoding	60450924	60453201
TC0100000473.mm.1	4,57	4,64	0,1	0,24	T	T	-1,05	0,9526	1,0000	0,7478	1,0000	T	ENSMUST00000117433	Gm11576	predicted gene 11576 [Source:MGI Symbol;Acc:MGI:3649593]	chr1	+	Multiple_Complex	60537020	60537436
TC0100000474.mm.1	3,96	4,12	0,15	0,23	T	T	-1,12	0,4257	1,0000	0,1873	1,0000	T	ENSMUST00000118030	Gm11577	predicted gene 11577 [Source:MGI Symbol;Acc:MGI:3650975]	chr1	+	Multiple_Complex	60700872	60701937
TC0100000475.mm.1	11,32	13,05	0,84	1,23	T	T	-3,32	0,5047	1,0000	0,8839	1,0000	T	ENSMUST00000178619; OTTMUST00000004498	Eif4a-ps4	eukaryotic translation initiation factor 4A, pseudogene 4	chr1	+	Pseudogene	60703918	60705656
TC0100000476.mm.1	4,65	4,77	0,08	0,07	T	T	-1,09	0,3597	1,0000	0,2510	1,0000	T	NM_007642; ENSMUST00000027165; ENSMUST00000132833; ENSMUST00000153207; BC064058; NM_007642.4; OTTMUST00000004499; OTTMUST00000004500; OTTMUST00000005226; uc007bev.2; uc007bew.2	Cd28	CD28 antigen	chr1	+	Multiple_Complex	60716800	60773359
TC0100000477.mm.1	3,86	3,97	0,22	0,29	T	T	-1,08	0,9057	1,0000	0,8349	1,0000	T				chr1	+	NonCoding	60758872	60761242
TC0100000478.mm.1	4,28	4,2	0,32	0,34	T	T	1,06	0,7434	1,0000	0,4822	1,0000	T				chr1	+	NonCoding	60777289	60778283
TC0100000479.mm.1	6	6,12	0,08	0,23	T	T	-1,09	0,5926	1,0000	0,0764	1,0000	T	ENSMUST00000130082; OTTMUST00000004526	2310016D23Rik; RP23-157N11.5	RIKEN cDNA 2310016D23 gene [Source:MGI Symbol;Acc:MGI:1923693]; novel transcript	chr1	+	NonCoding	60778843	60803790
TC0100000480.mm.1	4,36	4,97	0,13	0,39	T	T	-1,53	0,2561	1,0000	0,6548	1,0000	T				chr1	+	NonCoding	60779352	60781461
TC0100000481.mm.1	4,47	4,49	0,29	0,29	T	T	-1,01	0,4372	1,0000	0,6600	1,0000	T	ENSMUST00000121926	Gm11609	predicted gene 11609 [Source:MGI Symbol;Acc:MGI:3694969]	chr1	+	Multiple_Complex	60792490	60793832
TC0100000482.mm.1	5,41	5,71	0,44	0,08	T	T	-1,23	0,3978	1,0000	0,1485	1,0000	T	ENSMUST00000122024	Gm11581	predicted gene 11581 [Source:MGI Symbol;Acc:MGI:3652083]	chr1	+	Pseudogene	60809116	60809942
TC0100000483.mm.1	4,07	4,08	0,06	0,11	T	T	-1	0,6452	1,0000	0,5992	1,0000	T				chr1	+	NonCoding	60811092	60880304
TC0100000484.mm.1	4,54	4,39	0,26	0,22	T	T	1,11	0,4957	1,0000	0,0854	1,0000	T				chr1	+	NonCoding	60880338	60881738
TC0100000485.mm.1	4,23	4,15	0,1	0,17	T	T	1,06	0,9741	1,0000	0,5885	1,0000	T	NM_001281976; NM_009843; ENSMUST00000027164; ENSMUST00000097720; ENSMUST00000124816; BC042741; BC052683; NM_009843.3; OTTMUST00000004524; OTTMUST00000004536; OTTMUST00000004540; uc007bez.1; uc007bfa.1	Ctla4	cytotoxic T-lymphocyte-associated protein 4; cytotoxic T-lymphocyte-associated protein 4 (Ctla4), mRNA.	chr1	+	Multiple_Complex	60887000	60915832
TC0100000486.mm.1	12,6	13,05	0,43	0,89	T	T	-1,36	0,9137	1,0000	0,2655	1,0000	T	OTTMUST00000004525	Rpl18-ps1	ribosomal protein L18, pseudogene 1	chr1	+	Pseudogene	60900898	60901422
TC0100000487.mm.1	4,12	3,93	0,11	0,1	T	T	1,14	0,2821	1,0000	0,1687	1,0000	T				chr1	+	NonCoding	60921245	60926714
TC0100000488.mm.1	4,32	4,48	0,08	0,16	T	T	-1,11	0,7579	1,0000	0,7864	1,0000	T				chr1	+	NonCoding	60927102	60943472
TC0100000489.mm.1	4,43	4,31	0,12	0,36	T	T	1,08	0,4967	1,0000	0,8099	1,0000	T				chr1	+	NonCoding	60973769	60977874
TC0100000490.mm.1	4,51	4,51	0,23	0,09	T	T	-1	0,9984	1,0000	0,1725	1,0000	T	NM_017480; ENSMUST00000027162; ENSMUST00000102827; BC034852; NM_017480.2; OTTMUST00000004595; OTTMUST00000004596; uc011wlz.2	Icos	inducible T cell co-stimulator	chr1	+	Coding	60977914	61000321
TC0100000491.mm.1	7,7	8,16	0,73	0,55	T	T	-1,38	0,8799	1,0000	0,4937	1,0000	T	OTTMUST00000004706	Rpl17-ps1	ribosomal protein L17, pseudogene 1	chr1	+	Pseudogene	61075674	61076225
TC0100000492.mm.1	4,18	4,32	0,02	0,21	T	T	-1,11	0,3182	1,0000	0,5674	1,0000	T	ENSMUST00000128274; OTTMUST00000004701	Gm11587; RP23-429E18.1	predicted gene 11587 [Source:MGI Symbol;Acc:MGI:3652110]; novel transcript	chr1	+	NonCoding	61301909	61307746
TC0100000493.mm.1	4,61	4,8	0,14	0,09	T	T	-1,14	0,2647	1,0000	0,7877	1,0000	T	NR_040483; NR_040483.1; uc029qot.1	9530026F06Rik	RIKEN cDNA 9530026F06 gene	chr1	+	NonCoding	61378432	61395904
TC0100000494.mm.1	3,88	4,04	0,36	0,21	T	T	-1,12	0,6063	1,0000	0,7214	1,0000	T	ENSMUST00000141758; OTTMUST00000004704	Gm11588; RP23-280M7.1	predicted gene 11588 [Source:MGI Symbol;Acc:MGI:3650951]; novel transcript	chr1	+	NonCoding	61440101	61469475
TC0100000495.mm.1	5,49	6,39	0,48	0,41	T	T	-1,87	0,1846	1,0000	0,1843	1,0000	T	ENSMUST00000158921	Gm25839	predicted gene, 25839 [Source:MGI Symbol;Acc:MGI:5455616]	chr1	+	Small_RNA	61470441	61470543
TC0100000496.mm.1	3,97	3,79	0,19	0,29	T	T	1,13	0,4586	1,0000	0,6417	1,0000	T				chr1	+	NonCoding	61541165	61547125
TC0100000497.mm.1	5,2	5,06	0,08	0,08	T	T	1,1	0,1290	1,0000	0,7253	1,0000	T	NM_001081050; ENSMUST00000046673; ENSMUST00000075374; ENSMUST00000094906; ENSMUST00000129030; ENSMUST00000138768; BC167176; NM_001081050.2; OTTMUST00000004714; OTTMUST00000004897; OTTMUST00000004898; OTTMUST00000004899; OTTMUST00000004902; uc007bfc.2; uc007bfd.2; uc007bfe.2; uc011wma.1	Pard3b	par-3 family cell polarity regulator beta; Synthetic construct Mus musculus clone IMAGE:100068076, MGC:195693 Pard3b protein (Pard3b) mRNA, encodes complete protein.; par-3 partitioning defective 3 homolog B (C. elegans)	chr1	+	Multiple_Complex	61638824	62642284
TC0100000498.mm.1	4,88	4,48	0,2	0,31	T	T	1,32	0,1862	1,0000	0,1022	1,0000	T				chr1	+	NonCoding	61654423	61657149
TC0100000499.mm.1	4,49	4,93	0,39	0,06	T	T	-1,36	0,1574	1,0000	0,5737	1,0000	T				chr1	+	NonCoding	61677249	61680277
TC0100000500.mm.1	4,33	4,16	0,3	0,12	T	T	1,13	0,6706	1,0000	0,0937	1,0000	T				chr1	+	NonCoding	61702527	61703891
TC0100000501.mm.1	5,55	6,93	1,06	0,77	T	T	-2,59	0,1904	1,0000	0,9468	1,0000	T				chr1	+	NonCoding	61794265	61796310
TC0100000502.mm.1	4,75	6,37	1,62	0,43	T	T	-3,08	0,5305	1,0000	0,9620	1,0000	T				chr1	+	NonCoding	61805221	61806140
TC0100000503.mm.1	4,79	4,78	0,2	0,27	T	T	1,01	0,7513	1,0000	0,0433	1,0000	T				chr1	+	NonCoding	61880305	61882506
TC0100000504.mm.1	4,53	4,4	0,3	0,21	T	T	1,1	0,5407	1,0000	0,9729	1,0000	T				chr1	+	NonCoding	61903251	61907108
TC0100000505.mm.1	3,99	4,65	0,07	0,41	T	T	-1,57	0,0086	1,0000	0,0509	1,0000	T				chr1	+	NonCoding	62247153	62249670
TC0100000506.mm.1	4,54	4,78	0,24	0,1	T	T	-1,18	0,0706	1,0000	0,0015	1,0000	T				chr1	+	NonCoding	62389904	62392188
TC0100000507.mm.1	4,07	4,31	0,33	0,07	T	T	-1,18	0,7301	1,0000	0,9535	1,0000	T				chr1	+	NonCoding	62542489	62544635
TC0100000508.mm.1	4,51	4,61	0,07	0,21	T	T	-1,07	0,9594	1,0000	0,2233	1,0000	T	ENSMUST00000118720	Gm11599	predicted gene 11599 [Source:MGI Symbol;Acc:MGI:3651840]	chr1	+	Pseudogene	62660839	62661716
TC0100000509.mm.1	5,57	5,57	0,15	0,07	T	T	-1	0,8567	1,0000	0,1008	1,0000	T	NM_001077403; NM_001077404; NM_001077405; NM_001077406; NM_001077407; NM_010939; ENSMUST00000027112; ENSMUST00000063594; ENSMUST00000075144; ENSMUST00000102822; ENSMUST00000114155; ENSMUST00000114157; ENSMUST00000126344; BC156989; NM_001077403.1; NM_001077404.1; NM_001077405.1; NM_001077406.1; NM_001077407.1; NM_010939.2; OTTMUST00000004995; OTTMUST00000004997; OTTMUST00000004998; OTTMUST00000004…	Nrp2	neuropilin 2; Synthetic construct Mus musculus clone IMAGE:100062848, MGC:190972 neuropilin 2 (Nrp2) mRNA, encodes complete protein.	chr1	+	Multiple_Complex	62703285	62818695
TC0100000510.mm.1	4,75	4,79	0,3	0,24	T	T	-1,03	0,7726	1,0000	0,6634	1,0000	T				chr1	+	NonCoding	62727808	62729437
TC0100000511.mm.1	4,56	5,27	0,71	0,14	T	T	-1,63	0,3769	1,0000	0,7129	1,0000	T				chr1	+	NonCoding	62798137	62799307
TC0100000512.mm.1	4,15	4,51	0,1	0,44	T	T	-1,29	0,1109	1,0000	0,4858	1,0000	T				chr1	+	NonCoding	62809302	62811857
TC0100000513.mm.1	4,6	4,96	0,19	0,2	T	T	-1,28	0,0207	1,0000	0,1911	1,0000	T				chr1	+	NonCoding	62884264	62885306
TC0100000514.mm.1	4,65	4,68	0,1	0,12	T	T	-1,03	0,7169	1,0000	0,6481	1,0000	T	ENSMUST00000158328	Gm24942	predicted gene, 24942 [Source:MGI Symbol;Acc:MGI:5454719]	chr1	+	Small_RNA	63032706	63032819
TC0100000515.mm.1	4,46	4,39	0,12	0,22	T	T	1,05	0,8412	1,0000	0,7880	1,0000	T	ENSMUST00000122045	Rps13-ps7	ribosomal protein S13, pseudogene 7 [Source:MGI Symbol;Acc:MGI:3650301]	chr1	+	Multiple_Complex	63038214	63038581
TC0100000516.mm.1	6,66	6,62	0,34	0,39	T	T	1,02	0,7197	1,0000	0,9361	1,0000	T	OTTMUST00000005072	Rps27-ps1	ribosomal protein S27, pseudogene 1	chr1	+	Multiple_Complex	63073774	63074019
TC0100000517.mm.1	5,55	5,51	0,22	0,12	T	T	1,03	0,3469	1,0000	0,6737	1,0000	T	NR_045914; NR_045915; uc007bft.2; uc029qov.1	Ino80dos	INO80 complex subunit D, opposite strand	chr1	+	NonCoding	63113178	63158295
TC0100000518.mm.1	7,38	7,73	0,56	0,5	T	T	-1,28	0,6222	1,0000	0,9501	1,0000	T	XR_104589.1	Gm20342	PREDICTED: predicted gene, 20342 (Gm20342), miscRNA.	chr1	+	NonCoding	63115750	63125821
TC0100000519.mm.1	7,08	7,1	0,29	0,14	T	T	-1,01	0,9316	1,0000	0,8867	1,0000	T	NM_018796; ENSMUST00000027108; ENSMUST00000126469; ENSMUST00000126795; ENSMUST00000129339; ENSMUST00000135877; ENSMUST00000142062; ENSMUST00000148553; ENSMUST00000174890; BC003899; BC023139; NM_018796.3; OTTMUST00000005070; OTTMUST00000005071; OTTMUST00000047129; OTTMUST00000047130; OTTMUST00000047131; OTTMUST00000047132; OTTMUST00000047133; OTTMUST00000095759; uc007bfz.2	Eef1b2	eukaryotic translation elongation factor 1 beta 2	chr1	+	Multiple_Complex	63176825	63180486
TC0100000520.mm.1	4,37	4,42	0,28	0,06	T	T	-1,04	0,9405	1,0000	0,8433	1,0000	T	ENSMUST00000082678	Gm26457	predicted gene, 26457 [Source:MGI Symbol;Acc:MGI:5456234]	chr1	+	Small_RNA	63178677	63178754
TC0100000521.mm.1	8,46	8,5	1,5	1,29	T	T	-1,03	0,9729	1,0000	0,7093	1,0000	T	NR_028558; NR_028558.1; uc011wme.1	Snora41	small nucleolar RNA, H/ACA box 41	chr1	+	Small_RNA	63179004	63179135
TC0100000522.mm.1	19,93	19,93	0	0	T	T	1	0,9984	1,0000	1,0000	1,0000	T	ENSMUST00000175328	Gm27512	predicted gene, 27512 [Source:MGI Symbol;Acc:MGI:5530894]	chr1	+	Precursor_microRNA	63198031	63198156
TC0100000523.mm.1	4,94	4,9	0,06	0,01	T	T	1,03	0,7903	1,0000	0,6722	1,0000	T	NM_001267872; NM_001285936; NM_001285937; NM_028673; ENSMUST00000029025; ENSMUST00000114132; ENSMUST00000126932; NM_028673.1; OTTMUST00000005182; OTTMUST00000018784; uc007bgb.2; uc007bgc.2	Zdbf2	zinc finger, DBF-type containing 2	chr1	+	Multiple_Complex	63200313	63314576
TC0100000524.mm.1	5,28	5,33	0,1	0,07	T	T	-1,04	0,6844	1,0000	0,9771	1,0000	T	NM_001177600; NM_011780; ENSMUST00000087374; ENSMUST00000097717; ENSMUST00000114101; ENSMUST00000114103; ENSMUST00000114107; ENSMUST00000134704; ENSMUST00000141545; ENSMUST00000146403; ENSMUST00000182642; NM_001177600.1; NM_011780.2; OTTMUST00000004901; OTTMUST00000005207; OTTMUST00000005208; OTTMUST00000005209; OTTMUST00000005210; OTTMUST00000005211; OTTMUST00000005212; uc007bgd.1; uc007bge.1; u…	Adam23	a disintegrin and metallopeptidase domain 23 (Adam23), transcript variant 1, mRNA.; a disintegrin and metallopeptidase domain 23	chr1	+	Multiple_Complex	63445891	63596515
TC0100000525.mm.1	4,12	4,43	0,54	0,21	T	T	-1,24	0,5794	1,0000	0,1526	1,0000	T	ENSMUST00000120763	Gm12748	predicted gene 12748 [Source:MGI Symbol;Acc:MGI:3652128]	chr1	+	Multiple_Complex	63671468	63671971
TC0100000526.mm.1	4,81	4,91	0,1	0,12	T	T	-1,07	0,3208	1,0000	0,9868	1,0000	T	NM_172422; ENSMUST00000027103; ENSMUST00000123945; ENSMUST00000128621; ENSMUST00000131478; ENSMUST00000134454; ENSMUST00000148758; BC008271; BC057208; BC080813; NM_172422.3; OTTMUST00000033153; OTTMUST00000033154; OTTMUST00000033155; OTTMUST00000033156; OTTMUST00000033157; OTTMUST00000060877; uc007bgk.3; uc007bgl.2	Fastkd2	FAST kinase domains 2	chr1	+	Multiple_Complex	63730614	63754655
TC0100000527.mm.1	4,35	4,52	0,16	0,11	T	T	-1,12	0,4233	1,0000	0,2984	1,0000	T	ENSMUST00000120486	Gm13754	predicted gene 13754 [Source:MGI Symbol;Acc:MGI:3651213]	chr1	+	Multiple_Complex	63917848	63935932
TC0100000528.mm.1	6,44	6,7	0,21	0,34	T	T	-1,2	0,8490	1,0000	0,6951	1,0000	T	NR_027824; BC147571; BC147573; NR_027824.1; uc007bgm.1	Gm13749	predicted gene 13749	chr1	+	Multiple_Complex	63964727	63968999
TC0100000529.mm.1	5,44	5,49	0,43	0,54	T	T	-1,04	0,9268	1,0000	0,9134	1,0000	T				chr1	+	NonCoding	64005418	64020815
TC0100000530.mm.1	4,99	4,98	0,1	0,35	T	T	1,01	0,9898	1,0000	0,7312	1,0000	T	ENSMUST00000181595	Gm26649	predicted gene, 26649 [Source:MGI Symbol;Acc:MGI:5477143]	chr1	+	NonCoding	64029463	64032927
TC0100000531.mm.1	3,76	3,87	0,11	0,03	T	T	-1,08	0,5782	1,0000	0,6234	1,0000	T	ENSMUST00000149820; OTTMUST00000033147	Gm13748; RP23-45M23.1	predicted gene 13748 [Source:MGI Symbol;Acc:MGI:3702115]; novel transcript	chr1	+	NonCoding	64078654	64090782
TC0100000532.mm.1	7,43	8,78	0,74	0,81	T	T	-2,55	0,2698	1,0000	0,5437	1,0000	T	ENSMUST00000117621	Gm13750	predicted gene 13750 [Source:MGI Symbol;Acc:MGI:3650598]	chr1	+	Pseudogene	64150201	64150665
TC0100000533.mm.1	9,53	9,49	0,14	0,33	T	T	1,02	0,8590	1,0000	0,6587	1,0000	T	ENSMUST00000175487	Gm25748	predicted gene, 25748 [Source:MGI Symbol;Acc:MGI:5455525]	chr1	+	Precursor_microRNA	64396334	64396403
TC0100000534.mm.1	4,76	4,89	0,19	0,33	T	T	-1,09	0,7878	1,0000	0,8407	1,0000	T				chr1	+	NonCoding	64516854	64518617
TC0100000535.mm.1	6,62	6,64	0,42	0,13	T	T	-1,02	0,9980	1,0000	0,2293	1,0000	T	NM_001037726; NM_009952; NM_133828; ENSMUST00000049932; ENSMUST00000087366; ENSMUST00000171164; BC021649; NM_001037726.1; NM_009952.2; NM_133828.2; uc007bgr.1; uc007bgs.1; uc007bgt.1; uc011wmg.1	Creb1	cAMP responsive element binding protein 1	chr1	+	Coding	64532804	64604548
TC0100000536.mm.1	4,77	4,54	0,08	0,17	T	T	1,17	0,4384	1,0000	0,7928	1,0000	T				chr1	+	NonCoding	64541746	64544317
TC0100000537.mm.1	4,57	4,98	0,1	0,11	T	T	-1,33	0,0842	1,0000	0,1438	1,0000	T				chr1	+	NonCoding	64545500	64548257
TC0100000538.mm.1	5,23	5,15	0,31	0,14	T	T	1,06	0,7064	1,0000	0,3310	1,0000	T				chr1	+	NonCoding	64560925	64562566
TC0100000539.mm.1	4,53	4,79	0,26	0,2	T	T	-1,2	0,1554	1,0000	0,1915	1,0000	T				chr1	+	NonCoding	64576388	64579150
TC0100000540.mm.1	3,94	3,99	0,12	0,12	T	T	-1,04	0,7429	1,0000	0,4446	1,0000	T				chr1	+	NonCoding	64620525	64622756
TC0100000541.mm.1	6,78	7	0,25	0,28	T	T	-1,16	0,6150	1,0000	0,9935	1,0000	T	NM_001097644; ENSMUST00000094898; ENSMUST00000114077; NM_001097644.1; OTTMUST00000051077; uc007bgx.1	Ccnyl1	cyclin Y-like 1	chr1	+	Multiple_Complex	64690455	64725644
TC0100000542.mm.1	4,33	4,61	0,18	0,22	T	T	-1,21	0,4539	1,0000	0,4057	1,0000	T				chr1	+	NonCoding	64736240	64740607
TC0100000543.mm.1	5,63	5,64	0,26	0,06	T	T	-1,01	0,7922	1,0000	0,0988	1,0000	T	OTTMUST00000112308	Rpl31-ps24	ribosomal protein L31, pseudogene 24	chr1	+	Multiple_Complex	64934402	64934780
TC0100000544.mm.1	4,38	4,38	0,35	0,13	T	T	1	0,2749	1,0000	0,7588	1,0000	T	ENSMUST00000161621	Gm8550	predicted gene 8550 [Source:MGI Symbol;Acc:MGI:3779803]	chr1	+	Multiple_Complex	65028080	65028732
TC0100000545.mm.1	5,39	5,37	0,02	0,07	T	T	1,01	0,6086	1,0000	0,8819	1,0000	T	NM_011086; ENSMUST00000081154; ENSMUST00000097707; NM_011086.2; uc007bho.1; uc007bhp.1; uc007bhq.1; uc007bhr.1; uc007bhs.1; uc007bht.1	Pikfyve	phosphoinositide kinase, FYVE finger containing	chr1	+	Multiple_Complex	65186683	65278696
TC0100000546.mm.1	4,15	4,21	0,15	0,16	T	T	-1,04	0,9450	1,0000	0,7353	1,0000	T	NM_139270; ENSMUST00000027083; ENSMUST00000140190; NM_139270.2; OTTMUST00000053272; OTTMUST00000053273; uc007bhu.1	Pth2r	parathyroid hormone 2 receptor	chr1	+	Coding	65282056	65389244
TC0100000547.mm.1	5,99	6,1	0,2	0,3	T	T	-1,08	0,6515	1,0000	0,8559	1,0000	T	ENSMUST00000117848	Gm8805	predicted gene 8805 [Source:MGI Symbol;Acc:MGI:3643512]	chr1	+	Multiple_Complex	65552682	65552994
TC0100000548.mm.1	4,29	4,52	0,16	0,06	T	T	-1,17	0,4862	1,0000	0,7281	1,0000	T	NM_027010; ENSMUST00000027082; ENSMUST00000114027; BC056453; NM_027010.2; OTTMUST00000061489; OTTMUST00000089671; uc007bhv.1	Crygf	crystallin, gamma F	chr1	+	Coding	65926522	65928307
TC0100000549.mm.1	4,82	5	0,3	0,2	T	T	-1,13	0,8378	1,0000	0,1107	1,0000	T	ENSMUST00000118881	Gm15659	predicted gene 15659 [Source:MGI Symbol;Acc:MGI:3801822]	chr1	+	Multiple_Complex	66033085	66033425
TC0100000550.mm.1	5,58	5,84	0,16	0,24	T	T	-1,2	0,7756	1,0000	0,7345	1,0000	T	ENSMUST00000118496	Gm8812	predicted gene 8812 [Source:MGI Symbol;Acc:MGI:3643091]	chr1	+	Multiple_Complex	66062965	66063376
TC0100000551.mm.1	4,9	4,8	0,06	0,1	T	T	1,07	0,2560	1,0000	0,6110	1,0000	T	NM_001039934; NM_008632; ENSMUST00000024639; ENSMUST00000077355; ENSMUST00000114012; ENSMUST00000114013; ENSMUST00000114015; ENSMUST00000114017; ENSMUST00000114018; ENSMUST00000123647; ENSMUST00000124873; ENSMUST00000125844; ENSMUST00000127388; ENSMUST00000128673; ENSMUST00000133522; ENSMUST00000137807; ENSMUST00000141148; ENSMUST00000145419; ENSMUST00000151423; ENSMUST00000156636; ENSMUST0000017…	Map2	microtubule-associated protein 2	chr1	+	Multiple_Complex	66175273	66442583
TC0100000552.mm.1	4,94	4,89	0,38	0,14	T	T	1,04	0,9974	1,0000	0,8265	1,0000	T				chr1	+	NonCoding	66252627	66256602
TC0100000553.mm.1	4,3	3,96	0,39	0,1	T	T	1,27	0,0972	1,0000	0,7051	1,0000	T				chr1	+	NonCoding	66292540	66295229
TC0100000554.mm.1	5,16	4,75	0,47	0,66	T	T	1,33	0,7269	1,0000	0,8566	1,0000	T	ENSMUST00000158225	Gm24729	predicted gene, 24729 [Source:MGI Symbol;Acc:MGI:5454506]	chr1	+	Small_RNA	66305889	66306025
TC0100000555.mm.1	3,78	3,99	0,26	0,26	T	T	-1,16	0,2212	1,0000	0,0343	1,0000	T				chr1	+	NonCoding	66384614	66386307
TC0100000556.mm.1	4,39	4,49	0,04	0,27	T	T	-1,07	0,2175	1,0000	0,4369	1,0000	T				chr1	+	NonCoding	66421791	66422346
TC0100000557.mm.1	5,24	4,94	0,46	0,2	T	T	1,23	0,4944	1,0000	0,4782	1,0000	T	ENSMUST00000083760	Gm25411	predicted gene, 25411 [Source:MGI Symbol;Acc:MGI:5455188]	chr1	+	Small_RNA	66436082	66436232
TC0100000558.mm.1	4,26	4,24	0,02	0,09	T	T	1,01	0,6794	1,0000	0,6425	1,0000	T	NM_175510; ENSMUST00000061620; ENSMUST00000114008; ENSMUST00000136727; ENSMUST00000152844; BC116430; NM_175510.3; OTTMUST00000064844; OTTMUST00000064845; OTTMUST00000064846; OTTMUST00000103888; uc007bif.2; uc007bih.2; uc007bii.2; uc011wmk.1	Unc80	unc-80 homolog (C. elegans)	chr1	+	Multiple_Complex	66468367	66699866
TC0100000559.mm.1	4,48	4,38	0,48	0,21	T	T	1,07	0,6758	1,0000	0,6550	1,0000	T				chr1	+	NonCoding	66656906	66659308
TC0100000560.mm.1	4,25	4,31	0,21	0,24	T	T	-1,04	0,4271	1,0000	0,8976	1,0000	T				chr1	+	NonCoding	66688936	66692337
TC0100000561.mm.1	4,44	4,51	0,09	0,17	T	T	-1,05	0,4533	1,0000	0,5984	1,0000	T	NM_025683; ENSMUST00000027157; ENSMUST00000113995; ENSMUST00000142920; ENSMUST00000151016; BC019126; NM_025683.2; OTTMUST00000051848; OTTMUST00000051849; OTTMUST00000051850; OTTMUST00000051851; uc007bij.1; uc007bik.1; uc007bil.1	Rpe	ribulose-5-phosphate-3-epimerase	chr1	+	Coding	66700831	66719805
TC0100000562.mm.1	4,81	4,29	0,2	0,14	T	T	1,43	0,2349	1,0000	0,5751	1,0000	T				chr1	+	NonCoding	66722832	66724449
TC0100000563.mm.1	5,85	5,49	0,69	0,33	T	T	1,28	0,7313	1,0000	0,6941	1,0000	T				chr1	+	NonCoding	66757394	66758373
TC0100000564.mm.1	4,3	4,04	0,27	0,34	T	F	1,19	0,3345	1,0000	0,5899	1,0000	F				chr1	+	NonCoding	66772173	66774078
TC0100000565.mm.1	4,31	4,33	0,43	0,11	T	T	-1,02	0,7498	1,0000	0,3897	1,0000	T				chr1	+	NonCoding	66775362	66780107
TC0100000566.mm.1	4,06	4,21	0,2	0,07	F	T	-1,11	0,6466	1,0000	0,7930	1,0000	F	ENSMUST00000118992	Gm15789	predicted gene 15789 [Source:MGI Symbol;Acc:MGI:3783231]	chr1	+	Multiple_Complex	66783913	66786445
TC0100000567.mm.1	4,77	4,69	0,12	0,19	T	T	1,06	0,7074	1,0000	0,0750	1,0000	T				chr1	+	NonCoding	66812315	66814493
TC0100000568.mm.1	7,24	7,11	1,03	0,9	T	T	1,09	0,8992	1,0000	0,5914	1,0000	T	XR_140439.1	LOC100862127	PREDICTED: uncharacterized LOC100862127 (LOC100862127), miscRNA.	chr1	+	NonCoding	66830856	66836680
TC0100000569.mm.1	3,67	4,34	0,34	0,22	F	T	-1,59	0,0115	1,0000	0,0705	1,0000	F	ENSMUST00000158795	Gm27934	predicted gene, 27934 [Source:MGI Symbol;Acc:MGI:5531316]	chr1	+	Small_RNA	66856641	66856703
TC0100000570.mm.1	5,54	5,73	0,42	0,31	T	T	-1,14	0,7563	1,0000	0,7041	1,0000	T	ENSMUST00000104140	Gm25832	predicted gene, 25832 [Source:MGI Symbol;Acc:MGI:5455609]	chr1	+	Small_RNA	66866797	66866926
TC0100000571.mm.1	4,92	4,87	0,27	0,21	T	T	1,04	0,5409	1,0000	0,7464	1,0000	T	ENSMUST00000121328	Gm15826	predicted gene 15826 [Source:MGI Symbol;Acc:MGI:3801881]	chr1	+	Multiple_Complex	66951829	66953469
TC0100000572.mm.1	4,24	4,28	0,14	0,16	T	T	-1,02	0,9922	1,0000	0,9103	1,0000	T	NM_001080809; ENSMUST00000027144; BC126969; NM_001080809.1; OTTMUST00000065667; uc007biy.1; uc007biz.1	Cps1	carbamoyl-phosphate synthetase 1; carbamoyl-phosphate synthetase 1, mRNA (cDNA clone IMAGE:4160125), partial cds.	chr1	+	Multiple_Complex	67123026	67231267
TC0100000573.mm.1	4,03	4,34	0,14	0,06	T	T	-1,24	0,0290	1,0000	0,4994	1,0000	T	ENSMUST00000140506; OTTMUST00000061794	Gm15668; AC133161.1	predicted gene 15668 [Source:MGI Symbol;Acc:MGI:3783110]; novel transcript	chr1	+	NonCoding	67249200	67324376
TC0100000574.mm.1	4,22	3,99	0,29	0,34	T	T	1,17	0,6379	1,0000	0,8351	1,0000	T	ENSMUST00000104557	Gm26342	predicted gene, 26342 [Source:MGI Symbol;Acc:MGI:5456119]	chr1	+	Small_RNA	67257224	67257352
TC0100000575.mm.1	3,95	4,09	0,24	0,21	T	T	-1,1	0,4268	1,0000	0,4883	1,0000	T	OTTMUST00000051774	Kif22-ps	kinesin family member 22, pseudogene	chr1	+	Multiple_Complex	67585053	67587036
TC0100000576.mm.1	17,62	17,59	0,27	0,51	T	T	1,02	0,4337	1,0000	0,0203	1,0000	T	ENSMUST00000174899	Gm22548	predicted gene, 22548 [Source:MGI Symbol;Acc:MGI:5452325]	chr1	+	Precursor_microRNA	67616975	67617052
TC0100000577.mm.1	4,65	4,61	0,66	0,22	T	T	1,02	0,9445	1,0000	0,4405	1,0000	T	ENSMUST00000147834; OTTMUST00000061811	Gm15669; AC154992.1	predicted gene 15669 [Source:MGI Symbol;Acc:MGI:3783111]; novel transcript	chr1	+	NonCoding	67792481	67805324
TC0100000578.mm.1	4,47	4,07	0,44	0,22	T	T	1,32	0,0414	1,0000	0,0667	1,0000	T				chr1	+	NonCoding	67903233	67905532
TC0100000579.mm.1	16,03	16,5	2,68	1,98	T	T	-1,38	0,9858	1,0000	0,8899	1,0000	T	ENSMUST00000178954	Gm23189	predicted gene, 23189 [Source:MGI Symbol;Acc:MGI:5452966]	chr1	+	Precursor_microRNA	67973676	67973777
TC0100000580.mm.1	4,23	3,71	0,17	0,24	T	T	1,43	0,4079	1,0000	0,3387	1,0000	T	ENSMUST00000124160; OTTMUST00000061856	Gm15671; AC167658.2	predicted gene 15671 [Source:MGI Symbol;Acc:MGI:3783113]; novel transcript	chr1	+	NonCoding	68005086	68025896
TC0100000581.mm.1	4,08	4,3	0,2	0,24	T	T	-1,16	0,3693	1,0000	0,1690	1,0000	T				chr1	+	NonCoding	69441056	69444084
TC0100000582.mm.1	4,17	4,2	0,11	0,16	F	T	-1,02	0,7055	1,0000	0,9761	1,0000	F				chr1	+	NonCoding	69513932	69547707
TC0100000583.mm.1	3,94	3,88	0,17	0,17	F	F	1,04	0,4271	1,0000	0,1754	1,0000	F				chr1	+	NonCoding	69595036	69598522
TC0100000584.mm.1	3,85	3,91	0,1	0,08	T	T	-1,04	0,4316	1,0000	0,9265	1,0000	T				chr1	+	NonCoding	69768959	69789267
TC0100000585.mm.1	4,13	4,17	0,1	0,16	T	T	-1,02	0,2217	1,0000	0,9674	1,0000	T	NM_001271533; NM_025728; NM_029160; ENSMUST00000065425; ENSMUST00000113940; ENSMUST00000161131; ENSMUST00000161310; BC120668; BC145006; NM_025728.3; NM_029160.2; OTTMUST00000086830; OTTMUST00000086831; OTTMUST00000086832; OTTMUST00000086833; uc007bjg.1; uc007bjh.1; uc007bji.1	Spag16	sperm associated antigen 16; sperm associated antigen 16 (Spag16), transcript variant 2, mRNA.	chr1	+	Multiple_Complex	69826970	70725132
TC0100000586.mm.1	8,81	8,35	0,42	0,12	T	T	1,38	0,4936	1,0000	0,7385	1,0000	T				chr1	+	NonCoding	70097346	70097806
TC0100000587.mm.1	5,76	5,58	0,72	0,26	T	T	1,14	0,9190	1,0000	0,2171	1,0000	T	ENSMUST00000102000	Gm23422	predicted gene, 23422 [Source:MGI Symbol;Acc:MGI:5453199]	chr1	+	Small_RNA	70596815	70596921
TC0100000588.mm.1	4,07	3,94	0,2	0,12	T	T	1,09	0,7303	1,0000	0,9595	1,0000	T	NM_177164; ENSMUST00000053922; ENSMUST00000159205; ENSMUST00000161937; ENSMUST00000162182; BC094541; NM_177164.3; OTTMUST00000065892; OTTMUST00000065893; OTTMUST00000065894; OTTMUST00000065895; uc007bjj.1; uc007bjk.1; uc011wmn.1; uc011wmo.1; uc011wmp.1	Vwc2l	von Willebrand factor C domain-containing protein 2-like	chr1	+	Multiple_Complex	70725715	70885397
TC0100000589.mm.1	3,44	3,53	0,09	0,09	T	T	-1,07	0,0939	1,0000	0,1967	1,0000	T				chr1	+	NonCoding	71102493	71103407
TC0100000590.mm.1	5,15	5,22	0,13	0,1	T	T	-1,05	0,5960	1,0000	0,6356	1,0000	T	NM_026195; ENSMUST00000027384; ENSMUST00000136443; ENSMUST00000148077; ENSMUST00000154855; ENSMUST00000155769; BC039925; NM_026195.3; OTTMUST00000084659; OTTMUST00000084660; OTTMUST00000084661; OTTMUST00000084662; OTTMUST00000084663; uc007bjr.2; uc007bjs.2; uc007bjt.2	Atic	5-aminoimidazole-4-carboxamide ribonucleotide formyltransferase/IMP cyclohydrolase	chr1	+	Multiple_Complex	71557150	71579631
TC0100000591.mm.1	4,17	4,35	0,13	0,2	T	T	-1,13	0,4702	1,0000	0,4691	1,0000	T	NR_040308; NR_040308.1; OTTMUST00000052539; OTTMUST00000052540; OTTMUST00000052541; OTTMUST00000052542; uc007bke.1; uc007bkf.1	Apol7d	apolipoprotein L 7d; novel protein	chr1	+	Multiple_Complex	71652837	71662843
TC0100000592.mm.1	4,33	3,83	0,26	0,27	T	T	1,41	0,0479	1,0000	0,6568	1,0000	T				chr1	+	NonCoding	71684671	71692838
TC0100000593.mm.1	4,23	4,32	0,12	0,19	T	T	-1,07	0,4889	1,0000	0,4402	1,0000	T	NR_027658; NR_027659; NR_027658.1; NR_027659.1; uc011wmr.1; uc011wms.1	Gm8883	predicted gene 8883; predicted gene 8883 (Gm8883), non-coding RNA.	chr1	+	NonCoding	71887937	71891204
TC0100000594.mm.1	7,25	7,72	0,29	0,53	T	T	-1,39	0,9690	1,0000	0,2071	1,0000	T	XM_484880.5	Gm5528	predicted gene 5528	chr1	+	Pseudogene	72004288	72004770
TC0100000595.mm.1	4,2	4,42	0,19	0,15	T	T	-1,16	0,3930	1,0000	0,0531	1,0000	T				chr1	+	NonCoding	72221697	72225956
TC0100000596.mm.1	12,22	11,42	0,52	0,58	T	T	1,74	0,2985	1,0000	0,5357	1,0000	T	ENSMUST00000178786	Gm25360	predicted gene, 25360 [Source:MGI Symbol;Acc:MGI:5455137]	chr1	+	Small_RNA	72226240	72226430
TC0100000597.mm.1	4,79	4,78	0,06	0,16	T	T	1,01	0,7307	1,0000	0,7037	1,0000	T	ENSMUST00000180722; ENSMUST00000181382; ENSMUST00000181973	D230017M19Rik	RIKEN cDNA D230017M19 gene [Source:MGI Symbol;Acc:MGI:2445071]	chr1	+	NonCoding	72236465	72274869
TC0100000598.mm.1	13,8	13,26	0,58	0,54	T	T	1,46	0,7555	1,0000	0,3870	1,0000	T	ENSMUST00000101806	Gm23472	predicted gene, 23472 [Source:MGI Symbol;Acc:MGI:5453249]	chr1	+	Small_RNA	72236946	72237136
TC0100000599.mm.1	13,79	13,31	0,67	0,52	T	T	1,4	0,7627	1,0000	0,4206	1,0000	T	ENSMUST00000177868	Gm24497	predicted gene, 24497 [Source:MGI Symbol;Acc:MGI:5454274]	chr1	+	Small_RNA	72244213	72244403
TC0100000600.mm.1	13,12	12,42	0,76	0,5	T	T	1,63	0,5958	1,0000	0,1942	1,0000	T	ENSMUST00000179876	Gm25939	predicted gene, 25939 [Source:MGI Symbol;Acc:MGI:5455716]	chr1	+	Small_RNA	72255008	72255198
TC0100000601.mm.1	4,49	4,27	0,11	0,07	T	T	1,16	0,2417	1,0000	0,2219	1,0000	T	NM_175564; ENSMUST00000027380; ENSMUST00000141783; BC116730; BC117087; NM_175564.4; OTTMUST00000065965; OTTMUST00000065966; uc007bkk.1	Tmem169	transmembrane protein 169	chr1	+	Coding	72284369	72303104
TC0100000602.mm.1	5,27	5,29	0,04	0,09	T	T	-1,01	0,7719	1,0000	0,9496	1,0000	T	NM_009533; ENSMUST00000027379; BC051660; NM_009533.2; uc007bkl.2	Xrcc5	X-ray repair complementing defective repair in Chinese hamster cells 5	chr1	+	Multiple_Complex	72307421	72394953
TC0100000603.mm.1	4,21	4,15	0,22	0,13	T	T	1,04	0,5130	1,0000	0,9975	1,0000	T				chr1	+	NonCoding	72365252	72369605
TC0100000604.mm.1	4,45	4,77	0,38	0,2	T	T	-1,25	0,8956	1,0000	0,6728	1,0000	T				chr1	+	NonCoding	72372435	72373721
TC0100000605.mm.1	7,94	7,78	0,68	0,41	T	T	1,12	0,9548	1,0000	0,4875	1,0000	T	ENSMUST00000146593	Gm15843	predicted gene 15843 [Source:MGI Symbol;Acc:MGI:3801845]	chr1	+	Pseudogene	72459499	72460027
TC0100000606.mm.1	4	4,06	0,23	0,25	T	T	-1,04	0,4369	1,0000	0,0114	1,0000	T				chr1	+	NonCoding	72556549	72558191
TC0100000607.mm.1	3,81	3,72	0,21	0,06	T	T	1,07	0,8572	1,0000	0,6173	1,0000	T				chr1	+	NonCoding	72570549	72574455
TC0100000608.mm.1	4,91	4,93	0,13	0,03	T	T	-1,01	0,3697	1,0000	0,4932	1,0000	T	NM_018817; ENSMUST00000047615; ENSMUST00000126832; ENSMUST00000133123; ENSMUST00000136498; ENSMUST00000145868; ENSMUST00000150725; ENSMUST00000152225; ENSMUST00000152814; ENSMUST00000156797; BC029078; NM_018817.2; OTTMUST00000050950; OTTMUST00000050951; OTTMUST00000050952; OTTMUST00000050953; OTTMUST00000050954; OTTMUST00000050955; OTTMUST00000050956; OTTMUST00000050957; OTTMUST00000050959; uc007…	Smarcal1	SWI/SNF related matrix associated, actin dependent regulator of chromatin, subfamily a-like 1	chr1	+	Multiple_Complex	72583251	72636790
TC0100000609.mm.1	15,43	15,89	0,33	1,12	T	T	-1,38	0,5309	1,0000	0,7545	1,0000	T	NM_009084; ENSMUST00000059980; BC086796; BC096413; NM_009084.4; uc007bkv.2	Rpl37a	ribosomal protein L37a	chr1	+	Coding	72711260	72713813
TC0100000610.mm.1	4,55	4,45	0,18	0,16	T	T	1,07	0,2093	1,0000	0,5747	1,0000	T	NM_008342; ENSMUST00000047328; ENSMUST00000120564; ENSMUST00000155703; BC012724; BC054473; NM_008342.3; OTTMUST00000073338; OTTMUST00000073339; OTTMUST00000073340; uc007bkw.2	Igfbp2	insulin-like growth factor binding protein 2	chr1	+	Multiple_Complex	72824480	72852474
TC0100000611.mm.1	5,54	5,38	0,22	0,37	T	T	1,11	0,4869	1,0000	0,6497	1,0000	T				chr1	+	NonCoding	72832881	72834402
TC0100000612.mm.1	4,75	4,71	0,05	0,22	T	T	1,02	0,7633	1,0000	0,9833	1,0000	T				chr1	+	NonCoding	72936045	72940528
TC0100000613.mm.1	4,65	4,57	0,08	0,33	T	T	1,06	0,6359	1,0000	0,8621	1,0000	T				chr1	+	NonCoding	72941687	72960904
TC0100000614.mm.1	7,25	7,13	0,35	0,53	T	T	1,09	0,3868	1,0000	0,7895	1,0000	T				chr1	+	NonCoding	72963786	72973173
TC0100000615.mm.1	4,08	4,21	0,2	0,28	T	T	-1,09	0,2359	1,0000	0,2225	1,0000	T	NR_038001; NR_038002; NR_038001.1; NR_038002.1; uc007bla.2; uc029qpb.1	1700027A15Rik	RIKEN cDNA 1700027A15 gene; RIKEN cDNA 1700027A15 gene (1700027A15Rik), transcript variant 2, non-coding RNA.; RIKEN cDNA 1700027A15 gene (1700027A15Rik), transcript variant 1, non-coding RNA.	chr1	+	NonCoding	73016036	73025508
TC0100000616.mm.1	3,96	3,94	0,13	0,23	F	F	1,02	0,9843	1,0000	0,6260	1,0000	F				chr1	+	NonCoding	73269768	73309338
TC0100000617.mm.1	5,01	4,8	0,17	0,36	T	T	1,16	0,7346	1,0000	0,8948	1,0000	T	ENSMUST00000183977	Pinc	Pregnancy induced noncoding RNA	chr1	+	NonCoding	73392246	73392399
TC0100000618.mm.1	4,62	4,62	0,36	0,17	T	T	1	0,9349	1,0000	0,9549	1,0000	T	NR_040605; NR_040605.1; uc029qpc.1	D530049I02Rik	RIKEN cDNA D530049I02 gene; RIKEN cDNA D530049I02 gene (D530049I02Rik), non-coding RNA.	chr1	+	NonCoding	73398968	73430779
TC0100000619.mm.1	4,08	4,05	0,44	0,2	F	T	1,02	0,8311	1,0000	0,2553	1,0000	F	ENSMUST00000158041	Gm25329	predicted gene, 25329 [Source:MGI Symbol;Acc:MGI:5455106]	chr1	+	Ribosomal	73763710	73763835
TC0100000620.mm.1	4,69	4,36	0,4	0,12	T	T	1,26	0,4120	1,0000	0,9459	1,0000	T				chr1	+	NonCoding	73948349	73951921
TC0100000621.mm.1	4,45	4,48	0,06	0,05	T	T	-1,02	0,8967	1,0000	0,3623	1,0000	T	NM_001034060; NM_001170641; ENSMUST00000080167; ENSMUST00000127134; BC150907; BC150910; NM_001034060.3; NM_001170641.1; OTTMUST00000065972; OTTMUST00000089392; uc007blk.2; uc011wmy.1	Rufy4	RUN and FYVE domain containing 4	chr1	+	Coding	74125541	74148230
TC0100000622.mm.1	4,38	4,38	0,03	0,04	T	T	-1	0,8723	1,0000	0,6743	1,0000	T	NM_009909; ENSMUST00000027372; ENSMUST00000106899; BC051677; NM_009909.3; uc007bll.1	Cxcr2	chemokine (C-X-C motif) receptor 2	chr1	+	Coding	74153989	74161246
TC0100000623.mm.1	5,88	5,74	0,24	0,28	T	T	1,1	0,9605	1,0000	0,0890	1,0000	T	ENSMUST00000101821	Gm25524	predicted gene, 25524 [Source:MGI Symbol;Acc:MGI:5455301]	chr1	+	Small_RNA	74212813	74212919
TC0100000624.mm.1	4,75	4,95	0,22	0,3	T	T	-1,15	0,4665	1,0000	0,5142	1,0000	T				chr1	+	NonCoding	74233018	74235757
TC0100000625.mm.1	9,12	9,22	0,24	0,41	T	T	-1,07	0,8537	1,0000	0,9737	1,0000	T	NM_029711; ENSMUST00000006467; ENSMUST00000113819; ENSMUST00000113820; BC115750; NM_029711.1; OTTMUST00000039637; OTTMUST00000041972; OTTMUST00000041973; uc007bln.1; uc007blo.1; uc007blp.1	Arpc2	actin related protein 2/3 complex, subunit 2	chr1	+	Multiple_Complex	74236497	74268213
TC0100000626.mm.1	3,93	3,97	0,24	0,22	T	T	-1,03	0,6392	1,0000	0,7598	1,0000	T	NM_174985; ENSMUST00000077985; BC116914; BC119327; NM_174985.1; uc007blq.1	Gpbar1	G protein-coupled bile acid receptor 1	chr1	+	Coding	74278550	74279624
TC0100000627.mm.1	6,88	6,76	0,04	0,16	T	T	1,08	0,9506	1,0000	0,4116	1,0000	T	NM_001039509; NM_019999; NM_025580; ENSMUST00000027370; ENSMUST00000087225; ENSMUST00000087226; ENSMUST00000113805; ENSMUST00000129219; ENSMUST00000138620; ENSMUST00000152492; BC058945; NM_001039509.1; NM_019999.2; NM_025580.2; OTTMUST00000051553; OTTMUST00000051554; OTTMUST00000051555; OTTMUST00000051563; OTTMUST00000051564; OTTMUST00000051565; OTTMUST00000051566; uc007bls.1; uc007blt.1; uc007bl…	Pnkd	paroxysmal nonkinesiogenic dyskinesia	chr1	+	Multiple_Complex	74284930	74353694
TC0100000628.mm.1	4,71	4,68	0,33	0,06	T	T	1,02	0,8497	1,0000	0,9730	1,0000	T				chr1	+	NonCoding	74295592	74297905
TC0100000629.mm.1	4,81	4,63	0,04	0,08	T	T	1,13	0,1538	1,0000	0,4040	1,0000	T				chr1	+	NonCoding	74303680	74304569
TC0100000630.mm.1	5,41	5,29	0,18	0,11	T	T	1,09	0,6605	1,0000	0,9763	1,0000	T				chr1	+	NonCoding	74307848	74310713
TC0100000631.mm.1	4,81	4,76	0,04	0,08	T	T	1,03	0,7397	1,0000	0,6885	1,0000	T	NM_001033345; ENSMUST00000097697; ENSMUST00000128445; BC150857; OTTMUST00000066048; OTTMUST00000066049; uc007blx.1; uc011wna.1	Catip	ciliogenesis associated TTC17 interacting protein	chr1	+	Coding	74362108	74369321
TC0100000632.mm.1	4,54	4,62	0,03	0,06	T	T	-1,06	0,5893	1,0000	0,9621	1,0000	T	NM_013612; ENSMUST00000027368; ENSMUST00000127487; ENSMUST00000131511; ENSMUST00000133896; ENSMUST00000134189; ENSMUST00000135137; ENSMUST00000136786; ENSMUST00000147233; ENSMUST00000149166; ENSMUST00000155865; BC109137; BC109138; NM_013612.2; OTTMUST00000040229; OTTMUST00000040230; OTTMUST00000040231; OTTMUST00000040232; OTTMUST00000040233; OTTMUST00000040234; OTTMUST00000040235; OTTMUST00000040…	Slc11a1	solute carrier family 11 (proton-coupled divalent metal ion transporters), member 1	chr1	+	Multiple_Complex	74375203	74386062
TC0100000633.mm.1	6,24	6,27	0,27	0,2	T	T	-1,02	0,9305	1,0000	0,8907	1,0000	T	NM_153088; ENSMUST00000027367; ENSMUST00000141175; ENSMUST00000152659; BC049184; BC065158; BC079638; NM_153088.2; OTTMUST00000051577; OTTMUST00000051578; OTTMUST00000051579; uc007blz.2	Ctdsp1	CTD (carboxy-terminal domain, RNA polymerase II, polypeptide A) small phosphatase 1	chr1	+	Multiple_Complex	74391509	74397285
TC0100000634.mm.1	6,82	6,88	0,22	0,08	T	T	-1,04	0,9640	1,0000	0,1596	1,0000	T	NR_029743; NR_029743.1; uc007bma.2	Mir26b	microRNA 26b	chr1	+	Precursor_microRNA	74394310	74394394
TC0100000635.mm.1	4,27	4,09	0,19	0,15	T	T	1,13	0,8361	1,0000	0,9096	1,0000	T	NM_009509; ENSMUST00000027366; ENSMUST00000159749; ENSMUST00000161087; ENSMUST00000163018; BC015267; BC117875; BC145671; NM_009509.2; OTTMUST00000051580; OTTMUST00000051581; OTTMUST00000051582; OTTMUST00000051583; uc007bmb.2	Vil1	villin 1	chr1	+	Multiple_Complex	74409376	74435560
TC0100000636.mm.1	4,97	5,35	0,2	0,34	T	T	-1,31	0,7762	1,0000	0,3976	1,0000	T	NM_021383; ENSMUST00000087215; ENSMUST00000137100; ENSMUST00000147810; BC050898; BC051948; NM_021383.5; OTTMUST00000051585; OTTMUST00000051586; OTTMUST00000051587; uc007bmf.2	Rqcd1	rcd1 (required for cell differentiation) homolog 1 (S. pombe)	chr1	+	Multiple_Complex	74506058	74530844
TC0100000637.mm.1	4,2	4,17	0,19	0,19	T	T	1,02	0,9155	1,0000	0,4589	1,0000	T	NM_001081456; NM_148937; ENSMUST00000027362; ENSMUST00000067916; ENSMUST00000113745; ENSMUST00000113747; ENSMUST00000113749; ENSMUST00000113750; ENSMUST00000135111; ENSMUST00000141412; ENSMUST00000152707; BC066156; NM_001081456.1; NM_148937.2; OTTMUST00000051213; OTTMUST00000051214; OTTMUST00000051215; OTTMUST00000051216; OTTMUST00000051217; OTTMUST00000051218; OTTMUST00000051219; uc007bmg.1; uc0…	Plcd4	phospholipase C, delta 4	chr1	+	Multiple_Complex	74542888	74567794
TC0100000638.mm.1	5,82	5,92	0,08	0,05	T	T	-1,07	0,4008	1,0000	0,3593	1,0000	T	NM_025784; ENSMUST00000027358; ENSMUST00000113732; ENSMUST00000113733; ENSMUST00000147464; BC019781; NM_025784.4; OTTMUST00000051600; OTTMUST00000051601; OTTMUST00000051602; OTTMUST00000051603	Bcs1l	BCS1-like (yeast)	chr1	+	Multiple_Complex	74588289	74592443
TC0100000639.mm.1	4,34	4,35	0,01	0,04	T	T	-1	0,6292	1,0000	0,9711	1,0000	T	NM_175031; ENSMUST00000087183; ENSMUST00000087186; ENSMUST00000113694; ENSMUST00000123154; ENSMUST00000145673; ENSMUST00000148456; ENSMUST00000155473; ENSMUST00000157007; BC043103; BC058698; NM_175031.3; OTTMUST00000051614; OTTMUST00000051615; OTTMUST00000051616; OTTMUST00000051619; OTTMUST00000051620; OTTMUST00000051621; OTTMUST00000051622; OTTMUST00000051623; uc007bmu.1; uc007bmv.1; uc007bmw.1;…	Stk36	serine/threonine kinase 36	chr1	+	Multiple_Complex	74601445	74636894
TC0100000640.mm.1	6,24	6,08	0,29	0,08	T	T	1,12	0,2453	1,0000	0,1818	1,0000	T	NM_001014974; ENSMUST00000042125; ENSMUST00000113678; ENSMUST00000128891; ENSMUST00000129890; ENSMUST00000140591; ENSMUST00000141119; ENSMUST00000143790; ENSMUST00000143925; ENSMUST00000145132; ENSMUST00000153636; ENSMUST00000155753; BC085151; NM_001014974.1; OTTMUST00000051630; OTTMUST00000051631; OTTMUST00000051632; OTTMUST00000051633; OTTMUST00000051634; OTTMUST00000051635; OTTMUST00000051636;…	Ttll4	tubulin tyrosine ligase-like family, member 4	chr1	+	Multiple_Complex	74661745	74703730
TC0100000641.mm.1	7,88	8,53	0,38	0,17	T	T	-1,57	0,2011	1,0000	0,2096	1,0000	T				chr1	+	NonCoding	74675693	74677004
TC0100000642.mm.1	4,33	4,28	0,02	0,03	T	T	1,03	0,5711	1,0000	0,8963	1,0000	T	NM_024264; ENSMUST00000027356; BC002183; BC055028; NM_024264.4; uc007bna.1	Cyp27a1	cytochrome P450, family 27, subfamily a, polypeptide 1	chr1	+	Coding	74713574	74737892
TC0100000643.mm.1	5,03	4,7	0,38	0,25	T	T	1,26	0,0349	1,0000	0,3901	1,0000	T	ENSMUST00000184199	ZNFX1-AS1_2	ZNFX1 antisense RNA 1 conserved region 2	chr1	+	NonCoding	74764798	74764890
TC0100000644.mm.1	3,87	3,86	0,1	0,04	T	T	1,01	0,9956	1,0000	0,3493	1,0000	T	NM_009526; ENSMUST00000006716; BC048700; NM_009526.3; uc007bne.1	Wnt6	wingless-type MMTV integration site family, member 6; wingless-related MMTV integration site 6	chr1	+	Coding	74771892	74785319
TC0100000645.mm.1	3,79	3,84	0,09	0,08	T	T	-1,04	0,6630	1,0000	0,6325	1,0000	T	NM_009518; ENSMUST00000006718; BC014737; NM_009518.2; OTTMUST00000049359; uc007bnf.2	Wnt10a	wingless-type MMTV integration site family, member 10A; wingless related MMTV integration site 10a	chr1	+	Coding	74791516	74804179
TC0100000646.mm.1	4,28	4,48	0,23	0,11	T	T	-1,15	0,2402	1,0000	0,2237	1,0000	T				chr1	+	NonCoding	74817021	74828018
TC0100000647.mm.1	4,45	4,26	0,19	0,22	T	T	1,15	0,2135	1,0000	0,2075	1,0000	T	ENSMUST00000159627; OTTMUST00000088333	Gm16582; RP23-430G15.2	predicted gene 16582 [Source:MGI Symbol;Acc:MGI:4415002]; Novel transcript	chr1	+	NonCoding	74850895	74879953
TC0100000648.mm.1	4,03	4,07	0,14	0,08	T	T	-1,03	0,8521	1,0000	0,6380	1,0000	T	NM_009872; ENSMUST00000160379; BC157046; NM_009872.3; OTTMUST00000088334; uc007bng.2	Cdk5r2	cyclin-dependent kinase 5, regulatory subunit 2 (p39); Synthetic construct Mus musculus clone IMAGE:100063282, MGC:191052 cyclin-dependent kinase 5, regulatory subunit 2 (p39) (Cdk5r2) mRNA, encodes complete protein.	chr1	+	Multiple_Complex	74854934	74857732
TC0100000649.mm.1	4,12	4,14	0,14	0,2	T	T	-1,01	0,9634	1,0000	0,9996	1,0000	T				chr1	+	NonCoding	74882359	74883572
TC0100000650.mm.1	3,99	3,96	0,19	0,16	T	T	1,02	0,8503	1,0000	0,6194	1,0000	T	ENSMUST00000160540; OTTMUST00000066059	Gm15841; AC139023.4	predicted gene 15841 [Source:MGI Symbol;Acc:MGI:3801860]; Novel transcript	chr1	+	NonCoding	74902371	74907653
TC0100000651.mm.1	4,45	4,68	0,23	0,34	T	T	-1,17	0,7767	1,0000	0,8016	1,0000	T				chr1	+	NonCoding	74954252	74955841
TC0100000652.mm.1	7,25	7,31	0,21	0,29	T	T	-1,04	0,7052	1,0000	0,6512	1,0000	T	NM_170755; ENSMUST00000097694; BC038286; BC070406; NM_170755.2; uc007bnt.1; uc007bnu.1	Fam134a	family with sequence similarity 134, member A	chr1	+	Coding	75142786	75147909
TC0100000653.mm.1	4,9	4,84	0,1	0,03	T	T	1,04	0,9964	1,0000	0,9972	1,0000	T	NM_001159905; NM_001159906; NM_026846; ENSMUST00000027394; ENSMUST00000160033; ENSMUST00000160282; ENSMUST00000160439; ENSMUST00000160903; ENSMUST00000161106; ENSMUST00000161657; ENSMUST00000162768; BC011495; NM_001159905.1; NM_001159906.1; NM_026846.3; OTTMUST00000088510; OTTMUST00000088511; OTTMUST00000088512; OTTMUST00000088513; OTTMUST00000088515; OTTMUST00000088516; OTTMUST00000088517; OTTMU…	Zfand2b	zinc finger, AN1 type domain 2B	chr1	+	Multiple_Complex	75168646	75171629
TC0100000654.mm.1	4,95	4,99	0,12	0,07	T	T	-1,03	0,8146	1,0000	0,8629	1,0000	T	NM_001267620; NM_026187; NR_051998; NR_051999; ENSMUST00000127625; ENSMUST00000127860; ENSMUST00000131788; ENSMUST00000134233; ENSMUST00000134378; ENSMUST00000145459; ENSMUST00000151887; ENSMUST00000152233; BC150879; NM_026187.4; OTTMUST00000051179; OTTMUST00000051180; OTTMUST00000051181; OTTMUST00000051183; OTTMUST00000051184; OTTMUST00000051185; OTTMUST00000051187; uc029qpe.1; uc029qpf.1; uc029…	Ankzf1	ankyrin repeat and zinc finger domain containing 1; ankyrin repeat and zinc finger domain containing 1 (Ankzf1), transcript variant 3, non-coding RNA.	chr1	+	Multiple_Complex	75192135	75202981
TC0100000655.mm.1	6,13	6,01	0,16	0,15	T	T	1,09	0,4260	1,0000	0,4046	1,0000	T	NM_001277992; NM_011494; NR_102731; ENSMUST00000027401; ENSMUST00000123825; ENSMUST00000126328; ENSMUST00000131738; ENSMUST00000135484; ENSMUST00000139627; ENSMUST00000142052; ENSMUST00000144355; ENSMUST00000145144; ENSMUST00000156012; BC005703; BC028999; NM_011494.5; OTTMUST00000073490; OTTMUST00000073491; OTTMUST00000073492; OTTMUST00000073493; OTTMUST00000073494; OTTMUST00000073495; OTTMUST000…	Stk16	serine/threonine kinase 16; serine/threonine kinase 16 (Stk16), mRNA.	chr1	+	Multiple_Complex	75210829	75215606
TC0100000656.mm.1	5,42	5,49	0,03	0,16	T	T	-1,05	0,5069	1,0000	0,6906	1,0000	T	NM_001159883; NM_001159884; NM_001159885; NM_020266; NM_178055; ENSMUST00000055223; ENSMUST00000082158; BC011090; NM_001159883.1; NM_001159884.1; NM_001159885.1; NM_020266.2; NM_178055.4; uc007bom.2; uc007bon.2; uc007boo.2; uc007bop.2; uc011wnm.1	Dnajb2	DnaJ (Hsp40) homolog, subfamily B, member 2	chr1	+	Multiple_Complex	75236423	75245692
TC0100000657.mm.1	6,87	6,74	0,07	0,39	T	T	1,09	0,6891	1,0000	0,2100	1,0000	T	NM_010043; ENSMUST00000027409; ENSMUST00000125948; ENSMUST00000144894; BC031760; NM_010043.1; OTTMUST00000046346; OTTMUST00000046347; OTTMUST00000046348; uc007box.1	Des	desmin	chr1	+	Multiple_Complex	75360292	75368579
TC0100000658.mm.1	6,26	6,13	0,31	0,07	T	T	1,09	0,3175	1,0000	0,2399	1,0000	T	NM_001085370; NM_001085371; NM_001173477; NM_007463; ENSMUST00000087122; ENSMUST00000113587; ENSMUST00000113588; ENSMUST00000113589; ENSMUST00000113590; ENSMUST00000122266; ENSMUST00000125118; ENSMUST00000125306; ENSMUST00000132222; ENSMUST00000132228; ENSMUST00000137868; ENSMUST00000143679; ENSMUST00000146705; ENSMUST00000148515; NM_001085370.1; NM_001085371.1; NM_001173477.1; NM_007463.4; OTTMU…	Speg	SPEG complex locus	chr1	+	Multiple_Complex	75375297	75432320
TC0100000659.mm.1	5,47	5,5	0,13	0,03	T	T	-1,02	0,7269	1,0000	0,1335	1,0000	T	NM_133708; ENSMUST00000037796; ENSMUST00000113584; ENSMUST00000124539; ENSMUST00000131545; ENSMUST00000132291; ENSMUST00000133418; ENSMUST00000135453; ENSMUST00000140287; ENSMUST00000141124; ENSMUST00000143730; ENSMUST00000144874; ENSMUST00000145166; BC008116; NM_133708.3; OTTMUST00000046364; OTTMUST00000046365; OTTMUST00000046366; OTTMUST00000046367; OTTMUST00000046368; OTTMUST00000046369; OTTMU…	Gmppa	GDP-mannose pyrophosphorylase A	chr1	+	Multiple_Complex	75435930	75443179
TC0100000660.mm.1	5,15	5,15	0,08	0,13	T	T	-1	0,8032	1,0000	0,9461	1,0000	T	NM_183022; ENSMUST00000037708; ENSMUST00000113577; BC055772; NM_183022.3; OTTMUST00000046351; OTTMUST00000056788; uc007bpg.1	Asic4	acid-sensing (proton-gated) ion channel family member 4	chr1	+	Coding	75450436	75474343
TC0100000661.mm.1	3,96	3,96	0,09	0,04	T	T	-1	0,9746	1,0000	0,6413	1,0000	T	NM_177056; ENSMUST00000050899; ENSMUST00000113575; ENSMUST00000148980; BC059868; NM_177056.4; OTTMUST00000046320; OTTMUST00000046321; OTTMUST00000046322; uc007bpl.2; uc007bpm.2	Tmem198	transmembrane protein 198	chr1	+	Coding	75479532	75485705
TC0100000662.mm.1	6,39	6,5	0,24	0,12	T	T	-1,08	0,6012	1,0000	0,1562	1,0000	T	NM_010564; ENSMUST00000037330; BC056627; NM_010564.4; OTTMUST00000046355; uc007bps.1	Inha	inhibin alpha	chr1	+	Coding	75507077	75510366
TC0100000663.mm.1	4,49	4,49	0,01	0,02	T	T	1	0,9133	1,0000	0,6908	1,0000	T	NM_027886; ENSMUST00000027414; ENSMUST00000113553; ENSMUST00000129652; ENSMUST00000129794; ENSMUST00000140963; ENSMUST00000146575; ENSMUST00000150560; ENSMUST00000154303; ENSMUST00000156838; BC061635; NM_027886.3; OTTMUST00000046356; OTTMUST00000046357; OTTMUST00000046358; OTTMUST00000046359; OTTMUST00000046360; OTTMUST00000046361; OTTMUST00000046362; OTTMUST00000046363; OTTMUST00000078147; uc007…	Stk11ip	serine/threonine kinase 11 interacting protein	chr1	+	Multiple_Complex	75521529	75537335
TC0100000664.mm.1	4,13	4,49	0,23	0,09	F	T	-1,28	0,3737	1,0000	0,6663	1,0000	F	ENSMUST00000118933	Gm15183	predicted gene 15183 [Source:MGI Symbol;Acc:MGI:3705481]	chr1	+	Multiple_Complex	75542211	75542558
TC0100000665.mm.1	5,73	5,83	0,29	0,14	T	T	-1,07	0,9274	1,0000	0,4635	1,0000	T	NM_009208; ENSMUST00000027415; ENSMUST00000124341; ENSMUST00000129703; ENSMUST00000132110; ENSMUST00000132612; ENSMUST00000138814; ENSMUST00000142257; ENSMUST00000145258; ENSMUST00000145516; ENSMUST00000150142; ENSMUST00000154101; BC080271; NM_009208.3; OTTMUST00000046376; OTTMUST00000046377; OTTMUST00000046378; OTTMUST00000046379; OTTMUST00000046380; OTTMUST00000046381; OTTMUST00000046382; OTTMU…	Slc4a3	solute carrier family 4 (anion exchanger), member 3	chr1	+	Multiple_Complex	75546266	75562172
TC0100000666.mm.1	4,56	4,55	0,03	0,17	T	T	1,01	0,7223	1,0000	0,8980	1,0000	T	ENSMUST00000117745	Gm15180	predicted gene 15180 [Source:MGI Symbol;Acc:MGI:3705360]	chr1	+	Multiple_Complex	75568083	75568574
TC0100000667.mm.1	4,5	4,29	0,07	0,33	T	T	1,15	0,9498	1,0000	0,5340	1,0000	T	ENSMUST00000120832; XM_003688769.1	Gm15182; LOC100862333	predicted gene 15182 [Source:MGI Symbol;Acc:MGI:3705533]; PREDICTED: zinc finger protein 99-like (LOC100862333), mRNA.	chr1	+	Multiple_Complex	75624654	75626329
TC0100000668.mm.1	4,4	4,42	0,18	0,17	T	T	-1,02	0,7426	1,0000	0,6795	1,0000	T	ENSMUST00000121823	Gm5257	predicted gene 5257 [Source:MGI Symbol;Acc:MGI:3647791]	chr1	+	Pseudogene	75636390	75637179
TC0100000669.mm.1	8,36	8,5	0,41	0,17	T	T	-1,1	0,5453	1,0000	0,1608	1,0000	T				chr1	+	NonCoding	75687136	75688223
TC0100000670.mm.1	4,78	4,64	0,18	0,37	T	T	1,1	0,7483	1,0000	0,9250	1,0000	T				chr1	+	NonCoding	75936683	75955843
TC0100000671.mm.1	3,99	4,16	0,09	0,12	T	T	-1,13	0,5334	1,0000	0,0805	1,0000	T	NR_038012; NR_038013; NR_038012.1; NR_038013.1; uc007bpy.1; uc011wns.1	Gm17751	predicted gene, 17751; predicted gene, 17751 (Gm17751), transcript variant 1, non-coding RNA.; predicted gene, 17751 (Gm17751), transcript variant 2, non-coding RNA.	chr1	+	NonCoding	76489133	76502028
TC0100000672.mm.1	4,03	3,9	0,18	0,3	T	T	1,09	0,7833	1,0000	0,5932	1,0000	T	NR_105761	Mir6343	microRNA 6343	chr1	+	Precursor_microRNA	76509560	76509643
TC0100000673.mm.1	4,21	4,23	0,02	0,03	F	F	-1,02	0,9704	1,0000	0,9742	1,0000	F				chr1	+	NonCoding	76513636	76529944
TC0100000674.mm.1	5,09	5,64	0,58	0,44	T	T	-1,47	0,4763	1,0000	0,8816	1,0000	T	ENSMUST00000158701	Gm25974	predicted gene, 25974 [Source:MGI Symbol;Acc:MGI:5455751]	chr1	+	Ribosomal	77144753	77144846
TC0100000675.mm.1	3,85	3,86	0,06	0,16	T	T	-1,01	0,5921	1,0000	0,1876	1,0000	T				chr1	+	NonCoding	77515280	77517128
TC0100000676.mm.1	4,01	3,98	0,19	0,09	T	T	1,02	0,6693	1,0000	0,1552	1,0000	T				chr1	+	NonCoding	77547077	77556915
TC0100000677.mm.1	4,73	4,88	0,2	0,57	T	T	-1,1	0,5241	1,0000	0,4389	1,0000	T				chr1	+	NonCoding	77604721	77622107
TC0100000678.mm.1	4,39	4,29	0,05	0,05	T	T	1,07	0,4677	1,0000	0,5275	1,0000	T	NM_001004173; ENSMUST00000036172; BC049995; BC147843; BC147850; NM_001004173.2; uc007bqe.1	Sgpp2	sphingosine-1-phosphate phosphotase 2	chr1	+	Coding	78310157	78420289
TC0100000679.mm.1	4,12	4,59	0,08	0,29	T	T	-1,38	0,0824	1,0000	0,4215	1,0000	T				chr1	+	NonCoding	78317266	78323088
TC0100000680.mm.1	4,22	4,53	0,34	0,23	T	T	-1,24	0,3245	1,0000	0,4801	1,0000	T				chr1	+	NonCoding	78375614	78376431
TC0100000681.mm.1	3,87	3,93	0,13	0,16	T	T	-1,04	0,4527	1,0000	0,3829	1,0000	T	NM_026713; ENSMUST00000012331; ENSMUST00000113524; ENSMUST00000125458; ENSMUST00000134947; ENSMUST00000149732; ENSMUST00000152111; BC106135; NM_026713.3; OTTMUST00000053006; OTTMUST00000053007; OTTMUST00000053008; OTTMUST00000053009; OTTMUST00000053010; uc007bqk.1; uc007bql.2; uc007bqm.2	Mogat1	monoacylglycerol O-acyltransferase 1	chr1	+	Multiple_Complex	78510991	78606964
TC0100000682.mm.1	6,18	6,3	0,08	0,22	T	T	-1,09	0,5132	1,0000	0,8473	1,0000	T	NM_001001981; NM_001033606; NM_001136222; NM_001136226; NM_028817; ENSMUST00000035779; ENSMUST00000053760; ENSMUST00000132997; ENSMUST00000134566; ENSMUST00000135642; ENSMUST00000142704; ENSMUST00000148608; ENSMUST00000151622; ENSMUST00000154777; BC031529; BC141102; NM_001001981.3; NM_001033606.2; NM_001136222.1; NM_001136226.1; NM_028817.3; OTTMUST00000082782; OTTMUST00000082783; OTTMUST00000082…	Utp14b; Acsl3	UTP14, U3 small nucleolar ribonucleoprotein, homolog B (yeast); acyl-CoA synthetase long-chain family member 3	chr1	+	Multiple_Complex	78657825	78707743
TC0100000683.mm.1	3,97	4,19	0,28	0,24	T	T	-1,16	0,1897	1,0000	0,1143	1,0000	T				chr1	+	NonCoding	78740813	78745778
TC0100000684.mm.1	4,41	4,19	0,4	0,15	F	T	1,16	0,0965	1,0000	0,1961	1,0000	F	NM_021342; ENSMUST00000057262; BC032920; NM_021342.1; uc007bqq.1	Kcne4	potassium voltage-gated channel, Isk-related subfamily, gene 4	chr1	+	Coding	78816921	78820028
TC0100000685.mm.1	5,13	5,32	0,51	0,59	T	T	-1,14	0,8905	1,0000	0,9228	1,0000	T	ENSMUST00000183769	AC166333.1	N/A	chr1	+	Precursor_microRNA	79045608	79045701
TC0100000686.mm.1	4,32	4,36	0,34	0,14	F	F	-1,03	0,8874	1,0000	0,5529	1,0000	F	XR_140442.1	LOC100862182	PREDICTED: uncharacterized LOC100862182 (LOC100862182), miscRNA.	chr1	+	NonCoding	79606580	79607725
TC0100000687.mm.1	4	3,88	0,28	0,16	T	T	1,09	0,7931	1,0000	0,9041	1,0000	T	XR_140443.1	Gm10555	PREDICTED: predicted gene 10555 (Gm10555), miscRNA.	chr1	+	NonCoding	79762717	79764507
TC0100000688.mm.1	4,94	4,86	0,12	0,17	T	T	1,05	0,5921	1,0000	0,9023	1,0000	T	NM_001081210; ENSMUST00000027464; NM_001081210.1; uc007bqx.1; uc007bqy.1	Mrpl44	mitochondrial ribosomal protein L44	chr1	+	Coding	79776018	79781445
TC0100000689.mm.1	4,17	4,06	0,14	0,13	T	T	1,08	0,7714	1,0000	0,1245	1,0000	T				chr1	+	NonCoding	79788297	79791015
TC0100000690.mm.1	5,95	5,95	0,05	0,33	T	T	1	0,9935	1,0000	0,6599	1,0000	T	XR_140444.1	LOC100862198	PREDICTED: uncharacterized LOC100862198 (LOC100862198), miscRNA.	chr1	+	NonCoding	79794026	79794775
TC0100000691.mm.1	10,87	10,19	0,06	0,38	T	T	1,61	0,1220	1,0000	0,0842	1,0000	T	ENSMUST00000179111	Gm23934	predicted gene, 23934 [Source:MGI Symbol;Acc:MGI:5453711]	chr1	+	Small_RNA	80135466	80135572
TC0100000692.mm.1	5,71	5,87	0,26	0,34	T	T	-1,12	0,3502	1,0000	0,8679	1,0000	T				chr1	+	NonCoding	80186950	80192028
TC0100000693.mm.1	4,18	3,97	0,24	0,18	T	T	1,16	0,1600	1,0000	0,3807	1,0000	T				chr1	+	NonCoding	80225044	80228792
TC0100000694.mm.1	3,63	3,67	0,21	0,27	F	F	-1,03	0,7416	1,0000	0,8070	1,0000	F				chr1	+	NonCoding	80236399	80248847
TC0100000695.mm.1	4,15	4,41	0,3	0,07	F	T	-1,2	0,5471	1,0000	0,9081	1,0000	F				chr1	+	NonCoding	80382822	80386251
TC0100000696.mm.1	4,54	4,46	0,23	0,3	T	T	1,06	0,6799	1,0000	0,6127	1,0000	T	NR_040460; NR_040460.1; uc029qpk.1	1700016L21Rik	RIKEN cDNA 1700016L21 gene; RIKEN cDNA 1700016L21 gene (1700016L21Rik), non-coding RNA.	chr1	+	NonCoding	80445931	80475660
TC0100000697.mm.1	3,91	3,96	0,04	0,1	T	T	-1,03	0,3612	1,0000	0,2946	1,0000	T	NM_172849; ENSMUST00000068275; ENSMUST00000113494; ENSMUST00000123285; ENSMUST00000123720; ENSMUST00000137862; BC082310; NM_172849.3; OTTMUST00000066074; OTTMUST00000066075; OTTMUST00000066076; OTTMUST00000066077; OTTMUST00000066078; uc007brj.1; uc007brk.1; uc007brl.1; uc007brm.1; uc007brn.1	Nyap2	neuronal tyrosine-phophorylated phosphoinositide 3-kinase adaptor 2	chr1	+	Multiple_Complex	81076950	81341764
TC0100000698.mm.1	4,26	4,07	0,21	0,09	T	T	1,14	0,6135	1,0000	0,2764	1,0000	T				chr1	+	NonCoding	81109720	81112202
TC0100000699.mm.1	4,12	4,12	0,19	0,27	T	T	-1	0,6252	1,0000	0,8240	1,0000	T				chr1	+	NonCoding	81323393	81327011
TC0100000700.mm.1	4,16	4,33	0,17	0,14	F	T	-1,12	0,4609	1,0000	0,8772	1,0000	F				chr1	+	NonCoding	82105180	82106983
TC0100000701.mm.1	6,75	7,55	0,19	0,48	T	T	-1,75	0,0988	1,0000	0,4162	1,0000	T	NR_105762	Mir6344	microRNA 6344	chr1	+	Precursor_microRNA	82131916	82132019
TC0100000702.mm.1	4,41	4,4	0,41	0,19	T	T	1,01	0,8198	1,0000	0,2839	1,0000	T	ENSMUST00000023262	Gm9747	predicted gene 9747 [Source:MGI Symbol;Acc:MGI:3710571]	chr1	+	Coding	82233112	82235933
TC0100000703.mm.1	4,23	4,21	0,08	0,14	T	T	1,01	0,7576	1,0000	0,6634	1,0000	T	NM_001122685; NM_029777; ENSMUST00000027322; ENSMUST00000140020; BC005518; NM_001122685.1; NM_029777.3; OTTMUST00000050884; OTTMUST00000050885; uc007brq.3; uc007brr.2	Rhbdd1	rhomboid domain containing 1	chr1	+	Multiple_Complex	82316452	82445367
TC0100000704.mm.1	4,56	4,54	0,45	0,16	T	T	1,02	0,9584	1,0000	0,5366	1,0000	T	XR_140446.1	Gm19552	PREDICTED: predicted gene, 19552 (Gm19552), miscRNA.	chr1	+	NonCoding	82352217	82355049
TC0100000705.mm.1	4,53	4,32	0,29	0,22	T	T	1,15	0,2989	1,0000	0,3329	1,0000	T				chr1	+	NonCoding	82534431	82539632
TC0100000706.mm.1	4,71	4,66	0,07	0,18	T	T	1,04	0,6253	1,0000	0,9083	1,0000	T	NM_007734; ENSMUST00000113457; ENSMUST00000125563; ENSMUST00000141994; ENSMUST00000152664; NM_007734.2; OTTMUST00000051474; OTTMUST00000051475; OTTMUST00000051476; OTTMUST00000051477; uc007bru.1; uc007brv.1	Col4a3	collagen, type IV, alpha 3	chr1	+	Multiple_Complex	82586921	82722059
TC0100000707.mm.1	5,43	5,15	0,73	0,78	T	T	1,21	0,8730	1,0000	0,6169	1,0000	T	ENSMUST00000083121	n-R5s213	nuclear encoded rRNA 5S 213 [Source:MGI Symbol;Acc:MGI:4422078]	chr1	+	Ribosomal	82635013	82635110
TC0100000708.mm.1	6,92	7,38	0,34	0,57	T	T	-1,37	0,8953	1,0000	0,8397	1,0000	T	NM_029409; ENSMUST00000073025; ENSMUST00000078332; ENSMUST00000159279; ENSMUST00000160044; ENSMUST00000160632; ENSMUST00000160744; ENSMUST00000160750; ENSMUST00000160786; ENSMUST00000160972; ENSMUST00000161572; ENSMUST00000161648; ENSMUST00000162003; ENSMUST00000162056; ENSMUST00000162573; ENSMUST00000162794; BC016597; BC059229; NM_029409.2; OTTMUST00000088341; OTTMUST00000088342; OTTMUST00000088…	Mff	mitochondrial fission factor	chr1	+	Multiple_Complex	82724890	82752394
TC0100000709.mm.1	5,5	5,56	0,26	0,17	T	T	-1,04	0,5973	1,0000	0,2485	1,0000	T				chr1	+	NonCoding	82748389	82750085
TC0100000710.mm.1	4,71	4,64	0,32	0,34	T	T	1,05	0,3048	1,0000	0,7184	1,0000	T				chr1	+	NonCoding	82809957	82816016
TC0100000711.mm.1	9,53	9,52	0,71	0,67	T	T	1,01	0,6347	1,0000	0,7554	1,0000	T	NM_010472; ENSMUST00000063380; ENSMUST00000113444; BC031154; NM_010472.2; uc007bse.1; uc007bsf.1; uc007bsg.1; uc007bsh.1	Agfg1	ArfGAP with FG repeats 1	chr1	+	Multiple_Complex	82839446	82896275
TC0100000712.mm.1	7,86	7,98	0,25	0,44	T	T	-1,09	0,6635	1,0000	0,9508	1,0000	T				chr1	+	NonCoding	82896322	82901182
TC0100000713.mm.1	5,88	6,25	0,24	0,24	T	T	-1,3	0,2556	1,0000	0,4606	1,0000	T				chr1	+	NonCoding	82906904	82910854
TC0100000714.mm.1	4,41	4,34	0,21	0,31	T	T	1,05	0,8373	1,0000	0,4897	1,0000	T				chr1	+	NonCoding	82913325	82914130
TC0100000715.mm.1	4,8	4,6	0,36	0,08	T	T	1,15	0,7900	1,0000	0,2630	1,0000	T				chr1	+	NonCoding	82924917	82925712
TC0100000716.mm.1	4,11	4,3	0,32	0,1	T	T	-1,14	0,8867	1,0000	0,7713	1,0000	T				chr1	+	NonCoding	82960223	82961131
TC0100000717.mm.1	3,68	3,79	0,18	0,11	T	T	-1,08	0,4199	1,0000	0,3644	1,0000	T	XM_896507.2	Krtap28-13	PREDICTED: keratin associated protein 28-13 (Krtap28-13), mRNA.	chr1	+	Multiple_Complex	83060930	83061921
TC0100000718.mm.1	4,23	4,45	0,18	0,15	T	T	-1,16	0,5133	1,0000	0,1360	1,0000	T	NM_001159738; NM_016960; ENSMUST00000027351; ENSMUST00000113437; BC028504; NM_001159738.1; NM_016960.2; OTTMUST00000040227; OTTMUST00000040228; uc007bsk.2; uc007bsl.2; uc007bsm.2	Ccl20	chemokine (C-C motif) ligand 20	chr1	+	Coding	83116766	83119167
TC0100000719.mm.1	4,12	4,06	0,08	0,13	T	T	1,04	0,9805	1,0000	0,9789	1,0000	T	NM_027725; NR_027636; ENSMUST00000065403; ENSMUST00000065436; ENSMUST00000113436; ENSMUST00000133079; ENSMUST00000149342; BC145995; NM_027725.3; NR_027636.1; OTTMUST00000055298; OTTMUST00000055299; OTTMUST00000055300; OTTMUST00000064965; OTTMUST00000064966; uc007bsn.2; uc007bso.2; uc011wob.1	Daw1	dynein assembly factor with WDR repeat domains 1	chr1	+	Multiple_Complex	83159752	83210574
TC0100000720.mm.1	3,95	4,05	0,17	0,07	T	T	-1,07	0,3627	1,0000	0,4599	1,0000	T				chr1	+	NonCoding	83275582	83280850
TC0100000721.mm.1	4,37	4,63	0,21	0,48	T	T	-1,2	0,1201	1,0000	0,1747	1,0000	T	ENSMUST00000110799	Gm6374	predicted gene 6374	chr1	+	Pseudogene	83314513	83315300
TC0100000722.mm.1	14,86	14,91	2,05	1,8	T	T	-1,04	0,9853	1,0000	0,9527	1,0000	T	ENSMUST00000178653	Gm25754	predicted gene, 25754 [Source:MGI Symbol;Acc:MGI:5455531]	chr1	+	Precursor_microRNA	83795912	83796032
TC0100000723.mm.1	6,29	6,96	0,46	0,28	T	T	-1,59	0,1411	1,0000	0,7166	1,0000	T	ENSMUST00000104548	Gm24555	predicted gene, 24555 [Source:MGI Symbol;Acc:MGI:5454332]	chr1	+	Small_RNA	83921918	83922041
TC0100000724.mm.1	4,24	4,15	0,05	0,16	T	T	1,06	0,7931	1,0000	0,9049	1,0000	T	NR_039588; NR_039588.1; uc029qpm.1	Mir5126	microRNA 5126	chr1	+	Precursor_microRNA	84695839	84695915
TC0100000725.mm.1	4,56	4,48	0,1	0,09	T	T	1,05	0,7678	1,0000	0,0941	1,0000	T	NM_025386; ENSMUST00000097672; ENSMUST00000139562; ENSMUST00000143656; ENSMUST00000151737; BC049581; NM_025386.3; OTTMUST00000050898; OTTMUST00000050899; OTTMUST00000050900; OTTMUST00000050901; uc007btc.2	Fbxo36	F-box protein 36	chr1	+	Multiple_Complex	84839841	84900487
TC0100000726.mm.1	4,36	4,08	0,31	0,15	T	T	1,21	0,1164	1,0000	0,4054	1,0000	T	XM_003084455.1	Gm15433	predicted pseudogene 15433	chr1	+	Pseudogene	84963669	84964559
TC0100000727.mm.1	4,84	4,49	0,27	0,11	T	T	1,28	0,2577	1,0000	0,8629	1,0000	T				chr1	+	NonCoding	84965293	84966164
TC0100000728.mm.1	4,97	5,13	0,55	0,45	T	T	-1,12	0,6766	1,0000	0,4927	1,0000	T				chr1	+	NonCoding	84984449	84984492
TC0100000729.mm.1	4,12	4,06	0,34	0,27	T	T	1,04	0,9574	1,0000	0,2663	1,0000	T				chr1	+	NonCoding	84984529	84984611
TC0100000730.mm.1	4,04	4,5	0,66	0,28	T	T	-1,37	0,8446	1,0000	0,9025	1,0000	T				chr1	+	NonCoding	85001776	85001810
TC0100000734.mm.1	9,79	10,15	0,19	1,11	T	T	-1,28	0,6164	1,0000	0,7960	1,0000	T	OTTMUST00000051265	Rpl19-ps1	ribosomal protein L19, pseudogene 1	chr1	+	Multiple_Complex	85012114	85012704
TC0100000735.mm.1	6,77	6,76	0,77	0,25	T	T	1	0,5971	1,0000	0,1013	1,0000	T	ENSMUST00000160487	Gm2389	predicted pseudogene 2389 [Source:MGI Symbol;Acc:MGI:3780557]	chr1	+	Pseudogene	85061154	85062642
TC0100000736.mm.1	4,39	4,67	0,25	0,14	T	T	-1,21	0,0555	1,0000	0,1629	1,0000	T	ENSMUST00000097669	Gm10553	predicted gene 10553 [Source:MGI Symbol;Acc:MGI:3642178]	chr1	+	Coding	85100164	85100535
TC0100000738.mm.1	3,88	4,08	0,37	0,23	T	T	-1,15	0,5965	1,0000	0,5008	1,0000	T	ENSMUST00000159317	Gm16038	predicted gene 16038 [Source:MGI Symbol;Acc:MGI:3802117]	chr1	+	Pseudogene	85115319	85117237
TC0100000739.mm.1	4,04	4,5	0,66	0,28	T	T	-1,37	0,8446	1,0000	0,9025	1,0000	T				chr1	+	NonCoding	85123198	85123232
TC0100000741.mm.1	9,73	10,24	1,38	1,53	T	T	-1,43	0,5411	1,0000	0,6856	1,0000	T				chr1	+	NonCoding	85123434	85123462
TC0100000742.mm.1	4,92	5,08	0,2	0,14	T	T	-1,11	0,9133	1,0000	0,6506	1,0000	T	ENSMUST00000160802; ENSMUST00000162896	Gm6264	predicted gene 6264 [Source:MGI Symbol;Acc:MGI:3779580]	chr1	+	Multiple_Complex	85159764	85261014
TC0100000743.mm.1	4,43	4,37	0,11	0,02	T	T	1,04	0,5233	1,0000	0,8010	1,0000	T	NM_001081746; NM_001081746.1; uc007btq.1; uc007btr.1	Gm7609	predicted pseudogene 7609	chr1	+	Multiple_Complex	85199611	85213786
TC0100000744.mm.1	3,97	4,29	0,4	0,33	T	T	-1,24	0,6437	1,0000	0,7642	1,0000	T				chr1	+	NonCoding	85213799	85215395
TC0100000745.mm.1	4,97	5,13	0,55	0,45	T	T	-1,12	0,6766	1,0000	0,4927	1,0000	T				chr1	+	NonCoding	85241669	85241712
TC0100000746.mm.1	4,12	4,06	0,34	0,27	T	T	1,04	0,9574	1,0000	0,2663	1,0000	T				chr1	+	NonCoding	85241749	85241831
TC0100000747.mm.1	4,62	4,6	0,37	0,22	T	T	1,01	0,8684	1,0000	0,7998	1,0000	T	ENSMUST00000162347; OTTMUST00000072490	Gm16028; AC123856.7	predicted gene 16028 [Source:MGI Symbol;Acc:MGI:3801982]; Novel transcript	chr1	+	NonCoding	85246851	85255465
TC0100000748.mm.1	4,04	4,5	0,66	0,28	T	T	-1,37	0,8446	1,0000	0,9025	1,0000	T				chr1	+	NonCoding	85289378	85289412
TC0100000750.mm.1	10,35	10,69	1,42	1,72	T	T	-1,26	0,6321	1,0000	0,7903	1,0000	T				chr1	+	NonCoding	85289614	85289641
TC0100000752.mm.1	4,9	4,78	0,14	0,19	T	T	1,09	0,5191	1,0000	0,1358	1,0000	T	ENSMUST00000161282; ENSMUST00000161923; OTTMUST00000072347; OTTMUST00000072348	Gm16025; AC167036.6	predicted gene 16025 [Source:MGI Symbol;Acc:MGI:3802144]; Novel transcript	chr1	+	NonCoding	85326729	85342615
TC0100000753.mm.1	4,04	4,5	0,66	0,28	T	T	-1,37	0,8446	1,0000	0,9025	1,0000	T				chr1	+	NonCoding	85454690	85454724
TC0100000755.mm.1	9,73	10,24	1,38	1,53	T	T	-1,43	0,5411	1,0000	0,6856	1,0000	T				chr1	+	NonCoding	85454926	85454954
TC0100000757.mm.1	4,99	4,85	0,26	0,21	T	T	1,11	0,5649	1,0000	0,8782	1,0000	T	XM_001473524.2	Gm2427	PREDICTED: predicted gene 2427 (Gm2427), mRNA.	chr1	+	Coding	85498215	85514726
TC0100000758.mm.1	4,37	4,41	0,18	0,09	T	T	-1,03	0,9130	1,0000	0,7214	1,0000	T	ENSMUST00000159601; XM_979370.3; uc007bty.1	Gm7592; Csprs	predicted gene 7592; component of Sp100-rs	chr1	+	Multiple_Complex	85526602	85552185
TC0100000759.mm.1	4,97	5,13	0,55	0,45	T	T	-1,12	0,6766	1,0000	0,4927	1,0000	T				chr1	+	NonCoding	85571114	85571157
TC0100000760.mm.1	4,61	4,82	0,2	0,45	T	T	-1,15	0,3167	1,0000	0,9151	1,0000	T				chr1	+	NonCoding	85571180	85571232
TC0100000761.mm.1	5,14	5,03	0,47	0,15	T	T	1,08	0,9611	1,0000	0,6659	1,0000	T	ENSMUST00000178024	G530012D18Rik	RIKEN cDNA G530012D1 gene [Source:MGI Symbol;Acc:MGI:3642025]	chr1	+	Coding	85575676	85577295
TC0100000762.mm.1	4,63	4,43	0,36	0,37	T	T	1,15	0,8351	1,0000	0,8627	1,0000	T				chr1	+	NonCoding	85586125	85588195
TC0100000763.mm.1	4,23	4,3	0,06	0,19	T	T	-1,05	0,4639	1,0000	0,2512	1,0000	T				chr1	+	NonCoding	85594482	85597252
TC0100000764.mm.1	4,31	4,18	0,79	0,06	T	T	1,09	0,0970	1,0000	0,4496	1,0000	T	ENSMUST00000162784; OTTMUST00000074814	Gm16094; AC147806.5	predicted gene 16094 [Source:MGI Symbol;Acc:MGI:3801967]; Novel transcript	chr1	+	NonCoding	85599286	85599839
TC0100000765.mm.1	5,08	4,96	0,13	0,25	T	T	1,09	0,8277	1,0000	0,6826	1,0000	T	NM_001013817; ENSMUST00000080204; ENSMUST00000113385; ENSMUST00000159234; ENSMUST00000160119; ENSMUST00000161497; ENSMUST00000162925; BC069971; NM_001013817.2; OTTMUST00000074815; OTTMUST00000074816; OTTMUST00000074817; OTTMUST00000074899; OTTMUST00000074900; OTTMUST00000074901; uc007buc.1	Sp140	Sp140 nuclear body protein	chr1	+	Multiple_Complex	85600378	85645037
TC0100000766.mm.1	5,09	5,25	0,18	0,08	T	T	-1,11	0,9938	1,0000	0,7704	1,0000	T	NM_013673; ENSMUST00000054279; ENSMUST00000066427; ENSMUST00000129951; ENSMUST00000132641; ENSMUST00000134283; ENSMUST00000140758; ENSMUST00000141709; ENSMUST00000141998; ENSMUST00000145440; ENSMUST00000147552; ENSMUST00000150967; ENSMUST00000153574; ENSMUST00000155094; BC069183; NM_013673.3; OTTMUST00000074495; OTTMUST00000074496; OTTMUST00000074497; OTTMUST00000074498; OTTMUST00000074554; OTTMU…	Sp100	nuclear antigen Sp100	chr1	+	Multiple_Complex	85649988	85709998
TC0100000767.mm.1	3,8	3,79	0,24	0,23	T	T	1,01	0,9663	1,0000	0,3877	1,0000	T	NR_106172	Mir8096	microRNA 8096	chr1	+	Precursor_microRNA	85751948	85752074
TC0100000768.mm.1	20,15	20,19	0	0,24	T	T	-1,03	0,4380	1,0000	0,2702	1,0000	T	ENSMUST00000175454	Gm25472	predicted gene, 25472 [Source:MGI Symbol;Acc:MGI:5455249]	chr1	+	Precursor_microRNA	85763794	85763871
TC0100000769.mm.1	3,98	3,92	0,14	0,05	T	T	1,04	0,2493	1,0000	0,4356	1,0000	T	NR_108086	9930111H07Rik	RIKEN cDNA 9930111H07 gene	chr1	+	NonCoding	85775271	85790481
TC0100000770.mm.1	13,82	13,7	0,21	0,21	T	T	1,08	0,4822	1,0000	0,8559	1,0000	T	ENSMUST00000175191	Gm22906	predicted gene, 22906	chr1	+	NonCoding	85784713	85784962
TC0100000771.mm.1	6,93	6,93	0,07	0,03	T	T	1	0,8160	1,0000	0,6880	1,0000	T	NM_133781; ENSMUST00000097666; ENSMUST00000113360; ENSMUST00000126962; ENSMUST00000130754; BC020041; NM_133781.4; OTTMUST00000051256; OTTMUST00000051257; OTTMUST00000051258; OTTMUST00000051259; uc007bum.2	Cab39	calcium binding protein 39	chr1	+	Multiple_Complex	85793441	85851577
TC0100000772.mm.1	4,86	5,01	0,36	0,19	T	T	-1,11	0,8767	1,0000	0,0913	1,0000	T				chr1	+	NonCoding	85799836	85803626
TC0100000773.mm.1	4,2	4,57	0,2	0,13	T	T	-1,3	0,0595	1,0000	0,1988	1,0000	T				chr1	+	NonCoding	85807912	85811092
TC0100000774.mm.1	6,73	6,96	0,29	0,22	T	T	-1,17	0,5502	1,0000	0,9925	1,0000	T	NM_022417; ENSMUST00000027425; ENSMUST00000139837; BC012952; NM_022417.3; OTTMUST00000074348; OTTMUST00000074349; uc011wof.1	Itm2c	integral membrane protein 2C	chr1	+	Multiple_Complex	85894281	85908699
TC0100000775.mm.1	3,98	3,98	0,08	0,17	T	T	-1	0,9251	1,0000	0,3451	1,0000	T	NR_037692; NR_037692.1; uc007bup.2	4933407L21Rik	RIKEN cDNA 4933407L21 gene	chr1	+	Multiple_Complex	85928483	85940624
TC0100000776.mm.1	4,19	3,97	0,14	0,05	T	T	1,16	0,2417	1,0000	0,1338	1,0000	T				chr1	+	NonCoding	85957530	85973365
TC0100000777.mm.1	3,95	4,08	0,05	0,19	T	T	-1,09	0,8505	1,0000	0,6453	1,0000	T	NM_001122732; NM_027029; NM_027300; NM_028647; ENSMUST00000052854; ENSMUST00000113344; ENSMUST00000125083; ENSMUST00000129169; ENSMUST00000130504; ENSMUST00000131151; ENSMUST00000135440; ENSMUST00000149469; ENSMUST00000152501; ENSMUST00000153247; ENSMUST00000159876; BC061025; NM_001122732.1; NM_027029.2; NM_027300.3; NM_028647.4; OTTMUST00000066171; OTTMUST00000066172; OTTMUST00000066173; OTTMUST…	Spata3	spermatogenesis associated 3	chr1	+	Multiple_Complex	86016816	86029958
TC0100000778.mm.1	4,5	4,47	0,09	0,14	T	T	1,02	0,5868	1,0000	0,8187	1,0000	T	NM_001144992; NM_001144993; ENSMUST00000027429; ENSMUST00000165824; BC137675; BC144821; NM_001144992.1; NM_001144993.1; uc007bux.2; uc011wog.1	2810459M11Rik	RIKEN cDNA 2810459M11 gene	chr1	+	Coding	86045863	86055456
TC0100000780.mm.1	5,65	5,11	0,52	0,59	T	T	1,46	0,7595	1,0000	0,3267	1,0000	T	ENSMUST00000104086	Gm22786	predicted gene, 22786 [Source:MGI Symbol;Acc:MGI:5452563]	chr1	+	Small_RNA	86087301	86087422
TC0100000781.mm.1	5,9	5,75	0,63	0,2	T	T	1,11	0,9332	1,0000	0,8982	1,0000	T				chr1	+	NonCoding	86120883	86123561
TC0100000782.mm.1	4,64	4,74	0,07	0,11	T	T	-1,07	0,9555	1,0000	0,2907	1,0000	T				chr1	+	NonCoding	86221802	86224725
TC0100000783.mm.1	3,8	3,82	0,15	0,05	T	T	-1,02	0,6432	1,0000	0,7514	1,0000	T	NM_145222; ENSMUST00000113306; BC031187; BC060507; NM_145222.2; uc007bvk.2	B3gnt7	UDP-GlcNAc:betaGal beta-1,3-N-acetylglucosaminyltransferase 7	chr1	+	Multiple_Complex	86302832	86307305
TC0100000784.mm.1	4,25	4,06	0,2	0,13	T	T	1,14	0,1878	1,0000	0,5888	1,0000	T				chr1	+	NonCoding	86309593	86310139
TC0100000785.mm.1	4,89	5,03	0,04	0,05	T	T	-1,1	0,5503	1,0000	0,5871	1,0000	T	XM_357111.4	Gm5258	predicted gene 5258	chr1	+	Coding	86323267	86325433
TC0100000786.mm.1	4,07	4,06	0,12	0,09	T	T	1,01	0,3345	1,0000	0,9229	1,0000	T	NR_015507; NR_015507.1; uc011woj.1	C130036L24Rik	RIKEN cDNA C130036L24 gene	chr1	+	NonCoding	86359574	86373791
TC0100000787.mm.1	4,2	4,01	0,16	0,18	T	T	1,15	0,2202	1,0000	0,6976	1,0000	T	NM_027966; ENSMUST00000046004; BC100497; BC145753; NM_027966.1; uc007bvo.2	1700019O17Rik	RIKEN cDNA 1700019O17 gene	chr1	+	Coding	86426329	86428052
TC0100000788.mm.1	3,74	3,66	0,24	0,07	T	T	1,06	0,5541	1,0000	0,9675	1,0000	T				chr1	+	NonCoding	86434691	86436036
TC0100000789.mm.1	4,47	4,22	0,23	0,2	T	T	1,19	0,3449	1,0000	0,1212	1,0000	T				chr1	+	NonCoding	86490486	86493267
TC0100000790.mm.1	13,9	13,91	0,01	0,17	T	T	-1,01	0,5154	1,0000	0,5533	1,0000	T	NM_008972; ENSMUST00000045897; BC081453; BC083135; BC085171; NM_008972.2; uc007bvp.1	Ptma	prothymosin alpha	chr1	+	Coding	86526736	86530700
TC0100000791.mm.1	3,86	4,08	0,12	0,15	T	T	-1,17	0,3975	1,0000	0,1839	1,0000	T				chr1	+	NonCoding	86580058	86581232
TC0100000792.mm.1	5,47	5,57	0,05	0,04	T	T	-1,07	0,0789	1,0000	0,7095	1,0000	T	NM_172974; ENSMUST00000027446; ENSMUST00000121534; ENSMUST00000122884; ENSMUST00000127219; ENSMUST00000138280; ENSMUST00000149542; BC012659; NM_172974.2; OTTMUST00000067485; OTTMUST00000067486; OTTMUST00000067487; OTTMUST00000067488; OTTMUST00000067546; uc007bvr.1; uc007bvs.1	Cops7b	COP9 (constitutive photomorphogenic) homolog, subunit 7b (Arabidopsis thaliana)	chr1	+	Multiple_Complex	86582904	86609375
TC0100000793.mm.1	3,78	4,14	0,31	0,13	T	T	-1,28	0,3360	1,0000	0,1004	1,0000	T				chr1	+	NonCoding	86638201	86640454
TC0100000794.mm.1	5,28	5,11	0,17	0,07	T	T	1,13	0,4318	1,0000	0,4070	1,0000	T	NM_001172157; NM_153530; ENSMUST00000065694; ENSMUST00000168237; BC036177; NM_001172157.1; NM_153530.2; uc007bvu.2; uc007bvv.2; uc007bvw.2	Dis3l2	DIS3 mitotic control homolog (S. cerevisiae)-like 2	chr1	+	Multiple_Complex	86703804	87050097
TC0100000795.mm.1	4,01	3,99	0,1	0,21	T	T	1,01	0,4385	1,0000	0,3317	1,0000	T				chr1	+	NonCoding	86801075	86804027
TC0100000796.mm.1	4,35	4,45	0,27	0,32	T	T	-1,07	0,7443	1,0000	0,4596	1,0000	T				chr1	+	NonCoding	86826101	86829655
TC0100000797.mm.1	4,36	4,57	0,49	0,28	T	T	-1,15	0,3824	1,0000	0,2874	1,0000	T				chr1	+	NonCoding	86834995	86837778
TC0100000798.mm.1	4,73	5,2	0,37	0,21	T	T	-1,39	0,5093	1,0000	0,9846	1,0000	T				chr1	+	NonCoding	86874350	86876664
TC0100000799.mm.1	4,76	4,88	0,5	0,11	T	T	-1,08	0,8466	1,0000	0,8995	1,0000	T				chr1	+	NonCoding	86878906	86882439
TC0100000800.mm.1	4,68	5,05	0,43	0,39	T	T	-1,29	0,1968	1,0000	0,1635	1,0000	T				chr1	+	NonCoding	86893905	86894367
TC0100000801.mm.1	5,63	5,61	0,14	0,18	T	T	1,01	0,9292	1,0000	0,0063	1,0000	T				chr1	+	NonCoding	86917992	86920656
TC0100000802.mm.1	4,39	4,32	0,41	0,25	T	T	1,05	0,4676	1,0000	0,6678	1,0000	T				chr1	+	NonCoding	86988270	86989016
TC0100000803.mm.1	4,01	4,03	0,12	0,06	T	T	-1,01	0,9590	1,0000	0,9411	1,0000	T				chr1	+	NonCoding	87069172	87070914
TC0100000804.mm.1	5,47	4,98	0,3	0,27	T	T	1,4	0,1077	1,0000	0,5167	1,0000	T				chr1	+	NonCoding	87080171	87096418
TC0100000805.mm.1	3,86	3,88	0,1	0,14	T	T	-1,02	0,6100	1,0000	0,5317	1,0000	T				chr1	+	NonCoding	87086745	87087856
TC0100000806.mm.1	4,36	4,34	0,03	0,09	T	T	1,02	0,5750	1,0000	0,3684	1,0000	T	NM_007432; ENSMUST00000044878; NM_007432.2; uc007bwb.1; uc011wom.2	Akp3	alkaline phosphatase 3, intestine, not Mn requiring	chr1	+	Coding	87124973	87127912
TC0100000807.mm.1	4,38	4,27	0,09	0,24	T	T	1,08	0,8131	1,0000	0,5323	1,0000	T				chr1	+	NonCoding	87149710	87164876
TC0100000808.mm.1	3,98	3,99	0,17	0,1	T	T	-1,01	0,9562	1,0000	0,9748	1,0000	T	NM_027084; ENSMUST00000044533; NM_027084.1; OTTMUST00000084503; uc007bwe.2	Prss56	protease, serine 56	chr1	+	Multiple_Complex	87183313	87188405
TC0100000809.mm.1	4,47	4,45	0,06	0,06	T	T	1,01	0,8434	1,0000	0,6178	1,0000	T	NM_021600; ENSMUST00000073252; BC052153; BC141376; BC141387; NM_021600.2; uc007bwf.1; uc007bwg.1	Chrnd	cholinergic receptor, nicotinic, delta polypeptide	chr1	+	Coding	87190597	87200070
TC0100000810.mm.1	4,26	4,29	0,12	0,06	T	T	-1,02	0,9746	1,0000	0,7564	1,0000	T	NM_009604; ENSMUST00000027470; BC156729; NM_009604.3; uc007bwh.1; uc007bwi.1	Chrng	cholinergic receptor, nicotinic, gamma polypeptide; Synthetic construct Mus musculus clone IMAGE:100062259, MGC:190436 cholinergic receptor, nicotinic, gamma polypeptide (Chrng) mRNA, encodes complete protein.	chr1	+	Coding	87205811	87211835
TC0100000811.mm.1	6,27	6,41	0,11	0,17	T	T	-1,1	0,4730	1,0000	0,7622	1,0000	T	NM_001039169; NM_001039170; NM_023314; ENSMUST00000050876; ENSMUST00000076362; ENSMUST00000113230; ENSMUST00000113231; ENSMUST00000113232; ENSMUST00000113233; ENSMUST00000113235; ENSMUST00000123735; BC028903; BC045153; BC049077; NM_001039169.1; NM_001039170.1; NM_023314.3; OTTMUST00000051659; OTTMUST00000051660; OTTMUST00000051661; OTTMUST00000051662; OTTMUST00000051663; OTTMUST00000051664; OTTMU…	Eif4e2	eukaryotic translation initiation factor 4E member 2	chr1	+	Coding	87213914	87240488
TC0100000812.mm.1	7,94	7,35	0,48	0,45	T	T	1,51	0,0571	1,0000	0,0016	1,0000	T	ENSMUST00000157693	Gm26187	predicted gene, 26187 [Source:MGI Symbol;Acc:MGI:5455964]	chr1	+	Small_RNA	87251148	87251248
TC0100000813.mm.1	3,91	3,83	0,09	0,09	T	T	1,06	0,6088	1,0000	0,3208	1,0000	T	NM_028889; ENSMUST00000027472; ENSMUST00000118687; ENSMUST00000150831; BC019531; BC085088; NM_028889.2; OTTMUST00000073234; OTTMUST00000073235; OTTMUST00000073236; uc007bwo.1	Efhd1	EF hand domain containing 1	chr1	+	Multiple_Complex	87264363	87310841
TC0100000814.mm.1	6,33	6,31	0,19	0,07	T	T	1,01	0,6369	1,0000	0,0574	1,0000	T	NM_001110212; NM_146112; ENSMUST00000027475; ENSMUST00000164992; ENSMUST00000172736; ENSMUST00000172776; ENSMUST00000172794; ENSMUST00000172964; ENSMUST00000172976; ENSMUST00000173148; ENSMUST00000173152; ENSMUST00000173173; ENSMUST00000173235; ENSMUST00000173636; ENSMUST00000173663; ENSMUST00000173850; ENSMUST00000174334; ENSMUST00000174482; ENSMUST00000174501; ENSMUST00000174535; ENSMUST0000017…	Gigyf2	GRB10 interacting GYF protein 2	chr1	+	Multiple_Complex	87326998	87450810
TC0100000815.mm.1	4,12	4,21	0,08	0,11	T	T	-1,06	0,7933	1,0000	0,8257	1,0000	T				chr1	+	NonCoding	87453707	87455934
TC0100000816.mm.1	4,08	4,19	0,38	0,11	T	T	-1,08	0,3883	1,0000	0,7191	1,0000	T	NM_028473; ENSMUST00000027476; BC115669; BC115670; NM_028473.1; uc007bww.2; uc011woo.1	3110079O15Rik	RIKEN cDNA 3110079O15 gene	chr1	+	Coding	87470263	87475459
TC0100000817.mm.1	4,35	4,16	0,2	0,2	T	T	1,14	0,8597	1,0000	0,9104	1,0000	T	NM_001160163; NM_001160164; NM_001160165; NM_015750; ENSMUST00000070898; ENSMUST00000163606; ENSMUST00000164128; ENSMUST00000165109; ENSMUST00000166055; ENSMUST00000166259; ENSMUST00000172222; BC105657; BC105658; BC105659; BC105661; NM_001160163.1; NM_001160164.1; NM_001160165.1; NM_015750.3; OTTMUST00000094288; OTTMUST00000094289; OTTMUST00000094290; OTTMUST00000094291; OTTMUST00000094292; OTTMU…	Neu2	neuraminidase 2	chr1	+	Coding	87509889	87597845
TC0100000818.mm.1	4,52	4,45	0,53	0,2	T	T	1,05	0,5246	1,0000	0,9686	1,0000	T	ENSMUST00000168856	Gm17181	predicted gene 17181 [Source:MGI Symbol;Acc:MGI:4938008]	chr1	+	Pseudogene	87514175	87514297
TC0100000819.mm.1	4,38	4,24	0,32	0,12	T	T	1,1	0,2223	1,0000	0,3586	1,0000	T				chr1	+	NonCoding	87551278	87552007
TC0100000820.mm.1	4,06	3,94	0,08	0,15	T	T	1,09	0,2641	1,0000	0,8868	1,0000	T				chr1	+	NonCoding	87599682	87600960
TC0100000821.mm.1	3,85	3,93	0,26	0,08	F	T	-1,06	0,8833	1,0000	0,6440	1,0000	F				chr1	+	NonCoding	87606805	87610970
TC0100000822.mm.1	4,29	4,3	0,01	0,04	T	T	-1,01	0,8300	1,0000	0,6941	1,0000	T	NM_001110192; NM_001110193; NM_010566; ENSMUST00000042275; ENSMUST00000072999; ENSMUST00000163222; ENSMUST00000163548; ENSMUST00000163576; ENSMUST00000164592; ENSMUST00000165554; ENSMUST00000167032; ENSMUST00000168783; ENSMUST00000169754; ENSMUST00000170300; BC108328; NM_001110192.1; NM_001110193.1; NM_010566.2; OTTMUST00000091932; OTTMUST00000091933; OTTMUST00000091934; OTTMUST00000091935; OTTMU…	Inpp5d	inositol polyphosphate-5-phosphatase D	chr1	+	Multiple_Complex	87620312	87720508
TC0100000823.mm.1	4,92	4,61	0,29	0,27	T	T	1,24	0,9964	1,0000	0,9666	1,0000	T				chr1	+	NonCoding	87687356	87688604
TC0100000824.mm.1	4,79	4,79	0,07	0,06	T	T	1	0,7997	1,0000	0,8280	1,0000	T	NM_001205391; NM_001205392; NM_029846; ENSMUST00000027512; ENSMUST00000113186; ENSMUST00000113190; ENSMUST00000127884; ENSMUST00000129431; ENSMUST00000133072; ENSMUST00000134603; ENSMUST00000137638; ENSMUST00000139628; ENSMUST00000144047; ENSMUST00000151037; BC049122; NM_001205391.1; NM_001205392.1; NM_029846.4; OTTMUST00000039677; OTTMUST00000039678; OTTMUST00000039679; OTTMUST00000039680; OTTMU…	Atg16l1	autophagy related 16-like 1 (S. cerevisiae)	chr1	+	Multiple_Complex	87755870	87792428
TC0100000825.mm.1	6,67	6,58	0,74	0,45	T	T	1,06	0,9335	1,0000	0,9528	1,0000	T	ENSMUST00000157343	Gm25395	predicted gene, 25395 [Source:MGI Symbol;Acc:MGI:5455172]	chr1	+	Small_RNA	87776938	87777209
TC0100000826.mm.1	6,52	6,83	0,4	0,41	T	T	-1,24	0,9766	1,0000	0,9964	1,0000	T	NR_028519; NR_028519.2; uc011wor.1	Scarna6	small Cajal body-specific RNA 6	chr1	+	Small_RNA	87784556	87784820
TC0100000827.mm.1	6,22	6,45	0,23	0,33	T	T	-1,17	0,5016	1,0000	0,0273	1,0000	T	ENSMUST00000097661	5830472F04Rik	RIKEN cDNA 5830472F04 gene	chr1	+	Coding	87796467	87796817
TC0100000828.mm.1	4,42	4,39	0,07	0,24	T	T	1,02	0,8181	1,0000	0,8504	1,0000	T	NM_009118; ENSMUST00000077772; ENSMUST00000128761; ENSMUST00000130886; ENSMUST00000136708; ENSMUST00000144334; ENSMUST00000145385; ENSMUST00000155393; ENSMUST00000156381; ENSMUST00000177757; BC016498; NM_009118.2; OTTMUST00000051793; OTTMUST00000051794; OTTMUST00000051795; OTTMUST00000051796; OTTMUST00000051797; OTTMUST00000051798; OTTMUST00000051799; OTTMUST00000051800; uc007bxp.1; uc007bxq.1; u…	Sag	S-antigen, retina and pineal gland (arrestin)	chr1	+	Multiple_Complex	87803680	87845158
TC0100000829.mm.1	5,79	5,73	0,07	0,08	T	T	1,04	0,8567	1,0000	0,2659	1,0000	T	NM_177646; ENSMUST00000027517; NM_177646.3; uc007bxu.2; uc007bxv.2; uc011wos.1	Dgkd	diacylglycerol kinase, delta	chr1	+	Coding	87853287	87944489
TC0100000830.mm.1	7,75	7,58	0,5	0,14	T	T	1,13	0,6446	1,0000	0,8753	1,0000	T				chr1	+	NonCoding	87865073	87865916
TC0100000831.mm.1	4,86	5,22	0,45	0,21	T	T	-1,28	0,2858	1,0000	0,9833	1,0000	T				chr1	+	NonCoding	87897540	87900532
TC0100000832.mm.1	4,21	4,1	0,1	0,08	T	T	1,08	0,8997	1,0000	0,3364	1,0000	T				chr1	+	NonCoding	87945478	87948670
TC0100000833.mm.1	6,44	6,55	0,42	0,54	T	T	-1,07	0,9164	1,0000	0,9503	1,0000	T	ENSMUST00000178574	Gm25198	predicted gene, 25198 [Source:MGI Symbol;Acc:MGI:5454975]	chr1	+	Precursor_microRNA	88015924	88016033
TC0100000834.mm.1	5,39	5,74	0,6	0,55	T	T	-1,27	0,4183	1,0000	0,9972	1,0000	T	ENSMUST00000121704	Gm5832	predicted gene 5832 [Source:MGI Symbol;Acc:MGI:3643737]	chr1	+	Pseudogene	88022381	88023962
TC0100000835.mm.1	4,69	4,79	0,22	0,25	T	T	-1,07	0,7956	1,0000	0,7039	1,0000	T	ENSMUST00000119510	Gm15375	predicted gene 15375 [Source:MGI Symbol;Acc:MGI:3705815]	chr1	+	Pseudogene	88025211	88026059
TC0100000836.mm.1	4,48	4,47	0,07	0,11	T	T	1	0,8269	1,0000	0,9530	1,0000	T	NM_013701; NM_145079; NM_201410; NM_201641; NM_201642; NM_201643; NM_201644; NM_201645; ENSMUST00000014263; ENSMUST00000049289; ENSMUST00000058237; ENSMUST00000073049; ENSMUST00000073772; ENSMUST00000097659; ENSMUST00000113134; ENSMUST00000113135; ENSMUST00000113137; ENSMUST00000113138; ENSMUST00000113142; ENSMUST00000124852; ENSMUST00000126203; ENSMUST00000138182; ENSMUST00000140092; ENSMUST0000…	Ugt1a2; Ugt1a6a; Ugt1a6b; Ugt1a10; Ugt1a7c; Ugt1a5; Ugt1a9; Ugt1a1	UDP glucuronosyltransferase 1 family, polypeptide A2; UDP glucuronosyltransferase 1 family, polypeptide A6A; UDP glucuronosyltransferase 1 family, polypeptide A6B; UDP glycosyltransferase 1 family, polypeptide A10; UDP glucuronosyltransferase 1 family, polypeptide A7C; UDP glucuronosyltransferase 1 family, polypeptide A5; UDP glucuronosyltransferase 1 family, polypeptide A9; UDP glucuronosyltrans…	chr1	+	Multiple_Complex	88055388	88220002
TC0100000837.mm.1	5,43	5,75	0,21	0,1	T	T	-1,25	0,1889	1,0000	0,2362	1,0000	T	ENSMUST00000121495	Gm15373	predicted gene 15373 [Source:MGI Symbol;Acc:MGI:3707583]	chr1	+	Multiple_Complex	88097918	88098131
TC0100000838.mm.1	4,23	4,22	0,09	0,27	T	T	1	0,9346	1,0000	0,2768	1,0000	T	ENSMUST00000120729	Gm15372	predicted gene 15372 [Source:MGI Symbol;Acc:MGI:3707469]	chr1	+	Multiple_Complex	88126776	88127609
TC0100000839.mm.1	5,06	5,31	0,04	0,04	T	T	-1,19	0,1515	1,0000	0,0755	1,0000	T	ENSMUST00000117158	Gm15370	predicted gene 15370 [Source:MGI Symbol;Acc:MGI:3707467]	chr1	+	Multiple_Complex	88129581	88129833
TC0100000840.mm.1	4,56	4,83	0,21	0,24	T	T	-1,21	0,0274	1,0000	0,0489	1,0000	T	ENSMUST00000119681	Gm15369	predicted gene 15369 [Source:MGI Symbol;Acc:MGI:3707466]	chr1	+	Multiple_Complex	88146376	88146769
TC0100000841.mm.1	3,93	3,98	0,13	0,25	T	T	-1,04	0,2191	1,0000	0,4681	1,0000	T	ENSMUST00000119313	Gm15374	predicted gene 15374 [Source:MGI Symbol;Acc:MGI:3707463]	chr1	+	Multiple_Complex	88151038	88151881
TC0100000842.mm.1	4,63	4,45	0,34	0,34	T	T	1,13	0,8140	1,0000	0,2254	1,0000	T	ENSMUST00000117057	Gm15371	predicted gene 15371 [Source:MGI Symbol;Acc:MGI:3707464]	chr1	+	Multiple_Complex	88153788	88154571
TC0100000843.mm.1	4,21	4,15	0,39	0,3	T	T	1,05	0,7188	1,0000	0,7533	1,0000	T	ENSMUST00000120438	Gm15368	predicted gene 15368 [Source:MGI Symbol;Acc:MGI:3707462]	chr1	+	Pseudogene	88186662	88187519
TC0100000844.mm.1	4,11	4,3	0,35	0,14	T	T	-1,14	0,6911	1,0000	0,8753	1,0000	T	ENSMUST00000122258	Gm15376	predicted gene 15376 [Source:MGI Symbol;Acc:MGI:3707460]	chr1	+	Pseudogene	88191901	88192683
TC0100000845.mm.1	4,43	4,42	0,06	0,13	T	T	1,01	0,8382	1,0000	0,9130	1,0000	T	NM_001281466; ENSMUST00000061013; ENSMUST00000113130; ENSMUST00000135948; ENSMUST00000142632; ENSMUST00000148474; NM_001177364.1; OTTMUST00000049203; OTTMUST00000049204; OTTMUST00000049205; OTTMUST00000049206; uc011wov.1	Mroh2a	maestro heat-like repeat family member 2A	chr1	+	Multiple_Complex	88226986	88262289
TC0100000846.mm.1	4,18	4,12	0,07	0,1	T	T	1,05	0,8658	1,0000	0,9371	1,0000	T	NM_134252; ENSMUST00000040210; ENSMUST00000113114; ENSMUST00000148138; ENSMUST00000171176; BC117934; NM_134252.3; OTTMUST00000046774; OTTMUST00000046902; OTTMUST00000046903; uc029qrk.1; uc029qrl.1	Trpm8	transient receptor potential cation channel, subfamily M, member 8	chr1	+	Multiple_Complex	88277658	88389293
TC0100000847.mm.1	4,15	4,24	0,07	0,04	T	T	-1,06	0,4308	1,0000	0,2009	1,0000	T	NM_029269; ENSMUST00000027518; ENSMUST00000176708; BC027494; NM_029269.2; OTTMUST00000049220; OTTMUST00000103327; uc007byq.1	Spp2	secreted phosphoprotein 2	chr1	+	Coding	88406961	88426438
TC0100000848.mm.1	4,33	4,09	0,26	0,25	T	T	1,18	0,7234	1,0000	0,6950	1,0000	T				chr1	+	NonCoding	88460146	88471061
TC0100000849.mm.1	4,7	4,9	0,07	0,18	T	T	-1,15	0,4533	1,0000	0,0991	1,0000	T	NR_037971; NR_037971.1; uc007bys.2	Gm19589	predicted gene, 19589; predicted gene, 19589 (Gm19589), non-coding RNA.	chr1	+	NonCoding	88551517	88562167
TC0100000850.mm.1	4,31	4,33	0,39	0,28	T	T	-1,01	0,2684	1,0000	0,4665	1,0000	T				chr1	+	NonCoding	88653085	88654845
TC0100000851.mm.1	3,83	3,92	0,06	0,03	T	T	-1,06	0,7118	1,0000	0,7336	1,0000	T				chr1	+	NonCoding	88655249	88658461
TC0100000852.mm.1	5,9	5,82	0,34	0,13	T	T	1,06	0,7447	1,0000	0,9346	1,0000	T	NR_040493	Platr5	pluripotency associated transcript 5	chr1	+	NonCoding	88754890	88755739
TC0100000853.mm.1	4,54	4,47	0,28	0,19	T	T	1,05	0,7249	1,0000	0,9857	1,0000	T	NR_040471; NR_040471.1; uc029qrm.1	1700067G17Rik	RIKEN cDNA 1700067G17 gene; RIKEN cDNA 1700067G17 gene (1700067G17Rik), non-coding RNA.	chr1	+	NonCoding	89016113	89022393
TC0100000854.mm.1	5,44	5,37	0,07	0,04	T	T	1,05	0,6724	1,0000	0,5507	1,0000	T	NM_133816; ENSMUST00000066279; ENSMUST00000123745; BC012284; BC034733; NM_133816.2; OTTMUST00000072746; OTTMUST00000072747; uc007byv.1	Sh3bp4	SH3-domain binding protein 4	chr1	+	Multiple_Complex	89070415	89155068
TC0100000855.mm.1	5,55	5,53	0,16	0,25	T	T	1,01	0,7888	1,0000	0,9343	1,0000	T				chr1	+	NonCoding	89138524	89139913
TC0100000856.mm.1	10,52	10,24	0,14	0,22	T	T	1,22	0,8194	1,0000	0,2610	1,0000	T				chr1	+	NonCoding	89257508	89258128
TC0100000857.mm.1	4,81	4,74	0,03	0,16	T	T	1,05	0,6780	1,0000	0,7764	1,0000	T				chr1	+	NonCoding	89391357	89393772
TC0100000858.mm.1	5,91	6	0,03	0,21	T	T	-1,06	0,8096	1,0000	0,1214	1,0000	T	NM_001037136; NM_178119; ENSMUST00000027521; ENSMUST00000074945; BC172673; NM_001037136.1; NM_178119.3; uc007byw.1; uc007byx.1; uc007byy.1; uc011wpa.1	Agap1	ArfGAP with GTPase domain, ankyrin repeat and PH domain 1; Synthetic construct Mus musculus clone IMAGE:100069481, MGC:199383 ArfGAP with GTPase domain, ankyrin repeat and PH domain 1 (Agap1) mRNA, encodes complete protein.	chr1	+	Multiple_Complex	89454811	89897617
TC0100000859.mm.1	4,33	4,01	0,16	0,3	T	T	1,25	0,9379	1,0000	0,1227	1,0000	T				chr1	+	NonCoding	89483438	89485821
TC0100000860.mm.1	10,67	11,04	0,59	0,41	T	T	-1,28	0,5010	1,0000	0,4856	1,0000	T				chr1	+	NonCoding	89501725	89503749
TC0100000861.mm.1	4,97	5,18	0,19	0,09	T	T	-1,16	0,0352	1,0000	0,0268	1,0000	T				chr1	+	NonCoding	89511097	89513101
TC0100000862.mm.1	5,12	5,07	0,25	0,04	T	T	1,03	0,7570	1,0000	0,5124	1,0000	T	ENSMUST00000157746	Gm25180	predicted gene, 25180 [Source:MGI Symbol;Acc:MGI:5454957]	chr1	+	Ribosomal	89563360	89563474
TC0100000863.mm.1	5,58	4,93	0,3	0,1	T	T	1,58	0,1062	1,0000	0,8368	1,0000	T	ENSMUST00000158150	Gm26037	predicted gene, 26037	chr1	+	NonCoding	89684802	89685112
TC0100000864.mm.1	5,47	5,85	0,22	0,38	T	T	-1,3	0,6371	1,0000	0,6493	1,0000	T				chr1	+	NonCoding	89747895	89749711
TC0100000865.mm.1	4,66	4,7	0,13	0,19	T	T	-1,03	0,4672	1,0000	0,5031	1,0000	T				chr1	+	NonCoding	89804530	89805648
TC0100000866.mm.1	5,06	5,05	0,07	0,36	T	T	1,01	0,6660	1,0000	0,7254	1,0000	T				chr1	+	NonCoding	89825481	89827525
TC0100000867.mm.1	4,55	4,75	0,38	0,21	T	T	-1,15	0,9417	1,0000	0,9342	1,0000	T				chr1	+	NonCoding	89860446	89861188
TC0100000868.mm.1	4,06	3,94	0,02	0,23	T	T	1,09	0,9409	1,0000	0,9736	1,0000	T	ENSMUST00000173856; OTTMUST00000096175	D130058E05Rik; RP23-118M14.1	RIKEN cDNA D130058E05 gene [Source:MGI Symbol;Acc:MGI:2444614]; novel protein	chr1	+	Multiple_Complex	89930234	89933290
TC0100000869.mm.1	4,29	4,36	0,14	0,14	T	T	-1,05	0,9061	1,0000	0,4978	1,0000	T				chr1	+	NonCoding	90153628	90159464
TC0100000870.mm.1	3,87	3,91	0,05	0,16	T	T	-1,02	0,9962	1,0000	0,7151	1,0000	T	NM_001271607; NM_007722; ENSMUST00000065587; ENSMUST00000159654; BC015254; NM_007722.3; OTTMUST00000072324; OTTMUST00000072325; uc007bzh.1	Ackr3	atypical chemokine receptor 3	chr1	+	Coding	90203980	90216751
TC0100000871.mm.1	4,45	4,99	0,08	0,24	T	T	-1,46	0,0512	1,0000	0,2827	1,0000	T				chr1	+	NonCoding	90205498	90206245
TC0100000872.mm.1	3,93	4,26	0,07	0,19	F	T	-1,26	0,0480	1,0000	0,1421	1,0000	F				chr1	+	NonCoding	90274919	90275528
TC0100000873.mm.1	3,96	4,19	0,3	0,3	T	T	-1,17	0,4875	1,0000	0,9799	1,0000	T				chr1	+	NonCoding	90280458	90283912
TC0100000874.mm.1	5,43	5,34	0,28	0,14	T	T	1,06	0,5900	1,0000	0,9043	1,0000	T				chr1	+	NonCoding	90290036	90290906
TC0100000875.mm.1	4,27	4,53	0,28	0,13	T	T	-1,2	0,3571	1,0000	0,2859	1,0000	T	ENSMUST00000184315	Gm27648	predicted gene, 27648 [Source:MGI Symbol;Acc:MGI:5531030]	chr1	+	Ribosomal	90327312	90327418
TC0100000876.mm.1	4,31	4,28	0,09	0,21	T	T	1,02	0,7312	1,0000	0,5212	1,0000	T				chr1	+	NonCoding	90337963	90437842
TC0100000877.mm.1	4,48	4,06	0,17	0,39	T	T	1,34	0,1870	1,0000	0,4928	1,0000	T				chr1	+	NonCoding	90520496	90523297
TC0100000878.mm.1	6,14	6,26	0,32	0,19	T	T	-1,08	0,5105	1,0000	0,6991	1,0000	T	NM_133805; ENSMUST00000036153; BC017690; BC021488; BC024421; NM_133805.3; uc007bzi.1	Cops8	COP9 (constitutive photomorphogenic) homolog, subunit 8 (Arabidopsis thaliana)	chr1	+	Coding	90603425	90613341
TC0100000879.mm.1	4	4,2	0,07	0,11	T	T	-1,15	0,3290	1,0000	0,0682	1,0000	T	XR_106072.1	Gm9991	predicted gene 9991	chr1	+	Coding	90675161	90679793
TC0100000880.mm.1	4,06	4,06	0,07	0,26	T	T	1,01	0,6058	1,0000	0,3103	1,0000	T				chr1	+	NonCoding	90758639	90760489
TC0100000881.mm.1	3,8	3,87	0,23	0,08	T	T	-1,05	0,2895	1,0000	0,2722	1,0000	T				chr1	+	NonCoding	90857960	90861740
TC0100000882.mm.1	4,29	4,2	0,06	0,08	T	T	1,06	0,6514	1,0000	0,8835	1,0000	T	NM_053015; ENSMUST00000027528; ENSMUST00000125149; ENSMUST00000136220; BC150804; NM_053015.3; OTTMUST00000053516; OTTMUST00000053517; OTTMUST00000053518; uc007bzm.2	Mlph	melanophilin	chr1	+	Multiple_Complex	90915085	90951142
TC0100000883.mm.1	4,62	4,41	0,18	0,33	T	T	1,16	0,8746	1,0000	0,9834	1,0000	T	NM_001101647; ENSMUST00000166281; NM_001101647.1; uc011wpd.1	Prlh	prolactin releasing hormone	chr1	+	Coding	90953108	90954012
TC0100000884.mm.1	8,69	8,54	0,62	0,58	T	T	1,11	0,6890	1,0000	0,8925	1,0000	T	NM_001111311; NM_001111312; NM_008515; ENSMUST00000068116; ENSMUST00000068167; ENSMUST00000097649; ENSMUST00000097650; BC144956; BC145642; NM_001111311.1; NM_001111312.1; NM_008515.4; uc007bzp.2; uc007bzq.2; uc007bzr.2; uc007bzs.2; uc007bzt.2; uc007bzu.2; uc011wpe.1	Lrrfip1	leucine rich repeat (in FLII) interacting protein 1	chr1	+	Coding	90998727	91128944
TC0100000885.mm.1	4,59	4,53	0,06	0,1	T	T	1,04	0,3661	1,0000	0,1899	1,0000	T	NM_001033408; ENSMUST00000094698; BC150950; NM_001033408.4; uc007bzv.1	Rbm44	RNA binding motif protein 44	chr1	+	Coding	91145103	91170795
TC0100000886.mm.1	4,56	4,61	0,03	0,04	T	T	-1,03	0,6535	1,0000	0,5667	1,0000	T	NM_001168392; NM_016894; NM_178401; ENSMUST00000097648; ENSMUST00000165855; BC012644; NM_001168392.1; NM_016894.3; NM_178401.3; uc007bzw.2; uc007bzx.2; uc011wpf.1	Ramp1	receptor (calcitonin) activity modifying protein 1	chr1	+	Multiple_Complex	91179822	91225196
TC0100000887.mm.1	4,23	4,31	0,22	0,03	T	T	-1,06	0,8245	1,0000	0,6117	1,0000	T				chr1	+	NonCoding	91184419	91188650
TC0100000888.mm.1	4,2	4,14	0,37	0,31	T	T	1,04	0,8225	1,0000	0,5183	1,0000	T				chr1	+	NonCoding	91189614	91191856
TC0100000889.mm.1	4,58	4,8	0,22	0,02	T	T	-1,17	0,5438	1,0000	0,0865	1,0000	T				chr1	+	NonCoding	91215798	91217749
TC0100000890.mm.1	7,06	7,58	0,37	0,38	T	T	-1,44	0,5550	1,0000	0,9332	1,0000	T	NM_026454; ENSMUST00000059743; ENSMUST00000171112; ENSMUST00000171165; ENSMUST00000178627; BC016117; NM_026454.3; uc007bzy.1; uc007bzz.1; uc007caa.1; uc007cab.1; uc007cac.1	Ube2f	ubiquitin-conjugating enzyme E2F (putative)	chr1	+	Coding	91250311	91288877
TC0100000891.mm.1	4,96	4,7	0,26	0,26	T	T	1,19	0,5755	1,0000	0,7594	1,0000	T	ENSMUST00000117121	Gm7785	predicted gene 7785 [Source:MGI Symbol;Acc:MGI:3645449]	chr1	+	Pseudogene	91296045	91296936
TC0100000892.mm.1	4,64	4,6	0,09	0,06	T	T	1,02	0,9168	1,0000	0,8729	1,0000	T	NM_016717; ENSMUST00000027532; ENSMUST00000123651; ENSMUST00000124832; ENSMUST00000137074; ENSMUST00000142488; ENSMUST00000142802; ENSMUST00000145843; ENSMUST00000147523; ENSMUST00000153621; ENSMUST00000154045; BC019879; BC021389; NM_016717.3; OTTMUST00000053551; OTTMUST00000053552; OTTMUST00000053553; OTTMUST00000053554; OTTMUST00000053555; OTTMUST00000053556; OTTMUST00000053557; OTTMUST00000053…	Scly	selenocysteine lyase	chr1	+	Multiple_Complex	91298338	91321080
TC0100000893.mm.1	4,13	4,12	0,07	0,05	T	T	1,01	0,9102	1,0000	0,9882	1,0000	T	NM_001033292; ENSMUST00000088904; ENSMUST00000176156; NM_001033292.3; OTTMUST00000054456; OTTMUST00000111144; uc007cah.1	Espnl	espin-like	chr1	+	Coding	91322075	91348306
TC0100000894.mm.1	5,06	5,07	0,14	0,11	T	T	-1,01	0,6441	1,0000	0,7321	1,0000	T	NM_027551; ENSMUST00000027533; BC115428; BC115429; NM_027551.2; OTTMUST00000066168; uc007cai.1	Klhl30	kelch-like 30	chr1	+	Multiple_Complex	91351016	91362416
TC0100000895.mm.1	4,26	4,26	0,13	0,04	T	T	-1	0,4452	1,0000	0,3552	1,0000	T	NM_173395; ENSMUST00000086861; BC056923; NM_173395.2; uc007caj.1	Fam132b	family with sequence similarity 132, member B	chr1	+	Coding	91366430	91374217
TC0100000896.mm.1	3,5	3,57	0,08	0,25	T	T	-1,04	0,4643	1,0000	0,0539	1,0000	T				chr1	+	NonCoding	91483024	91484774
TC0100000897.mm.1	5,26	5,21	0,09	0,17	T	T	1,03	0,9567	1,0000	0,8297	1,0000	T	NM_028718; ENSMUST00000047242; BC117868; NM_028718.2; uc007cax.2; uc007cay.2	Traf3ip1	TRAF3 interacting protein 1	chr1	+	Coding	91494668	91529307
TC0100000898.mm.1	4,59	4,68	0,07	0,1	T	T	-1,07	0,3142	1,0000	0,7214	1,0000	T	NM_001039126; NM_023046; ENSMUST00000027538; ENSMUST00000086843; NM_001039126.2; NM_023046.4; uc007caz.1; uc007cba.1; uc007cbb.3; uc007cbc.1	Asb1	ankyrin repeat and SOCS box-containing 1	chr1	+	Multiple_Complex	91540565	91559590
TC0100000899.mm.1	4,5	4,19	0,26	0,17	T	T	1,24	0,0890	1,0000	0,3867	1,0000	T	NM_007855; ENSMUST00000007949; BC090636; NM_007855.2; OTTMUST00000052122; uc007cbd.1	Twist2	twist basic helix-loop-helix transcription factor 2	chr1	+	Coding	91801461	91848028
TC0100000900.mm.1	4,48	4,13	0,29	0,2	T	T	1,27	0,1472	1,0000	0,3158	1,0000	T				chr1	+	NonCoding	91822515	91823985
TC0100000901.mm.1	3,9	3,75	0,05	0,37	T	T	1,11	0,6310	1,0000	0,8024	1,0000	T				chr1	+	NonCoding	91916260	91919551
TC0100000902.mm.1	4,29	4,29	0,32	0,26	T	T	1	0,8403	1,0000	0,3707	1,0000	T				chr1	+	NonCoding	91975987	91981564
TC0100000903.mm.1	4,17	4,18	0,21	0,23	T	T	-1,01	0,4602	1,0000	0,7294	1,0000	T	ENSMUST00000181260	Gm26720	predicted gene, 26720 [Source:MGI Symbol;Acc:MGI:5477214]	chr1	+	NonCoding	91989051	91992628
TC0100000904.mm.1	4,26	4,21	0,23	0,18	T	T	1,04	0,7002	1,0000	0,1453	1,0000	T				chr1	+	NonCoding	92188165	92189788
TC0100000905.mm.1	4,07	4,27	0,22	0,21	T	T	-1,14	0,4595	1,0000	0,9278	1,0000	T				chr1	+	NonCoding	92343552	92347515
TC0100000906.mm.1	4,82	4,6	0,17	0,44	T	T	1,17	0,2107	1,0000	0,5369	1,0000	T				chr1	+	NonCoding	92349897	92351894
TC0100000907.mm.1	4,28	4,33	0,14	0,16	T	T	-1,04	0,2494	1,0000	0,6235	1,0000	T				chr1	+	NonCoding	92379661	92393624
TC0100000908.mm.1	3,97	4,1	0,01	0,31	T	T	-1,09	0,4590	1,0000	0,4615	1,0000	T	NM_147037; ENSMUST00000074859; BC116898; NM_147037.2; uc007cbl.2	Olfr1413	olfactory receptor 1413	chr1	+	Coding	92573125	92574206
TC0100000909.mm.1	4,36	4,5	0,16	0,3	T	T	-1,1	0,5183	1,0000	0,6594	1,0000	T	NM_146277; ENSMUST00000062964; BC125241; NM_146277.1; uc007cbm.1	Olfr1412	olfactory receptor 1412	chr1	+	Coding	92588332	92589297
TC0100000910.mm.1	4,78	4,52	0,02	0,15	T	T	1,2	0,0287	1,0000	0,1067	1,0000	T	NM_146490; ENSMUST00000073748; BC128013; NM_146490.1; uc007cbn.1	Olfr1411; Olfr1410	olfactory receptor 1411; olfactory receptor 1410	chr1	+	Coding	92596521	92597492
TC0100000911.mm.1	4	4,25	0,5	0,27	T	T	-1,19	0,9625	1,0000	0,8701	1,0000	T	NM_146491; ENSMUST00000079790; BC106991; BC106992; NM_146491.1; uc007cbo.1	Olfr1410	olfactory receptor 1410	chr1	+	Coding	92607839	92608847
TC0100000912.mm.1	4,75	4,9	0,45	0,26	T	T	-1,11	0,5672	1,0000	0,8467	1,0000	T	NM_206896; ENSMUST00000081274; BC120559; BC120561; NM_206896.2; uc007cbp.2	Olfr12	olfactory receptor 12	chr1	+	Coding	92619881	92621001
TC0100000913.mm.1	3,96	4,01	0,22	0,11	T	T	-1,04	0,7611	1,0000	0,6610	1,0000	T				chr1	+	NonCoding	92710752	92717626
TC0100000914.mm.1	4,48	4,43	0,18	0,11	T	T	1,03	0,9417	1,0000	0,4273	1,0000	T				chr1	+	NonCoding	92760571	92761067
TC0100000915.mm.1	4,12	4,06	0,33	0,16	T	T	1,04	0,4003	1,0000	0,1324	1,0000	T				chr1	+	NonCoding	92761596	92766790
TC0100000916.mm.1	5,4	5,5	0,22	0,02	T	T	-1,07	0,8074	1,0000	0,2556	1,0000	T	NM_016696; ENSMUST00000045970; BC062902; NM_016696.4; uc007cbs.1	Gpc1	glypican 1	chr1	+	Coding	92831645	92860198
TC0100000917.mm.1	4,46	4,57	0,56	0,35	T	T	-1,08	0,9245	1,0000	0,6281	1,0000	T	NR_029559; NR_029559.1; uc011wpk.1	Mir149	microRNA 149	chr1	+	Precursor_microRNA	92850378	92850443
TC0100000918.mm.1	3,62	3,62	0,15	0,25	T	T	1	0,3407	1,0000	0,4741	1,0000	T				chr1	+	NonCoding	92865127	92868639
TC0100000919.mm.1	4,13	4,08	0,22	0,23	T	T	1,04	0,8339	1,0000	0,7102	1,0000	T	NM_175118; ENSMUST00000060913; BC119127; NM_175118.3; uc007cbu.1	Dusp28	dual specificity phosphatase 28	chr1	+	Coding	92906989	92908620
TC0100000920.mm.1	3,81	3,73	0,19	0,09	T	T	1,05	0,5717	1,0000	0,5592	1,0000	T				chr1	+	NonCoding	92909355	92910781
TC0100000921.mm.1	4,77	4,79	0,06	0,09	T	T	-1,02	0,4010	1,0000	0,4619	1,0000	T	NM_181405; ENSMUST00000027487; ENSMUST00000178116; ENSMUST00000178361; ENSMUST00000178662; ENSMUST00000178778; ENSMUST00000178816; ENSMUST00000179127; ENSMUST00000179531; ENSMUST00000179711; ENSMUST00000179837; ENSMUST00000179854; ENSMUST00000179993; ENSMUST00000180306; BC031789; NM_181405.4; OTTMUST00000111572; OTTMUST00000111573; OTTMUST00000111574; OTTMUST00000111575; OTTMUST00000111576; OTTMU…	Rnpepl1	arginyl aminopeptidase (aminopeptidase B)-like 1	chr1	+	Multiple_Complex	92910783	92924384
TC0100000922.mm.1	4,53	4,49	0,02	0,07	T	T	1,03	0,2581	1,0000	0,9233	1,0000	T	NM_011796; ENSMUST00000027488; ENSMUST00000117814; ENSMUST00000128429; ENSMUST00000136598; ENSMUST00000152983; ENSMUST00000153828; BC005681; BC010969; NM_011796.2; OTTMUST00000065210; OTTMUST00000065211; OTTMUST00000065212; OTTMUST00000065213; OTTMUST00000065214; OTTMUST00000065215; uc007cbx.1; uc007cby.1	Capn10	calpain 10	chr1	+	Multiple_Complex	92934376	92947948
TC0100000923.mm.1	4,35	4,37	0,12	0,12	T	T	-1,02	0,7397	1,0000	0,4847	1,0000	T	NM_001104529; NM_001271766; NM_022320; ENSMUST00000027489; ENSMUST00000064480; ENSMUST00000169198; BC027429; NM_001104529.1; NM_022320.4; uc007cbz.2; uc007cca.2; uc007ccb.2	Gpr35	G protein-coupled receptor 35	chr1	+	Coding	92973119	92986391
TC0100000924.mm.1	4,41	4,64	0,29	0,12	T	T	-1,18	0,9619	1,0000	0,3530	1,0000	T	NM_001159658; NM_177587; ENSMUST00000059676; BC107212; BC107213; NM_001159658.1; NM_177587.2; uc007cdc.2; uc007cdd.2	Aqp12	aquaporin 12	chr1	+	Coding	93006334	93012269
TC0100000925.mm.1	4,8	4,88	0,1	0,21	T	T	-1,05	0,5852	1,0000	0,8716	1,0000	T	NM_001276710; NM_016702; ENSMUST00000027491; BC025799; NM_016702.2; uc007cdi.1	Agxt	alanine-glyoxylate aminotransferase	chr1	+	Coding	93135240	93145421
TC0100000926.mm.1	4,7	4,69	0,07	0,11	T	T	1,01	0,7163	1,0000	0,7755	1,0000	T	ENSMUST00000138595	Crocc2	ciliary rootlet coiled-coil, rootletin family member 2	chr1	+	Multiple_Complex	93168725	93231072
TC0100000927.mm.1	4,71	4,53	0,08	0,04	T	T	1,13	0,2143	1,0000	0,0437	1,0000	T	NM_172463; NR_105866; ENSMUST00000062202; ENSMUST00000163688; ENSMUST00000165843; ENSMUST00000165883; ENSMUST00000168122; ENSMUST00000172289; BC145886; NM_172463.4; OTTMUST00000093349; OTTMUST00000093350; OTTMUST00000093351; OTTMUST00000093352; OTTMUST00000093353; OTTMUST00000093354; uc007cdn.1; uc007cdm.1	Sned1; Mir6901	sushi, nidogen and EGF-like domains 1; microRNA 6901; sushi, nidogen and EGF-like domains 1 (Sned1), mRNA.	chr1	+	Multiple_Complex	93235841	93301065
TC0100000928.mm.1	4,64	4,89	0,11	0,2	T	T	-1,19	0,1907	1,0000	0,3311	1,0000	T				chr1	+	NonCoding	93250939	93252600
TC0100000929.mm.1	5,94	6,12	0,16	0,05	T	T	-1,13	0,4666	1,0000	0,7799	1,0000	T	NM_023200; ENSMUST00000027494; ENSMUST00000127141; BC013524; NM_023200.2; OTTMUST00000051857; OTTMUST00000051858; uc007cdv.1	Ppp1r7	protein phosphatase 1, regulatory (inhibitor) subunit 7	chr1	+	Coding	93342854	93373489
TC0100000930.mm.1	3,92	3,9	0,29	0,06	F	F	1,01	0,8604	1,0000	0,0266	1,0000	F	NR_105867	Mir6902	microRNA 6902	chr1	+	Precursor_microRNA	93346092	93346155
TC0100000931.mm.1	4,11	4,14	0,32	0,24	T	T	-1,02	0,8136	1,0000	0,6911	1,0000	T	NR_105763	Mir6345	microRNA 6345	chr1	+	Precursor_microRNA	93352158	93352285
TC0100000932.mm.1	5,25	5,31	0,6	0,14	T	T	-1,04	0,2486	1,0000	0,0992	1,0000	T	ENSMUST00000082455	Gm26446	predicted gene, 26446 [Source:MGI Symbol;Acc:MGI:5456223]	chr1	+	Small_RNA	93363255	93363357
TC0100000933.mm.1	4,65	4,71	0,08	0,14	T	T	-1,04	0,4849	1,0000	0,9565	1,0000	T	NM_001271884; NM_207031; ENSMUST00000058682; BC116706; NM_207031.1; uc007cdw.1	Ano7	anoctamin 7	chr1	+	Coding	93373896	93404304
TC0100000934.mm.1	6,42	6,36	0,37	0,14	T	T	1,04	0,8393	1,0000	0,7698	1,0000	T	ENSMUST00000096427	Gm17415	predicted gene, 17415 [Source:MGI Symbol;Acc:MGI:4937049]	chr1	+	Coding	93421682	93422488
TC0100000935.mm.1	4,45	4,4	0,05	0,19	T	T	1,04	0,8709	1,0000	0,1601	1,0000	T				chr1	+	NonCoding	93445472	93448629
TC0100000936.mm.1	5,98	6,35	0,2	0,32	T	T	-1,29	0,7875	1,0000	0,7592	1,0000	T	NM_001159717; NM_001159718; NM_001159719; NM_010891; ENSMUST00000027495; ENSMUST00000112912; ENSMUST00000129211; ENSMUST00000131175; ENSMUST00000136182; ENSMUST00000142401; ENSMUST00000149532; ENSMUST00000150931; ENSMUST00000152476; ENSMUST00000152778; ENSMUST00000153826; ENSMUST00000157021; ENSMUST00000168776; ENSMUST00000172165; ENSMUST00000179353; BC138636; BC138637; NM_001159717.1; NM_0011597…	Sept2	septin 2	chr1	+	Multiple_Complex	93478964	93510260
TC0100000937.mm.1	4,78	4,78	0,03	0,05	T	T	1	0,9387	1,0000	0,6240	1,0000	T	NM_145519; ENSMUST00000041983; ENSMUST00000120301; ENSMUST00000122402; BC009153; NM_145519.2; OTTMUST00000065398; OTTMUST00000065399; uc007ceb.2; uc007cec.2	Farp2	FERM, RhoGEF and pleckstrin domain protein 2	chr1	+	Coding	93512079	93621976
TC0100000938.mm.1	5,03	5,14	0,21	0,16	T	T	-1,08	0,6581	1,0000	0,4038	1,0000	T				chr1	+	NonCoding	93531815	93534202
TC0100000939.mm.1	5,74	6,93	1,08	0,78	T	T	-2,27	0,3235	1,0000	0,8087	1,0000	T				chr1	+	NonCoding	93584610	93587783
TC0100000940.mm.1	4,52	4,54	0,24	0,16	T	T	-1,01	0,4256	1,0000	0,5942	1,0000	T				chr1	+	NonCoding	93635193	93636508
TC0100000941.mm.1	7,35	7,43	0,35	0,1	T	T	-1,05	0,6046	1,0000	0,7579	1,0000	T				chr1	+	NonCoding	93652500	93652790
TC0100000942.mm.1	4,52	4,57	0,19	0,06	T	T	-1,04	0,6842	1,0000	0,7154	1,0000	T	NM_016778; ENSMUST00000027499; BC030069; NM_016778.2; uc007cee.1	Bok	BCL2-related ovarian killer; BCL2-related ovarian killer protein	chr1	+	Coding	93685694	93695764
TC0100000943.mm.1	4,65	4,74	0,28	0,34	T	T	-1,06	0,9129	1,0000	0,8232	1,0000	T				chr1	+	NonCoding	93731104	93751072
TC0100000944.mm.1	5,48	5,42	0,17	0,16	T	T	1,04	0,5448	1,0000	0,9137	1,0000	T	NM_174874; ENSMUST00000027502; ENSMUST00000135762; ENSMUST00000149436; BC027184; NM_174874.3; OTTMUST00000081166; OTTMUST00000081167; OTTMUST00000081168; uc007cej.1	Atg4b	autophagy related 4B, cysteine peptidase	chr1	+	Multiple_Complex	93751500	93789529
TC0100000945.mm.1	3,84	3,7	0,22	0,24	T	T	1,1	0,4126	1,0000	0,0070	1,0000	T				chr1	+	NonCoding	93802192	93803869
TC0100000946.mm.1	4,88	4,95	0,19	0,08	T	T	-1,05	0,8791	1,0000	0,3882	1,0000	T	NM_025454; ENSMUST00000027505; BC064674; NM_025454.2; uc007cen.1; uc011wpr.1	Ing5	inhibitor of growth family, member 5	chr1	+	Coding	93803965	93822101
TC0100000947.mm.1	4,89	4,93	0,14	0,14	T	T	-1,03	0,7789	1,0000	0,8816	1,0000	T	NM_178882; ENSMUST00000097633; ENSMUST00000112881; ENSMUST00000141701; ENSMUST00000149397; BC023277; BC117794; NM_178882.3; OTTMUST00000051829; OTTMUST00000051830; OTTMUST00000051831; OTTMUST00000051832; uc007ceo.2; uc007cep.2; uc007ceq.2; uc007cer.2	D2hgdh	D-2-hydroxyglutarate dehydrogenase	chr1	+	Multiple_Complex	93825240	93918119
TC0100000948.mm.1	4,55	4,7	0,1	0,04	T	T	-1,11	0,1372	1,0000	0,4204	1,0000	T	NM_199366; ENSMUST00000094663; BC132622; BC132624; NM_199366.4; uc007ces.1	Gal3st2	galactose-3-O-sulfotransferase 2	chr1	+	Coding	93861344	93876494
TC0100000949.mm.1	4,07	4,12	0,11	0,07	T	T	-1,04	0,8137	1,0000	0,1215	1,0000	T	NM_001205249; ENSMUST00000177958; ENSMUST00000178757; NM_001205249.1; uc029qsc.1	Gm9994	predicted gene 9994	chr1	+	Coding	93918437	93941239
TC0100000950.mm.1	4,8	4,68	0,21	0,21	T	T	1,09	0,6447	1,0000	0,3382	1,0000	T	XM_980899.3	Gm7889	PREDICTED: predicted gene 7889 (Gm7889), mRNA.	chr1	+	Multiple_Complex	93975852	93985819
TC0100000951.mm.1	4,18	4,29	0,16	0,05	T	T	-1,08	0,4307	1,0000	0,5569	1,0000	T	NM_001039219; ENSMUST00000097632; NM_001039219.2; uc007cet.1	Gm6086	predicted gene 6086	chr1	+	Coding	93990509	94011541
TC0100000952.mm.1	4,66	4,65	0,14	0,18	T	T	1,01	0,9241	1,0000	0,8882	1,0000	T				chr1	+	NonCoding	94012050	94014462
TC0100000953.mm.1	4,47	4,61	0,16	0,17	T	T	-1,1	0,7909	1,0000	0,6200	1,0000	T				chr1	+	NonCoding	94015050	94017147
TC0100000954.mm.1	4,34	4,36	0,03	0,22	T	T	-1,02	0,9232	1,0000	0,8323	1,0000	T	NM_173772; ENSMUST00000050890; BC070438; NM_173772.3; uc007ceu.1; uc011wpt.1	Neu4	sialidase 4	chr1	+	Multiple_Complex	94020493	94028334
TC0100000955.mm.1	4,29	3,99	0,65	0,31	T	T	1,23	0,4705	1,0000	0,5643	1,0000	T				chr1	+	NonCoding	94771942	94771985
TC0100000956.mm.1	4,14	4,25	0,22	0,17	T	T	-1,08	0,6177	1,0000	0,7139	1,0000	T	NR_040473; NR_040473.1; uc007cew.1	4930440C22Rik	RIKEN cDNA 4930440C22 gene; RIKEN cDNA 4930440C22 gene (4930440C22Rik), non-coding RNA.	chr1	+	NonCoding	94797116	94802510
TC0100000957.mm.1	6,77	6,59	0,18	0,28	T	T	1,14	0,6550	1,0000	0,5576	1,0000	T	NM_026321; ENSMUST00000059975; BC021428; NM_026321.4; uc007cex.2; uc007cey.2	Fam174a	family with sequence similarity 174, member A	chr1	+	Coding	95313623	95335284
TC0100000958.mm.1	3,81	4,14	0,28	0,14	T	T	-1,26	0,0846	1,0000	0,4809	1,0000	T				chr1	+	NonCoding	95467209	95469933
TC0100000959.mm.1	16,05	16,09	0,06	0,26	T	T	-1,03	0,5184	1,0000	0,3757	1,0000	T	ENSMUST00000109141	Gm15427	predicted pseudogene 15427	chr1	+	Pseudogene	95498584	95499187
TC0100000960.mm.1	4,47	4,27	0,19	0,33	T	T	1,15	0,2581	1,0000	0,1684	1,0000	T				chr1	+	NonCoding	95675370	95677657
TC0100000961.mm.1	4,45	4,25	0,27	0,18	T	T	1,14	0,6759	1,0000	0,0818	1,0000	T				chr1	+	NonCoding	95738196	95740293
TC0100000962.mm.1	3,78	3,82	0,08	0,15	T	F	-1,02	0,5751	1,0000	0,6588	1,0000	F	ENSMUST00000180116	Gm22917	predicted gene, 22917 [Source:MGI Symbol;Acc:MGI:5452694]	chr1	+	Precursor_microRNA	96303146	96303255
TC0100000963.mm.1	4,04	4,33	0,2	0,3	T	T	-1,22	0,0941	1,0000	0,6458	1,0000	T				chr1	+	NonCoding	96313242	96315535
TC0100000964.mm.1	8,92	7,52	1,25	0,67	T	T	2,62	0,2137	1,0000	0,4878	1,0000	T	ENSMUST00000178491	Gm26245	predicted gene, 26245 [Source:MGI Symbol;Acc:MGI:5456022]	chr1	+	Small_RNA	96617099	96617205
TC0100000965.mm.1	4,8	4,65	0,18	0,28	T	T	1,11	0,8187	1,0000	0,9850	1,0000	T	ENSMUST00000104067	Gm26078	predicted gene, 26078 [Source:MGI Symbol;Acc:MGI:5455855]	chr1	+	Small_RNA	96762031	96762158
TC0100000966.mm.1	4,02	4,11	0,37	0,26	T	T	-1,07	0,4318	1,0000	0,5789	1,0000	T	ENSMUST00000181489; XR_106076.1	Panct2; Gm5101	pluripotency-associated noncoding transcript 2 [Source:MGI Symbol;Acc:MGI:3643517]; predicted gene 5101	chr1	+	NonCoding	96872221	96881249
TC0100000967.mm.1	6,4	6,87	0,36	0,14	T	T	-1,38	0,3995	1,0000	0,6742	1,0000	T	ENSMUST00000054664	Gm6430	predicted gene 6430 [Source:MGI Symbol;Acc:MGI:3648857]	chr1	+	Coding	97024681	97025928
TC0100000968.mm.1	4,16	4,41	0,14	0,19	T	T	-1,19	0,1501	1,0000	0,7450	1,0000	T	XM_981711.2	Gm7133	PREDICTED: predicted gene 7133 (Gm7133), mRNA.	chr1	+	Multiple_Complex	97162767	97310615
TC0100000969.mm.1	4,25	4,38	0,12	0,18	T	T	-1,09	0,4674	1,0000	0,1643	1,0000	T	XM_981747.3	Gm7135	PREDICTED: predicted gene 7135 (Gm7135), mRNA.	chr1	+	Coding	97346429	97573014
TC0100000970.mm.1	6,04	5,68	0,28	0,35	T	T	1,28	0,0849	1,0000	0,3990	1,0000	T				chr1	+	NonCoding	97535470	97550634
TC0100000971.mm.1	4,75	5,02	0,05	0,19	T	T	-1,2	0,0304	1,0000	0,4281	1,0000	T	NM_026250; ENSMUST00000027571; ENSMUST00000112842; ENSMUST00000112844; ENSMUST00000122925; ENSMUST00000138142; BC033572; NM_026250.2; OTTMUST00000050829; OTTMUST00000050830; OTTMUST00000050831; OTTMUST00000050832; OTTMUST00000050833; uc007cfm.1; uc007cfn.1; uc011wpx.1	Gin1	gypsy retrotransposon integrase 1	chr1	+	Multiple_Complex	97770172	97793709
TC0100000972.mm.1	4,59	4,46	0,15	0,3	T	T	1,1	0,6280	1,0000	0,8085	1,0000	T	ENSMUST00000158544	Gm25413	predicted gene, 25413	chr1	+	NonCoding	97936400	97936711
TC0100000973.mm.1	5,96	5,54	0,31	0,26	T	T	1,34	0,3919	1,0000	0,0829	1,0000	T	ENSMUST00000178398	Gm24465	predicted gene, 24465 [Source:MGI Symbol;Acc:MGI:5454242]	chr1	+	Small_RNA	98049822	98049928
TC0100000974.mm.1	4,19	4,12	0,43	0,13	T	T	1,05	0,5736	1,0000	0,6347	1,0000	T	NR_040439; NR_040439.1; uc007cft.1	1810006J02Rik	RIKEN cDNA 1810006J02 gene; RIKEN cDNA 1810006J02 gene (1810006J02Rik), non-coding RNA.	chr1	+	NonCoding	98131467	98144655
TC0100000975.mm.1	4,46	4,42	0,1	0,34	T	T	1,03	0,7843	1,0000	0,7858	1,0000	T				chr1	+	NonCoding	98173299	98194075
TC0100000976.mm.1	4,01	4,33	0,25	0,18	T	T	-1,25	0,2916	1,0000	0,0675	1,0000	T	ENSMUST00000180540	Gm7952	predicted gene 7952 [Source:MGI Symbol;Acc:MGI:3648772]	chr1	+	Multiple_Complex	98263523	98264506
TC0100000977.mm.1	4,32	4,41	0,1	0,11	T	T	-1,06	0,4077	1,0000	0,5916	1,0000	T	NM_001164233; NM_027584; ENSMUST00000027575; ENSMUST00000160796; ENSMUST00000162468; ENSMUST00000162782; BC112423; BC113131; NM_001164233.1; NM_027584.1; OTTMUST00000073660; OTTMUST00000073661; OTTMUST00000073662; OTTMUST00000073663; uc007cfu.2; uc007cfv.2; uc007cfw.2	Slco6d1	solute carrier organic anion transporter family, member 6d1	chr1	+	Multiple_Complex	98421124	98516988
TC0100000978.mm.1	5,2	5,51	0,31	0,01	T	T	-1,24	0,1255	1,0000	0,0505	1,0000	T	ENSMUST00000160287	Gm3555	predicted pseudogene 3555 [Source:MGI Symbol;Acc:MGI:3781732]	chr1	+	Pseudogene	98457768	98459162
TC0100000979.mm.1	4,63	4,63	0,09	0,19	T	T	-1	0,9253	1,0000	0,9891	1,0000	T	ENSMUST00000178484	Gm26134	predicted gene, 26134 [Source:MGI Symbol;Acc:MGI:5455911]	chr1	+	Precursor_microRNA	98549451	98549560
TC0100000980.mm.1	4,92	5,06	0,08	0,38	T	T	-1,1	0,8091	1,0000	0,8032	1,0000	T				chr1	+	NonCoding	98589553	98765815
TC0100000981.mm.1	3,81	4,2	0,25	0,38	F	T	-1,31	0,1469	1,0000	0,2552	1,0000	F	ENSMUST00000157179	Gm23434	predicted gene, 23434 [Source:MGI Symbol;Acc:MGI:5453211]	chr1	+	Small_RNA	99017364	99017463
TC0100000982.mm.1	9,52	9,33	1,17	0,56	T	T	1,14	0,6886	1,0000	0,9901	1,0000	T				chr1	+	NonCoding	99082733	99651633
TC0100000983.mm.1	4,26	4,28	0,56	0,23	T	T	-1,02	0,7597	1,0000	0,8825	1,0000	T				chr1	+	NonCoding	99130749	99130796
TC0100000984.mm.1	5,86	5,94	0,65	0,78	T	T	-1,06	0,9635	1,0000	0,9234	1,0000	T	XR_106078.1	Gm20253	PREDICTED: predicted gene, 20253 (Gm20253), miscRNA.	chr1	+	NonCoding	99183168	99190371
TC0100000985.mm.1	4,09	3,95	0,07	0,14	T	T	1,1	0,6556	1,0000	0,6192	1,0000	T	NM_172851; ENSMUST00000086738; BC167183; NM_172851.2; uc007cfy.1; uc007cfz.1	Cntnap5b	contactin associated protein-like 5B; Synthetic construct Mus musculus clone IMAGE:100068083, MGC:195700 contactin associated protein-like 5B (Cntnap5b) mRNA, encodes complete protein.	chr1	+	Coding	99772765	100485942
TC0100000986.mm.1	3,91	3,82	0,17	0,12	F	T	1,07	0,6975	1,0000	0,5439	1,0000	F				chr1	+	NonCoding	99843105	99846205
TC0100000987.mm.1	3,79	4,45	0,1	0,19	T	T	-1,58	0,0145	1,0000	0,1072	1,0000	T				chr1	+	NonCoding	99847984	99850692
TC0100000988.mm.1	4,81	4,76	0,09	0,19	T	T	1,04	0,7268	1,0000	0,4973	1,0000	T	ENSMUST00000103851	Gm25537	predicted gene, 25537 [Source:MGI Symbol;Acc:MGI:5455314]	chr1	+	Precursor_microRNA	100861793	100861901
TC0100000989.mm.1	4,16	4,13	0,27	0,28	T	T	1,03	0,7980	1,0000	0,8975	1,0000	T	NR_037989; NR_037989.1; uc007cgb.2	Gm20268	predicted gene, 20268; predicted gene, 20268 (Gm20268), non-coding RNA.	chr1	+	NonCoding	101155768	101175202
TC0100000990.mm.1	4,3	4,27	0,15	0,15	T	T	1,02	0,6740	1,0000	0,8630	1,0000	T				chr1	+	NonCoding	101262778	101280291
TC0100000991.mm.1	3,77	3,95	0,2	0,32	F	F	-1,13	0,3890	1,0000	0,6402	1,0000	F				chr1	+	NonCoding	101441600	101442098
TC0100000992.mm.1	3,97	3,98	0,14	0,12	T	T	-1,01	0,7547	1,0000	0,1409	1,0000	T				chr1	+	NonCoding	103225864	103229279
TC0100000993.mm.1	3,7	4,11	0,14	0,41	F	T	-1,33	0,1341	1,0000	0,4145	1,0000	F				chr1	+	NonCoding	103724345	103727233
TC0100000994.mm.1	10,55	10,14	0,75	0,49	T	T	1,33	0,6057	1,0000	0,0191	1,0000	T				chr1	+	NonCoding	103928016	104197301
TC0100000995.mm.1	5,05	5,28	0,44	0,39	T	T	-1,18	0,5670	1,0000	0,6270	1,0000	T	ENSMUST00000157536	Gm23537	predicted gene, 23537	chr1	+	NonCoding	104485957	104486286
TC0100000997.mm.1	5,91	5,24	0,17	0,83	T	T	1,59	0,4291	1,0000	0,1634	1,0000	T				chr1	+	NonCoding	104738452	104738478
TC0100000998.mm.1	14,14	13,74	0,84	0,24	T	T	1,32	0,9468	1,0000	0,0700	1,0000	T	ENSMUST00000117011	Gm25003	predicted gene, 25003	chr1	+	Precursor_microRNA	104744670	104744759
TC0100000999.mm.1	4,63	4,63	0,03	0,11	T	T	1	0,5606	1,0000	0,7796	1,0000	T	NM_011800; ENSMUST00000062528; BC119606; BC119607; NM_011800.4; OTTMUST00000062566; uc007cgc.1	Cdh20	cadherin 20	chr1	+	Coding	104768529	104995481
TC0100001000.mm.1	4,8	4,8	0,32	0	T	T	1	0,4283	1,0000	0,7094	1,0000	T				chr1	+	NonCoding	104776114	104779128
TC0100001001.mm.1	4,24	4,29	0,2	0,1	T	T	-1,04	0,6824	1,0000	0,1093	1,0000	T				chr1	+	NonCoding	104906523	104909331
TC0100001002.mm.1	4,57	4	0,3	0,12	T	T	1,48	0,0527	1,0000	0,2150	1,0000	T				chr1	+	NonCoding	104979590	104982063
TC0100001003.mm.1	3,66	3,81	0,25	0,23	T	T	-1,11	0,4584	1,0000	0,0320	1,0000	T				chr1	+	NonCoding	105124427	105127721
TC0100001004.mm.1	3,83	3,92	0,11	0,17	T	T	-1,07	0,8453	1,0000	0,9409	1,0000	T	XR_106080.1	Gm17634	predicted gene, 17634	chr1	+	NonCoding	105356007	105361817
TC0100001005.mm.1	8,38	8,57	0,31	0,59	T	T	-1,14	0,8053	1,0000	0,7078	1,0000	T	ENSMUST00000086725	Gm3608	predicted gene 3608 [Source:MGI Symbol;Acc:MGI:3804932]	chr1	+	Pseudogene	105455971	105458829
TC0100001006.mm.1	16,54	17,04	0,94	1,46	T	T	-1,41	0,6602	1,0000	0,9631	1,0000	T	ENSMUST00000103811	Gm22426	predicted gene, 22426 [Source:MGI Symbol;Acc:MGI:5452203]	chr1	+	Precursor_microRNA	105574687	105574782
TC0100001007.mm.1	4,1	4,42	0,42	0,36	F	T	-1,25	0,7392	1,0000	0,8388	1,0000	F				chr1	+	NonCoding	105647872	105649627
TC0100001008.mm.1	5,37	5,35	0,17	0,12	T	T	1,01	0,6195	1,0000	0,4904	1,0000	T	NM_029349; NM_173187; ENSMUST00000039173; ENSMUST00000086721; BC117949; BC117950; NM_029349.1; NM_173187.3; uc007cgi.2; uc007cgj.2; uc007cgk.2; uc007cgl.2; uc007cgm.2; uc007cgn.2	2310035C23Rik	RIKEN cDNA 2310035C23 gene	chr1	+	Multiple_Complex	105663861	105755131
TC0100001009.mm.1	4,85	4,46	0,26	0,28	T	T	1,31	0,7594	1,0000	0,1193	1,0000	T				chr1	+	NonCoding	105708573	105712927
TC0100001010.mm.1	10,1	10,58	0,55	1,22	T	T	-1,39	0,7025	1,0000	0,5099	1,0000	T	XM_001478111.2	Gm10193	PREDICTED: predicted gene 10193 (Gm10193), mRNA.	chr1	+	Coding	105764444	105764674
TC0100001011.mm.1	4,44	4,66	0,16	0,09	T	T	-1,16	0,1259	1,0000	0,4128	1,0000	T	NM_009399; ENSMUST00000027559; BC019185; NM_009399.3; uc007cgo.1; uc007cgp.1	Tnfrsf11a	tumor necrosis factor receptor superfamily, member 11a, NFKB activator; tumor necrosis factor receptor superfamily, member 11a	chr1	+	Multiple_Complex	105780723	105847981
TC0100001012.mm.1	4,61	4,86	0,12	0,29	T	T	-1,19	0,3239	1,0000	0,9677	1,0000	T				chr1	+	NonCoding	105870983	105877522
TC0100001013.mm.1	4,8	4,21	0,18	0,47	T	T	1,51	0,3962	1,0000	0,6059	1,0000	T				chr1	+	NonCoding	105880080	105882495
TC0100001014.mm.1	3,35	3,36	0,03	0,08	F	F	-1,01	0,9137	1,0000	0,6792	1,0000	F	ENSMUST00000158581	Gm26214	predicted gene, 26214 [Source:MGI Symbol;Acc:MGI:5455991]	chr1	+	Small_RNA	105945554	105945660
TC0100001015.mm.1	4,34	4,77	0,47	0,12	T	T	-1,35	0,6546	1,0000	0,5797	1,0000	T				chr1	+	NonCoding	105971666	105972741
TC0100001016.mm.1	5,38	5,32	0,13	0,06	T	T	1,04	0,6159	1,0000	0,2803	1,0000	T	NM_001122675; NM_001122676; ENSMUST00000118196; ENSMUST00000119166; ENSMUST00000131830; NM_001122675.1; NM_001122676.1; OTTMUST00000066616; OTTMUST00000066617; OTTMUST00000066618; uc007cgq.3; uc007cgr.3; uc007cgs.3; uc007cgt.3	Zcchc2	zinc finger, CCHC domain containing 2	chr1	+	Multiple_Complex	105990406	106034079
TC0100001017.mm.1	4,47	4,31	0,16	0,07	T	T	1,12	0,4065	1,0000	0,6641	1,0000	T	ENSMUST00000180947	Gm26509	predicted gene, 26509 [Source:MGI Symbol;Acc:MGI:5477003]	chr1	+	Multiple_Complex	106090068	106091015
TC0100001018.mm.1	6,07	5,99	0,21	0,15	T	T	1,06	0,9848	1,0000	0,6383	1,0000	T	NM_133821; ENSMUST00000061047; ENSMUST00000124895; ENSMUST00000135810; BC059254; NM_133821.3; OTTMUST00000051100; OTTMUST00000051101; OTTMUST00000051102; uc007cgu.2; uc007cgv.2	Phlpp1	PH domain and leucine rich repeat protein phosphatase 1	chr1	+	Multiple_Complex	106171752	106394250
TC0100001019.mm.1	5,52	5,61	0,08	0,3	T	T	-1,06	0,5913	1,0000	0,6959	1,0000	T				chr1	+	NonCoding	106179979	106181550
TC0100001020.mm.1	5,05	6,14	0,74	0,58	T	T	-2,13	0,1159	1,0000	0,8037	1,0000	T				chr1	+	NonCoding	106245575	106247063
TC0100001021.mm.1	4,56	4,8	0,05	0,11	T	T	-1,18	0,1630	1,0000	0,0189	1,0000	T				chr1	+	NonCoding	106524038	106527455
TC0100001022.mm.1	3,89	4,04	0,11	0,15	T	T	-1,11	0,8862	1,0000	0,3658	1,0000	T	XR_140461.1	D630008O14Rik	RIKEN cDNA D630008O14 gene	chr1	+	NonCoding	106541743	106575045
TC0100001023.mm.1	3,84	4,06	0,31	0,19	T	T	-1,16	0,4507	1,0000	0,8057	1,0000	T				chr1	+	NonCoding	106797565	106798970
TC0100001024.mm.1	4,27	3,94	0,17	0,16	T	T	1,25	0,1070	1,0000	0,3578	1,0000	T	NM_009257; ENSMUST00000086701; ENSMUST00000112729; ENSMUST00000112730; BC005434; NM_009257.3; OTTMUST00000049630; OTTMUST00000049631; OTTMUST00000049632; uc007cha.1; uc007chb.1; uc011wqc.1	Serpinb5	serine (or cysteine) peptidase inhibitor, clade B, member 5	chr1	+	Coding	106861173	106883348
TC0100001025.mm.1	4,44	4,11	0,19	0,2	T	T	1,26	0,5321	1,0000	0,8179	1,0000	T	NM_001199213; NM_027971; ENSMUST00000081277; ENSMUST00000112724; ENSMUST00000126812; BC062134; NM_001199213.1; NM_027971.2; OTTMUST00000049652; OTTMUST00000049653; OTTMUST00000049654; uc007chc.2; uc007chd.2; uc007che.2	Serpinb12	serine (or cysteine) peptidase inhibitor, clade B (ovalbumin), member 12	chr1	+	Multiple_Complex	106934449	106957080
TC0100001026.mm.1	4,44	4,49	0,16	0,01	T	T	-1,03	0,7742	1,0000	0,9319	1,0000	T	NM_172852; ENSMUST00000027564; ENSMUST00000136766; BC117990; NM_172852.3; OTTMUST00000049645; OTTMUST00000049646; uc007chf.1; uc011wqd.1	Serpinb13	serine (or cysteine) peptidase inhibitor, clade B (ovalbumin), member 13	chr1	+	Coding	106980984	107001195
TC0100001027.mm.1	4,14	4,42	0,17	0,16	T	T	-1,22	0,6182	1,0000	0,5252	1,0000	T				chr1	+	NonCoding	107105860	107107847
TC0100001028.mm.1	4,49	4,41	0,18	0,14	T	T	1,06	0,8625	1,0000	0,7600	1,0000	T	NM_025867; ENSMUST00000027566; BC010313; NM_025867.2; OTTMUST00000049633; uc007chl.1	Serpinb11	serine (or cysteine) peptidase inhibitor, clade B (ovalbumin), member 11	chr1	+	Coding	107361929	107380475
TC0100001029.mm.1	4,24	4,23	0,03	0,14	T	T	1,01	0,9801	1,0000	0,9414	1,0000	T	NM_027548; ENSMUST00000086690; ENSMUST00000112710; ENSMUST00000154538; BC064004; NM_027548.3; OTTMUST00000049656; OTTMUST00000049657; uc007chm.2	Serpinb7	serine (or cysteine) peptidase inhibitor, clade B, member 7	chr1	+	Coding	107399655	107452689
TC0100001031.mm.1	4,53	4,63	0,13	0,23	T	T	-1,07	0,6230	1,0000	0,7424	1,0000	T	NM_001159748; NM_011459; ENSMUST00000000514; ENSMUST00000112706; ENSMUST00000123086; ENSMUST00000151283; BC025121; NM_001159748.1; NM_011459.4; OTTMUST00000049637; OTTMUST00000049638; OTTMUST00000049639; OTTMUST00000049640; uc007chr.2; uc007chs.2; uc007cht.2	Serpinb8	serine (or cysteine) peptidase inhibitor, clade B, member 8	chr1	+	Multiple_Complex	107590006	107608978
TC0100001032.mm.1	5,18	5,29	0,4	0,01	T	T	-1,08	0,6072	1,0000	0,4432	1,0000	T	ENSMUST00000153774; OTTMUST00000049629	Gm15389; AC110090.1	predicted gene 15389 [Source:MGI Symbol;Acc:MGI:3705287]; putative novel transcript	chr1	+	NonCoding	107687008	107693514
TC0100001033.mm.1	4,33	4,15	0,36	0,25	T	T	1,13	0,8357	1,0000	0,7971	1,0000	T	ENSMUST00000104049	Gm22438	predicted gene, 22438 [Source:MGI Symbol;Acc:MGI:5452215]	chr1	+	Small_RNA	107892974	107893105
TC0100001034.mm.1	4,89	4,99	0,26	0,21	T	T	-1,07	0,5892	1,0000	0,4623	1,0000	T	NR_102306; NR_102307; uc007chu.1; uc011wqh.1	D830032E09Rik	RIKEN cDNA D830032E09 gene	chr1	+	NonCoding	107917259	108028337
TC0100001035.mm.1	4,12	4,27	0,25	0,23	F	T	-1,11	0,3820	1,0000	0,5437	1,0000	F				chr1	+	NonCoding	108417077	108419832
TC0100001036.mm.1	4,15	4,13	0,2	0	T	T	1,01	0,7525	1,0000	0,4004	1,0000	T	ENSMUST00000122792	Gm25293	predicted gene, 25293	chr1	+	NonCoding	109804760	109805044
TC0100001037.mm.1	4,19	4,15	0,08	0,09	T	T	1,03	0,7831	1,0000	0,6029	1,0000	T	NM_172853; ENSMUST00000027542; ENSMUST00000112701; ENSMUST00000129923; ENSMUST00000131464; ENSMUST00000134301; ENSMUST00000137092; ENSMUST00000145188; ENSMUST00000146282; ENSMUST00000172005; BC141119; NM_172853.2; OTTMUST00000053580; OTTMUST00000053581; OTTMUST00000053582; OTTMUST00000053583; OTTMUST00000053584; OTTMUST00000053585; OTTMUST00000053618; uc007chv.1; uc007chw.1; uc011wqi.1; uc011wqj.…	Cdh7	cadherin 7, type 2	chr1	+	Multiple_Complex	109982327	110140157
TC0100001038.mm.1	4,35	4,27	0,55	0,07	T	T	1,06	0,1343	1,0000	0,9193	1,0000	T				chr1	+	NonCoding	110175719	110176285
TC0100001039.mm.1	4,76	4,61	0,19	0,14	T	T	1,11	0,4081	1,0000	0,0578	1,0000	T				chr1	+	NonCoding	110238635	110240232
TC0100001040.mm.1	6	6,41	0,37	0,26	T	T	-1,34	0,2540	1,0000	0,1757	1,0000	T	ENSMUST00000158066	Gm22331	predicted gene, 22331 [Source:MGI Symbol;Acc:MGI:5452108]	chr1	+	Small_RNA	112467911	112468046
TC0100001041.mm.1	7,48	7,24	0,11	0,22	T	T	1,19	0,8594	1,0000	0,0440	1,0000	T				chr1	+	NonCoding	112565984	112567349
TC0100001042.mm.1	4,38	4,21	0,31	0,23	F	F	1,13	0,1237	1,0000	0,6094	1,0000	F				chr1	+	NonCoding	112854731	112855789
TC0100001043.mm.1	4,8	4,8	0,34	0,51	T	T	1	0,6232	1,0000	0,5058	1,0000	T				chr1	+	NonCoding	113443827	113444279
TC0100001044.mm.1	4,14	4,3	0,32	0,19	T	T	-1,12	0,5248	1,0000	0,0364	1,0000	T				chr1	+	NonCoding	113479147	113485016
TC0100001045.mm.1	8,36	8,09	0,42	0,1	T	T	1,21	0,1455	1,0000	0,2900	1,0000	T				chr1	+	NonCoding	113739285	113740275
TC0100001046.mm.1	4,15	4,26	0,37	0,15	T	T	-1,08	0,7791	1,0000	0,8574	1,0000	T				chr1	+	NonCoding	113845756	113847348
TC0100001047.mm.1	3,88	4,09	0,09	0,24	T	T	-1,16	0,7145	1,0000	0,4617	1,0000	T				chr1	+	NonCoding	113916045	113918397
TC0100001048.mm.1	4,12	4,06	0,08	0,17	T	T	1,05	0,9962	1,0000	0,9491	1,0000	T	NM_001077425; ENSMUST00000043725; ENSMUST00000094621; BC156970; NM_001077425.1; OTTMUST00000052468; uc007cia.1	Cntnap5a	contactin associated protein-like 5A; Synthetic construct Mus musculus clone IMAGE:100063575, MGC:191110 contactin associated protein-like 5A (Cntnap5a) mRNA, encodes complete protein.	chr1	+	Coding	115684756	116582026
TC0100001049.mm.1	4,02	4,12	0,51	0,15	T	T	-1,07	0,8578	1,0000	0,7117	1,0000	T				chr1	+	NonCoding	115705536	115709294
TC0100001050.mm.1	4,99	4,68	0,48	0,68	T	T	1,24	0,6842	1,0000	0,9469	1,0000	T				chr1	+	NonCoding	116103287	116105777
TC0100001051.mm.1	3,84	3,89	0,16	0,17	T	T	-1,04	0,6299	1,0000	0,0714	1,0000	T				chr1	+	NonCoding	116222229	116228046
TC0100001052.mm.1	3,86	4,14	0,12	0,12	T	T	-1,22	0,3712	1,0000	0,7124	1,0000	T				chr1	+	NonCoding	116402148	116404434
TC0100001053.mm.1	4,72	4,61	0,17	0,11	T	T	1,08	0,8284	1,0000	0,3677	1,0000	T				chr1	+	NonCoding	116583636	116586294
TC0100001054.mm.1	4,01	3,97	0,31	0,27	T	T	1,03	0,9433	1,0000	0,8291	1,0000	T	ENSMUST00000179777	Gm19965	predicted gene, 19965 [Source:MGI Symbol;Acc:MGI:5012150]	chr1	+	Coding	116803193	116821850
TC0100001055.mm.1	3,66	4,08	0,18	0,34	T	T	-1,34	0,1842	1,0000	0,2839	1,0000	T	ENSMUST00000083931	Gm24030	predicted gene, 24030 [Source:MGI Symbol;Acc:MGI:5453807]	chr1	+	Small_RNA	117536301	117536464
TC0100001056.mm.1	4,58	4,79	0,05	0,09	T	T	-1,16	0,3832	1,0000	0,5740	1,0000	T	ENSMUST00000184268	Gm27785	predicted gene, 27785 [Source:MGI Symbol;Acc:MGI:5531167]	chr1	+	Precursor_microRNA	117561230	117561339
TC0100001057.mm.1	4,86	4,93	0,34	0,23	T	T	-1,05	0,6161	1,0000	0,7856	1,0000	T				chr1	+	NonCoding	117820172	117822089
TC0100001058.mm.1	5,33	6,05	0,39	0,35	T	T	-1,65	0,1003	1,0000	0,9436	1,0000	T	NM_026472; ENSMUST00000027626; ENSMUST00000112688; ENSMUST00000161495; BC058559; OTTMUST00000088395; OTTMUST00000088396; OTTMUST00000088397; uc007cic.2; uc011wql.1	Nifk	nucleolar protein interacting with the FHA domain of MKI67	chr1	+	Coding	118321839	118333831
TC0100001059.mm.1	4,42	4,76	0,39	0,08	T	T	-1,26	0,1466	1,0000	0,5825	1,0000	T				chr1	+	NonCoding	118357312	118363449
TC0100001060.mm.1	8,22	8,3	0,45	0,57	T	T	-1,06	0,8892	1,0000	0,6385	1,0000	T	NM_001081276; NM_029709; NM_177548; ENSMUST00000049404; ENSMUST00000070989; ENSMUST00000165223; ENSMUST00000178710; BC094432; BC158064; NM_001081276.1; NM_029709.2; NM_177548.2; uc007cid.1; uc007cie.1; uc007cij.2	Clasp1	CLIP associating protein 1 (Clasp1), transcript variant 1, mRNA.; CLIP associating protein 1; CLIP associating protein 1 (Clasp1), transcript variant 2, mRNA.	chr1	+	Multiple_Complex	118389058	118609462
TC0100001061.mm.1	7,06	7,97	0,44	0,81	T	T	-1,88	0,4726	1,0000	0,5711	1,0000	T				chr1	+	NonCoding	118554234	118556323
TC0100001062.mm.1	4,16	4,3	0,31	0,07	T	T	-1,1	0,3982	1,0000	0,7063	1,0000	T				chr1	+	NonCoding	118611528	118612678
TC0100001063.mm.1	4,54	4,67	0,06	0,11	T	T	-1,09	0,4907	1,0000	0,1263	1,0000	T	NM_023755; ENSMUST00000027629; BC116663; NM_023755.2; uc007cik.1; uc007cil.1	Tfcp2l1	transcription factor CP2-like 1	chr1	+	Multiple_Complex	118627945	118685168
TC0100001064.mm.1	4,93	4,9	0,07	0,02	T	T	1,02	0,8250	1,0000	0,4074	1,0000	T				chr1	+	NonCoding	118859676	118866932
TC0100001065.mm.1	3,86	4,03	0,19	0,02	F	T	-1,13	0,2966	1,0000	0,1750	1,0000	F	ENSMUST00000183982	Mir6346	microRNA 6346 [Source:MGI Symbol;Acc:MGI:5531211]	chr1	+	Precursor_microRNA	118954220	118954300
TC0100001066.mm.1	4,68	4,74	0,25	0,18	T	T	-1,04	0,8595	1,0000	0,5729	1,0000	T				chr1	+	NonCoding	119054470	119056335
TC0100001067.mm.1	3,9	4,09	0,29	0,13	T	T	-1,14	0,6725	1,0000	0,4428	1,0000	T	ENSMUST00000181458; OTTMUST00000112664	Gm26831; RP24-258M24.2	predicted gene, 26831 [Source:MGI Symbol;Acc:MGI:5477325]; novel transcript	chr1	+	NonCoding	119058469	119059848
TC0100001068.mm.1	5,52	5,44	0,12	0,2	T	T	1,05	0,2374	1,0000	0,0954	1,0000	T				chr1	+	NonCoding	119077406	119086080
TC0100001069.mm.1	4,25	4,16	0,16	0,15	T	T	1,07	0,9016	1,0000	0,9315	1,0000	T	ENSMUST00000181691	Gm8321	predicted gene 8321 [Source:MGI Symbol;Acc:MGI:3646697]	chr1	+	Pseudogene	119157586	119158565
TC0100001070.mm.1	4,29	4,15	0,07	0,17	T	T	1,11	0,2570	1,0000	0,6772	1,0000	T				chr1	+	NonCoding	119305553	119320595
TC0100001071.mm.1	4,12	3,93	0,08	0,06	T	T	1,13	0,0927	1,0000	0,1897	1,0000	T				chr1	+	NonCoding	119329200	119385581
TC0100001072.mm.1	12,67	12,1	0,18	0,21	T	T	1,49	0,1614	1,0000	0,0813	1,0000	T	XR_106083.2	Gm19295	PREDICTED: predicted gene, 19295 (Gm19295), miscRNA.	chr1	+	NonCoding	119438835	119471009
TC0100001073.mm.1	5,1	5,18	0,22	0,34	T	T	-1,06	0,7285	1,0000	0,3440	1,0000	T				chr1	+	NonCoding	119439087	119440676
TC0100001074.mm.1	3,55	3,75	0,18	0,1	F	T	-1,15	0,3404	1,0000	0,9670	1,0000	F				chr1	+	NonCoding	119443150	119445546
TC0100001075.mm.1	4,4	4,75	0,38	0,31	T	T	-1,27	0,6290	1,0000	0,8330	1,0000	T				chr1	+	NonCoding	119453909	119454511
TC0100001076.mm.1	4,2	4,17	0,08	0,09	T	T	1,02	0,5035	1,0000	0,7290	1,0000	T	NM_146103; ENSMUST00000069755; ENSMUST00000183607; ENSMUST00000183952; BC024712; NM_146103.2; OTTMUST00000117293; OTTMUST00000117294; uc007ciu.2	Tmem185b	transmembrane protein 185B	chr1	+	Multiple_Complex	119526154	119528983
TC0100001077.mm.1	3,91	3,8	0,31	0,26	F	F	1,08	0,5330	1,0000	0,2364	1,0000	F	ENSMUST00000122556	Gm25322	predicted gene, 25322 [Source:MGI Symbol;Acc:MGI:5455099]	chr1	+	Small_RNA	119530211	119530314
TC0100001078.mm.1	11,56	10,79	0,37	0,86	T	T	1,7	0,2792	1,0000	0,4479	1,0000	T	ENSMUST00000168653	Gm3851	predicted gene 3851 [Source:MGI Symbol;Acc:MGI:3782023]	chr1	+	Multiple_Complex	119787769	119788086
TC0100001079.mm.1	5,53	5,77	0,38	0,42	T	T	-1,18	0,6308	1,0000	0,6223	1,0000	T	ENSMUST00000163928	Gm8338	predicted gene 8338 [Source:MGI Symbol;Acc:MGI:3647186]	chr1	+	Multiple_Complex	119817763	119818125
TC0100001080.mm.1	3,72	3,93	0,39	0,17	T	T	-1,15	0,6641	1,0000	0,5445	1,0000	T				chr1	+	NonCoding	119903130	119906897
TC0100001081.mm.1	3,8	3,65	0,16	0,01	T	T	1,11	0,2508	1,0000	0,9861	1,0000	T				chr1	+	NonCoding	119913252	119917839
TC0100001082.mm.1	4,03	4,19	0,07	0,23	T	T	-1,11	0,2523	1,0000	0,4331	1,0000	T	ENSMUST00000174509	Gm17973	predicted gene, 17973 [Source:MGI Symbol;Acc:MGI:5010158]	chr1	+	Multiple_Complex	119986795	119987314
TC0100001083.mm.1	4,38	4,52	0,21	0,08	T	T	-1,1	0,8573	1,0000	0,1655	1,0000	T	NM_001012322; ENSMUST00000072886; BC089355; NM_001012322.2; uc007cjb.1; uc007cjc.1	Sctr	secretin receptor	chr1	+	Coding	120006980	120063534
TC0100001084.mm.1	3,93	4	0,23	0,12	T	T	-1,05	0,9737	1,0000	0,3984	1,0000	T				chr1	+	NonCoding	120093545	120094430
TC0100001085.mm.1	4,87	5,2	0,22	0,18	T	T	-1,26	0,3260	1,0000	0,9283	1,0000	T	NM_001172074; NM_028439; ENSMUST00000027637; ENSMUST00000056038; ENSMUST00000112644; ENSMUST00000128578; ENSMUST00000153037; BC028767; NM_001172074.1; NM_028439.2; uc007cjg.1; uc007cjh.2	3110009E18Rik	RIKEN cDNA 3110009E18 gene	chr1	+	Multiple_Complex	120121187	120188189
TC0100001086.mm.1	3,81	3,95	0,05	0,2	T	T	-1,1	0,3685	1,0000	0,3524	1,0000	T	NM_207233; ENSMUST00000037286; BC040774; NM_207233.1; uc007cjk.1	C1ql2	complement component 1, q subcomponent-like 2	chr1	+	Coding	120340582	120343174
TC0100001087.mm.1	4,01	4,09	0,07	0,24	T	T	-1,06	0,3820	1,0000	0,5027	1,0000	T				chr1	+	NonCoding	120435805	120438457
TC0100001088.mm.1	4,17	4,28	0,13	0,16	T	T	-1,08	0,4914	1,0000	0,9229	1,0000	T	NM_010133; ENSMUST00000079721; BC172645; NM_010133.2; OTTMUST00000096137; uc007cjm.2	En1	engrailed 1; Synthetic construct Mus musculus clone IMAGE:100069453, MGC:199355 engrailed 1 (En1) mRNA, encodes complete protein.	chr1	+	Coding	120602418	120609296
TC0100001089.mm.1	4,31	4,31	0,14	0,11	T	T	-1	0,8366	1,0000	0,2202	1,0000	T				chr1	+	NonCoding	120621740	120690403
TC0100001090.mm.1	4,62	4,5	0,43	0,34	T	T	1,08	0,8147	1,0000	0,8450	1,0000	T				chr1	+	NonCoding	120758444	120763521
TC0100001091.mm.1	4,1	4,23	0,06	0,05	T	T	-1,1	0,3752	1,0000	0,1847	1,0000	T				chr1	+	NonCoding	120868996	120872097
TC0100001092.mm.1	4,23	4,18	0,03	0,21	T	T	1,03	0,5937	1,0000	0,9296	1,0000	T	NR_038008; NR_110450; uc007cjn.2	Celrr	cerebellum expressed regulatory RNA	chr1	+	NonCoding	121087376	121178441
TC0100001093.mm.1	3,96	3,83	0,16	0,17	T	T	1,1	0,8227	1,0000	0,1763	1,0000	T				chr1	+	NonCoding	121118741	121119823
TC0100001094.mm.1	4,06	4,55	0,3	0,2	T	T	-1,4	0,1268	1,0000	0,5638	1,0000	T				chr1	+	NonCoding	121328092	121331149
TC0100001095.mm.1	4,39	4,14	0,25	0,13	T	T	1,19	0,7600	1,0000	0,3014	1,0000	T				chr1	+	NonCoding	121336745	121338914
TC0100001096.mm.1	4,8	4,84	0,02	0,07	T	T	-1,02	0,7089	1,0000	0,9758	1,0000	T	NM_001025156; NM_029955; ENSMUST00000036025; ENSMUST00000112621; ENSMUST00000128924; ENSMUST00000152959; ENSMUST00000155673; ENSMUST00000156459; BC054083; NM_001025156.2; NM_029955.3; OTTMUST00000049709; OTTMUST00000049710; OTTMUST00000049711; OTTMUST00000049712; OTTMUST00000049713; OTTMUST00000049714; uc007cjr.1; uc007cjs.1; uc007cju.2; uc011wqw.1	Ccdc93	coiled-coil domain containing 93	chr1	+	Multiple_Complex	121431049	121506460
TC0100001097.mm.1	7,28	6,87	0,59	0,16	T	T	1,33	0,1673	1,0000	0,6241	1,0000	T	ENSMUST00000119136	Gm8217	predicted gene 8217 [Source:MGI Symbol;Acc:MGI:3646717]	chr1	+	Multiple_Complex	121520583	121521047
TC0100001098.mm.1	4,77	4,95	0,13	0,27	T	T	-1,13	0,5755	1,0000	0,5457	1,0000	T	XR_106086.2	Gm19329	PREDICTED: predicted gene, 19329 (Gm19329), miscRNA.	chr1	+	NonCoding	121553839	121555366
TC0100001099.mm.1	4,34	4,14	0,42	0,34	T	T	1,15	0,8715	1,0000	0,5043	1,0000	T				chr1	+	NonCoding	121706515	121707263
TC0100001100.mm.1	5,01	4,76	0,14	0,16	T	T	1,19	0,3183	1,0000	0,1137	1,0000	T				chr1	+	NonCoding	122205145	122252180
TC0100001101.mm.1	5,48	5,08	0,31	0,56	T	T	1,32	0,7243	1,0000	0,8702	1,0000	T	ENSMUST00000158649	Gm24547	predicted gene, 24547 [Source:MGI Symbol;Acc:MGI:5454324]	chr1	+	Small_RNA	122510549	122510697
TC0100001102.mm.1	4,03	4,02	0,26	0,12	T	T	1	0,9951	1,0000	0,7382	1,0000	T				chr1	+	NonCoding	122521749	122522876
TC0100001103.mm.1	3,95	4,3	0,07	0,4	T	T	-1,28	0,0314	1,0000	0,0548	1,0000	T	ENSMUST00000158565	Gm25771	predicted gene, 25771 [Source:MGI Symbol;Acc:MGI:5455548]	chr1	+	Small_RNA	122553173	122553316
TC0100001104.mm.1	5,03	5,02	0,13	0,31	T	T	1,01	0,9215	1,0000	0,7625	1,0000	T				chr1	+	NonCoding	122866042	122867773
TC0100001105.mm.1	17,2	17,14	0,59	0,69	T	T	1,04	0,4306	1,0000	0,8516	1,0000	T	ENSMUST00000158287	Gm22610	predicted gene, 22610	chr1	+	Precursor_microRNA	123095384	123095443
TC0100001106.mm.1	4,05	4	0,05	0,21	T	T	1,03	0,8869	1,0000	0,5224	1,0000	T	ENSMUST00000097605	Gm10543	predicted gene 10543	chr1	+	Multiple_Complex	124044823	124046412
TC0100001107.mm.1	5,3	4,01	0,79	0,51	T	T	2,44	0,2404	1,0000	0,5023	1,0000	T	ENSMUST00000083406	Gm25578	predicted gene, 25578 [Source:MGI Symbol;Acc:MGI:5455355]	chr1	+	Small_RNA	124490856	124490959
TC0100001108.mm.1	6,66	6,49	0,51	0,19	T	T	1,12	0,4507	1,0000	0,8637	1,0000	T				chr1	+	Multiple_Complex	124642924	125485667
TC0100001109.mm.1	5,88	5,88	0,3	0,31	T	T	1	0,7581	1,0000	0,6610	1,0000	T				chr1	+	NonCoding	124973782	125318869
TC0100001110.mm.1	3,85	3,87	0,22	0,11	T	T	-1,02	0,7680	1,0000	0,1470	1,0000	T				chr1	+	NonCoding	125174891	125177982
TC0100001111.mm.1	6,37	6,55	0,12	0,24	T	T	-1,13	0,8180	1,0000	0,7079	1,0000	T	NM_028787; ENSMUST00000027580; BC026858; NM_028787.4; uc007ckg.1	Slc35f5	solute carrier family 35, member F5	chr1	+	Coding	125561016	125595817
TC0100001112.mm.1	3,89	3,96	0,08	0,06	T	T	-1,05	0,6385	1,0000	0,8234	1,0000	T	NM_027677; ENSMUST00000027581; ENSMUST00000159359; BC085285; NM_027677.2; OTTMUST00000074925; OTTMUST00000074931; uc007ckh.2	Gpr39	G protein-coupled receptor 39	chr1	+	Multiple_Complex	125676995	125873862
TC0100001113.mm.1	4,25	4,34	0,35	0,18	T	T	-1,06	0,3025	1,0000	0,5341	1,0000	T				chr1	+	NonCoding	126835024	126839293
TC0100001114.mm.1	5,08	5,08	0,14	0,15	T	T	-1	0,9060	1,0000	0,0876	1,0000	T	NM_145128; ENSMUST00000038361; ENSMUST00000171405; BC125533; BC125535; NM_145128.3; uc007ckp.1; uc007ckq.1; uc007ckr.1; uc007cks.1	Mgat5	mannoside acetylglucosaminyltransferase 5	chr1	+	Coding	127204986	127483704
TC0100001115.mm.1	4,59	4,64	0,38	0,4	T	T	-1,04	0,3800	1,0000	0,3801	1,0000	T				chr1	+	NonCoding	127242091	127243484
TC0100001116.mm.1	5,16	4,99	0,2	0,06	T	T	1,13	0,6274	1,0000	0,1212	1,0000	T				chr1	+	NonCoding	127270522	127275285
TC0100001117.mm.1	8,64	8,32	0,61	0,72	T	T	1,25	0,2287	1,0000	0,6171	1,0000	T	ENSMUST00000175405	Gm23370	predicted gene, 23370	chr1	+	Small_RNA	127331813	127331941
TC0100001118.mm.1	5,68	5,96	0,24	0,28	T	T	-1,21	0,2997	1,0000	0,2340	1,0000	T				chr1	+	NonCoding	127360711	127362517
TC0100001119.mm.1	5,43	5,31	0,2	0,35	T	T	1,09	0,7242	1,0000	0,5649	1,0000	T	ENSMUST00000083753	Gm23734	predicted gene, 23734 [Source:MGI Symbol;Acc:MGI:5453511]	chr1	+	Small_RNA	127375131	127375239
TC0100001120.mm.1	4,92	5,09	0,04	0,3	T	T	-1,13	0,6023	1,0000	0,4643	1,0000	T				chr1	+	NonCoding	127431375	127433882
TC0100001121.mm.1	6,63	7,37	0,53	0,78	T	T	-1,67	0,9245	1,0000	0,8444	1,0000	T				chr1	+	NonCoding	127484004	127488333
TC0100001122.mm.1	6,17	4,58	0,61	0,74	T	T	3,03	0,1829	1,0000	0,4138	1,0000	T				chr1	+	NonCoding	127592395	127592431
TC0100001123.mm.1	4,15	4,19	0,1	0,09	T	T	-1,03	0,5386	1,0000	0,9174	1,0000	T	NM_001033041; ENSMUST00000038006; BC139281; NM_001033041.2; uc007ckv.1	Acmsd	amino carboxymuconate semialdehyde decarboxylase	chr1	+	Coding	127729413	127767564
TC0100001124.mm.1	7,37	7,46	0,56	0,47	T	T	-1,07	0,7238	1,0000	0,7680	1,0000	T	NM_028399; ENSMUST00000027587; ENSMUST00000112570; ENSMUST00000125760; ENSMUST00000126850; ENSMUST00000143513; ENSMUST00000149760; ENSMUST00000153359; BC054122; NM_028399.1; OTTMUST00000051316; OTTMUST00000051317; OTTMUST00000051318; OTTMUST00000051319; OTTMUST00000051320; OTTMUST00000051321; OTTMUST00000051322; uc007cla.1; uc007ckx.1; uc007cky.1; uc007ckz.1; uc007clb.1	Ccnt2	cyclin T2	chr1	+	Multiple_Complex	127774164	127808061
TC0100001125.mm.1	5,01	5,06	0,02	0,06	T	T	-1,04	0,3273	1,0000	0,9948	1,0000	T	NM_178690; ENSMUST00000037649; ENSMUST00000131884; ENSMUST00000142662; ENSMUST00000150945; BC046297; NM_178690.4; OTTMUST00000062113; OTTMUST00000062114; OTTMUST00000062115; OTTMUST00000062116; uc007clc.2	Rab3gap1	RAB3 GTPase activating protein subunit 1	chr1	+	Multiple_Complex	127868773	127943876
TC0100001126.mm.1	4,18	4,07	0,17	0,2	T	T	1,08	0,4902	1,0000	0,0253	1,0000	T				chr1	+	NonCoding	127931508	127932102
TC0100001127.mm.1	4,2	4,19	0,26	0,11	T	T	1,01	0,9656	1,0000	0,1870	1,0000	T				chr1	+	NonCoding	127958302	127966156
TC0100001128.mm.1	14,27	14,7	0,74	0,77	T	T	-1,34	0,3825	1,0000	0,8936	1,0000	T	ENSMUST00000180256; OTTMUST00000051833	Rpl28-ps1	ribosomal protein L28, pseudogene 1	chr1	+	Pseudogene	128038527	128039022
TC0100001129.mm.1	7,91	7,6	0,42	0,56	T	T	1,24	0,6526	1,0000	0,9262	1,0000	T	NM_181750; ENSMUST00000036288; BC137772; NM_181750.2; uc007clh.1; uc007cli.1; uc007clj.1; uc011wrb.1	R3hdm1	R3H domain containing 1	chr1	+	Multiple_Complex	128103306	128237735
TC0100001130.mm.1	6,27	6,43	0,09	0,22	T	T	-1,11	0,1292	1,0000	0,4084	1,0000	T				chr1	+	NonCoding	128109455	128111788
TC0100001131.mm.1	4,24	4,65	0,23	0,09	T	T	-1,32	0,0765	1,0000	0,4933	1,0000	T				chr1	+	NonCoding	128132157	128134652
TC0100001132.mm.1	4,96	5,42	0,54	0,66	T	T	-1,38	0,5416	1,0000	0,8479	1,0000	T				chr1	+	NonCoding	128143614	128146348
TC0100001133.mm.1	5,9	6,04	0,14	0,23	T	T	-1,11	0,7374	1,0000	0,9984	1,0000	T				chr1	+	NonCoding	128171627	128174758
TC0100001134.mm.1	4,17	4,47	0,45	0,28	T	T	-1,23	0,3122	1,0000	0,6488	1,0000	T				chr1	+	NonCoding	128175674	128178143
TC0100001135.mm.1	4,1	4,12	0,2	0,35	F	T	-1,01	0,9376	1,0000	0,4549	1,0000	F				chr1	+	NonCoding	128185744	128186461
TC0100001136.mm.1	14,23	14,23	0,35	0,02	T	T	1	0,4120	1,0000	0,2824	1,0000	T				chr1	+	NonCoding	128189809	128190155
TC0100001137.mm.1	3,64	3,85	0,13	0,27	F	F	-1,15	0,3577	1,0000	0,6817	1,0000	F	NR_029543; NR_029543.1; uc011wrc.1	Mir128-1	microRNA 128-1	chr1	+	Precursor_microRNA	128202355	128202436
TC0100001138.mm.1	7,44	7,46	0,11	0,23	T	T	-1,02	0,7527	1,0000	0,7382	1,0000	T	NM_026390; ENSMUST00000027592; BC019795; NM_026390.2; uc007cll.1	Ubxn4	UBX domain protein 4	chr1	+	Coding	128244162	128279377
TC0100001139.mm.1	7,92	8,65	1,03	0,61	T	T	-1,66	0,4057	1,0000	0,9525	1,0000	T				chr1	+	NonCoding	128247518	128250224
TC0100001140.mm.1	4,33	4,1	0,19	0,26	T	T	1,17	0,4753	1,0000	0,1790	1,0000	T				chr1	+	NonCoding	128427931	128428736
TC0100001141.mm.1	4,21	4,64	0,2	0,42	T	T	-1,35	0,1621	1,0000	0,3345	1,0000	T	ENSMUST00000157571	Gm23902	predicted gene, 23902 [Source:MGI Symbol;Acc:MGI:5453679]	chr1	+	Small_RNA	128490040	128490173
TC0100001142.mm.1	4,23	3,99	0,35	0,35	T	T	1,18	0,0891	1,0000	0,0623	1,0000	T				chr1	+	NonCoding	128620100	128622499
TC0100001143.mm.1	4,62	4,42	0,31	0,12	T	T	1,14	0,9237	1,0000	0,9882	1,0000	T				chr1	+	NonCoding	128675657	128677100
TC0100001144.mm.1	4,23	4,12	0,12	0,04	T	T	1,08	0,5576	1,0000	0,8852	1,0000	T				chr1	+	NonCoding	128773118	128780069
TC0100001145.mm.1	4,41	4,38	0,12	0,11	T	T	1,02	0,7914	1,0000	0,4348	1,0000	T	NM_172485; ENSMUST00000040311; ENSMUST00000073527; ENSMUST00000140629; ENSMUST00000140834; ENSMUST00000143130; ENSMUST00000148051; ENSMUST00000151700; ENSMUST00000152305; BC063250; NM_172485.3; OTTMUST00000064853; OTTMUST00000064854; OTTMUST00000064855; OTTMUST00000064856; OTTMUST00000064857; OTTMUST00000064858; OTTMUST00000064859; OTTMUST00000064860; uc007clu.2; uc007clv.2; uc007clw.1	Thsd7b	thrombospondin, type I, domain containing 7B	chr1	+	Multiple_Complex	129273302	130219278
TC0100001146.mm.1	3,59	3,84	0,35	0,08	F	T	-1,19	0,8892	1,0000	0,2259	1,0000	F				chr1	+	NonCoding	129283107	129285593
TC0100001147.mm.1	4,5	4,72	0,04	0,2	T	T	-1,17	0,3947	1,0000	0,3321	1,0000	T				chr1	+	NonCoding	129372304	129373262
TC0100001148.mm.1	4,13	4,15	0,56	0,26	T	T	-1,01	0,6724	1,0000	0,6868	1,0000	T				chr1	+	NonCoding	129494909	129501768
TC0100001149.mm.1	4,38	4,33	0,23	0,05	T	T	1,04	0,8517	1,0000	0,0593	1,0000	T				chr1	+	NonCoding	129710546	129713229
TC0100001150.mm.1	4,7	4,69	0,49	0,35	T	T	1	0,8721	1,0000	0,3786	1,0000	T				chr1	+	NonCoding	129801157	129803130
TC0100001151.mm.1	3,9	4,18	0,19	0,14	T	T	-1,21	0,1200	1,0000	0,8389	1,0000	T				chr1	+	NonCoding	129833148	129836988
TC0100001152.mm.1	4,17	4,14	0,34	0,25	T	T	1,02	0,8931	1,0000	0,5225	1,0000	T				chr1	+	NonCoding	129860815	129863045
TC0100001153.mm.1	3,75	3,95	0,07	0,3	T	T	-1,15	0,3153	1,0000	0,3241	1,0000	T				chr1	+	NonCoding	129943162	129946033
TC0100001154.mm.1	3,95	4,13	0,19	0,2	T	T	-1,13	0,6282	1,0000	0,8013	1,0000	T	ENSMUST00000143266; OTTMUST00000061935	Gm15674; AC111067.3	predicted gene 15674 [Source:MGI Symbol;Acc:MGI:3783116]; novel transcript, antisense to Daf2	chr1	+	NonCoding	130422824	130437914
TC0100001155.mm.1	5,05	4,94	0,26	0,01	T	T	1,08	0,6000	1,0000	0,9885	1,0000	T	ENSMUST00000125681; OTTMUST00000074407	Gm16083; AC122773.2	predicted gene 16083 [Source:MGI Symbol;Acc:MGI:3802163]; novel transcript, antisense to Cd55	chr1	+	NonCoding	130462576	130557075
TC0100001156.mm.1	5,05	4,59	0,33	0,49	T	T	1,37	0,9824	1,0000	0,7440	1,0000	T				chr1	+	NonCoding	130467972	130470225
TC0100001157.mm.1	5,23	4,97	0,41	0,18	T	T	1,19	0,5849	1,0000	0,2560	1,0000	T				chr1	+	NonCoding	130473743	130475313
TC0100001158.mm.1	4	4,12	0,15	0,08	T	T	-1,09	0,6596	1,0000	0,1852	1,0000	T	NM_178691; ENSMUST00000049813; BC099948; BC139034; NM_178691.4; uc007cmh.2	Yod1	YOD1 OTU deubiquitinating enzyme 1 homologue (S. cerevisiae)	chr1	+	Coding	130717327	130722073
TC0100001159.mm.1	5,19	4,78	0,36	0,05	T	T	1,33	0,3667	1,0000	0,2135	1,0000	T				chr1	+	NonCoding	130722812	130724357
TC0100001160.mm.1	4,72	5,3	0,5	0,25	T	T	-1,49	0,2905	1,0000	0,5845	1,0000	T				chr1	+	NonCoding	130729355	130730922
TC0100001161.mm.1	4,9	4,86	0,19	0,04	T	T	1,03	0,2241	1,0000	0,9295	1,0000	T	NM_177604; ENSMUST00000039323; BC099401; BC117765; BC117766; BC129960; NM_177604.3; uc007cmi.2; uc007cmj.2	AA986860	expressed sequence AA986860	chr1	+	Coding	130731976	130744622
TC0100001162.mm.1	4,27	4,19	0,19	0,17	T	T	1,06	0,7788	1,0000	0,3980	1,0000	T				chr1	+	NonCoding	130766384	130784433
TC0100001163.mm.1	4,87	4,77	0,26	0,32	T	T	1,07	0,5645	1,0000	0,6969	1,0000	T				chr1	+	NonCoding	130784536	130800709
TC0100001164.mm.1	4,59	4,48	0,06	0,11	T	T	1,08	0,6603	1,0000	0,2452	1,0000	T	NM_001170632; NM_144960; ENSMUST00000027670; ENSMUST00000112477; BC110549; BC110550; NM_001170632.1; NM_144960.2; OTTMUST00000066186; OTTMUST00000066187; uc007cmk.1; uc007cml.1	Fcamr	Fc receptor, IgA, IgM, high affinity	chr1	+	Coding	130800902	130814740
TC0100001165.mm.1	4,3	4,36	0,03	0,06	T	T	-1,04	0,8797	1,0000	0,7410	1,0000	T	NM_011082; ENSMUST00000027675; ENSMUST00000133792; ENSMUST00000137782; BC013556; NM_011082.3; OTTMUST00000054216; OTTMUST00000054217; OTTMUST00000054218; uc011wrk.1	Pigr	polymeric immunoglobulin receptor	chr1	+	Multiple_Complex	130826684	130856219
TC0100001166.mm.1	4,05	4,19	0,03	0,15	T	T	-1,1	0,1368	1,0000	0,2955	1,0000	T	NM_026976; ENSMUST00000038829; ENSMUST00000126821; ENSMUST00000145446; ENSMUST00000149355; BC116674; BC118505	Fcmr	Fc fragment of IgM receptor	chr1	+	Multiple_Complex	130865669	130880790
TC0100001167.mm.1	4,34	4,36	0,12	0,19	T	T	-1,02	0,4897	1,0000	0,5657	1,0000	T	NM_010548; ENSMUST00000016673; BC120612; BC137844; NM_010548.2; OTTMUST00000040224; uc007cmu.2	Il10	interleukin 10	chr1	+	Coding	131019845	131024974
TC0100001168.mm.1	5,13	5,07	0,17	0,12	T	T	1,04	0,5644	1,0000	0,6334	1,0000	T	NM_001136070; NM_010709; ENSMUST00000068791; ENSMUST00000068805; ENSMUST00000112446; ENSMUST00000131855; ENSMUST00000139468; ENSMUST00000149119; ENSMUST00000151874; ENSMUST00000153651; BC025036; NM_001136070.1; NM_010709.3; OTTMUST00000051117; OTTMUST00000051118; OTTMUST00000051119; OTTMUST00000051120; OTTMUST00000051121; OTTMUST00000051122; OTTMUST00000051123; OTTMUST00000051124; uc007cmx.2; uc0…	Eif2d	eukaryotic translation initiation factor 2D	chr1	+	Multiple_Complex	131153181	131187658
TC0100001169.mm.1	5,25	5,21	0,28	0,34	T	T	1,02	0,9285	1,0000	0,9445	1,0000	T				chr1	+	NonCoding	131286068	131288170
TC0100001170.mm.1	4,4	4,62	0,12	0,1	T	T	-1,17	0,1039	1,0000	0,6242	1,0000	T	NM_175382; ENSMUST00000068613; BC090647; BC106123; BC138225; BC145667; NM_175382.3; OTTMUST00000051724; uc007cnk.1	Fam72a	family with sequence similarity 72, member A	chr1	+	Coding	131527903	131539872
TC0100001171.mm.1	3,94	3,92	0,11	0,19	T	T	1,01	0,8506	1,0000	0,4233	1,0000	T	NM_011924; ENSMUST00000027690; BC160258; NM_011924.2; OTTMUST00000049390; uc007cnl.1	Avpr1b	arginine vasopressin receptor 1B; Synthetic construct Mus musculus clone IMAGE:100063906, MGC:193373 arginine vasopressin receptor 1B (Avpr1b) mRNA, encodes complete protein.	chr1	+	Coding	131599114	131612000
TC0100001172.mm.1	4,72	4,52	0,14	0,1	T	T	1,15	0,6551	1,0000	0,4060	1,0000	T	NM_007799; ENSMUST00000073350; ENSMUST00000112411; ENSMUST00000141061; BC005432; NM_007799.3; OTTMUST00000054295; OTTMUST00000054296; OTTMUST00000054297; uc007cnm.1; uc007cnn.2; uc007cno.1	Ctse	cathepsin E	chr1	+	Multiple_Complex	131638292	131675507
TC0100001173.mm.1	4,76	4,71	0,13	0,07	T	T	1,03	0,7994	1,0000	0,3807	1,0000	T	NM_145509; ENSMUST00000064664; ENSMUST00000064679; ENSMUST00000129905; ENSMUST00000130848; ENSMUST00000136247	Rab7b	RAB7B, member RAS oncogene family	chr1	+	Multiple_Complex	131688695	131715439
TC0100001174.mm.1	4,25	4,21	0,04	0,1	T	T	1,03	0,7762	1,0000	0,7413	1,0000	T	NM_177243; ENSMUST00000049027; ENSMUST00000130544; ENSMUST00000147800; BC160193; NM_177243.4; OTTMUST00000051188; OTTMUST00000051189; OTTMUST00000051190; uc007cns.1	Slc26a9	solute carrier family 26, member 9; Synthetic construct Mus musculus clone IMAGE:100063841, MGC:193308 solute carrier family 26, member 9 (Slc26a9) mRNA, encodes complete protein.	chr1	+	Multiple_Complex	131744022	131771504
TC0100001175.mm.1	4,3	4,36	0,06	0,06	T	T	-1,04	0,4973	1,0000	0,7130	1,0000	T	NM_178079; ENSMUST00000048660; ENSMUST00000112393; ENSMUST00000132450; ENSMUST00000152989; BC120725; BC125395; NM_178079.3; OTTMUST00000051086; OTTMUST00000051087; OTTMUST00000051088; OTTMUST00000051089; uc007cnt.2	Pm20d1	peptidase M20 domain containing 1	chr1	+	Multiple_Complex	131797381	131821473
TC0100001176.mm.1	6,51	6,53	0,05	0,13	T	T	-1,01	0,3182	1,0000	0,6859	1,0000	T	NM_173865; ENSMUST00000086559; ENSMUST00000132585; ENSMUST00000146360; BC096596; BC116280; BC116281; NM_173865.3; OTTMUST00000051727; OTTMUST00000051728; OTTMUST00000051729; uc007cnu.3	Slc41a1	solute carrier family 41, member 1	chr1	+	Multiple_Complex	131827493	131848865
TC0100001177.mm.1	5,81	5,99	0,15	0,04	T	T	-1,14	0,5032	1,0000	0,9885	1,0000	T	NM_144875; ENSMUST00000027693; ENSMUST00000112386; ENSMUST00000125925; BC016133; BC029056; OTTMUST00000042093; OTTMUST00000042094; OTTMUST00000042095; uc007cnv.3; uc007cnw.2	Rab29	RAB29, member RAS oncogene family	chr1	+	Coding	131867224	131872889
TC0100001178.mm.1	8,93	9,27	0,35	0,65	T	T	-1,26	0,9718	1,0000	0,9976	1,0000	T	NM_001145804; NM_175294; ENSMUST00000062264; BC039951; NM_001145804.1; NM_175294.3; uc007cnx.2; uc007cny.2	Nucks1	nuclear casein kinase and cyclin-dependent kinase substrate 1	chr1	+	Multiple_Complex	131910458	131936321
TC0100001179.mm.1	5,22	5,56	0,09	0,27	T	T	-1,27	0,1396	1,0000	0,8023	1,0000	T				chr1	+	NonCoding	131914529	131916439
TC0100001180.mm.1	4,3	4,4	0,14	0,04	T	T	-1,07	0,6720	1,0000	0,4061	1,0000	T	NM_001177628; NM_145977; ENSMUST00000027695; ENSMUST00000177943; BC031381; NM_001177628.1; NM_145977.1; uc007cnz.1; uc007coa.1	Slc45a3	solute carrier family 45, member 3	chr1	+	Coding	131962915	131982972
TC0100001181.mm.1	5,94	5,87	0,09	0,11	T	T	1,05	0,7387	1,0000	0,9768	1,0000	T	NM_007923; ENSMUST00000027696; ENSMUST00000086556; ENSMUST00000124579; ENSMUST00000131159; ENSMUST00000146188; ENSMUST00000146432; ENSMUST00000147218; BC144844; BC145795; NM_007923.2; OTTMUST00000061502; OTTMUST00000061503; OTTMUST00000061504; OTTMUST00000061505; OTTMUST00000061506; OTTMUST00000061507; OTTMUST00000061508; uc007cob.1; uc007coc.1; uc007cod.1	Elk4	ELK4, member of ETS oncogene family	chr1	+	Multiple_Complex	132007605	132032612
TC0100001182.mm.1	4,33	4,36	0,08	0,14	T	T	-1,02	0,2630	1,0000	0,6766	1,0000	T	ENSMUST00000181695	Gm26892	predicted gene, 26892 [Source:MGI Symbol;Acc:MGI:5477386]	chr1	+	NonCoding	132036805	132067945
TC0100001183.mm.1	4,19	4,27	0,26	0,12	F	T	-1,05	0,6291	1,0000	0,6655	1,0000	F				chr1	+	NonCoding	132078976	132079815
TC0100001184.mm.1	4,3	4,22	0,12	0,11	T	T	1,06	0,9985	1,0000	0,7926	1,0000	T	ENSMUST00000158154	Gm26034	predicted gene, 26034 [Source:MGI Symbol;Acc:MGI:5455811]	chr1	+	Small_RNA	132100639	132100754
TC0100001185.mm.1	4,79	4,7	0,27	0,24	T	T	1,06	0,7063	1,0000	0,9361	1,0000	T				chr1	+	NonCoding	132102363	132108623
TC0100001186.mm.1	4,24	4,29	0,04	0,09	T	T	-1,04	0,4468	1,0000	0,4432	1,0000	T	NM_001033250; ENSMUST00000112357; BC115462; BC115463; NM_001033250.4; uc007coi.2; uc007coj.2; uc007cok.2; uc007col.1; uc007com.2	Lemd1	LEM domain containing 1	chr1	+	Multiple_Complex	132191436	132257382
TC0100001187.mm.1	4,55	4,12	0,39	0,08	T	T	1,35	0,0209	1,0000	0,0960	1,0000	T	NR_029777; NR_029777.1; uc011wrv.1	Mir135b	microRNA 135b	chr1	+	Precursor_microRNA	132198088	132198184
TC0100001188.mm.1	4,93	4,87	0,04	0,2	T	T	1,04	0,8833	1,0000	0,0811	1,0000	T	ENSMUST00000167128	Gm7241	predicted pseudogene 7241	chr1	+	Pseudogene	132284447	132284809
TC0100001189.mm.1	4,2	4,45	0,11	0,11	T	T	-1,19	0,1014	1,0000	0,7351	1,0000	T	NM_144810; ENSMUST00000046071; BC011135; NM_144810.5; uc007con.1	Klhdc8a	kelch domain containing 8A	chr1	+	Coding	132298626	132307357
TC0100001190.mm.1	4,47	4,72	0,06	0,18	T	T	-1,19	0,2350	1,0000	0,4274	1,0000	T	NM_001195025; NM_028778; ENSMUST00000072177; ENSMUST00000082125; ENSMUST00000128661; ENSMUST00000133246; BC033302; BC046833; NM_001195025.1; NM_028778.4; OTTMUST00000052118; OTTMUST00000052119; OTTMUST00000052120; OTTMUST00000052121; uc007coo.2; uc007cop.2	Nuak2	NUAK family, SNF1-like kinase, 2	chr1	+	Multiple_Complex	132316125	132333488
TC0100001191.mm.1	4,7	4,59	0,23	0,29	T	T	1,08	0,7213	1,0000	0,2968	1,0000	T				chr1	+	NonCoding	132342023	132349999
TC0100001192.mm.1	4,43	4,4	0,14	0,24	T	T	1,02	0,4454	1,0000	0,3675	1,0000	T	ENSMUST00000159257; OTTMUST00000066288	Gm15849; AC160545.3	predicted gene 15849 [Source:MGI Symbol;Acc:MGI:3802034]; Novel transcript	chr1	+	NonCoding	132381129	132382509
TC0100001193.mm.1	5,3	5,31	0,08	0,04	T	T	-1,01	0,6422	1,0000	0,5597	1,0000	T	NM_172516; ENSMUST00000045110; BC130226; NM_172516.4; uc007cou.1; uc007cov.1; uc011wrw.1	Dstyk	dual serine/threonine and tyrosine protein kinase	chr1	+	Multiple_Complex	132417453	132466959
TC0100001194.mm.1	4,38	4,8	0,19	0,19	T	T	-1,34	0,1934	1,0000	0,0120	1,0000	T				chr1	+	NonCoding	132435168	132438124
TC0100001195.mm.1	5,91	5,91	0,15	0,02	T	T	-1	0,4631	1,0000	0,3108	1,0000	T	NM_172517; ENSMUST00000027700; BC057632; NM_172517.2; uc007cow.2; uc007cox.2; uc007coy.2	Rbbp5	retinoblastoma binding protein 5	chr1	+	Coding	132477367	132505665
TC0100001196.mm.1	5,49	5,57	0,24	0,2	T	T	-1,06	0,6953	1,0000	0,8749	1,0000	T	NM_029025; ENSMUST00000058167; BC095954; BC120863; BC132045; NM_029025.3; uc007coz.2	Tmem81	transmembrane protein 81	chr1	+	Coding	132506230	132508639
TC0100001197.mm.1	5,18	5,12	0,29	0,35	T	T	1,04	0,7038	1,0000	0,6339	1,0000	T				chr1	+	NonCoding	132668595	132694593
TC0100001198.mm.1	4,06	4,1	0,27	0,2	T	T	-1,03	0,6768	1,0000	0,6484	1,0000	T	NR_045892; NR_045892.1; uc029qth.1	Gm10538	predicted gene 10538; predicted gene 10538 (Gm10538), non-coding RNA.	chr1	+	NonCoding	132729353	132732826
TC0100001199.mm.1	4,09	4,15	0,21	0,08	T	T	-1,04	0,9702	1,0000	0,2092	1,0000	T				chr1	+	NonCoding	132787062	132791836
TC0100001200.mm.1	5,05	4,97	0,15	0,11	T	T	1,06	0,9151	1,0000	0,4238	1,0000	T	NM_010732; ENSMUST00000027706; ENSMUST00000159088; BC056458; NM_010732.4; OTTMUST00000072558; OTTMUST00000072559; uc007cpi.2	Lrrn2	leucine rich repeat protein 2, neuronal	chr1	+	Multiple_Complex	132880273	132940005
TC0100001201.mm.1	6,12	5,99	0,31	0,19	T	T	1,09	0,8575	1,0000	0,0584	1,0000	T	NM_001099276; ENSMUST00000077730; ENSMUST00000124934; ENSMUST00000145153; ENSMUST00000153707; BC132141; NM_001099276.2; OTTMUST00000052037; OTTMUST00000052038; OTTMUST00000052039; OTTMUST00000052040; uc007cpq.1; uc007cpr.1; uc011wry.1	Pik3c2b	phosphoinositide-3-kinase, class 2, beta polypeptide	chr1	+	Multiple_Complex	133045667	133108688
TC0100001202.mm.1	6,51	6,78	0,17	0,18	T	T	-1,21	0,1022	1,0000	0,6418	1,0000	T	NM_133819; ENSMUST00000052529; ENSMUST00000122956; BC156913; NM_133819.3; OTTMUST00000052463; OTTMUST00000052464; uc007cps.2; uc007cpt.2	Ppp1r15b	protein phosphatase 1, regulatory (inhibitor) subunit 15b; Synthetic construct Mus musculus clone IMAGE:100062782, MGC:190960 protein phosphatase 1, regulatory (inhibitor) subunit 15b (Ppp1r15b) mRNA, encodes complete protein.	chr1	+	Multiple_Complex	133131143	133139800
TC0100001203.mm.1	4,38	4,29	0,04	0,19	T	T	1,07	0,9276	1,0000	0,5036	1,0000	T				chr1	+	NonCoding	133185742	133187915
TC0100001204.mm.1	5,84	5,88	0,34	0,04	T	T	-1,03	0,9374	1,0000	0,0953	1,0000	T	NM_001160268; NM_182930; ENSMUST00000038295; ENSMUST00000105082; BC054547; NM_001160268.1; NM_182930.2; uc007cpu.2; uc007cpv.2; uc007cpx.2	Plekha6	pleckstrin homology domain containing, family A member 6	chr1	+	Multiple_Complex	133246097	133303435
TC0100001205.mm.1	4,88	5	0,12	0,12	T	T	-1,08	0,2626	1,0000	0,7131	1,0000	T	NM_026680; NM_178260; ENSMUST00000007433; ENSMUST00000094557; ENSMUST00000178033; ENSMUST00000183457; ENSMUST00000183489; ENSMUST00000183738; ENSMUST00000184603; ENSMUST00000185157; BC024448; BC117046; BC119348; NM_026680.4; NM_178260.3; OTTMUST00000117923; OTTMUST00000117928; OTTMUST00000117937; OTTMUST00000117938; uc007cqa.1; uc007cqe.1	Golt1a; Kiss1	golgi transport 1 homolog A (S. cerevisiae); KiSS-1 metastasis-suppressor	chr1	+	Coding	133309800	133329901
TC0100001206.mm.1	4,51	4,48	0,02	0,13	T	T	1,03	0,5934	1,0000	0,9019	1,0000	T	NM_031192; NM_031193; BC011157; BC011473; BC061053; NM_031192.3; OTTMUST00000051330; OTTMUST00000051331; uc007cqf.1	Ren1; Ren2	renin 1 structural; renin 2 tandem duplication of Ren1	chr1	+	Coding	133350510	133360325
TC0100001207.mm.1	4,32	4,37	0,18	0,1	T	T	-1,03	0,7280	1,0000	0,6638	1,0000	T	NM_175443; ENSMUST00000129213; ENSMUST00000131450; ENSMUST00000135222; ENSMUST00000147909; ENSMUST00000156832; BC145351; BC152310; NM_175443.5; OTTMUST00000066289; OTTMUST00000066290; OTTMUST00000066291; OTTMUST00000066292; OTTMUST00000066293; uc007cqg.2; uc007cqh.3; uc007cqi.3; uc011wsa.2	Etnk2	ethanolamine kinase 2	chr1	+	Multiple_Complex	133363572	133380336
TC0100001208.mm.1	4,92	4,31	0,39	0,16	T	T	1,52	0,0950	1,0000	0,7547	1,0000	T	ENSMUST00000082880	Gm23939	predicted gene, 23939 [Source:MGI Symbol;Acc:MGI:5453716]	chr1	+	Small_RNA	133601223	133601355
TC0100001209.mm.1	4,42	4,4	0,06	0,02	T	T	1,01	0,7254	1,0000	0,8419	1,0000	T	ENSMUST00000180718	Gm26706	predicted gene, 26706 [Source:MGI Symbol;Acc:MGI:5477200]	chr1	+	NonCoding	133610084	133614422
TC0100001210.mm.1	4,38	4,21	0,13	0,19	T	T	1,13	0,3520	1,0000	0,9556	1,0000	T				chr1	+	NonCoding	133664411	133677178
TC0100001211.mm.1	4,28	4,2	0,15	0,34	T	T	1,06	0,8128	1,0000	0,4000	1,0000	T				chr1	+	NonCoding	133829528	133831225
TC0100001212.mm.1	4,09	4,05	0,18	0,15	T	T	1,03	0,4204	1,0000	0,8368	1,0000	T				chr1	+	NonCoding	133835189	133838372
TC0100001213.mm.1	3,9	3,88	0,12	0,17	T	T	1,02	0,5423	1,0000	0,7699	1,0000	T	ENSMUST00000160564; OTTMUST00000066471	Gm15851; AC157924.3	predicted gene 15851 [Source:MGI Symbol;Acc:MGI:3801734]; Novel transcript	chr1	+	NonCoding	133906531	133914822
TC0100001214.mm.1	4,77	4,63	0,17	0,28	T	T	1,1	0,3375	1,0000	0,8729	1,0000	T				chr1	+	NonCoding	133933457	133945095
TC0100001215.mm.1	4,04	3,97	0,14	0,08	T	T	1,05	0,6744	1,0000	0,2334	1,0000	T				chr1	+	NonCoding	133962162	133971938
TC0100001216.mm.1	4,46	3,98	0,45	0,41	T	T	1,4	0,5519	1,0000	0,7063	1,0000	T				chr1	+	NonCoding	133977462	133982382
TC0100001217.mm.1	4,13	4	0,18	0,13	T	T	1,09	0,8006	1,0000	0,7135	1,0000	T				chr1	+	NonCoding	133986789	133987482
TC0100001218.mm.1	4,76	4,68	0,3	0,07	T	T	1,06	0,7415	1,0000	0,4501	1,0000	T	NM_021355; ENSMUST00000048183; ENSMUST00000162779; BC064779; NM_021355.3; OTTMUST00000088428; OTTMUST00000088429; uc007crd.1	Fmod	fibromodulin	chr1	+	Coding	134037254	134048277
TC0100001219.mm.1	8,24	9,15	0,86	1,03	T	T	-1,88	0,6050	1,0000	0,8333	1,0000	T	XM_990438.3	Gm8618	predicted gene 8618	chr1	+	Pseudogene	134109368	134109799
TC0100001220.mm.1	4,2	4,21	0,08	0,15	T	T	-1,01	0,7112	1,0000	0,9409	1,0000	T	NM_001284524; NM_001284525; NM_027979; ENSMUST00000086475; ENSMUST00000159963; ENSMUST00000160060; BC138765; NM_027979.1; OTTMUST00000051642; OTTMUST00000051643; uc007crf.1; uc011wsd.1	Chit1	chitinase 1 (chitotriosidase); chitinase 1 (chitotriosidase) (Chit1), mRNA.	chr1	+	Coding	134111242	134151540
TC0100001221.mm.1	7,1	7,14	0,04	0,19	T	T	-1,03	0,9680	1,0000	0,8259	1,0000	T				chr1	+	NonCoding	134164677	134166940
TC0100001222.mm.1	4,54	4,42	0,16	0,24	T	T	1,08	0,8905	1,0000	0,7272	1,0000	T	NM_007695; ENSMUST00000082060; ENSMUST00000132873; ENSMUST00000133701; ENSMUST00000134812; ENSMUST00000139254; ENSMUST00000144819; ENSMUST00000153856; ENSMUST00000156873; BC003780; BC004734; BC005611; OTTMUST00000074544; OTTMUST00000074545; OTTMUST00000074546; OTTMUST00000074547; OTTMUST00000074548; OTTMUST00000074549; OTTMUST00000077094; uc007crg.2	Chil1	chitinase-like 1	chr1	+	Multiple_Complex	134182176	134190181
TC0100001223.mm.1	4,32	4,32	0,09	0,08	T	T	-1	0,5257	1,0000	0,8205	1,0000	T	NM_016749; ENSMUST00000038445; BC116684; BC118050; NM_016749.2; uc007crh.1; uc007cri.1	Mybph	myosin binding protein H	chr1	+	Coding	134193448	134201232
TC0100001224.mm.1	3,86	3,77	0,33	0,05	T	T	1,06	0,3955	1,0000	0,0780	1,0000	T				chr1	+	NonCoding	134234611	134237619
TC0100001225.mm.1	4,43	4,4	0,05	0,14	T	T	1,03	0,7625	1,0000	0,6517	1,0000	T	NM_031189; ENSMUST00000027730; BC048683; BC068019; NM_031189.2; uc007crl.2	Myog	myogenin	chr1	+	Coding	134289989	134292548
TC0100001226.mm.1	4,68	4,56	0,06	0,17	T	T	1,08	0,7004	1,0000	0,0825	1,0000	T	NM_173771; ENSMUST00000162187; BC116694; BC116697; NM_173771.4; uc007crt.2	4933406M09Rik	RIKEN cDNA 4933406M09 gene	chr1	+	Coding	134385940	134390983
TC0100001227.mm.1	5,63	5,7	0,13	0,11	T	T	-1,04	0,4781	1,0000	0,1235	1,0000	T	NM_028057; ENSMUST00000027726; ENSMUST00000127412; ENSMUST00000130836; ENSMUST00000133686; ENSMUST00000154237; ENSMUST00000172496; ENSMUST00000172795; ENSMUST00000173908; ENSMUST00000174315; BC016266; BC024618; NM_028057.2; OTTMUST00000057943; OTTMUST00000057944; OTTMUST00000057945; OTTMUST00000057946; OTTMUST00000061671; OTTMUST00000097210; OTTMUST00000097211; OTTMUST00000097212; OTTMUST00000097…	Cyb5r1	cytochrome b5 reductase 1	chr1	+	Multiple_Complex	134405781	134411740
TC0100001228.mm.1	7,87	7,77	0,55	0,11	T	T	1,07	0,3742	1,0000	0,2841	1,0000	T	NM_028320; ENSMUST00000027727; ENSMUST00000112237; ENSMUST00000148822; ENSMUST00000156433; BC014875; NM_028320.3; OTTMUST00000051762; OTTMUST00000051763; OTTMUST00000051764; OTTMUST00000051765; uc007crx.1; uc007cry.1	Adipor1	adiponectin receptor 1	chr1	+	Multiple_Complex	134415378	134433351
TC0100001229.mm.1	4,38	4,51	0,14	0,22	T	T	-1,09	0,1985	1,0000	0,8017	1,0000	T				chr1	+	NonCoding	134435628	134439597
TC0100001230.mm.1	5	4,93	0,03	0,1	T	T	1,05	0,9299	1,0000	0,9809	1,0000	T	NM_153128; ENSMUST00000027725; ENSMUST00000112232; ENSMUST00000116528; ENSMUST00000133721; ENSMUST00000141458; BC034514; NM_153128.2; OTTMUST00000050879; OTTMUST00000050880; OTTMUST00000050881; OTTMUST00000050882; uc007crz.1; uc007csa.1; uc007csb.1	Klhl12	kelch-like 12	chr1	+	Multiple_Complex	134455531	134491018
TC0100001231.mm.1	5,06	4,94	0,19	0,26	T	T	1,08	0,8915	1,0000	0,2882	1,0000	T	NM_145510; ENSMUST00000047978; BC011166; BC024808; NM_145510.1; uc007csc.1	Rabif	RAB interacting factor	chr1	+	Coding	134494660	134507889
TC0100001232.mm.1	4,33	4,2	0,32	0,16	T	T	1,1	0,3992	1,0000	0,4160	1,0000	T	ENSMUST00000104014	Gm25612	predicted gene, 25612 [Source:MGI Symbol;Acc:MGI:5455389]	chr1	+	Small_RNA	134505338	134505463
TC0100001233.mm.1	6,94	6,98	0,21	0,15	T	T	-1,02	0,8053	1,0000	0,8847	1,0000	T	XM_003085327.2	Gm15454	predicted gene 15454	chr1	+	Multiple_Complex	134513446	134518563
TC0100001234.mm.1	5,99	5,93	0,19	0,27	T	T	1,04	0,7109	1,0000	0,2420	1,0000	T	NM_152895; ENSMUST00000047714; ENSMUST00000112197; ENSMUST00000112198; ENSMUST00000133725; BC048180; BC057318; NM_152895.2; OTTMUST00000041390; OTTMUST00000041391; OTTMUST00000041392; OTTMUST00000041393; uc007csf.2; uc007csg.2; uc011wsg.1	Kdm5b	lysine (K)-specific demethylase 5B	chr1	+	Multiple_Complex	134560171	134635285
TC0100001235.mm.1	6,17	6,24	0,45	0,23	T	T	-1,05	0,6013	1,0000	0,7942	1,0000	T				chr1	+	NonCoding	134565488	134568350
TC0100001236.mm.1	4,27	4,75	0,25	0,09	T	T	-1,39	0,1308	1,0000	0,8199	1,0000	T				chr1	+	NonCoding	134577582	134579449
TC0100001237.mm.1	4,05	4,02	0,05	0,11	T	T	1,02	0,9262	1,0000	0,8474	1,0000	T	NM_009307; ENSMUST00000121990; BC027019; NM_009307.3; OTTMUST00000073004; uc007csi.1; uc007csj.1; uc007csk.1	Syt2	synaptotagmin II	chr1	+	Coding	134646681	134753149
TC0100001238.mm.1	12,05	12,27	0,46	0,49	T	T	-1,16	0,5167	1,0000	0,4938	1,0000	T	ENSMUST00000104654	Gm22232	predicted gene, 22232 [Source:MGI Symbol;Acc:MGI:5452009]	chr1	+	Precursor_microRNA	134809275	134809368
TC0100001239.mm.1	4,6	4,57	0,18	0,08	T	T	1,03	0,8704	1,0000	0,5177	1,0000	T				chr1	+	NonCoding	134832156	134846415
TC0100001240.mm.1	5,22	5,1	0,1	0,1	T	T	1,08	0,4480	1,0000	0,6782	1,0000	T	NM_001278115; NM_026024; ENSMUST00000027687; ENSMUST00000139617; BC029213; NM_026024.2; OTTMUST00000050817; OTTMUST00000050825; uc007csp.1	Ube2t	ubiquitin-conjugating enzyme E2T (putative)	chr1	+	Multiple_Complex	134962565	134974179
TC0100001241.mm.1	3,93	3,99	0,11	0,23	T	T	-1,05	0,6769	1,0000	0,7189	1,0000	T				chr1	+	NonCoding	134986464	134987198
TC0100001242.mm.1	3,69	3,73	0,17	0,09	T	T	-1,02	0,7026	1,0000	0,9861	1,0000	T				chr1	+	NonCoding	134987827	134989692
TC0100001243.mm.1	3,95	4,26	0,28	0,12	T	T	-1,24	0,5930	1,0000	0,4154	1,0000	T	XR_106095.1	Gm10535	predicted gene 10535	chr1	+	NonCoding	135108961	135113378
TC0100001244.mm.1	4,15	4,09	0,05	0,06	T	T	1,04	0,9077	1,0000	0,9631	1,0000	T	NM_177081; ENSMUST00000049449; ENSMUST00000167080; BC098475; BC138194; BC145190; NM_177081.3; uc007css.1; uc007cst.1; uc011wsh.1	Ptpn7	protein tyrosine phosphatase, non-receptor type 7	chr1	+	Coding	135132725	135145320
TC0100001245.mm.1	6,59	6,52	0,19	0,19	T	T	1,05	0,6811	1,0000	0,8264	1,0000	T	NM_026823; ENSMUST00000027684; ENSMUST00000123344; ENSMUST00000125774; ENSMUST00000141177; BC018479; NM_026823.2; OTTMUST00000052114; OTTMUST00000052115; OTTMUST00000052116; OTTMUST00000052117; uc007csu.1	Arl8a	ADP-ribosylation factor-like 8A	chr1	+	Multiple_Complex	135146824	135156269
TC0100001246.mm.1	8,4	8,18	0,28	0,47	T	T	1,16	0,9520	1,0000	0,2904	1,0000	T	ENSMUST00000146700; OTTMUST00000052113	Gm15445; AC133097.2	predicted gene 15445 [Source:MGI Symbol;Acc:MGI:3707341]; putative novel transcript	chr1	+	NonCoding	135152963	135153806
TC0100001247.mm.1	8,55	8,36	0,26	0,64	T	T	1,14	0,6981	1,0000	0,7734	1,0000	T	ENSMUST00000110798	Gm4204	predicted gene 4204 [Source:MGI Symbol;Acc:MGI:3782381]	chr1	+	Coding	135232045	135233404
TC0100001248.mm.1	4,54	4,66	0,1	0,04	T	T	-1,09	0,5181	1,0000	0,6027	1,0000	T	ENSMUST00000180981	Gm26642	predicted gene, 26642 [Source:MGI Symbol;Acc:MGI:5477136]	chr1	+	NonCoding	135248561	135266443
TC0100001249.mm.1	4,97	4,8	0,13	0,1	T	T	1,12	0,2845	1,0000	0,6693	1,0000	T	NM_053106; ENSMUST00000059352; BC153193; NM_053106.2; OTTMUST00000052499; uc007cta.1	Lmod1	leiomodin 1 (smooth muscle); Synthetic construct Mus musculus clone IMAGE:100016603, MGC:184588 leiomodin 1 (smooth muscle) (Lmod1) mRNA, encodes complete protein.	chr1	+	Coding	135324807	135368065
TC0100001250.mm.1	6,74	6,61	0,14	0,1	T	T	1,1	0,6395	1,0000	0,8488	1,0000	T				chr1	+	NonCoding	135434583	135441768
TC0100001251.mm.1	4,44	4,41	0,18	0,28	T	T	1,02	0,5682	1,0000	0,6546	1,0000	T	ENSMUST00000067468	Gm4793	predicted gene 4793 [Source:MGI Symbol;Acc:MGI:3646955]	chr1	+	Coding	135584773	135599950
TC0100001252.mm.1	6,46	6,71	0,24	0,34	T	T	-1,19	0,4999	1,0000	0,4785	1,0000	T	NM_007791; ENSMUST00000027677; ENSMUST00000097561; BC006912; NM_007791.5; OTTMUST00000051741; OTTMUST00000051742; uc007cto.1	Csrp1	cysteine and glycine-rich protein 1	chr1	+	Coding	135720061	135752232
TC0100001253.mm.1	4,74	4,56	0,36	0,69	T	T	1,13	0,9541	1,0000	0,9025	1,0000	T				chr1	+	NonCoding	135760033	135765840
TC0100001254.mm.1	6,08	6,24	0,18	0,07	T	T	-1,11	0,7663	1,0000	0,8535	1,0000	T	NM_013750; ENSMUST00000038945; ENSMUST00000136445; BC023408; NM_013750.2; OTTMUST00000052474; OTTMUST00000052475; uc007ctq.2	Phlda3	pleckstrin homology-like domain, family A, member 3	chr1	+	Multiple_Complex	135766085	135769136
TC0100001256.mm.1	5,13	5,14	0,13	0,06	T	T	-1,01	0,9609	1,0000	0,6426	1,0000	T	NM_133664; ENSMUST00000038760; BC016257; BC025580; BC031131; NM_133664.3; uc007ctt.1	Lad1	ladinin	chr1	+	Coding	135818598	135833341
TC0100001257.mm.1	17,82	17,85	0	0,25	T	T	-1,02	0,3842	1,0000	0,3955	1,0000	T	NM_001130174; NM_001130175; NM_001130176; NM_001130177; NM_001130178; NM_001130179; NM_001130180; NM_001130181; NM_011619; ENSMUST00000027671; ENSMUST00000112085; ENSMUST00000112086; ENSMUST00000112087; ENSMUST00000178204; ENSMUST00000178854; ENSMUST00000179863; BC063753; NM_001130174.1; NM_001130175.1; NM_001130176.1; NM_001130177.1; NM_001130178.1; NM_001130179.1; NM_001130180.1; NM_001130181.1…	Tnnt2	troponin T2, cardiac; troponin T2, cardiac (Tnnt2), transcript variant 8, mRNA.; troponin T2, cardiac (Tnnt2), transcript variant 7, mRNA.; troponin T2, cardiac (Tnnt2), transcript variant 2, mRNA.	chr1	+	Coding	135836334	135852268
TC0100001258.mm.1	6,18	6,15	0,09	0,03	T	T	1,02	0,2660	1,0000	0,9422	1,0000	T	NM_001160145; NM_001160146; NM_025439; ENSMUST00000063719; ENSMUST00000117950; ENSMUST00000118832; ENSMUST00000140545; ENSMUST00000165125; BC016524; NM_001160145.1; NM_001160146.1; NM_025439.3; OTTMUST00000073582; OTTMUST00000073584; OTTMUST00000073585; uc007cue.2; uc011wsv.1; uc011wsw.1; uc011wsx.1	Tmem9	transmembrane protein 9	chr1	+	Multiple_Complex	136008219	136035030
TC0100001259.mm.1	4,32	4,31	0,06	0,07	T	T	1,01	0,8948	1,0000	0,3969	1,0000	T	NM_001270609; ENSMUST00000180436; OTTMUST00000112803	Ascl5	achaete-scute complex homolog 5 (Drosophila)	chr1	+	Multiple_Complex	136040723	136051370
TC0100001260.mm.1	4,39	4,4	0,03	0,11	T	T	-1	0,9406	1,0000	0,9267	1,0000	T	NM_001081023; NM_014193; ENSMUST00000112064; ENSMUST00000112068; ENSMUST00000159106; ENSMUST00000160641; ENSMUST00000161700; ENSMUST00000161865; BC172641; NM_001081023.1; NM_014193.2; OTTMUST00000085065; OTTMUST00000085066; OTTMUST00000085067; OTTMUST00000085068; OTTMUST00000085069; uc007cuf.1; uc007cug.1	Cacna1s	calcium channel, voltage-dependent, L type, alpha 1S subunit; Synthetic construct Mus musculus clone IMAGE:100069449, MGC:199351 calcium channel, voltage-dependent, L type, alpha 1S subunit (Cacna1s) mRNA, encodes complete protein.	chr1	+	Multiple_Complex	136052750	136119822
TC0100001261.mm.1	4,3	4,15	0,11	0,3	T	T	1,11	0,9928	1,0000	0,6016	1,0000	T				chr1	+	NonCoding	136057181	136059433
TC0100001262.mm.1	4,47	4,41	0,03	0,09	T	T	1,04	0,9633	1,0000	0,9845	1,0000	T	NM_001039472; ENSMUST00000075164; ENSMUST00000122892; ENSMUST00000127624; ENSMUST00000130864; ENSMUST00000165333; ENSMUST00000171381; NM_001039472.1; OTTMUST00000066456; OTTMUST00000066457; OTTMUST00000066458; OTTMUST00000066459; OTTMUST00000094308; OTTMUST00000094309; uc007cul.1; uc007cum.1	Kif21b	kinesin family member 21B	chr1	+	Multiple_Complex	136131389	136178014
TC0100001263.mm.1	4,39	4,25	0,08	0,27	T	T	1,1	0,8918	1,0000	0,2153	1,0000	T				chr1	+	NonCoding	136140314	136144588
TC0100001264.mm.1	4,02	4,1	0,14	0,38	T	T	-1,05	0,6480	1,0000	0,3768	1,0000	T	ENSMUST00000180496	Gm26568	predicted gene, 26568 [Source:MGI Symbol;Acc:MGI:5477062]	chr1	+	NonCoding	136216074	136225071
TC0100001265.mm.1	4,26	3,8	0,35	0,22	T	T	1,37	0,1374	1,0000	0,7354	1,0000	T				chr1	+	NonCoding	136247662	136250481
TC0100001266.mm.1	4,37	4,26	0,19	0,2	T	T	1,08	0,4732	1,0000	0,5043	1,0000	T	ENSMUST00000181385	Gm26781	predicted gene, 26781 [Source:MGI Symbol;Acc:MGI:5477275]	chr1	+	NonCoding	136259407	136274406
TC0100001267.mm.1	4,17	4,35	0,13	0,24	T	T	-1,13	0,3220	1,0000	0,8230	1,0000	T				chr1	+	NonCoding	136375846	136401316
TC0100001268.mm.1	4,56	4,55	0,11	0,14	T	T	1,01	0,9587	1,0000	0,9686	1,0000	T	NM_026500; ENSMUST00000027655; ENSMUST00000122959; ENSMUST00000129218; ENSMUST00000149783; BC023840; NM_026500.3; OTTMUST00000051238; OTTMUST00000051239; OTTMUST00000051240; OTTMUST00000051241; uc007cut.1; uc007cuu.2	Ddx59	DEAD (Asp-Glu-Ala-Asp) box polypeptide 59	chr1	+	Multiple_Complex	136415271	136440220
TC0100001269.mm.1	4,72	4,71	0,24	0,24	T	T	1,01	0,8907	1,0000	0,1877	1,0000	T				chr1	+	NonCoding	136422586	136424672
TC0100001270.mm.1	3,84	3,89	0,15	0,01	T	T	-1,04	0,7721	1,0000	0,3254	1,0000	T				chr1	+	NonCoding	136453613	136456453
TC0100001271.mm.1	4,92	4,7	0,12	0,03	T	T	1,16	0,0292	1,0000	0,8194	1,0000	T	NM_001287179; ENSMUST00000047817; BC158132; NM_001081258.1	Kif14	kinesin family member 14	chr1	+	Coding	136467848	136531511
TC0100001272.mm.1	4,17	4,31	0,04	0,11	T	T	-1,1	0,3132	1,0000	0,6122	1,0000	T				chr1	+	NonCoding	136566662	136624809
TC0100001273.mm.1	3,85	3,88	0,25	0,15	T	T	-1,03	0,9834	1,0000	0,3355	1,0000	T				chr1	+	NonCoding	136581844	136585177
TC0100001274.mm.1	4,53	4,42	0,21	0,01	T	T	1,07	0,1107	1,0000	0,2221	1,0000	T	NM_001160251; NM_177643; ENSMUST00000047734; ENSMUST00000112046; BC003243; BC062153; NM_001160251.1; NM_177643.4; OTTMUST00000052461; OTTMUST00000052462; uc007cuw.2; uc007cux.2	Zfp281	zinc finger protein 281	chr1	+	Coding	136624901	136630391
TC0100001275.mm.1	4,82	4,94	0,03	0,09	T	T	-1,09	0,3497	1,0000	0,4774	1,0000	T	NR_045324; NR_045325; NR_045324.1; NR_045325.1; uc029qtl.1; uc029qtm.1	Gm19705	predicted gene, 19705	chr1	+	NonCoding	136669674	136690805
TC0100001276.mm.1	4,69	4,45	0,25	0,14	T	T	1,18	0,2233	1,0000	0,1606	1,0000	T	NR_037986	Platr22	pluripotency associated transcript 22	chr1	+	NonCoding	136696211	136726142
TC0100001277.mm.1	6,59	6,63	0,17	0,16	T	T	-1,03	0,2472	1,0000	0,2405	1,0000	T	ENSMUST00000175171	Gm24086	predicted gene, 24086 [Source:MGI Symbol;Acc:MGI:5453863]	chr1	+	Small_RNA	136697374	136697471
TC0100001278.mm.1	4,04	4,07	0,14	0,18	T	T	-1,02	0,7509	1,0000	0,7243	1,0000	T				chr1	+	NonCoding	137252142	137254057
TC0100001279.mm.1	4,75	4,63	0,13	0,17	T	T	1,09	0,9524	1,0000	0,0813	1,0000	T	ENSMUST00000158090	Gm22727	predicted gene, 22727 [Source:MGI Symbol;Acc:MGI:5452504]	chr1	+	Small_RNA	137734318	137734433
TC0100001280.mm.1	4,12	4,14	0,24	0,09	T	T	-1,01	0,7586	1,0000	0,9276	1,0000	T				chr1	+	NonCoding	137787679	137799542
TC0100001281.mm.1	4,31	4,48	0,26	0,19	T	T	-1,12	0,8384	1,0000	0,0668	1,0000	T				chr1	+	NonCoding	137811849	137812131
TC0100001282.mm.1	5,34	4,93	0,2	0,16	T	T	1,32	0,1151	1,0000	0,8361	1,0000	T	ENSMUST00000182127; ENSMUST00000182653; OTTMUST00000113282; OTTMUST00000113289	Gm4258; Gm26930; RP23-393I12.2; RP23-393I12.5	predicted gene 4258 [Source:MGI Symbol;Acc:MGI:3782435]; predicted gene, 26930; novel transcript	chr1	+	NonCoding	137898589	138011358
TC0100001283.mm.1	5,67	6,54	0,41	0,32	T	T	-1,82	0,0337	1,0000	0,8022	1,0000	T				chr1	+	NonCoding	137909291	137912921
TC0100001284.mm.1	4,48	5,13	0,43	0,41	T	T	-1,57	0,0030	1,0000	0,0859	1,0000	T				chr1	+	NonCoding	137924388	137926379
TC0100001285.mm.1	5,33	5,14	0,28	0,2	T	T	1,14	0,4819	1,0000	0,1494	1,0000	T	ENSMUST00000054333; XR_106099.1	A130050O07Rik	RIKEN cDNA A130050O07 gene	chr1	+	Multiple_Complex	137927251	137930273
TC0100001286.mm.1	4,97	4,6	0,1	0,44	T	T	1,29	0,6793	1,0000	0,9705	1,0000	T				chr1	+	NonCoding	137949422	137954643
TC0100001287.mm.1	5,39	6,28	0,53	0,63	T	T	-1,85	0,2818	1,0000	0,9740	1,0000	T				chr1	+	NonCoding	137957825	137960627
TC0100001288.mm.1	5,05	4,96	0,25	0,1	T	T	1,06	0,7300	1,0000	0,3005	1,0000	T	NR_029795; NR_029820; NR_029795.1; NR_029820.1; uc007cve.2	Mir181a-1; Mir181b-1	microRNA 181a-1; microRNA 181b-1	chr1	+	Multiple_Complex	137966455	137969918
TC0100001289.mm.1	6,14	6,27	0,26	0,05	T	T	-1,1	0,4993	1,0000	0,0414	1,0000	T				chr1	+	NonCoding	137971174	137972315
TC0100001290.mm.1	4,75	4,46	0,33	0,18	T	T	1,22	0,4649	1,0000	0,1636	1,0000	T				chr1	+	NonCoding	138250404	138259775
TC0100001291.mm.1	4,35	4,54	0,24	0,26	T	T	-1,14	0,2840	1,0000	0,0816	1,0000	T				chr1	+	NonCoding	138261648	138262061
TC0100001292.mm.1	5,4	5,45	0,11	0,19	T	T	-1,03	0,9654	1,0000	0,7057	1,0000	T	NM_177397; ENSMUST00000027643; BC107267; BC107268; NM_177397.3; OTTMUST00000066462; uc007cvm.1	Atp6v1g3	ATPase, H+ transporting, lysosomal V1 subunit G3	chr1	+	Coding	138273738	138289462
TC0100001293.mm.1	4,42	4,6	0,1	0,25	T	T	-1,13	0,8725	1,0000	0,3673	1,0000	T				chr1	+	NonCoding	138376149	138381226
TC0100001294.mm.1	5,28	5,57	0,12	0,05	T	T	-1,23	0,0185	1,0000	0,6598	1,0000	T	NM_001166501; NM_181347; ENSMUST00000070283; ENSMUST00000094505; ENSMUST00000133941; ENSMUST00000137127; ENSMUST00000138872; ENSMUST00000145931; ENSMUST00000146369; ENSMUST00000168527; BC141388; BC141389; NM_001166501.1; NM_181347.3; OTTMUST00000083856; OTTMUST00000083857; OTTMUST00000083858; OTTMUST00000083859; OTTMUST00000083860; OTTMUST00000083867; OTTMUST00000085752; uc007cvy.2; uc007cvz.2; u…	Dennd1b	DENN/MADD domain containing 1B	chr1	+	Multiple_Complex	138963436	139178960
TC0100001295.mm.1	5,15	5,22	0,29	0,06	T	T	-1,05	0,8005	1,0000	0,8831	1,0000	T				chr1	+	NonCoding	138968510	138971851
TC0100001296.mm.1	5,54	5,26	0,27	0,18	T	T	1,21	0,3311	1,0000	0,9789	1,0000	T	NR_108103; ENSMUST00000152856; uc007cwa.1	4930596I21Rik	RIKEN cDNA 4930596I21 gene	chr1	+	NonCoding	138977657	138979246
TC0100001297.mm.1	5,7	5,9	0,28	0,25	T	T	-1,15	0,8746	1,0000	0,8337	1,0000	T				chr1	+	NonCoding	139030185	139032982
TC0100001298.mm.1	4,63	4,43	0,08	0,38	T	T	1,15	0,9311	1,0000	0,9587	1,0000	T				chr1	+	NonCoding	139070213	139072684
TC0100001299.mm.1	5,35	4,81	0,42	0,06	T	T	1,45	0,0923	1,0000	0,0759	1,0000	T				chr1	+	NonCoding	139155152	139157782
TC0100001300.mm.1	4,86	4,86	0,15	0,29	T	T	-1	0,8924	1,0000	0,2127	1,0000	T	NR_040455; NR_040455.1; uc029qto.1	4933436E23Rik	RIKEN cDNA 4933436E23 gene; RIKEN cDNA 4933436E23 gene (4933436E23Rik), non-coding RNA.	chr1	+	NonCoding	139379452	139402852
TC0100001301.mm.1	6,04	6,17	0,28	0,24	T	T	-1,1	0,6250	1,0000	0,8275	1,0000	T				chr1	+	NonCoding	139408280	139413864
TC0100001302.mm.1	5,63	5,73	0,14	0,06	T	T	-1,07	0,7536	1,0000	0,2876	1,0000	T	NM_172643; ENSMUST00000039867; BC150859; NM_172643.5; OTTMUST00000051928; uc007cwg.2; uc011wtd.1	Zbtb41	zinc finger and BTB domain containing 41 homolog	chr1	+	Multiple_Complex	139422383	139453007
TC0100001303.mm.1	5,14	4,99	0,17	0,02	T	T	1,11	0,7778	1,0000	0,2910	1,0000	T	NM_009791; ENSMUST00000053364; ENSMUST00000097554; ENSMUST00000128413; ENSMUST00000155402; NM_009791.4; OTTMUST00000046913; OTTMUST00000046914; OTTMUST00000046915; OTTMUST00000046916; uc007cwh.1; uc007cwi.1; uc007cwj.1	Aspm	asp (abnormal spindle)-like, microcephaly associated (Drosophila)	chr1	+	Multiple_Complex	139454773	139494090
TC0100001304.mm.1	4,36	4,25	0,2	0,24	T	T	1,08	0,9587	1,0000	0,8666	1,0000	T	NM_031164; ENSMUST00000027615; ENSMUST00000139080; ENSMUST00000141842; BC030166; NM_031164.2; OTTMUST00000050890; OTTMUST00000050891; OTTMUST00000050892; uc007cwk.2	F13b	coagulation factor XIII, beta subunit; coagulation factor XIII beta subunit	chr1	+	Multiple_Complex	139501707	139523756
TC0100001305.mm.1	4,49	4,46	0,34	0,29	F	F	1,02	0,6746	1,0000	0,9700	1,0000	F	ENSMUST00000158349	Gm26271	predicted gene, 26271 [Source:MGI Symbol;Acc:MGI:5456048]	chr1	+	Small_RNA	139671604	139671707
TC0100001306.mm.1	4	4,1	0,39	0,22	F	F	-1,07	0,6445	1,0000	0,9174	1,0000	F	ENSMUST00000122621	Gm25619	predicted gene, 25619 [Source:MGI Symbol;Acc:MGI:5455396]	chr1	+	Small_RNA	139786983	139787086
TC0100001307.mm.1	9,73	8,92	0,46	0,92	T	T	1,75	0,5935	1,0000	0,3770	1,0000	T	ENSMUST00000157305	Gm26048	predicted gene, 26048 [Source:MGI Symbol;Acc:MGI:5455825]	chr1	+	Small_RNA	140003825	140003966
TC0100001308.mm.1	4,81	4,62	0,23	0,06	T	T	1,14	0,1754	1,0000	0,7069	1,0000	T	NM_001081027; ENSMUST00000060201; ENSMUST00000119786; ENSMUST00000120709; ENSMUST00000120796; ENSMUST00000145077; ENSMUST00000154966; NM_001081027.2; OTTMUST00000074033; OTTMUST00000074182; OTTMUST00000074238; OTTMUST00000074239; OTTMUST00000074240; OTTMUST00000074307; uc007cww.1; uc011wth.1	Kcnt2	potassium channel, subfamily T, member 2	chr1	+	Multiple_Complex	140246216	140612063
TC0100001309.mm.1	5,27	5,58	0,45	0,3	T	T	-1,24	0,1777	1,0000	0,3231	1,0000	T				chr1	+	NonCoding	140266487	140269852
TC0100001311.mm.1	7,65	7,28	0,25	0,31	T	T	1,29	0,2291	1,0000	0,0530	1,0000	T	ENSMUST00000179509	Gm25457	predicted gene, 25457 [Source:MGI Symbol;Acc:MGI:5455234]	chr1	+	Small_RNA	141298100	141298206
TC0100001312.mm.1	4,59	4,75	0,32	0,25	T	T	-1,12	0,6822	1,0000	0,0464	1,0000	T	ENSMUST00000158793	Gm22016	predicted gene, 22016	chr1	+	NonCoding	141314355	141314468
TC0100001313.mm.1	4,44	4,42	0,18	0,08	T	T	1,02	0,8946	1,0000	0,7142	1,0000	T	NM_020025; ENSMUST00000038252; BC046322; NM_020025.4; OTTMUST00000076604; uc007cwy.2	B3galt2	UDP-Gal:betaGlcNAc beta 1,3-galactosyltransferase, polypeptide 2	chr1	+	Multiple_Complex	143640664	143654612
TC0100001314.mm.1	4,34	4,34	0,11	0,2	T	T	1	0,7957	1,0000	0,3793	1,0000	T				chr1	+	NonCoding	143663828	143666854
TC0100001315.mm.1	11,36	11,1	0,32	0,08	T	T	1,2	0,7475	1,0000	0,9194	1,0000	T	ENSMUST00000161973	Gm6397	predicted gene 6397 [Source:MGI Symbol;Acc:MGI:3648542]	chr1	+	Pseudogene	143683230	143684298
TC0100001316.mm.1	5,97	5,97	0,06	0,04	T	T	-1	0,7033	1,0000	0,2434	1,0000	T	NM_001038592; NM_001038593; NM_001038594; NM_023505; ENSMUST00000050491; ENSMUST00000111957; ENSMUST00000126514; ENSMUST00000129653; ENSMUST00000145571; ENSMUST00000145969; ENSMUST00000148600; ENSMUST00000149103; ENSMUST00000152435; BC132031; BC132033; BC145304; NM_001038592.1; NM_001038593.1; NM_001038594.1; NM_023505.2; OTTMUST00000049271; OTTMUST00000049272; OTTMUST00000049273; OTTMUST00000049…	Glrx2	glutaredoxin 2 (thioltransferase)	chr1	+	Multiple_Complex	143739029	143749678
TC0100001317.mm.1	5,93	6,2	0,17	0,2	T	T	-1,21	0,3742	1,0000	0,3767	1,0000	T	NM_001159866; NM_019562; ENSMUST00000018333; BC006891; NM_001159866.1; NM_019562.2; uc007cxe.2; uc007cxf.2	Uchl5	ubiquitin carboxyl-terminal esterase L5	chr1	+	Coding	143777278	143807466
TC0100001318.mm.1	4,49	5,02	0,24	0,34	T	T	-1,44	0,1565	1,0000	0,7901	1,0000	T	ENSMUST00000157698	Gm25663	predicted gene, 25663 [Source:MGI Symbol;Acc:MGI:5455440]	chr1	+	Multiple_Complex	143778110	143781304
TC0100001319.mm.1	4,54	4,54	0,42	0,33	T	T	-1	0,6651	1,0000	0,8671	1,0000	T	XR_140466.1	LOC100861894	PREDICTED: uncharacterized LOC100861894 (LOC100861894), miscRNA.	chr1	+	NonCoding	144000728	144016831
TC0100001320.mm.1	4,18	4,27	0,12	0,3	T	T	-1,06	0,4397	1,0000	0,9903	1,0000	T				chr1	+	NonCoding	144089731	144091170
TC0100001321.mm.1	5	4,52	0,69	0,71	T	T	1,39	0,4630	1,0000	0,6686	1,0000	T				chr1	+	NonCoding	144254164	144254204
TC0100001322.mm.1	4,61	4,2	0,16	0,18	F	F	1,33	0,3044	1,0000	0,0999	1,0000	F				chr1	+	NonCoding	144274007	144335751
TC0100001323.mm.1	6,21	6,39	0,6	0,08	T	T	-1,13	0,7073	1,0000	0,7800	1,0000	T				chr1	+	NonCoding	144950028	144951656
TC0100001324.mm.1	6,48	6,45	0,2	0,28	T	T	1,02	0,6874	1,0000	0,3585	1,0000	T	ENSMUST00000180655	Gm5262	predicted gene 5262 [Source:MGI Symbol;Acc:MGI:3647342]	chr1	+	Pseudogene	145183894	145184889
TC0100001325.mm.1	4,9	4,97	1,08	0,67	T	T	-1,04	0,8121	1,0000	0,9795	1,0000	T				chr1	+	NonCoding	145528951	145528978
TC0100001326.mm.1	4,9	4,97	1,08	0,67	T	T	-1,04	0,8121	1,0000	0,9795	1,0000	T				chr1	+	NonCoding	145531624	145531651
TC0100001327.mm.1	4,9	4,97	1,08	0,67	T	T	-1,04	0,8121	1,0000	0,9795	1,0000	T				chr1	+	NonCoding	145534297	145534324
TC0100001328.mm.1	4,47	4,39	0,23	0,2	T	T	1,06	0,9444	1,0000	0,0052	1,0000	T				chr1	+	NonCoding	146041768	146043169
TC0100001329.mm.1	3,47	3,81	0,18	0,42	F	F	-1,26	0,7258	1,0000	0,5014	1,0000	F	ENSMUST00000163646	Gm5263	predicted gene 5263 [Source:MGI Symbol;Acc:MGI:3647343]	chr1	+	Coding	146420434	146420874
TC0100001330.mm.1	4,32	4,33	0,12	0,19	T	T	-1,01	0,4990	1,0000	0,7501	1,0000	T	NM_001145807; NM_153539; ENSMUST00000074622; ENSMUST00000125331; ENSMUST00000128345; ENSMUST00000132847; ENSMUST00000166814; BC030498; BC099956; NM_001145807.1; NM_153539.3; OTTMUST00000058815; OTTMUST00000058816; OTTMUST00000058817; OTTMUST00000058818; uc007cxo.2; uc007cxp.2; uc007cxq.2; uc007cxr.1	Brinp3	bone morphogenetic protein/retinoic acid inducible neural specific 3	chr1	+	Multiple_Complex	146494760	146902472
TC0100001331.mm.1	5,64	5,78	0,29	0,34	T	T	-1,11	0,8719	1,0000	0,6570	1,0000	T				chr1	+	NonCoding	146620117	146620811
TC0100001332.mm.1	4,53	4,53	0,22	0,1	T	T	1	0,9210	1,0000	0,8623	1,0000	T	XM_001480180.2	Gm15583	predicted gene 15583	chr1	+	Pseudogene	146725581	146729490
TC0100001333.mm.1	4,29	4,41	0,36	0,1	T	T	-1,09	0,8268	1,0000	0,7070	1,0000	T				chr1	+	NonCoding	146804601	146807340
TC0100001334.mm.1	3,64	4,19	0,16	0,19	T	T	-1,46	0,1099	1,0000	0,2315	1,0000	T				chr1	+	NonCoding	147089037	147090935
TC0100001335.mm.1	3,98	3,89	0,17	0,02	F	F	1,06	0,5830	1,0000	0,1822	1,0000	F				chr1	+	NonCoding	147515726	147520264
TC0100001336.mm.1	3,91	3,71	0,12	0,23	T	T	1,15	0,7758	1,0000	0,1194	1,0000	T	ENSMUST00000104328	n-R5s219	nuclear encoded rRNA 5S 219 [Source:MGI Symbol;Acc:MGI:4422084]	chr1	+	Ribosomal	149841530	149841661
TC0100001337.mm.1	3,49	3,5	0,05	0,11	T	F	-1,01	0,8287	1,0000	0,8309	1,0000	F				chr1	+	NonCoding	150069020	150071019
TC0100001338.mm.1	4,26	4,26	0,11	0,16	T	T	1	0,7944	1,0000	0,6627	1,0000	T	NM_011198; ENSMUST00000035065; BC052900; NM_011198.3; uc007cxv.1	Ptgs2	prostaglandin-endoperoxide synthase 2	chr1	+	Coding	150100124	150108017
TC0100001339.mm.1	4,31	4,22	0,06	0,13	T	T	1,07	0,6355	1,0000	0,0438	1,0000	T	NM_001159730; NM_024458; ENSMUST00000165062; BC012507; BC021920; NM_001159730.1; NM_024458.2; uc007cxw.1; uc007cxx.2; uc011wtl.1	Pdc	phosducin	chr1	+	Coding	150319417	150333906
TC0100001340.mm.1	4,34	4,49	0,16	0,29	T	T	-1,1	0,7001	1,0000	0,1457	1,0000	T				chr1	+	NonCoding	150324538	150326687
TC0100001341.mm.1	7,24	7,31	0,19	0,41	T	T	-1,05	0,9826	1,0000	0,5937	1,0000	T	NM_133780; ENSMUST00000119161; ENSMUST00000124484; ENSMUST00000124973; ENSMUST00000128417; ENSMUST00000130779; ENSMUST00000131701; ENSMUST00000132257; ENSMUST00000132522; ENSMUST00000138718; ENSMUST00000141827; ENSMUST00000147769; ENSMUST00000150752; ENSMUST00000151563; ENSMUST00000152967; BC141406; BC141410; NM_133780.3; OTTMUST00000073088; OTTMUST00000073201; OTTMUST00000073202; OTTMUST00000073…	Tpr	translocated promoter region, nuclear basket protein; translocated promoter region	chr1	+	Multiple_Complex	150392838	150449935
TC0100001342.mm.1	7,41	7,42	0,46	0,46	T	T	-1	0,5463	1,0000	0,7353	1,0000	T				chr1	+	NonCoding	150453960	150456397
TC0100001343.mm.1	3,65	3,78	0,07	0,13	T	T	-1,1	0,3700	1,0000	0,1837	1,0000	T				chr1	+	NonCoding	150471562	150473797
TC0100001344.mm.1	3,83	3,74	0,38	0,21	T	T	1,06	0,7722	1,0000	0,4470	1,0000	T				chr1	+	NonCoding	150474283	150476616
TC0100001345.mm.1	4,17	4,17	0,21	0,09	T	T	-1	0,7811	1,0000	0,7891	1,0000	T	ENSMUST00000177239; ENSMUST00000177268; OTTMUST00000103347; OTTMUST00000103348	Gm20631; RP23-454G7.1	predicted gene 20631 [Source:MGI Symbol;Acc:MGI:5313078]; novel transcript	chr1	+	NonCoding	150625265	150783499
TC0100001346.mm.1	4,05	4,3	0,12	0,13	T	T	-1,19	0,1477	1,0000	0,1512	1,0000	T				chr1	+	NonCoding	151001042	151005285
TC0100001347.mm.1	4,32	4,88	0,15	0,19	T	T	-1,48	0,0321	1,0000	0,3151	1,0000	T	ENSMUST00000181451	Gm8941	predicted gene 8941 [Source:MGI Symbol;Acc:MGI:3779824]	chr1	+	Pseudogene	151136507	151137780
TC0100001348.mm.1	4,28	4,28	0,1	0,12	T	T	1	0,9841	1,0000	0,8213	1,0000	T	NR_038011; NR_038011.1; uc029qtz.1	C730036E19Rik	RIKEN cDNA C730036E19 gene; RIKEN cDNA C730036E19 gene (C730036E19Rik), non-coding RNA.	chr1	+	NonCoding	151138034	151144095
TC0100001349.mm.1	4,03	4,03	0,1	0,16	T	T	1	0,6729	1,0000	0,9516	1,0000	T	XM_993996.2	3110040M04Rik	PREDICTED: RIKEN cDNA 3110040M04 gene (3110040M04Rik), mRNA.	chr1	+	Coding	151204121	151205794
TC0100001350.mm.1	4,09	3,92	0,15	0,18	T	T	1,13	0,7585	1,0000	0,8308	1,0000	T				chr1	+	NonCoding	151210128	151211801
TC0100001351.mm.1	11,34	11,94	1,32	0,88	T	T	-1,51	0,6512	1,0000	0,1414	1,0000	T	NM_001039511; NM_001039512; NM_054102; ENSMUST00000023918; ENSMUST00000097543; ENSMUST00000111887; BC004092; NM_001039511.1; NM_001039512.1; NM_054102.2; uc007cym.1; uc007cyn.1; uc007cyo.1; uc007cyp.1	Ivns1abp	influenza virus NS1A binding protein	chr1	+	Coding	151344498	151364445
TC0100001352.mm.1	4,67	5,1	0,33	0,35	T	T	-1,35	0,1320	1,0000	0,8101	1,0000	T				chr1	+	NonCoding	151367919	151369183
TC0100001353.mm.1	5,87	5,66	0,23	0,07	T	T	1,16	0,6408	1,0000	0,1671	1,0000	T	NM_026876; ENSMUST00000065625; BC110425; BC132299; NM_026876.3; uc007cyr.1; uc007cys.1; uc007cyt.1; uc007cyu.1; uc007cyv.2; uc007cyw.2; uc029qua.1	Trmt1l	tRNA methyltransferase 1 like	chr1	+	Coding	151428648	151458183
TC0100001354.mm.1	4,09	4,21	0,44	0,2	T	T	-1,08	0,3219	1,0000	0,9032	1,0000	T	NR_106150	Mir7682	microRNA 7682	chr1	+	Precursor_microRNA	151442393	151442450
TC0100001355.mm.1	5,03	5,36	0,27	0,07	T	T	-1,26	0,0272	1,0000	0,0144	1,0000	T				chr1	+	NonCoding	151445305	151447741
TC0100001356.mm.1	5	5,02	0,11	0,06	T	T	-1,01	0,8117	1,0000	0,6972	1,0000	T	NM_022018; ENSMUST00000086267; ENSMUST00000097541; ENSMUST00000111875; ENSMUST00000134499; ENSMUST00000148810; BC058234; BC137843; NM_022018.3; OTTMUST00000050970; OTTMUST00000050971; OTTMUST00000050972; OTTMUST00000050973; OTTMUST00000050974; uc007cyz.2; uc007cza.2; uc011wtn.1; uc011wto.1	Fam129a	family with sequence similarity 129, member A	chr1	+	Multiple_Complex	151571186	151721939
TC0100001357.mm.1	3,78	3,73	0,3	0,13	T	F	1,04	0,2198	1,0000	0,4525	1,0000	F				chr1	+	NonCoding	151737234	151742482
TC0100001358.mm.1	6	6,12	0,38	0,27	T	T	-1,09	0,6769	1,0000	0,4699	1,0000	T	NM_001039644; ENSMUST00000059498; BC138658; BC138659; BC145357; BC145358; NM_001039644.2; uc007czb.1; uc007czc.2; uc011wtp.1; uc011wtq.1	Edem3	ER degradation enhancer, mannosidase alpha-like 3	chr1	+	Multiple_Complex	151755374	151822328
TC0100001359.mm.1	4,66	4,42	0,26	0,26	T	T	1,18	0,3504	1,0000	0,2365	1,0000	T				chr1	+	NonCoding	151762025	151762909
TC0100001360.mm.1	5,5	5,31	0,22	0,19	T	T	1,14	0,3861	1,0000	0,3128	1,0000	T				chr1	+	NonCoding	151767179	151768925
TC0100001361.mm.1	3,91	4,32	0,3	0,08	T	T	-1,33	0,2568	1,0000	0,5478	1,0000	T				chr1	+	NonCoding	151960711	151963190
TC0100001362.mm.1	5,91	5,99	0,19	0,28	T	T	-1,06	0,8490	1,0000	0,1315	1,0000	T				chr1	+	NonCoding	152166431	152171426
TC0100001363.mm.1	4,4	4,59	0,28	0,63	T	T	-1,14	0,2761	1,0000	0,8184	1,0000	T				chr1	+	NonCoding	152176594	152213203
TC0100001364.mm.1	3,72	3,65	0,06	0,02	F	F	1,05	0,6837	1,0000	0,1676	1,0000	F				chr1	+	NonCoding	152220471	152222707
TC0100001365.mm.1	4,2	4,29	0,09	0,09	T	T	-1,07	0,2066	1,0000	0,4921	1,0000	T	NM_177756; ENSMUST00000044311; ENSMUST00000127586; BC068118; NM_177756.4; OTTMUST00000059795; OTTMUST00000059796; uc007czg.2; uc011wtr.1	Colgalt2	collagen beta(1-O)galactosyltransferase 2	chr1	+	Coding	152399830	152510695
TC0100001366.mm.1	4,2	4,23	0,36	0,16	T	T	-1,02	0,4036	1,0000	0,4858	1,0000	T				chr1	+	NonCoding	152682902	152684772
TC0100001367.mm.1	4,11	4,14	0,28	0,16	F	T	-1,02	0,8698	1,0000	0,9947	1,0000	F	NM_001081197; ENSMUST00000068875; BC160359; NM_001081197.1; OTTMUST00000047134; uc007czi.1	Apobec4	apolipoprotein B mRNA editing enzyme, catalytic polypeptide-like 4 (putative); Synthetic construct Mus musculus clone IMAGE:100064103, MGC:193474 apolipoprotein B mRNA editing enzyme, catalytic polypeptide-like 4 (putative) (Apobec4) mRNA, encodes complete protein.	chr1	+	Coding	152750551	152757544
TC0100001368.mm.1	4,11	3,75	0,1	0,23	T	T	1,29	0,5206	1,0000	0,0256	1,0000	T				chr1	+	NonCoding	152763789	152764198
TC0100001369.mm.1	8,34	9	0,45	0,72	T	T	-1,58	0,9530	1,0000	0,9970	1,0000	T	NM_026369; ENSMUST00000077755; ENSMUST00000097536; ENSMUST00000143008; BC060143; NM_026369.2; OTTMUST00000052610; OTTMUST00000052611; OTTMUST00000052612; uc007czj.2; uc007czk.2	Arpc5	actin related protein 2/3 complex, subunit 5	chr1	+	Multiple_Complex	152766542	152775597
TC0100001370.mm.1	4,57	4,54	0,03	0,02	T	T	1,02	0,5478	1,0000	0,4207	1,0000	T	NM_010877; ENSMUST00000027754; BC003730; NM_010877.4; uc007czm.1	Ncf2	neutrophil cytosolic factor 2	chr1	+	Multiple_Complex	152807257	152836990
TC0100001371.mm.1	4	3,91	0,25	0,23	T	T	1,06	0,3892	1,0000	0,9416	1,0000	T				chr1	+	NonCoding	152903458	152905229
TC0100001372.mm.1	4,27	4,29	0,08	0,23	T	T	-1,01	0,7292	1,0000	0,6475	1,0000	T				chr1	+	NonCoding	152936604	152937041
TC0100001373.mm.1	4,7	4,55	0,18	0,07	T	T	1,11	0,2925	1,0000	0,1362	1,0000	T	NM_175460; ENSMUST00000043313; BC089007; NM_175460.3; uc007czq.1; uc011wts.1	Nmnat2	nicotinamide nucleotide adenylyltransferase 2	chr1	+	Multiple_Complex	152955101	153119261
TC0100001374.mm.1	13,33	12,83	0,25	0,34	T	T	1,42	0,1788	1,0000	0,3315	1,0000	T				chr1	+	NonCoding	153035615	153450508
TC0100001375.mm.1	5,01	5,09	0,21	0,16	T	T	-1,06	0,6209	1,0000	0,6271	1,0000	T	ENSMUST00000110797	Gm8818	predicted pseudogene 8818 [Source:MGI Symbol;Acc:MGI:3645903]	chr1	+	Pseudogene	153305432	153306478
TC0100001377.mm.1	4,54	4,51	0,13	0,18	T	T	1,03	0,6920	1,0000	0,8061	1,0000	T	NM_001033162; ENSMUST00000042373; ENSMUST00000136614; ENSMUST00000137861; BC113157; NM_001033162.2; OTTMUST00000055224; OTTMUST00000055225; OTTMUST00000055226; uc007czx.1	Shcbp1l	Shc SH2-domain binding protein 1-like	chr1	+	Multiple_Complex	153425162	153452574
TC0100001378.mm.1	4,61	4,92	0,38	0,61	T	T	-1,24	0,3058	1,0000	0,7207	1,0000	T	ENSMUST00000082501	Gm25588	predicted gene, 25588 [Source:MGI Symbol;Acc:MGI:5455365]	chr1	+	Small_RNA	153440079	153440218
TC0100001379.mm.1	5,02	4,96	0,07	0,19	T	T	1,04	0,7042	1,0000	0,9880	1,0000	T	NM_026380; ENSMUST00000041776; ENSMUST00000111810; ENSMUST00000111812; ENSMUST00000111814; ENSMUST00000111815; ENSMUST00000124500; ENSMUST00000147482; ENSMUST00000147700; ENSMUST00000147794; ENSMUST00000152114; BC065056; BC094577; NM_026380.3; OTTMUST00000051304; OTTMUST00000051305; OTTMUST00000051306; OTTMUST00000051307; OTTMUST00000051308; OTTMUST00000051309; OTTMUST00000051310; OTTMUST00000051…	Rgs8	regulator of G-protein signaling 8	chr1	+	Multiple_Complex	153653025	153697667
TC0100001380.mm.1	4,53	4,06	0,33	0,35	T	T	1,39	0,6924	1,0000	0,9246	1,0000	T				chr1	+	NonCoding	153714654	153716569
TC0100001381.mm.1	4,76	4,8	0,13	0,26	T	T	-1,03	0,8031	1,0000	0,3773	1,0000	T	NM_011267; ENSMUST00000027748; BC010980; BC049968; BC055459; NM_011267.3; OTTMUST00000049392; uc007dae.2	Rgs16	regulator of G-protein signaling 16	chr1	+	Coding	153740349	153745468
TC0100001382.mm.1	6,22	6,34	0,42	0,16	T	T	-1,08	0,8263	1,0000	0,1515	1,0000	T	NM_011882; ENSMUST00000086209; ENSMUST00000182016; ENSMUST00000182131; ENSMUST00000182538; ENSMUST00000182722; ENSMUST00000183138; ENSMUST00000183241; BC138013; NM_011882.2; OTTMUST00000114392; OTTMUST00000114394; OTTMUST00000114395; OTTMUST00000114396; OTTMUST00000114397; OTTMUST00000114398; uc007daf.1; uc007dag.2; uc007dah.1; uc007daj.2; uc011wtu.1	Rnasel	ribonuclease L (2, 5-oligoisoadenylate synthetase-dependent); ribonuclease L (2', 5'-oligoisoadenylate synthetase-dependent)	chr1	+	Multiple_Complex	153749426	153764221
TC0100001383.mm.1	4,4	4,44	0,16	0,17	T	T	-1,02	0,8450	1,0000	0,1877	1,0000	T				chr1	+	NonCoding	153765743	153768669
TC0100001384.mm.1	3,97	4,03	0,17	0,2	F	T	-1,04	0,6339	1,0000	0,2361	1,0000	F				chr1	+	NonCoding	153844217	153845084
TC0100001385.mm.1	4,06	3,99	0,17	0,18	T	T	1,05	0,7871	1,0000	0,6844	1,0000	T	NM_001008426; ENSMUST00000055314; uc007dao.1	Teddm1b	transmembrane epididymal protein 1B	chr1	+	Coding	153874345	153876871
TC0100001386.mm.1	4,35	4	0,22	0,29	T	T	1,28	0,3774	1,0000	0,1801	1,0000	T	NM_178244; ENSMUST00000050660; BC141344; BC141345; uc007dap.2	Teddm1a	transmembrane epididymal protein 1A	chr1	+	Coding	153891646	153893060
TC0100001387.mm.1	7,75	7,66	0,42	0,34	T	T	1,07	0,5655	1,0000	0,6505	1,0000	T	NM_008131; NR_106194; ENSMUST00000086199; ENSMUST00000139476; ENSMUST00000140685; ENSMUST00000153134; ENSMUST00000154576; BC015086; NM_008131.3; OTTMUST00000039662; OTTMUST00000039663; OTTMUST00000039664; OTTMUST00000039665; OTTMUST00000050906; uc007daq.1	Glul; Mir8114	glutamate-ammonia ligase (glutamine synthetase); microRNA 8114	chr1	+	Multiple_Complex	153899926	153909723
TC0100001388.mm.1	15,34	15,34	0	0	T	T	1	0,9983	1,0000	1,0000	1,0000	T	ENSMUST00000105679	A930039A15Rik	RIKEN cDNA A930039A15 gene	chr1	+	Coding	153905301	153916910
TC0100001389.mm.1	5,55	5,35	0,13	0,13	T	T	1,14	0,5097	1,0000	0,4853	1,0000	T				chr1	+	NonCoding	154010090	154025085
TC0100001390.mm.1	4,47	4,22	0,27	0,18	T	T	1,19	0,9276	1,0000	0,9396	1,0000	T				chr1	+	NonCoding	154030525	154033809
TC0100001391.mm.1	4,53	4,62	0,11	0,17	T	T	-1,06	0,9865	1,0000	0,9968	1,0000	T				chr1	+	NonCoding	154111379	154113060
TC0100001392.mm.1	4,04	3,95	0,05	0,09	T	T	1,07	0,3059	1,0000	0,6177	1,0000	T	NM_001204908; ENSMUST00000086195; NM_001204908.1; uc029qug.1	Zfp648	zinc finger protein 648; zinc finger protein 648 (Zfp648), mRNA.	chr1	+	Coding	154201187	154205674
TC0100001393.mm.1	5,82	6,1	0,34	0,45	T	T	-1,21	0,4279	1,0000	0,7945	1,0000	T	NR_108050; uc007dau.1	4930532M18Rik	RIKEN cDNA 4930532M18 gene	chr1	+	NonCoding	154255689	154270416
TC0100001394.mm.1	4,16	4,14	0,21	0,13	T	T	1,01	0,9393	1,0000	0,1163	1,0000	T				chr1	+	NonCoding	154775293	154775999
TC0100001395.mm.1	4,41	4,11	0,15	0,35	T	T	1,23	0,6086	1,0000	0,8485	1,0000	T				chr1	+	NonCoding	154788883	154791358
TC0100001396.mm.1	4	4,17	0,22	0,24	T	T	-1,13	0,9830	1,0000	0,9982	1,0000	T				chr1	+	NonCoding	155098844	155104285
TC0100001397.mm.1	5,39	5,47	0,07	0,1	T	T	-1,05	0,5218	1,0000	0,8597	1,0000	T	NM_021433; ENSMUST00000027743; BC029205; NM_021433.3; uc007dbb.1; uc007dbc.1; uc007dbd.1	Stx6	syntaxin 6	chr1	+	Multiple_Complex	155158703	155208256
TC0100001398.mm.1	4,37	4,01	0,26	0,19	T	T	1,28	0,3947	1,0000	0,1324	1,0000	T				chr1	+	NonCoding	155233205	155234435
TC0100001399.mm.1	6,54	6,18	0,26	0,4	T	T	1,28	0,8845	1,0000	0,9998	1,0000	T				chr1	+	NonCoding	155248946	155256202
TC0100001400.mm.1	19,86	19,98	0,1	0,12	T	T	-1,08	0,8400	1,0000	0,6728	1,0000	T	ENSMUST00000175545	Gm22569	predicted gene, 22569 [Source:MGI Symbol;Acc:MGI:5452346]	chr1	+	Precursor_microRNA	155315966	155316089
TC0100001401.mm.1	4,53	4,31	0,28	0,13	T	T	1,17	0,3154	1,0000	0,2255	1,0000	T				chr1	+	NonCoding	155456637	155457778
TC0100001402.mm.1	6,76	7,12	0,21	0,36	T	T	-1,28	0,2684	1,0000	0,4223	1,0000	T	NM_001145781; NM_026683; NM_028250; ENSMUST00000035560; ENSMUST00000080138; ENSMUST00000097529; ENSMUST00000159339; BC115580; BC115581; NM_001145781.1; NM_026683.1; NM_028250.3; OTTMUST00000088454; OTTMUST00000088455; OTTMUST00000088456; OTTMUST00000088457; uc007dbk.2; uc007dbl.2; uc011wtw.1	Acbd6	acyl-Coenzyme A binding domain containing 6	chr1	+	Multiple_Complex	155558120	155687233
TC0100001403.mm.1	3,94	4,04	0,03	0,07	T	T	-1,07	0,3028	1,0000	0,3109	1,0000	T				chr1	+	NonCoding	155687825	155691330
TC0100001404.mm.1	4,1	4,29	0,48	0,18	T	T	-1,14	0,7487	1,0000	0,8248	1,0000	T	XR_140457.1	LOC100861926	PREDICTED: uncharacterized LOC100861926 (LOC100861926), miscRNA.	chr1	+	NonCoding	155774733	155778810
TC0100001405.mm.1	11,4	11,06	0,42	0,39	T	T	1,27	0,2103	1,0000	0,3795	1,0000	T	ENSMUST00000104231	Gm23744	predicted gene, 23744 [Source:MGI Symbol;Acc:MGI:5453521]	chr1	+	Small_RNA	155954574	155954722
TC0100001406.mm.1	4,57	4,83	0,48	0,07	T	T	-1,2	0,3543	1,0000	0,9952	1,0000	T				chr1	+	NonCoding	155971506	155986113
TC0100001407.mm.1	4,19	4,34	0,27	0,12	T	T	-1,11	0,7593	1,0000	0,8253	1,0000	T				chr1	+	NonCoding	155973318	155974506
TC0100001408.mm.1	14,8	14,79	0,19	0,36	T	T	1,01	0,9119	1,0000	0,9866	1,0000	T				chr1	+	NonCoding	155977834	155978240
TC0100001409.mm.1	5,4	5,51	0,09	0,13	T	T	-1,08	0,3326	1,0000	0,7891	1,0000	T	NM_001160180; NM_001160181; NM_001160182; NM_022329; NM_172843; ENSMUST00000060404; ENSMUST00000065648; ENSMUST00000097526; ENSMUST00000111754; ENSMUST00000111757; ENSMUST00000125371; ENSMUST00000128941; ENSMUST00000131359; ENSMUST00000133152; BC064017; BC066790; BC092059; NM_001160180.1; NM_001160181.1; NM_001160182.1; NM_022329.4; NM_172843.4; OTTMUST00000052163; OTTMUST00000052164; OTTMUST0000…	Tor1aip2	torsin A interacting protein 2	chr1	+	Multiple_Complex	156035403	156068861
TC0100001410.mm.1	4,69	4,82	0,35	0,17	T	T	-1,1	0,8839	1,0000	0,8605	1,0000	T				chr1	+	NonCoding	156076624	156077475
TC0100001411.mm.1	4,2	4,1	0,19	0,13	T	T	1,07	0,6105	1,0000	0,2629	1,0000	T				chr1	+	NonCoding	156303489	156304959
TC0100001412.mm.1	4,11	3,99	0,24	0,23	T	T	1,09	0,9761	1,0000	0,8647	1,0000	T	NM_130456; ENSMUST00000027896; BC067401; NM_130456.3; uc007dch.1	Nphs2	nephrosis 2, podocin	chr1	+	Coding	156310727	156328035
TC0100001413.mm.1	4,4	4,2	0,3	0,27	T	T	1,15	0,9659	1,0000	0,9472	1,0000	T				chr1	+	NonCoding	156364849	156365831
TC0100001414.mm.1	12,34	13	0,62	1,71	T	T	-1,58	0,7430	1,0000	0,6910	1,0000	T	ENSMUST00000102782	Gm2000	predicted gene 2000 [Source:MGI Symbol;Acc:MGI:3780170]	chr1	+	Coding	156366040	156366484
TC0100001415.mm.1	4,35	4,35	0,16	0,07	T	T	-1	0,5957	1,0000	0,6023	1,0000	T				chr1	+	NonCoding	156406991	156409024
TC0100001416.mm.1	4,29	4,17	0,26	0,24	T	T	1,09	0,7762	1,0000	0,5931	1,0000	T				chr1	+	NonCoding	156455290	156457852
TC0100001417.mm.1	3,96	3,92	0,05	0,14	T	T	1,03	0,4783	1,0000	0,6657	1,0000	T				chr1	+	NonCoding	156500527	156501501
TC0100001418.mm.1	9,86	9,88	0,42	0,77	T	T	-1,02	0,9231	1,0000	0,8726	1,0000	T	ENSMUST00000178028	Gm10031	predicted pseudogene 10031	chr1	+	Multiple_Complex	156524092	156526662
TC0100001419.mm.1	6,45	6,43	0,13	0,03	T	T	1,01	0,6874	1,0000	0,7706	1,0000	T	NM_001136104; NM_009595; ENSMUST00000027888; ENSMUST00000166172; ENSMUST00000173929; BC137771; BC144897; BC157086; NM_001136104.1; NM_009595.3; OTTMUST00000095554; OTTMUST00000095555; OTTMUST00000095556; uc007dcl.2; uc011wuf.1; uc011wug.1	Abl2	v-abl Abelson murine leukemia viral oncogene 2 (arg, Abelson-related gene); Synthetic construct Mus musculus clone IMAGE:100063361, MGC:191069 v-abl Abelson murine leukemia viral oncogene homolog 2 (arg, Abelson-related gene) (Abl2) mRNA, encodes complete protein.	chr1	+	Multiple_Complex	156558786	156649619
TC0100001420.mm.1	5,23	5,57	0,44	0,32	T	T	-1,27	0,8075	1,0000	0,5162	1,0000	T				chr1	+	NonCoding	156583108	156588248
TC0100001421.mm.1	5,32	5,71	0,48	0,29	T	T	-1,31	0,2531	1,0000	0,8750	1,0000	T				chr1	+	NonCoding	156592841	156595881
TC0100001422.mm.1	4,07	4,1	0,12	0,11	T	T	-1,02	0,9869	1,0000	0,3737	1,0000	T	XR_104603.1	Gm19918	PREDICTED: predicted gene, 19918 (Gm19918), miscRNA.	chr1	+	NonCoding	156678545	156681488
TC0100001423.mm.1	5,08	5,06	0,19	0,23	T	T	1,01	0,9105	1,0000	0,7688	1,0000	T				chr1	+	NonCoding	156781790	156788119
TC0100001424.mm.1	5,25	5,09	0,47	0,12	T	T	1,11	0,5841	1,0000	0,3265	1,0000	T	ENSMUST00000121352	Gm15428	predicted pseudogene 15428 [Source:MGI Symbol;Acc:MGI:3642670]	chr1	+	Multiple_Complex	156793512	156793844
TC0100001425.mm.1	4,66	4,42	0,25	0,07	T	T	1,18	0,1671	1,0000	0,9306	1,0000	T	NM_028333; ENSMUST00000027885; ENSMUST00000111720; BC082563; NM_028333.2; OTTMUST00000054174; OTTMUST00000054175; uc007ddc.1; uc007ddd.2	Angptl1	angiopoietin-like 1	chr1	+	Coding	156838562	156861079
TC0100001426.mm.1	4,98	5,25	0,34	0,34	T	T	-1,2	0,4109	1,0000	0,3700	1,0000	T				chr1	+	NonCoding	156939838	156940194
TC0100001427.mm.1	4,23	4,02	0,09	0,26	T	T	1,15	0,9703	1,0000	0,8227	1,0000	T				chr1	+	NonCoding	156992573	157018764
TC0100001428.mm.1	4,32	4,62	0,07	0,18	T	T	-1,23	0,1365	1,0000	0,3625	1,0000	T				chr1	+	NonCoding	157027489	157037086
TC0100001429.mm.1	4,1	4,42	0,13	0,29	T	T	-1,25	0,2321	1,0000	0,9677	1,0000	T				chr1	+	NonCoding	157043547	157045849
TC0100001430.mm.1	4,63	4,41	0,3	0,02	T	T	1,17	0,8517	1,0000	0,9344	1,0000	T				chr1	+	NonCoding	157127187	157128381
TC0100001431.mm.1	6,1	6,55	0,22	0,33	T	T	-1,36	0,6898	1,0000	0,8816	1,0000	T	NR_027984; BC055845; BC055878; NR_027984.1; uc007ddi.1	2810025M15Rik	RIKEN cDNA 2810025M15 gene	chr1	+	Multiple_Complex	157412352	157420236
TC0100001432.mm.1	5,12	5,53	0,23	0,26	T	T	-1,33	0,0261	1,0000	0,4682	1,0000	T				chr1	+	NonCoding	157451314	157458392
TC0100001433.mm.1	5,59	5,64	0,07	0,12	T	T	-1,03	0,9070	1,0000	0,6337	1,0000	T	NM_001033284; ENSMUST00000046743; ENSMUST00000119891; BC045198; NM_001033284.1; uc007ddj.1; uc007ddk.1	BC026585	cDNA sequence BC026585	chr1	+	Coding	157458580	157489062
TC0100001434.mm.1	4,57	4,53	0,04	0,07	T	T	1,03	0,4309	1,0000	0,8139	1,0000	T	NM_001159986; NM_033354; NR_027641; ENSMUST00000027881; ENSMUST00000086130; ENSMUST00000111700; ENSMUST00000146873; ENSMUST00000155665; BC059194; NM_001159986.1; NM_033354.3; NR_027641.1; OTTMUST00000054129; OTTMUST00000054130; OTTMUST00000054131; OTTMUST00000054132; OTTMUST00000054133; uc007ddl.2; uc007ddm.2; uc007ddn.2; uc007ddo.1	Sec16b	SEC16 homolog B (S. cerevisiae)	chr1	+	Multiple_Complex	157506728	157568425
TC0100001435.mm.1	4,16	4,05	0,26	0,16	T	T	1,08	0,4660	1,0000	0,6145	1,0000	T				chr1	+	NonCoding	157706791	157708129
TC0100001436.mm.1	3,92	4,03	0,17	0,13	T	T	-1,07	0,5147	1,0000	0,9413	1,0000	T				chr1	+	NonCoding	157747031	157759467
TC0100001437.mm.1	4,06	4,01	0,1	0,22	T	T	1,03	0,7646	1,0000	0,0450	1,0000	T				chr1	+	NonCoding	157889875	157892994
TC0100001438.mm.1	4,44	4,4	0,14	0,13	T	T	1,03	0,7302	1,0000	0,9669	1,0000	T	NM_001205204; NM_007495; ENSMUST00000046110; ENSMUST00000170718; BC094666; NM_001205204.1; NM_007495.4; uc007ddr.3; uc007dds.3; uc007ddt.3; uc007ddu.3	Astn1	astrotactin 1	chr1	+	Coding	158362304	158691786
TC0100001439.mm.1	3,67	3,88	0,41	0,26	T	T	-1,15	0,5341	1,0000	0,3121	1,0000	T	NR_030441; NR_030441.1; uc011wuk.1	Mir488	microRNA 488	chr1	+	Precursor_microRNA	158505625	158505733
TC0100001440.mm.1	4,42	4,49	0,08	0,29	T	T	-1,05	0,5872	1,0000	0,4401	1,0000	T				chr1	+	NonCoding	158534807	158537408
TC0100001441.mm.1	3,92	3,8	0,25	0,1	T	T	1,08	0,2957	1,0000	0,4828	1,0000	T				chr1	+	NonCoding	159134271	159166387
TC0100001442.mm.1	6,22	6,42	0,4	0,35	T	T	-1,15	0,8688	1,0000	0,8715	1,0000	T	NM_011931; ENSMUST00000076894; BC082804; BC158002; NM_011931.3; uc007ddz.1	Rfwd2	ring finger and WD repeat domain 2	chr1	+	Multiple_Complex	159232326	159347640
TC0100001443.mm.1	4,46	4,72	0,87	0,25	T	T	-1,2	0,7274	1,0000	0,3000	1,0000	T				chr1	+	NonCoding	159235710	159238558
TC0100001444.mm.1	4,7	4,93	0,09	0,19	T	T	-1,17	0,3680	1,0000	0,3326	1,0000	T				chr1	+	NonCoding	159289059	159289807
TC0100001445.mm.1	5,16	4,81	0,58	0,22	T	T	1,27	0,1001	1,0000	0,6523	1,0000	T				chr1	+	NonCoding	159333215	159334228
TC0100001446.mm.1	6,64	6,09	0,35	0,64	T	T	1,46	0,7348	1,0000	0,2080	1,0000	T	NR_028518; NR_039543; NR_028518.1; uc011wul.1	Scarna3a; Mir1843b	small Cajal body-specific RNA 3A; microRNA 1843b	chr1	+	Multiple_Complex	159340283	159340424
TC0100001447.mm.1	4,15	4,18	0,05	0,17	T	T	-1,02	0,6433	1,0000	0,9678	1,0000	T	NM_022312; ENSMUST00000111669; BC132392; BC138043; NM_022312.3; uc007dea.2	Tnr	tenascin R	chr1	+	Coding	159523769	159924922
TC0100001448.mm.1	4,34	4	0,14	0,17	T	T	1,27	0,3871	1,0000	0,8702	1,0000	T				chr1	+	NonCoding	159595148	159597384
TC0100001449.mm.1	5,15	4,84	0,51	0,32	T	T	1,24	0,5018	1,0000	0,7112	1,0000	T	ENSMUST00000097514	Gm10530	predicted gene 10530 [Source:MGI Symbol;Acc:MGI:3641765]	chr1	+	Coding	159614749	159684875
TC0100001450.mm.1	4,63	4,61	0,21	0,33	T	T	1,01	0,6803	1,0000	0,7729	1,0000	T				chr1	+	NonCoding	159930184	159931726
TC0100001451.mm.1	5,13	5,32	0,22	0,25	T	T	-1,14	0,6818	1,0000	0,9921	1,0000	T	NM_001162896; NR_028111; ENSMUST00000060298; ENSMUST00000097513; ENSMUST00000163892; ENSMUST00000165923; ENSMUST00000168250; ENSMUST00000168359; NM_001162896.1; NR_028111.1; uc007deb.2; uc007dec.2	4930523C07Rik	RIKEN cDNA 4930523C07 gene	chr1	+	Multiple_Complex	160044380	160080208
TC0100001452.mm.1	4,93	4,83	0,1	0,21	T	T	1,07	0,4300	1,0000	0,4534	1,0000	T	NM_025474; ENSMUST00000078878; ENSMUST00000097193; ENSMUST00000135680; BC044057; NM_025474.3; OTTMUST00000052102; OTTMUST00000052103; OTTMUST00000052104; uc007def.1	Mrps14	mitochondrial ribosomal protein S14	chr1	+	Coding	160195215	160202170
TC0100001453.mm.1	4,36	4,25	0,11	0,17	T	T	1,08	0,8509	1,0000	0,5751	1,0000	T				chr1	+	NonCoding	160212973	160214816
TC0100001454.mm.1	4,28	4,38	0,37	0,24	T	T	-1,07	0,8264	1,0000	0,5840	1,0000	T				chr1	+	NonCoding	160264324	160443070
TC0100001455.mm.1	5,66	5,69	0,3	0,08	T	T	-1,02	0,9048	1,0000	0,0764	1,0000	T	ENSMUST00000104571	Gm23528	predicted gene, 23528 [Source:MGI Symbol;Acc:MGI:5453305]	chr1	+	Small_RNA	160645573	160645704
TC0100001456.mm.1	5,08	5,25	0,35	0,13	T	T	-1,12	0,6015	1,0000	0,5854	1,0000	T				chr1	+	NonCoding	160755687	160759689
TC0100001457.mm.1	6,23	5,87	0,27	0,23	T	T	1,29	0,2447	1,0000	0,7161	1,0000	T				chr1	+	NonCoding	160792202	160799248
TC0100001458.mm.1	8,93	9,9	0,8	0,67	T	T	-1,96	0,5357	1,0000	0,9112	1,0000	T	XM_885137.3	Gm6177	predicted gene 6177	chr1	+	Pseudogene	160893120	160893584
TC0100001459.mm.1	6,87	7,07	0,12	0,36	T	T	-1,15	0,8283	1,0000	0,4238	1,0000	T	NM_001024952; ENSMUST00000035911; ENSMUST00000161609; ENSMUST00000161708; BC138663; NM_001024952.2; OTTMUST00000088460; OTTMUST00000088461; OTTMUST00000088462; uc007del.2	Rc3h1	RING CCCH (C3H) domains 1	chr1	+	Multiple_Complex	160906411	160974978
TC0100001460.mm.1	6,81	7,33	0,6	0,52	T	T	-1,44	0,9447	1,0000	0,8361	1,0000	T				chr1	+	NonCoding	160910789	160912619
TC0100001461.mm.1	4,47	4,91	0,15	0,21	T	T	-1,36	0,2198	1,0000	0,7042	1,0000	T				chr1	+	NonCoding	160913472	160914402
TC0100001462.mm.1	4,27	4,19	0,15	0,13	T	T	1,06	0,9568	1,0000	0,7969	1,0000	T	NM_080844; ENSMUST00000064725; BC019447; BC033377; NM_080844.4; uc007dem.2	Serpinc1	serine (or cysteine) peptidase inhibitor, clade C (antithrombin), member 1	chr1	+	Multiple_Complex	160978585	161003015
TC0100001463.mm.1	4,32	4,2	0,3	0,37	T	T	1,09	0,5965	1,0000	0,6851	1,0000	T				chr1	+	NonCoding	160985758	160986929
TC0100001464.mm.1	6,86	6,73	0,2	0,13	T	T	1,09	0,8807	1,0000	0,8991	1,0000	T	NR_002840; NR_028543; NR_002840.2; NR_028543.1; OTTMUST00000089181; OTTMUST00000089182; OTTMUST00000089183; OTTMUST00000089184; OTTMUST00000089185; OTTMUST00000089186; OTTMUST00000089187; OTTMUST00000089188; OTTMUST00000089189; OTTMUST00000089190; OTTMUST00000089191; OTTMUST00000089192; OTTMUST00000089193; OTTMUST00000089194; OTTMUST00000089195; OTTMUST00000089196; OTTMUST00000089197; OTTMUST0000…	Gas5; Snord47	growth arrest specific 5; small nucleolar RNA, C/D box 47	chr1	+	Multiple_Complex	161034422	161038539
TC0100001465.mm.1	5,02	5,05	0,08	0,12	T	T	-1,02	0,4527	1,0000	0,4280	1,0000	T	NM_001159930; NM_027429; ENSMUST00000028035; ENSMUST00000111618; ENSMUST00000111620; ENSMUST00000143486; ENSMUST00000155808; BC116944; BC116970; NM_001159930.1; NM_027429.3; OTTMUST00000052614; OTTMUST00000052615; OTTMUST00000052616; OTTMUST00000052617; OTTMUST00000052618	Cenpl	centromere protein L; centromere protein L (Cenpl), transcript variant 2, mRNA.	chr1	+	Multiple_Complex	161070767	161086724
TC0100001466.mm.1	5,18	5,17	0,15	0,12	T	T	1	0,2926	1,0000	0,4391	1,0000	T	NM_028664; ENSMUST00000052245; ENSMUST00000111608; ENSMUST00000125018; ENSMUST00000150721; BC049713; NM_028664.1; OTTMUST00000052534; OTTMUST00000052535; OTTMUST00000052536; uc007dfj.2	Ankrd45	ankyrin repeat domain 45	chr1	+	Multiple_Complex	161142691	161170507
TC0100001467.mm.1	4,3	4,21	0,24	0,12	F	T	1,07	0,7802	1,0000	0,2750	1,0000	F				chr1	+	NonCoding	161207587	161212058
TC0100001468.mm.1	4,01	4,27	0,07	0,2	T	T	-1,2	0,4680	1,0000	0,9849	1,0000	T	NM_009452; ENSMUST00000028024; BC153120; NM_009452.2; OTTMUST00000111962; uc007dfn.2	Tnfsf4	tumor necrosis factor (ligand) superfamily, member 4; Synthetic construct Mus musculus clone IMAGE:100016505, MGC:184564 tumor necrosis factor (ligand) superfamily, member 4 (Tnfsf4) mRNA, encodes complete protein.	chr1	+	Coding	161395409	161418410
TC0100001469.mm.1	3,94	4,27	0,18	0,12	T	T	-1,26	0,0790	1,0000	0,4357	1,0000	T	NM_183391; ENSMUST00000086084; BC137814; BC137815; NM_183391.3; OTTMUST00000066464; uc007dfo.2	Tnfsf18	tumor necrosis factor (ligand) superfamily, member 18	chr1	+	Coding	161494655	161505290
TC0100001470.mm.1	3,94	3,98	0,3	0,34	T	T	-1,03	0,9588	1,0000	0,4165	1,0000	T				chr1	+	NonCoding	161713705	161714827
TC0100001471.mm.1	3,9	4,51	0,3	0,1	T	T	-1,53	0,0254	1,0000	0,0286	1,0000	T				chr1	+	NonCoding	161877839	161882914
TC0100001472.mm.1	4,72	4,61	0,31	0,17	T	T	1,08	0,2458	1,0000	0,7589	1,0000	T				chr1	+	NonCoding	161890448	161912473
TC0100001473.mm.1	5,07	4,97	0,14	0,12	T	T	1,07	0,2226	1,0000	0,6747	1,0000	T	NM_001039045; NM_026078; ENSMUST00000028021; ENSMUST00000111594; ENSMUST00000159648; ENSMUST00000160881; BC006938; NM_001039045.1; NM_026078.2; OTTMUST00000072955; OTTMUST00000072956; OTTMUST00000073019; OTTMUST00000073020; OTTMUST00000073021; uc007dfx.1; uc007dfy.1	Pigc	phosphatidylinositol glycan anchor biosynthesis, class C	chr1	+	Multiple_Complex	161969186	162027106
TC0100001474.mm.1	4,54	4,08	0,21	0,09	T	T	1,38	0,0279	1,0000	0,4996	1,0000	T	NR_040562; NR_040562.1; uc007dgc.1	2810442N19Rik	RIKEN cDNA 2810442N19 gene	chr1	+	NonCoding	162004969	162016494
TC0100001475.mm.1	5,85	5,94	0,61	0,24	T	T	-1,07	0,2788	1,0000	0,3458	1,0000	T	NR_002870; NR_029796; NR_029810; NR_002870.2; NR_029796.1; NR_029810.1; OTTMUST00000073023; uc007dgf.1	Dnm3os; Mir214; Mir199a-2	dynamin 3, opposite strand; microRNA 214; microRNA 199a-2	chr1	+	Multiple_Complex	162217623	162225550
TC0100001476.mm.1	3,69	3,7	0,15	0,05	F	F	-1,01	0,8312	1,0000	0,0355	1,0000	F	ENSMUST00000160695	Gm16101	predicted gene 16101 [Source:MGI Symbol;Acc:MGI:3801814]	chr1	+	Multiple_Complex	162316092	162316521
TC0100001477.mm.1	3,95	3,65	0,15	0,05	T	T	1,23	0,0642	1,0000	0,6335	1,0000	T	ENSMUST00000159707	Gm10176	predicted gene 10176	chr1	+	Coding	162477680	162479943
TC0100001478.mm.1	4,18	4,31	0,02	0,15	T	T	-1,09	0,8157	1,0000	0,6175	1,0000	T				chr1	+	NonCoding	162480149	162481636
TC0100001479.mm.1	5,69	5,71	0,05	0,01	T	T	-1,01	0,8816	1,0000	0,9237	1,0000	T	NM_016796; ENSMUST00000050010; ENSMUST00000128704; ENSMUST00000132158; ENSMUST00000135241; ENSMUST00000138499; ENSMUST00000150040; ENSMUST00000155003; BC138753; BC138754; NM_016796.3; OTTMUST00000082750; OTTMUST00000082751; OTTMUST00000082752; OTTMUST00000082753; OTTMUST00000082754; OTTMUST00000082755; OTTMUST00000082756; uc007dgk.1; uc007dgl.1	Vamp4	vesicle-associated membrane protein 4	chr1	+	Multiple_Complex	162570515	162599084
TC0100001480.mm.1	4,13	4,04	0,08	0,16	T	T	1,07	0,8062	1,0000	0,9956	1,0000	T				chr1	+	NonCoding	162616515	162620459
TC0100001481.mm.1	4,2	4,36	0,12	0,15	T	T	-1,12	0,3600	1,0000	0,2517	1,0000	T	NM_010865; ENSMUST00000028020; BC125329; BC137606; NM_010865.3; uc007dgm.2	Myoc	myocilin	chr1	+	Coding	162639150	162649694
TC0100001482.mm.1	4,08	4,24	0,36	0,12	T	T	-1,12	0,5542	1,0000	0,1129	1,0000	T				chr1	+	NonCoding	162858844	162869556
TC0100001483.mm.1	4,69	4,66	0,05	0,18	T	T	1,03	0,6696	1,0000	0,0300	1,0000	T				chr1	+	NonCoding	162870248	162873996
TC0100001484.mm.1	4,28	4,11	0,2	0,36	T	T	1,12	0,5321	1,0000	0,7131	1,0000	T				chr1	+	NonCoding	162992236	163064566
TC0100001485.mm.1	4,3	4,15	0,5	0,62	T	T	1,11	0,7413	1,0000	0,8663	1,0000	T				chr1	+	NonCoding	163096995	163097973
TC0100001486.mm.1	3,72	3,6	0,23	0,22	F	F	1,09	0,6604	1,0000	0,8963	1,0000	F				chr1	+	NonCoding	163108993	163110975
TC0100001487.mm.1	4,97	5,08	0,55	0,51	T	T	-1,08	0,7796	1,0000	0,7581	1,0000	T	ENSMUST00000158549	Gm22434	predicted gene, 22434 [Source:MGI Symbol;Acc:MGI:5452211]	chr1	+	Small_RNA	163118227	163118348
TC0100001488.mm.1	4,49	4,45	0,3	0,41	T	T	1,03	0,9329	1,0000	0,7824	1,0000	T	ENSMUST00000172793; OTTMUST00000097464	Gm20471; RP24-485J8.2	predicted gene 20471 [Source:MGI Symbol;Acc:MGI:5141936]; novel transcript , antisense to Prrx1	chr1	+	NonCoding	163280356	163287045
TC0100001489.mm.1	5,62	5,53	0,15	0,28	T	T	1,07	0,6995	1,0000	0,0502	1,0000	T	ENSMUST00000158326	Gm24940	predicted gene, 24940 [Source:MGI Symbol;Acc:MGI:5454717]	chr1	+	Small_RNA	163402283	163402390
TC0100001490.mm.1	4,29	4,34	0,29	0,27	T	T	-1,03	0,3866	1,0000	0,9810	1,0000	T	ENSMUST00000161177	Gm2343	predicted gene 2343 [Source:MGI Symbol;Acc:MGI:3780513]	chr1	+	Multiple_Complex	163729569	163730610
TC0100001491.mm.1	5,11	5,19	0,04	0,03	T	T	-1,06	0,3687	1,0000	0,3124	1,0000	T	NM_010629; ENSMUST00000027877; ENSMUST00000077642; BC040362; BC049100; NM_010629.2; OTTMUST00000044067; OTTMUST00000044068	Kifap3	kinesin-associated protein 3	chr1	+	Coding	163779583	163917109
TC0100001492.mm.1	4,41	4,58	0,63	0,13	T	T	-1,13	0,6586	1,0000	0,7012	1,0000	T				chr1	+	NonCoding	163906886	163909693
TC0100001493.mm.1	5,13	5,25	0,06	0,05	T	T	-1,08	0,2009	1,0000	0,7396	1,0000	T	NM_001286002; NM_001286003; NM_028776; ENSMUST00000027876; ENSMUST00000159516; ENSMUST00000161908; ENSMUST00000162234; ENSMUST00000162920; ENSMUST00000163033; ENSMUST00000170359; BC043085; NM_028776.4; OTTMUST00000088468; OTTMUST00000088469; OTTMUST00000088470; OTTMUST00000088471; OTTMUST00000088472; OTTMUST00000088473; uc007dhq.1; uc007dhr.1; uc007dht.1; uc011wuu.1	Scyl3	SCY1-like 3 (S. cerevisiae); SCY1-like 3 (S. cerevisiae) (Scyl3), mRNA.	chr1	+	Multiple_Complex	163929100	163955126
TC0100001494.mm.1	3,7	3,71	0,26	0,18	T	T	-1,01	0,9546	1,0000	0,1417	1,0000	T	NM_027279; ENSMUST00000045694; ENSMUST00000111490; BC050143; BC052693; NM_027279.2; OTTMUST00000051801; OTTMUST00000051802; uc007dhv.2; uc007dhw.2	Mettl18	methyltransferase like 18	chr1	+	Coding	163994889	163997244
TC0100001495.mm.1	4,5	4,5	0,08	0,1	T	T	1	0,6324	1,0000	0,8431	1,0000	T	NM_011345; ENSMUST00000027874; BC119083; BC120795; NM_011345.2; uc007dhx.1	Sele	selectin, endothelial cell	chr1	+	Coding	164048234	164057677
TC0100001496.mm.1	4,74	4,82	0,13	0,14	T	T	-1,05	0,8827	1,0000	0,3643	1,0000	T	NM_001164059; NM_011346; ENSMUST00000027871; ENSMUST00000097491; BC052681; NM_001164059.1; NM_011346.2; uc007dhy.2; uc011wuv.1; uc011wuw.1	Sell	selectin, lymphocyte	chr1	+	Coding	164062076	164080785
TC0100001497.mm.1	4,18	4,19	0,14	0,13	T	T	-1,01	0,5308	1,0000	0,8016	1,0000	T	NM_011347; ENSMUST00000160000; ENSMUST00000161020; ENSMUST00000161152; ENSMUST00000162102; ENSMUST00000162746; BC109158; BC109159; NM_011347.2; OTTMUST00000088484; OTTMUST00000088485; OTTMUST00000088486; OTTMUST00000088487; OTTMUST00000088488; uc007dhz.2	Selp	selectin, platelet	chr1	+	Multiple_Complex	164115264	164150026
TC0100001498.mm.1	4,41	4,36	0,05	0,19	T	T	1,04	0,9841	1,0000	0,9934	1,0000	T	NM_007976; ENSMUST00000086040; BC172650; NM_007976.2; OTTMUST00000088478; uc007dic.1	F5	coagulation factor V; Synthetic construct Mus musculus clone IMAGE:100069458, MGC:199360 coagulation factor V (F5) mRNA, encodes complete protein.	chr1	+	Coding	164151838	164220277
TC0100001499.mm.1	7,95	8,57	1,2	0,84	T	T	-1,54	0,8515	1,0000	0,9702	1,0000	T	ENSMUST00000162889	Gm16588	predicted gene 16588 [Source:MGI Symbol;Acc:MGI:4415008]	chr1	+	Multiple_Complex	164166579	164166933
TC0100001500.mm.1	5,27	5,3	0,09	0,13	T	T	-1,02	0,4821	1,0000	0,4831	1,0000	T	NM_001276455; NM_054087; ENSMUST00000044021; ENSMUST00000159230; ENSMUST00000160773; ENSMUST00000169394; BC034659; NM_054087.2; OTTMUST00000078223; OTTMUST00000078291; OTTMUST00000078292; OTTMUST00000092810; uc007did.1; uc007die.1	Slc19a2	solute carrier family 19 (thiamine transporter), member 2	chr1	+	Multiple_Complex	164249046	164265385
TC0100001501.mm.1	5,26	5,46	0,17	0,11	T	T	-1,14	0,6615	1,0000	0,3709	1,0000	T	NM_029115; ENSMUST00000027867; BC048086; NM_029115.3; OTTMUST00000052657; uc007dif.2	Ccdc181	coiled-coil domain containing 181	chr1	+	Coding	164275585	164287847
TC0100001502.mm.1	5,04	5,01	0,02	0,03	T	T	1,02	0,8306	1,0000	0,5943	1,0000	T	NM_138314; NM_178071; ENSMUST00000086028; BC038021; BC049225; NM_138314.3; NM_178071.5; uc007dik.1; uc007dil.1	Nme7	NME/NM23 family member 7	chr1	+	Coding	164307301	164437300
TC0100001503.mm.1	4,94	5,02	0,39	0,27	T	T	-1,06	0,6717	1,0000	0,8443	1,0000	T				chr1	+	NonCoding	164333339	164334237
TC0100001504.mm.1	3,89	4,3	0,08	0,35	T	T	-1,33	0,0894	1,0000	0,4910	1,0000	T				chr1	+	NonCoding	164424713	164426994
TC0100001505.mm.1	5,17	5,21	0,13	0,04	T	T	-1,03	0,8276	1,0000	0,5928	1,0000	T				chr1	+	NonCoding	164459053	164464483
TC0100001506.mm.1	3,64	3,84	0,21	0,1	T	T	-1,15	0,7927	1,0000	0,1780	1,0000	T	ENSMUST00000181831	Gm26685	predicted gene, 26685 [Source:MGI Symbol;Acc:MGI:5477179]	chr1	+	NonCoding	164503307	164514882
TC0100001507.mm.1	4,42	3,8	0,6	0,21	T	T	1,53	0,0980	1,0000	0,3483	1,0000	T				chr1	+	NonCoding	164575455	164578553
TC0100001508.mm.1	4,16	4,53	0,32	0,36	T	T	-1,29	0,8006	1,0000	0,7009	1,0000	T				chr1	+	NonCoding	164630820	164632126
TC0100001509.mm.1	5,46	5,98	0,21	0,56	T	T	-1,43	0,2758	1,0000	0,4463	1,0000	T				chr1	+	NonCoding	164712554	164714928
TC0100001510.mm.1	10,1	9,35	0,62	0,48	T	T	1,68	0,1571	1,0000	0,3856	1,0000	T	NM_019759; ENSMUST00000027861; BC046420; NM_019759.2; uc007diq.1	Dpt	dermatopontin	chr1	+	Coding	164796718	164824273
TC0100001511.mm.1	4,05	3,97	0,13	0,12	T	T	1,06	0,9297	1,0000	0,9103	1,0000	T	NR_040303; uc007dir.2	Gm20743	predicted gene, 20743	chr1	+	NonCoding	164862308	164936777
TC0100001512.mm.1	4,37	4,19	0,2	0,14	T	T	1,14	0,5627	1,0000	0,5812	1,0000	T	XR_104604.1	1700029M03Rik	PREDICTED: RIKEN cDNA 1700029M03 gene (1700029M03Rik), miscRNA.	chr1	+	NonCoding	164960894	164972667
TC0100001513.mm.1	6	5,95	0,42	0,98	T	T	1,03	0,8570	1,0000	0,4738	1,0000	T	ENSMUST00000116911	Gm26042	predicted gene, 26042 [Source:MGI Symbol;Acc:MGI:5455819]	chr1	+	Precursor_microRNA	165024345	165024456
TC0100001514.mm.1	3,81	4,02	0,31	0,1	T	T	-1,15	0,5953	1,0000	0,4243	1,0000	T				chr1	+	NonCoding	165062826	165109176
TC0100001515.mm.1	4,55	4,87	0,23	0,23	T	T	-1,25	0,1036	1,0000	0,1751	1,0000	T				chr1	+	NonCoding	165282953	165284349
TC0100001516.mm.1	4,68	4,75	0,21	0,07	T	T	-1,05	0,3135	1,0000	0,8492	1,0000	T	NM_001081126; ENSMUST00000111450; ENSMUST00000178700; BC137659; NM_001081126.1; uc007dja.1; uc011wux.1; uc011wuy.1	Gpr161	G protein-coupled receptor 161	chr1	+	Coding	165295766	165322930
TC0100001517.mm.1	8,54	8,24	0,23	0,34	T	T	1,23	0,4618	1,0000	0,5845	1,0000	T				chr1	+	NonCoding	165325833	165326745
TC0100001518.mm.1	4,94	4,97	0,19	0,32	T	T	-1,02	0,5840	1,0000	0,1551	1,0000	T				chr1	+	NonCoding	165379519	165381074
TC0100001519.mm.1	3,94	3,98	0,32	0,28	T	T	-1,03	0,5471	1,0000	0,1635	1,0000	T	ENSMUST00000158674	Gm24637	predicted gene, 24637 [Source:MGI Symbol;Acc:MGI:5454414]	chr1	+	Small_RNA	165440625	165440709
TC0100001520.mm.1	4,98	5,12	0,18	0,13	T	T	-1,1	0,8074	1,0000	0,7810	1,0000	T	NM_027430; ENSMUST00000027853; ENSMUST00000128633; ENSMUST00000138999; BC018324; NM_027430.2; OTTMUST00000054065; OTTMUST00000054066; OTTMUST00000054067; uc007djd.1	Mpc2	mitochondrial pyruvate carrier 2	chr1	+	Multiple_Complex	165460637	165481214
TC0100001521.mm.1	6,81	6,93	0,56	0,24	T	T	-1,08	0,7118	1,0000	0,6801	1,0000	T				chr1	+	NonCoding	165467500	165468533
TC0100001522.mm.1	4,01	4,02	0,14	0,09	T	T	-1,01	0,8800	1,0000	0,6491	1,0000	T	NM_173029; ENSMUST00000027852; ENSMUST00000111439; ENSMUST00000111440; ENSMUST00000124037; ENSMUST00000148550; ENSMUST00000155216; BC138448; NM_173029.3; OTTMUST00000050855; OTTMUST00000050856; OTTMUST00000050857; OTTMUST00000050886; OTTMUST00000050887; OTTMUST00000050888; uc007dje.1; uc007djf.1; uc011wuz.1; uc011wva.1	Adcy10	adenylate cyclase 10	chr1	+	Multiple_Complex	165485183	165576774
TC0100001523.mm.1	4,29	4,08	0,21	0,2	T	T	1,15	0,7739	1,0000	0,2289	1,0000	T				chr1	+	NonCoding	165585183	165585991
TC0100001524.mm.1	4,12	4,45	0,27	0,17	T	T	-1,26	0,4899	1,0000	0,8281	1,0000	T	XR_104605.1	Gm19622	PREDICTED: predicted gene, 19622 (Gm19622), miscRNA.	chr1	+	NonCoding	165631686	165635777
TC0100001525.mm.1	4,13	3,98	0,11	0,1	T	T	1,11	0,4857	1,0000	0,8677	1,0000	T				chr1	+	NonCoding	165721556	165722777
TC0100001526.mm.1	5,8	5,66	0,06	0,04	T	T	1,1	0,6150	1,0000	0,6195	1,0000	T	NM_011804; ENSMUST00000040298; ENSMUST00000111432; ENSMUST00000140769; BC027426; NM_011804.2; OTTMUST00000051208; OTTMUST00000051209; OTTMUST00000051210; uc007djm.1; uc011wvb.1	Creg1	cellular repressor of E1A-stimulated genes 1	chr1	+	Coding	165763746	165775308
TC0100001527.mm.1	4,48	4,48	0,06	0,15	T	T	-1	0,6360	1,0000	0,3624	1,0000	T	NM_001113391; NM_001113392; NM_001113393; NM_031162; NR_103716; ENSMUST00000005907; ENSMUST00000027849; ENSMUST00000086002; ENSMUST00000159070; ENSMUST00000161559; ENSMUST00000161971; ENSMUST00000162411; ENSMUST00000178336; BC052824; NM_001113391.2; NM_001113392.2; NM_001113393.2; NM_001113394.2; NM_031162.4; OTTMUST00000088612; OTTMUST00000088613; OTTMUST00000088614; OTTMUST00000088615; OTTMUST0…	Cd247	CD247 antigen	chr1	+	Multiple_Complex	165781075	165877276
TC0100001528.mm.1	4,36	4,53	0,36	0,29	T	T	-1,13	0,4890	1,0000	0,5574	1,0000	T				chr1	+	NonCoding	165797393	165800928
TC0100001529.mm.1	4,14	4,22	0,31	0,15	T	T	-1,06	0,6999	1,0000	0,6359	1,0000	T				chr1	+	NonCoding	165872053	165875280
TC0100001530.mm.1	3,74	3,68	0,15	0,22	F	F	1,05	0,9034	1,0000	0,5283	1,0000	F	ENSMUST00000184037	Gm17976	predicted gene, 17976 [Source:MGI Symbol;Acc:MGI:5010161]	chr1	+	Pseudogene	165941618	165943526
TC0100001531.mm.1	4,75	4,32	0,34	0,34	T	T	1,35	0,7253	1,0000	0,7267	1,0000	T	ENSMUST00000181378; OTTMUST00000117063	Gm26665; RP24-147G10.1	predicted gene, 26665 [Source:MGI Symbol;Acc:MGI:5477159]; novel transcript	chr1	+	NonCoding	166002958	166038258
TC0100001532.mm.1	4,86	4,77	0,18	0,23	T	T	1,06	0,8254	1,0000	0,4474	1,0000	T	NM_021610; ENSMUST00000027847; ENSMUST00000060833; ENSMUST00000166159; ENSMUST00000166860; BC008528; NM_021610.1; OTTMUST00000041022; OTTMUST00000092076; OTTMUST00000092077; uc007dkj.1	Gpa33	glycoprotein A33 (transmembrane)	chr1	+	Multiple_Complex	166130238	166166510
TC0100001533.mm.1	5,17	5,12	0,06	0,14	T	T	1,04	0,3197	1,0000	0,4628	1,0000	T	NM_001164528; ENSMUST00000111416; NM_001164528.1; OTTMUST00000051617; uc011wvd.1; uc011wve.1; uc011wvf.1; uc011wvg.1; uc011wvh.1; uc011wvi.1; uc011wvj.1	Ildr2	immunoglobulin-like domain containing receptor 2	chr1	+	Multiple_Complex	166254139	166316832
TC0100001534.mm.1	5,04	5,17	0,31	0,25	T	T	-1,1	0,7748	1,0000	0,2222	1,0000	T				chr1	+	NonCoding	166297199	166299861
TC0100001535.mm.1	4,45	4,59	0,25	0,07	T	T	-1,1	0,5528	1,0000	0,5990	1,0000	T				chr1	+	NonCoding	166301445	166303421
TC0100001536.mm.1	4,48	4,7	0,32	0,12	T	T	-1,17	0,4082	1,0000	0,9500	1,0000	T				chr1	+	NonCoding	166339526	166346702
TC0100001537.mm.1	5,74	5,88	0,16	0,14	T	T	-1,1	0,3251	1,0000	0,9342	1,0000	T	NM_030245; ENSMUST00000027846; ENSMUST00000132817; ENSMUST00000138148; ENSMUST00000138284; BC002307; BC027337; NM_030245.3; OTTMUST00000066478; OTTMUST00000066479; OTTMUST00000066480; OTTMUST00000066481; uc007dkl.2; uc007dkm.2	Tada1	transcriptional adaptor 1	chr1	+	Multiple_Complex	166379097	166393621
TC0100001538.mm.1	11,64	11,7	1,55	1,42	T	T	-1,04	0,9771	1,0000	0,9612	1,0000	T	ENSMUST00000179496	Gm22992	predicted gene, 22992 [Source:MGI Symbol;Acc:MGI:5452769]	chr1	+	Precursor_microRNA	166620362	166620482
TC0100001539.mm.1	4,26	4,05	0,2	0,4	T	T	1,16	0,7610	1,0000	0,5904	1,0000	T	ENSMUST00000135069	Gm4954	predicted gene 4954 [Source:MGI Symbol;Acc:MGI:3648917]	chr1	+	Pseudogene	166762145	166770485
TC0100001540.mm.1	4,23	4,39	0,16	0,23	T	T	-1,12	0,9527	1,0000	0,7702	1,0000	T				chr1	+	NonCoding	166968363	166969583
TC0100001541.mm.1	4,58	4,63	0,09	0,03	T	T	-1,03	0,3036	1,0000	0,6134	1,0000	T	NM_001160261; NM_001160262; NM_175461; ENSMUST00000122929; ENSMUST00000126198; ENSMUST00000128373; ENSMUST00000156025; ENSMUST00000165874; BC132161; BC132525; NM_001160261.1; NM_001160262.1; NM_175461.4; OTTMUST00000085670; OTTMUST00000085671; OTTMUST00000085672; OTTMUST00000085673; uc007dks.2; uc007dkt.2; uc011wvo.1	Fam78b	family with sequence similarity 78, member B	chr1	+	Multiple_Complex	167001417	167091302
TC0100001542.mm.1	4,61	4,81	0,16	0,22	T	T	-1,15	0,4841	1,0000	0,1632	1,0000	T				chr1	+	NonCoding	167040722	167042946
TC0100001543.mm.1	4,54	4,44	0,28	0,23	T	T	1,07	0,8843	1,0000	0,7675	1,0000	T				chr1	+	NonCoding	167082829	167086042
TC0100001544.mm.1	8,06	8,02	0,6	0,13	T	T	1,03	0,8802	1,0000	0,9205	1,0000	T				chr1	+	NonCoding	167222886	167223100
TC0100001545.mm.1	4,49	4,66	0,29	0,26	T	T	-1,13	0,7143	1,0000	0,6276	1,0000	T				chr1	+	NonCoding	167224956	167225224
TC0100001546.mm.1	4,35	4,49	0,11	0,18	T	T	-1,1	0,7915	1,0000	0,5427	1,0000	T				chr1	+	NonCoding	167242483	167268113
TC0100001547.mm.1	4,4	4,62	0,14	0,26	T	T	-1,17	0,2604	1,0000	0,2403	1,0000	T	ENSMUST00000184939	Mir6347	microRNA 6347 [Source:MGI Symbol;Acc:MGI:5531245]	chr1	+	Precursor_microRNA	167290125	167290225
TC0100001548.mm.1	5,98	5,93	0,19	0,2	T	T	1,04	0,6749	1,0000	0,3036	1,0000	T	NM_001039483; ENSMUST00000097473; BC011457; BC019761; BC020098; NM_001039483.1; uc007dkv.1	Tmco1	transmembrane and coiled-coil domains 1	chr1	+	Coding	167308670	167333978
TC0100001549.mm.1	10,87	10,19	0,06	0,38	T	T	1,61	0,1220	1,0000	0,0842	1,0000	T	ENSMUST00000179419	Gm24182	predicted gene, 24182 [Source:MGI Symbol;Acc:MGI:5453959]	chr1	+	Small_RNA	167349025	167349131
TC0100001550.mm.1	5,22	5,32	0,07	0,04	T	T	-1,07	0,3822	1,0000	0,2673	1,0000	T	NM_019993; ENSMUST00000028004; BC003297; NM_019993.3; uc007dkx.1	Aldh9a1	aldehyde dehydrogenase 9, subfamily A1	chr1	+	Coding	167349991	167368530
TC0100001551.mm.1	4,13	4,07	0,09	0,05	T	T	1,04	0,5889	1,0000	0,1235	1,0000	T				chr1	+	NonCoding	167373933	167375013
TC0100001552.mm.1	4,25	4,18	0,25	0,12	T	T	1,05	0,2629	1,0000	0,0692	1,0000	T				chr1	+	NonCoding	167422970	167443459
TC0100001553.mm.1	4,56	4,34	0,41	0,22	T	T	1,17	0,2983	1,0000	0,1530	1,0000	T				chr1	+	NonCoding	167466018	167468012
TC0100001554.mm.1	4,54	4,58	0,04	0,08	T	T	-1,03	0,4230	1,0000	0,1170	1,0000	T	NM_001159731; NM_009107; ENSMUST00000015987; ENSMUST00000111380; ENSMUST00000111384; ENSMUST00000111386; BC058401; NM_001159731.1; NM_009107.3; OTTMUST00000054044; OTTMUST00000054045; OTTMUST00000054046; OTTMUST00000054047; uc007dla.2; uc007dlb.2	Rxrg	retinoid X receptor gamma	chr1	+	Coding	167598362	167639623
TC0100001555.mm.1	4,72	4,57	0,11	0,17	T	T	1,11	0,4302	1,0000	0,9455	1,0000	T	NM_033652; ENSMUST00000028003; ENSMUST00000111377; BC109167; BC109168; NM_033652.5; OTTMUST00000049415; OTTMUST00000049416; uc007dlc.1	Lmx1a	LIM homeobox transcription factor 1 alpha	chr1	+	Coding	167689239	167848741
TC0100001556.mm.1	3,87	3,87	0,24	0,12	T	T	1	0,9599	1,0000	0,8680	1,0000	T				chr1	+	NonCoding	167936780	167939903
TC0100001557.mm.1	4,75	4,68	0,22	0,35	T	T	1,05	0,7336	1,0000	0,9629	1,0000	T	ENSMUST00000177351; OTTMUST00000104167	Gm20711; RP23-45N11.1	predicted gene 20711 [Source:MGI Symbol;Acc:MGI:5313158]; novel transcript	chr1	+	NonCoding	168115244	168122465
TC0100001558.mm.1	5,17	5,43	0,36	0,27	T	T	-1,2	0,3573	1,0000	0,0354	1,0000	T	NR_105766	Mir6348	microRNA 6348	chr1	+	Precursor_microRNA	168490643	168490762
TC0100001559.mm.1	4,42	4,54	0,08	0,5	T	T	-1,08	0,5621	1,0000	0,5220	1,0000	T				chr1	+	NonCoding	169462965	169470735
TC0100001560.mm.1	6,17	6,23	0,29	0,36	T	T	-1,04	0,7250	1,0000	0,1599	1,0000	T	NM_009063; ENSMUST00000027997; ENSMUST00000152809; BC037683; NM_009063.3; OTTMUST00000049406; OTTMUST00000049407; uc007dlm.1	Rgs5	regulator of G-protein signaling 5	chr1	+	Multiple_Complex	169655501	169695813
TC0100001561.mm.1	12,02	12,02	0,05	0,21	T	T	-1	0,8824	1,0000	0,9721	1,0000	T				chr1	+	NonCoding	169762193	169763602
TC0100001562.mm.1	4,06	4,02	0,14	0,14	F	F	1,03	0,7593	1,0000	0,7130	1,0000	F				chr1	+	NonCoding	169768183	169769042
TC0100001563.mm.1	4,66	4,56	0,27	0,19	T	T	1,07	0,5761	1,0000	0,5184	1,0000	T	NM_001033185; ENSMUST00000094348; ENSMUST00000175731; BC150846; BC172001	Ccdc190	coiled-coil domain containing 190	chr1	+	Coding	169928648	169934653
TC0100001564.mm.1	4,22	4,26	0,13	0,01	T	T	-1,03	0,5440	1,0000	0,5624	1,0000	T	NR_040438; NR_040438.1; uc007dlr.2; uc007dls.2	3110045C21Rik	RIKEN cDNA 3110045C21 gene	chr1	+	NonCoding	169969409	169972396
TC0100001565.mm.1	4,49	4,58	0,37	0,23	T	T	-1,06	0,5584	1,0000	0,9237	1,0000	T				chr1	+	NonCoding	170175180	170176315
TC0100001566.mm.1	4,84	4,77	0,19	0,14	T	T	1,05	0,1227	1,0000	0,7059	1,0000	T	ENSMUST00000055830; ENSMUST00000159201; OTTMUST00000051080	4930500M09Rik; AC123650.4	RIKEN cDNA 4930500M09 gene; RIKEN cDNA 4930500M09 gene [Source:MGI Symbol;Acc:MGI:3630173]; novel protein	chr1	+	Coding	170214860	170215556
TC0100001567.mm.1	5,55	5,52	0,37	0,3	T	T	1,02	0,5764	1,0000	0,8724	1,0000	T	NM_001033499; ENSMUST00000097470; ENSMUST00000162752; BC160335; NM_001033499.1; OTTMUST00000040239; OTTMUST00000040240; uc007dmb.1	Sh2d1b2	SH2 domain containing 1B2; Synthetic construct Mus musculus clone IMAGE:100064079, MGC:193450 SH2 domain protein 1B2 (Sh2d1b2) mRNA, encodes complete protein.; SH2 domain protein 1B2	chr1	+	Coding	170232749	170253608
TC0100001568.mm.1	5,18	5,05	0,15	0,27	T	T	1,09	0,8463	1,0000	0,5061	1,0000	T	NM_012009; ENSMUST00000179976; BC116698; BC117508; BC145540; BC171965; NM_012009.4; uc007dmc.1	Sh2d1b1	SH2 domain containing 1B1; SH2 domain protein 1B1	chr1	+	Coding	170277318	170285662
TC0100001569.mm.1	4,67	4,61	0,09	0,04	T	T	1,04	0,6382	1,0000	0,4967	1,0000	T	NM_001039593; ENSMUST00000056991; BC099563; BC132313; BC132315; NM_001039593.1; uc007dmd.1	1700015E13Rik	RIKEN cDNA 1700015E13 gene	chr1	+	Coding	170308803	170312125
TC0100001570.mm.1	5,65	5,32	0,22	0,12	T	T	1,26	0,3333	1,0000	0,0979	1,0000	T	NM_177068; ENSMUST00000046792; BC025654; NM_177068.4; OTTMUST00000066476; uc007dmi.2	Olfml2b	olfactomedin-like 2B	chr1	+	Multiple_Complex	170644532	170682789
TC0100001571.mm.1	4,41	4,15	0,03	0,06	T	T	1,19	0,0452	1,0000	0,2130	1,0000	T	ENSMUST00000171747; OTTMUST00000091794	Gm9929; RP23-358M7.2	predicted gene 9929 [Source:MGI Symbol;Acc:MGI:3708526]; novel transcript	chr1	+	NonCoding	170867867	170881721
TC0100001572.mm.1	4,1	4,43	0,14	0,04	T	T	-1,26	0,1308	1,0000	0,3491	1,0000	T	ENSMUST00000180542	Gm26620	predicted gene, 26620 [Source:MGI Symbol;Acc:MGI:5477114]	chr1	+	Coding	170885065	170885881
TC0100001573.mm.1	5,64	5,07	0,42	0,23	T	T	1,49	0,1356	1,0000	0,4042	1,0000	T				chr1	+	NonCoding	170981944	170986466
TC0100001574.mm.1	4,25	4,09	0,16	0,08	T	T	1,12	0,8887	1,0000	0,8269	1,0000	T	NM_144559; ENSMUST00000078825; BC027310; NM_144559.2; OTTMUST00000052638; uc007dmw.2	Fcgr4	Fc receptor, IgG, low affinity IV	chr1	+	Coding	171018920	171029761
TC0100001575.mm.1	15,61	15,01	0,43	0,67	T	T	1,51	0,2374	1,0000	0,2709	1,0000	T	ENSMUST00000083971	Gm26110	predicted gene, 26110 [Source:MGI Symbol;Acc:MGI:5455887]	chr1	+	Small_RNA	171027965	171028129
TC0100001576.mm.1	4,52	4,51	0,31	0,09	T	T	1,01	0,7476	1,0000	0,3711	1,0000	T				chr1	+	NonCoding	171075508	171083974
TC0100001577.mm.1	4,15	4,17	0,11	0,06	T	T	-1,01	0,8280	1,0000	0,9089	1,0000	T	NM_001081275; ENSMUST00000027959; ENSMUST00000124157; ENSMUST00000127394; ENSMUST00000129651; ENSMUST00000143623; ENSMUST00000148200; ENSMUST00000151340; ENSMUST00000156789; BC061017; OTTMUST00000051410; OTTMUST00000051411; OTTMUST00000051412; OTTMUST00000051413; OTTMUST00000051414; OTTMUST00000051415; OTTMUST00000051416; OTTMUST00000051417; uc007dna.1	Cfap126	cilia and flagella associated protein 126	chr1	+	Multiple_Complex	171113918	171126967
TC0100001578.mm.1	4,97	4,87	0,08	0,19	T	T	1,07	0,4132	1,0000	0,9261	1,0000	T	NM_008623; ENSMUST00000070758; ENSMUST00000111334; ENSMUST00000125565; ENSMUST00000149352; BC139139; BC141226; NM_008623.4; OTTMUST00000051092; OTTMUST00000051093; OTTMUST00000051094; OTTMUST00000051095; uc007dnc.1; uc007dnd.1	Mpz	myelin protein zero	chr1	+	Multiple_Complex	171150711	171161130
TC0100001579.mm.1	4,27	4,22	0,12	0,2	T	T	1,03	0,5248	1,0000	0,5416	1,0000	T	NM_001243062; NM_001243063; NM_009803; ENSMUST00000005820; ENSMUST00000075469; ENSMUST00000111328; ENSMUST00000133075; ENSMUST00000137298; ENSMUST00000149404; ENSMUST00000152865; ENSMUST00000155126; BC089541; NM_001243062.1; NM_001243063.1; NM_009803.5; OTTMUST00000053615; OTTMUST00000053711; OTTMUST00000053712; OTTMUST00000053713; OTTMUST00000053714; OTTMUST00000053715; OTTMUST00000053716; OTTMU…	Nr1i3	nuclear receptor subfamily 1, group I, member 3	chr1	+	Multiple_Complex	171213970	171220701
TC0100001580.mm.1	4,99	5,05	0,29	0,06	T	T	-1,04	0,9548	1,0000	0,8238	1,0000	T	NM_013474; ENSMUST00000005824; ENSMUST00000111319; ENSMUST00000111320; ENSMUST00000111321; BC031786; NM_013474.2; OTTMUST00000051427; OTTMUST00000051428; OTTMUST00000051437; OTTMUST00000051438; uc007dnk.2	Apoa2	apolipoprotein A-II	chr1	+	Coding	171225054	171226379
TC0100001581.mm.1	4,24	4,27	0,01	0,04	T	T	-1,02	0,7223	1,0000	0,4844	1,0000	T	NM_172845; ENSMUST00000006570; ENSMUST00000111314; ENSMUST00000111315; BC027773; NM_172845.2; OTTMUST00000051062; OTTMUST00000051063; uc007dnn.1; uc007dno.1	Adamts4	a disintegrin-like and metallopeptidase (reprolysin type) with thrombospondin type 1 motif, 4	chr1	+	Coding	171250421	171260637
TC0100001582.mm.1	6,5	6,33	0,11	0,08	T	T	1,13	0,2186	1,0000	0,4179	1,0000	T	NM_020579; ENSMUST00000064272; ENSMUST00000111313; ENSMUST00000123954; ENSMUST00000125939; ENSMUST00000126699; ENSMUST00000129985; ENSMUST00000132890; ENSMUST00000138904; ENSMUST00000141114; ENSMUST00000141999; ENSMUST00000151863; BC013619; NM_020579.2; OTTMUST00000051448; OTTMUST00000051449; OTTMUST00000051450; OTTMUST00000051451; OTTMUST00000051452; OTTMUST00000051453; OTTMUST00000051454; OTTMU…	B4galt3	UDP-Gal:betaGlcNAc beta 1,4-galactosyltransferase, polypeptide 3	chr1	+	Multiple_Complex	171270328	171276896
TC0100001583.mm.1	5,23	5,22	0,38	0,44	T	T	1,01	0,4939	1,0000	0,2193	1,0000	T	XR_140469.1	LOC100862110	PREDICTED: uncharacterized LOC100862110 (LOC100862110), miscRNA.	chr1	+	NonCoding	171288564	171289207
TC0100001584.mm.1	4,05	4,32	0,37	0,14	F	F	-1,21	0,5694	1,0000	0,9502	1,0000	F	ENSMUST00000157122	Gm25151	predicted gene, 25151 [Source:MGI Symbol;Acc:MGI:5454928]	chr1	+	Small_RNA	171308047	171308137
TC0100001585.mm.1	5,89	5,84	0,02	0,13	T	T	1,04	0,8676	1,0000	0,7821	1,0000	T	NM_001128609; NM_011615; ENSMUST00000064950; ENSMUST00000097467; ENSMUST00000111299; ENSMUST00000111300; ENSMUST00000127830; ENSMUST00000129116; ENSMUST00000131653; ENSMUST00000135150; ENSMUST00000142063; ENSMUST00000157015; BC023668; BC054445; NM_001128609.1; NM_011615.3; OTTMUST00000051499; OTTMUST00000051512; OTTMUST00000051513; OTTMUST00000051514; OTTMUST00000051515; OTTMUST00000051516; OTTMU…	Dedd	death effector domain-containing	chr1	+	Multiple_Complex	171329145	171342501
TC0100001586.mm.1	6,95	6,98	0,22	0,11	T	T	-1,02	0,1916	1,0000	0,4500	1,0000	T	NM_011070; ENSMUST00000006579; ENSMUST00000135941; ENSMUST00000138323; BC026839; BC049606; NM_011070.3; OTTMUST00000051538; OTTMUST00000051539; OTTMUST00000051540; uc007doc.1	Pfdn2	prefoldin 2	chr1	+	Multiple_Complex	171345670	171359254
TC0100001587.mm.1	5,51	5,37	0,23	0,23	T	T	1,11	0,9627	1,0000	0,5905	1,0000	T				chr1	+	NonCoding	171354126	171355415
TC0100001588.mm.1	4,87	4,63	0,24	0,16	T	T	1,18	0,2376	1,0000	0,7000	1,0000	T				chr1	+	NonCoding	171361105	171362028
TC0100001589.mm.1	4,17	4,25	0,07	0,13	T	T	-1,06	0,5132	1,0000	0,7961	1,0000	T	NM_001122680; NM_027893; ENSMUST00000006578; ENSMUST00000094325; ENSMUST00000111286; BC024948; NM_001122680.1; NM_027893.3; OTTMUST00000051296; OTTMUST00000051301; OTTMUST00000051302; uc007doe.2; uc007dof.2; uc011wwc.1	Pvrl4	poliovirus receptor-related 4	chr1	+	Coding	171370099	171388598
TC0100001590.mm.1	4,53	4,67	0,04	0,3	T	T	-1,11	0,3445	1,0000	0,9867	1,0000	T	NM_001005508; ENSMUST00000056449; ENSMUST00000131607; ENSMUST00000135312; BC082573; NM_001005508.2; OTTMUST00000051070; OTTMUST00000051071; OTTMUST00000051072; uc007doh.2; uc007doi.2	Arhgap30	Rho GTPase activating protein 30	chr1	+	Multiple_Complex	171388954	171410298
TC0100001592.mm.1	6,69	6,63	0,14	0,14	T	T	1,04	0,7980	1,0000	0,0657	1,0000	T	NM_172647; ENSMUST00000043839; ENSMUST00000144497; ENSMUST00000155913; BC021876; NM_172647.2; OTTMUST00000051546; OTTMUST00000051547; OTTMUST00000051548; uc007doo.1	F11r	F11 receptor	chr1	+	Multiple_Complex	171437535	171464603
TC0100001593.mm.1	6,06	6,14	0,24	0,23	T	T	-1,06	0,8128	1,0000	0,5880	1,0000	T	NM_019484; ENSMUST00000081527; BC099405; NM_019484.4; uc007dop.1	Alyref2	Aly/REF export factor 2	chr1	+	Coding	171503478	171504750
TC0100001594.mm.1	3,66	3,82	0,09	0,32	T	T	-1,12	0,3988	1,0000	0,9244	1,0000	T	BC145376	Itlnb	intelectin b	chr1	+	Multiple_Complex	171515232	171516922
TC0100001595.mm.1	4,14	4,19	0,11	0,1	T	T	-1,03	0,9397	1,0000	0,5765	1,0000	T	NM_018729; ENSMUST00000004829; BC145067; BC160247; NM_018729.2; OTTMUST00000041041; uc007dor.1; uc007dos.1; uc029qup.1	Cd244	CD244 natural killer cell receptor 2B4; Synthetic construct Mus musculus clone IMAGE:100063895, MGC:193362 CD244 natural killer cell receptor 2B4 (Cd244) mRNA, encodes complete protein.	chr1	+	Multiple_Complex	171559193	171585318
TC0100001596.mm.1	4,6	4,77	0,07	0,19	T	T	-1,12	0,1201	1,0000	0,0956	1,0000	T				chr1	+	NonCoding	171621910	171622959
TC0100001597.mm.1	4,25	4,15	0,16	0,22	T	T	1,07	0,8320	1,0000	0,8407	1,0000	T	NM_007649; ENSMUST00000015499; ENSMUST00000068584; BC060977; NM_007649.4; OTTMUST00000041023; uc007doz.1; uc007dpa.1	Cd48	CD48 antigen	chr1	+	Coding	171682009	171705258
TC0100001598.mm.1	5,18	5,29	0,57	0,09	T	T	-1,08	0,4792	1,0000	0,3904	1,0000	T				chr1	+	NonCoding	171688311	171690014
TC0100001599.mm.1	10,05	10,74	0,56	1,11	T	T	-1,62	0,9414	1,0000	0,9173	1,0000	T	ENSMUST00000177707; XM_001476805.2	Tma7-ps	translational machinery associated 7 homolog (S. cerevisiae), pseudogene	chr1	+	Multiple_Complex	171711077	171711500
TC0100001600.mm.1	4,17	4,31	0,07	0,03	T	T	-1,11	0,3230	1,0000	0,5263	1,0000	T	NM_013730; ENSMUST00000015460; ENSMUST00000163992; BC117095; BC117099; NM_013730.4; OTTMUST00000091753; OTTMUST00000091754; uc007dpb.1; uc007dpc.1	Slamf1	signaling lymphocytic activation molecule family member 1	chr1	+	Multiple_Complex	171767127	171801184
TC0100001601.mm.1	3,74	4,06	0,22	0,18	T	T	-1,25	0,3651	1,0000	0,9270	1,0000	T				chr1	+	NonCoding	171793267	171795831
TC0100001602.mm.1	4,75	4,51	0,11	0,19	T	T	1,18	0,2410	1,0000	0,2861	1,0000	T	NM_001252472; NM_001289470; NM_013489; ENSMUST00000042302; ENSMUST00000128189; ENSMUST00000135386; ENSMUST00000136479; ENSMUST00000155802; BC140952; BC144736; NM_001252472.1; NM_013489.3; OTTMUST00000066580; OTTMUST00000066581; OTTMUST00000066582; OTTMUST00000066583; uc007dpf.2; uc007dpd.3; uc007dpe.2	Cd84	CD84 antigen	chr1	+	Multiple_Complex	171839697	171890718
TC0100001603.mm.1	4,48	4,66	0,42	0,37	T	T	-1,13	0,5346	1,0000	0,3391	1,0000	T	XR_140471.1	Gm10521	predicted gene 10521	chr1	+	Coding	171895664	171898237
TC0100001604.mm.1	4,13	4,13	0,02	0,17	T	T	1,01	0,9680	1,0000	0,6978	1,0000	T	NM_030710; ENSMUST00000171330; BC030031; NM_030710.2; uc007dpg.1; uc007dph.1; uc011wwh.1	Slamf6	SLAM family member 6	chr1	+	Coding	171917537	171953167
TC0100001605.mm.1	6,77	7,02	0,14	0,25	T	T	-1,19	0,8859	1,0000	0,3021	1,0000	T	NM_009938; ENSMUST00000027833; ENSMUST00000122845; ENSMUST00000124289; ENSMUST00000126634; ENSMUST00000133909; ENSMUST00000134468; ENSMUST00000135192; ENSMUST00000138407; ENSMUST00000142765; ENSMUST00000150298; ENSMUST00000152403; BC024070; BC047429; NM_009938.4; OTTMUST00000085713; OTTMUST00000085714; OTTMUST00000085715; OTTMUST00000085716; OTTMUST00000085717; OTTMUST00000085718; OTTMUST00000085…	Copa	coatomer protein complex subunit alpha	chr1	+	Multiple_Complex	172082529	172122332
TC0100001606.mm.1	5,91	6	0,11	0,12	T	T	-1,07	0,2071	1,0000	0,1789	1,0000	T	NM_001159525; NM_023041; ENSMUST00000075895; ENSMUST00000111252; ENSMUST00000127662; ENSMUST00000133081; ENSMUST00000133546; ENSMUST00000147799; BC019767; NM_001159525.1; NM_023041.3; OTTMUST00000073427; OTTMUST00000073428; OTTMUST00000073429; OTTMUST00000073430; OTTMUST00000073431; OTTMUST00000073432; uc007dpq.2; uc011wwj.1	Pex19	peroxisomal biogenesis factor 19	chr1	+	Multiple_Complex	172126755	172136497
TC0100001607.mm.1	6,55	6,38	0,14	0,17	T	T	1,12	0,5785	1,0000	0,4406	1,0000	T	NM_153555; ENSMUST00000074144; BC023704; BC023804; NM_153555.2; uc007dpr.2; uc007dps.2; uc007dpt.2; uc007dpu.2; uc007dpv.2; uc007dpw.2; uc007dpx.2	Dcaf8	DDB1 and CUL4 associated factor 8	chr1	+	Multiple_Complex	172148015	172197326
TC0100001608.mm.1	5,26	5,87	0,45	0,26	T	T	-1,52	0,1004	1,0000	0,2997	1,0000	T				chr1	+	NonCoding	172184427	172185733
TC0100001609.mm.1	5,86	6,05	0,61	0,31	T	T	-1,14	0,4479	1,0000	0,0843	1,0000	T	ENSMUST00000171429; OTTMUST00000089559	Gm17224; RP23-137I20.2	predicted gene 17224 [Source:MGI Symbol;Acc:MGI:4938051]; novel transcript	chr1	+	NonCoding	172212467	172213696
TC0100001610.mm.1	4,62	4,58	0,1	0,11	T	T	1,03	0,3964	1,0000	0,9503	1,0000	T	NM_080419; ENSMUST00000039506; ENSMUST00000085912; ENSMUST00000128508; ENSMUST00000139528; ENSMUST00000150598; ENSMUST00000155363; BC048387; NM_080419.1; OTTMUST00000050841; OTTMUST00000050842; OTTMUST00000050843; OTTMUST00000050844; OTTMUST00000050845; OTTMUST00000050846; uc007dqe.1	Igsf8	immunoglobulin superfamily, member 8	chr1	+	Multiple_Complex	172261632	172319841
TC0100001611.mm.1	3,81	3,88	0,11	0,13	T	T	-1,05	0,3675	1,0000	0,4861	1,0000	T	NM_001039484; ENSMUST00000056136; BC141088; NM_001039484.1; uc007dqj.1	Kcnj10	potassium inwardly-rectifying channel, subfamily J, member 10	chr1	+	Multiple_Complex	172341210	172374085
TC0100001612.mm.1	4,87	5,03	0,27	0,35	T	T	-1,12	0,3661	1,0000	0,6384	1,0000	T				chr1	+	NonCoding	172354487	172356033
TC0100001613.mm.1	5,52	5,99	0,43	0,46	T	T	-1,38	0,1058	1,0000	0,6972	1,0000	T	NM_026234; ENSMUST00000052455; BC005650; BC083115; NM_026234.4; uc007dqk.2	Pigm	phosphatidylinositol glycan anchor biosynthesis, class M	chr1	+	Multiple_Complex	172376531	172384099
TC0100001614.mm.1	4,54	4,5	0,01	0,05	T	T	1,03	0,7402	1,0000	0,2494	1,0000	T				chr1	+	NonCoding	172435308	172474969
TC0100001615.mm.1	4,35	4,32	0,11	0,12	T	T	1,02	0,4406	1,0000	0,6706	1,0000	T	NM_029612; ENSMUST00000027830; BC019477; NM_029612.4; OTTMUST00000050810; uc007dql.2	Slamf9	SLAM family member 9	chr1	+	Coding	172475358	172478575
TC0100001616.mm.1	4,68	4,63	0,03	0,1	T	T	1,03	0,6107	1,0000	0,5402	1,0000	T	NM_001145800; NM_033608; ENSMUST00000052629; ENSMUST00000111235; ENSMUST00000125258; ENSMUST00000127052; ENSMUST00000127482; ENSMUST00000128638; ENSMUST00000132141; ENSMUST00000135267; ENSMUST00000140814; ENSMUST00000140816; ENSMUST00000141888; ENSMUST00000150855; ENSMUST00000155426; BC040281; NM_001145800.1; NM_033608.3; OTTMUST00000085492; OTTMUST00000085493; OTTMUST00000085494; OTTMUST00000085…	Igsf9	immunoglobulin superfamily, member 9	chr1	+	Multiple_Complex	172481788	172498878
TC0100001617.mm.1	6,06	6,25	0,29	0,37	T	T	-1,14	0,5384	1,0000	0,8830	1,0000	T	NM_178598; ENSMUST00000111228; ENSMUST00000111230; ENSMUST00000138296; BC009076; BC049861; NM_178598.2; OTTMUST00000051327; OTTMUST00000051328; OTTMUST00000051329; uc007dqp.1	Tagln2	transgelin 2	chr1	+	Multiple_Complex	172500047	172507380
TC0100001618.mm.1	4,47	4,49	0,15	0,19	T	T	-1,01	0,8118	1,0000	0,8178	1,0000	T				chr1	+	NonCoding	172513249	172514807
TC0100001619.mm.1	4,93	4,61	0,58	0,16	T	T	1,25	0,2478	1,0000	0,7744	1,0000	T				chr1	+	NonCoding	172514848	172518195
TC0100001620.mm.1	4,56	4,4	0,1	0,23	T	T	1,12	0,9475	1,0000	0,9786	1,0000	T	NM_027972; ENSMUST00000085894; ENSMUST00000159395; ENSMUST00000159792; ENSMUST00000160303; ENSMUST00000160531; ENSMUST00000161140; ENSMUST00000162988; BC150929; BC151048; BC151055; OTTMUST00000087589; OTTMUST00000087590; OTTMUST00000087593; OTTMUST00000087594; OTTMUST00000087595; OTTMUST00000087596; OTTMUST00000087597; uc007dqq.2	Cfap45	cilia and flagella associated protein 45	chr1	+	Multiple_Complex	172520801	172545870
TC0100001621.mm.1	5,02	4,94	0,11	0,27	T	T	1,06	0,4243	1,0000	0,6324	1,0000	T	NM_177723; NR_027644; ENSMUST00000061835; ENSMUST00000177086; BC064106; NM_177723.4; NR_027644.1; OTTMUST00000110230; OTTMUST00000110231; uc007dqs.2; uc007dqt.2	Vsig8	V-set and immunoglobulin domain containing 8	chr1	+	Multiple_Complex	172555938	172563717
TC0100001622.mm.1	5,14	5,09	0,24	0,13	T	T	1,04	0,3175	1,0000	0,3964	1,0000	T	NM_007768; ENSMUST00000038495; BC011124; NM_007768.4; uc011wwq.1	Crp	C-reactive protein, pentraxin-related	chr1	+	Coding	172698056	172699966
TC0100001623.mm.1	4,15	4,23	0,27	0,06	T	T	-1,05	0,8480	1,0000	0,0373	1,0000	T				chr1	+	NonCoding	172811083	172814838
TC0100001624.mm.1	4,06	4,03	0,18	0,12	F	T	1,02	0,6190	1,0000	0,5716	1,0000	F				chr1	+	NonCoding	172873551	172874413
TC0100001625.mm.1	4	3,8	0,16	0,16	T	T	1,14	0,2702	1,0000	0,5998	1,0000	T	NM_008763; ENSMUST00000038432; BC119298; BC119300; NM_008763.2; uc007dqz.2	Olfr16	olfactory receptor 16	chr1	+	Coding	172956768	172957817
TC0100001626.mm.1	4,31	4,29	0,12	0,24	T	T	1,01	0,5676	1,0000	0,5359	1,0000	T				chr1	+	NonCoding	172990018	172990861
TC0100001627.mm.1	4,33	4,12	0,28	0,22	T	T	1,16	0,6548	1,0000	0,5147	1,0000	T	ENSMUST00000085885	Olfr1407-ps1	olfactory receptor 1407, pseudogene 1 [Source:MGI Symbol;Acc:MGI:3031241]	chr1	+	Multiple_Complex	173150131	173150372
TC0100001628.mm.1	3,71	3,82	0,25	0,18	T	T	-1,08	0,9622	1,0000	0,8821	1,0000	T	NM_001001809; ENSMUST00000057548; BC104291; NM_001001809.2; uc007drc.1	Olfr218	olfactory receptor 218	chr1	+	Coding	173203358	173204299
TC0100001629.mm.1	4,13	3,96	0,31	0,25	T	T	1,12	0,1320	1,0000	0,3523	1,0000	T	NM_146881; ENSMUST00000056592; BC120856; NM_146881.2; uc007drd.2	Olfr1404	olfactory receptor 1404	chr1	+	Coding	173215607	173216640
TC0100001630.mm.1	4,37	4,2	0,17	0,06	T	T	1,13	0,1359	1,0000	0,0126	1,0000	T	NM_146651; ENSMUST00000059754; BC119223	Olfr418	olfactory receptor 418	chr1	+	Multiple_Complex	173270147	173271137
TC0100001631.mm.1	4,71	4,56	0,13	0,06	T	T	1,11	0,5229	1,0000	0,2778	1,0000	T	NM_001013779; ENSMUST00000135370; ENSMUST00000147604; ENSMUST00000151176; ENSMUST00000166137; ENSMUST00000173023; ENSMUST00000174263; BC009664; NM_001013779.2; OTTMUST00000083366; OTTMUST00000084686; OTTMUST00000084687; OTTMUST00000098407; OTTMUST00000098408; uc011wws.1	Aim2	absent in melanoma 2	chr1	+	Multiple_Complex	173350879	173466040
TC0100001632.mm.1	4,6	4,6	0,11	0,22	T	T	1	0,6777	1,0000	0,3124	1,0000	T	NM_175026; ENSMUST00000056071; BC096384; BC107378; BC107379; NM_175026.3; uc007drr.2; uc011wwu.1	Pyhin1	pyrin and HIN domain family, member 1	chr1	+	Coding	173630859	173647928
TC0100001633.mm.1	4,07	4	0,43	0,13	T	T	1,05	0,5156	1,0000	0,7894	1,0000	T				chr1	+	NonCoding	173631856	173633312
TC0100001634.mm.1	4,16	4,09	0,05	0,24	T	T	1,04	0,7203	1,0000	0,8057	1,0000	T	NM_001162938; ENSMUST00000085876; ENSMUST00000169857; ENSMUST00000182880; NM_001162938.1; OTTMUST00000085790; OTTMUST00000114223; uc007drt.1	Pydc3	pyrin domain containing 3	chr1	+	Multiple_Complex	173673675	173698392
TC0100001635.mm.1	5,97	5,86	0,35	0,53	T	T	1,08	0,8002	1,0000	0,3678	1,0000	T				chr1	+	NonCoding	173728894	173885085
TC0100001636.mm.1	4,44	4,78	0,17	0,21	T	T	-1,27	0,4645	1,0000	0,9343	1,0000	T	NM_146717; ENSMUST00000052975; BC119238; NM_146717.2; uc007dsn.2	Olfr433	olfactory receptor 433	chr1	+	Coding	174041933	174042936
TC0100001637.mm.1	3,9	4,03	0,21	0,09	T	T	-1,1	0,8538	1,0000	0,1363	1,0000	T	NM_146716; ENSMUST00000062665; BC106793; NM_146716.2; uc007dso.1	Olfr432	olfactory receptor 432	chr1	+	Coding	174050375	174051313
TC0100001638.mm.1	4,22	3,84	0,11	0,31	T	T	1,3	0,1347	1,0000	0,2025	1,0000	T	NM_146718; ENSMUST00000055873; NM_146718.2; uc007dsp.1	Olfr430	olfactory receptor 430	chr1	+	Coding	174069300	174070253
TC0100001639.mm.1	3,81	3,73	0,14	0,11	T	T	1,06	0,6227	1,0000	0,2205	1,0000	T	NM_146722; ENSMUST00000060693; BC127973; NM_146722.2; uc007dsq.2	Olfr429	olfactory receptor 429	chr1	+	Coding	174089038	174089980
TC0100001640.mm.1	4,07	4,13	0,35	0,25	T	T	-1,04	0,9928	1,0000	0,9043	1,0000	T	NM_001206926; NM_207158; BC104103; BC104104; BC106807; BC106808; NM_207158.1; uc007dsr.2	Olfr426; Olfr427	olfactory receptor 426; olfactory receptor 427	chr1	+	Coding	174099460	174100410
TC0100001641.mm.1	3,94	3,74	0,19	0,11	T	T	1,15	0,9096	1,0000	0,4144	1,0000	T	NM_146721; ENSMUST00000053941; BC104096; BC104097; NM_146721.2; uc007dst.1	Olfr424	olfactory receptor 424	chr1	+	Coding	174136746	174137693
TC0100001642.mm.1	4,03	3,88	0,35	0,13	T	T	1,11	0,9543	1,0000	0,3412	1,0000	T	NM_146720; NR_047667; ENSMUST00000171570; ENSMUST00000179386; BC119233; NM_146720.2; OTTMUST00000111791; uc011wwy.1	Olfr421-ps1	olfactory receptor 421, pseudogene 1	chr1	+	Multiple_Complex	174151481	174152530
TC0100001643.mm.1	4,12	3,93	0,4	0,12	T	T	1,14	0,2932	1,0000	0,4153	1,0000	T	NM_146305; ENSMUST00000068403; BC145885; NM_146305.2; uc007dsv.2	Olfr420	olfactory receptor 420	chr1	+	Coding	174158722	174159767
TC0100001644.mm.1	5,12	4,87	0,22	0,09	T	T	1,19	0,3350	1,0000	0,4879	1,0000	T	NM_011465; ENSMUST00000027817; ENSMUST00000156092; BC150747; NM_011465.4; OTTMUST00000073524; OTTMUST00000073563; uc007dsw.2	Spta1	spectrin alpha, erythrocytic 1	chr1	+	Multiple_Complex	174172776	174248450
TC0100001645.mm.1	5,12	4,9	0,38	0,41	T	T	1,16	0,5679	1,0000	0,9900	1,0000	T				chr1	+	NonCoding	174225164	174228491
TC0100001646.mm.1	4,27	4,46	0,23	0,21	T	T	-1,14	0,6030	1,0000	0,9532	1,0000	T	NM_025470; BC024348; NM_025470.3; OTTMUST00000088620; uc007dsy.2	Mptx1	mucosal pentraxin 1	chr1	+	Coding	174330518	174332877
TC0100001647.mm.1	4,85	4,94	0,33	0,08	T	T	-1,07	0,7007	1,0000	0,3610	1,0000	T	NM_207137; ENSMUST00000085862; NM_207137.3; uc007dsz.1	Olfr417	olfactory receptor 417	chr1	+	Coding	174368919	174369848
TC0100001648.mm.1	3,96	3,95	0,48	0,15	T	T	1,01	0,7381	1,0000	0,9657	1,0000	T	NM_146714; ENSMUST00000075329; BC131960; BC131962; NM_146714.2; uc007dta.2	Olfr248	olfactory receptor 248	chr1	+	Coding	174391046	174392055
TC0100001649.mm.1	3,67	3,91	0,16	0,26	T	T	-1,18	0,3833	1,0000	0,1925	1,0000	T	NM_146761; ENSMUST00000053178; BC106815; BC106816; NM_146761.2; uc007dtb.2	Olfr414	olfactory receptor 414	chr1	+	Coding	174430430	174431384
TC0100001650.mm.1	3,74	4,02	0,07	0,21	T	T	-1,21	0,3116	1,0000	0,3159	1,0000	T	NM_207694; ENSMUST00000085861; NM_207694.1; uc011wwz.1	Olfr220	olfactory receptor 220	chr1	+	Coding	174448625	174449602
TC0100001651.mm.1	4,41	4,3	0,05	0,14	T	T	1,08	0,7806	1,0000	0,8974	1,0000	T	NM_019445; ENSMUST00000030039; BC094606; NM_019445.2; uc007dtd.2; uc007dte.1; uc011wxa.1; uc011wxb.1	Fmn2	formin 2	chr1	+	Coding	174501825	174822729
TC0100001652.mm.1	4,21	4,52	0,15	0,29	T	T	-1,24	0,4502	1,0000	0,7488	1,0000	T				chr1	+	NonCoding	175574309	175578415
TC0100001653.mm.1	4,18	4,17	0,13	0,2	T	T	1,01	0,8782	1,0000	0,8578	1,0000	T	NM_133809; ENSMUST00000040250; ENSMUST00000097458; ENSMUST00000137174; ENSMUST00000140474; ENSMUST00000142223; ENSMUST00000150646; BC014683; NM_133809.1; OTTMUST00000062947; OTTMUST00000062948; OTTMUST00000062949; OTTMUST00000062950; OTTMUST00000062951; OTTMUST00000062952; uc007dto.1; uc007dtp.1; uc011wxc.1; uc011wxd.1	Kmo	kynurenine 3-monooxygenase (kynurenine 3-hydroxylase)	chr1	+	Multiple_Complex	175620381	175662116
TC0100001654.mm.1	4,05	4,08	0,03	0,16	T	T	-1,02	0,5440	1,0000	0,6722	1,0000	T	NM_029453; ENSMUST00000094288; ENSMUST00000171939; NM_029453.2; uc007dtt.2; uc011wxe.1; uc011wxf.1	Wdr64	WD repeat domain 64	chr1	+	Coding	175698593	175815734
TC0100001655.mm.1	5,13	4,73	0,27	0,33	T	T	1,33	0,1886	1,0000	0,8392	1,0000	T	ENSMUST00000104606	Gm25560	predicted gene, 25560 [Source:MGI Symbol;Acc:MGI:5455337]	chr1	+	Small_RNA	175800514	175800689
TC0100001656.mm.1	4,91	4,75	0,11	0,05	T	T	1,11	0,1344	1,0000	0,9811	1,0000	T	NM_012012; ENSMUST00000039725; BC006671; NM_012012.4; uc007dtu.2	Exo1	exonuclease 1	chr1	+	Multiple_Complex	175880778	175911396
TC0100001657.mm.1	7,04	6,86	0,57	0,64	T	T	1,13	0,3723	1,0000	0,4568	1,0000	T	ENSMUST00000180129	Gm23805	predicted gene, 23805 [Source:MGI Symbol;Acc:MGI:5453582]	chr1	+	Small_RNA	175904545	175904651
TC0100001658.mm.1	6,31	5,53	0,55	0,38	T	T	1,72	0,0735	1,0000	0,3313	1,0000	T				chr1	+	NonCoding	175912388	175913489
TC0100001659.mm.1	4,38	4,21	0,4	0,25	T	T	1,12	0,9165	1,0000	0,8243	1,0000	T				chr1	+	NonCoding	176179201	176181635
TC0100001660.mm.1	4,22	4,06	0,2	0,22	T	T	1,11	0,9272	1,0000	0,3486	1,0000	T				chr1	+	NonCoding	176276213	176279769
TC0100001661.mm.1	4,86	4,95	0,92	0,34	T	T	-1,07	0,3689	1,0000	0,5019	1,0000	T	ENSMUST00000157250	Gm26104	predicted gene, 26104 [Source:MGI Symbol;Acc:MGI:5455881]	chr1	+	Small_RNA	176700617	176700724
TC0100001662.mm.1	8,25	8,14	0,11	0,01	T	T	1,08	0,2275	1,0000	0,8664	1,0000	T	ENSMUST00000122800	Gm25288	predicted gene, 25288	chr1	+	NonCoding	176793956	176794220
TC0100001663.mm.1	4,59	4,56	0,04	0,06	T	T	1,02	0,4710	1,0000	0,7747	1,0000	T	NM_029756; ENSMUST00000027785; ENSMUST00000056773; ENSMUST00000123409; ENSMUST00000133305; ENSMUST00000139589; ENSMUST00000150429; BC016244; BC025138; NM_029756.2; OTTMUST00000051035; OTTMUST00000051036; OTTMUST00000051037; OTTMUST00000051038; OTTMUST00000051039; OTTMUST00000051040; uc007duh.1; uc007dui.1; uc007duj.1; uc011wxh.1	Sdccag8	serologically defined colon cancer antigen 8; serologically defined colon cancer antigen 8 (Sdccag8), mRNA.	chr1	+	Multiple_Complex	176814660	177020437
TC0100001664.mm.1	3,95	3,91	0,94	0,73	F	T	1,03	0,7312	1,0000	0,4960	1,0000	F	ENSMUST00000175391	Gm25993	predicted gene, 25993 [Source:MGI Symbol;Acc:MGI:5455770]	chr1	+	Precursor_microRNA	176879834	176879913
TC0100001665.mm.1	4,66	4,88	0,63	0,21	T	T	-1,16	0,4086	1,0000	0,5321	1,0000	T				chr1	+	NonCoding	176889507	176890230
TC0100001666.mm.1	4,57	5,05	0,27	0,12	T	T	-1,4	0,1688	1,0000	0,1480	1,0000	T				chr1	+	NonCoding	176908932	176910330
TC0100001667.mm.1	4,47	4,4	0,13	0,33	T	T	1,05	0,7616	1,0000	0,7137	1,0000	T				chr1	+	NonCoding	176913212	176915666
TC0100001668.mm.1	4,34	4,26	0,35	0,27	T	T	1,05	0,5830	1,0000	0,7580	1,0000	T				chr1	+	NonCoding	176921628	176923587
TC0100001669.mm.1	4,88	4,98	0,19	0,44	T	T	-1,07	0,2402	1,0000	0,5482	1,0000	T				chr1	+	NonCoding	177257453	177272493
TC0100001670.mm.1	4,2	3,96	0,29	0,36	T	T	1,18	0,3468	1,0000	0,5377	1,0000	T				chr1	+	NonCoding	177307823	177343134
TC0100001671.mm.1	5,64	5,66	0,05	0,12	T	T	-1,01	0,7176	1,0000	0,4087	1,0000	T	NM_001012330; NM_013915; ENSMUST00000077225; ENSMUST00000094276; BC054529; BC054742; NM_001012330.1; NM_013915.3; uc007dul.2; uc007dum.1; uc007dun.2; uc011wxi.2	Zbtb18	zinc finger and BTB domain containing 18	chr1	+	Coding	177442407	177450764
TC0100001672.mm.1	4,61	4,78	0,13	0,27	T	T	-1,12	0,2002	1,0000	0,5927	1,0000	T				chr1	+	NonCoding	177458966	177461203
TC0100001673.mm.1	3,73	3,86	0,16	0,07	F	T	-1,09	0,3305	1,0000	0,2104	1,0000	F				chr1	+	NonCoding	177467378	177476267
TC0100001674.mm.1	4,42	4,24	0,25	0,14	T	T	1,13	0,9894	1,0000	0,3070	1,0000	T				chr1	+	NonCoding	177519077	177522046
TC0100001675.mm.1	4,09	4,16	0,08	0,14	T	T	-1,05	0,6420	1,0000	0,2404	1,0000	T	NM_027077; ENSMUST00000016106; NM_027077.2; uc007dur.1	1700016C15Rik	RIKEN cDNA 1700016C15 gene	chr1	+	Coding	177729814	177753324
TC0100001676.mm.1	4,92	5,12	0,35	0,34	T	T	-1,15	0,5866	1,0000	0,8860	1,0000	T	ENSMUST00000161442	Gm16585	predicted gene 16585 [Source:MGI Symbol;Acc:MGI:4415005]	chr1	+	Pseudogene	177786856	177787465
TC0100001677.mm.1	4,45	4,31	0,08	0,18	T	T	1,11	0,4054	1,0000	0,7533	1,0000	T	XM_982472.3	Gm7068	PREDICTED: predicted gene 7068 (Gm7068), mRNA.	chr1	+	Coding	177808475	177962233
TC0100001678.mm.1	4,37	4,38	0,01	0,13	T	T	-1	0,9028	1,0000	0,9194	1,0000	T	NM_001034899; ENSMUST00000094273; BC147679; BC147686; NM_001034899.3; uc007duv.2; uc007duw.2; uc011wxj.1	Gm16432	predicted gene 16432	chr1	+	Multiple_Complex	177983423	178172704
TC0100001679.mm.1	3,97	4,06	0,15	0,19	T	T	-1,06	0,3357	1,0000	0,5082	1,0000	T				chr1	+	NonCoding	178143597	178147220
TC0100001680.mm.1	5,08	5,06	0,01	0,01	T	T	1,01	0,9564	1,0000	0,9952	1,0000	T	NM_024282; ENSMUST00000027783; ENSMUST00000159284; ENSMUST00000161075; BC002200; BC046816; NM_024282.3; OTTMUST00000073574; OTTMUST00000073575; OTTMUST00000073644; uc007dux.1; uc011wxk.1	Desi2	desumoylating isopeptidase 2	chr1	+	Multiple_Complex	178187417	178252598
TC0100001681.mm.1	5,82	5,77	0,47	0,37	T	T	1,04	0,3168	1,0000	0,9120	1,0000	T				chr1	+	NonCoding	178191087	178197102
TC0100001682.mm.1	6,01	6,08	0,24	0,34	T	T	-1,05	0,8546	1,0000	0,8565	1,0000	T				chr1	+	NonCoding	178200424	178202232
TC0100001683.mm.1	5,97	6,81	0,55	0,32	T	T	-1,79	0,0901	1,0000	0,3111	1,0000	T				chr1	+	NonCoding	178219218	178221619
TC0100001684.mm.1	5,07	5,74	0,51	0,21	T	T	-1,59	0,0934	1,0000	0,4688	1,0000	T	ENSMUST00000069568; XR_140474.1	Desi2; Gm9982	desumoylating isopeptidase 2; predicted gene 9982	chr1	+	Coding	178256103	178257301
TC0100001685.mm.1	7,73	8,49	0,7	0,66	T	T	-1,7	0,4469	1,0000	0,9641	1,0000	T	NM_025511; ENSMUST00000027781; ENSMUST00000154437; BC055277; BC059717; NM_025511.2; OTTMUST00000052569; OTTMUST00000052570; uc007duz.1	Cox20	COX20 Cox2 chaperone	chr1	+	Multiple_Complex	178319130	178322693
TC0100001686.mm.1	4,92	5,15	0,12	0,08	T	T	-1,17	0,4393	1,0000	0,1771	1,0000	T				chr1	+	NonCoding	178339601	178341470
TC0100001687.mm.1	3,58	3,97	0,25	0,16	F	F	-1,31	0,2793	1,0000	0,8057	1,0000	F	ENSMUST00000083020	Gm24919	predicted gene, 24919 [Source:MGI Symbol;Acc:MGI:5454696]	chr1	+	Small_RNA	178390819	178390924
TC0100001688.mm.1	5,35	5,13	0,27	0,54	T	T	1,17	0,9331	1,0000	0,2647	1,0000	T	NM_026626; ENSMUST00000027775; BC025062; NM_026626.2; uc007dve.1	Efcab2	EF-hand calcium binding domain 2	chr1	+	Coding	178405881	178483250
TC0100001689.mm.1	5,44	6,09	0,45	0,28	T	T	-1,57	0,3147	1,0000	0,2366	1,0000	T				chr1	+	NonCoding	178483939	178484512
TC0100001690.mm.1	4,62	4,48	0,44	0,11	T	T	1,1	0,3756	1,0000	0,7569	1,0000	T				chr1	+	NonCoding	178504411	178505880
TC0100001691.mm.1	4,2	4,15	0,09	0,2	T	T	1,04	0,8496	1,0000	0,9848	1,0000	T				chr1	+	NonCoding	178525750	178528005
TC0100001692.mm.1	5,67	5,54	0,09	0,11	T	T	1,1	0,6256	1,0000	0,0009	1,0000	T	NM_001161665; ENSMUST00000160789; ENSMUST00000161017; BC056349; BC120791; BC137689; NM_001161665.1; OTTMUST00000088621; OTTMUST00000088651; uc007dvf.1; uc007dvh.2	Kif26b	kinesin family member 26B	chr1	+	Coding	178529125	178932857
TC0100001693.mm.1	10,87	10,15	0,38	0,57	T	T	1,65	0,5668	1,0000	0,4962	1,0000	T	ENSMUST00000083033	Gm24405	predicted gene, 24405 [Source:MGI Symbol;Acc:MGI:5454182]	chr1	+	Small_RNA	178636905	178637071
TC0100001694.mm.1	5,65	5,81	0,22	0,15	T	T	-1,12	0,6097	1,0000	0,6828	1,0000	T				chr1	+	NonCoding	178732707	178733990
TC0100001695.mm.1	4,47	4,57	0,06	0,06	T	T	-1,08	0,7228	1,0000	0,6181	1,0000	T				chr1	+	NonCoding	178763883	178767078
TC0100001696.mm.1	8,9	8,57	0,56	0,13	T	T	1,25	0,9731	1,0000	0,3077	1,0000	T				chr1	+	NonCoding	178934425	178939199
TC0100001697.mm.1	4,22	4,34	0,26	0,2	T	T	-1,09	0,4799	1,0000	0,8928	1,0000	T	ENSMUST00000120442	Gm15480	predicted gene 15480 [Source:MGI Symbol;Acc:MGI:3705406]	chr1	+	Multiple_Complex	179538417	179538935
TC0100001698.mm.1	4,37	4,41	0,16	0,03	T	T	-1,03	0,7270	1,0000	0,9363	1,0000	T	NM_146105; ENSMUST00000040706; ENSMUST00000143270; ENSMUST00000144370; ENSMUST00000153962; BC034107; BC054802; NM_146105.3; OTTMUST00000054013; OTTMUST00000054014; OTTMUST00000054015; OTTMUST00000054016; uc007dvm.1; uc007dvn.1; uc007dvo.1	Cnst	consortin, connexin sorting protein	chr1	+	Multiple_Complex	179546370	179627478
TC0100001699.mm.1	5,56	5,88	0,13	0,26	T	T	-1,24	0,1282	1,0000	0,7026	1,0000	T	NM_178653; ENSMUST00000040538; ENSMUST00000131039; ENSMUST00000134287; ENSMUST00000143936; ENSMUST00000144480; BC025803; NM_178653.3; OTTMUST00000052000; OTTMUST00000052001; OTTMUST00000052003; OTTMUST00000052004; OTTMUST00000052005; uc007dvp.1	Sccpdh	saccharopine dehydrogenase (putative)	chr1	+	Multiple_Complex	179668210	179687189
TC0100001700.mm.1	5,29	5,48	0,37	0,26	T	T	-1,14	0,9511	1,0000	0,9979	1,0000	T				chr1	+	NonCoding	179721331	179730035
TC0100001701.mm.1	3,89	3,79	0,15	0,1	T	T	1,07	0,7398	1,0000	0,8253	1,0000	T	ENSMUST00000097454	Gm10518	predicted gene 10518 [Source:MGI Symbol;Acc:MGI:3704205]	chr1	+	Coding	179803376	179804676
TC0100001702.mm.1	8,06	7,87	0,07	0,22	T	T	1,14	0,5388	1,0000	0,5484	1,0000	T	XM_003084457.1	Gm19846	PREDICTED: predicted gene, 19846 (Gm19846), mRNA.	chr1	+	Coding	179869400	179923641
TC0100001703.mm.1	5,97	6,01	0,14	0,14	T	T	-1,03	0,8097	1,0000	0,8123	1,0000	T	NM_001033285; ENSMUST00000076687; ENSMUST00000097450; ENSMUST00000097453; ENSMUST00000111117; ENSMUST00000129754; ENSMUST00000132894; ENSMUST00000133890; ENSMUST00000134959; ENSMUST00000135056; ENSMUST00000139002; ENSMUST00000143161; ENSMUST00000143176; ENSMUST00000143350; ENSMUST00000145181; ENSMUST00000145274; ENSMUST00000152582; BC158017; BC158095; NM_001033285.1; OTTMUST00000051658; OTTMUST00…	Cdc42bpa	CDC42 binding protein kinase alpha	chr1	+	Multiple_Complex	179960472	180165603
TC0100001704.mm.1	4,12	4,18	0,33	0,27	T	T	-1,05	0,8530	1,0000	0,7399	1,0000	T				chr1	+	NonCoding	179986909	179989310
TC0100001705.mm.1	4,35	4,38	0,37	0,17	T	T	-1,02	0,8009	1,0000	0,3215	1,0000	T				chr1	+	NonCoding	180021062	180023600
TC0100001706.mm.1	6,23	6,26	0,3	0,02	T	T	-1,02	0,1188	1,0000	0,7722	1,0000	T				chr1	+	NonCoding	180125339	180129489
TC0100001707.mm.1	5,42	5,45	0,05	0,26	T	T	-1,02	0,1283	1,0000	0,0648	1,0000	T	NM_001081175; ENSMUST00000070181; BC151160; BC157986; BC158000; NM_001081175.1; OTTMUST00000051715; uc007dwg.1	Itpkb	inositol 1,4,5-trisphosphate 3-kinase B	chr1	+	Multiple_Complex	180330476	180424802
TC0100001708.mm.1	4,78	5,48	0,55	0,25	T	T	-1,63	0,1550	1,0000	0,3445	1,0000	T				chr1	+	NonCoding	180357649	180361341
TC0100001709.mm.1	4,86	5,06	0,12	0,07	T	T	-1,15	0,6028	1,0000	0,1098	1,0000	T				chr1	+	NonCoding	180362388	180364998
TC0100001710.mm.1	5,02	4,96	0,31	0,06	T	T	1,04	0,6495	1,0000	0,6170	1,0000	T				chr1	+	NonCoding	180376444	180379514
TC0100001711.mm.1	6,14	6,19	0,08	0,12	T	T	-1,03	0,8334	1,0000	0,0929	1,0000	T	NM_007415; NR_105869; ENSMUST00000027777; BC012041; NM_007415.2; uc007dwi.1	Parp1; Mir6904	poly (ADP-ribose) polymerase family, member 1; microRNA 6904	chr1	+	Multiple_Complex	180568955	180601254
TC0100001712.mm.1	4,6	4,58	0,15	0,05	T	T	1,01	0,9415	1,0000	0,2886	1,0000	T	NM_001103182; NM_175186; ENSMUST00000085803; ENSMUST00000085804; NM_001103182.1; NM_175186.4; uc007dwn.1; uc007dwo.1	Lin9	lin-9 homolog (C. elegans); lin-9 homolog (C. elegans) (Lin9), transcript variant 2, mRNA.	chr1	+	Multiple_Complex	180641150	180690687
TC0100001713.mm.1	7,11	7,29	0,17	0,34	T	T	-1,13	0,8400	1,0000	0,6476	1,0000	T	NM_133225; ENSMUST00000027780; BC060602; NM_133225.3; uc007dwq.2	Acbd3	acyl-Coenzyme A binding domain containing 3	chr1	+	Multiple_Complex	180726043	180754204
TC0100001714.mm.1	4,27	4,2	0,3	0,11	T	T	1,05	0,1929	1,0000	0,1818	1,0000	T				chr1	+	NonCoding	180755838	180758888
TC0100001715.mm.1	4,38	4,23	0,04	0,15	T	T	1,11	0,5568	1,0000	0,9032	1,0000	T				chr1	+	NonCoding	180777842	180778906
TC0100001716.mm.1	4,81	4,7	0,25	0,1	T	T	1,08	0,4740	1,0000	0,9686	1,0000	T				chr1	+	NonCoding	180786123	180792607
TC0100001717.mm.1	4,76	4,52	0,29	0,08	T	T	1,18	0,1142	1,0000	0,6735	1,0000	T	XR_104621.2	Gm17275	predicted gene, 17275	chr1	+	NonCoding	180802566	180828375
TC0100001718.mm.1	4,22	4,35	0,11	0,16	T	T	-1,09	0,9493	1,0000	0,3742	1,0000	T	ENSMUST00000097448; ENSMUST00000159740; OTTMUST00000073653	H3f3aos; AC121292.3	H3 histone, family 3A, opposite strand [Source:MGI Symbol;Acc:MGI:3802006]; Novel transcript	chr1	+	NonCoding	180813465	180817024
TC0100001719.mm.1	4,45	4,49	0,22	0,13	F	T	-1,03	0,4211	1,0000	0,8302	1,0000	F	ENSMUST00000122609	Gm24836	predicted gene, 24836 [Source:MGI Symbol;Acc:MGI:5454613]	chr1	+	Small_RNA	180832769	180832876
TC0100001720.mm.1	5,95	5,7	0,35	0,13	T	T	1,19	0,8268	1,0000	0,9704	1,0000	T	NM_145943; ENSMUST00000038091; BC031781; NM_145943.1; uc007dwt.1	Sde2	SDE2 telomere maintenance homolog (S. pombe)	chr1	+	Coding	180851151	180868114
TC0100001721.mm.1	4,03	4,09	0,15	0,15	T	T	-1,04	0,9692	1,0000	0,4964	1,0000	T	NM_177099; ENSMUST00000085797; ENSMUST00000155546; BC066224; NM_177099.3; OTTMUST00000050909; OTTMUST00000050910; uc007dwu.1	Lefty2	left-right determination factor 2	chr1	+	Multiple_Complex	180893108	180899103
TC0100001722.mm.1	4,59	4,54	0,03	0,15	T	T	1,04	0,5930	1,0000	0,4409	1,0000	T	NM_133705; ENSMUST00000027802; BC006882; NM_133705.2; uc007dwv.2	Pycr2	pyrroline-5-carboxylate reductase family, member 2	chr1	+	Multiple_Complex	180904274	180908088
TC0100001723.mm.1	3,64	3,72	0,16	0,12	T	T	-1,06	0,8342	1,0000	0,3464	1,0000	T	NM_010094; ENSMUST00000037361; ENSMUST00000132087; BC050221; NM_010094.3; OTTMUST00000050907; OTTMUST00000050908; uc007dww.1	Lefty1	left right determination factor 1	chr1	+	Multiple_Complex	180935022	180938401
TC0100001724.mm.1	4,95	4,95	0,06	0,09	T	T	-1	0,7905	1,0000	0,6913	1,0000	T	NM_144794; ENSMUST00000027800; ENSMUST00000159436; ENSMUST00000160508; ENSMUST00000160536; ENSMUST00000161523; ENSMUST00000161847; ENSMUST00000161942; ENSMUST00000162283; BC014795; BC019442; NM_144794.2; OTTMUST00000088576; OTTMUST00000088577; OTTMUST00000088578; OTTMUST00000088579; OTTMUST00000088580; OTTMUST00000088583; OTTMUST00000088584; OTTMUST00000088585; uc007dwx.1; uc007dwy.1	Tmem63a	transmembrane protein 63a	chr1	+	Multiple_Complex	180942344	180975112
TC0100001725.mm.1	4,99	4,87	0,25	0,26	T	T	1,09	0,1824	1,0000	0,5456	1,0000	T				chr1	+	NonCoding	181026278	181029729
TC0100001726.mm.1	4,53	4,89	0,09	0,21	T	T	-1,28	0,1399	1,0000	0,1686	1,0000	T	NM_001033819; ENSMUST00000036819; BC147378; BC147379; NM_001033819.2; uc007dxa.1	9130409I23Rik	RIKEN cDNA 9130409I23 gene	chr1	+	Coding	181051237	181060667
TC0100001727.mm.1	4,68	4,22	0,15	0,32	T	T	1,38	0,2957	1,0000	0,8906	1,0000	T				chr1	+	NonCoding	181062085	181064435
TC0100001728.mm.1	4,06	4,07	0,1	0,17	T	T	-1,01	0,9539	1,0000	0,3484	1,0000	T				chr1	+	NonCoding	181090634	181093358
TC0100001729.mm.1	3,71	4,02	0,1	0,16	T	T	-1,25	0,1159	1,0000	0,5898	1,0000	T				chr1	+	NonCoding	181144257	181145777
TC0100001730.mm.1	6,93	7,31	0,32	0,23	T	T	-1,31	0,4397	1,0000	0,8725	1,0000	T	NM_030131; ENSMUST00000075968; ENSMUST00000111057; ENSMUST00000111059; ENSMUST00000134115; BC065395; NM_030131.3; OTTMUST00000052605; OTTMUST00000052606; OTTMUST00000052607; OTTMUST00000052608; uc007dxe.2; uc011wxr.1	Cnih4	cornichon homolog 4 (Drosophila)	chr1	+	Multiple_Complex	181150931	181168994
TC0100001731.mm.1	4,57	4,72	0,12	0,24	T	T	-1,11	0,5602	1,0000	0,8445	1,0000	T	XR_140477.1	A430110L20Rik	RIKEN cDNA A430110L20 gene	chr1	+	NonCoding	181225986	181228498
TC0100001732.mm.1	4,45	4,43	0,21	0,03	T	T	1,01	0,1859	1,0000	0,3432	1,0000	T				chr1	+	NonCoding	181232459	181234999
TC0100001733.mm.1	4,86	4,83	0,18	0,34	T	T	1,02	0,8236	1,0000	0,5161	1,0000	T				chr1	+	NonCoding	181285808	181316149
TC0100001734.mm.1	4,55	4,4	0,14	0,28	T	T	1,1	0,6925	1,0000	0,8420	1,0000	T	NM_001160211; NM_001160212; NM_028408; ENSMUST00000027795; ENSMUST00000161880; ENSMUST00000162685; BC115640; BC115641; NM_001160211.1; NM_001160212.1; NM_028408.3; OTTMUST00000088832; OTTMUST00000088833; OTTMUST00000088871; uc007dxh.2; uc007dxi.2; uc011wxs.1	Cnih3	cornichon homolog 3 (Drosophila)	chr1	+	Coding	181352628	181460641
TC0100001735.mm.1	4,07	4,07	0,08	0,22	T	T	-1	0,5442	1,0000	0,4030	1,0000	T				chr1	+	NonCoding	181381178	181382488
TC0100001736.mm.1	4,23	4,22	0,03	0,15	T	T	1,01	0,9167	1,0000	0,9674	1,0000	T	OTTMUST00000088638; OTTMUST00000088639; OTTMUST00000088640; XM_003688772.1; uc007dxk.1; uc007dxl.1	Dnah14	dynein, axonemal, heavy chain 14	chr1	+	Multiple_Complex	181576607	181815774
TC0100001737.mm.1	4,36	4,3	0,03	0,18	T	T	1,04	0,8009	1,0000	0,0817	1,0000	T				chr1	+	NonCoding	182020224	182022566
TC0100001738.mm.1	4,53	4,09	0,06	0,22	T	T	1,36	0,0084	1,0000	0,0212	1,0000	T				chr1	+	NonCoding	182027284	182029727
TC0100001739.mm.1	4,03	3,89	0,21	0,16	T	T	1,1	0,8084	1,0000	0,3220	1,0000	T				chr1	+	NonCoding	182050216	182050963
TC0100001740.mm.1	5,68	5,69	0,17	0,03	T	T	-1,01	0,8993	1,0000	0,6782	1,0000	T	NM_012058; ENSMUST00000027792; ENSMUST00000111018; BC039648; BC090254; NM_012058.3; OTTMUST00000052511; OTTMUST00000052512; uc007dxu.2; uc007dxv.2	Srp9	signal recognition particle 9	chr1	+	Multiple_Complex	182124737	182132415
TC0100001741.mm.1	3,97	4,14	0,2	0,23	T	T	-1,12	0,7009	1,0000	0,6060	1,0000	T				chr1	+	NonCoding	182125869	182128499
TC0100001742.mm.1	4,6	4,62	0,32	0,1	T	T	-1,01	0,9948	1,0000	0,6527	1,0000	T				chr1	+	NonCoding	182255306	182272582
TC0100001743.mm.1	3,49	3,51	0,03	0,14	F	F	-1,01	0,8924	1,0000	0,7927	1,0000	F				chr1	+	NonCoding	182276400	182278591
TC0100001744.mm.1	4,55	4,52	0,18	0,11	T	T	1,03	0,9743	1,0000	0,8342	1,0000	T	NR_015458; NR_015458.1; uc007dxz.2	1700047M11Rik	RIKEN cDNA 1700047M11 gene; RIKEN cDNA 1700047M11 gene (1700047M11Rik), non-coding RNA.	chr1	+	NonCoding	182288019	182303742
TC0100001745.mm.1	5,73	5,52	0,11	0,14	T	T	1,15	0,5739	1,0000	0,7418	1,0000	T	NM_173378; ENSMUST00000117245; NM_173378.2; OTTMUST00000066841; uc007dyc.1; uc007dyd.1	Trp53bp2	transformation related protein 53 binding protein 2	chr1	+	Coding	182409167	182462436
TC0100001746.mm.1	3,89	3,58	0,18	0,2	T	T	1,24	0,6853	1,0000	0,6031	1,0000	T				chr1	+	NonCoding	182475047	182478536
TC0100001747.mm.1	4,01	4	0,09	0,1	T	T	1,01	0,8228	1,0000	0,9646	1,0000	T				chr1	+	NonCoding	182484179	182493933
TC0100001748.mm.1	3,51	3,68	0,03	0,18	F	T	-1,12	0,3569	1,0000	0,6712	1,0000	F				chr1	+	NonCoding	182494156	182498297
TC0100001749.mm.1	4,14	4,13	0,14	0,17	T	T	1	0,9883	1,0000	0,7012	1,0000	T	NM_001145806; NM_130890; ENSMUST00000048941; ENSMUST00000168514; BC125504; BC125508; NM_001145806.1; NM_130890.2; uc007dyh.2; uc007dyi.2; uc011wxv.1	Capn8	calpain 8	chr1	+	Coding	182565007	182632352
TC0100001750.mm.1	4,47	4,46	0,58	0,31	T	T	1	0,9930	1,0000	0,7308	1,0000	T				chr1	+	NonCoding	182663005	182663803
TC0100001751.mm.1	4,42	4,28	0,32	0,3	T	T	1,1	0,6820	1,0000	0,6655	1,0000	T				chr1	+	NonCoding	182679939	182681892
TC0100001752.mm.1	4,41	4,4	0,07	0,04	T	T	1,01	0,7505	1,0000	0,9357	1,0000	T	NM_144796; ENSMUST00000085724; ENSMUST00000153348; ENSMUST00000155229; BC021842; NM_144796.4; OTTMUST00000066786; OTTMUST00000067235; OTTMUST00000067236; uc007dyk.1	Susd4	sushi domain containing 4	chr1	+	Multiple_Complex	182763860	182896598
TC0100001753.mm.1	4,18	4,09	0,27	0,22	T	T	1,07	0,7434	1,0000	0,5243	1,0000	T				chr1	+	NonCoding	182935695	182939438
TC0100001754.mm.1	5,22	4,98	0,21	0,14	T	T	1,18	0,5125	1,0000	0,6958	1,0000	T	NM_016928; ENSMUST00000110997; BC125240; BC125247; BC125261; NM_016928.2; uc007dyl.1	Tlr5	toll-like receptor 5	chr1	+	Coding	182954788	182976044
TC0100001755.mm.1	5,6	5,6	0,04	0,15	T	T	1	0,8398	1,0000	0,6182	1,0000	T	NM_181732; ENSMUST00000109166; BC057183; BC086763; NM_181732.4; uc008icu.2; uc012bom.1; uc029quz.1	Aida	axin interactor, dorsalization associated	chr1	+	Multiple_Complex	183296590	183324501
TC0100001756.mm.1	5,84	5,98	0,13	0,14	T	T	-1,1	0,4006	1,0000	0,0774	1,0000	T	NM_001277957; NM_001277958; NM_001277959; NM_021466; ENSMUST00000097043; BC061106; BC138425; NM_021466.2; uc008idb.1; uc008idc.1; uc012boo.2; uc008icz.1; uc008ida.2	Taf1a	TATA box binding protein (Tbp)-associated factor, RNA polymerase I, A; TATA box binding protein (Tbp)-associated factor, RNA polymerase I, A (Taf1a), mRNA.	chr1	+	Multiple_Complex	183388885	183410206
TC0100001757.mm.1	4,19	4,07	0,05	0,18	T	T	1,09	0,8762	1,0000	0,7708	1,0000	T	NM_030175; ENSMUST00000065900; BC034362; NM_030175.4; uc012bop.1	Hhipl2	hedgehog interacting protein-like 2	chr1	+	Coding	183418503	183437053
TC0100001758.mm.1	5,7	5,74	0,32	0,24	T	T	-1,03	0,2896	1,0000	0,1415	1,0000	T				chr1	+	NonCoding	183420655	183422213
TC0100001759.mm.1	5,83	5,81	0,12	0,11	T	T	1,02	0,6582	1,0000	0,5150	1,0000	T				chr1	+	NonCoding	183553401	183564469
TC0100001760.mm.1	13,21	13,28	0,3	0,36	T	T	-1,05	0,7578	1,0000	0,3590	1,0000	T				chr1	+	NonCoding	183617616	183618307
TC0100001761.mm.1	6,92	6,97	0,31	0,09	T	T	-1,04	0,4797	1,0000	0,3134	1,0000	T				chr1	+	NonCoding	183675771	183677532
TC0100001762.mm.1	3,87	3,88	0,23	0,33	T	F	-1,01	0,8005	1,0000	0,1298	1,0000	F				chr1	+	NonCoding	183696437	183699173
TC0100001763.mm.1	3,97	3,81	0,15	0,07	T	T	1,12	0,6303	1,0000	0,3633	1,0000	T				chr1	+	NonCoding	183748977	183809746
TC0100001764.mm.1	4,01	4,22	0,15	0,21	T	T	-1,16	0,1519	1,0000	0,3876	1,0000	T				chr1	+	NonCoding	184010667	184012292
TC0100001765.mm.1	4,84	4,76	0,08	0,16	T	T	1,06	0,5196	1,0000	0,1133	1,0000	T	NM_022019; ENSMUST00000048655; ENSMUST00000139839; BC025066; NM_022019.5; OTTMUST00000085760; OTTMUST00000085761; uc007dym.1	Dusp10	dual specificity phosphatase 10	chr1	+	Coding	184013302	184075636
TC0100001766.mm.1	4,76	4,92	0,28	0,14	T	T	-1,12	0,9379	1,0000	0,1068	1,0000	T				chr1	+	NonCoding	184044414	184046782
TC0100001767.mm.1	5,47	5,47	0,37	0,11	T	T	-1	0,6680	1,0000	0,4058	1,0000	T				chr1	+	NonCoding	184046914	184048801
TC0100001768.mm.1	4,29	4,35	0,33	0,13	T	T	-1,05	0,9214	1,0000	0,0966	1,0000	T				chr1	+	NonCoding	184169817	184172272
TC0100001769.mm.1	4,32	4,14	0,16	0,21	T	T	1,13	0,6123	1,0000	0,6401	1,0000	T				chr1	+	NonCoding	184442980	184443732
TC0100001770.mm.1	4,51	4,37	0,13	0,11	T	T	1,1	0,7329	1,0000	0,9553	1,0000	T	NR_040627; NR_040627.1; uc029qvc.1	4930488B22Rik	RIKEN cDNA 4930488B22 gene	chr1	+	NonCoding	184712497	184718989
TC0100001771.mm.1	3,89	3,94	0,17	0,09	T	T	-1,04	0,6561	1,0000	0,5573	1,0000	T				chr1	+	NonCoding	184734166	184739638
TC0100001772.mm.1	4,68	4,77	0,31	0,37	T	T	-1,07	0,5483	1,0000	0,9534	1,0000	T				chr1	+	NonCoding	184782623	184784049
TC0100001773.mm.1	4,74	4,73	0,23	0,17	T	T	1,01	0,8529	1,0000	0,0707	1,0000	T				chr1	+	NonCoding	184811681	184812682
TC0100001774.mm.1	3,86	4,05	0,12	0,09	T	T	-1,14	0,6058	1,0000	0,8888	1,0000	T				chr1	+	NonCoding	184923136	184942500
TC0100001775.mm.1	4,37	4,42	0,41	0,14	T	T	-1,03	0,3816	1,0000	0,2801	1,0000	T				chr1	+	NonCoding	185031287	185032885
TC0100001776.mm.1	3,87	3,87	0,22	0,05	F	T	1	0,9228	1,0000	0,9188	1,0000	F				chr1	+	NonCoding	185056637	185059797
TC0100001777.mm.1	3,9	3,83	0,15	0,13	T	T	1,05	0,8442	1,0000	0,9108	1,0000	T				chr1	+	NonCoding	185086102	185091319
TC0100001778.mm.1	3,88	3,99	0,13	0,12	F	T	-1,08	0,6752	1,0000	0,9746	1,0000	F				chr1	+	NonCoding	185117558	185120791
TC0100001779.mm.1	6,11	6,01	0,2	0,13	T	T	1,07	0,8059	1,0000	0,0828	1,0000	T	NM_001163754; ENSMUST00000069652; BC057872; NM_001163754.1; uc007dyu.2; uc007dyv.2; uc007dyw.2; uc007dyx.1	Rab3gap2	RAB3 GTPase activating protein subunit 2	chr1	+	Multiple_Complex	185204168	185286746
TC0100001780.mm.1	4,09	4,62	0,2	0,34	T	T	-1,44	0,0994	1,0000	0,2050	1,0000	T				chr1	+	NonCoding	185216154	185218996
TC0100001781.mm.1	5,08	4,52	0,5	0,43	T	T	1,48	0,8511	1,0000	0,5860	1,0000	T	NR_034044; NR_035529; NR_034044.1; uc011wxz.1	Snora36b; Mir664	small nucleolar RNA, H/ACA box 36B; microRNA 664	chr1	+	Multiple_Complex	185242907	185243043
TC0100001782.mm.1	4,51	4,58	0,14	0,07	T	T	-1,05	0,4743	1,0000	0,0093	1,0000	T				chr1	+	NonCoding	185287361	185288285
TC0100001783.mm.1	5,83	5,81	0,21	0,34	T	T	1,02	0,5766	1,0000	0,7636	1,0000	T	NR_029908; NR_029908.1; uc011wyc.1	Mir215	microRNA 215	chr1	+	Multiple_Complex	185312187	185313803
TC0100001784.mm.1	4,41	4,55	0,32	0,24	T	T	-1,1	0,9518	1,0000	0,6464	1,0000	T	NR_029580; NR_029580.1; uc011wyb.1	Mir194-1	microRNA 194-1	chr1	+	Precursor_microRNA	185313319	185313385
TC0100001785.mm.1	4,32	4,16	0,02	0,18	T	T	1,12	0,6566	1,0000	0,4533	1,0000	T				chr1	+	NonCoding	185329451	185331858
TC0100001786.mm.1	5,12	5,16	0,16	0,11	T	T	-1,03	0,2546	1,0000	0,2458	1,0000	T	NM_011794; ENSMUST00000027916; ENSMUST00000110965; ENSMUST00000137757; ENSMUST00000151769; BC011036; NM_011794.3; OTTMUST00000050820; OTTMUST00000050821; OTTMUST00000050822; OTTMUST00000050823; uc007dzc.1; uc007dzd.1	Bpnt1	bisphosphate 3-nucleotidase 1; bisphosphate 3'-nucleotidase 1	chr1	+	Multiple_Complex	185332149	185357777
TC0100001787.mm.1	7,34	7,62	0,24	0,55	T	T	-1,22	0,8773	1,0000	0,8410	1,0000	T	NM_029735; ENSMUST00000046514; BC141049; NM_029735.1; uc007dze.1; uc007dzf.1; uc007dzg.1; uc007dzh.1	Eprs	glutamyl-prolyl-tRNA synthetase	chr1	+	Multiple_Complex	185363095	185428355
TC0100001788.mm.1	4,55	4,4	0,07	0,05	T	T	1,11	0,4174	1,0000	0,9369	1,0000	T	NM_001033286; ENSMUST00000061093; NM_001033286.2; uc007dzl.1; uc007dzk.1	Slc30a10	solute carrier family 30, member 10; solute carrier family 30, member 10 (Slc30a10), mRNA.	chr1	+	Multiple_Complex	185454848	185468762
TC0100001789.mm.1	5,18	5,19	0,3	0,08	T	T	-1	0,9676	1,0000	0,7090	1,0000	T	NR_033600; NR_033600.1; uc011wyd.1	5033404E19Rik	NSA2 ribosome biogenesis homolog pseudogene; RIKEN cDNA 5033404E19 gene (5033404E19Rik), non-coding RNA.	chr1	+	NonCoding	185487294	185498159
TC0100001790.mm.1	6,97	6,77	0,4	0,54	T	T	1,15	0,4529	1,0000	0,4251	1,0000	T	NR_030555	Mir297c	microRNA 297c	chr1	+	Precursor_microRNA	185537336	185988795
TC0100001791.mm.1	3,92	3,88	0,27	0,18	F	T	1,03	0,4791	1,0000	0,9330	1,0000	F				chr1	+	NonCoding	185558455	185574798
TC0100001792.mm.1	3,86	3,63	0,15	0,32	T	T	1,17	0,4353	1,0000	0,4509	1,0000	T				chr1	+	NonCoding	185611505	185645058
TC0100001793.mm.1	3,92	4,06	0,09	0,29	T	T	-1,1	0,3800	1,0000	0,7437	1,0000	T	ENSMUST00000158738	Gm23821	predicted gene, 23821 [Source:MGI Symbol;Acc:MGI:5453598]	chr1	+	Ribosomal	186123201	186123306
TC0100001794.mm.1	3,82	3,85	0,3	0,15	F	F	-1,02	0,9036	1,0000	0,4778	1,0000	F				chr1	+	NonCoding	186347315	186348425
TC0100001795.mm.1	4,91	4,92	0,13	0,08	T	T	-1,01	0,9054	1,0000	0,2189	1,0000	T				chr1	+	NonCoding	186587243	186615445
TC0100001796.mm.1	3,98	3,88	0,2	0,09	T	T	1,07	0,4716	1,0000	0,8595	1,0000	T	ENSMUST00000158420	Gm26169	predicted gene, 26169 [Source:MGI Symbol;Acc:MGI:5455946]	chr1	+	Small_RNA	186676742	186676876
TC0100001797.mm.1	3,67	3,76	0,18	0,13	T	T	-1,07	0,9406	1,0000	0,5942	1,0000	T				chr1	+	NonCoding	186709862	186711226
TC0100001798.mm.1	4,74	4,85	0,07	0,18	T	T	-1,07	0,8591	1,0000	0,6509	1,0000	T	ENSMUST00000180869	A430105J06Rik	RIKEN cDNA A430105J06 gene [Source:MGI Symbol;Acc:MGI:1924439]	chr1	+	NonCoding	186749396	186752921
TC0100001799.mm.1	4,47	4,67	0,25	0,19	T	T	-1,14	0,5280	1,0000	0,4578	1,0000	T				chr1	+	NonCoding	186926933	186930112
TC0100001800.mm.1	9,48	11,17	0,63	0,92	T	T	-3,21	0,2796	1,0000	0,5251	1,0000	T	ENSMUST00000180973	Gm3809	predicted gene 3809 [Source:MGI Symbol;Acc:MGI:3781982]	chr1	+	Pseudogene	186960508	186961513
TC0100001801.mm.1	4,08	3,94	0,09	0,23	T	T	1,1	0,8189	1,0000	0,1898	1,0000	T	NM_033077; ENSMUST00000045108; BC139286; BC139287; NM_033077.2; OTTMUST00000072281; uc007dzs.1	D1Pas1	DNA segment, Chr 1, Pasteur Institute 1	chr1	+	Coding	186967416	186970627
TC0100001802.mm.1	8,19	8,27	0,4	0,18	T	T	-1,06	0,6765	1,0000	0,0116	1,0000	T				chr1	+	NonCoding	186999058	187240357
TC0100001803.mm.1	4,88	4,76	0,04	0,32	T	T	1,08	0,6570	1,0000	0,9528	1,0000	T	NR_040554; NR_040554.1; uc007dzu.1	1700007P06Rik	RIKEN cDNA 1700007P06 gene	chr1	+	NonCoding	187125119	187127870
TC0100001804.mm.1	4,95	4,89	0,15	0,03	T	T	1,04	0,6591	1,0000	0,9505	1,0000	T	NM_026367; ENSMUST00000044812; ENSMUST00000065573; ENSMUST00000097443; ENSMUST00000110943; ENSMUST00000159748; ENSMUST00000160471; ENSMUST00000160481; ENSMUST00000160570; ENSMUST00000161260; BC054810; NM_026367.4; OTTMUST00000055489; OTTMUST00000055490; OTTMUST00000055491; OTTMUST00000055493; OTTMUST00000055646; OTTMUST00000055647; OTTMUST00000055648; OTTMUST00000055649; uc007dzx.2; uc007dzy.2; u…	Gpatch2	G patch domain containing 2	chr1	+	Multiple_Complex	187215508	187351704
TC0100001805.mm.1	4,66	4,42	0,47	0,34	T	T	1,18	0,6288	1,0000	0,9482	1,0000	T				chr1	+	NonCoding	187447877	187462664
TC0100001806.mm.1	5,97	5,93	0,27	0,11	T	T	1,02	0,8554	1,0000	0,0671	1,0000	T	NM_001243792; NM_011935; ENSMUST00000027906; ENSMUST00000110938; ENSMUST00000110939; ENSMUST00000127489; ENSMUST00000152927; BC082324; NM_001243792.1; NM_011935.3; OTTMUST00000053412; OTTMUST00000053413; OTTMUST00000053430; OTTMUST00000053595; OTTMUST00000053596; uc007eaa.2; uc007eab.2; uc011wyg.2	Esrrg	estrogen-related receptor gamma	chr1	+	Multiple_Complex	187608791	188214885
TC0100001808.mm.1	5,78	5,72	0,23	0,21	T	T	1,04	0,9110	1,0000	0,4895	1,0000	T				chr1	+	NonCoding	187829863	187830478
TC0100001809.mm.1	5,82	5,97	0,46	0,72	T	T	-1,11	0,6223	1,0000	0,1978	1,0000	T				chr1	+	NonCoding	187849772	187852702
TC0100001810.mm.1	5,67	5,51	0,05	0,29	T	T	1,12	0,1787	1,0000	0,3497	1,0000	T				chr1	+	NonCoding	188030741	188032593
TC0100001811.mm.1	4,72	5,12	0,57	0,24	T	T	-1,32	0,5109	1,0000	0,7735	1,0000	T				chr1	+	NonCoding	188160707	188163143
TC0100001812.mm.1	4,16	4,15	0,12	0,11	T	T	1,01	0,7579	1,0000	0,8761	1,0000	T	NM_021408; ENSMUST00000060479; ENSMUST00000124358; ENSMUST00000127077; ENSMUST00000142159; ENSMUST00000142189; NM_021408.3; OTTMUST00000044109; OTTMUST00000044110; OTTMUST00000044111; OTTMUST00000044112; OTTMUST00000044113; uc007ead.1; uc007eae.1; uc007eaf.1; uc007eag.1; uc007eah.1	Ush2a	Usher syndrome 2A (autosomal recessive, mild)	chr1	+	Multiple_Complex	188262023	188965041
TC0100001813.mm.1	3,74	4,24	0,17	0,31	F	T	-1,42	0,1512	1,0000	0,3578	1,0000	F				chr1	+	NonCoding	188558059	188562065
TC0100001814.mm.1	5,2	4,57	0,46	0,24	F	F	1,55	0,1415	1,0000	0,8163	1,0000	F	ENSMUST00000122601	Gm25269	predicted gene, 25269 [Source:MGI Symbol;Acc:MGI:5455046]	chr1	+	Small_RNA	188760476	188760579
TC0100001815.mm.1	4,05	4,04	0,05	0,04	T	T	1,01	0,9912	1,0000	0,4034	1,0000	T				chr1	+	NonCoding	188972519	188973739
TC0100001816.mm.1	6	6,49	0,4	0,36	T	T	-1,41	0,3537	1,0000	0,5665	1,0000	T				chr1	+	NonCoding	188988249	188989106
TC0100001817.mm.1	4,33	4,1	0,3	0,24	T	T	1,17	0,3715	1,0000	0,6369	1,0000	T				chr1	+	NonCoding	189064895	189066433
TC0100001818.mm.1	4,03	3,97	0,07	0,11	T	T	1,04	0,8468	1,0000	0,5148	1,0000	T	XR_104632.1	Gm2149	PREDICTED: predicted gene 2149 (Gm2149), miscRNA.	chr1	+	NonCoding	189343431	189344897
TC0100001819.mm.1	11,64	11,7	1,55	1,42	T	T	-1,04	0,9771	1,0000	0,9612	1,0000	T	ENSMUST00000180257	Gm24092	predicted gene, 24092 [Source:MGI Symbol;Acc:MGI:5453869]	chr1	+	Precursor_microRNA	189393350	189393470
TC0100001820.mm.1	3,79	4,08	0,04	0,39	T	T	-1,22	0,1363	1,0000	0,6073	1,0000	T				chr1	+	NonCoding	189422437	189430395
TC0100001821.mm.1	6,08	5,99	0,12	0,19	T	T	1,06	0,6770	1,0000	0,1675	1,0000	T	NM_008976; ENSMUST00000027898; ENSMUST00000097442; ENSMUST00000128275; ENSMUST00000148129; BC167229; NM_008976.2; OTTMUST00000052440; OTTMUST00000064631; OTTMUST00000064632; uc007eas.1; uc007eat.1; uc007eau.1; uc007eav.1; uc007eaw.1; uc011wyk.1; uc011wyl.1	Ptpn14	protein tyrosine phosphatase, non-receptor type 14; Synthetic construct Mus musculus clone IMAGE:100068129, MGC:195746 protein tyrosine phosphatase, non-receptor type 14 (Ptpn14) mRNA, encodes complete protein.	chr1	+	Multiple_Complex	189728268	189876695
TC0100001822.mm.1	4,5	4,76	0,38	0,07	T	T	-1,19	0,3529	1,0000	0,7441	1,0000	T				chr1	+	NonCoding	189778641	189780540
TC0100001823.mm.1	4,57	4,41	0,11	0,1	T	T	1,12	0,7184	1,0000	0,4815	1,0000	T				chr1	+	NonCoding	189879935	189884654
TC0100001824.mm.1	4,43	4,32	0,18	0,27	T	T	1,08	0,7921	1,0000	0,8560	1,0000	T				chr1	+	NonCoding	190048788	190091303
TC0100001825.mm.1	5	5,19	0,22	0,33	T	T	-1,14	0,4145	1,0000	0,4568	1,0000	T	ENSMUST00000110279; OTTMUST00000104403; XR_104633.1	Prox1os; RP24-94B12.2; Gm17566	prospero homeobox 1, opposite strand [Source:MGI Symbol;Acc:MGI:4937200]; novel transcript, antisense to Prox1; predicted gene, 17566	chr1	+	NonCoding	190170295	190217279
TC0100001826.mm.1	3,92	3,94	0,17	0,23	T	T	-1,01	0,6761	1,0000	0,5203	1,0000	T				chr1	+	NonCoding	190218689	190224139
TC0100001827.mm.1	4,7	4,41	0,17	0,22	T	T	1,22	0,1235	1,0000	0,6219	1,0000	T				chr1	+	NonCoding	190403648	190417145
TC0100001828.mm.1	4,54	4,57	0,25	0,37	T	T	-1,02	0,9344	1,0000	0,8058	1,0000	T				chr1	+	NonCoding	190594262	190597703
TC0100001829.mm.1	4,33	4,13	0,3	0,17	T	T	1,15	0,2209	1,0000	0,5102	1,0000	T				chr1	+	NonCoding	190691257	190697678
TC0100001830.mm.1	3,6	3,58	0,11	0,11	T	T	1,01	0,7239	1,0000	0,5024	1,0000	T				chr1	+	NonCoding	190760976	190770576
TC0100001831.mm.1	5,72	5,62	0,19	0,09	T	T	1,07	0,9968	1,0000	0,8777	1,0000	T	NM_001199020; NM_021421; NR_037578; NR_037579; ENSMUST00000027947; ENSMUST00000066632; ENSMUST00000110899; ENSMUST00000123384; ENSMUST00000130298; ENSMUST00000134187; ENSMUST00000135364; ENSMUST00000137608; ENSMUST00000144693; ENSMUST00000146048; BC024907; NM_001199020.1; NM_021421.4; NR_037578.1; NR_037579.1; OTTMUST00000051004; OTTMUST00000051005; OTTMUST00000051006; OTTMUST00000051007; OTTMUST…	Angel2	angel homolog 2 (Drosophila)	chr1	+	Multiple_Complex	190925108	190946962
TC0100001832.mm.1	4,12	4,16	0,3	0,19	T	T	-1,03	0,9691	1,0000	0,7948	1,0000	T				chr1	+	NonCoding	190992709	190994437
TC0100001833.mm.1	3,63	3,64	0,05	0,02	F	F	-1,01	0,9814	1,0000	0,9441	1,0000	F	NR_027298; NR_027298.1; uc011wyo.1	A230020J21Rik	RIKEN cDNA A230020J21 gene	chr1	+	Multiple_Complex	191025350	191029781
TC0100001834.mm.1	4,8	5,04	0,58	0,44	T	T	-1,18	0,9257	1,0000	0,9950	1,0000	T	NM_029336; ENSMUST00000077889; uc007ebw.2	Spata45	spermatogenesis associated 45	chr1	+	Coding	191036822	191042941
TC0100001835.mm.1	4,26	4,45	0,32	0,09	T	T	-1,14	0,9350	1,0000	0,7046	1,0000	T				chr1	+	NonCoding	191049279	191055373
TC0100001836.mm.1	4,52	4,35	0,1	0,06	T	T	1,13	0,1849	1,0000	0,3023	1,0000	T	NM_198654; ENSMUST00000076952; ENSMUST00000078259; ENSMUST00000139340; BC029086; NM_198654.3; OTTMUST00000073527; OTTMUST00000073528; OTTMUST00000073529; uc007eca.2; uc011wyq.1	Nsl1	NSL1, MIND kinetochore complex component, homolog (S. cerevisiae)	chr1	+	Coding	191063012	191084558
TC0100001837.mm.1	4,17	4,33	0,18	0,21	T	T	-1,12	0,7160	1,0000	0,8984	1,0000	T	NM_030060; ENSMUST00000027943; BC117083; BC117085; NM_030060.2; uc007ecc.1; uc007ecd.1	Batf3	basic leucine zipper transcription factor, ATF-like 3	chr1	+	Multiple_Complex	191097880	191108947
TC0100001838.mm.1	6,11	6,45	0,45	0,45	T	T	-1,26	0,5316	1,0000	0,3185	1,0000	T	ENSMUST00000157836	Gm24748	predicted gene, 24748	chr1	+	NonCoding	191196906	191197013
TC0100001839.mm.1	4,4	4,46	0,1	0,2	T	T	-1,04	0,3906	1,0000	0,1171	1,0000	T	XR_140481.1	D730003I15Rik	RIKEN cDNA D730003I15 gene	chr1	+	NonCoding	191224454	191225866
TC0100001840.mm.1	3,92	4,22	0,28	0,15	T	T	-1,23	0,5026	1,0000	0,9742	1,0000	T				chr1	+	NonCoding	191249424	191251266
TC0100001841.mm.1	4,32	4,35	0,14	0,16	T	T	-1,03	0,6025	1,0000	0,8681	1,0000	T				chr1	+	NonCoding	191261776	191288714
TC0100001842.mm.1	4,38	4,2	0,16	0,2	T	T	1,13	0,8581	1,0000	0,6608	1,0000	T				chr1	+	NonCoding	191299505	191301259
TC0100001843.mm.1	4,08	3,95	0,09	0,24	T	T	1,09	0,5023	1,0000	0,7454	1,0000	T	XR_140482.1	LOC100861628	PREDICTED: uncharacterized LOC100861628 (LOC100861628), miscRNA.	chr1	+	NonCoding	191306789	191310023
TC0100001844.mm.1	5,08	5,06	0,08	0,12	T	T	1,01	0,7293	1,0000	0,6945	1,0000	T	NM_025864; ENSMUST00000027940; BC027151; NM_025864.3; OTTMUST00000073369; uc007ech.1	Tmem206	transmembrane protein 206	chr1	+	Coding	191325912	191352925
TC0100001845.mm.1	4,54	4,34	0,19	0,2	T	T	1,15	0,2467	1,0000	0,4440	1,0000	T				chr1	+	NonCoding	191373267	191375042
TC0100001846.mm.1	3,98	3,92	0,18	0,15	T	T	1,04	0,8876	1,0000	0,8328	1,0000	T				chr1	+	NonCoding	191406551	191407161
TC0100001847.mm.1	4,08	3,78	0,46	0,3	T	T	1,23	0,5172	1,0000	0,9545	1,0000	T				chr1	+	NonCoding	191410855	191413033
TC0100001848.mm.1	4,62	4,82	0,19	0,29	T	T	-1,14	0,7203	1,0000	0,1716	1,0000	T				chr1	+	NonCoding	191420672	191421923
TC0100001849.mm.1	4,17	4,14	0,15	0,16	T	T	1,02	0,8391	1,0000	0,4906	1,0000	T				chr1	+	NonCoding	191474019	191476526
TC0100001850.mm.1	4,24	4,45	0,36	0,22	T	T	-1,15	0,3339	1,0000	0,6355	1,0000	T				chr1	+	NonCoding	191487233	191490315
TC0100001851.mm.1	3,86	4,07	0,14	0,15	T	T	-1,16	0,7005	1,0000	0,5964	1,0000	T				chr1	+	NonCoding	191490342	191491517
TC0100001852.mm.1	7,67	7,42	0,37	0,15	T	T	1,19	0,2302	1,0000	0,9216	1,0000	T				chr1	+	NonCoding	191501807	191502749
TC0100001853.mm.1	6,07	5,87	0,33	0,14	T	T	1,15	0,3177	1,0000	0,4417	1,0000	T	NM_178632; ENSMUST00000045450; BC054120; NM_178632.5; uc007eco.1; uc007ecp.1; uc007ecq.1; uc007ecr.1	Ints7	integrator complex subunit 7	chr1	+	Multiple_Complex	191575734	191623686
TC0100001854.mm.1	8,25	8,34	0,38	0,35	T	T	-1,06	0,6767	1,0000	0,8710	1,0000	T				chr1	+	NonCoding	191597807	191598267
TC0100001855.mm.1	5,55	5,53	0,03	0,15	T	T	1,01	0,9144	1,0000	0,8026	1,0000	T	NM_001134829; NM_172266; ENSMUST00000110855; ENSMUST00000110856; ENSMUST00000130876; ENSMUST00000133076; ENSMUST00000138494; BC013667; NM_001134829.1; NM_172266.3; OTTMUST00000051902; OTTMUST00000051903; OTTMUST00000051904; OTTMUST00000051905; OTTMUST00000051906; uc007ecs.3; uc007ect.3; uc007ecu.3	Lpgat1	lysophosphatidylglycerol acyltransferase 1	chr1	+	Multiple_Complex	191717834	191784257
TC0100001856.mm.1	4,32	4,59	0,25	0,3	T	T	-1,21	0,4752	1,0000	0,8513	1,0000	T				chr1	+	NonCoding	191726371	191729114
TC0100001857.mm.1	4,45	4,41	0,34	0,09	T	T	1,03	0,9863	1,0000	0,9479	1,0000	T				chr1	+	NonCoding	191817381	191820331
TC0100001858.mm.1	5,44	5,4	0,07	0,17	T	T	1,03	0,8257	1,0000	0,8221	1,0000	T	NM_010892; ENSMUST00000027931; ENSMUST00000126446; ENSMUST00000136733; ENSMUST00000150839; BC010302; BC011316; BC057576; NM_010892.3; OTTMUST00000066790; OTTMUST00000066791; OTTMUST00000066792; OTTMUST00000066793; uc007ecw.2; uc007ecx.2; uc011wyv.1	Nek2	NIMA (never in mitosis gene a)-related expressed kinase 2	chr1	+	Multiple_Complex	191821444	191833050
TC0100001859.mm.1	5,09	5,19	0,34	0,2	T	T	-1,07	0,9464	1,0000	0,9913	1,0000	T	NM_009579; ENSMUST00000044954; ENSMUST00000161756; BC052166; NM_009579.3; OTTMUST00000051885; OTTMUST00000051886; uc007edc.1	Slc30a1	solute carrier family 30 (zinc transporter), member 1	chr1	+	Multiple_Complex	191906767	191913247
TC0100001860.mm.1	4,45	4,6	0,16	0,2	T	T	-1,1	0,5890	1,0000	0,7653	1,0000	T	NM_001177900; NM_023727; ENSMUST00000053463; ENSMUST00000175680; ENSMUST00000180463; ENSMUST00000181512; BC017602; BC103778; BC116935; BC116937; NM_001177900.1; NM_023727.3; OTTMUST00000111011; OTTMUST00000112818; OTTMUST00000112819	Rd3	retinal degeneration 3	chr1	+	Coding	191977373	191988282
TC0100001861.mm.1	4,46	4,51	0,18	0,03	T	T	-1,03	0,6651	1,0000	0,7076	1,0000	T	ENSMUST00000181127	Gm26879	predicted gene, 26879 [Source:MGI Symbol;Acc:MGI:5477373]	chr1	+	NonCoding	192092337	192100275
TC0100001862.mm.1	6,06	6,25	0,05	0,11	T	T	-1,14	0,1251	1,0000	0,4389	1,0000	T	NR_033536; NR_033536.1; uc007edm.1	Gm10516	predicted gene 10516	chr1	+	NonCoding	192136898	192151025
TC0100001863.mm.1	4,29	4,17	0,05	0,12	T	T	1,09	0,5865	1,0000	0,6340	1,0000	T	NM_001038607; NM_010600; ENSMUST00000078470; ENSMUST00000110844; ENSMUST00000151152; BC109012; BC109013; NM_001038607.1; NM_010600.2; OTTMUST00000060175; OTTMUST00000060176; OTTMUST00000060177	Kcnh1	potassium voltage-gated channel, subfamily H (eag-related), member 1	chr1	+	Multiple_Complex	192190784	192510159
TC0100001864.mm.1	4,26	4,28	0,56	0,23	T	T	-1,02	0,7597	1,0000	0,8825	1,0000	T				chr1	+	NonCoding	192631411	192631458
TC0100001865.mm.1	11,27	9,95	0,89	1,38	T	T	2,49	0,8731	1,0000	0,6825	1,0000	T	ENSMUST00000082947	Gm22265	predicted gene, 22265 [Source:MGI Symbol;Acc:MGI:5452042]	chr1	+	Small_RNA	192745571	192745686
TC0100001866.mm.1	4,19	4,22	0,08	0,03	T	T	-1,02	0,8420	1,0000	0,6370	1,0000	T	NR_040468; NR_040468.1; uc007edr.2	1700065J18Rik	RIKEN cDNA 1700065J18 gene; RIKEN cDNA 1700065J18 gene (1700065J18Rik), non-coding RNA.	chr1	+	NonCoding	192841675	192843113
TC0100001867.mm.1	5,91	5,88	0,17	0,25	T	T	1,02	0,4033	1,0000	0,4273	1,0000	T	XR_104634.1	Gm15867	predicted gene 15867	chr1	+	NonCoding	192854928	192856487
TC0100001869.mm.1	4,59	4,83	0,52	0,32	T	T	-1,18	0,6783	1,0000	0,8967	1,0000	T	ENSMUST00000162454; OTTMUST00000066949	Gm15872; RP23-282D4.2	predicted gene 15872 [Source:MGI Symbol;Acc:MGI:3801847]; Novel transcript	chr1	+	NonCoding	193187375	193192011
TC0100001870.mm.1	4,23	4,52	0,27	0,35	T	T	-1,22	0,5857	1,0000	0,4160	1,0000	T	ENSMUST00000159273; OTTMUST00000075993	4930570N18Rik; AL365322.3	RIKEN cDNA 4930570N18 gene [Source:MGI Symbol;Acc:MGI:1925300]; novel transcript	chr1	+	NonCoding	193203039	193226208
TC0100001871.mm.1	4,43	4,51	0,05	0,05	T	T	-1,05	0,5949	1,0000	0,9959	1,0000	T	NM_001277928; NM_008484; ENSMUST00000016315; ENSMUST00000159955; ENSMUST00000161526; ENSMUST00000162180; ENSMUST00000162977; BC008516; NM_008484.2; OTTMUST00000062678; OTTMUST00000062679; OTTMUST00000062716; OTTMUST00000062717; uc007eee.1; uc007eek.1	Lamb3	laminin, beta 3	chr1	+	Multiple_Complex	193207699	193343878
TC0100001872.mm.1	4,1	4,08	0,11	0,09	T	T	1,01	0,8011	1,0000	0,3799	1,0000	T	XR_104635.2	Gm19753	PREDICTED: predicted gene, 19753, transcript variant 1 (Gm19753), miscRNA.	chr1	+	NonCoding	193272161	193273216
TC0100001873.mm.1	4,04	4,32	0,22	0,17	T	T	-1,22	0,4968	1,0000	0,0335	1,0000	T				chr1	+	NonCoding	193281271	193283843
TC0100001874.mm.1	4,01	3,96	0,24	0,15	T	T	1,04	0,8685	1,0000	0,2700	1,0000	T				chr1	+	NonCoding	193476625	193479250
TC0100001875.mm.1	4,23	4,27	0,06	0,18	T	T	-1,03	0,7170	1,0000	0,8120	1,0000	T				chr1	+	NonCoding	193493603	193495886
TC0100001876.mm.1	6,19	5,94	0,23	0,32	T	T	1,19	0,8274	1,0000	0,7719	1,0000	T				chr1	+	NonCoding	193688072	193788410
TC0100001877.mm.1	6,56	6,48	0,23	0,27	T	T	1,05	0,7249	1,0000	0,6231	1,0000	T	NM_008882; ENSMUST00000027952; ENSMUST00000124785; ENSMUST00000125381; ENSMUST00000135664; BC068155; NM_008882.2; OTTMUST00000042096; OTTMUST00000042105; OTTMUST00000042106; OTTMUST00000042107; uc007een.1; uc007eeo.1	Plxna2	plexin A2	chr1	+	Multiple_Complex	194619829	194816869
TC0100001878.mm.1	5,28	5,03	0,14	0,32	T	T	1,19	0,7236	1,0000	0,6767	1,0000	T				chr1	+	NonCoding	194669673	194671506
TC0100001879.mm.1	5,01	5,35	0,51	0,37	T	T	-1,27	0,5939	1,0000	0,4880	1,0000	T				chr1	+	NonCoding	194732707	194733238
TC0100001880.mm.1	4,22	4,49	0,02	0,49	T	T	-1,2	0,2641	1,0000	0,1909	1,0000	T	NR_039539.1	Mir3962	microRNA 3962	chr1	+	Precursor_microRNA	194822001	194822064
TC0100001881.mm.1	4,33	4,05	0,39	0,24	T	T	1,22	0,7082	1,0000	0,8498	1,0000	T	ENSMUST00000122682	Gm23885	predicted gene, 23885	chr1	+	NonCoding	194858657	194858950
TC0100001882.mm.1	7,72	7,93	0,2	0,38	T	T	-1,16	0,7983	1,0000	0,8122	1,0000	T	NM_001111059; NM_133654; ENSMUST00000016638; ENSMUST00000110815; BC006607; NM_001111059.1; NM_133654.3; uc007eep.2; uc007eeq.2	Cd34	CD34 antigen	chr1	+	Multiple_Complex	194938821	194961292
TC0100001883.mm.1	4,75	4,81	0,01	0,08	T	T	-1,05	0,5369	1,0000	0,4088	1,0000	T	NR_015566; NR_029745; NR_029809; NR_015566.2; NR_029745.1; NR_029809.1; uc007eer.2; uc007ees.1; uc011wzf.1; uc011wzg.1	A330023F24Rik; Mir29c; Mir29b-2	RIKEN cDNA A330023F24 gene; microRNA 29c; microRNA 29b-2	chr1	+	Multiple_Complex	194976375	195037908
TC0100001884.mm.1	5,59	5,47	0,51	0,08	T	T	1,08	0,4926	1,0000	0,3228	1,0000	T				chr1	+	NonCoding	194993260	194996195
TC0100001885.mm.1	4,91	4,96	0,15	0,13	T	T	-1,03	0,9610	1,0000	0,9907	1,0000	T				chr1	+	NonCoding	195013747	195016452
TC0100001886.mm.1	3,88	3,7	0,16	0,35	T	F	1,13	0,1575	1,0000	0,3754	1,0000	F				chr1	+	NonCoding	195042383	195044679
TC0100001887.mm.1	3,74	3,74	0,12	0,11	T	T	-1	0,9234	1,0000	0,4217	1,0000	T				chr1	+	NonCoding	195134562	195135337
TC0100001888.mm.1	14,86	14,91	2,05	1,8	T	T	-1,04	0,9853	1,0000	0,9527	1,0000	T	ENSMUST00000178897	Gm24802	predicted gene, 24802 [Source:MGI Symbol;Acc:MGI:5454579]	chr1	+	Precursor_microRNA	195228278	195228398
TC0100001889.mm.1	4,62	4,59	0	0,09	T	T	1,02	0,5965	1,0000	0,1785	1,0000	T	NM_001011874; ENSMUST00000070533; ENSMUST00000159265; ENSMUST00000162897; NM_001011874.1; OTTMUST00000065166; OTTMUST00000086624; OTTMUST00000086625; uc007aeu.1	Xkr4	X Kell blood group precursor related family member 4	chr1	-	Multiple_Complex	3205901	3671498
TC0100001890.mm.1	4,38	4,24	0,35	0,05	F	F	1,1	0,4559	1,0000	0,3400	1,0000	F				chr1	-	NonCoding	3309365	3311078
TC0100001891.mm.1	4,96	4,92	0,32	0,12	T	T	1,02	0,4277	1,0000	0,0602	1,0000	T				chr1	-	NonCoding	3365731	3368549
TC0100001892.mm.1	5,1	4,88	0,42	0,21	T	T	1,16	0,2443	1,0000	0,2203	1,0000	T				chr1	-	NonCoding	3375533	3377788
TC0100001893.mm.1	3,98	3,92	0,11	0,12	T	T	1,04	0,5849	1,0000	0,4210	1,0000	T				chr1	-	NonCoding	3434294	3436761
TC0100001894.mm.1	4,27	4,15	0,27	0,21	T	T	1,08	0,7543	1,0000	0,9759	1,0000	T				chr1	-	NonCoding	3464977	3467285
TC0100001895.mm.1	4,87	4,56	0,17	0,16	T	T	1,24	0,3001	1,0000	0,3034	1,0000	T				chr1	-	NonCoding	3512451	3514507
TC0100001896.mm.1	3,73	4,3	0,37	0,13	T	T	-1,49	0,0811	1,0000	0,2481	1,0000	T				chr1	-	NonCoding	3592892	3595903
TC0100001897.mm.1	4,77	4,75	0,56	0,18	T	T	1,02	0,9581	1,0000	0,8292	1,0000	T	XR_104537.1	Gm19938	PREDICTED: predicted gene, 19938 (Gm19938), miscRNA.	chr1	-	NonCoding	3647309	3658904
TC0100001898.mm.1	4,56	4,46	0,33	0,13	T	T	1,08	0,3063	1,0000	0,1926	1,0000	T				chr1	-	NonCoding	3752010	3754360
TC0100001899.mm.1	4,16	4,58	0,49	0,31	T	T	-1,33	0,6190	1,0000	0,4465	1,0000	T	ENSMUST00000157708	Gm27396	predicted gene, 27396 [Source:MGI Symbol;Acc:MGI:5530778]	chr1	-	Small_RNA	3783876	3783933
TC0100001900.mm.1	3,93	4,25	0,01	0,21	T	T	-1,25	0,0515	1,0000	0,0266	1,0000	T				chr1	-	NonCoding	3984225	3985984
TC0100001901.mm.1	3,93	3,89	0,38	0,2	T	T	1,03	0,7763	1,0000	0,1119	1,0000	T				chr1	-	NonCoding	4041942	4092741
TC0100001902.mm.1	4,3	4,25	0,11	0,15	T	T	1,03	0,9765	1,0000	0,3398	1,0000	T				chr1	-	NonCoding	4115679	4119900
TC0100001903.mm.1	3,94	3,83	0,25	0,08	T	T	1,08	0,5314	1,0000	0,8316	1,0000	T				chr1	-	NonCoding	4228442	4231144
TC0100001904.mm.1	4,46	4,51	0,08	0,14	T	T	-1,03	0,6812	1,0000	0,7860	1,0000	T	NM_001195662; NM_011283; ENSMUST00000027032; BC120927; BC120928; NM_001195662.1; NM_011283.2; uc007aew.1; uc007aex.2	Rp1	retinitis pigmentosa 1 (human)	chr1	-	Multiple_Complex	4243423	4409241
TC0100001905.mm.1	4,85	5,12	0,19	0,12	T	T	-1,21	0,3177	1,0000	0,1227	1,0000	T	NM_001289464; NM_001289465; NM_001289466; NM_001289467; NM_011441; ENSMUST00000027035; ENSMUST00000116652; BC153021; NM_011441.4; uc007aez.1; uc007afa.1; uc007afb.1; uc007afc.1; uc007aey.1	Sox17	SRY (sex determining region Y)-box 17; Synthetic construct Mus musculus clone IMAGE:100016271, MGC:184514 SRY-box containing gene 17 (Sox17) mRNA, encodes complete protein.; SRY-box containing gene 17; SRY-box containing gene 17 (Sox17), mRNA.	chr1	-	Coding	4490928	4497354
TC0100001906.mm.1	4,63	4,95	0,08	0,28	T	T	-1,25	0,3572	1,0000	0,8770	1,0000	T				chr1	-	NonCoding	4583129	4608989
TC0100001907.mm.1	5,4	5,57	0,07	0,21	T	T	-1,12	0,1664	1,0000	0,6337	1,0000	T	ENSMUST00000182774	Gm6085	predicted gene 6085 [Source:MGI Symbol;Acc:MGI:3646770]	chr1	-	Pseudogene	4687934	4689403
TC0100001908.mm.1	4,09	4,16	0,23	0,19	F	T	-1,05	0,6513	1,0000	0,4377	1,0000	F	ENSMUST00000157375	Gm25493	predicted gene, 25493 [Source:MGI Symbol;Acc:MGI:5455270]	chr1	-	Small_RNA	4723277	4723379
TC0100001909.mm.1	5,55	5,6	0,13	0,12	T	T	-1,04	0,5630	1,0000	0,9741	1,0000	T	NM_001177658; NM_025300; NR_033530; ENSMUST00000045689; ENSMUST00000115538; ENSMUST00000130201; ENSMUST00000132625; ENSMUST00000146665; ENSMUST00000156816; BC021304; BC027233; NM_001177658.1; NM_025300.4; NR_033530.1; OTTMUST00000072659; OTTMUST00000072660; OTTMUST00000072661; OTTMUST00000072662; OTTMUST00000072663; OTTMUST00000072664; uc007afd.3; uc007afe.3; uc007aff.3	Mrpl15	mitochondrial ribosomal protein L15	chr1	-	Multiple_Complex	4773198	4785739
TC0100001910.mm.1	4,79	4,92	0,11	0,26	T	T	-1,1	0,2378	1,0000	0,4257	1,0000	T				chr1	-	NonCoding	4778063	4779212
TC0100001911.mm.1	5,1	4,49	0,68	0,57	T	T	1,52	0,5563	1,0000	0,2103	1,0000	T	XR_104535.1; XR_104536.1; XR_140427.1; XR_140428.1	Gm19860	PREDICTED: predicted gene, 19860, transcript variant 2 (Gm19860), miscRNA.; PREDICTED: predicted gene, 19860, transcript variant 3 (Gm19860), miscRNA.; PREDICTED: predicted gene, 19860 (Gm19860), miscRNA.	chr1	-	NonCoding	4818388	4849294
TC0100001912.mm.1	3,7	3,75	0,05	0,08	F	T	-1,04	0,7319	1,0000	0,9507	1,0000	F				chr1	-	NonCoding	4857267	4858363
TC0100001913.mm.1	7,74	8,36	0,44	0,72	T	T	-1,54	0,5748	1,0000	0,6485	1,0000	T	ENSMUST00000078030	Gm6104	predicted gene 6104 [Source:MGI Symbol;Acc:MGI:3648587]	chr1	-	Coding	4879202	4880669
TC0100001914.mm.1	4,27	4,24	0,12	0,14	T	T	1,02	0,6319	1,0000	0,6679	1,0000	T	NM_001177795; NM_021374; ENSMUST00000002533; ENSMUST00000118000; ENSMUST00000119256; ENSMUST00000133521; ENSMUST00000147158; ENSMUST00000156289; ENSMUST00000170566; BC116925; BC116929; NM_001177795.1; NM_021374.4; OTTMUST00000072687; OTTMUST00000072688; OTTMUST00000072704; OTTMUST00000072705; OTTMUST00000072706; OTTMUST00000072707; OTTMUST00000092053; uc007afl.2	Rgs20	regulator of G-protein signaling 20	chr1	-	Multiple_Complex	4909576	5070285
TC0100001915.mm.1	4,4	4,52	0,39	0,18	T	T	-1,09	0,5941	1,0000	0,6442	1,0000	T	ENSMUST00000168963	Gm17100	predicted gene 17100 [Source:MGI Symbol;Acc:MGI:4937927]	chr1	-	Multiple_Complex	4927028	4927299
TC0100001916.mm.1	3,74	3,97	0,25	0,19	T	T	-1,17	0,5515	1,0000	0,8263	1,0000	T				chr1	-	NonCoding	4938576	4940710
TC0100001917.mm.1	11,94	11,9	0,52	0,09	T	T	1,03	0,5832	1,0000	0,8915	1,0000	T				chr1	-	NonCoding	5509627	5510133
TC0100001918.mm.1	13,97	14,43	2,3	1,64	T	T	-1,37	0,9994	1,0000	0,9156	1,0000	T	ENSMUST00000175274	Gm22463	predicted gene, 22463 [Source:MGI Symbol;Acc:MGI:5452240]	chr1	-	Precursor_microRNA	5644645	5644745
TC0100001919.mm.1	4,56	4,38	0,27	0,2	T	T	1,13	0,9849	1,0000	0,2154	1,0000	T				chr1	-	NonCoding	5842874	5844672
TC0100001920.mm.1	3,81	3,61	0,11	0,08	T	T	1,15	0,0326	1,0000	0,2613	1,0000	T	NM_010342; ENSMUST00000044180; NM_010342.1; uc011whw.1	Npbwr1	neuropeptides B/W receptor 1	chr1	-	Coding	5913707	5917398
TC0100001921.mm.1	4,78	4,65	0,19	0,18	T	T	1,1	0,9636	1,0000	0,2866	1,0000	T				chr1	-	NonCoding	6164173	6167111
TC0100001922.mm.1	5,69	5,89	0,05	0,17	T	T	-1,15	0,1893	1,0000	0,1110	1,0000	T	ENSMUST00000159618; OTTMUST00000084958	4732440D04Rik; AC139064.2	RIKEN cDNA 4732440D04 gene [Source:MGI Symbol;Acc:MGI:3604103]; novel transcript	chr1	-	NonCoding	6209868	6214590
TC0100001923.mm.1	4,07	4,04	0,08	0,08	T	T	1,02	0,8324	1,0000	0,4362	1,0000	T	ENSMUST00000097832	4732440D04Rik	RIKEN cDNA 4732440D04 gene [Source:MGI Symbol;Acc:MGI:3604103]	chr1	-	Coding	6214612	6215292
TC0100001924.mm.1	5,18	5,18	0,14	0,15	T	T	1	0,6751	1,0000	0,6229	1,0000	T				chr1	-	NonCoding	6381976	6383104
TC0100001925.mm.1	4,56	3,96	0,28	0,24	T	F	1,52	0,1947	1,0000	0,5107	1,0000	F				chr1	-	NonCoding	6405990	6417397
TC0100001926.mm.1	4,81	4,44	0,29	0,1	T	T	1,29	0,2610	1,0000	0,9121	1,0000	T				chr1	-	NonCoding	6861237	6864151
TC0100001927.mm.1	5,36	6,37	0,83	0,9	T	T	-2,01	0,4683	1,0000	0,8699	1,0000	T	ENSMUST00000182051	Gm26983	predicted gene, 26983 [Source:MGI Symbol;Acc:MGI:5504098]	chr1	-	Multiple_Complex	7136199	7136586
TC0100001928.mm.1	5,19	5,44	0,24	0,03	T	T	-1,19	0,5297	1,0000	0,7682	1,0000	T	ENSMUST00000181554	Gm26901	predicted gene, 26901 [Source:MGI Symbol;Acc:MGI:5477395]	chr1	-	NonCoding	7349406	7397878
TC0100001929.mm.1	3,99	4,09	0,24	0,07	T	T	-1,07	0,5837	1,0000	0,8513	1,0000	T				chr1	-	NonCoding	7361725	7362851
[truncated: 64,048 more rows]
