# Supplementary material for: Maternal Genotype and Dietary Vitamin A Modify Aortic Arch Phenotypes in a Mouse Model of 22q11DS
Source: Int J Mol Sci. 2025 Oct 30;26(21):10595. doi: 10.3390/ijms262110595 (PMC12609214; doi:10.3390/ijms262110595)
Supplement: Supplementary file 1 [file ijms-26-10595-s001.zip › Supplementary data/TACX/HRG2/Df1m and DF1 and AAD-DEF vs SUP.txt]

#%result_name=Analysis_1
#%array_type=MTA-1_0
#%annotation=MTA-1_0.r3.na36.mm10.a1.transcript.csv
#%comparison=mDf1 and DF1 and RSA: DEF vs SUP
ID	mDf1 and DF1 and RSA: DEF Avg (log2)	mDf1 and DF1 and RSA: SUP Avg (log2)	mDf1 and DF1 and RSA: DEF Standard Deviation	mDf1 and DF1 and RSA: SUP Standard Deviation	mDf1 and DF1 and RSA: DEF Expressed	mDf1 and DF1 and RSA: SUP Expressed	Fold Change	P-val	FDR P-val	Overall F-Test	Overall FDR F-Test	Expressed in Both Conditions	Public Gene IDs	Gene Symbol	Description	Chromosome	Strand	Group	Start	Stop
TC0500000684.mm.1	4,35	5,29	0,24	0,14	T	T	-1,91	1,01E-05	0,6392	0,0014	0,8928	T				chr5	+	NonCoding	73311365	73312560
TC1200001011.mm.1	6,66	5,72	0,12	0,29	T	T	1,91	5,18E-05	0,6392	0,0034	1,0000	T				chr12	+	NonCoding	102270391	102272491
TC0300002667.mm.1	5,12	4,22	0,34	0,13	T	T	1,86	5,34E-05	0,6392	0,0056	1,0000	T				chr3	-	NonCoding	105347978	105375456
TC0600000144.mm.1	6,22	6,95	0,28	0,26	T	T	-1,66	6,12E-05	0,6392	0,0032	1,0000	T	ENSMUST00000122085	Gm15593	predicted gene 15593 [Source:MGI Symbol;Acc:MGI:3783040]	chr6	+	Pseudogene	18144734	18145741
TC0X00003086.mm.1	4,1	4,82	0,17	0,11	F	T	-1,65	0,0001	0,6392	0,0233	1,0000	F	ENSMUST00000122344	Gm15077	predicted gene 15077 [Source:MGI Symbol;Acc:MGI:3709028]	chrX	-	Multiple_Complex	141302349	141302710
TC1500001289.mm.1	7,52	6,44	0,28	0,23	T	T	2,11	0,0001	0,6392	0,0068	1,0000	T				chr15	-	NonCoding	26696430	26698545
TC0500001325.mm.1	6,21	6,72	0,27	0,13	T	T	-1,42	0,0001	0,6392	0,0316	1,0000	T	NR_046178; NR_046178.1; uc029vny.1	Gm16063	predicted gene 16063	chr5	+	NonCoding	119625942	119634464
TC0X00003293.mm.1	7,05	5,8	0,31	0,2	T	T	2,39	0,0001	0,6392	0,0224	1,0000	T				chrX	-	NonCoding	162010717	162011260
TC0500000501.mm.1	7	5,94	0,52	0,16	T	T	2,09	0,0001	0,6392	0,0023	1,0000	T				chr5	+	NonCoding	48127084	48128696
TC0900000982.mm.1	6,02	5,36	0,04	0,22	T	T	1,58	0,0002	0,6392	0,0231	1,0000	T	NM_028116; ENSMUST00000038489; BC116630; BC116631; NM_028116.2; OTTMUST00000067939; uc009qqi.1	Pygo1	pygopus 1	chr9	+	Coding	72925645	72952181
TC0800000904.mm.1	4,79	3,8	0,42	0,15	T	F	1,99	0,0002	0,6392	0,0187	1,0000	F	ENSMUST00000166673	Gm17072	predicted gene 17072 [Source:MGI Symbol;Acc:MGI:4937899]	chr8	+	Multiple_Complex	81827663	81829275
TC0800001276.mm.1	4,12	4,67	0,05	0,18	T	T	-1,47	0,0002	0,6392	0,0015	0,9075	T				chr8	+	NonCoding	107455456	107457325
TC1100002508.mm.1	6,19	5,62	0,12	0,13	T	T	1,48	0,0002	0,6392	0,0588	1,0000	T	ENSMUST00000080378	Gm12123	predicted gene 12123	chr11	-	Pseudogene	35323199	35323670
TC0500002542.mm.1	4,36	3,78	0,12	0,19	T	F	1,5	0,0002	0,6392	0,0354	1,0000	F				chr5	-	NonCoding	69196849	69201635
TC0400002965.mm.1	4,78	4,17	0,4	0,14	T	T	1,52	0,0002	0,6392	0,0427	1,0000	T				chr4	-	NonCoding	84514009	84517679
TC1700002260.mm.1	5,42	4,47	0,23	0,34	T	T	1,94	0,0002	0,6392	0,0048	1,0000	T				chr17	-	NonCoding	51107639	51110670
TC0400000058.mm.1	4,5	5,55	0,35	0,28	T	T	-2,07	0,0002	0,6392	0,0141	1,0000	T				chr4	+	NonCoding	8696993	8699311
TC0900000423.mm.1	4,83	4,11	0,14	0,21	F	F	1,65	0,0002	0,6392	0,0084	1,0000	F	NM_146441; ENSMUST00000075680; BC119155; BC119157; NM_146441.1; uc009oxk.1	Olfr933	olfactory receptor 933	chr9	+	Coding	38975651	38976653
TC0700003072.mm.1	5,02	4,53	0,23	0,07	T	T	1,4	0,0002	0,6392	0,0054	1,0000	T				chr7	-	NonCoding	48723038	48748318
TC1200002216.mm.1	13,21	14,01	0,24	0,19	T	T	-1,75	0,0002	0,6392	0,0036	1,0000	T	ENSMUST00000175611	Gm23291	predicted gene, 23291 [Source:MGI Symbol;Acc:MGI:5453068]	chr12	-	Precursor_microRNA	99982775	99982852
TC0600000892.mm.1	4,92	4,16	0,38	0,22	T	F	1,7	0,0002	0,6392	0,0024	1,0000	F				chr6	+	NonCoding	80504874	80505345
TC1600001830.mm.1	5,7	4,31	0,36	0,34	T	T	2,61	0,0002	0,6392	0,0502	1,0000	T				chr16	-	NonCoding	63690459	63694736
TC1000000505.mm.1	4,59	4	0,19	0,1	T	F	1,51	0,0002	0,6392	0,0036	1,0000	F	OTTMUST00000110232	Rpl48-ps1	ribosomal protein L48, pseudogene 1	chr10	+	Pseudogene	57601393	57601948
TC1300000453.mm.1	4,94	4,18	0,11	0,21	T	T	1,69	0,0002	0,6392	0,0109	1,0000	T				chr13	+	NonCoding	39824383	39831173
TC1000000449.mm.1	5,82	4,88	0,43	0,24	T	T	1,93	0,0003	0,6576	0,0012	0,8838	T				chr10	+	NonCoding	50740468	50742937
TC0100001570.mm.1	6	5,46	0,21	0,13	T	T	1,45	0,0003	0,6576	0,0284	1,0000	T	NM_177068; ENSMUST00000046792; BC025654; NM_177068.4; OTTMUST00000066476; uc007dmi.2	Olfml2b	olfactomedin-like 2B	chr1	+	Multiple_Complex	170644532	170682789
TC0100002152.mm.1	3,7	4,19	0,08	0,14	T	T	-1,4	0,0003	0,6682	0,0065	1,0000	T				chr1	-	NonCoding	34468836	34470435
TC1700001616.mm.1	5,05	4,42	0,18	0,13	T	T	1,54	0,0003	0,6805	0,0284	1,0000	T				chr17	-	NonCoding	24083214	24086306
TC0300001871.mm.1	5,02	5,36	0,11	0,06	T	T	-1,27	0,0003	0,6914	0,0146	1,0000	T	NM_153561; ENSMUST00000052645; ENSMUST00000099130; ENSMUST00000108117; ENSMUST00000108118; ENSMUST00000133894; ENSMUST00000138949; ENSMUST00000141438; ENSMUST00000146324; ENSMUST00000149449; BC027267; BC146000; NM_153561.2; OTTMUST00000017180; OTTMUST00000017181; OTTMUST00000017182; OTTMUST00000017183; OTTMUST00000017184; OTTMUST00000017186; OTTMUST00000017187; OTTMUST00000031442	Nudt6	nudix (nucleoside diphosphate linked moiety X)-type motif 6	chr3	-	Multiple_Complex	37404910	37420211
TC0100000012.mm.1	3,65	3,99	0,03	0,12	F	F	-1,26	0,0003	0,6914	0,0002	0,6997	F	ENSMUST00000144339; OTTMUST00000072703	Gm16041; AC102242.1	predicted gene 16041 [Source:MGI Symbol;Acc:MGI:3801909]; novel transcript	chr1	+	NonCoding	4970857	4976820
TC1200000844.mm.1	5,64	4,9	0,28	0,19	T	T	1,67	0,0004	0,6914	0,0088	1,0000	T				chr12	+	NonCoding	86049173	86051795
TC0800002574.mm.1	4,74	5,45	0,33	0,21	T	T	-1,64	0,0004	0,6914	0,0110	1,0000	T				chr8	-	NonCoding	84179079	84182186
TC1500000252.mm.1	5,78	4,66	0,29	0,32	T	T	2,17	0,0004	0,6914	0,0292	1,0000	T				chr15	+	NonCoding	35493872	35495779
TC0100003811.mm.1	4,46	5,03	0,08	0,21	T	T	-1,48	0,0004	0,6914	0,0751	1,0000	T				chr1	-	NonCoding	191436340	191465048
TC0200004438.mm.1	5,68	4,89	0,22	0,22	T	T	1,72	0,0004	0,6914	0,0264	1,0000	T	XR_140517.1; XR_140518.1	LOC100862335	PREDICTED: uncharacterized LOC100862335, transcript variant 1 (LOC100862335), miscRNA.; PREDICTED: uncharacterized LOC100862335, transcript variant 2 (LOC100862335), miscRNA.	chr2	-	NonCoding	119580433	119587017
TC0100002934.mm.1	3,81	4,55	0,21	0,24	F	T	-1,67	0,0004	0,6914	0,0390	1,0000	F				chr1	-	NonCoding	118283832	118285223
TC0700001566.mm.1	4,2	3,79	0,21	0,07	T	T	1,33	0,0005	0,6914	0,0768	1,0000	T	NM_001011749; ENSMUST00000098141; BC148767; NM_001011749.1; uc009jai.1	Olfr704	olfactory receptor 704; Synthetic construct Mus musculus clone IMAGE:100015764, MGC:183428 olfactory receptor 704 (Olfr704) mRNA, encodes complete protein.	chr7	+	Coding	106864982	106865929
TC0800002183.mm.1	4,53	4,1	0,23	0,11	T	T	1,34	0,0005	0,6914	0,0458	1,0000	T				chr8	-	NonCoding	47811724	47818221
TC1800001236.mm.1	6,24	5,28	0,56	0,35	T	T	1,95	0,0005	0,6914	0,0456	1,0000	T	ENSMUST00000119217	Gm8302	predicted gene 8302 [Source:MGI Symbol;Acc:MGI:3643802]	chr18	-	Multiple_Complex	38771496	38772347
TC0700000886.mm.1	4,93	5,32	0,09	0,06	T	T	-1,31	0,0005	0,6914	0,0557	1,0000	T	NM_026436; ENSMUST00000010451; BC056619; NM_026436.3; uc009gzy.1	Tmem86a	transmembrane protein 86A	chr7	+	Coding	47050640	47054776
TC1300000490.mm.1	4,84	5,24	0,06	0,08	T	T	-1,32	0,0005	0,6914	0,0014	0,8930	T	NM_178848; ENSMUST00000066804; BC031770; BC087898; NM_178848.3; uc007qfz.1; uc007qga.1	Sirt5	sirtuin 5	chr13	+	Coding	43365506	43395203
TC0500002138.mm.1	4,51	4,98	0,14	0,13	T	T	-1,39	0,0005	0,6914	0,0165	1,0000	T				chr5	-	NonCoding	29223786	29226948
TC1200001602.mm.1	5,76	5,24	0,18	0,18	T	T	1,43	0,0005	0,6914	0,0789	1,0000	T	NM_011158; ENSMUST00000003079; ENSMUST00000036497; ENSMUST00000146865; BC048710; NM_011158.3; OTTMUST00000041178; OTTMUST00000041179; OTTMUST00000047861; uc007nhx.2; uc007nhy.1	Prkar2b	protein kinase, cAMP dependent regulatory, type II beta	chr12	-	Coding	31958476	32061296
TC0500001924.mm.1	5,84	6,4	0,14	0,23	T	T	-1,48	0,0005	0,6914	0,0253	1,0000	T	ENSMUST00000182928	Gm4960	predicted gene 4960 [Source:MGI Symbol;Acc:MGI:3647275]	chr5	-	Pseudogene	7399362	7400362
TC0700002193.mm.1	3,72	4,41	0,21	0,15	T	T	-1,61	0,0005	0,6914	0,0626	1,0000	T	NM_207543; ENSMUST00000074132; NM_207543.1; OTTMUST00000097469; uc009fah.1	Vmn1r59	vomeronasal 1 receptor 59	chr7	-	Coding	5453400	5454838
TC0500002021.mm.1	4,35	4,82	0,1	0,08	T	T	-1,39	0,0005	0,6914	0,0047	1,0000	T	NM_178728; ENSMUST00000060899; ENSMUST00000115217; BC062890; NM_178728.5; OTTMUST00000063205; OTTMUST00000063206; uc008wov.1; uc008wow.1	Napepld	N-acyl phosphatidylethanolamine phospholipase D	chr5	-	Coding	21662901	21701396
TC0600000157.mm.1	4,65	3,78	0,26	0,23	T	T	1,83	0,0005	0,6914	0,0117	1,0000	T	ENSMUST00000157833	Gm26373	predicted gene, 26373 [Source:MGI Symbol;Acc:MGI:5456150]	chr6	+	Small_RNA	21128156	21128258
TC0600001087.mm.1	5,65	5,23	0,21	0,07	T	T	1,34	0,0005	0,6914	0,0444	1,0000	T	NM_028766; ENSMUST00000032183; ENSMUST00000140246; ENSMUST00000144246; ENSMUST00000153179; BC024933; NM_028766.2; OTTMUST00000058195; OTTMUST00000058196; OTTMUST00000058197; OTTMUST00000058198; uc009cyc.1	Tmem43	transmembrane protein 43	chr6	+	Multiple_Complex	91473703	91488459
TC0X00002084.mm.1	5,48	5,84	0,14	0,12	T	T	-1,28	0,0005	0,6914	0,0018	0,9570	T	NM_001289727; NM_001289728; NM_172930; ENSMUST00000066498; ENSMUST00000089054; ENSMUST00000089056; ENSMUST00000139358; ENSMUST00000155848; BC062956; NM_172930.3; OTTMUST00000041718; OTTMUST00000041719; OTTMUST00000041720; OTTMUST00000041810; OTTMUST00000041811; uc009szr.2; uc009szs.2	Tmem255a	transmembrane protein 255A	chrX	-	Multiple_Complex	38196573	38252481
TC1000000164.mm.1	7,24	7,85	0,14	0,18	T	T	-1,53	0,0006	0,6914	0,0037	1,0000	T	ENSMUST00000182266	Gm2467	predicted gene 2467 [Source:MGI Symbol;Acc:MGI:3780634]	chr10	+	Pseudogene	21289219	21290228
TC0100003559.mm.1	4,48	4,09	0,17	0,06	T	T	1,31	0,0006	0,6914	0,0061	1,0000	T	NM_010916; ENSMUST00000059794; BC051018; NM_010916.2; OTTMUST00000084043; uc007dpj.2	Nhlh1	nescient helix loop helix 1	chr1	-	Coding	172052292	172057596
TC1500000729.mm.1	6,01	6,31	0,08	0,06	T	T	-1,23	0,0006	0,6914	0,0173	1,0000	T	NM_001081016; ENSMUST00000109554; BC167184; NM_001081016.1; uc007wxd.1; uc007wxe.1; uc007wxf.1	Zc3h7b	zinc finger CCCH type containing 7B; Synthetic construct Mus musculus clone IMAGE:100068084, MGC:195701 zinc finger CCCH type containing 7B (Zc3h7b) mRNA, encodes complete protein.	chr15	+	Coding	81744848	81796269
TC0400002967.mm.1	5,09	4,12	0,56	0,2	T	T	1,96	0,0006	0,6914	0,0248	1,0000	T				chr4	-	NonCoding	84658183	84660955
TC0600000483.mm.1	3,68	4,22	0,05	0,12	T	T	-1,45	0,0006	0,6914	0,0188	1,0000	T	NM_146653; ENSMUST00000058118; NM_146653.1; uc009bsj.1	Olfr435	olfactory receptor 435	chr6	+	Coding	43201646	43202587
TC1400001437.mm.1	4,14	4,77	0,13	0,28	F	T	-1,55	0,0006	0,6914	0,0227	1,0000	F				chr14	-	NonCoding	8210978	8212102
TC0200005112.mm.1	5,2	4,69	0,19	0,09	T	T	1,42	0,0006	0,6914	0,0280	1,0000	T	NM_011414; NR_106143; ENSMUST00000109367; ENSMUST00000165980; ENSMUST00000167427; BC028509; NM_011414.3; OTTMUST00000002263; OTTMUST00000092097; OTTMUST00000092098; uc008nuj.1; uc012ciz.1	Slpi; Mir7678	secretory leukocyte peptidase inhibitor; microRNA 7678	chr2	-	Multiple_Complex	164354070	164389095
TC1200000797.mm.1	5,58	6,38	0,21	0,16	T	T	-1,74	0,0006	0,6914	0,0691	1,0000	T	NM_134188; ENSMUST00000021649; BC064469; NM_134188.3; OTTMUST00000068307; uc011yor.1	Acot2	acyl-CoA thioesterase 2	chr12	+	Coding	83987861	83993877
TC0700000498.mm.1	5,69	5,93	0,07	0,07	T	T	-1,18	0,0006	0,6914	0,1792	1,0000	T	NM_019458; ENSMUST00000003529; ENSMUST00000122857; ENSMUST00000132910; ENSMUST00000143201; ENSMUST00000145339; ENSMUST00000146604; ENSMUST00000146886; ENSMUST00000146913; ENSMUST00000152512; ENSMUST00000154823; BC029843; BC083337; NM_019458.3; OTTMUST00000057537; OTTMUST00000057538; OTTMUST00000057539; OTTMUST00000057540; OTTMUST00000057541; OTTMUST00000057542; OTTMUST00000057543; OTTMUST00000057…	Paf1	Paf1, RNA polymerase II associated factor, homolog (S. cerevisiae)	chr7	+	Multiple_Complex	28392951	28399524
TC0600001794.mm.1	4,89	3,99	0,4	0,09	T	F	1,87	0,0006	0,6914	0,0728	1,0000	F				chr6	-	NonCoding	3978734	3988975
TC0600001881.mm.1	5,08	5,87	0,45	0,35	T	T	-1,72	0,0006	0,6914	0,0440	1,0000	T	NM_080464; ENSMUST00000045096; BC109007; NM_080464.2; uc009ayw.1	Ppp1r3a	protein phosphatase 1, regulatory (inhibitor) subunit 3A	chr6	-	Coding	14713822	14755274
TC0900000549.mm.1	5,14	4,34	0,15	0,15	T	T	1,74	0,0007	0,6914	0,0045	1,0000	T	XR_140927.1; XR_140928.1	LOC100861852	PREDICTED: uncharacterized LOC100861852, transcript variant 1 (LOC100861852), miscRNA.; PREDICTED: uncharacterized LOC100861852, transcript variant 2 (LOC100861852), miscRNA.	chr9	+	NonCoding	45962414	45966002
TC0100000896.mm.1	3,97	3,64	0,26	0,1	T	T	1,26	0,0007	0,6914	0,0152	1,0000	T				chr1	+	NonCoding	91483024	91484774
TC0400001771.mm.1	5,21	5,95	0,18	0,2	T	T	-1,67	0,0007	0,6914	0,0371	1,0000	T	ENSMUST00000082509	Gm26226	predicted gene, 26226 [Source:MGI Symbol;Acc:MGI:5456003]	chr4	+	Small_RNA	140918684	140918799
TC1100004245.mm.1	6,43	7,03	0,2	0,17	T	T	-1,51	0,0007	0,6914	0,0777	1,0000	T	ENSMUST00000120433	Gm11793	predicted gene 11793 [Source:MGI Symbol;Acc:MGI:3652124]	chr11	-	Pseudogene	121106147	121107127
TC0100002031.mm.1	4,06	5,21	0,46	0,17	T	T	-2,22	0,0007	0,6914	0,0007	0,8148	T	ENSMUST00000093665	Gm24162	predicted gene, 24162 [Source:MGI Symbol;Acc:MGI:5453939]	chr1	-	Small_RNA	20444811	20444912
TC0600002075.mm.1	4,14	3,65	0,21	0,12	F	F	1,41	0,0007	0,6914	0,0219	1,0000	F				chr6	-	NonCoding	36189371	36189929
TC0X00001633.mm.1	4,69	4,37	0,14	0,07	T	T	1,25	0,0007	0,6914	0,0192	1,0000	T	NM_001079847; NM_001079848; NM_001079857; NM_178712; ENSMUST00000112398; ENSMUST00000112400; ENSMUST00000112401; ENSMUST00000112402; ENSMUST00000112404; ENSMUST00000112405; ENSMUST00000112408; ENSMUST00000123450; ENSMUST00000146805; BC115874; BC116644	Adgrg2	adhesion G protein-coupled receptor G2	chrX	+	Multiple_Complex	160390690	160498070
TC0800000295.mm.1	3,91	4,17	0,06	0,08	F	T	-1,2	0,0007	0,6914	0,0192	1,0000	F				chr8	+	NonCoding	23208512	23209362
TC1400000138.mm.1	5,07	4,37	0,32	0,18	T	T	1,63	0,0007	0,6914	0,0016	0,9075	T				chr14	+	NonCoding	17827169	17829841
TC1600001984.mm.1	6,65	7,91	0,37	0,32	T	T	-2,41	0,0008	0,6920	0,0949	1,0000	T	ENSMUST00000083713	Gm25896	predicted gene, 25896 [Source:MGI Symbol;Acc:MGI:5455673]	chr16	-	Small_RNA	87418909	87419044
TC1400001975.mm.1	4,89	4,35	0,32	0,1	T	T	1,45	0,0008	0,6920	0,0023	1,0000	T	NM_001011809; ENSMUST00000051563; NM_001011809.1; uc007tkr.1	Olfr728	olfactory receptor 728	chr14	-	Coding	50139702	50140637
TC0700002348.mm.1	3,97	4,62	0,2	0,07	T	T	-1,57	0,0008	0,6920	0,0194	1,0000	T				chr7	-	NonCoding	12795723	12799164
TC0600000119.mm.1	4,88	4,1	0,21	0,24	T	T	1,72	0,0008	0,6920	0,0800	1,0000	T				chr6	+	NonCoding	16550389	16579873
TC1000000179.mm.1	6,37	7,26	0,24	0,08	T	T	-1,84	0,0008	0,6920	0,0153	1,0000	T	ENSMUST00000181698	Gm5421	predicted gene 5421 [Source:MGI Symbol;Acc:MGI:3645718]	chr10	+	Pseudogene	22343439	22345792
TC0X00002596.mm.1	4,94	4,23	0,35	0,16	T	T	1,63	0,0008	0,6920	0,0299	1,0000	T	ENSMUST00000119061	Gm14791	predicted gene 14791 [Source:MGI Symbol;Acc:MGI:3705683]	chrX	-	Multiple_Complex	89059376	89060541
TC0X00002620.mm.1	5,26	4,55	0,41	0,1	T	T	1,64	0,0008	0,7023	0,0640	1,0000	T	ENSMUST00000121604	Gm14784	predicted gene 14784 [Source:MGI Symbol;Acc:MGI:3705764]	chrX	-	Multiple_Complex	92002887	92003549
TC0900001522.mm.1	3,87	4,33	0,11	0,15	F	T	-1,38	0,0008	0,7025	0,1985	1,0000	F				chr9	+	NonCoding	114843728	114845882
TC0800002996.mm.1	3,64	4,19	0,05	0,24	F	T	-1,46	0,0008	0,7025	0,1004	1,0000	F				chr8	-	NonCoding	115849768	115871138
TC0800002429.mm.1	4,75	5,33	0,1	0,22	T	T	-1,49	0,0008	0,7025	0,0261	1,0000	T	NM_032398; ENSMUST00000048452; BC013517; NM_032398.2; uc009mdp.2	Plvap	plasmalemma vesicle associated protein	chr8	-	Coding	71497753	71511769
TC0400001100.mm.1	5,98	6,51	0,28	0,3	T	T	-1,45	0,0009	0,7197	0,0129	1,0000	T				chr4	+	NonCoding	105806621	105811929
TC0500001357.mm.1	3,95	4,38	0,11	0,06	T	T	-1,35	0,0009	0,7235	0,0009	0,8148	T				chr5	+	NonCoding	121385522	121387101
TC0600000112.mm.1	5,5	4,4	0,19	0,25	T	T	2,15	0,0009	0,7235	0,0444	1,0000	T				chr6	+	NonCoding	15384440	15385364
TC0300001439.mm.1	4,88	4,32	0,14	0,14	T	F	1,48	0,0009	0,7235	0,0599	1,0000	F				chr3	+	NonCoding	141649175	141653098
TC0900002899.mm.1	4,6	4,27	0,17	0,15	T	T	1,26	0,0009	0,7290	0,0706	1,0000	T				chr9	-	NonCoding	97674316	97678970
TC0400002625.mm.1	4,8	4,14	0,24	0,11	T	T	1,58	0,0010	0,7290	0,0008	0,8148	T				chr4	-	NonCoding	48427729	48429231
TC0700000467.mm.1	5,33	4,98	0,06	0,16	T	T	1,27	0,0010	0,7290	0,0312	1,0000	T	NM_001112731; NM_198417; ENSMUST00000076421; ENSMUST00000120004; ENSMUST00000124397; ENSMUST00000127200; BC060708; NM_001112731.1; NM_198417.2; uc009fwx.1; uc009fwy.2	C030039L03Rik	RIKEN cDNA C030039L03 gene	chr7	+	Multiple_Complex	27674659	27706484
TC0100001686.mm.1	4,32	4,84	0,11	0,11	T	T	-1,43	0,0010	0,7290	0,0150	1,0000	T				chr1	+	NonCoding	178339601	178341470
TC0100001737.mm.1	4,21	4,57	0,14	0,2	T	T	-1,28	0,0010	0,7290	0,0107	1,0000	T				chr1	+	NonCoding	182020224	182022566
TC0600000137.mm.1	6,29	7,1	0,29	0,25	T	T	-1,76	0,0010	0,7290	0,0657	1,0000	T	ENSMUST00000184041	ST7-OT4_2	ST7 overlapping transcript 4 conserved region 2KST7-OT4_2	chr6	+	NonCoding	17695354	17695530
TC0500003088.mm.1	5,06	5,3	0,12	0,04	T	T	-1,18	0,0010	0,7290	0,0952	1,0000	T	NM_007383; ENSMUST00000031524; ENSMUST00000131726; ENSMUST00000141142; ENSMUST00000150291; ENSMUST00000153374; BC016259; NM_007383.2; OTTMUST00000034682; OTTMUST00000034684; OTTMUST00000034685; OTTMUST00000034686; OTTMUST00000040953; uc008zdb.1	Acads	acyl-Coenzyme A dehydrogenase, short chain; acyl-Coenzyme A dehydrogenase short chain	chr5	-	Multiple_Complex	115110299	115119346
TC0100003857.mm.1	4,66	4,27	0,23	0,11	T	T	1,31	0,0010	0,7290	0,0167	1,0000	T	ENSMUST00000043104	Cr2	complement receptor 2	chr1	-	Coding	195165745	195171168
TC1300000719.mm.1	4,53	4,13	0,23	0,11	T	T	1,32	0,0010	0,7290	0,0235	1,0000	T				chr13	+	NonCoding	58812153	58814363
TC0600002239.mm.1	4,64	4,01	0,33	0,09	T	F	1,55	0,0011	0,7290	0,0216	1,0000	F				chr6	-	NonCoding	49215656	49217977
TC1700000265.mm.1	4,85	4,04	0,38	0,29	T	T	1,76	0,0011	0,7290	0,0128	1,0000	T	OTTMUST00000103657	Vmn1r-ps148	vomeronasal 1 receptor, pseudogene 148	chr17	+	Multiple_Complex	21244841	21245295
TC0900000475.mm.1	4,02	4,83	0,23	0,22	F	T	-1,75	0,0011	0,7290	0,0324	1,0000	F				chr9	+	NonCoding	41618992	41621303
TC0500001483.mm.1	5,78	5,4	0,04	0,1	T	T	1,3	0,0011	0,7290	0,0904	1,0000	T	NM_175432; ENSMUST00000119026; ENSMUST00000128068; ENSMUST00000132592; ENSMUST00000134780; ENSMUST00000145748; NM_175432.3; OTTMUST00000073844; OTTMUST00000073845; OTTMUST00000073846; OTTMUST00000073847; OTTMUST00000073848; uc008zry.2	Tmem132c	transmembrane protein 132C	chr5	+	Multiple_Complex	127241808	127565793
TC0300002499.mm.1	4,89	4,18	0,1	0,14	T	T	1,64	0,0011	0,7290	0,0223	1,0000	T	NM_175662; ENSMUST00000090782; BC117094; BC117096; NM_175662.1; OTTMUST00000052062	Hist2h2ac	histone cluster 2, H2ac	chr3	-	Coding	96220361	96220880
TC0700001300.mm.1	4,84	3,96	0,32	0,29	T	F	1,84	0,0011	0,7290	0,0220	1,0000	F				chr7	+	NonCoding	91635239	91638148
TC0700000697.mm.1	5,34	6,38	0,16	0,21	T	T	-2,06	0,0011	0,7290	0,0836	1,0000	T	ENSMUST00000178103	Gm24797	predicted gene, 24797 [Source:MGI Symbol;Acc:MGI:5454574]	chr7	+	Small_RNA	38792638	38792744
TC0500002732.mm.1	4,3	5,05	0,26	0,28	T	T	-1,68	0,0011	0,7290	0,0008	0,8148	T	ENSMUST00000175341	Gm24322	predicted gene, 24322 [Source:MGI Symbol;Acc:MGI:5454099]	chr5	-	Precursor_microRNA	90796186	90796255
TC0500001874.mm.1	4,52	4,11	0,29	0,1	T	T	1,33	0,0011	0,7291	0,0009	0,8148	T				chr5	+	NonCoding	150819266	150820133
TC0500003535.mm.1	4,63	5,07	0,09	0,2	T	T	-1,36	0,0011	0,7397	0,0405	1,0000	T	ENSMUST00000117498	Gm15770	predicted gene 15770 [Source:MGI Symbol;Acc:MGI:3783212]	chr5	-	Pseudogene	142852616	142853199
TC0100000409.mm.1	5,33	4,64	0,42	0,25	T	T	1,62	0,0012	0,7397	0,0446	1,0000	T				chr1	+	NonCoding	55442307	55445930
TC1400002716.mm.1	4,08	5,1	0,33	0,25	F	T	-2,02	0,0012	0,7422	0,0969	1,0000	F				chr14	-	NonCoding	118717984	118719725
TC1300002599.mm.1	4,36	5,07	0,44	0,15	T	T	-1,63	0,0012	0,7453	0,0352	1,0000	T				chr13	-	NonCoding	104622245	104623303
TC0X00001234.mm.1	5,92	5,22	0,31	0,32	T	T	1,63	0,0012	0,7453	0,0252	1,0000	T				chrX	+	NonCoding	126003162	126013909
TC0800001456.mm.1	5,47	5,19	0,16	0,07	T	T	1,21	0,0012	0,7550	0,0687	1,0000	T	NM_010426; ENSMUST00000050684; ENSMUST00000181504; BC138805; BC138806; NM_010426.1; OTTMUST00000112932; uc009nrn.1	Foxf1	forkhead box F1	chr8	+	Multiple_Complex	121084386	121088154
TC0900002255.mm.1	5,22	5,99	0,27	0,26	T	T	-1,71	0,0013	0,7646	0,0387	1,0000	T				chr9	-	NonCoding	49581196	49585206
TC1600001828.mm.1	4,88	4,32	0,25	0,12	T	T	1,47	0,0013	0,7646	0,0643	1,0000	T				chr16	-	NonCoding	63586041	63588096
TC0300003043.mm.1	5,15	4,23	0,34	0,19	T	T	1,89	0,0013	0,7646	0,0127	1,0000	T				chr3	-	NonCoding	141900166	141903170
TC0700002169.mm.1	7,26	6,33	0,27	0,28	T	T	1,9	0,0013	0,7646	0,0076	1,0000	T	NM_001289848; NM_001289849; NM_001289850; NM_183405; NM_183406; NR_110411; ENSMUST00000063324; ENSMUST00000182048; ENSMUST00000182111; ENSMUST00000182173; ENSMUST00000182272; ENSMUST00000182738; ENSMUST00000183334; ENSMUST00000183971; ENSMUST00000184143; BC048670; BC107296; BC107297; BC125562; BC125564; BC145201; NM_183405.1; NM_183406.2; OTTMUST00000113702; OTTMUST00000113703; OTTMUST00000113704…	Cox6b2	cytochrome c oxidase subunit VIb polypeptide 2; cytochrome c oxidase subunit VIb polypeptide 2 (Cox6b2), transcript variant 1, mRNA.	chr7	-	Multiple_Complex	4751792	4753094
TC1900000796.mm.1	4,92	4,5	0,28	0,05	T	T	1,34	0,0013	0,7646	0,0561	1,0000	T	ENSMUST00000163160; OTTMUST00000094395	Gm17197; RP23-116D4.2	predicted gene 17197 [Source:MGI Symbol;Acc:MGI:4938024]; novel transcript	chr19	+	NonCoding	56364262	56366241
TC0100003013.mm.1	4,13	4,53	0,23	0,1	T	T	-1,32	0,0013	0,7646	0,0005	0,8148	T				chr1	-	NonCoding	127732287	127732950
TC0100001939.mm.1	7,19	7,87	0,27	0,26	T	T	-1,6	0,0014	0,7646	0,0288	1,0000	T	ENSMUST00000085919	Gm7493	predicted gene 7493 [Source:MGI Symbol;Acc:MGI:3643471]	chr1	-	Multiple_Complex	8962996	8963621
TC1300002664.mm.1	4,57	4,08	0,15	0,09	T	T	1,4	0,0014	0,7646	0,1188	1,0000	T	ENSMUST00000126640; OTTMUST00000047259	Gm15288; RP23-309D8.1	predicted gene 15288 [Source:MGI Symbol;Acc:MGI:3705195]; novel transcript	chr13	-	NonCoding	111561372	111568553
TC0X00000107.mm.1	4,32	3,64	0,24	0,09	T	T	1,6	0,0014	0,7646	0,0345	1,0000	T	ENSMUST00000126259; ENSMUST00000163613	Gm5753	predicted pseudogene 5753 [Source:MGI Symbol;Acc:MGI:3643671]; predicted pseudogene 5753	chrX	+	Pseudogene	9123452	9124000
TC0200002441.mm.1	17,87	18,3	0,54	0,13	T	T	-1,34	0,0014	0,7646	0,0600	1,0000	T	ENSMUST00000175299	Gm26141	predicted gene, 26141 [Source:MGI Symbol;Acc:MGI:5455918]	chr2	+	Precursor_microRNA	158740138	158740263
TC0200001135.mm.1	5,27	6,28	0,34	0,33	T	T	-2,02	0,0014	0,7646	0,0134	1,0000	T	ENSMUST00000156809; OTTMUST00000035897	Gm13938; RP23-435F21.1	predicted gene 13938 [Source:MGI Symbol;Acc:MGI:3651046]; novel transcript	chr2	+	NonCoding	76722776	76786708
TC1400000683.mm.1	4,74	4,03	0,31	0,11	T	F	1,64	0,0014	0,7646	0,1603	1,0000	F	NCBI_Gene:100042614:presumedTranscript_1	Trav5n-4	Trav5n-4 T cell receptor alpha variable 5N-4	chr14	+	Coding	53312904	53313422
TC0300000996.mm.1	5,53	6,93	0,57	0,25	T	T	-2,65	0,0014	0,7646	0,0284	1,0000	T	ENSMUST00000121385	Gm12464	predicted gene 12464 [Source:MGI Symbol;Acc:MGI:3650645]	chr3	+	Pseudogene	100413560	100414575
TC0600000740.mm.1	4,71	4,02	0,16	0,22	T	F	1,62	0,0014	0,7646	0,0049	1,0000	F				chr6	+	NonCoding	63546579	63549244
TC0400003620.mm.1	5,14	4,65	0,21	0,13	T	T	1,4	0,0014	0,7646	0,0179	1,0000	T				chr4	-	NonCoding	129970047	129972518
TC0200001346.mm.1	7,82	6,28	0,61	0,52	T	T	2,92	0,0014	0,7646	0,0418	1,0000	T	ENSMUST00000175694	Gm18953	predicted gene, 18953 [Source:MGI Symbol;Acc:MGI:5011138]	chr2	+	Multiple_Complex	90239483	90241423
TC1400001620.mm.1	5,38	6,24	0,12	0,32	T	T	-1,82	0,0015	0,7646	0,0511	1,0000	T				chr14	-	NonCoding	26407973	26409081
TC0400004080.mm.1	4,86	4,34	0,14	0,18	T	T	1,43	0,0015	0,7646	0,0164	1,0000	T				chr4	-	NonCoding	151792864	151794124
TC1000002797.mm.1	4,49	3,77	0,28	0,1	T	F	1,64	0,0015	0,7646	0,0013	0,8854	F				chr10	-	NonCoding	105306472	105308077
TC1500001854.mm.1	4,65	4,1	0	0,08	T	T	1,47	0,0015	0,7646	0,0273	1,0000	T	ENSMUST00000150472; OTTMUST00000049697	1700027A07Rik; AL592169.2	RIKEN cDNA 1700027A07 gene [Source:MGI Symbol;Acc:MGI:1917246]; novel transcript	chr15	-	NonCoding	78911966	78913660
TC0400002339.mm.1	5,19	5,9	0,24	0,14	T	T	-1,63	0,0015	0,7646	0,1698	1,0000	T	OTTMUST00000010873	Tpm3-rs2	tropomyosin 3, related sequence 2	chr4	-	Pseudogene	27996583	27996905
TC1100004186.mm.1	3,96	4,36	0,1	0,09	F	T	-1,32	0,0015	0,7646	0,0093	1,0000	F				chr11	-	NonCoding	119476052	119480432
TC0800000397.mm.1	4,77	4,02	0,34	0,1	T	F	1,69	0,0015	0,7646	0,1125	1,0000	F				chr8	+	NonCoding	33766962	33770434
TC0100000221.mm.1	4,87	4,39	0,2	0,19	T	T	1,39	0,0015	0,7646	0,0007	0,8148	T	ENSMUST00000182403	D630036G22Rik	RIKEN cDNA D630036G22 gene	chr1	+	NonCoding	34236596	34238820
TC1000002796.mm.1	5,44	4,54	0,39	0,15	T	T	1,86	0,0015	0,7646	0,0380	1,0000	T				chr10	-	NonCoding	105298054	105299743
TC1100002935.mm.1	5,39	6,33	0,26	0,33	T	T	-1,91	0,0015	0,7646	0,0436	1,0000	T				chr11	-	NonCoding	62398906	62399762
TC0400000149.mm.1	5,47	5,13	0,22	0,08	T	T	1,27	0,0016	0,7688	0,0139	1,0000	T	NM_019724; ENSMUST00000029881; ENSMUST00000133416; ENSMUST00000139418; ENSMUST00000142434; ENSMUST00000149353; ENSMUST00000183662; BC057926; NM_019724.3; OTTMUST00000010497; OTTMUST00000010498; OTTMUST00000010499; OTTMUST00000010500; OTTMUST00000010501; OTTMUST00000010502; uc008sbu.2; uc008sbv.1; uc008sbw.2	Mmp16	matrix metallopeptidase 16	chr4	+	Multiple_Complex	17852893	18119145
TC0900002939.mm.1	4,86	5,61	0,3	0,31	T	T	-1,68	0,0016	0,7688	0,0082	1,0000	T	ENSMUST00000118688	Gm8661	predicted gene 8661 [Source:MGI Symbol;Acc:MGI:3645695]	chr9	-	Multiple_Complex	100624974	100625965
TC0X00001432.mm.1	4,85	4,06	0,09	0,31	T	T	1,73	0,0016	0,7688	0,0037	1,0000	T				chrX	+	NonCoding	145002201	145003306
TC0600002866.mm.1	6,32	7,38	0,31	0,13	T	T	-2,09	0,0016	0,7701	0,0825	1,0000	T				chr6	-	NonCoding	101344892	101345850
TC1000000594.mm.1	6,45	6,87	0,22	0,3	T	T	-1,34	0,0016	0,7709	0,0232	1,0000	T	ENSMUST00000129470; OTTMUST00000076401	Gm16135; AC113107.3	predicted gene 16135 [Source:MGI Symbol;Acc:MGI:3802138]; putative novel transcript	chr10	+	NonCoding	62998779	62999689
TC0400002812.mm.1	6,59	6,02	0,34	0,13	T	T	1,49	0,0016	0,7740	0,0624	1,0000	T	NM_011607; ENSMUST00000030056; ENSMUST00000107371; ENSMUST00000107372; ENSMUST00000107377; BC117979; BC117980; NM_011607.3; OTTMUST00000000773; OTTMUST00000000774; OTTMUST00000000775; uc008thf.1; uc008thg.2; uc008thk.2	Tnc	tenascin C	chr4	-	Coding	63959785	64047015
TC1300002576.mm.1	5,85	4,59	0,4	0,33	T	T	2,4	0,0017	0,7740	0,0753	1,0000	T				chr13	-	NonCoding	103263868	103265302
TC1000001045.mm.1	4,01	4,46	0,05	0,26	T	T	-1,37	0,0017	0,7740	0,0786	1,0000	T				chr10	+	NonCoding	86327027	86329300
TC0500000645.mm.1	5,95	5,33	0,24	0,13	T	T	1,53	0,0017	0,7740	0,0327	1,0000	T				chr5	+	NonCoding	66969429	66971585
TC0600000690.mm.1	5,07	4,26	0,2	0,16	T	F	1,75	0,0017	0,8044	0,1066	1,0000	F	NM_053237; ENSMUST00000176376; NM_053237.2; OTTMUST00000103681; uc009cca.1	Vmn1r14	vomeronasal 1 receptor 14	chr6	+	Coding	57232843	57234371
TC0200005376.mm.1	4,43	4,93	0,3	0,13	T	T	-1,41	0,0018	0,8396	0,0167	1,0000	T				chr2	-	NonCoding	177897678	177901199
TC0200000721.mm.1	4,79	4,33	0,18	0,11	T	T	1,37	0,0018	0,8396	0,0804	1,0000	T				chr2	+	NonCoding	39065615	39082071
TC1700001194.mm.1	5,81	5,23	0,29	0,13	T	T	1,5	0,0019	0,8413	0,0588	1,0000	T	NM_027455; ENSMUST00000040789; BC020023; BC151027; BC151029; NM_027455.2; uc008dpv.1; uc008dpw.1	Qpct	glutaminyl-peptide cyclotransferase (glutaminyl cyclase)	chr17	+	Coding	79051906	79090353
TC0400003699.mm.1	3,99	4,49	0,06	0,21	T	T	-1,42	0,0019	0,8413	0,0220	1,0000	T				chr4	-	NonCoding	133432740	133432983
TC0100002284.mm.1	6,02	6,53	0,14	0,1	T	T	-1,42	0,0019	0,8413	0,0439	1,0000	T	ENSMUST00000183590; ENSMUST00000184038	Gm5269	predicted gene 5269 [Source:MGI Symbol;Acc:MGI:3646793]	chr1	-	Multiple_Complex	45889525	45890273
TC0400002813.mm.1	5,22	4,66	0,68	0,15	T	T	1,48	0,0019	0,8413	0,0187	1,0000	T				chr4	-	NonCoding	63977602	63980011
TC1700002391.mm.1	4,2	4,54	0,16	0,17	T	T	-1,26	0,0019	0,8413	0,0006	0,8148	T				chr17	-	NonCoding	63329206	63331062
TC0500002768.mm.1	3,71	4,19	0,08	0,19	T	T	-1,39	0,0020	0,8413	0,1229	1,0000	T				chr5	-	NonCoding	93090994	93093351
TC0100000340.mm.1	5,55	4,74	0,18	0,18	T	T	1,74	0,0020	0,8413	0,0572	1,0000	T				chr1	+	NonCoding	44572905	44575357
TC0500000050.mm.1	4,7	5	0,08	0,05	T	T	-1,23	0,0020	0,8413	0,1048	1,0000	T	NM_011076; ENSMUST00000047753; ENSMUST00000126846; ENSMUST00000138138; ENSMUST00000145232; NM_011076.2; OTTMUST00000072084; OTTMUST00000072085; OTTMUST00000072086; OTTMUST00000072087; uc008wkl.1; uc008wkm.1	Abcb1a	ATP-binding cassette, sub-family B (MDR/TAP), member 1A	chr5	+	Multiple_Complex	8660077	8748575
TC0200001927.mm.1	5,82	6,17	0,18	0,09	T	T	-1,27	0,0020	0,8413	0,1476	1,0000	T	NM_001284410; NM_009754; NM_207680; NM_207681; ENSMUST00000019281; ENSMUST00000089634; ENSMUST00000103210; ENSMUST00000103211; ENSMUST00000110341; ENSMUST00000129206; ENSMUST00000132201; ENSMUST00000146023; BC019556; NM_009754.3; NM_207680.2; NM_207681.2; OTTMUST00000036398; OTTMUST00000036399; OTTMUST00000036400; OTTMUST00000036401; OTTMUST00000036402; OTTMUST00000036403; OTTMUST00000036404; uc0…	Bcl2l11	BCL2-like 11 (apoptosis facilitator); BCL2-like 11 (apoptosis facilitator) (Bcl2l11), transcript variant 2, mRNA.	chr2	+	Multiple_Complex	128126038	128162547
TC1600000300.mm.1	4,39	4,07	0,18	0,1	T	T	1,24	0,0020	0,8423	0,0131	1,0000	T				chr16	+	NonCoding	21255233	21259088
TC1800000701.mm.1	5,09	6,23	0,27	0,26	T	T	-2,21	0,0020	0,8423	0,0406	1,0000	T				chr18	+	NonCoding	67319413	67321284
TC0900000449.mm.1	4,43	3,88	0,16	0,14	F	F	1,46	0,0020	0,8423	0,0144	1,0000	F	NM_146615; ENSMUST00000062229; BC116768; BC116770; NM_146615.2; uc009ozf.2	Olfr986	olfactory receptor 986	chr9	+	Coding	40187079	40188094
TC0400001950.mm.1	5,32	5,5	0,13	0,09	T	T	-1,13	0,0020	0,8423	0,0220	1,0000	T	NM_026963; ENSMUST00000030842; ENSMUST00000124413; ENSMUST00000138464; ENSMUST00000141293; ENSMUST00000146427; BC023174; NM_026963.5; OTTMUST00000023898; OTTMUST00000023899; OTTMUST00000023900; OTTMUST00000023901; OTTMUST00000023902; uc008vwl.1	Lzic	leucine zipper and CTNNBIP1 domain containing	chr4	+	Multiple_Complex	149485229	149496668
TC0100003502.mm.1	5,4	4,82	0,42	0,09	T	T	1,49	0,0020	0,8423	0,2346	1,0000	T	NM_009062; ENSMUST00000027991; ENSMUST00000111357; ENSMUST00000132567; BC003882; BC055293; NM_009062.3; OTTMUST00000049422; OTTMUST00000049423; OTTMUST00000049424; uc007dln.1	Rgs4	regulator of G-protein signaling 4	chr1	-	Multiple_Complex	169741477	169747642
TC0200001174.mm.1	5,81	6,67	0,13	0,34	T	T	-1,82	0,0021	0,8423	0,0382	1,0000	T	ENSMUST00000082735	Gm24461	predicted gene, 24461 [Source:MGI Symbol;Acc:MGI:5454238]	chr2	+	Small_RNA	80558685	80558787
TC0300002238.mm.1	4,44	5,09	0,44	0,29	T	T	-1,56	0,0021	0,8423	0,1410	1,0000	T				chr3	-	NonCoding	83952455	83954254
TC0200004029.mm.1	5,02	4,28	0,21	0,3	F	F	1,66	0,0021	0,8453	0,0477	1,0000	F	NM_146778; ENSMUST00000099810; BC150697; NM_146778.1; OTTMUST00000033283; uc008kqm.1	Olfr1208	olfactory receptor 1208	chr2	-	Coding	88896574	88897648
TC0800002765.mm.1	4,73	3,99	0,3	0,16	F	F	1,67	0,0021	0,8453	0,0163	1,0000	F				chr8	-	NonCoding	97983591	97984550
TC1900001041.mm.1	5,03	5,5	0,14	0,25	T	T	-1,38	0,0021	0,8453	0,0015	0,8930	T				chr19	-	NonCoding	7324971	7327376
TC0400001514.mm.1	7,32	7,63	0,14	0,07	T	T	-1,23	0,0021	0,8453	0,0277	1,0000	T	NM_027402; ENSMUST00000102600; BC109183; BC109184; NM_027402.3; OTTMUST00000022138; uc008uwe.1	Fndc5	fibronectin type III domain containing 5	chr4	+	Coding	129136999	129144593
TC0200003481.mm.1	4,76	3,9	0,34	0,17	T	F	1,82	0,0021	0,8453	0,0807	1,0000	F	ENSMUST00000145568; OTTMUST00000029343	Gm13467; RP23-264P3.2	predicted gene 13467 [Source:MGI Symbol;Acc:MGI:3649595]; putative transcript	chr2	-	NonCoding	45747803	45751684
TC1700000203.mm.1	4,76	4,38	0,23	0,08	T	T	1,3	0,0022	0,8453	0,0754	1,0000	T	NM_025681; ENSMUST00000115576; ENSMUST00000140134; BC049574; BC052700; BC063057; NM_025681.2; OTTMUST00000078076; OTTMUST00000078077; uc008apg.2; uc008aph.2	Lix1	limb expression 1 homolog (chicken)	chr17	+	Multiple_Complex	17402672	17459388
TC0600002477.mm.1	4,28	4,63	0,2	0,12	T	T	-1,28	0,0022	0,8453	0,0772	1,0000	T	NR_046180; NR_046180.1; uc029vwc.1	9130221F21Rik	RIKEN cDNA 9130221F21 gene; RIKEN cDNA 9130221F21 gene (9130221F21Rik), non-coding RNA.	chr6	-	NonCoding	72013896	72042528
TC1900001540.mm.1	4,55	4,9	0,16	0,22	T	T	-1,28	0,0022	0,8453	0,1764	1,0000	T				chr19	-	NonCoding	43483022	43489496
TC1100001443.mm.1	5,4	5,82	0,13	0,09	T	T	-1,34	0,0022	0,8453	0,1410	1,0000	T	NM_053161; ENSMUST00000025278; ENSMUST00000125148; ENSMUST00000129498; ENSMUST00000132813; BC030074; NM_053161.2; OTTMUST00000004080; OTTMUST00000004081; OTTMUST00000004082; OTTMUST00000004083; uc007kzg.1	Mrpl27	mitochondrial ribosomal protein L27	chr11	+	Multiple_Complex	94653767	94660089
TC0200001106.mm.1	3,37	3,88	0,21	0,38	T	T	-1,43	0,0022	0,8453	0,3443	1,0000	T				chr2	+	NonCoding	75138898	75139375
TC0300003208.mm.1	4,85	4,53	0,11	0,05	T	T	1,25	0,0022	0,8453	0,0479	1,0000	T	NM_008006; ENSMUST00000038885; ENSMUST00000091203; ENSMUST00000108120; ENSMUST00000138563; ENSMUST00000145228; ENSMUST00000150021; BC156994; NM_008006.2; OTTMUST00000017101; OTTMUST00000017102; OTTMUST00000017103; OTTMUST00000017104; OTTMUST00000017105; OTTMUST00000087561; uc008pap.2; uc008paq.2	Fgf2	fibroblast growth factor 2; Synthetic construct Mus musculus clone IMAGE:100062861, MGC:190976 fibroblast growth factor 2 (Fgf2) mRNA, encodes complete protein.	chr3	+	Multiple_Complex	37348346	37410106
TC0700004287.mm.1	4,13	4,43	0,01	0,09	T	T	-1,23	0,0022	0,8509	0,0735	1,0000	T	NM_145636; ENSMUST00000058429; BC119402; NM_145636.1; OTTMUST00000072967; uc009jsc.1	Il27	interleukin 27	chr7	-	Coding	126589010	126594941
TC0800001140.mm.1	4,34	4,76	0,18	0,15	T	T	-1,34	0,0023	0,8599	0,0178	1,0000	T				chr8	+	NonCoding	95593224	95600537
TC0100001226.mm.1	4,1	4,49	0,14	0,16	T	T	-1,31	0,0023	0,8599	0,0777	1,0000	T	NM_173771; ENSMUST00000162187; BC116694; BC116697; NM_173771.4; uc007crt.2	4933406M09Rik	RIKEN cDNA 4933406M09 gene	chr1	+	Coding	134385940	134390983
TC0700002722.mm.1	4,97	4,38	0,35	0,05	T	T	1,51	0,0023	0,8599	0,0207	1,0000	T				chr7	-	NonCoding	29283604	29289085
TC0700001745.mm.1	3,54	4,11	0,19	0,19	T	T	-1,48	0,0023	0,8638	0,0963	1,0000	T	ENSMUST00000065310	1700069B07Rik	RIKEN cDNA 1700069B07 gene [Source:MGI Symbol;Acc:MGI:1923863]	chr7	+	Coding	121707189	121708011
TC0200005286.mm.1	4,07	3,48	0,16	0,15	T	F	1,51	0,0023	0,8652	0,2571	1,0000	F				chr2	-	NonCoding	173044203	173053227
TC0X00001667.mm.1	6,61	5,7	0,44	0,12	T	T	1,87	0,0023	0,8652	0,0490	1,0000	T	NM_010216; ENSMUST00000033751; ENSMUST00000124851; BC080770; NM_010216.1; OTTMUST00000046607; OTTMUST00000046609; uc009uvm.1; uc029xog.1	Figf	c-fos induced growth factor	chrX	+	Multiple_Complex	164373378	164402650
TC0100000112.mm.1	5,97	5,2	0,25	0,18	T	T	1,71	0,0024	0,8652	0,0134	1,0000	T	NM_053191; ENSMUST00000088476; BC116705; NM_053191.2; uc007ake.2	Pi15	peptidase inhibitor 15	chr1	+	Coding	17601901	17630939
TC0800000276.mm.1	6,24	6,8	0,21	0,13	T	T	-1,47	0,0024	0,8652	0,1698	1,0000	T	NM_020560; ENSMUST00000033934; BC018475; BC027430; NM_020560.2; uc009ldb.2; uc009ldc.2	Mrps31	mitochondrial ribosomal protein S31	chr8	+	Coding	22411340	22429665
TC1100004054.mm.1	5,43	5,13	0,09	0,09	T	T	1,23	0,0024	0,8652	0,0004	0,8148	T	NM_134158; ENSMUST00000092464; ENSMUST00000141188; BC006801; NM_134158.1; uc007mge.1; uc007mgf.1	AF251705	cDNA sequence AF251705	chr11	-	Coding	114996721	115001880
TC0400002624.mm.1	7,45	7,93	0,03	0,07	T	T	-1,4	0,0024	0,8652	0,0770	1,0000	T	ENSMUST00000118949	Gm12435	predicted gene 12435 [Source:MGI Symbol;Acc:MGI:3651950]	chr4	-	Pseudogene	48344215	48345230
TC0600001748.mm.1	5,27	5,53	0,09	0,06	T	T	-1,19	0,0024	0,8652	0,0927	1,0000	T	NM_025911; ENSMUST00000032441; ENSMUST00000111614; ENSMUST00000156106; BC006734; BC024946; BC049073; NM_025911.2; OTTMUST00000064344; OTTMUST00000064345; OTTMUST00000064346; uc009esy.1; uc009esz.1	Ccdc91	coiled-coil domain containing 91	chr6	+	Multiple_Complex	147475871	147632612
TC1400000630.mm.1	4,26	3,98	0,29	0,07	T	T	1,22	0,0025	0,8652	0,0492	1,0000	T	NCBI_Gene:100101486:presumedTranscript_1; OTTMUST00000036035	Trav10d	T cell receptor alpha variable 10D	chr14	+	Multiple_Complex	52810934	52811496
TC1100000386.mm.1	4,06	4,63	0,19	0,27	T	T	-1,49	0,0025	0,8652	0,0168	1,0000	T	ENSMUST00000120504	Gm12124	predicted gene 12124 [Source:MGI Symbol;Acc:MGI:3651540]	chr11	+	Multiple_Complex	35792781	35793459
TC0X00001571.mm.1	4,21	5,45	0,2	0,38	T	T	-2,35	0,0025	0,8652	0,0150	1,0000	T	ENSMUST00000082884	Gm22359	predicted gene, 22359 [Source:MGI Symbol;Acc:MGI:5452136]	chrX	+	Small_RNA	154711258	154711365
TC0900001995.mm.1	4,21	4,73	0,22	0,22	T	T	-1,43	0,0025	0,8652	0,0963	1,0000	T				chr9	-	NonCoding	32547995	32549496
TC1900000045.mm.1	3,85	3,49	0,08	0,07	F	F	1,28	0,0025	0,8652	0,0236	1,0000	F	NM_207268; ENSMUST00000088653; BC145660; NM_207268.3; uc008gbb.1	Ccdc87	coiled-coil domain containing 87	chr19	+	Coding	4839366	4842528
TC1100004177.mm.1	5,82	6,1	0,06	0,06	T	T	-1,22	0,0025	0,8652	0,0596	1,0000	T	NM_172443; ENSMUST00000036113; ENSMUST00000125856; BC057634; NM_172443.3; OTTMUST00000008895; OTTMUST00000008896; uc007mqa.2; uc007mqb.2	Tbc1d16	TBC1 domain family, member 16	chr11	-	Multiple_Complex	119143043	119228499
TC0300002422.mm.1	4,17	4,98	0,12	0,43	T	T	-1,76	0,0025	0,8658	0,1345	1,0000	T				chr3	-	NonCoding	93437636	93441633
TC0300003203.mm.1	4,45	4,09	0,43	0,18	F	F	1,28	0,0026	0,8859	0,0364	1,0000	F				chr3	-	NonCoding	158488991	158490021
TC1000002049.mm.1	3,66	4,13	0,15	0,2	T	T	-1,39	0,0026	0,8866	0,1320	1,0000	T	NM_199058; ENSMUST00000061796; NM_199058.1; uc007exj.1; uc011xcz.1	Gpr6	G protein-coupled receptor 6	chr10	-	Coding	41069981	41072285
TC0200003429.mm.1	5,74	4,86	0,4	0,28	T	T	1,85	0,0026	0,8866	0,0826	1,0000	T				chr2	-	NonCoding	38861747	38863049
TC1300001578.mm.1	4,6	4,02	0,28	0,17	T	T	1,5	0,0026	0,8866	0,0832	1,0000	T	OTTMUST00000001040	Vmn1r-ps92	vomeronasal 1 receptor, pseudogene 92	chr13	-	Multiple_Complex	22057346	22057862
TC0100002517.mm.1	4,93	5,54	0,35	0,13	T	T	-1,52	0,0026	0,8866	0,1741	1,0000	T				chr1	-	NonCoding	68758485	68761727
TC1100003993.mm.1	4,74	4,46	0,12	0,09	T	T	1,21	0,0027	0,8866	0,0513	1,0000	T	NM_153782; ENSMUST00000020938; ENSMUST00000144972; ENSMUST00000146408; ENSMUST00000155559; BC029169; NM_153782.1; OTTMUST00000007030; OTTMUST00000007049; OTTMUST00000007050; OTTMUST00000007051; uc007mcv.1; uc007mcw.1	Fam20a	family with sequence similarity 20, member A	chr11	-	Multiple_Complex	109669749	109722279
TC0200004562.mm.1	4,59	3,99	0,46	0,16	T	T	1,52	0,0027	0,8866	0,2385	1,0000	T				chr2	-	NonCoding	127623655	127626961
TC0700003910.mm.1	5,34	4,86	0,22	0,25	T	T	1,39	0,0027	0,8866	0,0215	1,0000	T	OTTMUST00000045688	Hbb-bh3	hemoglobin beta, pseudogene bh3	chr7	-	Multiple_Complex	103832631	103833723
TC0700002634.mm.1	3,84	4,28	0,13	0,13	F	F	-1,35	0,0027	0,8866	0,0071	1,0000	F	ENSMUST00000117570	Gm15495	predicted gene 15495 [Source:MGI Symbol;Acc:MGI:3782941]	chr7	-	Multiple_Complex	25442152	25443463
TC1700000154.mm.1	5,03	4,44	0,23	0,16	T	T	1,5	0,0027	0,8866	0,0021	0,9712	T				chr17	+	NonCoding	13454876	13456460
TC0500003440.mm.1	7,6	7	0,05	0,18	T	T	1,51	0,0028	0,8866	0,0068	1,0000	T	NR_106003	Mir7036	microRNA 7036	chr5	-	Precursor_microRNA	137296624	137296688
TC0300002633.mm.1	5,57	5,14	0,18	0,09	T	T	1,35	0,0028	0,8866	0,1926	1,0000	T	NM_001025312; NM_133865; ENSMUST00000029435; ENSMUST00000063502; ENSMUST00000106832; ENSMUST00000106834; ENSMUST00000128716; ENSMUST00000147894; BC011094; BC067017; NM_001025312.1; NM_133865.2; OTTMUST00000053663; OTTMUST00000053664; OTTMUST00000053665; OTTMUST00000053666; OTTMUST00000053667; OTTMUST00000053668; uc008qto.1; uc008qtl.1; uc008qtm.1; uc008qtp.1	Dclre1b	DNA cross-link repair 1B, PSO2 homolog (S. cerevisiae); DNA cross-link repair 1B, PSO2 homolog (S. cerevisiae) (Dclre1b), transcript variant 1, mRNA.	chr3	-	Multiple_Complex	103800605	103809444
TC0500002545.mm.1	4,98	4,3	0,07	0,17	T	T	1,6	0,0028	0,8866	0,1918	1,0000	T				chr5	-	NonCoding	69263585	69265712
TC1400001089.mm.1	4,29	3,87	0,32	0,16	T	T	1,34	0,0028	0,8866	0,1751	1,0000	T	XR_105634.1	Gm19301	predicted gene, 19301	chr14	+	NonCoding	78070717	78090786
TC1700001403.mm.1	6,2	5,77	0,16	0,08	T	T	1,34	0,0029	0,8866	0,0314	1,0000	T	NM_001081416; ENSMUST00000097424; ENSMUST00000097425; ENSMUST00000114579; ENSMUST00000167580; ENSMUST00000169126; NM_001081416.1; OTTMUST00000089968; OTTMUST00000089969; OTTMUST00000089970; OTTMUST00000089971; OTTMUST00000089972; uc008aio.1; uc008dxa.2	Fndc1	fibronectin type III domain containing 1	chr17	-	Multiple_Complex	7738568	7827302
TC0300001437.mm.1	5,16	4,38	0,09	0,16	T	F	1,72	0,0029	0,8866	0,0523	1,0000	F				chr3	+	NonCoding	141556124	141557400
TC0200004369.mm.1	15,88	16,47	0,45	0,11	T	T	-1,5	0,0029	0,8866	0,1997	1,0000	T	NM_009608; ENSMUST00000090269; ENSMUST00000149125; BC062138; BC100600; NM_009608.3; OTTMUST00000035992; OTTMUST00000035993; uc008lpz.1	Actc1	actin, alpha, cardiac muscle 1	chr2	-	Coding	114047282	114053548
TC1000000856.mm.1	3,96	3,68	0,19	0,06	T	T	1,22	0,0029	0,8866	0,2263	1,0000	T				chr10	+	NonCoding	80400645	80401675
TC1200002304.mm.1	4,3	4,05	0,11	0,05	T	T	1,19	0,0029	0,8866	0,0036	1,0000	T	XR_106471.2	Gm20165	PREDICTED: predicted gene, 20165 (Gm20165), miscRNA.	chr12	-	NonCoding	105032748	105040848
TC0100003832.mm.1	5,25	4,76	0,06	0,18	T	T	1,4	0,0029	0,8866	0,0036	1,0000	T	NM_181546; ENSMUST00000016344; BC141262; BC145602; BC160355; NM_181546.2	Syt14	synaptotagmin XIV; Synthetic construct Mus musculus clone IMAGE:100064099, MGC:193470 synaptotagmin XIV (Syt14) mRNA, encodes complete protein.	chr1	-	Coding	192897210	193035717
TC1500000773.mm.1	9,81	10,41	0,25	0,28	T	T	-1,51	0,0030	0,8866	0,0062	1,0000	T	ENSMUST00000175502	Gm24575	predicted gene, 24575 [Source:MGI Symbol;Acc:MGI:5454352]	chr15	+	Precursor_microRNA	83516936	83517012
TC0400003194.mm.1	4,42	3,98	0,1	0,15	T	T	1,36	0,0030	0,8866	0,2907	1,0000	T	ENSMUST00000130088; OTTMUST00000018508	Gm12729; RP23-90D4.2	predicted gene 12729 [Source:MGI Symbol;Acc:MGI:3649488]; novel transcript	chr4	-	NonCoding	106088714	106105068
TC1500000953.mm.1	3,95	4,33	0,12	0,05	T	T	-1,31	0,0030	0,8866	0,1162	1,0000	T				chr15	+	NonCoding	96494514	96498529
TC1100000620.mm.1	4,36	3,85	0,15	0,07	T	F	1,43	0,0030	0,8866	0,0176	1,0000	F	ENSMUST00000135468; OTTMUST00000012595	Gm12223; RP23-309E16.7	predicted gene 12223 [Source:MGI Symbol;Acc:MGI:3649594]; novel transcript	chr11	+	NonCoding	54247600	54254495
TC0600002783.mm.1	5,45	5,95	0,14	0,12	T	T	-1,42	0,0030	0,8866	0,0927	1,0000	T	NM_011507; ENSMUST00000079847; BC080781; NM_011507.2; uc009daa.2; uc009dac.2; uc009dad.2; uc009dab.1	Suclg2	succinate-Coenzyme A ligase, GDP-forming, beta subunit; succinate-Coenzyme A ligase, GDP-forming, beta subunit (Suclg2), nuclear gene encoding mitochondrial protein, mRNA.	chr6	-	Coding	95473009	95718846
TC0200001474.mm.1	4,29	5,11	0,26	0,16	T	T	-1,77	0,0030	0,8866	0,0632	1,0000	T				chr2	+	NonCoding	96525106	96528233
TC0500003441.mm.1	6,33	6,1	0,13	0,04	T	T	1,17	0,0030	0,8866	0,1023	1,0000	T	NM_011639; ENSMUST00000024119; BC138685; BC138686; NM_011639.3; uc009acd.1	Trip6	thyroid hormone receptor interactor 6	chr5	-	Coding	137309899	137314241
TC1500000610.mm.1	5,05	5,92	0,4	0,26	T	T	-1,83	0,0030	0,8866	0,0681	1,0000	T	ENSMUST00000165535	Gm17271	predicted gene, 17271 [Source:MGI Symbol;Acc:MGI:4936905]	chr15	+	Coding	76797628	76798029
TC0100003804.mm.1	4,88	4,58	0,15	0,07	T	T	1,23	0,0030	0,8866	0,0092	1,0000	T	NM_007498; ENSMUST00000027941; ENSMUST00000131854; BC019946; BC064799; NM_007498.3; OTTMUST00000050734; OTTMUST00000050735; uc007ece.1; uc011wys.1; uc011wyt.1	Atf3	activating transcription factor 3	chr1	-	Multiple_Complex	191170296	191218039
TC0100001711.mm.1	6,04	6,38	0,15	0,07	T	T	-1,26	0,0030	0,8866	0,0560	1,0000	T	NM_007415; NR_105869; ENSMUST00000027777; BC012041; NM_007415.2; uc007dwi.1	Parp1; Mir6904	poly (ADP-ribose) polymerase family, member 1; microRNA 6904	chr1	+	Multiple_Complex	180568955	180601254
TC1000003084.mm.1	4,28	4,62	0,3	0,16	T	T	-1,27	0,0030	0,8866	0,0498	1,0000	T				chr10	-	NonCoding	126119805	126138328
TC0200000038.mm.1	7,57	6,96	0,25	0,11	T	T	1,52	0,0030	0,8866	0,0551	1,0000	T	XM_355309.6	Gm13194	predicted gene 13194	chr2	+	Multiple_Complex	4942174	4943130
TC0800002192.mm.1	4,95	4,2	0,29	0,06	T	T	1,68	0,0030	0,8866	0,2014	1,0000	T				chr8	-	NonCoding	48485270	48488748
TC0300001973.mm.1	3,73	4,12	0,13	0,22	T	T	-1,32	0,0030	0,8866	0,1449	1,0000	T	ENSMUST00000174738; OTTMUST00000098449	Gm20402; RP24-337A16.1	predicted gene 20402 [Source:MGI Symbol;Acc:MGI:5141867]; novel transcript	chr3	-	NonCoding	52268435	52269435
TC0500002773.mm.1	5,65	4,99	0,13	0,31	T	T	1,57	0,0031	0,8866	0,0312	1,0000	T				chr5	-	NonCoding	93197873	93201975
TC0300000338.mm.1	4,32	3,76	0,07	0,17	F	F	1,48	0,0031	0,8866	0,0651	1,0000	F				chr3	+	NonCoding	45445669	45448806
TC0500003660.mm.1	5,94	5,69	0,17	0,08	T	T	1,19	0,0031	0,8866	0,0679	1,0000	T	NM_013559; ENSMUST00000074846; ENSMUST00000076410; ENSMUST00000110498; ENSMUST00000127977; ENSMUST00000132412; ENSMUST00000137534; BC018378; NM_013559.2; OTTMUST00000050668; OTTMUST00000050669; OTTMUST00000050670; OTTMUST00000050671; OTTMUST00000050672; OTTMUST00000050673; uc009apx.1; uc009apy.1; uc009apz.1; uc009aqa.1	Hsph1	heat shock 105kDa/110kDa protein 1	chr5	-	Multiple_Complex	149614287	149636376
TC1200001876.mm.1	5,25	5,73	0,2	0,14	T	T	-1,39	0,0031	0,8866	0,1042	1,0000	T	NR_030450; NR_030450.1; uc011ync.1	Mir681	microRNA 681	chr12	-	Precursor_microRNA	69763835	69763944
TC1700000093.mm.1	5,43	4,53	0,41	0,14	T	T	1,86	0,0031	0,8866	0,2436	1,0000	T				chr17	+	NonCoding	8611368	8612876
TC1400001150.mm.1	4,42	5,21	0,16	0,47	F	T	-1,73	0,0031	0,8866	0,0785	1,0000	F	ENSMUST00000180098	Gm26139	predicted gene, 26139 [Source:MGI Symbol;Acc:MGI:5455916]	chr14	+	Small_RNA	98624190	98624296
TC1300002444.mm.1	3,79	4,12	0,11	0,15	T	T	-1,26	0,0032	0,8866	0,1783	1,0000	T				chr13	-	NonCoding	94173488	94174955
TC1200001669.mm.1	4,83	4,37	0,01	0,22	T	T	1,38	0,0032	0,8866	0,1566	1,0000	T				chr12	-	NonCoding	40400716	40403364
TC1200002219.mm.1	4,32	3,94	0,12	0,2	F	F	1,3	0,0032	0,8866	0,0525	1,0000	F				chr12	-	NonCoding	100079333	100079763
TC1700002452.mm.1	4,1	3,67	0,16	0,09	T	F	1,34	0,0032	0,8866	0,1931	1,0000	F	NM_001033340; ENSMUST00000097290; BC147419; BC147420; NM_001033340.3; uc008dkf.1	Lrrc30	leucine rich repeat containing 30	chr17	-	Coding	67630965	67632723
TC1100004259.mm.1	4,87	4,57	0,14	0,07	T	T	1,24	0,0032	0,8866	0,0113	1,0000	T	XM_003688883.1	Gm9631	PREDICTED: predicted gene 9631 (Gm9631), mRNA.	chr11	-	Coding	121905762	121947734
TC0900002205.mm.1	5,4	5,01	0,16	0,16	T	T	1,31	0,0032	0,8866	0,1208	1,0000	T				chr9	-	NonCoding	45797348	45799060
TC1700000953.mm.1	4,5	4,06	0,17	0,15	T	T	1,36	0,0033	0,8866	0,0446	1,0000	T				chr17	+	NonCoding	50424896	50426820
TC0400004086.mm.1	4,63	4,37	0,11	0,09	T	T	1,2	0,0033	0,8866	0,1287	1,0000	T	NM_172705; ENSMUST00000055688; BC029632; BC059282; NM_172705.2; OTTMUST00000024139; uc008vyx.2	Phf13	PHD finger protein 13	chr4	-	Coding	151989631	151996258
TC1700002102.mm.1	4,51	4,17	0,1	0,18	T	T	1,27	0,0033	0,8866	0,1008	1,0000	T	NM_009639; ENSMUST00000026499; BC022573; BC132536; BC132538; NM_009639.2; OTTMUST00000070008; uc008cog.1	Crisp3	cysteine-rich secretory protein 3	chr17	-	Coding	40221777	40242288
TC0500000660.mm.1	6,08	6,65	0,24	0,17	T	T	-1,48	0,0033	0,8866	0,0476	1,0000	T	ENSMUST00000063197	Gm5867	predicted gene 5867 [Source:MGI Symbol;Acc:MGI:3644922]	chr5	+	Pseudogene	69461151	69461741
TC1100000382.mm.1	8,1	6,69	0,6	0,32	T	T	2,67	0,0033	0,8866	0,0812	1,0000	T				chr11	+	NonCoding	35709562	35712030
TC1600001825.mm.1	5,16	4,94	0,03	0,07	T	T	1,17	0,0033	0,8866	0,0686	1,0000	T	NM_026577; ENSMUST00000089289; ENSMUST00000132902; ENSMUST00000141665; BC082574; NM_026577.3; OTTMUST00000058920; OTTMUST00000058921; OTTMUST00000058922; uc007zpu.2; uc007zpw.2	Arl13b	ADP-ribosylation factor-like 13B	chr16	-	Multiple_Complex	62793685	62847040
TC1600000767.mm.1	4,25	3,84	0,14	0,1	F	F	1,33	0,0033	0,8866	0,0475	1,0000	F	NM_146485; ENSMUST00000073320; NM_146485.2; uc007zol.1	Olfr183	olfactory receptor 183	chr16	+	Coding	58995404	59000616
TC0600001741.mm.1	6,9	6,3	0,3	0,15	T	T	1,51	0,0034	0,8866	0,0357	1,0000	T	NM_025620; ENSMUST00000036194; BC024344; NM_025620.2; uc009esr.1	Rep15	RAB15 effector protein	chr6	+	Coding	147032537	147033518
TC1200001923.mm.1	4,06	4,53	0,25	0,13	T	T	-1,39	0,0034	0,8866	0,0836	1,0000	T				chr12	-	NonCoding	73843070	73847017
TC0300001433.mm.1	5,99	4,67	0,6	0,09	T	T	2,49	0,0034	0,8866	0,2993	1,0000	T				chr3	+	NonCoding	141477180	141482806
TC1000000487.mm.1	4,63	5,31	0,03	0,18	T	T	-1,6	0,0034	0,8866	0,0265	1,0000	T				chr10	+	NonCoding	53635403	53650023
TC0700004586.mm.1	4,47	4,84	0,07	0,15	T	T	-1,29	0,0034	0,8866	0,0374	1,0000	T	NM_009434; ENSMUST00000010904; BC019141; NM_009434.2; OTTMUST00000058758; uc009kpj.1	Phlda2	pleckstrin homology-like domain, family A, member 2	chr7	-	Coding	143501545	143502541
TC1300000182.mm.1	4,57	4	0,42	0,07	T	T	1,48	0,0034	0,8866	0,0455	1,0000	T	NM_001195421; NM_175657; BC115448; BC152397; NM_001195421.1; OTTMUST00000001027; uc007prr.2	Hist1h4m; Hist1h4n	histone cluster 1, H4m; histone cluster 1, H4n	chr13	+	Coding	21811746	21812150
TC0200004432.mm.1	4,17	3,85	0,07	0,12	F	F	1,25	0,0034	0,8866	0,1282	1,0000	F				chr2	-	NonCoding	119338140	119341025
TC1200002665.mm.1	4,23	4,81	0,29	0,19	T	T	-1,49	0,0035	0,8866	0,0310	1,0000	T	NCBI_Gene:668599:presumedTranscript_1	Ighv1-86	Ighv1-86 immunoglobulin heavy variable 1-86	chr12	-	Unassigned	116009659	116009954
TC0200001204.mm.1	4,94	4,6	0,09	0,07	T	T	1,27	0,0035	0,8866	0,0939	1,0000	T	NM_175514; ENSMUST00000051454; ENSMUST00000148184; BC113787; NM_175514.2; OTTMUST00000032361; OTTMUST00000032362; uc008kie.1	Fam171b	family with sequence similarity 171, member B	chr2	+	Multiple_Complex	83812636	83883486
TC0200002877.mm.1	5,07	4,09	0,34	0,16	T	T	1,98	0,0035	0,8866	0,0816	1,0000	T				chr2	-	NonCoding	5553993	5557111
TC0300001692.mm.1	4,19	4,7	0,13	0,15	F	T	-1,43	0,0035	0,8866	0,1307	1,0000	F	NR_040544; NR_040544.1; uc029ukg.1	4930433B08Rik	RIKEN cDNA 4930433B08 gene; RIKEN cDNA 4930433B08 gene (4930433B08Rik), non-coding RNA.	chr3	-	NonCoding	18468285	18480477
TC1500000715.mm.1	8,22	8,77	0,39	0,01	T	T	-1,47	0,0035	0,8866	0,0003	0,8072	T	ENSMUST00000082653	Gm25131	predicted gene, 25131 [Source:MGI Symbol;Acc:MGI:5454908]	chr15	+	Small_RNA	81039643	81039793
TC1600001620.mm.1	7,6	8,16	0,23	0,17	T	T	-1,47	0,0035	0,8866	0,0129	1,0000	T	ENSMUST00000184367	Gm27887	predicted gene, 27887 [Source:MGI Symbol;Acc:MGI:5531269]	chr16	-	Precursor_microRNA	40367836	40367937
TC0900000172.mm.1	4,83	4,31	0,14	0,14	T	T	1,44	0,0035	0,8866	0,0654	1,0000	T				chr9	+	NonCoding	20496585	20497878
TC0200003465.mm.1	4,24	3,88	0,29	0,08	F	F	1,28	0,0035	0,8866	0,0176	1,0000	F				chr2	-	NonCoding	42568462	42569571
TC1400001670.mm.1	3,86	3,54	0,14	0,07	T	F	1,24	0,0035	0,8866	0,0914	1,0000	F				chr14	-	NonCoding	31129860	31131753
TC1300000385.mm.1	4,72	4,94	0,04	0,07	T	T	-1,17	0,0035	0,8866	0,0184	1,0000	T	NM_026512; ENSMUST00000040656; BC023146; BC025162; NM_026512.1; uc007qaz.1; uc007qba.1	Bphl	biphenyl hydrolase-like (serine hydrolase, breast epithelial mucin-associated antigen)	chr13	+	Coding	34037641	34074074
TC0500001819.mm.1	4,05	3,86	0,27	0,1	T	T	1,14	0,0035	0,8866	0,1970	1,0000	T				chr5	+	NonCoding	147911428	147912624
TC0500001070.mm.1	4,07	3,49	0,26	0,15	F	F	1,49	0,0035	0,8866	0,0094	1,0000	F	ENSMUST00000118220	Gm8145	predicted gene 8145 [Source:MGI Symbol;Acc:MGI:3644272]	chr5	+	Multiple_Complex	107241623	107242367
TC0800003085.mm.1	6,21	5,63	0,27	0,17	T	T	1,49	0,0036	0,8887	0,0588	1,0000	T				chr8	-	NonCoding	122928282	122930360
TC0500003689.mm.1	5,71	6,49	0,17	0,26	T	T	-1,72	0,0036	0,8887	0,0733	1,0000	T				chr5	-	NonCoding	150621422	150622246
TC0400000921.mm.1	5,26	5,69	0,06	0,23	T	T	-1,35	0,0036	0,8887	0,1307	1,0000	T	ENSMUST00000122157	Gm12634	predicted gene 12634 [Source:MGI Symbol;Acc:MGI:3650769]	chr4	+	Pseudogene	90368731	90369722
TC1900001357.mm.1	14,87	15,68	0,44	0,3	T	T	-1,75	0,0036	0,8914	0,0255	1,0000	T	ENSMUST00000175495	Gm24108	predicted gene, 24108 [Source:MGI Symbol;Acc:MGI:5453885]	chr19	-	Precursor_microRNA	30261441	30261517
TC1400001324.mm.1	5,09	4,59	0,15	0,16	T	T	1,41	0,0036	0,8928	0,2136	1,0000	T				chr14	+	NonCoding	122010896	122013193
TC0200000520.mm.1	4,7	4,01	0,04	0,24	T	T	1,62	0,0036	0,8928	0,0351	1,0000	T	NR_105963	Mir6997	microRNA 6997	chr2	+	Precursor_microRNA	29995950	29996020
TC0100000039.mm.1	5,89	6,55	0,21	0,2	T	T	-1,58	0,0037	0,8928	0,0650	1,0000	T	NM_175236; NR_027664; ENSMUST00000027044; ENSMUST00000130927; ENSMUST00000144177; BC026584; NM_175236.4; NR_027664.1; OTTMUST00000053148; OTTMUST00000053149; OTTMUST00000053150; uc007agl.2; uc007agm.2	Adhfe1	alcohol dehydrogenase, iron containing, 1	chr1	+	Multiple_Complex	9547948	9577970
TC1300000114.mm.1	9,57	6,89	0,79	0,52	T	T	6,41	0,0037	0,8944	0,1463	1,0000	T				chr13	+	NonCoding	16028820	16031607
TC0100000725.mm.1	4,58	4,29	0,14	0,08	T	T	1,23	0,0037	0,8944	0,0691	1,0000	T	NM_025386; ENSMUST00000097672; ENSMUST00000139562; ENSMUST00000143656; ENSMUST00000151737; BC049581; NM_025386.3; OTTMUST00000050898; OTTMUST00000050899; OTTMUST00000050900; OTTMUST00000050901; uc007btc.2	Fbxo36	F-box protein 36	chr1	+	Multiple_Complex	84839841	84900487
TC1100000960.mm.1	4,19	3,61	0,19	0,14	F	F	1,5	0,0037	0,8944	0,1840	1,0000	F	NM_010326; ENSMUST00000055184; ENSMUST00000108551; BC137765; NM_010326.2; OTTMUST00000013696; uc007jvq.1; uc011xxy.1	Gp1ba	glycoprotein 1b, alpha polypeptide	chr11	+	Coding	70639122	70642058
TC0600003547.mm.1	3,87	3,45	0,24	0,03	F	F	1,34	0,0037	0,8944	0,0117	1,0000	F	NCBI_Gene:434033:presumedTranscript_1	Igkv4-91	immunoglobulin kappa chain variable 4-91	chr6	-	Coding	68768555	68769103
TC0900002487.mm.1	3,85	4,34	0,11	0,12	T	T	-1,41	0,0037	0,8944	0,0422	1,0000	T	NR_040726; NR_040726.1; uc029xbs.1	1700055C04Rik	RIKEN cDNA 1700055C04 gene	chr9	-	NonCoding	64038465	64041465
TC0600000074.mm.1	4,67	4,11	0,22	0,12	T	T	1,48	0,0037	0,8944	0,0052	1,0000	T				chr6	+	NonCoding	10359032	10361923
TC1100002903.mm.1	4,61	4,09	0,24	0,19	T	T	1,43	0,0038	0,8986	0,0877	1,0000	T	ENSMUST00000122273	Gm12269	predicted gene 12269 [Source:MGI Symbol;Acc:MGI:3650595]	chr11	-	Pseudogene	61130591	61131307
TC1100004080.mm.1	5,12	5,66	0,12	0,25	T	T	-1,46	0,0038	0,9078	0,1083	1,0000	T				chr11	-	NonCoding	115580232	115581590
TC1100001951.mm.1	13,41	14,39	0,44	0,42	T	T	-1,97	0,0039	0,9078	0,0827	1,0000	T	ENSMUST00000175342	Gm24323	predicted gene, 24323 [Source:MGI Symbol;Acc:MGI:5454100]	chr11	+	Precursor_microRNA	117085836	117085912
TC0400000858.mm.1	5,08	4,07	0,65	0,2	T	T	2,01	0,0039	0,9078	0,2944	1,0000	T				chr4	+	NonCoding	85535873	85617106
TC0500003154.mm.1	4,85	4,39	0,19	0,11	T	T	1,37	0,0039	0,9078	0,0211	1,0000	T				chr5	-	NonCoding	119411847	119412819
TC0500000099.mm.1	4,96	4,5	0,24	0,19	T	T	1,38	0,0039	0,9121	0,1174	1,0000	T				chr5	+	NonCoding	14599919	14602562
TC0500000208.mm.1	4,71	4,15	0,28	0,12	T	T	1,47	0,0040	0,9210	0,0216	1,0000	T				chr5	+	NonCoding	24245962	24246818
TC0700002272.mm.1	3,98	4,47	0,1	0,31	T	T	-1,41	0,0040	0,9210	0,0649	1,0000	T	ENSMUST00000173842	Gm3644	predicted gene 3644 [Source:MGI Symbol;Acc:MGI:3781820]	chr7	-	Multiple_Complex	8848146	8850615
TC0X00000635.mm.1	4,51	4,05	0,3	0,16	T	T	1,37	0,0040	0,9210	0,1875	1,0000	T	NM_001081476; NM_001081476.1; uc009tjj.1	Gm14725	predicted gene 14725	chrX	+	Multiple_Complex	70545558	70546385
TC1400002772.mm.1	4,93	4,33	0,23	0,28	T	F	1,52	0,0040	0,9210	0,0392	1,0000	F				chr14	-	NonCoding	124358995	124360239
TC0700003900.mm.1	4,46	3,9	0,35	0,19	F	F	1,47	0,0040	0,9210	0,0935	1,0000	F	NM_147122; ENSMUST00000068531; BC119275; NM_147122.2; OTTMUST00000045628; uc009iug.2	Olfr623	olfactory receptor 623	chr7	-	Coding	103660244	103661318
TC0300000354.mm.1	5,38	5,75	0,08	0,17	T	T	-1,29	0,0040	0,9210	0,3107	1,0000	T	NM_009834; ENSMUST00000023849; ENSMUST00000144826; ENSMUST00000167780; BC139369; BC139370; OTTMUST00000068124; OTTMUST00000068125	Noct	nocturnin	chr3	+	Multiple_Complex	51224447	51251654
TC0100001765.mm.1	5,15	4,77	0,09	0,12	T	T	1,3	0,0040	0,9210	0,0475	1,0000	T	NM_022019; ENSMUST00000048655; ENSMUST00000139839; BC025066; NM_022019.5; OTTMUST00000085760; OTTMUST00000085761; uc007dym.1	Dusp10	dual specificity phosphatase 10	chr1	+	Coding	184013302	184075636
TC0500002709.mm.1	4,74	5,75	0,58	0,57	F	F	-2,02	0,0041	0,9268	0,0436	1,0000	F	ENSMUST00000113255	Gm11115	predicted gene 11115 [Source:MGI Symbol;Acc:MGI:3779367]	chr5	-	Coding	88154023	88154099
TC0800001002.mm.1	4,08	4,98	0,3	0,4	T	T	-1,87	0,0042	0,9409	0,0307	1,0000	T	ENSMUST00000083803	Gm24490	predicted gene, 24490 [Source:MGI Symbol;Acc:MGI:5454267]	chr8	+	Small_RNA	86292501	86292598
TC0400003550.mm.1	5,75	6,26	0,16	0,16	T	T	-1,43	0,0042	0,9409	0,0462	1,0000	T	ENSMUST00000118333	Gm12937	predicted gene 12937 [Source:MGI Symbol;Acc:MGI:3650044]	chr4	-	Multiple_Complex	126795473	126796415
TC1400002381.mm.1	5,05	4,5	0,14	0,21	T	T	1,46	0,0042	0,9409	0,1322	1,0000	T	ENSMUST00000168470; OTTMUST00000092907	Gm17233; RP23-181D9.3	predicted gene 17233 [Source:MGI Symbol;Acc:MGI:4938060]; novel transcript	chr14	-	NonCoding	73173820	73187321
TC0300001191.mm.1	4,21	4,61	0,07	0,17	T	T	-1,32	0,0042	0,9409	0,0899	1,0000	T	ENSMUST00000180969	Gm26530	predicted gene, 26530 [Source:MGI Symbol;Acc:MGI:5477024]	chr3	+	NonCoding	116488966	116493358
TC1400001033.mm.1	4,63	4,01	0,2	0,18	T	F	1,53	0,0042	0,9409	0,1391	1,0000	F				chr14	+	NonCoding	73328120	73329318
TC1400001987.mm.1	15,64	16,15	0,43	0,08	T	T	-1,42	0,0042	0,9409	0,0218	1,0000	T	NR_002142; NR_002142.2; uc029six.1	Rpph1	ribonuclease P RNA component H1	chr14	-	NonCoding	50807447	50807771
TC0400002199.mm.1	4,92	4,45	0,24	0,13	T	T	1,38	0,0043	0,9409	0,0732	1,0000	T				chr4	-	NonCoding	11031970	11036061
TC0200002058.mm.1	4,62	4,16	0,55	0,07	T	T	1,38	0,0043	0,9409	0,1808	1,0000	T				chr2	+	NonCoding	134929754	134932370
TC1100000811.mm.1	3,75	4,19	0,05	0,11	T	T	-1,36	0,0043	0,9409	0,1673	1,0000	T	ENSMUST00000175753; OTTMUST00000103751	Gm27194; RP23-59B16.8	predicted gene 27194 [Source:MGI Symbol;Acc:MGI:5521037]; novel transcript	chr11	+	NonCoding	62749852	62752787
TC0700004219.mm.1	4,64	4,82	0,07	0,06	T	T	-1,14	0,0043	0,9409	0,0859	1,0000	T	NM_001033318; ENSMUST00000057576; ENSMUST00000148634; NM_001033318.3; OTTMUST00000064493; OTTMUST00000064494; uc009jnz.1	Cog7	component of oligomeric golgi complex 7	chr7	-	Multiple_Complex	121922839	121981711
TC0600001124.mm.1	4,11	4,45	0,28	0,16	T	T	-1,27	0,0043	0,9409	0,0027	1,0000	T	ENSMUST00000089304	Gm10234	predicted gene 10234 [Source:MGI Symbol;Acc:MGI:3642207]	chr6	+	Coding	95322112	95322210
TC0900000314.mm.1	3,65	4,11	0,24	0,12	F	T	-1,38	0,0044	0,9508	0,0862	1,0000	F				chr9	+	NonCoding	34504542	34507926
TC1400001425.mm.1	5,39	5,84	0,13	0,1	T	T	-1,36	0,0044	0,9548	0,0106	1,0000	T	ENSMUST00000163826	Gm8374	predicted gene 8374 [Source:MGI Symbol;Acc:MGI:3647524]	chr14	-	Coding	7362097	7365134
TC1500000737.mm.1	4,43	4,95	0,37	0,15	T	T	-1,43	0,0044	0,9548	0,0268	1,0000	T				chr15	+	NonCoding	82032892	82035064
TC0900001752.mm.1	4,81	4,08	0,32	0,22	T	F	1,65	0,0044	0,9548	0,1721	1,0000	F				chr9	-	NonCoding	10789124	10790555
TC0200004290.mm.1	3,95	4,42	0,12	0,2	T	T	-1,39	0,0045	0,9548	0,0420	1,0000	T	ENSMUST00000156541; OTTMUST00000035759	Gm13912; RP23-476B1.1	predicted gene 13912 [Source:MGI Symbol;Acc:MGI:3650993]; novel transcript	chr2	-	NonCoding	108183716	108291319
TC0500001354.mm.1	16	16,63	0,46	0,07	T	T	-1,55	0,0045	0,9548	0,2207	1,0000	T	ENSMUST00000082907	Gm26205	predicted gene, 26205 [Source:MGI Symbol;Acc:MGI:5455982]	chr5	+	Small_RNA	121205010	121205143
TC1700002170.mm.1	6,82	6,64	0,19	0,09	T	T	1,13	0,0045	0,9548	0,3118	1,0000	T	NM_009085; ENSMUST00000087026; ENSMUST00000124126; ENSMUST00000124655; ENSMUST00000142706; ENSMUST00000152583; ENSMUST00000173232; ENSMUST00000173349; ENSMUST00000174392; BC130018; NM_009085.2; OTTMUST00000071518; OTTMUST00000071519; OTTMUST00000071520; OTTMUST00000071521; OTTMUST00000072304; OTTMUST00000096368; OTTMUST00000096369; OTTMUST00000096370; uc008csc.1	Polr1c	polymerase (RNA) I polypeptide C	chr17	-	Multiple_Complex	46243920	46248054
TC0200001485.mm.1	4,96	4,5	0,15	0,07	T	T	1,38	0,0045	0,9548	0,0702	1,0000	T				chr2	+	NonCoding	97108431	97111424
TC0400002895.mm.1	11,83	12,53	0,4	0,21	T	T	-1,62	0,0045	0,9548	0,0017	0,9570	T	ENSMUST00000175088	Gm23159	predicted gene, 23159 [Source:MGI Symbol;Acc:MGI:5452936]	chr4	-	Precursor_microRNA	76958422	76958498
TC0X00001722.mm.1	5,19	4,68	0,2	0,19	T	T	1,42	0,0045	0,9548	0,0053	1,0000	T				chrX	-	NonCoding	3407554	3408189
TC0600001369.mm.1	4,48	4,16	0,14	0,1	T	T	1,25	0,0045	0,9548	0,1975	1,0000	T	NM_011909; ENSMUST00000032198; BC138562; BC138577; NM_011909.2; uc009dog.2	Usp18	ubiquitin specific peptidase 18	chr6	+	Coding	121245906	121270917
TC0900002566.mm.1	4,3	4,05	0,33	0,16	T	T	1,19	0,0046	0,9548	0,0946	1,0000	T	NR_045745; uc029xeh.1	Gm20745	predicted gene, 20745	chr9	-	NonCoding	68017964	68025714
TC0100000703.mm.1	4,04	4,33	0,06	0,1	T	T	-1,23	0,0046	0,9548	0,3464	1,0000	T	NM_001122685; NM_029777; ENSMUST00000027322; ENSMUST00000140020; BC005518; NM_001122685.1; NM_029777.3; OTTMUST00000050884; OTTMUST00000050885; uc007brq.3; uc007brr.2	Rhbdd1	rhomboid domain containing 1	chr1	+	Multiple_Complex	82316452	82445367
TC0500001164.mm.1	3,98	4,34	0,13	0,22	T	T	-1,28	0,0046	0,9548	0,2068	1,0000	T				chr5	+	NonCoding	111392060	111395731
TC1100001450.mm.1	3,79	4,13	0,16	0,13	T	T	-1,27	0,0046	0,9548	0,1169	1,0000	T	NM_018792; ENSMUST00000038928; BC061119; NM_018792.1; OTTMUST00000002969; uc007kzq.1	Hils1	histone H1-like protein in spermatids 1	chr11	+	Coding	94967593	94968456
TC1200000229.mm.1	4,77	4,06	0,18	0,19	T	F	1,64	0,0047	0,9548	0,1193	1,0000	F				chr12	+	NonCoding	27449720	27451402
TC0700001824.mm.1	4,93	5,28	0,09	0,1	T	T	-1,28	0,0047	0,9548	0,1191	1,0000	T				chr7	+	NonCoding	126924372	126924941
TC1800001507.mm.1	5,42	4,9	0,17	0,11	T	T	1,44	0,0047	0,9548	0,0736	1,0000	T	NM_176832; NM_194355; ENSMUST00000045105; ENSMUST00000082243; ENSMUST00000115050; BC094375; NM_176832.2; NM_194355.2; uc008fml.1; uc008fmm.1; uc008fmn.1; uc008fmp.1; uc012bej.1	Spire1	spire homolog 1 (Drosophila)	chr18	-	Multiple_Complex	67488209	67610790
TC1300001878.mm.1	5,54	5,25	0,23	0,08	T	T	1,22	0,0047	0,9548	0,1340	1,0000	T	NM_001033399; ENSMUST00000055341; BC139026; BC139027; NM_001033399.4; uc007qfx.1; uc007qfy.1	Gfod1	glucose-fructose oxidoreductase domain containing 1	chr13	-	Multiple_Complex	43195249	43304172
TC1600001904.mm.1	4,79	4,43	0,22	0,24	T	T	1,29	0,0047	0,9548	0,0087	1,0000	T				chr16	-	NonCoding	74921467	74923218
TC1500000288.mm.1	4,52	4,25	0,1	0,14	T	T	1,2	0,0047	0,9548	0,0007	0,8148	T	NM_008757; ENSMUST00000081966; BC145758; NM_008757.3; OTTMUST00000072319; uc011zsh.1	Odf1	outer dense fiber of sperm tails 1	chr15	+	Coding	38219203	38226735
TC0500003635.mm.1	10,4	10,79	0,14	0,1	T	T	-1,31	0,0047	0,9548	0,1729	1,0000	T	ENSMUST00000150411	Gm10167	predicted pseudogene 10167 [Source:MGI Symbol;Acc:MGI:3704263]	chr5	-	Pseudogene	148182899	148184377
TC1300002115.mm.1	4,15	4,67	0,2	0,24	T	T	-1,44	0,0048	0,9548	0,3564	1,0000	T				chr13	-	NonCoding	59446198	59447646
TC0300001505.mm.1	5,18	4,58	0,26	0,24	T	T	1,51	0,0048	0,9548	0,0381	1,0000	T				chr3	+	NonCoding	147428889	147433287
TC0200000075.mm.1	4,77	4,24	0,35	0,17	T	F	1,44	0,0048	0,9548	0,0156	1,0000	F	ENSMUST00000121535	Gm13220	predicted gene 13220 [Source:MGI Symbol;Acc:MGI:3651907]	chr2	+	Multiple_Complex	9575836	9576343
TC0100003768.mm.1	4,39	4	0,13	0,17	F	F	1,32	0,0048	0,9548	0,0461	1,0000	F				chr1	-	NonCoding	187486206	187491124
TC1500001914.mm.1	5,22	4,6	0,26	0,08	T	T	1,54	0,0048	0,9548	0,0663	1,0000	T				chr15	-	NonCoding	81113250	81114529
TC0200004014.mm.1	4,3	3,8	0,35	0,13	T	F	1,41	0,0049	0,9548	0,0753	1,0000	F	NM_207566; ENSMUST00000099830; BC104085; BC104278; BC104279; BC127020; BC134355; NM_207566.1; OTTMUST00000033179; uc008kpo.1	Olfr1173	olfactory receptor 1173	chr2	-	Coding	88274109	88275047
TC0700001724.mm.1	3,71	4,18	0,15	0,17	T	T	-1,39	0,0049	0,9548	0,0574	1,0000	T				chr7	+	NonCoding	120184098	120185003
TC1000003158.mm.1	5,9	6,45	0,19	0,17	T	T	-1,47	0,0049	0,9548	0,0593	1,0000	T	NM_173733; ENSMUST00000054764; BC027197; NM_173733.3; uc007hnt.2	Suox	sulfite oxidase	chr10	-	Coding	128669887	128673918
TC0600001182.mm.1	4,33	3,84	0,15	0,14	F	F	1,4	0,0049	0,9548	0,1719	1,0000	F				chr6	+	NonCoding	106044922	106047439
TC1100002325.mm.1	5,26	6,89	0,24	0,52	T	T	-3,09	0,0049	0,9548	0,3027	1,0000	T	NR_035454; NR_035454.1; uc011xrz.1	Mir1933	microRNA 1933	chr11	-	Precursor_microRNA	21344588	21344675
TC0200004084.mm.1	4,37	3,98	0,05	0,13	T	F	1,31	0,0049	0,9548	0,2406	1,0000	F				chr2	-	NonCoding	90239504	90241425
TC0X00000100.mm.1	4,82	5,3	0,24	0,25	T	T	-1,39	0,0049	0,9548	0,0740	1,0000	T	ENSMUST00000148069	Gm14457	predicted gene 14457 [Source:MGI Symbol;Acc:MGI:3650389]	chrX	+	Pseudogene	8981822	8982982
TC0X00001852.mm.1	4,86	4,36	0,15	0,15	T	T	1,42	0,0050	0,9548	0,4147	1,0000	T				chrX	-	NonCoding	12082546	12083111
TC0900001892.mm.1	4,74	4,48	0,09	0,12	T	T	1,19	0,0050	0,9548	0,0783	1,0000	T	NM_010487; ENSMUST00000003501; BC052097; NM_010487.2; uc009onl.2; uc009onn.1; uc009ono.2	Elavl3	ELAV (embryonic lethal, abnormal vision, Drosophila)-like 3 (Hu antigen C)	chr9	-	Multiple_Complex	22015005	22052023
TC0600003119.mm.1	8,61	9,25	0,24	0,1	T	T	-1,56	0,0050	0,9548	0,0672	1,0000	T	NM_009415; ENSMUST00000133251; ENSMUST00000139716; ENSMUST00000149610; ENSMUST00000154883; ENSMUST00000172132; BC046761; NM_009415.2; OTTMUST00000042601; OTTMUST00000042608; OTTMUST00000042609; OTTMUST00000042610; OTTMUST00000042611; uc012esp.1	Tpi1	triosephosphate isomerase 1	chr6	-	Multiple_Complex	124810586	124814296
TC1000000261.mm.1	4,49	4,2	0,19	0,08	T	T	1,22	0,0050	0,9548	0,1368	1,0000	T	NM_026138; ENSMUST00000092629; BC066079; NM_026138.2; uc007est.1; uc007esu.1	Soga3	SOGA family member 3	chr10	+	Coding	29143839	29199630
TC1700000879.mm.1	6,6	6,93	0,15	0,11	T	T	-1,26	0,0050	0,9548	0,0132	1,0000	T	NM_026768; ENSMUST00000024763; ENSMUST00000123646; ENSMUST00000131943; ENSMUST00000134237; ENSMUST00000146255; ENSMUST00000147672; BC058959; NM_026768.3; OTTMUST00000070258; OTTMUST00000070259; OTTMUST00000070260; OTTMUST00000070261; OTTMUST00000070263; OTTMUST00000070264; uc008crs.1	Mrps18a	mitochondrial ribosomal protein S18A	chr17	+	Multiple_Complex	46110986	46128910
TC1000000709.mm.1	4,81	4,45	0,26	0,03	T	T	1,29	0,0050	0,9548	0,0005	0,8148	T				chr10	+	NonCoding	75171841	75172744
TC0900000070.mm.1	4,19	3,83	0,33	0,14	F	F	1,28	0,0050	0,9548	0,2253	1,0000	F				chr9	+	NonCoding	8942175	8943887
TC0100003486.mm.1	4,89	4,19	0,28	0,2	F	F	1,62	0,0050	0,9548	0,0102	1,0000	F	XR_104611.1	Gm19995	PREDICTED: predicted gene, 19995 (Gm19995), miscRNA.	chr1	-	NonCoding	167487895	167503031
TC0600003404.mm.1	4,42	4,9	0,1	0,2	T	T	-1,39	0,0050	0,9548	0,1223	1,0000	T				chr6	-	NonCoding	144708263	144709781
TC1200000117.mm.1	4,57	4,15	0,18	0,17	T	T	1,34	0,0051	0,9548	0,0753	1,0000	T				chr12	+	NonCoding	14800597	14801927
TC4_GL456216_random00000007.mm.1	6,96	6,58	0,26	0,08	T	T	1,3	0,0051	0,9548	0,0471	1,0000	T				chr4_GL456216_random	-	NonCoding	13583	14532
TC1800001552.mm.1	4,9	4,17	0,54	0,16	T	T	1,66	0,0051	0,9548	0,0961	1,0000	T				chr18	-	NonCoding	72106704	72109679
TC0300002199.mm.1	6,35	7,02	0,35	0,06	T	T	-1,59	0,0051	0,9548	0,4611	1,0000	T	NM_025794; ENSMUST00000029386; ENSMUST00000120992; ENSMUST00000126809; ENSMUST00000135058; ENSMUST00000149511; ENSMUST00000153039; BC012522; BC057670; NM_025794.2; OTTMUST00000072852; OTTMUST00000072867; OTTMUST00000072868; OTTMUST00000072869; OTTMUST00000072870; OTTMUST00000072871; uc008pnq.2; uc008pnr.2; uc008pns.2; uc008pnt.2	Etfdh	electron transferring flavoprotein, dehydrogenase	chr3	-	Multiple_Complex	79603788	79629500
TC1200002250.mm.1	4,38	4,08	0,29	0,1	T	T	1,23	0,0051	0,9548	0,1648	1,0000	T				chr12	-	NonCoding	102268672	102268977
TC0100000872.mm.1	4,28	4,05	0,28	0,09	T	T	1,17	0,0052	0,9548	0,0885	1,0000	T				chr1	+	NonCoding	90274919	90275528
TC0300001858.mm.1	5,24	5,49	0,21	0,13	T	T	-1,19	0,0052	0,9548	0,1510	1,0000	T	NM_019510; ENSMUST00000029271; ENSMUST00000123220; ENSMUST00000129322; ENSMUST00000133542; ENSMUST00000146475; BC108989; NM_019510.2; OTTMUST00000014880; OTTMUST00000014885; OTTMUST00000014915; OTTMUST00000080784; OTTMUST00000086035; uc008ozt.2; uc008ozu.1; uc008ozv.1; uc012cow.1	Trpc3	transient receptor potential cation channel, subfamily C, member 3	chr3	-	Multiple_Complex	36620482	36690167
TC1200002008.mm.1	4,97	4,53	0,47	0,1	T	T	1,36	0,0052	0,9548	0,3326	1,0000	T	NR_033786; NR_033786.1; uc007obk.2	1700052I22Rik	RIKEN cDNA 1700052I22 gene; RIKEN cDNA 1700052I22 gene (1700052I22Rik), non-coding RNA.	chr12	-	NonCoding	80923432	80924447
TC0400001605.mm.1	8	7,36	0,12	0,17	T	T	1,55	0,0052	0,9548	0,0769	1,0000	T	NR_105984	Mir7017	microRNA 7017	chr4	+	Precursor_microRNA	133195655	133195716
TC1300002728.mm.1	5,97	5,43	0,3	0,2	T	T	1,46	0,0052	0,9548	0,0074	1,0000	T				chr13	-	NonCoding	117017003	117019408
TC1300000744.mm.1	5,59	4,94	0,44	0,19	T	T	1,56	0,0052	0,9548	0,1019	1,0000	T	XM_003084935.2	Gm20599	PREDICTED: predicted gene, 20599 (Gm20599), mRNA.	chr13	+	Coding	61649729	61661456
TC1400001229.mm.1	4,42	3,77	0,73	0,33	F	F	1,57	0,0052	0,9548	0,0498	1,0000	F	NR_039542	Mir3964	microRNA 3964	chr14	+	Precursor_microRNA	109460230	109490814
TC1400001296.mm.1	4,71	3,77	0,42	0,19	T	F	1,92	0,0052	0,9548	0,1098	1,0000	F				chr14	+	NonCoding	119424535	119425260
TC1500000082.mm.1	3,8	4,11	0,07	0,15	T	T	-1,24	0,0052	0,9548	0,3679	1,0000	T	NR_033541; NR_033541.1; uc011zri.1	Gm10389	predicted gene 10389; predicted gene 10389 (Gm10389), non-coding RNA.	chr15	+	NonCoding	10600293	10611651
TC0500000759.mm.1	5	4,49	0,38	0,21	T	T	1,43	0,0052	0,9548	0,0812	1,0000	T				chr5	+	NonCoding	81238920	81241118
TC0300001570.mm.1	7,26	6,77	0,13	0,15	T	T	1,4	0,0053	0,9548	0,0743	1,0000	T	ENSMUST00000117320	Gm15578	predicted gene 15578 [Source:MGI Symbol;Acc:MGI:3783026]	chr3	+	Pseudogene	156816037	156816511
TC0900002977.mm.1	5,33	6,03	0,08	0,34	T	T	-1,62	0,0053	0,9548	0,1369	1,0000	T				chr9	-	NonCoding	103667489	103668467
TC1300000924.mm.1	4,85	4,69	0,1	0,08	T	T	1,12	0,0053	0,9548	0,1913	1,0000	T	NM_001081352; ENSMUST00000091466; NM_001081352.1; uc007rgk.1; uc007rgl.1	Ttc37	tetratricopeptide repeat domain 37	chr13	+	Multiple_Complex	76098734	76190106
TC0400001484.mm.1	4,9	5,68	0,18	0,36	T	T	-1,71	0,0053	0,9548	0,0672	1,0000	T				chr4	+	NonCoding	127114877	127116643
TC0400002964.mm.1	4,37	4,03	0,52	0,12	T	F	1,27	0,0054	0,9548	0,3616	1,0000	F				chr4	-	NonCoding	84479591	84481666
TC1000002258.mm.1	6,62	7	0,12	0,13	T	T	-1,3	0,0054	0,9548	0,0573	1,0000	T	NM_181423; ENSMUST00000020273; ENSMUST00000159042; ENSMUST00000161830; ENSMUST00000161941; ENSMUST00000162023; BC049796; NM_181423.2; OTTMUST00000041801; OTTMUST00000041802; OTTMUST00000041803; OTTMUST00000041804; OTTMUST00000041805; uc007fhd.1; uc011xfc.1	Supv3l1	suppressor of var1, 3-like 1 (S. cerevisiae)	chr10	-	Multiple_Complex	62429209	62449738
TC0100002419.mm.1	6,85	6,36	0,33	0,11	T	T	1,41	0,0054	0,9548	0,1117	1,0000	T				chr1	-	NonCoding	60564806	60565759
TC0600000947.mm.1	5,89	6,68	0,38	0,29	T	T	-1,73	0,0055	0,9548	0,0719	1,0000	T				chr6	+	NonCoding	83979910	83980992
TC0500001960.mm.1	4,41	4,9	0,24	0,09	T	T	-1,41	0,0055	0,9548	0,0846	1,0000	T				chr5	-	NonCoding	11824636	11844345
TC1300001123.mm.1	6,54	7,51	0,36	0,36	T	T	-1,96	0,0055	0,9548	0,0710	1,0000	T				chr13	+	NonCoding	98917046	98917691
TC0200001479.mm.1	3,8	4,75	0,4	0,34	F	T	-1,94	0,0055	0,9548	0,0365	1,0000	F				chr2	+	NonCoding	96674396	96674807
TC1100001269.mm.1	3,95	4,28	0,08	0,18	T	T	-1,25	0,0055	0,9548	0,2107	1,0000	T	ENSMUST00000122379	Gm11434	predicted gene 11434 [Source:MGI Symbol;Acc:MGI:3651717]	chr11	+	Pseudogene	83800464	83801092
TC0400003056.mm.1	4,83	4,44	0,07	0,07	T	T	1,31	0,0055	0,9548	0,3765	1,0000	T	NM_026954; ENSMUST00000066774; BC172674; NM_026954.1; OTTMUST00000017798; uc008tou.1	Tusc1	tumor suppressor candidate 1; Synthetic construct Mus musculus clone IMAGE:100069482, MGC:199384 tumor suppressor candidate 1 (Tusc1) mRNA, encodes complete protein.	chr4	-	Coding	93334138	93335511
TC1300002383.mm.1	6,44	5,3	0,57	0,58	T	T	2,2	0,0055	0,9548	0,0629	1,0000	T	ENSMUST00000082983	Gm22574	predicted gene, 22574 [Source:MGI Symbol;Acc:MGI:5452351]	chr13	-	Small_RNA	86044989	86045048
TC1000001064.mm.1	4,46	4	0,22	0,12	F	F	1,37	0,0056	0,9548	0,1249	1,0000	F				chr10	+	NonCoding	87571441	87571749
TC1700000452.mm.1	4,6	4,14	0,08	0,15	T	T	1,38	0,0056	0,9548	0,2632	1,0000	T	NR_106076	Mir7217	microRNA 7217	chr17	+	Precursor_microRNA	27355738	27355799
TC1600001035.mm.1	8,57	8,92	0,11	0,16	T	T	-1,28	0,0056	0,9548	0,0129	1,0000	T	ENSMUST00000184529	Gm28003	predicted gene, 28003 [Source:MGI Symbol;Acc:MGI:5531385]	chr16	+	Precursor_microRNA	93072755	93072822
TC0700000474.mm.1	12,07	12,62	0,2	0,2	T	T	-1,46	0,0056	0,9548	0,0139	1,0000	T				chr7	+	NonCoding	27821851	27823397
TC0100001003.mm.1	4,3	3,91	0,49	0,15	T	F	1,3	0,0056	0,9548	0,0246	1,0000	F				chr1	+	NonCoding	105124427	105127721
TC0X00001682.mm.1	5,45	5,18	0,17	0,06	T	T	1,21	0,0056	0,9548	0,2778	1,0000	T	NM_001177955; NM_001177956; NM_001177957; NM_001177958; NM_001177959; NM_001177960; NM_001177961; NM_001177962; NM_023122; ENSMUST00000060210; ENSMUST00000112223; ENSMUST00000112224; ENSMUST00000112226; ENSMUST00000112227; ENSMUST00000112228; ENSMUST00000112229; ENSMUST00000112233; ENSMUST00000112235; ENSMUST00000123408; ENSMUST00000129731; ENSMUST00000143263; BC025165; NM_001177955.1; NM_0011779…	Gpm6b	glycoprotein m6b	chrX	+	Multiple_Complex	166238911	166389033
TC0400000360.mm.1	5,28	5,94	0,19	0,27	T	T	-1,57	0,0056	0,9548	0,3093	1,0000	T				chr4	+	NonCoding	41142502	41144460
TC0X00001543.mm.1	5,29	4,69	0,41	0,2	T	T	1,53	0,0057	0,9548	0,0667	1,0000	T				chrX	+	NonCoding	152276426	152279097
TC0900000610.mm.1	4,4	4,01	0,04	0,19	T	F	1,31	0,0057	0,9548	0,2037	1,0000	F				chr9	+	NonCoding	50848286	50849737
TC0X00003131.mm.1	6,84	7,22	0,42	0,2	T	T	-1,3	0,0057	0,9548	0,0462	1,0000	T	ENSMUST00000120983	Gm6441	predicted gene 6441 [Source:MGI Symbol;Acc:MGI:3646924]	chrX	-	Pseudogene	145264831	145265526
TC0500002222.mm.1	5,71	5,27	0,04	0,15	T	T	1,36	0,0057	0,9548	0,0202	1,0000	T				chr5	-	NonCoding	33749871	33751900
TC1600000346.mm.1	4,46	4,85	0,11	0,19	T	T	-1,31	0,0057	0,9548	0,0043	1,0000	T	NM_023386; ENSMUST00000038423; BC024872; NM_023386.5; uc007ytw.2	Rtp4	receptor transporter protein 4	chr16	+	Coding	23609919	23614222
TC0100002665.mm.1	4,04	4,5	0,13	0,26	F	T	-1,38	0,0057	0,9548	0,2202	1,0000	F				chr1	-	NonCoding	81520338	81522970
TC0600000997.mm.1	5,76	5,99	0,12	0,18	T	T	-1,18	0,0057	0,9548	0,0462	1,0000	T				chr6	+	NonCoding	86848165	86849456
TC0900001528.mm.1	5,19	5,48	0,05	0,17	T	T	-1,22	0,0057	0,9548	0,0403	1,0000	T				chr9	+	NonCoding	115232876	115233758
TC1700000435.mm.1	4,43	4,07	0,23	0,08	T	T	1,28	0,0057	0,9548	0,1950	1,0000	T				chr17	+	NonCoding	27325354	27327008
TC1900001654.mm.1	4,99	4,2	0,2	0,18	T	T	1,73	0,0057	0,9548	0,0199	1,0000	T				chr19	-	NonCoding	50570933	50573183
TC1500000844.mm.1	4,59	4,29	0,12	0,09	T	T	1,23	0,0057	0,9548	0,1294	1,0000	T	NM_001252310; NM_134096; NR_045510; ENSMUST00000068088; BC015306; NM_001252310.1; NM_134096.2; NR_045510.1; uc007xee.1; uc007xef.1; uc029suh.1	Fam19a5	family with sequence similarity 19, member A5; family with sequence similarity 19, member A5 (Fam19a5), transcript variant 3, long non-coding RNA.	chr15	+	Multiple_Complex	87544299	87759364
TC1100004070.mm.1	3,47	3,72	0,06	0,1	F	T	-1,19	0,0057	0,9548	0,2424	1,0000	F	ENSMUST00000125653; OTTMUST00000008343	Ict1os; RP23-380B14.3	immature colon carcinoma transcript 1, opposite strand [Source:MGI Symbol;Acc:MGI:2441927]; novel transcript	chr11	-	NonCoding	115406586	115408314
TC0100001560.mm.1	6,56	5,95	0,49	0,16	T	T	1,53	0,0058	0,9548	0,0756	1,0000	T	NM_009063; ENSMUST00000027997; ENSMUST00000152809; BC037683; NM_009063.3; OTTMUST00000049406; OTTMUST00000049407; uc007dlm.1	Rgs5	regulator of G-protein signaling 5	chr1	+	Multiple_Complex	169655501	169695813
TC0400000487.mm.1	4,42	3,98	0,3	0,23	T	F	1,36	0,0058	0,9548	0,1097	1,0000	F				chr4	+	NonCoding	45330057	45332037
TC1100002069.mm.1	4,57	4,4	0,15	0,04	T	T	1,13	0,0059	0,9548	0,2668	1,0000	T	NM_144797; ENSMUST00000036742; ENSMUST00000106089; ENSMUST00000125580; BC019776; BC024445; BC024497; BC026646; NM_144797.3; OTTMUST00000017436; OTTMUST00000017437; OTTMUST00000017438; uc007mwd.1; uc011yjn.1	Metrnl	meteorin, glial cell differentiation regulator-like	chr11	+	Multiple_Complex	121681044	121717389
TC0200003011.mm.1	7,01	7,85	0,41	0,19	T	T	-1,8	0,0059	0,9548	0,0781	1,0000	T	ENSMUST00000118730	Gm13326	predicted gene 13326 [Source:MGI Symbol;Acc:MGI:3650196]	chr2	-	Pseudogene	16978821	16979831
TC0300001432.mm.1	4,91	4,13	0,3	0,17	T	T	1,72	0,0059	0,9548	0,1890	1,0000	T				chr3	+	NonCoding	141472339	141474689
TC0100002557.mm.1	4,33	4,04	0,23	0,08	T	T	1,22	0,0059	0,9548	0,0399	1,0000	T				chr1	-	NonCoding	72570512	72578963
TC0800001983.mm.1	4,59	4,13	0,4	0,14	T	F	1,38	0,0059	0,9548	0,3172	1,0000	F				chr8	-	NonCoding	31800944	31801466
TC0900000948.mm.1	4,65	4,32	0,22	0,19	T	T	1,26	0,0059	0,9548	0,0167	1,0000	T				chr9	+	NonCoding	70957983	70959516
TC1300001708.mm.1	5,12	4,62	0,15	0,09	T	T	1,41	0,0059	0,9548	0,1311	1,0000	T	ENSMUST00000134472	Gm6081	predicted gene 6081 [Source:MGI Symbol;Acc:MGI:3645683]	chr13	-	Pseudogene	28510744	28511232
TC1800001092.mm.1	4,32	3,86	0,04	0,1	T	T	1,37	0,0059	0,9548	0,2100	1,0000	T				chr18	-	NonCoding	25689728	25690455
TC0800001805.mm.1	4,35	4,77	0,19	0,37	T	T	-1,33	0,0059	0,9548	0,1714	1,0000	T	NM_183038; ENSMUST00000075504; BC146532; NM_183038.2; OTTMUST00000049118; uc009lab.1	Defb39	defensin beta 39; Synthetic construct Mus musculus clone IMAGE:100014884, MGC:180301 defensin beta 39 (Defb39) mRNA, encodes complete protein.	chr8	-	Coding	19052826	19064811
TC0700001820.mm.1	4,74	4,14	0,34	0,11	T	T	1,52	0,0059	0,9548	0,0275	1,0000	T				chr7	+	NonCoding	126837212	126846388
TC1000001191.mm.1	5,01	4,09	0,39	0,16	T	T	1,89	0,0059	0,9548	0,1991	1,0000	T	NM_008438; ENSMUST00000105286; BC114980; NM_008438.3; uc007gxa.1	Kera	keratocan	chr10	+	Coding	97607205	97613688
TC0200000771.mm.1	3,98	4,52	0,18	0,26	F	T	-1,45	0,0059	0,9548	0,2641	1,0000	F				chr2	+	NonCoding	46284268	46305314
TC0200000279.mm.1	4,93	4,54	0,59	0,13	T	T	1,31	0,0060	0,9548	0,0744	1,0000	T				chr2	+	NonCoding	16493895	16496992
TC0700000483.mm.1	3,92	4,37	0,11	0,24	F	T	-1,37	0,0060	0,9548	0,2467	1,0000	F				chr7	+	NonCoding	28061629	28067913
TC0300001744.mm.1	5,34	4,79	0,75	0,34	T	T	1,47	0,0060	0,9548	0,1693	1,0000	T				chr3	-	NonCoding	25897520	25898643
TC0800002198.mm.1	6,37	5,42	0,48	0,15	T	T	1,94	0,0060	0,9548	0,4041	1,0000	T				chr8	-	NonCoding	48584423	48585429
TC0300002724.mm.1	6,81	7,31	0,14	0,07	T	T	-1,42	0,0060	0,9548	0,1769	1,0000	T	NM_008183; ENSMUST00000012348; ENSMUST00000066530; ENSMUST00000140420; ENSMUST00000150808; BC037068; NM_008183.3; OTTMUST00000016594; OTTMUST00000016595; OTTMUST00000016596; OTTMUST00000016597; uc008qxw.1	Gstm2	glutathione S-transferase, mu 2	chr3	-	Multiple_Complex	107981702	107986453
TC0600001195.mm.1	4,98	5,71	0,13	0,21	T	T	-1,67	0,0061	0,9548	0,2206	1,0000	T				chr6	+	NonCoding	108290140	108291521
TC0X00003295.mm.1	5,49	4,38	0,35	0,2	T	T	2,16	0,0061	0,9548	0,0749	1,0000	T				chrX	-	NonCoding	162093109	162095451
TC1700001595.mm.1	4,72	5,07	0,13	0,15	T	T	-1,27	0,0061	0,9548	0,3009	1,0000	T	NM_011747; ENSMUST00000057029; ENSMUST00000115516; BC052082; NM_011747.2; uc008ash.2; uc008asi.1	Zfp13	zinc finger protein 13	chr17	-	Coding	23575844	23599487
TC0900000212.mm.1	7,22	6,31	0,34	0,15	T	T	1,88	0,0062	0,9548	0,1110	1,0000	T	NM_009922; ENSMUST00000001384; BC138863; BC138864; NM_009922.4; uc009onv.2; uc012gpm.1	Cnn1	calponin 1	chr9	+	Coding	22099253	22109630
TC0900000276.mm.1	4,88	5,31	0,19	0,15	T	T	-1,34	0,0062	0,9548	0,2334	1,0000	T	XR_105245.1	Gm19881	PREDICTED: predicted gene, 19881 (Gm19881), miscRNA.	chr9	+	NonCoding	31174194	31187470
TC0400001204.mm.1	5,43	4,77	0,18	0,24	T	T	1,58	0,0062	0,9548	0,1227	1,0000	T	ENSMUST00000134494; OTTMUST00000019380	Gm12823; RP23-219O14.1	predicted gene 12823 [Source:MGI Symbol;Acc:MGI:3651665]; novel transcript	chr4	+	NonCoding	112923696	112945317
TC1800001443.mm.1	4,18	3,83	0,19	0,07	T	T	1,27	0,0062	0,9548	0,0437	1,0000	T	NM_001001803; ENSMUST00000076194; BC156750; NM_001001803.2; uc008fdg.2; uc012bdx.1	Spink7	serine peptidase inhibitor, Kazal type 7 (putative); Synthetic construct Mus musculus clone IMAGE:100062262, MGC:190438 serine peptidase inhibitor, Kazal type 7 (putative) (Spink7) mRNA, encodes complete protein.	chr18	-	Coding	62592413	62596269
TC0300002650.mm.1	4,27	4,81	0,12	0,16	T	T	-1,46	0,0062	0,9548	0,0607	1,0000	T				chr3	-	NonCoding	104499320	104501607
TC0100001718.mm.1	4,56	4,2	0,21	0,07	T	T	1,29	0,0062	0,9548	0,1685	1,0000	T	ENSMUST00000097448; ENSMUST00000159740; OTTMUST00000073653	H3f3aos; AC121292.3	H3 histone, family 3A, opposite strand [Source:MGI Symbol;Acc:MGI:3802006]; Novel transcript	chr1	+	NonCoding	180813465	180817024
TC1200000666.mm.1	4,85	4,23	0,14	0,17	T	T	1,54	0,0062	0,9548	0,0303	1,0000	T				chr12	+	NonCoding	75342456	75345574
TC1700002284.mm.1	8,01	7,42	0,26	0,03	T	T	1,5	0,0062	0,9548	0,0196	1,0000	T	ENSMUST00000180049	Gm6919	predicted gene 6919 [Source:MGI Symbol;Acc:MGI:3648520]	chr17	-	Pseudogene	53598181	53598663
TC0400001081.mm.1	4,25	3,84	0,3	0,13	T	F	1,33	0,0063	0,9548	0,0218	1,0000	F				chr4	+	NonCoding	104108117	104111284
TC1600000923.mm.1	4,24	3,86	0,24	0,11	F	F	1,3	0,0063	0,9548	0,1593	1,0000	F				chr16	+	NonCoding	81332792	81335259
TC0500003175.mm.1	4,58	4,33	0,12	0,08	T	T	1,19	0,0063	0,9548	0,2937	1,0000	T	NM_145227; ENSMUST00000053909; ENSMUST00000081491; ENSMUST00000146101; ENSMUST00000147941; NM_145227.3; OTTMUST00000062394; OTTMUST00000062395; OTTMUST00000062396; OTTMUST00000062397; uc008zhv.2; uc008zhw.2; uc008zhx.2; uc008zhy.1	Oas2	2-5 oligoadenylate synthetase 2; 2'-5' oligoadenylate synthetase 2	chr5	-	Multiple_Complex	120730333	120749853
TC1200000802.mm.1	4,22	4,49	0,08	0,18	T	T	-1,2	0,0063	0,9548	0,2553	1,0000	T	NM_172580; ENSMUST00000056822; BC139306; BC139328; NM_172580.1; OTTMUST00000068352; uc007oei.1; uc007oej.2	Acot6	acyl-CoA thioesterase 6	chr12	+	Coding	84100654	84111349
TC0500000857.mm.1	4,58	4,05	0,22	0,12	T	T	1,44	0,0063	0,9548	0,4151	1,0000	T	NM_009704; ENSMUST00000031325; BC009138; NM_009704.3; uc008ybt.1	Areg	amphiregulin	chr5	+	Coding	91139615	91148432
TC0100002729.mm.1	5,35	5,13	0,05	0,08	T	T	1,16	0,0063	0,9548	0,3195	1,0000	T	NM_177055; ENSMUST00000064788; ENSMUST00000159122; ENSMUST00000159320; ENSMUST00000159325; ENSMUST00000161453; ENSMUST00000162038; BC052931; NM_177055.3; uc007bui.2; uc007buj.2; uc011wod.1	A630001G21Rik	RIKEN cDNA A630001G21 gene	chr1	-	Multiple_Complex	85717083	85778643
TC1600002079.mm.1	4,93	4,28	0,26	0,15	T	T	1,56	0,0063	0,9548	0,4410	1,0000	T	ENSMUST00000121190	Gm7860	predicted gene 7860 [Source:MGI Symbol;Acc:MGI:3644843]	chr16	-	Multiple_Complex	91539182	91540060
TC1900000645.mm.1	4,34	4,67	0,13	0,04	T	T	-1,25	0,0064	0,9548	0,0465	1,0000	T	NM_024450; ENSMUST00000026220; BC118033; BC118045; NM_024450.2; uc008hpn.1; uc008hpo.1	Scd3	stearoyl-coenzyme A desaturase 3	chr19	+	Coding	44203288	44244016
TC0500002404.mm.1	6,13	6,94	0,57	0,28	T	T	-1,76	0,0064	0,9548	0,0047	1,0000	T	NR_105845	Mir6417	microRNA 6417	chr5	-	Precursor_microRNA	52135902	52136017
TC1100000465.mm.1	6,48	5,86	0,09	0,3	T	T	1,54	0,0064	0,9548	0,2574	1,0000	T	NR_106177	Mir8100	microRNA 8100	chr11	+	Precursor_microRNA	46102270	46102390
TC0800002926.mm.1	5,13	4,71	0,14	0,12	T	T	1,33	0,0064	0,9548	0,0809	1,0000	T				chr8	-	NonCoding	110775430	110776452
TC1000000417.mm.1	4,9	4,15	0,34	0,13	T	F	1,68	0,0064	0,9548	0,1693	1,0000	F				chr10	+	NonCoding	44715558	44719105
TC0500000517.mm.1	3,9	4,15	0,08	0,06	T	T	-1,2	0,0064	0,9548	0,0002	0,6997	T				chr5	+	NonCoding	50543644	50689220
TC0100002796.mm.1	4,07	4,27	0,09	0,09	F	T	-1,15	0,0064	0,9548	0,0331	1,0000	F	ENSMUST00000171768; OTTMUST00000091856	Gm17090; RP24-500O1.1	predicted gene 17090 [Source:MGI Symbol;Acc:MGI:4937917]; novel transcript	chr1	-	NonCoding	91305092	91321101
TC0500002380.mm.1	3,7	4,2	0,18	0,26	F	T	-1,42	0,0064	0,9548	0,2580	1,0000	F				chr5	-	NonCoding	49423723	49426809
TC1700002297.mm.1	4,13	4,45	0,1	0,19	T	T	-1,25	0,0064	0,9548	0,1034	1,0000	T	NM_001104582; ENSMUST00000168440; NM_001104582.1; OTTMUST00000103817; uc009vbv.1	Vmn2r118	vomeronasal 2, receptor 118	chr17	-	Coding	55592341	55624672
TC0X00000420.mm.1	6,67	7,07	0,21	0,14	T	T	-1,32	0,0064	0,9548	0,0104	1,0000	T	ENSMUST00000121923	Gm4908	predicted gene 4908 [Source:MGI Symbol;Acc:MGI:3645476]	chrX	+	Pseudogene	47471808	47472812
TC1600000009.mm.1	4,96	5,17	0,08	0,06	T	T	-1,16	0,0064	0,9548	0,2499	1,0000	T	NM_148924; ENSMUST00000023176; ENSMUST00000159060; ENSMUST00000159425; ENSMUST00000159469; ENSMUST00000160923; ENSMUST00000161630; ENSMUST00000162207; BC056222; NM_148924.3; OTTMUST00000089394; OTTMUST00000089395; OTTMUST00000089396; OTTMUST00000089397; OTTMUST00000089398; OTTMUST00000089399; OTTMUST00000089400; uc007xyn.2; uc007xyo.2; uc007xyp.2; uc007xyq.2	Zfp263	zinc finger protein 263	chr16	+	Multiple_Complex	3744093	3750790
TC0100003102.mm.1	6,43	6,09	0,21	0,11	T	T	1,27	0,0064	0,9548	0,0075	1,0000	T	NM_007570; ENSMUST00000020692; BC132259; BC138639; NM_007570.2; OTTMUST00000088224; uc007cre.1	Btg2	B cell translocation gene 2, anti-proliferative	chr1	-	Coding	134074865	134079155
TC0300000303.mm.1	3,93	4,57	0,21	0,35	T	T	-1,55	0,0065	0,9548	0,2521	1,0000	T				chr3	+	NonCoding	40486565	40487771
TC0500000922.mm.1	6,72	5,21	0,97	0,36	T	T	2,85	0,0065	0,9548	0,2244	1,0000	T	NM_018866; ENSMUST00000023840; BC012965; NM_018866.2; uc008yfb.1	Cxcl13	chemokine (C-X-C motif) ligand 13	chr5	+	Coding	95956928	95961068
TC0200004890.mm.1	3,77	4,11	0,08	0,15	F	T	-1,27	0,0065	0,9548	0,0146	1,0000	F				chr2	-	NonCoding	152104683	152105209
TC0300001864.mm.1	4,52	4,23	0,12	0,12	T	T	1,22	0,0065	0,9548	0,1231	1,0000	T	NM_008366; ENSMUST00000029275; BC116845; BC116873; NM_008366.3; OTTMUST00000016996; uc008pai.3; uc029ulk.1	Il2	interleukin 2	chr3	-	Multiple_Complex	37120523	37125959
TC1500000969.mm.1	6,76	7,47	0,32	0,17	T	T	-1,64	0,0065	0,9548	0,1045	1,0000	T	NM_001163487; NM_001163488; NM_021514; ENSMUST00000051226; ENSMUST00000163507; BC005526; NM_001163487.1; NM_001163488.1; NM_021514.4; uc007xlv.2; uc007xlw.2; uc011zyq.1	Pfkm	phosphofructokinase, muscle	chr15	+	Multiple_Complex	98092589	98132451
TC1300001564.mm.1	4,68	4,06	0,56	0,07	T	T	1,53	0,0065	0,9548	0,1270	1,0000	T	NM_175657_2; BC115448_2; BC152397_2; NM_175657.1; OTTMUST00000001028	Hist1h4n; Hist1h4m	histone cluster 1, H4n (Hist1h4n), mRNA.; histone cluster 1, H4m, mRNA (cDNA clone MGC:144215 IMAGE:40099764), complete cds.; histone cluster 1, H4m, mRNA (cDNA clone MGC:171137 IMAGE:40099768), complete cds.; histone cluster 1, H4n	chr13	-	Coding	21831767	21832196
TC0700003548.mm.1	4,65	4,87	0,09	0,06	T	T	-1,17	0,0065	0,9548	0,1618	1,0000	T	NM_029585; ENSMUST00000032839; ENSMUST00000107431; ENSMUST00000138062; BC031930; NM_029585.3; OTTMUST00000055423; OTTMUST00000055424; OTTMUST00000055425; uc009hxo.1	Det1	de-etiolated homolog 1 (Arabidopsis)	chr7	-	Multiple_Complex	78822962	78847236
TC0100000062.mm.1	4,82	5,46	0,06	0,25	T	T	-1,55	0,0066	0,9548	0,0716	1,0000	T	ENSMUST00000182390	Gm6216	predicted gene 6216 [Source:MGI Symbol;Acc:MGI:3647030]	chr1	+	Pseudogene	12655867	12656553
TC1300002013.mm.1	4,18	4,41	0,07	0,14	T	T	-1,17	0,0066	0,9548	0,0473	1,0000	T	NM_017373; ENSMUST00000071065; BC031377; BC100384; NM_017373.3; OTTMUST00000049595; uc007qnh.1; uc007qni.1	Nfil3	nuclear factor, interleukin 3, regulated	chr13	-	Coding	52967209	52981073
TC1300000426.mm.1	3,9	4,6	0,28	0,12	T	T	-1,62	0,0066	0,9548	0,0457	1,0000	T				chr13	+	NonCoding	37386014	37387163
TC1700001184.mm.1	5,97	4,94	0,56	0,25	T	T	2,04	0,0066	0,9548	0,1784	1,0000	T	XM_003085142.1	Gm19399	PREDICTED: predicted gene, 19399 (Gm19399), mRNA.	chr17	+	Coding	78458645	78458800
TC1300002016.mm.1	4,6	5,33	0,13	0,3	T	T	-1,65	0,0067	0,9548	0,2646	1,0000	T				chr13	-	NonCoding	53138232	53139480
TC1000000427.mm.1	5,77	6,87	0,56	0,29	T	T	-2,15	0,0067	0,9548	0,1603	1,0000	T				chr10	+	NonCoding	45300977	45302505
TC0100001476.mm.1	4,3	3,82	0,21	0,26	T	T	1,39	0,0067	0,9548	0,1789	1,0000	T	ENSMUST00000160695	Gm16101	predicted gene 16101 [Source:MGI Symbol;Acc:MGI:3801814]	chr1	+	Multiple_Complex	162316092	162316521
TC1100002880.mm.1	4,38	4,8	0,05	0,19	T	T	-1,33	0,0067	0,9548	0,0168	1,0000	T	ENSMUST00000119849	Gm12623	predicted gene 12623 [Source:MGI Symbol;Acc:MGI:3650566]	chr11	-	Pseudogene	60573567	60575549
TC0900002233.mm.1	5,96	4,86	0,23	0,43	T	T	2,14	0,0067	0,9548	0,1431	1,0000	T	NM_030069; ENSMUST00000034527; ENSMUST00000135457; ENSMUST00000137976; ENSMUST00000142667; ENSMUST00000149185; BC140955; NM_030069.3; OTTMUST00000067882; OTTMUST00000067883; OTTMUST00000067884; OTTMUST00000067885; OTTMUST00000067886; uc009phw.2; uc009phx.2; uc009phy.2	Nxpe2	neurexophilin and PC-esterase domain family, member 2	chr9	-	Multiple_Complex	48318004	48353454
TC0700001518.mm.1	4,42	4,01	0,27	0,18	T	T	1,33	0,0067	0,9548	0,1576	1,0000	T	OTTMUST00000045680	Olfr650-ps1	olfactory receptor 650, pseudogene 1	chr7	+	Pseudogene	104206014	104207009
TC1100000965.mm.1	6,22	6,46	0,02	0,09	T	T	-1,18	0,0067	0,9548	0,0314	1,0000	T	NM_153103; NR_105890; ENSMUST00000072187; ENSMUST00000094499; ENSMUST00000102554; ENSMUST00000137119; ENSMUST00000152618; BC167189; NM_153103.2; OTTMUST00000013707; OTTMUST00000013708; OTTMUST00000013709; OTTMUST00000090748; OTTMUST00000090749; uc007jwk.1; uc007jwl.1; uc007jwm.1	Kif1c; Mir6925	kinesin family member 1C; microRNA 6925; Synthetic construct Mus musculus clone IMAGE:100068089, MGC:195706 kinesin family member 1C (Kif1c) mRNA, encodes complete protein.	chr11	+	Multiple_Complex	70700548	70731970
TC1700002470.mm.1	4,02	4,51	0,02	0,33	T	T	-1,4	0,0067	0,9548	0,0402	1,0000	T				chr17	-	NonCoding	69434622	69437315
TC1100002411.mm.1	4,03	3,7	0,17	0,2	F	F	1,26	0,0068	0,9548	0,1385	1,0000	F	ENSMUST00000117912; OTTMUST00000011846	Gm12084; RP23-313I4.1	predicted gene 12084; novel pseudogene	chr11	-	Multiple_Complex	29020374	29020984
TC1300001335.mm.1	4,6	4,06	0,21	0,12	T	T	1,45	0,0068	0,9548	0,0894	1,0000	T				chr13	+	NonCoding	117831311	117832992
TC1500001290.mm.1	6,9	6,06	0,21	0,27	T	T	1,79	0,0068	0,9548	0,0142	1,0000	T				chr15	-	NonCoding	26707391	26708080
TC1400002516.mm.1	4,45	3,83	0,23	0,23	T	F	1,54	0,0068	0,9548	0,1891	1,0000	F				chr14	-	NonCoding	86657932	86659617
TC0900000380.mm.1	4,41	4,07	0,04	0,21	T	T	1,26	0,0068	0,9548	0,0709	1,0000	T	NM_146418; ENSMUST00000074611; BC146586; NM_146418.2; uc009ovr.2	Olfr881	olfactory receptor 881; Synthetic construct Mus musculus clone IMAGE:100014839, MGC:180288 olfactory receptor 881 (Olfr881) mRNA, encodes complete protein.	chr9	+	Coding	37992492	37993439
TC0300000730.mm.1	5,51	5,82	0,08	0,05	T	T	-1,24	0,0068	0,9548	0,0135	1,0000	T	NM_033526; ENSMUST00000008748; BC017686; NM_033526.2; uc008pvq.1; uc008pvr.1; uc012crz.1	Ubqln4	ubiquilin 4	chr3	+	Coding	88553716	88569725
TC0500002668.mm.1	4,76	4,35	0,1	0,15	T	T	1,33	0,0068	0,9548	0,1879	1,0000	T	ENSMUST00000104100	Gm25765	predicted gene, 25765 [Source:MGI Symbol;Acc:MGI:5455542]	chr5	-	Small_RNA	83648823	83648954
TC1400002031.mm.1	4,72	4,53	0,09	0,06	T	T	1,14	0,0068	0,9548	0,1949	1,0000	T	NM_172601; ENSMUST00000022765; ENSMUST00000100631; ENSMUST00000167116; ENSMUST00000172488; ENSMUST00000172634; ENSMUST00000173046; ENSMUST00000174020; ENSMUST00000174585; BC033312; BC046334; NM_172601.3; OTTMUST00000098083; OTTMUST00000098084; OTTMUST00000098085; OTTMUST00000098086; OTTMUST00000098087; OTTMUST00000098089; OTTMUST00000098090; OTTMUST00000098091; uc007tow.2; uc007tox.2; uc007toy.2;…	Rab2b	RAB2B, member RAS oncogene family	chr14	-	Multiple_Complex	52261759	52279545
TC0600002307.mm.1	5,38	4,85	0,36	0,2	T	T	1,44	0,0068	0,9548	0,1182	1,0000	T	ENSMUST00000178568	Gm22910	predicted gene, 22910 [Source:MGI Symbol;Acc:MGI:5452687]	chr6	-	Small_RNA	53872017	53872148
TC1200002517.mm.1	4,46	4,66	0,09	0,09	T	T	-1,15	0,0069	0,9548	0,2666	1,0000	T	ENSMUST00000174304	Gm5977	predicted gene 5977 [Source:MGI Symbol;Acc:MGI:3779541]	chr12	+	Multiple_Complex	20990459	21092047
TC1300002349.mm.1	3,99	4,46	0,15	0,21	T	T	-1,39	0,0069	0,9548	0,2399	1,0000	T				chr13	-	NonCoding	78123376	78183159
TC0100002112.mm.1	5,67	6,47	0,52	0,34	T	T	-1,75	0,0069	0,9548	0,1535	1,0000	T				chr1	-	NonCoding	29737247	29737575
TC1000000525.mm.1	4,64	4,12	0,24	0,16	T	T	1,43	0,0069	0,9548	0,0226	1,0000	T				chr10	+	NonCoding	58824450	58825950
TC1400000798.mm.1	4,54	4,24	0,16	0,18	T	T	1,23	0,0069	0,9548	0,0499	1,0000	T	NM_001024714; ENSMUST00000089555; BC139236; BC139237; NM_001024714.2; uc007ubg.1	Cma2	chymase 2, mast cell	chr14	+	Coding	55971428	55973995
TC0200004094.mm.1	5,02	4,56	0,24	0,1	T	T	1,38	0,0069	0,9548	0,2391	1,0000	T				chr2	-	NonCoding	90568652	90571987
TC1800000966.mm.1	4,5	5,1	0,31	0,28	T	T	-1,52	0,0069	0,9548	0,0307	1,0000	T	ENSMUST00000158429	Gm23350	predicted gene, 23350 [Source:MGI Symbol;Acc:MGI:5453127]	chr18	-	Small_RNA	9763160	9763262
TC1000002415.mm.1	3,54	4	0,12	0,13	T	T	-1,37	0,0070	0,9548	0,0983	1,0000	T				chr10	-	NonCoding	77004762	77008321
TC1000002804.mm.1	6,47	5,97	0,34	0,22	T	T	1,41	0,0070	0,9548	0,0397	1,0000	T				chr10	-	NonCoding	105532984	105534493
TC1200001727.mm.1	5,61	6,12	0,21	0,2	T	T	-1,42	0,0070	0,9548	0,0310	1,0000	T	NM_029545; ENSMUST00000021339; ENSMUST00000085404; BC089589; NM_029545.2; OTTMUST00000068545; OTTMUST00000068546; uc007nnd.1; uc007nne.1	Dtd2	D-tyrosyl-tRNA deacylase 2	chr12	-	Multiple_Complex	51988312	52006501
TC1600001547.mm.1	4,68	5,24	0,45	0,25	T	T	-1,47	0,0070	0,9548	0,0072	1,0000	T	ENSMUST00000082835	Gm23518	predicted gene, 23518 [Source:MGI Symbol;Acc:MGI:5453295]	chr16	-	Small_RNA	35387933	35388085
TC1600000092.mm.1	5,64	5,44	0,27	0,08	T	T	1,15	0,0070	0,9548	0,3907	1,0000	T	NM_016881; ENSMUST00000023396; ENSMUST00000130885; ENSMUST00000131385; ENSMUST00000134975; ENSMUST00000142935; ENSMUST00000143174; BC046325; BC094448; NM_016881.2; OTTMUST00000062041; OTTMUST00000062042; OTTMUST00000062043; OTTMUST00000062200; OTTMUST00000062201; OTTMUST00000062352; uc007ycr.1; uc007ycs.1; uc012abc.1	Pmm2	phosphomannomutase 2	chr16	+	Multiple_Complex	8637674	8657531
TC0100002094.mm.1	4,68	4,19	0,42	0,19	T	F	1,4	0,0070	0,9548	0,2681	1,0000	F				chr1	-	NonCoding	25722038	25724778
TC1400000107.mm.1	4,49	3,77	0,4	0,37	T	F	1,65	0,0070	0,9548	0,2461	1,0000	F	ENSMUST00000157171	Gm25964	predicted gene, 25964 [Source:MGI Symbol;Acc:MGI:5455741]	chr14	+	Small_RNA	13868143	13868239
TC1100000749.mm.1	3,95	4,36	0,12	0,36	T	T	-1,33	0,0070	0,9548	0,1712	1,0000	T				chr11	+	NonCoding	60242013	60242821
TC1100003045.mm.1	8,72	9,39	0,28	0,16	T	T	-1,58	0,0070	0,9557	0,0607	1,0000	T	ENSMUST00000184128	Gm27493	predicted gene, 27493 [Source:MGI Symbol;Acc:MGI:5530875]	chr11	-	Precursor_microRNA	69505358	69505435
TC0500001589.mm.1	8,83	9,5	0,83	0,41	T	T	-1,6	0,0071	0,9568	0,0117	1,0000	T	ENSMUST00000179641	Gm22450	predicted gene, 22450 [Source:MGI Symbol;Acc:MGI:5452227]	chr5	+	Small_RNA	135875657	135875763
TC1200001059.mm.1	4,33	4,7	0,11	0,12	T	T	-1,29	0,0071	0,9568	0,0019	0,9706	T				chr12	+	NonCoding	105249237	105250422
TC0X00001355.mm.1	5,61	4,89	0,5	0,2	T	T	1,64	0,0071	0,9568	0,0147	1,0000	T				chrX	+	NonCoding	137386616	137389045
TC0500003431.mm.1	5,22	4,91	0,21	0,17	T	T	1,24	0,0071	0,9568	0,3004	1,0000	T	NM_008871; ENSMUST00000041388; ENSMUST00000077523; BC054091; NM_008871.2; uc009abn.2; uc009abo.2	Serpine1	serine (or cysteine) peptidase inhibitor, clade E, member 1	chr5	-	Coding	137061504	137072272
TC0400003185.mm.1	5,42	6,36	0,23	0,33	T	T	-1,92	0,0071	0,9568	0,1761	1,0000	T	ENSMUST00000120621	Gm12721	predicted gene 12721 [Source:MGI Symbol;Acc:MGI:3650292]	chr4	-	Multiple_Complex	104969862	104970129
TC0700000691.mm.1	4,43	4,11	0,13	0,05	T	T	1,25	0,0072	0,9568	0,2732	1,0000	T				chr7	+	NonCoding	37772695	37775748
TC0400001579.mm.1	5,59	5,08	0,38	0,06	T	T	1,42	0,0072	0,9568	0,2236	1,0000	T				chr4	+	NonCoding	132225641	132226355
TC0900001974.mm.1	5,97	5,31	0,3	0,23	T	T	1,58	0,0072	0,9568	0,0583	1,0000	T				chr9	-	NonCoding	30940236	30944774
TC0X00001812.mm.1	4,95	4,23	0,68	0,15	T	F	1,65	0,0072	0,9568	0,0450	1,0000	F				chrX	-	NonCoding	8854452	8854728
TC0300001249.mm.1	5,54	5,09	0,38	0,07	T	T	1,36	0,0072	0,9568	0,2313	1,0000	T	NM_153422; ENSMUST00000066728; BC119137; BC120486; NM_153422.2; uc008ret.2; uc008reu.1	Pde5a	phosphodiesterase 5A, cGMP-specific	chr3	+	Coding	122729158	122859374
TC0600000124.mm.1	4,64	4,48	0,28	0,07	T	T	1,12	0,0072	0,9568	0,3211	1,0000	T	NM_207176; ENSMUST00000076654; ENSMUST00000115467; ENSMUST00000121170; ENSMUST00000154266; BC003808; BC010465; NM_207176.3; OTTMUST00000053834; OTTMUST00000053849; OTTMUST00000053850; OTTMUST00000058462; uc009azh.1; uc009azi.1	Tes	testis derived transcript	chr6	+	Multiple_Complex	17065149	17105828
TC0200000561.mm.1	5,67	5,89	0,06	0,09	T	T	-1,16	0,0072	0,9568	0,1114	1,0000	T	NM_145144; ENSMUST00000001920; ENSMUST00000125457; ENSMUST00000128271; ENSMUST00000138833; ENSMUST00000140649; ENSMUST00000145137; ENSMUST00000148056; ENSMUST00000151276; ENSMUST00000156564; ENSMUST00000156743; BC024599; NM_145144.1; OTTMUST00000029108; OTTMUST00000029109; OTTMUST00000029110; OTTMUST00000029111; OTTMUST00000029112; OTTMUST00000029113; OTTMUST00000029114; OTTMUST00000029115; OTTMU…	Aif1l	allograft inflammatory factor 1-like	chr2	+	Multiple_Complex	31950260	31973442
TC1400001622.mm.1	3,86	4,21	0,08	0,25	F	T	-1,27	0,0073	0,9568	0,0330	1,0000	F				chr14	-	NonCoding	26550548	26552380
TC0800000572.mm.1	4,39	3,97	0,14	0,16	F	F	1,34	0,0073	0,9568	0,1195	1,0000	F				chr8	+	NonCoding	49521424	49522408
TC0200001749.mm.1	6,28	6,65	0,12	0,08	T	T	-1,3	0,0073	0,9568	0,0651	1,0000	T	NM_019826; ENSMUST00000028807; ENSMUST00000125766; ENSMUST00000126082; ENSMUST00000140282; ENSMUST00000141836; ENSMUST00000150162; ENSMUST00000152191; ENSMUST00000154104; BC018325; BC027198; NM_019826.3; OTTMUST00000035196; OTTMUST00000037164; OTTMUST00000037165; OTTMUST00000037166; OTTMUST00000037167; OTTMUST00000037168; OTTMUST00000037169; OTTMUST00000037170; uc008lsv.1	Ivd	isovaleryl coenzyme A dehydrogenase	chr2	+	Multiple_Complex	118861954	118882909
TC0700004294.mm.1	3,6	3,93	0,11	0,12	F	F	-1,26	0,0073	0,9568	0,0129	1,0000	F	ENSMUST00000068836	Gm9967	predicted gene 9967 [Source:MGI Symbol;Acc:MGI:3704300]	chr7	-	Coding	126774965	126776818
TC1100000124.mm.1	4,19	4,56	0,27	0,13	T	T	-1,3	0,0074	0,9568	0,0018	0,9570	T	ENSMUST00000117538	Gm11996	predicted gene 11996 [Source:MGI Symbol;Acc:MGI:3650898]	chr11	+	Pseudogene	10239337	10240251
TC0400001478.mm.1	4,07	4,52	0,08	0,31	T	T	-1,37	0,0074	0,9568	0,0067	1,0000	T				chr4	+	NonCoding	127043988	127045685
TC1000001468.mm.1	6,28	5,62	0,41	0,2	T	T	1,58	0,0074	0,9568	0,1528	1,0000	T				chr10	+	NonCoding	119471318	119473888
TC1200001333.mm.1	9,79	6,99	1,45	0,92	T	T	6,93	0,0075	0,9568	0,0102	1,0000	T	ENSMUST00000022467	Gm6768	predicted gene 6768 [Source:MGI Symbol;Acc:MGI:3648259]	chr12	+	Multiple_Complex	119260934	119264275
TC0X00000936.mm.1	4,71	4,3	0,23	0,17	T	T	1,33	0,0075	0,9568	0,2130	1,0000	T	ENSMUST00000129259; OTTMUST00000043592	Gm14808; RP23-414J22.3	predicted gene 14808 [Source:MGI Symbol;Acc:MGI:3705252]; novel transcript	chrX	+	NonCoding	99459025	99460753
TC0400001511.mm.1	4,01	4,51	0,16	0,31	T	T	-1,41	0,0075	0,9568	0,0775	1,0000	T				chr4	+	NonCoding	129066359	129068445
TC0100003457.mm.1	5,79	6,08	0,03	0,12	T	T	-1,22	0,0075	0,9568	0,1966	1,0000	T	NM_011137; NM_198932; NM_198933; NM_198934; ENSMUST00000027850; ENSMUST00000069609; ENSMUST00000082225; ENSMUST00000111426; ENSMUST00000111427; ENSMUST00000111429; ENSMUST00000159212; ENSMUST00000160260; ENSMUST00000160908; ENSMUST00000176004; ENSMUST00000176101; ENSMUST00000176800; ENSMUST00000176942; ENSMUST00000177358; ENSMUST00000177472; ENSMUST00000184643; ENSMUST00000184799; BC148748; NM_01…	Pou2f1	POU domain, class 2, transcription factor 1; Synthetic construct Mus musculus clone IMAGE:100015808, MGC:183446 POU domain, class 2, transcription factor 1 (Pou2f1) mRNA, encodes complete protein.	chr1	-	Multiple_Complex	165865154	166002678
TC0700003377.mm.1	4,14	3,56	0,34	0,1	T	F	1,5	0,0075	0,9568	0,3590	1,0000	F	ENSMUST00000175429	Gm23873	predicted gene, 23873 [Source:MGI Symbol;Acc:MGI:5453650]	chr7	-	Precursor_microRNA	61750468	61750537
TC0500001928.mm.1	5,1	4,59	0,19	0,16	T	T	1,42	0,0075	0,9568	0,0543	1,0000	T	ENSMUST00000179161	Gm24196	predicted gene, 24196 [Source:MGI Symbol;Acc:MGI:5453973]	chr5	-	Precursor_microRNA	8203866	8203975
TC0100001039.mm.1	4,18	4,54	0,07	0,14	T	T	-1,29	0,0075	0,9568	0,0382	1,0000	T				chr1	+	NonCoding	110238635	110240232
TC0300003205.mm.1	4,63	4,14	0,08	0,33	F	F	1,4	0,0075	0,9568	0,0655	1,0000	F				chr3	-	NonCoding	159491214	159494259
TC0700000190.mm.1	4,28	3,93	0,19	0,16	T	T	1,27	0,0075	0,9568	0,1129	1,0000	T	OTTMUST00000099439	Obox4-ps13	oocyte specific homeobox 4, pseudogene 13	chr7	+	Pseudogene	15150915	15152628
TC0400002640.mm.1	4,67	4,98	0,04	0,09	T	T	-1,24	0,0076	0,9568	0,1807	1,0000	T	NM_025944; ENSMUST00000042750; ENSMUST00000150664; ENSMUST00000151542; BC013800; NM_025944.3; OTTMUST00000018938; OTTMUST00000018939; OTTMUST00000018940; uc008svx.2	Tmem246	transmembrane protein 246	chr4	-	Coding	49584506	49597876
TC0900002607.mm.1	7,23	7,65	0,38	0,1	T	T	-1,34	0,0076	0,9568	0,4475	1,0000	T	NM_001033208; NM_001164793; NM_178602; ENSMUST00000034720; ENSMUST00000093823; ENSMUST00000163708; ENSMUST00000163972; ENSMUST00000166112; ENSMUST00000169573; ENSMUST00000169804; ENSMUST00000171977; BC018502; BC062199; BC139077; BC139078; NM_001033208.4; NM_001164793.1; NM_178602.3; OTTMUST00000092540; OTTMUST00000092554; OTTMUST00000092555; OTTMUST00000092570; OTTMUST00000092571; OTTMUST00000092…	Myzap; Polr2m	myocardial zonula adherens protein; polymerase (RNA) II (DNA directed) polypeptide M	chr9	-	Multiple_Complex	71478437	71592360
TC1500001941.mm.1	4,54	4,13	0,17	0,14	T	T	1,33	0,0076	0,9568	0,0974	1,0000	T				chr15	-	NonCoding	82254757	82255889
TC1600001130.mm.1	9,01	10,03	0,5	0,29	T	T	-2,02	0,0076	0,9568	0,3893	1,0000	T	NM_175347; ENSMUST00000023161; ENSMUST00000090500; ENSMUST00000132284; ENSMUST00000133440; BC145687; NM_175347.4; OTTMUST00000066087; OTTMUST00000066088; OTTMUST00000066089; OTTMUST00000066090; uc007xzt.1; uc007xzu.1	Srl	sarcalumenin	chr16	-	Multiple_Complex	4480216	4541816
TC1200001890.mm.1	4,01	4,44	0,08	0,2	T	T	-1,35	0,0076	0,9568	0,0355	1,0000	T				chr12	-	NonCoding	70660682	70668320
TC0800002197.mm.1	5,99	5,47	0,26	0,2	T	T	1,43	0,0076	0,9568	0,0173	1,0000	T				chr8	-	NonCoding	48575621	48576642
TC0900001658.mm.1	4,99	4,58	0,35	0,12	T	T	1,33	0,0076	0,9568	0,1143	1,0000	T	NM_011606; ENSMUST00000026890; BC035043; NM_011606.2; uc009sfw.2	Clec3b	C-type lectin domain family 3, member b	chr9	+	Coding	123150946	123157432
TC0200002730.mm.1	5,78	6,47	0,29	0,2	T	T	-1,61	0,0077	0,9568	0,1493	1,0000	T	ENSMUST00000143300	Gm16356	predicted gene 16356 [Source:MGI Symbol;Acc:MGI:3840122]	chr2	+	Pseudogene	175901725	175901893
TC1200000407.mm.1	6,22	6,73	0,28	0,22	T	T	-1,43	0,0077	0,9568	0,3703	1,0000	T	ENSMUST00000182862	Gm7456	predicted gene 7456 [Source:MGI Symbol;Acc:MGI:3648131]	chr12	+	Pseudogene	49140256	49141266
TC1000000605.mm.1	5,31	5,78	0,28	0,1	T	T	-1,38	0,0077	0,9568	0,4316	1,0000	T	NM_001164376; NM_001164519; NM_177612; ENSMUST00000075099; ENSMUST00000105440; ENSMUST00000105441; ENSMUST00000133190; ENSMUST00000135474; BC112409; NM_001164376.1; NM_001164519.1; NM_177612.3; OTTMUST00000058129; OTTMUST00000058130; OTTMUST00000058131; OTTMUST00000058148; uc007fkh.2; uc007fki.2; uc007fkj.2	Ctnna3	catenin (cadherin associated protein), alpha 3	chr10	+	Multiple_Complex	63428575	65005634
TC1400001453.mm.1	4,32	3,74	0,23	0,14	T	F	1,49	0,0077	0,9568	0,0433	1,0000	F				chr14	-	NonCoding	12151451	12152584
TC0X00003245.mm.1	4,45	5,02	0,09	0,22	T	T	-1,48	0,0077	0,9568	0,1162	1,0000	T	ENSMUST00000054322	Gm15163	predicted gene 15163	chrX	-	Pseudogene	157015331	157120545
TC0700003931.mm.1	4,65	4,43	0,39	0,09	T	T	1,17	0,0077	0,9568	0,2618	1,0000	T	OTTMUST00000045632	Olfr647-ps1	olfactory receptor 647, pseudogene 1	chr7	-	Multiple_Complex	104167409	104168285
TC1000002690.mm.1	3,93	4,15	0,11	0,14	T	T	-1,16	0,0077	0,9568	0,3629	1,0000	T				chr10	-	NonCoding	93053673	93054274
TC0100001355.mm.1	5,03	4,6	0,21	0,16	T	T	1,34	0,0077	0,9568	0,0066	1,0000	T				chr1	+	NonCoding	151445305	151447741
TC1900001255.mm.1	4,12	4,63	0,24	0,33	T	T	-1,43	0,0077	0,9568	0,1428	1,0000	T				chr19	-	NonCoding	21601221	21602900
TC0300000419.mm.1	5,35	5,14	0,09	0,08	T	T	1,16	0,0078	0,9568	0,1298	1,0000	T	NM_001111051; NM_001111052; NM_001111053; NM_001195538; NM_001195539; NM_001195540; NM_019978; ENSMUST00000054237; ENSMUST00000070418; ENSMUST00000167204; BC133685; NM_001111051.1; NM_001111052.1; NM_001111053.1; NM_001195538.1; NM_001195539.1; NM_001195540.1; NM_019978.3; uc008pgk.2; uc008pgl.2; uc008pgm.2; uc008pgn.2; uc008pgo.2; uc008pgp.2; uc008pgq.2; uc008pgr.2; uc008pgs.2; uc012cpp.1; uc012…	Dclk1	doublecortin-like kinase 1	chr3	+	Multiple_Complex	55242526	55539068
TC0500000345.mm.1	4,95	5,78	0,29	0,34	T	T	-1,78	0,0078	0,9568	0,1031	1,0000	T				chr5	+	NonCoding	32636558	32638280
TC1700001150.mm.1	5,96	6,56	0,36	0,1	T	T	-1,51	0,0078	0,9568	0,0428	1,0000	T	NM_001081071; NM_001177967; NM_001177968; ENSMUST00000067545; ENSMUST00000130574; ENSMUST00000131335; ENSMUST00000134149; ENSMUST00000149064; BC147499; BC150884; BC158076; BC158079; NM_001081071.2; NM_001177967.1; NM_001177968.1; OTTMUST00000078197; OTTMUST00000078198; OTTMUST00000078199; OTTMUST00000078200; OTTMUST00000078201; uc008dnh.2; uc012awz.1; uc012axa.1	Lclat1	lysocardiolipin acyltransferase 1	chr17	+	Multiple_Complex	73107985	73243368
TC1700001851.mm.1	5,59	4,1	0,44	0,6	T	F	2,82	0,0078	0,9568	0,0140	1,0000	F				chr17	-	NonCoding	32806023	32806266
TC0800002195.mm.1	5,84	5,17	0,22	0,2	T	T	1,59	0,0078	0,9568	0,3577	1,0000	T				chr8	-	NonCoding	48544061	48546929
TC1100002561.mm.1	3,8	4,16	0,1	0,17	F	T	-1,28	0,0078	0,9568	0,1383	1,0000	F	ENSMUST00000127604; OTTMUST00000012134	Gm12146; RP23-1O16.4	predicted gene 12146 [Source:MGI Symbol;Acc:MGI:3649687]; putative novel transcript	chr11	-	NonCoding	43197424	43259784
TC1000001009.mm.1	5,71	6,42	0,47	0,2	T	T	-1,63	0,0078	0,9568	0,0913	1,0000	T				chr10	+	NonCoding	83484956	83488502
TC1300001485.mm.1	3,8	4,36	0,2	0,22	F	F	-1,47	0,0078	0,9568	0,1314	1,0000	F				chr13	-	NonCoding	15632181	15635653
TC0600000225.mm.1	5,82	5,25	0,28	0,15	T	T	1,48	0,0078	0,9568	0,0654	1,0000	T	ENSMUST00000158664	Gm26021	predicted gene, 26021 [Source:MGI Symbol;Acc:MGI:5455798]	chr6	+	Small_RNA	29234434	29234564
TC0300001424.mm.1	5,14	4,55	0,34	0,19	T	T	1,5	0,0078	0,9568	0,1762	1,0000	T				chr3	+	NonCoding	138755054	138757596
TC0600000168.mm.1	5,8	6,38	0,17	0,28	T	T	-1,49	0,0079	0,9568	0,4388	1,0000	T				chr6	+	NonCoding	21352117	21354597
TC1100003895.mm.1	5,32	4,75	0,21	0,14	T	T	1,49	0,0079	0,9568	0,0524	1,0000	T				chr11	-	NonCoding	104437700	104440951
TC0X00001266.mm.1	4,45	3,8	0,26	0,16	F	F	1,58	0,0079	0,9568	0,2344	1,0000	F	ENSMUST00000157401	Gm22143	predicted gene, 22143	chrX	+	NonCoding	132681887	132682089
TC1100002856.mm.1	6,28	7,03	0,26	0,14	T	T	-1,68	0,0079	0,9568	0,0345	1,0000	T	ENSMUST00000117499	Gm12261	predicted gene 12261 [Source:MGI Symbol;Acc:MGI:3650914]	chr11	-	Pseudogene	59577992	59578636
TC0400002837.mm.1	4,51	4,13	0,15	0,12	T	T	1,3	0,0079	0,9568	0,4819	1,0000	T	NM_019967; ENSMUST00000030036; ENSMUST00000140572; ENSMUST00000156773; BC079630; NM_019967.2; OTTMUST00000000793; OTTMUST00000000794; OTTMUST00000000795; uc008thw.1; uc008thx.1	Brinp1	bone morphogenic protein/retinoic acid inducible neural specific 1	chr4	-	Multiple_Complex	68761372	68954397
TC0800001636.mm.1	4,45	4,79	0,02	0,25	T	T	-1,27	0,0079	0,9568	0,2514	1,0000	T				chr8	-	NonCoding	4404323	4405088
TC0Y00000502.mm.1	4	4,55	0,16	0,24	T	T	-1,46	0,0080	0,9568	0,2000	1,0000	T	ENSMUST00000177769	Gm21790	predicted gene, 21790	chrY	-	Coding	82019244	82020055
TC0200003082.mm.1	4,67	5,33	0,32	0,17	T	T	-1,58	0,0080	0,9568	0,3681	1,0000	T	ENSMUST00000124322; OTTMUST00000027320	Gm13380; RP23-105O21.1	predicted gene 13380 [Source:MGI Symbol;Acc:MGI:3649647]; novel transcript	chr2	-	NonCoding	20921860	20931389
TC1500000830.mm.1	5,51	5,93	0,09	0,22	T	T	-1,34	0,0080	0,9568	0,1415	1,0000	T				chr15	+	NonCoding	86059409	86062260
TC1200002077.mm.1	5,4	5,82	0,21	0,05	T	T	-1,34	0,0080	0,9568	0,1148	1,0000	T	NM_001026214; NM_001286049; NM_001286058; NM_007647; ENSMUST00000021662; ENSMUST00000072061; ENSMUST00000110272; ENSMUST00000117286; ENSMUST00000120942; ENSMUST00000122194; ENSMUST00000135061; ENSMUST00000136511; BC015247; NM_001026214.1; NM_007647.2; OTTMUST00000068286; OTTMUST00000068287; OTTMUST00000068288; OTTMUST00000068289; OTTMUST00000068290; OTTMUST00000068291; uc007ofd.1; uc007ofe.1; uc0…	Entpd5	ectonucleoside triphosphate diphosphohydrolase 5; ectonucleoside triphosphate diphosphohydrolase 5 (Entpd5), transcript variant 1, mRNA.	chr12	-	Multiple_Complex	84373857	84409029
TC1700002061.mm.1	5,2	4,58	0,32	0,09	T	T	1,54	0,0080	0,9568	0,0795	1,0000	T	NM_146510; ENSMUST00000080759; BC119060; BC120744; BC134363_2; NM_146510.1; OTTMUST00000096430; uc008cmn.1	Olfr98; Olfr97	olfactory receptor 98; olfactory receptor 97, mRNA (cDNA clone MGC:157492 IMAGE:40134689), complete cds.	chr17	-	Coding	37262711	37263749
TC0600000489.mm.1	4,39	3,95	0,2	0,14	T	F	1,36	0,0080	0,9568	0,3628	1,0000	F	NR_045988; NR_045988.1; uc029vve.1	9430018G01Rik	RIKEN cDNA 9430018G01 gene; RIKEN cDNA 9430018G01 gene (9430018G01Rik), non-coding RNA.	chr6	+	NonCoding	43442429	43477255
TC1100002136.mm.1	4,14	4,82	0,18	0,23	T	T	-1,59	0,0080	0,9568	0,0275	1,0000	T				chr11	-	NonCoding	5396616	5398891
TC0400003435.mm.1	3,94	3,72	0,19	0,11	T	T	1,16	0,0080	0,9568	0,0207	1,0000	T	NM_194060; ENSMUST00000102656; BC086628; NM_194060.1; OTTMUST00000019961; uc008unc.1	Foxo6	forkhead box O6	chr4	-	Coding	120267078	120287349
TC0800001598.mm.1	4,43	3,9	0,11	0,18	T	T	1,45	0,0080	0,9568	0,1637	1,0000	T				chr8	+	NonCoding	128654313	128656757
TC1600000729.mm.1	4,68	4	0,39	0,09	T	F	1,61	0,0081	0,9568	0,2473	1,0000	F				chr16	+	NonCoding	52331580	52334713
TC0900001828.mm.1	4,14	3,67	0,08	0,14	F	F	1,38	0,0081	0,9568	0,3764	1,0000	F	NM_001011748; ENSMUST00000060780; NM_001011748.1; uc009oia.1	Olfr867	olfactory receptor 867	chr9	-	Coding	20054466	20055461
TC0400002373.mm.1	5,77	6,03	0,04	0,13	T	T	-1,2	0,0081	0,9568	0,2377	1,0000	T	NM_001033225; ENSMUST00000049357; ENSMUST00000137589; ENSMUST00000155616; BC160211; NM_001033225.2; OTTMUST00000010990; OTTMUST00000010991; OTTMUST00000070849; uc008sfu.1	Pnrc1	proline-rich nuclear receptor coactivator 1; Synthetic construct Mus musculus clone IMAGE:100063859, MGC:193326 proline-rich nuclear receptor coactivator 1 (Pnrc1) mRNA, encodes complete protein.	chr4	-	Multiple_Complex	33245423	33290163
TC1100001794.mm.1	5,35	5,86	0,06	0,19	T	T	-1,43	0,0081	0,9568	0,0472	1,0000	T	ENSMUST00000119399	Gm11719	predicted gene 11719 [Source:MGI Symbol;Acc:MGI:3649217]	chr11	+	Pseudogene	107330708	107331058
TC1200001010.mm.1	5,8	4,98	0,25	0,14	T	T	1,77	0,0081	0,9568	0,0772	1,0000	T	NM_172152; ENSMUST00000079020; ENSMUST00000159329; ENSMUST00000161325; BC137945; BC171939; NM_172152.2; OTTMUST00000085434; OTTMUST00000085435; OTTMUST00000085436; uc007oty.1; uc007otz.1; uc011yqm.1	Slc24a4	solute carrier family 24 (sodium/potassium/calcium exchanger), member 4	chr12	+	Coding	102128733	102267091
TC0100002524.mm.1	5,87	5,33	0,65	0,2	T	T	1,46	0,0082	0,9568	0,0506	1,0000	T				chr1	-	NonCoding	68951931	68954357
TC1900000658.mm.1	4,26	3,96	0,14	0,11	T	T	1,23	0,0082	0,9568	0,0749	1,0000	T				chr19	+	NonCoding	44984736	44987239
TC0800002997.mm.1	4,51	3,93	0,3	0,15	T	F	1,5	0,0082	0,9568	0,2047	1,0000	F				chr8	-	NonCoding	116181451	116187369
TC0800001457.mm.1	4,69	4,3	0,2	0,09	T	T	1,31	0,0082	0,9568	0,0232	1,0000	T	NM_013519; ENSMUST00000054691; BC139208; NM_013519.2; OTTMUST00000112934; uc012glx.1	Foxc2	forkhead box C2	chr8	+	Coding	121116171	121118895
TC0300000038.mm.1	5,46	4,88	0,38	0,33	T	T	1,5	0,0082	0,9568	0,2632	1,0000	T				chr3	+	NonCoding	7528807	7530920
TC0100000082.mm.1	4,39	4,21	0,21	0,14	T	T	1,14	0,0082	0,9568	0,1004	1,0000	T	NM_001098528; ENSMUST00000170146; ENSMUST00000171715; ENSMUST00000175681; BC146609; NM_001098528.2; OTTMUST00000110860; uc007aje.1	Kcnb2	potassium voltage gated channel, Shab-related subfamily, member 2	chr1	+	Multiple_Complex	15287259	15716367
TC1000003026.mm.1	5,27	4,95	0,29	0,13	T	T	1,24	0,0082	0,9568	0,0878	1,0000	T	NR_030434.1	Mir763	microRNA 763	chr10	-	Precursor_microRNA	120447991	120448110
TSUnmapped00000132.mm.1	5,27	4,95	0,29	0,13	T	T	1,24	0,0082	0,9568	0,0878	1,0000	T	NR_030434	Mir763	microRNA 763			Precursor_microRNA
TC1500002113.mm.1	4,34	3,91	0,09	0,08	T	T	1,35	0,0082	0,9568	0,1741	1,0000	T				chr15	-	NonCoding	94889533	94892072
TC1100002246.mm.1	5,28	4,85	0,32	0,07	T	T	1,35	0,0083	0,9574	0,0561	1,0000	T	ENSMUST00000150329; OTTMUST00000011589; XR_105440.1	Egfros; RP23-295E4.2; E230015J15Rik	epidermal growth factor receptor, opposite strand [Source:MGI Symbol;Acc:MGI:2443051]; novel transcript; RIKEN cDNA E230015J15 gene	chr11	-	NonCoding	16815391	16830702
TC1100002503.mm.1	8,24	6,63	0,83	0,35	T	T	3,06	0,0083	0,9574	0,2722	1,0000	T				chr11	-	NonCoding	34543358	34684875
TC1600000993.mm.1	15,26	15,64	0,43	0,33	T	T	-1,3	0,0083	0,9574	0,0063	1,0000	T	ENSMUST00000175515	Gm22933	predicted gene, 22933 [Source:MGI Symbol;Acc:MGI:5452710]	chr16	+	Precursor_microRNA	90953795	90953868
TC1700001395.mm.1	6,04	5,49	0,31	0,14	T	T	1,47	0,0083	0,9574	0,0945	1,0000	T	NM_147155; ENSMUST00000063683; BC165956; NM_147155.2; uc008aia.1	Tagap1	T cell activation GTPase activating protein 1; Synthetic construct Mus musculus clone IMAGE:100066256, MGC:195393 T-cell activation GTPase activating protein 1 (Tagap1) mRNA, encodes complete protein.	chr17	-	Coding	6954965	6961156
TC0600000918.mm.1	4,78	4,24	0,28	0,18	T	T	1,45	0,0084	0,9574	0,0520	1,0000	T				chr6	+	NonCoding	83074599	83076116
TC0200000274.mm.1	5,99	5,47	0,34	0,19	T	T	1,44	0,0084	0,9574	0,0719	1,0000	T	NM_026162; ENSMUST00000028081; ENSMUST00000114702; ENSMUST00000114703; ENSMUST00000126173; BC057881; NM_026162.5; OTTMUST00000026660; OTTMUST00000026769; OTTMUST00000026770; OTTMUST00000026771	Plxdc2	plexin domain containing 2	chr2	+	Multiple_Complex	16356304	16755839
TC1700002064.mm.1	4,81	4,1	0,26	0,26	F	F	1,63	0,0084	0,9574	0,1753	1,0000	F	OTTMUST00000096552	Olfr756-ps1	olfactory receptor 756, pseudogene 1	chr17	-	Multiple_Complex	37285142	37286069
TC0100002627.mm.1	4,52	4,1	0,3	0,12	T	T	1,33	0,0084	0,9574	0,0526	1,0000	T				chr1	-	NonCoding	78186736	78188256
TC0300002839.mm.1	4	3,74	0,1	0,08	T	T	1,2	0,0084	0,9574	0,3173	1,0000	T				chr3	-	NonCoding	121424236	121427574
TC0200004620.mm.1	4,52	4,3	0,38	0,07	T	T	1,17	0,0084	0,9574	0,1743	1,0000	T				chr2	-	NonCoding	130285530	130293944
TC0300001140.mm.1	4,67	4,31	0,23	0,11	T	T	1,28	0,0084	0,9574	0,0659	1,0000	T	ENSMUST00000125412; OTTMUST00000016879	Gm12525; RP23-27B23.5	predicted gene 12525 [Source:MGI Symbol;Acc:MGI:3649596]; putative novel transcript	chr3	+	NonCoding	108361551	108362256
TC1300001640.mm.1	6,87	6,47	0,15	0,14	T	T	1,32	0,0084	0,9574	9,51E-05	0,4914	T	NM_178208; BC115450; BC139809; NM_178208.1; OTTMUST00000001146	Hist1h4c	histone cluster 1, H4c	chr13	-	Coding	23698060	23698454
TC0100002753.mm.1	3,76	4,26	0,15	0,22	T	T	-1,41	0,0084	0,9574	0,1193	1,0000	T				chr1	-	NonCoding	86913694	86919798
TC0700004654.mm.1	6,42	7,42	0,49	0,41	T	T	-1,99	0,0084	0,9574	0,2384	1,0000	T				chr7	-	NonCoding	80110804	80112634
TC0200000390.mm.1	17,88	18,29	0,59	0,2	T	T	-1,33	0,0085	0,9618	0,2749	1,0000	T	ENSMUST00000175449	Gm22875	predicted gene, 22875 [Source:MGI Symbol;Acc:MGI:5452652]	chr2	+	Precursor_microRNA	24936831	24936956
TC1100002766.mm.1	6,7	7,04	0,08	0,07	T	T	-1,27	0,0085	0,9618	0,1140	1,0000	T	NM_178626; ENSMUST00000064104; ENSMUST00000123424; ENSMUST00000135903; ENSMUST00000136059; ENSMUST00000153209; BC048935; NM_178626.3; OTTMUST00000012638; OTTMUST00000012639; OTTMUST00000012640; OTTMUST00000012641; OTTMUST00000012642; uc007iyf.2	Cdc42se2	CDC42 small effector 2	chr11	-	Multiple_Complex	54717415	54787703
TC1000002864.mm.1	4,68	5,42	0,18	0,4	T	T	-1,67	0,0085	0,9618	0,0587	1,0000	T				chr10	-	NonCoding	110643400	110647771
TC1000001791.mm.1	4,2	4,52	0,09	0,14	F	T	-1,25	0,0086	0,9620	0,0600	1,0000	F				chr10	-	NonCoding	14680219	14682055
TC0700001943.mm.1	3,94	4,49	0,03	0,18	F	T	-1,47	0,0086	0,9620	0,1011	1,0000	F				chr7	+	NonCoding	132986970	132989753
TC0800003178.mm.1	6,88	7,48	0,36	0,11	T	T	-1,52	0,0086	0,9620	0,0680	1,0000	T	NM_053207; ENSMUST00000034469; BC006903; NM_053207.2; uc012gna.1	Egln1	egl-9 family hypoxia-inducible factor 1; EGL nine homolog 1 (C. elegans)	chr8	-	Multiple_Complex	124908586	124949254
TC0900001047.mm.1	4,66	4,96	0,1	0,07	T	T	-1,23	0,0086	0,9620	0,1030	1,0000	T	NR_040401; NR_040401.1; uc009qtx.2	C920006O11Rik	RIKEN cDNA C920006O11 gene	chr9	+	NonCoding	78175914	78179565
TC0600000309.mm.1	4,67	5,34	0,01	0,17	T	T	-1,59	0,0086	0,9620	0,3084	1,0000	T				chr6	+	NonCoding	33283427	33285700
TC0900001776.mm.1	5,11	4,8	0,09	0,03	T	T	1,23	0,0087	0,9620	0,4627	1,0000	T	NM_029306; ENSMUST00000060330; BC092535; NM_029306.3; uc009oex.1; uc009oey.2	1700012B09Rik	RIKEN cDNA 1700012B09 gene	chr9	-	Multiple_Complex	14756593	14771030
TC1300001397.mm.1	4,74	4,1	0,02	0,25	T	F	1,56	0,0087	0,9620	0,0574	1,0000	F				chr13	-	NonCoding	6892638	6896056
TC0400002341.mm.1	4,84	4,55	0,31	0,06	T	T	1,22	0,0087	0,9620	0,3197	1,0000	T	ENSMUST00000117755	Gm11908	predicted gene 11908 [Source:MGI Symbol;Acc:MGI:3650143]	chr4	-	Multiple_Complex	28486112	28486458
TC0300000579.mm.1	3,89	4,36	0,05	0,18	F	F	-1,39	0,0087	0,9620	0,0196	1,0000	F	NM_027843; ENSMUST00000029354; ENSMUST00000183126; BC104368; BC104369; NM_027843.1; OTTMUST00000114342; uc012cqm.1	Arl14	ADP-ribosylation factor-like 14	chr3	+	Multiple_Complex	69222419	69223618
TC0900003032.mm.1	3,8	4,23	0,14	0,16	T	T	-1,35	0,0087	0,9620	0,0347	1,0000	T	ENSMUST00000164032; OTTMUST00000094621	Gm17118; RP23-456B9.9	predicted gene 17118 [Source:MGI Symbol;Acc:MGI:4937945]; novel transcript	chr9	-	NonCoding	107443950	107445031
TC0300002878.mm.1	6,61	5,85	0,23	0,17	T	T	1,69	0,0087	0,9620	0,0726	1,0000	T	NR_028573; NR_028574; NR_028573.1; NR_028574.1; uc012cxc.1	Snora24; Snhg8	small nucleolar RNA, H/ACA box 24; small nucleolar RNA host gene 8; small nucleolar RNA host gene 8 (Snhg8), non-coding RNA.	chr3	-	Multiple_Complex	123506878	123508749
TC0400000142.mm.1	4,46	4	0,21	0,16	T	T	1,38	0,0087	0,9626	0,3475	1,0000	T				chr4	+	NonCoding	16014034	16016105
TC1900001009.mm.1	3,96	3,66	0,16	0,07	T	F	1,22	0,0087	0,9628	0,2035	1,0000	F	ENSMUST00000124118; ENSMUST00000131314; OTTMUST00000044834; OTTMUST00000044835	Gm14965; AC167245.6	predicted gene 14965 [Source:MGI Symbol;Acc:MGI:3705214]; novel transcript	chr19	-	NonCoding	6409400	6418606
TC0200001047.mm.1	6,39	6,76	0,24	0,12	T	T	-1,3	0,0088	0,9643	0,1701	1,0000	T	NM_172665; ENSMUST00000006669; ENSMUST00000129427; ENSMUST00000129887; ENSMUST00000134362; ENSMUST00000148249; ENSMUST00000151358; ENSMUST00000152696; ENSMUST00000156036; BC027196; NM_172665.4; OTTMUST00000032057; OTTMUST00000032058; OTTMUST00000032059; OTTMUST00000032060; OTTMUST00000032061; OTTMUST00000032155; OTTMUST00000032156; OTTMUST00000033061; uc008kbh.1; uc008kbi.1; uc008kbj.2; uc008kbk.2	Pdk1	pyruvate dehydrogenase kinase, isoenzyme 1; pyruvate dehydrogenase kinase, isoenzyme 1 (Pdk1), nuclear gene encoding mitochondrial protein, mRNA.	chr2	+	Multiple_Complex	71873224	71903858
TC1100000928.mm.1	5,93	6,11	0,06	0,04	T	T	-1,13	0,0088	0,9643	0,0074	1,0000	T	NM_001013414; ENSMUST00000061837; ENSMUST00000108617; ENSMUST00000129475; ENSMUST00000132183; ENSMUST00000133203; ENSMUST00000143861; ENSMUST00000153041; ENSMUST00000175742; ENSMUST00000175761; ENSMUST00000176614; ENSMUST00000177138; ENSMUST00000177160; ENSMUST00000177476; BC158107; BC172172; NM_001013414.2; OTTMUST00000013556; OTTMUST00000013557; OTTMUST00000013558; OTTMUST00000013559; OTTMUST00…	Neurl4	neuralized E3 ubiquitin protein ligase 4; neuralized homolog 4 (Drosophila)	chr11	+	Multiple_Complex	69901072	69913822
TC1400002143.mm.1	4,84	4,18	0,56	0,13	T	T	1,58	0,0088	0,9660	0,2273	1,0000	T	ENSMUST00000104309	Gm23593	predicted gene, 23593 [Source:MGI Symbol;Acc:MGI:5453370]	chr14	-	Small_RNA	57333366	57333485
TC0300002561.mm.1	4,53	4,16	0,26	0,14	T	T	1,29	0,0088	0,9660	0,0779	1,0000	T	NM_013821; ENSMUST00000029463; ENSMUST00000170847; BC053501; NM_013821.3; OTTMUST00000015592; uc012cuq.1	Hsd3b6	hydroxy-delta-5-steroid dehydrogenase, 3 beta- and steroid delta-isomerase 6	chr3	-	Coding	98805504	98814443
TC1000000438.mm.1	8,76	7,77	0,42	0,33	T	T	1,98	0,0088	0,9660	0,0034	1,0000	T				chr10	+	NonCoding	47452985	47455800
TC0200000195.mm.1	5,52	6,17	0,51	0,15	T	T	-1,56	0,0088	0,9660	0,0219	1,0000	T	ENSMUST00000158355	Mir669m-2	microRNA 669m-2 [Source:MGI Symbol;Acc:MGI:3837027]	chr2	+	Precursor_microRNA	10513434	10513531
TC0200002876.mm.1	5,64	5,26	0,08	0,04	T	T	1,3	0,0089	0,9660	0,2240	1,0000	T	NM_177343; ENSMUST00000044009; ENSMUST00000114987; ENSMUST00000130470; ENSMUST00000155927; BC141413; BC141414; NM_177343.3; OTTMUST00000025786; OTTMUST00000025787; OTTMUST00000025788; OTTMUST00000025789	Camk1d	calcium/calmodulin-dependent protein kinase ID	chr2	-	Multiple_Complex	5293457	5714664
TC1600001624.mm.1	8,77	8,26	0,4	0,16	T	T	1,42	0,0089	0,9660	0,0270	1,0000	T	NM_008083; ENSMUST00000102817; ENSMUST00000125187; BC028288; BC080758; NM_008083.2; OTTMUST00000039045; OTTMUST00000039046; uc007zfv.1	Gap43	growth associated protein 43	chr16	-	Multiple_Complex	42248442	42340651
TC1100003904.mm.1	4,86	5,7	0,35	0,18	T	T	-1,78	0,0089	0,9675	0,0988	1,0000	T	ENSMUST00000118579	Gm11624	predicted gene 11624 [Source:MGI Symbol;Acc:MGI:3649733]	chr11	-	Pseudogene	105033034	105034074
TC0300002344.mm.1	5,36	5,71	0,19	0,1	T	T	-1,27	0,0089	0,9677	0,0873	1,0000	T	NM_001162425; NM_010107; ENSMUST00000029566; ENSMUST00000118587; ENSMUST00000118860; BC002046; NM_001162425.1; NM_010107.4; OTTMUST00000071370; OTTMUST00000071371; OTTMUST00000071372; uc008pyo.2; uc008pyp.2	Efna1	ephrin A1	chr3	-	Coding	89271730	89281142
TC1000002463.mm.1	4,89	5,37	0,3	0,26	T	T	-1,4	0,0090	0,9755	0,0969	1,0000	T				chr10	-	NonCoding	79044118	79046701
TC0400001023.mm.1	4,41	4,91	0,26	0,08	T	T	-1,41	0,0090	0,9755	0,2310	1,0000	T				chr4	+	NonCoding	100924929	100927584
TC1000002874.mm.1	4,02	3,75	0,15	0,04	T	T	1,2	0,0090	0,9755	0,1338	1,0000	T				chr10	-	NonCoding	111506486	111508640
TC0900002763.mm.1	3,6	3,88	0,11	0,32	F	F	-1,21	0,0091	0,9755	0,3440	1,0000	F				chr9	-	NonCoding	83085970	83087997
TC1500001920.mm.1	7,03	7,23	0,11	0,09	T	T	-1,15	0,0091	0,9763	0,0765	1,0000	T	NM_133726; ENSMUST00000023039; ENSMUST00000163382; ENSMUST00000165582; ENSMUST00000169204; ENSMUST00000172107; BC003843; NM_133726.2; OTTMUST00000091202; OTTMUST00000091203; OTTMUST00000091204; OTTMUST00000091210; OTTMUST00000091211; uc007wwl.1; uc007wwm.1	St13	suppression of tumorigenicity 13	chr15	-	Multiple_Complex	81363669	81400077
TC1400001294.mm.1	5,38	4,48	0,36	0,17	T	T	1,87	0,0091	0,9763	0,4462	1,0000	T				chr14	+	NonCoding	119270452	119271931
TC0700003611.mm.1	4,46	5,11	0,24	0,26	T	T	-1,57	0,0091	0,9763	0,1305	1,0000	T				chr7	-	NonCoding	81525003	81528337
TC0X00002776.mm.1	4,41	3,98	0,21	0,1	T	T	1,35	0,0091	0,9763	0,0039	1,0000	T	BC147682; BC147695	Gm9785	polycomb group ring finger 6 pseudogene	chrX	-	Multiple_Complex	103525316	103526330
TC1100000273.mm.1	4,87	4,28	0,22	0,2	T	T	1,51	0,0092	0,9807	0,2791	1,0000	T	ENSMUST00000117049	Gm12077	predicted gene 12077 [Source:MGI Symbol;Acc:MGI:3650752]	chr11	+	Multiple_Complex	27498867	27499587
TC1000002855.mm.1	4,42	4,71	0,28	0,2	T	T	-1,22	0,0092	0,9807	0,0318	1,0000	T				chr10	-	NonCoding	110099819	110102904
TC0X00001575.mm.1	5,12	4,52	0,32	0,13	T	T	1,52	0,0092	0,9807	0,2264	1,0000	T	ENSMUST00000157607	Gm25429	predicted gene, 25429 [Source:MGI Symbol;Acc:MGI:5455206]	chrX	+	Small_RNA	155139896	155140027
TSUnmapped00000186.mm.1	11,05	9,39	0,73	0,76	T	T	3,16	0,0093	0,9807	0,0340	1,0000	T	NR_002842	Rnu3a	U3A small nuclear RNA			Small_RNA
TC0X00002371.mm.1	5,8	4,99	0,25	0,32	T	T	1,75	0,0093	0,9807	0,0039	1,0000	T	XM_141816.1	Gm4910	predicted pseudogene 4910	chrX	-	Multiple_Complex	68315952	68316317
TC0500002454.mm.1	4,25	4,94	0,24	0,3	T	T	-1,61	0,0093	0,9807	0,1942	1,0000	T				chr5	-	NonCoding	61764254	61789831
TC0100003808.mm.1	4,48	4,08	0,19	0,15	T	T	1,32	0,0093	0,9807	0,0755	1,0000	T	XR_104624.1	Gm20201	PREDICTED: predicted gene, 20201 (Gm20201), miscRNA.	chr1	-	NonCoding	191398660	191403272
TC1500002307.mm.1	3,93	4,38	0,14	0,1	T	T	-1,37	0,0094	0,9807	0,0329	1,0000	T				chr15	-	NonCoding	103095249	103102014
TSUnmapped00000179.mm.1	8,58	8,03	0,37	0,24	T	T	1,47	0,0094	0,9807	9,19E-07	0,0202	T	NR_027863	Rnu3b2	U3B small nuclear RNA 2			Small_RNA
TSUnmapped00000182.mm.1	8,58	8,03	0,37	0,24	T	T	1,47	0,0094	0,9807	9,19E-07	0,0202	T	NR_004416	Rnu3b3	U3B small nuclear RNA 3			Small_RNA
TSUnmapped00000183.mm.1	8,58	8,03	0,37	0,24	T	T	1,47	0,0094	0,9807	9,19E-07	0,0202	T	NR_004415	Rnu3b1	U3B small nuclear RNA 1			Small_RNA
TC1500000221.mm.1	6,27	5,89	0,19	0,04	T	T	1,3	0,0094	0,9807	0,0563	1,0000	T	NM_008304; ENSMUST00000022871; ENSMUST00000147013; BC047144; NM_008304.2; OTTMUST00000069337; OTTMUST00000069338; uc007vkx.1	Sdc2	syndecan 2	chr15	+	Multiple_Complex	32920723	33034730
TC1700002489.mm.1	4,78	4,29	0,27	0,13	T	T	1,4	0,0094	0,9807	0,0707	1,0000	T				chr17	-	NonCoding	71013424	71014581
TC1100004134.mm.1	4,43	4,07	0,09	0,08	T	T	1,28	0,0094	0,9807	0,0601	1,0000	T				chr11	-	NonCoding	117183772	117189157
TC0800000392.mm.1	4,94	5,36	0,18	0,15	T	T	-1,34	0,0094	0,9807	0,0437	1,0000	T	NM_017374; ENSMUST00000009774; BC019161; BC058582; NM_017374.3; uc009lkd.1	Ppp2cb	protein phosphatase 2 (formerly 2A), catalytic subunit, beta isoform	chr8	+	Coding	33599621	33619804
TC0300000268.mm.1	4,85	4,36	0,32	0,24	T	T	1,41	0,0095	0,9807	0,2230	1,0000	T	NM_028183; ENSMUST00000029268; NM_028183.1; uc029uli.1	1810062G17Rik	RIKEN cDNA 1810062G17 gene	chr3	+	Coding	36475937	36482299
TC1200001702.mm.1	4,36	4,82	0,27	0,22	T	T	-1,37	0,0095	0,9807	0,2185	1,0000	T	ENSMUST00000182020	Gm7481	predicted gene 7481 [Source:MGI Symbol;Acc:MGI:3648575]	chr12	-	Pseudogene	49840757	49841751
TC0400002414.mm.1	4,96	4,2	0,46	0,25	T	T	1,69	0,0095	0,9807	0,3912	1,0000	T	NR_030545; NR_030545.1; uc012dbs.1	Mir876	microRNA 876	chr4	-	Precursor_microRNA	36645373	36645453
TC0X00003135.mm.1	4,53	3,98	0,3	0,22	T	T	1,46	0,0095	0,9807	0,0715	1,0000	T	ENSMUST00000178481	Gm5644	predicted gene 5644	chrX	-	Pseudogene	145601811	145602301
TC0X00003291.mm.1	5,7	4,84	0,51	0,2	T	T	1,82	0,0095	0,9807	0,1873	1,0000	T				chrX	-	NonCoding	161965309	161968020
TC1900001567.mm.1	4,23	4,72	0,33	0,12	T	T	-1,4	0,0095	0,9807	0,0905	1,0000	T	NR_045315; NR_045315.1; uc029tsl.1	1700039E22Rik	RIKEN cDNA 1700039E22 gene	chr19	-	NonCoding	44828493	44835938
TC1600001118.mm.1	6,23	5,44	0,32	0,26	T	T	1,72	0,0095	0,9807	0,1125	1,0000	T				chr16	-	NonCoding	4131951	4135965
TC0600002986.mm.1	3,76	4,22	0,08	0,26	T	T	-1,38	0,0095	0,9807	0,3635	1,0000	T				chr6	-	NonCoding	117578830	117612716
TC1300000113.mm.1	5,82	5,54	0,11	0,18	T	T	1,22	0,0095	0,9807	0,4278	1,0000	T	NM_008380; ENSMUST00000042603; ENSMUST00000164993; BC053527; NM_008380.1; uc007pnw.1	Inhba	inhibin beta-A	chr13	+	Coding	16011851	16027264
TC1100003446.mm.1	4,91	4,62	0,2	0,17	T	T	1,22	0,0096	0,9807	0,0296	1,0000	T				chr11	-	NonCoding	86496137	86498804
TC0500003337.mm.1	5,24	4,44	0,27	0,28	T	T	1,74	0,0096	0,9807	0,0296	1,0000	T				chr5	-	NonCoding	131694721	131695875
TC0X00001598.mm.1	6,86	6,39	0,23	0,12	T	T	1,39	0,0096	0,9807	0,0355	1,0000	T	NR_040420; uc029xny.1	Gm6568	DnaJ (Hsp40) homolog, subfamily B, member 9 pseudogene; predicted pseudogene 6568 (Gm6568), non-coding RNA.	chrX	+	Multiple_Complex	157540685	157541782
TC0700000604.mm.1	5,43	6,01	0,1	0,21	T	T	-1,49	0,0096	0,9807	0,0812	1,0000	T	ENSMUST00000182698	Gm4398	predicted gene 4398 [Source:MGI Symbol;Acc:MGI:3782583]	chr7	+	Pseudogene	32791496	32792487
TC0200004740.mm.1	3,97	4,41	0,05	0,22	F	T	-1,36	0,0096	0,9807	0,0487	1,0000	F	ENSMUST00000117873	Gm14083	predicted gene 14083 [Source:MGI Symbol;Acc:MGI:3650895]	chr2	-	Multiple_Complex	143129720	143130339
TC0200002708.mm.1	4,02	3,65	0,36	0,09	F	F	1,29	0,0096	0,9807	0,3762	1,0000	F	OTTMUST00000039899	Vmn1r-ps1	vomeronasal 1 receptor, pseudogene 1	chr2	+	Pseudogene	174591230	174591802
TC0900002426.mm.1	4,65	4,18	0,4	0,22	T	F	1,38	0,0096	0,9807	0,0481	1,0000	F	XR_105272.1	Gm20265	PREDICTED: predicted gene, 20265 (Gm20265), miscRNA.	chr9	-	NonCoding	59904348	59911378
TC1400000875.mm.1	4,76	4,18	0,23	0,11	T	F	1,5	0,0097	0,9807	0,0347	1,0000	F				chr14	+	NonCoding	61819858	61821943
TC0X00002488.mm.1	4,92	4,54	0,07	0,15	T	T	1,3	0,0097	0,9807	0,0865	1,0000	T	ENSMUST00000118102	Gm8692	predicted gene 8692 [Source:MGI Symbol;Acc:MGI:3646818]	chrX	-	Multiple_Complex	75987178	75987615
TC0600001638.mm.1	4,71	4,37	0,23	0,12	T	T	1,26	0,0097	0,9807	0,1084	1,0000	T				chr6	+	NonCoding	137859354	137868444
TC0600003576.mm.1	4,48	4,04	0,2	0,2	F	F	1,36	0,0097	0,9807	0,1081	1,0000	F	NCBI_Gene:619846:presumedTranscript_1	Igkv5-48	immunoglobulin kappa variable 5-48	chr6	-	Coding	69726573	69727125
TC0X00001486.mm.1	4,22	4,65	0,23	0,13	T	T	-1,35	0,0097	0,9807	0,0014	0,8928	T	ENSMUST00000118751	Gm8366	predicted gene 8366 [Source:MGI Symbol;Acc:MGI:3645202]	chrX	+	Multiple_Complex	149380417	149382185
TC1600001923.mm.1	4,96	4,46	0,29	0,22	T	T	1,42	0,0097	0,9807	0,3783	1,0000	T				chr16	-	NonCoding	76306158	76308036
TC0900002735.mm.1	6,77	6,5	0,2	0,09	T	T	1,2	0,0097	0,9807	0,1098	1,0000	T	NM_007730; ENSMUST00000071750; ENSMUST00000121227; ENSMUST00000122827; ENSMUST00000135009; ENSMUST00000141667; ENSMUST00000150289; ENSMUST00000180083; NM_007730.2; OTTMUST00000050653; OTTMUST00000050655; OTTMUST00000050656; OTTMUST00000050657; OTTMUST00000050658; OTTMUST00000071319	Col12a1	collagen, type XII, alpha 1	chr9	-	Multiple_Complex	79598991	79718831
TC0400003601.mm.1	5,21	5,56	0,14	0,03	T	T	-1,28	0,0097	0,9807	0,0148	1,0000	T				chr4	-	NonCoding	129530534	129532486
TC1300001047.mm.1	5,17	6,12	0,2	0,23	T	T	-1,93	0,0098	0,9807	0,0585	1,0000	T				chr13	+	NonCoding	93405609	93409092
TC0700002474.mm.1	5,63	5,99	0,01	0,08	T	T	-1,28	0,0098	0,9807	0,0198	1,0000	T	NM_001282021; NM_001282022; NM_009499; NR_104069; ENSMUST00000032561; ENSMUST00000161488; ENSMUST00000162717; BC010223; BC015289; NM_009499.2; OTTMUST00000060545; OTTMUST00000060546; OTTMUST00000060547; uc009fle.2; uc009flf.2; uc012fba.1	Vasp	vasodilator-stimulated phosphoprotein	chr7	-	Multiple_Complex	19256929	19271854
TC1700001655.mm.1	5,72	5,49	0,12	0,04	T	T	1,18	0,0098	0,9814	0,3040	1,0000	T	NM_172529; ENSMUST00000038973; ENSMUST00000115154; BC055872; NM_172529.3; uc008bab.2; uc008bac.2; uc008bad.2; uc008bae.2	Gnptg	N-acetylglucosamine-1-phosphotransferase, gamma subunit	chr17	-	Multiple_Complex	25233331	25240124
TC0200004330.mm.1	5,4	4,57	0,32	0,15	T	T	1,77	0,0098	0,9814	0,0561	1,0000	T	ENSMUST00000119505	Gm13922	predicted gene 13922 [Source:MGI Symbol;Acc:MGI:3650392]	chr2	-	Pseudogene	111698723	111698878
TC0700004414.mm.1	4,51	4,94	0,13	0,2	T	T	-1,34	0,0098	0,9842	0,0367	1,0000	T				chr7	-	NonCoding	132767037	132771349
TC1500001497.mm.1	5,48	4,63	0,22	0,22	T	T	1,8	0,0099	0,9844	0,1106	1,0000	T				chr15	-	NonCoding	50776244	50779000
TC1600001864.mm.1	4,48	4,17	0,21	0,27	T	F	1,24	0,0100	0,9855	0,1109	1,0000	F				chr16	-	NonCoding	67401655	67403894
TC0400003649.mm.1	5,32	4,81	0,31	0,16	T	T	1,43	0,0100	0,9855	0,1006	1,0000	T				chr4	-	NonCoding	131745337	131746290
TC0400000829.mm.1	4,63	4,16	0,28	0,16	F	T	1,38	0,0100	0,9855	0,2336	1,0000	F	ENSMUST00000158784	Gm24884	predicted gene, 24884 [Source:MGI Symbol;Acc:MGI:5454661]	chr4	+	Small_RNA	83078511	83078629
TC0100000555.mm.1	4,94	4,44	0,28	0,24	T	T	1,41	0,0100	0,9855	0,0103	1,0000	T				chr1	+	NonCoding	66384614	66386307
TC0600003118.mm.1	5,66	4,73	0,5	0,17	T	T	1,9	0,0100	0,9855	0,1357	1,0000	T				chr6	-	NonCoding	124799323	124802344
TC0X00000161.mm.1	4,16	4,71	0,14	0,15	T	T	-1,47	0,0100	0,9855	0,0640	1,0000	T				chrX	+	NonCoding	13076229	13080060
TC1600000354.mm.1	5,55	5,05	0,08	0,22	T	T	1,42	0,0100	0,9859	0,0656	1,0000	T				chr16	+	NonCoding	24464896	24469010
TC1300002641.mm.1	4,19	3,64	0,19	0,15	T	T	1,47	0,0100	0,9859	0,2008	1,0000	T				chr13	-	NonCoding	108160828	108164085
TC0700001551.mm.1	4,58	4,22	0,21	0,08	T	T	1,29	0,0100	0,9859	0,1390	1,0000	T	NM_001033317; ENSMUST00000033187; BC107347; BC107348; NM_001033317.3; uc009iyc.1; uc012frn.1	Cnga4	cyclic nucleotide gated channel alpha 4	chr7	+	Coding	105404568	105408738
TC0100000689.mm.1	4,66	4,29	0,12	0,07	T	T	1,3	0,0100	0,9878	0,0825	1,0000	T				chr1	+	NonCoding	79788297	79791015
TC1500001404.mm.1	7,36	8,59	0,2	0,52	T	T	-2,35	0,0101	0,9893	0,1140	1,0000	T				chr15	-	NonCoding	38010921	38011694
TC0900001304.mm.1	4,68	4,88	0,09	0,04	T	T	-1,15	0,0101	0,9893	0,0645	1,0000	T	NR_040466; NR_040466.1; uc009rgt.1	5830418P13Rik	RIKEN cDNA 5830418P13 gene	chr9	+	NonCoding	103423578	103461260
TC1300001702.mm.1	6,93	6,19	0,17	0,22	T	T	1,67	0,0101	0,9896	0,2126	1,0000	T	XR_141149.1	LOC100862257	PREDICTED: uncharacterized LOC100862257 (LOC100862257), miscRNA.	chr13	-	NonCoding	28249001	28258137
TC1300001593.mm.1	4,52	4,09	0,2	0,2	T	F	1,35	0,0101	0,9896	0,0542	1,0000	F	NM_134217; ENSMUST00000074324; BC132016; BC138103; NM_134217.1; OTTMUST00000001092; uc007psv.1	Vmn1r205; Vmn1r200	vomeronasal 1 receptor 205; vomeronasal 1 receptor 200	chr13	-	Coding	22591900	22593000
TC0300002046.mm.1	4,31	3,79	0,47	0,13	T	F	1,43	0,0102	0,9920	0,1659	1,0000	F	XR_104808.1	Fam188b2	PREDICTED: family with sequence similarity 188, member B2 (Fam188b2), miscRNA.	chr3	-	Multiple_Complex	58788403	58792019
TC1300001006.mm.1	5,28	4,88	0,56	0,05	T	T	1,32	0,0102	0,9920	0,4682	1,0000	T	NM_013500; ENSMUST00000022108; BC066853; NM_013500.4; uc007rjf.2	Hapln1	hyaluronan and proteoglycan link protein 1	chr13	+	Multiple_Complex	89540636	89611832
TC1200002086.mm.1	4,28	3,9	0,33	0,13	T	F	1,31	0,0102	0,9920	0,0136	1,0000	F				chr12	-	NonCoding	85100778	85102347
TC0100001553.mm.1	4,97	4,46	0,05	0,1	T	T	1,42	0,0102	0,9920	0,0817	1,0000	T				chr1	+	NonCoding	167466018	167468012
TC1900001318.mm.1	4,29	3,84	0,24	0,19	T	T	1,37	0,0103	0,9920	0,0631	1,0000	T				chr19	-	NonCoding	27931425	27934318
TC0Y00000065.mm.1	3,93	4,4	0,13	0,13	T	T	-1,38	0,0103	0,9920	0,0280	1,0000	T	ENSMUST00000180340; XM_001477793.2	Gm20926	predicted gene, 20926	chrY	+	Coding	23381504	23382187
TC1300002714.mm.1	6,23	5,51	0,49	0,22	T	T	1,65	0,0103	0,9920	0,4742	1,0000	T				chr13	-	NonCoding	114833082	114835695
TC0Y00000153.mm.1	4,37	4,93	0,22	0,17	T	T	-1,48	0,0103	0,9920	0,3760	1,0000	T	ENSMUST00000179631; BC100464_11	Gm21894; LOC380994	predicted gene, 21894 [Source:MGI Symbol;Acc:MGI:5434058]; similar to Sycp3 like Y-linked, mRNA (cDNA clone MGC:118285 IMAGE:6705131), complete cds.	chrY	+	Coding	54655448	54681655
TC1400002511.mm.1	3,79	4,21	0,07	0,14	T	T	-1,34	0,0103	0,9920	0,2381	1,0000	T				chr14	-	NonCoding	86236558	86256397
TC1100001861.mm.1	4,1	3,75	0,15	0,07	F	F	1,28	0,0103	0,9920	0,2496	1,0000	F	ENSMUST00000119625	Gm11693	predicted gene 11693 [Source:MGI Symbol;Acc:MGI:3650932]	chr11	+	Multiple_Complex	113678530	113679331
TC1200001053.mm.1	4,69	4,33	0,1	0,18	T	T	1,29	0,0103	0,9920	0,0421	1,0000	T				chr12	+	NonCoding	105077446	105116540
TC0100003233.mm.1	5,72	5,4	0,26	0,11	T	T	1,25	0,0104	0,9920	0,3353	1,0000	T	NM_008869; ENSMUST00000070200; ENSMUST00000111926; ENSMUST00000134676; ENSMUST00000142040; ENSMUST00000155438; BC003816; NM_008869.3; OTTMUST00000039570; OTTMUST00000039571; OTTMUST00000039572; OTTMUST00000039573; OTTMUST00000047354	Pla2g4a	phospholipase A2, group IVA (cytosolic, calcium-dependent)	chr1	-	Multiple_Complex	149829618	149961290
TC1700002269.mm.1	4,74	5,1	0,15	0,22	T	T	-1,28	0,0104	0,9920	0,2654	1,0000	T				chr17	-	NonCoding	51757295	51762344
TC0200001041.mm.1	5,49	5,92	0,24	0,25	T	T	-1,35	0,0104	0,9920	0,0174	1,0000	T				chr2	+	NonCoding	71519851	71520789
TC0200004442.mm.1	3,8	4,42	0,17	0,21	F	T	-1,54	0,0104	0,9920	0,0169	1,0000	F				chr2	-	NonCoding	119646828	119650226
TC0300002381.mm.1	5,15	4,61	0,35	0,21	T	T	1,46	0,0104	0,9931	0,0956	1,0000	T	ENSMUST00000177640	Gm25145	predicted gene, 25145 [Source:MGI Symbol;Acc:MGI:5454922]	chr3	-	Precursor_microRNA	92061397	92061506
TC1000000792.mm.1	3,65	4,02	0,05	0,2	F	T	-1,29	0,0105	0,9931	0,0884	1,0000	F				chr10	+	NonCoding	78644442	78646417
TC1200002082.mm.1	6,01	5,7	0,24	0,11	T	T	1,24	0,0105	0,9931	0,3090	1,0000	T	NM_013589; ENSMUST00000002073; ENSMUST00000110254; ENSMUST00000163189; ENSMUST00000163214; ENSMUST00000165141; ENSMUST00000166383; ENSMUST00000168699; BC119785; NM_013589.3; OTTMUST00000093715; OTTMUST00000093716; OTTMUST00000093717; OTTMUST00000093720; OTTMUST00000093721; OTTMUST00000093722; uc007ofx.1; uc011ypc.1; uc011ypd.1	Ltbp2	latent transforming growth factor beta binding protein 2	chr12	-	Multiple_Complex	84783212	84876532
TC0200001287.mm.1	5,47	5,01	0,11	0,15	T	T	1,38	0,0105	0,9931	0,0029	1,0000	T	NM_147029; ENSMUST00000058737; BC119117; BC119143; NM_147029.1; OTTMUST00000032983; uc008knu.1	Olfr1120	olfactory receptor 1120	chr2	+	Coding	87357426	87358441
TSUnmapped00000051.mm.1	13,49	9,82	1,09	2,51	T	T	12,79	0,0105	0,9931	0,0957	1,0000	T	NM_133245	Ahsp	alpha hemoglobin stabilizing protein			Coding
TC0500000131.mm.1	4,94	4,66	0,23	0,08	T	T	1,22	0,0105	0,9931	0,4051	1,0000	T	NM_013657; ENSMUST00000030568; ENSMUST00000115271; ENSMUST00000169603; ENSMUST00000170181; ENSMUST00000170348; BC066852; NM_013657.5; OTTMUST00000090077; OTTMUST00000090134; OTTMUST00000090135; OTTMUST00000090136; OTTMUST00000090155; uc008wnl.1; uc008wnm.1	Sema3c	sema domain, immunoglobulin domain (Ig), short basic domain, secreted, (semaphorin) 3C	chr5	+	Multiple_Complex	17574281	17730268
TC0600001111.mm.1	4,71	5,15	0,28	0,24	T	T	-1,36	0,0105	0,9931	0,0280	1,0000	T				chr6	+	NonCoding	94130693	94132640
TC0500003216.mm.1	6,61	5,73	0,83	0,32	T	T	1,85	0,0106	0,9931	0,4113	1,0000	T				chr5	-	NonCoding	122567524	122568104
TC1300001281.mm.1	4,76	4,38	0,35	0,07	T	T	1,3	0,0106	0,9931	0,1247	1,0000	T	NR_029961; NR_029961.1; uc011zet.1	Mir449a	microRNA 449a	chr13	+	Precursor_microRNA	113037534	113037624
TC1800000414.mm.1	4,32	3,89	0,46	0,2	T	F	1,35	0,0106	0,9931	0,5348	1,0000	F	NM_011033; ENSMUST00000063219; BC051134; NM_011033.2; OTTMUST00000048149; uc008etc.1	Pabpc2	poly(A) binding protein, cytoplasmic 2	chr18	+	Coding	39773497	39776082
TC0800001495.mm.1	3,92	3,69	0,33	0,11	T	T	1,18	0,0106	0,9931	0,4524	1,0000	T	ENSMUST00000162198; OTTMUST00000068333	Gm10612; AC151999.3	predicted gene 10612 [Source:MGI Symbol;Acc:MGI:3708796]; Novel transcript	chr8	+	NonCoding	122697860	122700160
TC0600000731.mm.1	4,19	4,79	0,03	0,2	T	T	-1,52	0,0106	0,9931	0,2031	1,0000	T				chr6	+	NonCoding	61993054	61996389
TC1400002345.mm.1	5	5,19	0,08	0,06	T	T	-1,14	0,0106	0,9931	0,0879	1,0000	T	NM_194345; ENSMUST00000022690; NM_194345.1; uc007uol.2	Fam160b2	family with sequence similarity 160, member B2	chr14	-	Coding	70583295	70599835
TC1200000861.mm.1	4,3	4,62	0,12	0,18	T	T	-1,25	0,0106	0,9931	0,4243	1,0000	T				chr12	+	NonCoding	86825428	86827409
TC1000001734.mm.1	5,71	4,94	0,22	0,32	T	T	1,71	0,0107	0,9931	0,4220	1,0000	T				chr10	-	NonCoding	9622947	9624849
TC1200002205.mm.1	5,12	4,64	0,06	0,16	T	T	1,4	0,0107	0,9931	0,0060	1,0000	T	ENSMUST00000176552; OTTMUST00000110619	Gm20682; RP23-127O4.4	predicted gene 20682 [Source:MGI Symbol;Acc:MGI:5313129]; novel transcript	chr12	-	NonCoding	99292608	99296620
TC1700000178.mm.1	3,9	4,26	0,14	0,19	T	T	-1,29	0,0107	0,9931	0,0545	1,0000	T				chr17	+	NonCoding	15207602	15209389
TC0300001076.mm.1	6,58	7,22	0,65	0,09	T	T	-1,56	0,0107	0,9931	0,2389	1,0000	T	NM_009196; ENSMUST00000046212; BC014777; NM_009196.3; OTTMUST00000053776; uc008qui.1	Slc16a1	solute carrier family 16 (monocarboxylic acid transporters), member 1	chr3	+	Coding	104638664	104658462
TC0100003534.mm.1	8,36	9,02	0,38	0,17	T	T	-1,59	0,0107	0,9931	0,2502	1,0000	T	NM_153064; ENSMUST00000013737; ENSMUST00000111318; ENSMUST00000131286; ENSMUST00000136976; ENSMUST00000138069; ENSMUST00000150108; BC016097; NM_153064.4; OTTMUST00000051199; OTTMUST00000051200; OTTMUST00000051201; OTTMUST00000051202; OTTMUST00000051203; OTTMUST00000078129; uc007dnm.1; uc011wvz.1	Ndufs2	NADH dehydrogenase (ubiquinone) Fe-S protein 2	chr1	-	Multiple_Complex	171234853	171247122
TC1400001256.mm.1	7,82	6,08	1,11	0,44	T	T	3,35	0,0107	0,9931	0,3157	1,0000	T				chr14	+	NonCoding	116956727	116958834
TC1200000905.mm.1	4,22	4,65	0,15	0,22	T	T	-1,35	0,0108	0,9931	0,0014	0,8928	T				chr12	+	NonCoding	89348487	89352102
TC0300001379.mm.1	4,7	4,14	0,11	0,3	T	T	1,47	0,0108	0,9931	0,2994	1,0000	T				chr3	+	NonCoding	135860348	135862598
TC0300003156.mm.1	5,16	5,47	0,05	0,08	T	T	-1,24	0,0108	0,9931	0,0631	1,0000	T				chr3	-	NonCoding	153162728	153182818
TC0100000457.mm.1	8,85	10,09	1,16	0,46	T	T	-2,37	0,0108	0,9931	0,0215	1,0000	T	NR_028554; NR_028554.1; uc011wlr.1	Snord70	small nucleolar RNA, C/D box 70	chr1	+	Small_RNA	59691934	59692020
TC0700001864.mm.1	3,29	3,53	0,09	0,18	F	F	-1,18	0,0108	0,9931	0,2993	1,0000	F				chr7	+	NonCoding	127804312	127808074
TC0X00000873.mm.1	8,09	9,22	0,63	0,35	T	T	-2,2	0,0109	0,9931	0,0971	1,0000	T	ENSMUST00000116306	Gm14777	predicted gene 14777 [Source:MGI Symbol;Acc:MGI:3705662]	chrX	+	Pseudogene	92429239	92429414
TC0700004245.mm.1	4,8	5,31	0,21	0,11	T	T	-1,43	0,0109	0,9931	0,0416	1,0000	T	ENSMUST00000153577; OTTMUST00000048231	Gm15339; AC093359.1	predicted gene 15339 [Source:MGI Symbol;Acc:MGI:3705108]; novel transcript	chr7	-	NonCoding	124476541	124494301
TC0500001379.mm.1	9,68	10,59	0,84	0,17	T	T	-1,88	0,0109	0,9931	0,4027	1,0000	T	NM_010861; ENSMUST00000014080; ENSMUST00000111750; ENSMUST00000111751; ENSMUST00000123913; ENSMUST00000126006; ENSMUST00000139213; ENSMUST00000146733; ENSMUST00000147178; ENSMUST00000150535; ENSMUST00000152744; ENSMUST00000153816; ENSMUST00000155612; BC061144; NM_010861.3; OTTMUST00000060600; OTTMUST00000060601; OTTMUST00000060602; OTTMUST00000060603; OTTMUST00000060604; OTTMUST00000060605; OTTMU…	Myl2	myosin, light polypeptide 2, regulatory, cardiac, slow	chr5	+	Multiple_Complex	122100951	122113472
TC0400001168.mm.1	3,92	4,31	0,18	0,36	T	T	-1,31	0,0109	0,9931	0,0164	1,0000	T	ENSMUST00000118907	Gm12803	predicted gene 12803 [Source:MGI Symbol;Acc:MGI:3651634]	chr4	+	Multiple_Complex	109629582	109630725
TC1100004155.mm.1	5,17	5,77	0,09	0,3	T	T	-1,52	0,0109	0,9931	0,1886	1,0000	T	ENSMUST00000118713	Gm11737	predicted gene 11737 [Source:MGI Symbol;Acc:MGI:3650525]	chr11	-	Multiple_Complex	118204712	118205179
TC0X00002127.mm.1	4,68	5,32	0,17	0,3	T	T	-1,56	0,0109	0,9931	0,3808	1,0000	T	ENSMUST00000119895	Gm14588	predicted gene 14588 [Source:MGI Symbol;Acc:MGI:3705359]	chrX	-	Pseudogene	43473783	43473954
TC1200001735.mm.1	4,01	3,6	0,19	0,19	F	F	1,33	0,0110	0,9931	0,0333	1,0000	F				chr12	-	NonCoding	52752549	52757990
TC1700000987.mm.1	4,29	4,05	0,08	0,05	T	T	1,19	0,0110	0,9931	0,1014	1,0000	T	NM_172829; ENSMUST00000025000; ENSMUST00000086878; ENSMUST00000133899; ENSMUST00000153220; BC125586; BC138142; NM_172829.2; OTTMUST00000070556; OTTMUST00000070557; OTTMUST00000070558; OTTMUST00000070559; uc008czz.1; uc008daa.1	St6gal2	beta galactoside alpha 2,6 sialyltransferase 2	chr17	+	Multiple_Complex	55445382	55514581
TC0300001770.mm.1	4,16	4,65	0,2	0,18	T	T	-1,4	0,0110	0,9931	0,1607	1,0000	T				chr3	-	NonCoding	28802804	28805336
TC0200001683.mm.1	6,92	6,43	0,25	0,25	T	T	1,4	0,0110	0,9931	0,0767	1,0000	T				chr2	+	NonCoding	113352588	113352912
TC0100002582.mm.1	7,66	7,91	0,13	0,13	T	T	-1,19	0,0110	0,9931	0,0405	1,0000	T	NM_001190444; NM_146110; ENSMUST00000006462; ENSMUST00000178235; BC031795; NM_001190444.1; NM_146110.3; uc007blr.2; uc011wmz.1	Aamp	angio-associated migratory protein	chr1	-	Coding	74279840	74284738
TC1500001544.mm.1	6,09	6,67	0,4	0,17	T	T	-1,5	0,0110	0,9931	0,1601	1,0000	T	NM_016667; ENSMUST00000039769; ENSMUST00000110200; ENSMUST00000140574; BC003748; NM_016667.3; OTTMUST00000057865; OTTMUST00000057866; OTTMUST00000057867; uc007vsk.1	Sntb1	syntrophin, basic 1	chr15	-	Multiple_Complex	55638843	55906949
TC1800000129.mm.1	4,74	4,18	0,38	0,13	T	F	1,47	0,0111	0,9931	0,1832	1,0000	F				chr18	+	NonCoding	15070087	15071381
TC0100001911.mm.1	5,26	3,99	0,49	0,38	T	T	2,4	0,0111	0,9931	0,2450	1,0000	T	XR_104535.1; XR_104536.1; XR_140427.1; XR_140428.1	Gm19860	PREDICTED: predicted gene, 19860, transcript variant 2 (Gm19860), miscRNA.; PREDICTED: predicted gene, 19860, transcript variant 3 (Gm19860), miscRNA.; PREDICTED: predicted gene, 19860 (Gm19860), miscRNA.	chr1	-	NonCoding	4818388	4849294
TC0600002345.mm.1	4,65	4,35	0,08	0,3	T	T	1,23	0,0111	0,9931	0,2027	1,0000	T	NM_001166710; ENSMUST00000176252; NM_001166710.1; OTTMUST00000103559; uc012emm.1	Vmn1r7	vomeronasal 1 receptor 7	chr6	-	Coding	57024106	57025324
TC1200000083.mm.1	5,09	4,75	0,24	0,18	T	T	1,27	0,0111	0,9931	0,0331	1,0000	T	NM_011859; ENSMUST00000057021; BC023922; NM_011859.3; uc007nao.2	Osr1	odd-skipped related 1 (Drosophila)	chr12	+	Multiple_Complex	9574442	9581500
TC1100001906.mm.1	3,57	3,88	0,14	0,1	F	F	-1,24	0,0111	0,9931	0,0393	1,0000	F	NR_049194	Mir5621	microRNA 5621	chr11	+	Precursor_microRNA	115795824	115795886
TC1100003321.mm.1	5,72	5,97	0,18	0,18	T	T	-1,19	0,0111	0,9931	0,1760	1,0000	T	ENSMUST00000119771	Gm11198	predicted gene 11198 [Source:MGI Symbol;Acc:MGI:3649956]	chr11	-	Pseudogene	79371257	79372230
TC1200001152.mm.1	10,82	7,89	1,28	1,01	T	T	7,61	0,0112	0,9931	0,1894	1,0000	T	ENSMUST00000082745	Gm25357	predicted gene, 25357 [Source:MGI Symbol;Acc:MGI:5455134]	chr12	+	Small_RNA	109657125	109657196
TC0700000432.mm.1	4,62	4,16	0,23	0,1	T	T	1,38	0,0112	0,9931	0,0623	1,0000	T				chr7	+	NonCoding	26009889	26012391
TC1500001207.mm.1	5,64	5,31	0,14	0,11	T	T	1,26	0,0112	0,9931	0,1029	1,0000	T	NM_001166408; NM_030690; ENSMUST00000090339; ENSMUST00000169385; BC052458; NM_001166408.1; NM_030690.3; uc007vgl.1; uc007vgm.1; uc007vgn.2; uc007vgo.2	Rai14	retinoic acid induced 14	chr15	-	Multiple_Complex	10568978	10714631
TC1700000057.mm.1	4,27	4,68	0,25	0,23	T	T	-1,33	0,0112	0,9931	0,2433	1,0000	T				chr17	+	NonCoding	6324861	6326762
TC0900002862.mm.1	6,76	6,24	0,56	0,08	T	T	1,43	0,0112	0,9931	0,3483	1,0000	T	NM_018763; ENSMUST00000036267; BC051963; NM_018763.2; uc009raz.2	Chst2	carbohydrate sulfotransferase 2	chr9	-	Multiple_Complex	95400926	95407270
TC0200000992.mm.1	4,2	3,81	0,16	0,21	T	T	1,31	0,0113	0,9931	0,2393	1,0000	T	ENSMUST00000119276	Gm13612	predicted gene 13612 [Source:MGI Symbol;Acc:MGI:3651734]	chr2	+	Pseudogene	68831017	68831406
TC0900000576.mm.1	4,76	4,43	0,09	0,12	T	T	1,25	0,0113	0,9931	0,0010	0,8148	T				chr9	+	NonCoding	47677988	47678850
TC0400002070.mm.1	4,18	3,63	0,2	0,15	T	F	1,47	0,0113	0,9931	0,3095	1,0000	F				chr4	+	NonCoding	155300629	155304312
TC0400000074.mm.1	3,95	4,48	0,33	0,18	T	T	-1,45	0,0113	0,9931	0,0345	1,0000	T	ENSMUST00000121818	Gm12920	predicted gene 12920 [Source:MGI Symbol;Acc:MGI:3652000]	chr4	+	Pseudogene	10813543	10814728
TC1300001131.mm.1	5,82	6,39	0,16	0,13	T	T	-1,49	0,0113	0,9931	0,2392	1,0000	T	NM_173757; ENSMUST00000052249; BC049149; NM_173757.3; uc007rpn.1	Mrps27	mitochondrial ribosomal protein S27	chr13	+	Coding	99344786	99415561
TC0600000036.mm.1	4,32	4,96	0,27	0,42	F	F	-1,56	0,0113	0,9931	0,2118	1,0000	F	ENSMUST00000183553	Evf1_1	Embryonic ventral forebrain RNA 1 conserved region 1	chr6	+	NonCoding	6820942	6821121
TC1000000479.mm.1	7,06	8,02	0,82	0,27	T	T	-1,95	0,0113	0,9931	0,3866	1,0000	T	NM_001141927; NM_023129; ENSMUST00000046221; ENSMUST00000163319; BC061097; NM_001141927.1; NM_023129.5; uc007fbo.2; uc011xdu.1	Pln	phospholamban	chr10	+	Coding	53337686	53345999
TC0900001813.mm.1	3,87	3,6	0,33	0,14	F	F	1,2	0,0113	0,9931	0,4093	1,0000	F	ENSMUST00000086493	Olfr833-ps1	olfactory receptor 833, pseudogene 1 [Source:MGI Symbol;Acc:MGI:3030667]	chr9	-	Multiple_Complex	18970289	18970557
TC1200000221.mm.1	6,31	5,61	0,23	0,37	T	T	1,62	0,0113	0,9931	0,0626	1,0000	T				chr12	+	NonCoding	25592021	25595233
TC1300001869.mm.1	4,29	3,83	0,21	0,13	T	T	1,38	0,0114	0,9931	0,4053	1,0000	T				chr13	-	NonCoding	42077667	42082140
TC1100003241.mm.1	5,87	5,35	0,35	0,25	T	T	1,43	0,0114	0,9931	0,1432	1,0000	T				chr11	-	NonCoding	76295512	76298027
TC0400000709.mm.1	3,66	4,21	0,17	0,17	F	T	-1,46	0,0114	0,9931	0,0938	1,0000	F	ENSMUST00000157342	Gm25391	predicted gene, 25391 [Source:MGI Symbol;Acc:MGI:5455168]	chr4	+	Small_RNA	62939341	62939474
TC0X00001184.mm.1	4,9	4,35	0,54	0,1	T	T	1,47	0,0114	0,9931	0,0276	1,0000	T				chrX	+	NonCoding	120686592	120687962
TC0200001640.mm.1	4,15	3,73	0,12	0,13	F	F	1,34	0,0114	0,9931	0,1309	1,0000	F	NM_146394; ENSMUST00000090330; NM_146394.1; OTTMUST00000036013; uc008lnf.1	Olfr1278	olfactory receptor 1278	chr2	+	Coding	111292270	111293211
TC0400000088.mm.1	4,57	5,12	0,15	0,3	T	T	-1,47	0,0114	0,9931	0,0179	1,0000	T				chr4	+	NonCoding	11371532	11372032
TC1100002917.mm.1	4,57	4,98	0,08	0,24	T	T	-1,33	0,0114	0,9931	0,2624	1,0000	T				chr11	-	NonCoding	61514363	61515496
TC1000002878.mm.1	4,4	4,23	0,16	0,07	T	T	1,13	0,0114	0,9931	0,1310	1,0000	T	NM_028608; ENSMUST00000074805; ENSMUST00000159550; ENSMUST00000161870; ENSMUST00000162508; ENSMUST00000174201; BC025083; BC098231; NM_028608.3; OTTMUST00000068754; OTTMUST00000068755; OTTMUST00000096778; OTTMUST00000096780; uc007haj.2	Glipr1	GLI pathogenesis-related 1 (glioma)	chr10	-	Multiple_Complex	111985448	112002631
TC0700002834.mm.1	5,27	5,82	0,23	0,18	T	T	-1,47	0,0114	0,9931	0,3366	1,0000	T				chr7	-	NonCoding	34456451	34464550
TC0100001709.mm.1	4,54	5,07	0,34	0,43	T	T	-1,44	0,0114	0,9931	0,1519	1,0000	T				chr1	+	NonCoding	180362388	180364998
TC1900000412.mm.1	4,98	5,41	0,1	0,15	T	T	-1,35	0,0114	0,9931	0,0233	1,0000	T				chr19	+	NonCoding	26732332	26733433
TC0700000609.mm.1	5,2	4,88	0,2	0,23	T	T	1,25	0,0115	0,9931	0,0354	1,0000	T	XM_621774.1	Gm6003	PREDICTED: predicted gene 6003 (Gm6003), mRNA.	chr7	+	Coding	33165208	33165675
TC0300001814.mm.1	4,85	4,19	0,32	0,18	T	T	1,58	0,0115	0,9931	0,2064	1,0000	T				chr3	-	NonCoding	33703355	33759616
TC0200004706.mm.1	4,13	3,74	0,18	0,09	T	T	1,31	0,0116	0,9931	0,2862	1,0000	T	ENSMUST00000120744	Gm14054	predicted gene 14054 [Source:MGI Symbol;Acc:MGI:3650805]	chr2	-	Multiple_Complex	136402719	136403422
TC1800001307.mm.1	6,47	5,47	0,54	0,25	T	T	2	0,0116	0,9931	0,2886	1,0000	T	NM_033037; ENSMUST00000035804; BC013638; NM_033037.3; uc008evt.1	Cdo1	cysteine dioxygenase 1, cytosolic	chr18	-	Coding	46713205	46728342
TC0800002542.mm.1	4,2	4,36	0,06	0,09	T	T	-1,12	0,0116	0,9931	0,3738	1,0000	T	NM_001254747; NM_008357; ENSMUST00000034148; BC023698; NM_001254747.1; NM_008357.2; uc009mjj.1; uc009mjk.2; uc009mjl.2; uc009mjm.1; uc012ggq.1	Il15	interleukin 15	chr8	-	Coding	82331624	82403222
TC1800001422.mm.1	4,93	4,6	0,08	0,07	T	T	1,25	0,0116	0,9931	0,1740	1,0000	T				chr18	-	NonCoding	61554239	61555973
TC1500001017.mm.1	4,9	4,61	0,19	0,04	T	T	1,22	0,0117	0,9931	0,0553	1,0000	T	NM_009699; ENSMUST00000023752; BC019966; NM_009699.3; uc007xps.2	Aqp2	aquaporin 2	chr15	+	Coding	99579056	99584545
TC0100000079.mm.1	5,01	4,67	0,16	0,1	T	T	1,26	0,0117	0,9931	0,1325	1,0000	T	ENSMUST00000067599	Gm9947	predicted gene 9947 [Source:MGI Symbol;Acc:MGI:3642739]	chr1	+	Multiple_Complex	14755454	14776931
TC0100001899.mm.1	3,84	4,98	0,2	0,47	F	T	-2,19	0,0117	0,9931	0,2078	1,0000	F	ENSMUST00000157708	Gm27396	predicted gene, 27396 [Source:MGI Symbol;Acc:MGI:5530778]	chr1	-	Small_RNA	3783876	3783933
TC0700001527.mm.1	3,77	4,15	0,1	0,24	F	T	-1,3	0,0117	0,9931	0,0451	1,0000	F	NM_147075; ENSMUST00000098172; BC110472; BC110473; NM_147075.1; OTTMUST00000045968; uc009iwr.1	Olfr656	olfactory receptor 656	chr7	+	Coding	104617657	104618647
TC0100002908.mm.1	5,67	5,27	0,25	0,22	T	T	1,33	0,0117	0,9931	0,2645	1,0000	T	ENSMUST00000120323	Gm15390	predicted gene 15390 [Source:MGI Symbol;Acc:MGI:3705482]	chr1	-	Multiple_Complex	107253553	107254290
TC0500000497.mm.1	4,41	3,76	0,13	0,24	T	F	1,57	0,0117	0,9931	0,1294	1,0000	F				chr5	+	NonCoding	46794682	46796533
TC0500003403.mm.1	5,61	4,75	0,58	0,2	T	T	1,82	0,0117	0,9931	0,1647	1,0000	T	ENSMUST00000122167	Gm16061	predicted gene 16061 [Source:MGI Symbol;Acc:MGI:3801920]	chr5	-	Multiple_Complex	135698163	135699019
TC0800001780.mm.1	4,32	3,85	0,17	0,09	T	T	1,38	0,0117	0,9931	0,1121	1,0000	T				chr8	-	NonCoding	17123450	17124856
TC1200001441.mm.1	3,99	4,28	0,08	0,16	F	T	-1,22	0,0117	0,9931	0,1041	1,0000	F				chr12	-	NonCoding	13591346	13596326
TC0200001249.mm.1	6,61	5,76	0,43	0,29	T	T	1,8	0,0117	0,9931	0,0367	1,0000	T	NM_146571; ENSMUST00000047870; BC119114; BC119142; NM_146571.2; OTTMUST00000032686; uc008kkw.2	Olfr1015	olfactory receptor 1015	chr2	+	Coding	85785474	85786489
TC1300001413.mm.1	5,83	5,13	0,16	0,34	T	T	1,63	0,0119	0,9931	0,0159	1,0000	T	ENSMUST00000102076	Gm22750	predicted gene, 22750 [Source:MGI Symbol;Acc:MGI:5452527]	chr13	-	Precursor_microRNA	8921336	8921438
TC1300001180.mm.1	4,85	4,47	0,06	0,15	T	T	1,31	0,0119	0,9931	0,0829	1,0000	T				chr13	+	NonCoding	104840115	104842721
TC0200000083.mm.1	5,91	5,58	0,24	0,05	T	T	1,26	0,0119	0,9931	0,3608	1,0000	T	NM_172471; ENSMUST00000026886; BC043314; BC062196; NM_172471.2; OTTMUST00000026269; uc008ihr.1	Itih5	inter-alpha (globulin) inhibitor H5	chr2	+	Multiple_Complex	10153543	10256529
TC1600001722.mm.1	6,19	5,74	0,38	0,11	T	T	1,37	0,0119	0,9931	0,1376	1,0000	T	NM_009655; ENSMUST00000023312; ENSMUST00000163788; ENSMUST00000164728; ENSMUST00000164888; ENSMUST00000167115; ENSMUST00000168071; ENSMUST00000170035; BC027280; NM_009655.2; OTTMUST00000092838; OTTMUST00000092839; OTTMUST00000092841; OTTMUST00000092842; OTTMUST00000092843; OTTMUST00000092844; OTTMUST00000092848; uc007zli.2; uc012agn.1	Alcam	activated leukocyte cell adhesion molecule	chr16	-	Multiple_Complex	52248996	52454074
TC0400003316.mm.1	3,89	4,37	0,31	0,36	T	T	-1,4	0,0119	0,9931	0,1292	1,0000	T	ENSMUST00000120131	Gm12837	predicted gene 12837 [Source:MGI Symbol;Acc:MGI:3649425]	chr4	-	Multiple_Complex	115416082	115416454
TC0700000010.mm.1	4,81	5,08	0,03	0,11	T	T	-1,21	0,0119	0,9931	0,0624	1,0000	T	NM_133183; ENSMUST00000108647; ENSMUST00000183200; BC115456; BC115457; NM_133183.1; OTTMUST00000116698; OTTMUST00000116699; uc009euy.1	Cacng6	calcium channel, voltage-dependent, gamma subunit 6	chr7	+	Multiple_Complex	3424195	3435667
TC0X00003318.mm.1	4,18	5,08	0,43	0,27	T	T	-1,87	0,0119	0,9931	0,0545	1,0000	T	ENSMUST00000082494	Gm22746	predicted gene, 22746 [Source:MGI Symbol;Acc:MGI:5452523]	chrX	-	Small_RNA	163150391	163150497
TC1400002702.mm.1	5,77	6,4	0,06	0,24	T	T	-1,55	0,0119	0,9931	0,1466	1,0000	T	ENSMUST00000176139	Gm18367	predicted gene, 18367 [Source:MGI Symbol;Acc:MGI:5010552]	chr14	-	Multiple_Complex	115555923	115556522
TC1600001730.mm.1	4,22	3,9	0,2	0,11	F	F	1,25	0,0120	0,9931	0,2890	1,0000	F	NR_040495; NR_040495.1; uc007zlj.1	4930404A05Rik	RIKEN cDNA 4930404A05 gene; RIKEN cDNA 4930404A05 gene (4930404A05Rik), non-coding RNA.	chr16	-	NonCoding	52799508	52815744
TC0900002588.mm.1	4,99	5,14	0,14	0,1	T	T	-1,11	0,0120	0,9931	0,3163	1,0000	T	NM_029784; ENSMUST00000034749; ENSMUST00000123206; ENSMUST00000141775; ENSMUST00000145427; BC025646; NM_029784.2; OTTMUST00000076317; OTTMUST00000076318; OTTMUST00000076319; OTTMUST00000076320; uc009qnu.1	Fam81a	family with sequence similarity 81, member A	chr9	-	Multiple_Complex	70089310	70142560
TC1200001449.mm.1	4,67	4,15	0,28	0,12	T	F	1,44	0,0120	0,9931	0,1572	1,0000	F				chr12	-	NonCoding	15767268	15770338
TC0700003470.mm.1	5,24	5,77	0,08	0,22	T	T	-1,44	0,0120	0,9931	0,1845	1,0000	T	ENSMUST00000183205	Gm7627	predicted gene 7627 [Source:MGI Symbol;Acc:MGI:3643954]	chr7	-	Pseudogene	69605842	69606840
TC0100000108.mm.1	4,58	4,05	0,14	0,18	T	T	1,45	0,0120	0,9931	0,0378	1,0000	T				chr1	+	NonCoding	17098639	17100792
TC0400002647.mm.1	4,58	4,28	0,03	0,12	T	T	1,24	0,0120	0,9931	0,1253	1,0000	T				chr4	-	NonCoding	50753813	50827146
TC0900002242.mm.1	4,12	4,75	0,16	0,27	T	T	-1,54	0,0120	0,9931	0,1036	1,0000	T				chr9	-	NonCoding	48694477	48697630
TC0X00003284.mm.1	4,6	4,37	0,38	0,14	T	T	1,17	0,0121	0,9931	0,2539	1,0000	T				chrX	-	NonCoding	161776691	161778971
TC1500000929.mm.1	5,05	5,7	0,29	0,28	T	T	-1,57	0,0121	0,9931	0,0431	1,0000	T				chr15	+	NonCoding	93884724	93886768
TC0300001921.mm.1	3,97	3,66	0,08	0,11	T	F	1,24	0,0121	0,9931	0,3037	1,0000	F	NR_040594; NR_040594.1; uc029ulu.1	1700027H10Rik	RIKEN cDNA 1700027H10 gene; RIKEN cDNA 1700027H10 gene (1700027H10Rik), non-coding RNA.	chr3	-	NonCoding	45416584	45439309
TC0600000802.mm.1	4,95	4,13	0,22	0,32	F	F	1,76	0,0121	0,9931	0,0332	1,0000	F	ENSMUST00000114214	Igkv13-87	immunoglobulin kappa variable 13-87 [Source:MGI Symbol;Acc:MGI:3779399]	chr6	+	Coding	68895624	68903249
TC0100003504.mm.1	4,42	4,05	0,1	0,1	T	T	1,29	0,0121	0,9931	0,0652	1,0000	T	ENSMUST00000159701; OTTMUST00000066474	Gm15852; AC139673.3	predicted gene 15852 [Source:MGI Symbol;Acc:MGI:3801733]; Novel transcript	chr1	-	NonCoding	169932698	169934248
TC0400002054.mm.1	4,91	4,36	0,25	0,26	T	T	1,46	0,0121	0,9931	0,4915	1,0000	T				chr4	+	NonCoding	154624211	154626464
TC0400000911.mm.1	4,42	3,94	0,24	0,07	T	T	1,39	0,0121	0,9931	0,0728	1,0000	T				chr4	+	NonCoding	88956416	89031301
TC0600001454.mm.1	4,98	5,32	0,07	0,27	T	T	-1,26	0,0121	0,9931	0,0032	1,0000	T				chr6	+	NonCoding	125246405	125247472
TC0X00002954.mm.1	7,23	7,64	0,23	0,29	T	T	-1,33	0,0121	0,9931	0,1178	1,0000	T	ENSMUST00000122289	Gm14970	predicted gene 14970 [Source:MGI Symbol;Acc:MGI:3705424]	chrX	-	Pseudogene	127446562	127446916
TC1900000955.mm.1	8,59	9,15	0,25	0,33	T	T	-1,48	0,0121	0,9931	0,0009	0,8148	T	ENSMUST00000183577	Gm27468	predicted gene, 27468 [Source:MGI Symbol;Acc:MGI:5530850]	chr19	-	Precursor_microRNA	5201198	5201303
TC0400000865.mm.1	5,53	6,54	0,29	0,31	T	T	-2,02	0,0122	0,9931	0,0258	1,0000	T	ENSMUST00000104409	Gm26017	predicted gene, 26017 [Source:MGI Symbol;Acc:MGI:5455794]	chr4	+	Small_RNA	86509152	86509225
TC1500000277.mm.1	4,56	4,33	0,09	0,11	T	T	1,17	0,0122	0,9931	0,0319	1,0000	T				chr15	+	NonCoding	37135787	37157682
TC0500003013.mm.1	4,04	4,36	0,04	0,18	T	T	-1,24	0,0122	0,9931	0,3883	1,0000	T	NM_021351; ENSMUST00000086629; ENSMUST00000112383; ENSMUST00000112385; BC056444; BC058703; NM_021351.1; OTTMUST00000050446; OTTMUST00000050447; uc008yst.1; uc008ysu.1	Cryba4	crystallin, beta A4	chr5	-	Coding	112246492	112252518
TC1000001233.mm.1	4,73	3,94	0,33	0,22	T	F	1,73	0,0122	0,9931	0,2146	1,0000	F				chr10	+	NonCoding	102131993	102134428
TC0100003153.mm.1	19,73	19,92	0,15	0,02	T	T	-1,14	0,0122	0,9931	0,2595	1,0000	T				chr1	-	NonCoding	136744675	136837659
TC0700001974.mm.1	6,66	6,94	0,18	0,09	T	T	-1,22	0,0122	0,9931	0,0007	0,8148	T	NM_008598; ENSMUST00000081510; BC031888; BC096557; NM_008598.2; uc009keq.1	Mgmt	O-6-methylguanine-DNA methyltransferase	chr7	+	Coding	136894611	137128188
TC0200001732.mm.1	4,78	4,33	0,13	0,2	T	T	1,36	0,0122	0,9931	0,0215	1,0000	T				chr2	+	NonCoding	118293110	118295597
TC0100002223.mm.1	5,21	4,71	0,24	0,09	T	T	1,42	0,0123	0,9931	0,3085	1,0000	T				chr1	-	NonCoding	38444152	38447936
TC1900000217.mm.1	4,95	4,65	0,28	0,04	T	T	1,23	0,0123	0,9931	0,1821	1,0000	T	NM_029499; ENSMUST00000072729; ENSMUST00000119366; ENSMUST00000153546; BC027496; NM_029499.3; OTTMUST00000070039; OTTMUST00000070043; OTTMUST00000070044; uc008gsc.2; uc012biw.1	Ms4a4c	membrane-spanning 4-domains, subfamily A, member 4C	chr19	+	Coding	11404770	11427246
TC0500002109.mm.1	4,5	5,07	0,15	0,19	T	T	-1,48	0,0123	0,9931	0,1384	1,0000	T				chr5	-	NonCoding	25687373	25689395
TC0400004027.mm.1	5,69	6,03	0,15	0,2	T	T	-1,27	0,0123	0,9931	0,2475	1,0000	T				chr4	-	NonCoding	148745379	148747034
TC1000000262.mm.1	4,9	4,25	0,21	0,23	T	T	1,57	0,0123	0,9931	0,1823	1,0000	T				chr10	+	NonCoding	29200490	29204356
TC0300000095.mm.1	5,28	4,6	0,36	0,14	T	T	1,6	0,0123	0,9931	0,4615	1,0000	T	NM_007606; ENSMUST00000029076; BC011129; NM_007606.3; uc008oqr.1; uc008oqs.1	Car3	carbonic anhydrase 3	chr3	+	Multiple_Complex	14863509	14872381
TC1100004235.mm.1	5,69	6,23	0,26	0,1	T	T	-1,45	0,0124	0,9931	0,1461	1,0000	T				chr11	-	NonCoding	120891449	120893617
TC0X00002180.mm.1	6,56	6,93	0,23	0,23	T	T	-1,3	0,0124	0,9931	0,2117	1,0000	T	ENSMUST00000172249	Gm7803	predicted gene 7803	chrX	-	Pseudogene	50325517	50326532
TC1400001722.mm.1	5,62	5,17	0,29	0,2	T	T	1,36	0,0124	0,9931	0,0318	1,0000	T				chr14	-	NonCoding	34230623	34231559
TC1500001435.mm.1	4,44	3,99	0,28	0,07	T	T	1,37	0,0124	0,9931	0,1709	1,0000	T	NR_046185; NR_046185.1; uc029sou.1	Gm16294	predicted gene 16294	chr15	-	NonCoding	40511322	40527277
TC1000000493.mm.1	7,02	7,43	0,2	0,17	T	T	-1,33	0,0124	0,9931	0,1022	1,0000	T	NM_010288; ENSMUST00000068581; BC006894; BC055375; NM_010288.3; uc007fcc.2; uc007fcd.2; uc007fce.2; uc007fcf.2; uc007fcg.2; uc007fch.2; uc007fci.2	Gja1	gap junction protein, alpha 1	chr10	+	Multiple_Complex	56377273	56402513
TC0200002570.mm.1	3,97	4,22	0,05	0,18	T	T	-1,19	0,0125	0,9931	0,0625	1,0000	T	NR_105783	Mir6364	microRNA 6364	chr2	+	Multiple_Complex	166672718	166722521
TC1300001373.mm.1	4,43	4,11	0,52	0,18	T	T	1,25	0,0125	0,9931	0,0826	1,0000	T	NM_027416; ENSMUST00000077698; BC005457; NM_027416.3; uc007pja.2	Calml3	calmodulin-like 3	chr13	-	Coding	3802893	3804318
TC0900001898.mm.1	6,01	6,38	0,29	0,08	T	T	-1,3	0,0125	0,9931	0,2682	1,0000	T	NM_001253897; NM_001253898; NM_012029; ENSMUST00000098937; ENSMUST00000177967; ENSMUST00000179422; ENSMUST00000180180; BC004583; BC016424; NM_001253897.1; NM_001253898.1; NM_012029.2; OTTMUST00000111647; OTTMUST00000111648; OTTMUST00000111649; uc009ons.2; uc009ont.2; uc009onu.2	Ecsit	ECSIT homolog (Drosophila)	chr9	-	Multiple_Complex	22072246	22085438
TC1400000202.mm.1	4,49	4,3	0,3	0,07	T	T	1,14	0,0125	0,9931	0,5292	1,0000	T	XR_105606.1	A430057M04Rik	RIKEN cDNA A430057M04 gene	chr14	+	NonCoding	21847578	21856926
TC1100003629.mm.1	6,49	5,31	0,46	0,49	T	T	2,26	0,0126	0,9931	0,0560	1,0000	T	NM_134021; ENSMUST00000018803; ENSMUST00000107629; ENSMUST00000153896; BC010785; BC026564; NM_134021.2; OTTMUST00000003434; OTTMUST00000003435; OTTMUST00000003436; uc007ldc.1	Pnpo	pyridoxine 5-phosphate oxidase; pyridoxine 5'-phosphate oxidase	chr11	-	Multiple_Complex	96937816	96944019
TC1300002066.mm.1	5,52	4,82	0,4	0,14	T	T	1,62	0,0126	0,9931	0,2374	1,0000	T	XR_141176.1; XR_141177.1	LOC100861617	PREDICTED: uncharacterized LOC100861617, transcript variant 1 (LOC100861617), miscRNA.; PREDICTED: uncharacterized LOC100861617, transcript variant 2 (LOC100861617), miscRNA.	chr13	-	NonCoding	55590350	55597680
TC1100001339.mm.1	8,07	7,48	0,43	0,24	T	T	1,5	0,0126	0,9931	1,82E-05	0,1712	T	NR_004415.1	Rnu3b1	U3B small nuclear RNA 1 (Rnu3b1), small nuclear RNA.	chr11	+	Multiple_Complex	87443237	87443452
TC1100001340.mm.1	8,07	7,48	0,43	0,24	T	T	1,5	0,0126	0,9931	1,82E-05	0,1712	T	NR_004416.1	Rnu3b3	U3B small nuclear RNA 3 (Rnu3b3), small nuclear RNA.	chr11	+	Multiple_Complex	87448627	87448842
TC1100001343.mm.1	8,07	7,48	0,43	0,24	T	T	1,5	0,0126	0,9931	1,82E-05	0,1712	T	NR_027863.1	Rnu3b2	U3B small nuclear RNA 2 (Rnu3b2), small nuclear RNA.	chr11	+	Multiple_Complex	87471368	87471582
TC1000000736.mm.1	5,2	4,54	0,37	0,11	T	T	1,59	0,0126	0,9931	0,4980	1,0000	T	NM_009115; ENSMUST00000036387; BC061178; NM_009115.3; OTTMUST00000048129; uc007fuc.2	S100b	S100 protein, beta polypeptide, neural	chr10	+	Coding	76253836	76261319
TC1000002860.mm.1	5,44	5,81	0,15	0,18	T	T	-1,29	0,0126	0,9931	0,0767	1,0000	T				chr10	-	NonCoding	110203994	110207414
TC0700001301.mm.1	4,9	4,34	0,37	0,09	T	T	1,47	0,0127	0,9931	0,0456	1,0000	T				chr7	+	NonCoding	91647714	91648552
TC1000002867.mm.1	3,97	4,45	0,1	0,22	T	T	-1,4	0,0127	0,9931	0,0495	1,0000	T	ENSMUST00000157822	Gm22186	predicted gene, 22186 [Source:MGI Symbol;Acc:MGI:5451963]	chr10	-	Small_RNA	110892298	110892419
TC0900002519.mm.1	5,37	5,12	0,13	0,05	T	T	1,19	0,0127	0,9931	0,4297	1,0000	T	NM_001170907; NM_019797; ENSMUST00000117083; ENSMUST00000119245; ENSMUST00000122410; ENSMUST00000126517; ENSMUST00000132380; ENSMUST00000133747; ENSMUST00000134338; ENSMUST00000139346; ENSMUST00000143864; ENSMUST00000179395; BC021316; NM_001170907.1; NM_019797.4; OTTMUST00000074067; OTTMUST00000074068; OTTMUST00000074069; OTTMUST00000074070; OTTMUST00000074071; OTTMUST00000074072; OTTMUST00000074…	Trip4	thyroid hormone receptor interactor 4	chr9	-	Multiple_Complex	65828926	65908794
TC0200000589.mm.1	9,76	10,56	0,33	0,03	T	T	-1,73	0,0127	0,9931	0,0470	1,0000	T	NR_035479.1	Mir1954	microRNA 1954	chr2	+	Precursor_microRNA	32652329	32652414
TC1200000595.mm.1	4,99	4,76	0,29	0,17	T	T	1,17	0,0127	0,9931	0,1086	1,0000	T				chr12	+	NonCoding	70812936	70820289
TC0400000089.mm.1	4,98	5,51	0,25	0,15	T	T	-1,44	0,0128	0,9931	0,0669	1,0000	T	ENSMUST00000117335	Gm11821	predicted gene 11821 [Source:MGI Symbol;Acc:MGI:3649777]	chr4	+	Pseudogene	11400346	11401324
TC0200002844.mm.1	6,35	6,05	0,1	0,07	T	T	1,23	0,0128	0,9931	0,1020	1,0000	T	NM_001013376; ENSMUST00000062672; BC051448; NM_001013376.2; OTTMUST00000025222; uc008ids.2	Rpp38	ribonuclease P/MRP 38 subunit	chr2	-	Coding	3328949	3332643
TC0900003046.mm.1	7,21	6,41	0,28	0,52	T	T	1,74	0,0128	0,9931	0,0210	1,0000	T				chr9	-	NonCoding	107837583	107838717
TC0100001848.mm.1	4,55	4,86	0,22	0,16	T	T	-1,24	0,0128	0,9931	0,1210	1,0000	T				chr1	+	NonCoding	191420672	191421923
TC0200004006.mm.1	5,5	4,86	0,11	0,19	T	F	1,56	0,0128	0,9931	0,1030	1,0000	F	NM_146644; ENSMUST00000099835; BC120531; BC120557; NM_146644.2; OTTMUST00000033128; uc008kph.2	Olfr1163	olfactory receptor 1163	chr2	-	Coding	88070365	88071407
TC0300000047.mm.1	4,78	4,43	0,12	0,09	T	T	1,28	0,0128	0,9931	0,0007	0,8148	T				chr3	+	NonCoding	8743677	8746824
TC0500002989.mm.1	5,08	5,28	0,07	0,04	T	T	-1,15	0,0128	0,9931	0,4551	1,0000	T	NM_001142642; NM_028596; ENSMUST00000056124; ENSMUST00000069483; BC151196; NM_001142642.1; NM_028596.2; uc008yqw.1; uc012ebb.1; uc012ebc.1	Fbrsl1	fibrosin-like 1	chr5	-	Coding	110361751	110448503
TC0300000809.mm.1	4,97	4,18	0,31	0,22	T	T	1,73	0,0129	0,9931	0,5868	1,0000	T	NM_011313; ENSMUST00000001051; BC003832; BC010774; NM_011313.2; uc008qdb.1	S100a6	S100 calcium binding protein A6 (calcyclin)	chr3	+	Coding	90612894	90614415
TC0200005280.mm.1	11,01	11,78	0,26	0,22	T	T	-1,7	0,0129	0,9931	0,0837	1,0000	T	ENSMUST00000175419	Gm22773	predicted gene, 22773 [Source:MGI Symbol;Acc:MGI:5452550]	chr2	-	Precursor_microRNA	172864264	172864341
TC0300000099.mm.1	4,02	4,41	0,21	0,29	T	T	-1,31	0,0129	0,9931	0,2064	1,0000	T				chr3	+	NonCoding	15247651	15254736
TC0X00003297.mm.1	6,5	5,18	0,63	0,32	T	T	2,49	0,0130	0,9931	0,2642	1,0000	T				chrX	-	NonCoding	162114468	162118381
TC1500001826.mm.1	5,06	4,88	0,07	0,14	T	T	1,13	0,0130	0,9931	0,1231	1,0000	T	NM_025931; ENSMUST00000016781; BC017514; NM_025931.2; uc007wor.1; uc007wos.1	Ift27	intraflagellar transport 27	chr15	-	Coding	78159463	78174108
TC0200005348.mm.1	4,41	5,13	0,27	0,15	T	T	-1,65	0,0130	0,9931	0,3434	1,0000	T	ENSMUST00000135189	Gm16362	predicted gene 16362 [Source:MGI Symbol;Acc:MGI:3840151]	chr2	-	Pseudogene	176452627	176452840
TC1100002675.mm.1	3,95	3,66	0,23	0,09	T	T	1,23	0,0130	0,9931	0,2217	1,0000	T	ENSMUST00000154068; OTTMUST00000012436	Gm12198; RP23-370G8.1	predicted gene 12198 [Source:MGI Symbol;Acc:MGI:3650407]; novel transcript	chr11	-	NonCoding	50599298	50602448
TC0300000159.mm.1	4,2	4,44	0,1	0,03	T	T	-1,18	0,0130	0,9931	0,1640	1,0000	T	NM_178772; ENSMUST00000046515; ENSMUST00000091284; ENSMUST00000129412; ENSMUST00000138947; ENSMUST00000140872; BC082569; NM_178772.3; OTTMUST00000069733; OTTMUST00000069734; OTTMUST00000069735; OTTMUST00000069736; OTTMUST00000069738; uc008otl.1; uc029ukj.1	Nceh1	neutral cholesterol ester hydrolase 1	chr3	+	Multiple_Complex	27182965	27284608
TC0200002080.mm.1	4,92	4,51	0,23	0,19	T	T	1,33	0,0130	0,9931	0,1875	1,0000	T	ENSMUST00000130262; OTTMUST00000036958	Gm14055; RP23-475L14.1	predicted gene 14055 [Source:MGI Symbol;Acc:MGI:3650242]; novel transcript	chr2	+	NonCoding	137288503	137329126
TC0400000560.mm.1	4,51	4,11	0,23	0,08	T	T	1,33	0,0131	0,9931	0,1121	1,0000	T	ENSMUST00000157333	Gm22563	predicted gene, 22563	chr4	+	NonCoding	51540747	51541015
TC0300002235.mm.1	4,49	4,12	0,52	0,09	T	T	1,29	0,0131	0,9931	0,0621	1,0000	T	ENSMUST00000180472	Gm26771	predicted gene, 26771 [Source:MGI Symbol;Acc:MGI:5477265]	chr3	-	NonCoding	83773853	83789956
TC0300002912.mm.1	5,13	4,76	0,16	0,05	T	T	1,29	0,0131	0,9931	0,3105	1,0000	T	NM_027808; ENSMUST00000029662; ENSMUST00000159720; ENSMUST00000160586; ENSMUST00000161239; ENSMUST00000162859; NM_027808.1; OTTMUST00000077677; OTTMUST00000077679; OTTMUST00000080786; OTTMUST00000080787; OTTMUST00000080788; uc008rhj.2; uc008rhl.1; uc012cxm.1	Alpk1	alpha-kinase 1	chr3	-	Multiple_Complex	127670310	127780527
TC1200002476.mm.1	4,48	4	0,16	0,13	T	T	1,39	0,0131	0,9931	0,3999	1,0000	T	NCBI_Gene:629849:presumedTranscript_1	Ighv8-2	Ighv8-2 immunoglobulin heavy variable V8-2	chr12	-	Unassigned	114462290	114462589
TC0600000982.mm.1	4,97	5,33	0,2	0,14	T	T	-1,28	0,0131	0,9931	0,0788	1,0000	T	ENSMUST00000182773	Gm7545	predicted gene 7545 [Source:MGI Symbol;Acc:MGI:3644882]	chr6	+	Pseudogene	86284887	86285894
TC0500001475.mm.1	4,85	5,13	0,08	0,12	T	T	-1,21	0,0131	0,9931	0,1235	1,0000	T				chr5	+	NonCoding	126706899	126735923
TC1200000112.mm.1	4,95	4,47	0,24	0,08	T	T	1,39	0,0131	0,9931	0,0354	1,0000	T				chr12	+	NonCoding	14251330	14253915
TC1100003670.mm.1	4,3	4,59	0,18	0,15	T	T	-1,22	0,0131	0,9931	0,1333	1,0000	T				chr11	-	NonCoding	98196161	98202683
TC1300002134.mm.1	3,8	4,19	0,16	0,12	T	T	-1,31	0,0131	0,9931	0,2528	1,0000	T				chr13	-	NonCoding	60473179	60479222
TC1000001279.mm.1	3,83	3,58	0,25	0,1	F	F	1,18	0,0132	0,9931	0,0421	1,0000	F				chr10	+	NonCoding	109648779	109649538
TC1400001639.mm.1	4,5	3,81	0,35	0,17	T	T	1,62	0,0132	0,9931	0,0095	1,0000	T				chr14	-	NonCoding	28368761	28371258
TC0400003662.mm.1	5,25	5,43	0,13	0,02	T	T	-1,14	0,0132	0,9931	0,2863	1,0000	T	NM_001122992; NM_020273; ENSMUST00000030733; ENSMUST00000105964; ENSMUST00000105965; ENSMUST00000125534; ENSMUST00000126542; ENSMUST00000131763; ENSMUST00000168553; BC046983; NM_001122992.1; NM_020273.2; OTTMUST00000026008; OTTMUST00000026009; OTTMUST00000026010; OTTMUST00000026011; OTTMUST00000026012; OTTMUST00000026048; uc008vat.2; uc008vau.2; uc008vav.2	Gmeb1	glucocorticoid modulatory element binding protein 1	chr4	-	Multiple_Complex	132221025	132261602
TC1300002286.mm.1	4,47	4,2	0,32	0,15	T	T	1,21	0,0132	0,9931	0,0378	1,0000	T				chr13	-	NonCoding	70676716	70681966
TC1200002626.mm.1	4,92	4,36	0,28	0,17	T	F	1,47	0,0133	0,9931	0,4805	1,0000	F	NCBI_Gene:629915:presumedTranscript_1	Ighv1-47	immunoglobulin heavy variable 1-47	chr12	-	Coding	114991108	114991401
TC0300002793.mm.1	5	5,42	0,25	0,34	T	T	-1,34	0,0133	0,9931	0,0343	1,0000	T				chr3	-	NonCoding	115655457	115656891
TC0600001481.mm.1	4,9	5,1	0,01	0,09	T	T	-1,14	0,0133	0,9931	0,1931	1,0000	T	NM_181402; ENSMUST00000039680; ENSMUST00000112191; ENSMUST00000112193; ENSMUST00000112195; ENSMUST00000125364; ENSMUST00000128470; ENSMUST00000134018; ENSMUST00000136945; ENSMUST00000144115; BC040269; NM_181402.3; OTTMUST00000056586; OTTMUST00000056587; OTTMUST00000056588; OTTMUST00000056589; OTTMUST00000056590; OTTMUST00000056591; OTTMUST00000056592; OTTMUST00000056593; OTTMUST00000056594; uc009…	Parp11	poly (ADP-ribose) polymerase family, member 11	chr6	+	Multiple_Complex	127446840	127494241
TC0900002867.mm.1	4,78	4	0,28	0,19	T	T	1,72	0,0133	0,9931	0,4058	1,0000	T	ENSMUST00000126025; OTTMUST00000076205	Gm16126; AC157947.3	predicted gene 16126 [Source:MGI Symbol;Acc:MGI:3802172]; novel transcript	chr9	-	NonCoding	95618911	95648471
TC0900001468.mm.1	12,7	13,57	0,84	0,25	T	T	-1,83	0,0134	0,9931	0,4094	1,0000	T	NM_010859; ENSMUST00000079784; ENSMUST00000124267; ENSMUST00000136695; ENSMUST00000153142; BC061222; NM_010859.2; OTTMUST00000039826; OTTMUST00000039827; OTTMUST00000039828; OTTMUST00000039829; uc009rur.1	Myl3	myosin, light polypeptide 3	chr9	+	Multiple_Complex	110763646	110769804
TC0100003337.mm.1	3,94	4,58	0,31	0,14	T	T	-1,56	0,0134	0,9931	0,2755	1,0000	T	ENSMUST00000135147; OTTMUST00000054128	Gm15486; AC161108.2	predicted gene 15486 [Source:MGI Symbol;Acc:MGI:3705263]; putative novel transcript	chr1	-	NonCoding	157497875	157511721
TC0100001692.mm.1	5,6	5,86	0,15	0,05	T	T	-1,2	0,0134	0,9931	0,0003	0,8148	T	NM_001161665; ENSMUST00000160789; ENSMUST00000161017; BC056349; BC120791; BC137689; NM_001161665.1; OTTMUST00000088621; OTTMUST00000088651; uc007dvf.1; uc007dvh.2	Kif26b	kinesin family member 26B	chr1	+	Coding	178529125	178932857
TC0100001227.mm.1	5,59	5,9	0,06	0,1	T	T	-1,24	0,0134	0,9931	0,1107	1,0000	T	NM_028057; ENSMUST00000027726; ENSMUST00000127412; ENSMUST00000130836; ENSMUST00000133686; ENSMUST00000154237; ENSMUST00000172496; ENSMUST00000172795; ENSMUST00000173908; ENSMUST00000174315; BC016266; BC024618; NM_028057.2; OTTMUST00000057943; OTTMUST00000057944; OTTMUST00000057945; OTTMUST00000057946; OTTMUST00000061671; OTTMUST00000097210; OTTMUST00000097211; OTTMUST00000097212; OTTMUST00000097…	Cyb5r1	cytochrome b5 reductase 1	chr1	+	Multiple_Complex	134405781	134411740
TC0300001513.mm.1	5,55	5,91	0,27	0,18	T	T	-1,28	0,0134	0,9931	0,1664	1,0000	T				chr3	+	NonCoding	149340014	149343895
TC1200001853.mm.1	5,04	4,48	0,31	0,2	T	T	1,48	0,0134	0,9931	0,1648	1,0000	T				chr12	-	NonCoding	67154256	67156647
TC0X00002224.mm.1	3,48	3,96	0,22	0,28	F	F	-1,39	0,0135	0,9931	0,0546	1,0000	F	NR_030273; NR_030273.1; uc012hhg.1	Mir20b	microRNA 20b	chrX	-	Precursor_microRNA	52742113	52742192
TC0700003970.mm.1	4,35	4,08	0,32	0,17	F	F	1,2	0,0135	0,9931	0,0698	1,0000	F	NM_207249; ENSMUST00000060893; BC120636; BC120638; NM_207249.1; uc009ixq.1	Olfr684	olfactory receptor 684	chr7	-	Coding	105156715	105157719
TC0100001761.mm.1	6,44	6,78	0,27	0,17	T	T	-1,27	0,0135	0,9931	0,2823	1,0000	T				chr1	+	NonCoding	183675771	183677532
TC0500003479.mm.1	5,4	6,05	0,21	0,21	T	T	-1,58	0,0135	0,9931	0,1320	1,0000	T	ENSMUST00000178453; OTTMUST00000062728	Got2-ps1	glutamate oxaloacetate transaminase 2, mitochondrial, pseudogene 1; glutamatic-oxaloacetic transaminase 2, mitochondrial, pseudogene 1	chr5	-	Pseudogene	138364173	138365580
TC1200001234.mm.1	5,38	5,59	0,1	0,09	T	T	-1,16	0,0135	0,9931	0,0864	1,0000	T	XR_106483.1	A230087F16Rik	RIKEN cDNA A230087F16 gene	chr12	+	NonCoding	111284759	111293988
TC1400002108.mm.1	5,35	4,68	0,31	0,23	T	T	1,59	0,0135	0,9931	0,2763	1,0000	T	NM_010780; ENSMUST00000022834; BC139454; BC139457; BC139759; NM_010780.2; uc007ubf.1	Cma1	chymase 1, mast cell	chr14	-	Coding	55941451	55944661
TC1800000070.mm.1	4,94	4,36	0,33	0,13	T	T	1,5	0,0135	0,9931	0,1039	1,0000	T	ENSMUST00000165917	Gm5501	predicted gene 5501 [Source:MGI Symbol;Acc:MGI:3644023]	chr18	+	Coding	9916895	9917755
TC0200000962.mm.1	4,94	4,51	0,2	0,07	T	T	1,35	0,0135	0,9931	0,0047	1,0000	T	ENSMUST00000158369	Gm23046	predicted gene, 23046	chr2	+	NonCoding	66602515	66602798
TC0800002353.mm.1	4,99	4,49	0,05	0,22	T	T	1,41	0,0135	0,9931	0,5056	1,0000	T				chr8	-	NonCoding	68627265	68630145
TC0500000792.mm.1	4,2	3,76	0,21	0,19	F	F	1,35	0,0135	0,9931	0,0950	1,0000	F				chr5	+	NonCoding	87355835	87356921
TC1700000317.mm.1	4,29	4,08	0,25	0,1	T	T	1,16	0,0136	0,9931	0,1778	1,0000	T				chr17	+	NonCoding	23700188	23701203
TC0800002305.mm.1	6,24	5,54	0,24	0,33	T	T	1,63	0,0136	0,9931	0,1386	1,0000	T				chr8	-	NonCoding	63700863	63739577
TC0400000978.mm.1	4,55	4,34	0,34	0,14	T	T	1,16	0,0136	0,9931	0,0257	1,0000	T	ENSMUST00000082949	Gm24203	predicted gene, 24203	chr4	+	NonCoding	98275725	98275838
TC1400001785.mm.1	5,79	5,45	0,04	0,13	T	T	1,26	0,0136	0,9931	0,0443	1,0000	T	NM_027464; ENSMUST00000022317; ENSMUST00000118466; ENSMUST00000128236; ENSMUST00000130166; ENSMUST00000134715; ENSMUST00000135797; ENSMUST00000136661; ENSMUST00000143143; ENSMUST00000152837; ENSMUST00000153830; BC056635; NM_027464.3; OTTMUST00000069260; OTTMUST00000069261; OTTMUST00000069262; OTTMUST00000069263; OTTMUST00000069264; OTTMUST00000069265; OTTMUST00000069266; OTTMUST00000069267; OTTMU…	Fam213a	family with sequence similarity 213, member A	chr14	-	Multiple_Complex	40993735	41013788
TC1900001687.mm.1	4,04	3,64	0,04	0,18	T	T	1,32	0,0136	0,9931	0,1462	1,0000	T				chr19	-	NonCoding	54198391	54201454
TC1000001790.mm.1	4,67	5,01	0,09	0,23	T	T	-1,26	0,0136	0,9931	0,1857	1,0000	T				chr10	-	NonCoding	14656735	14660522
TC0X00003285.mm.1	3,91	3,6	0,29	0,14	F	F	1,24	0,0136	0,9931	0,1930	1,0000	F	OTTMUST00000046500	Scml1	Vsex comb on midleg-like 1 (Drosophila)	chrX	-	NonCoding	161817734	161819587
TC0Y00000497.mm.1	4,01	4,24	0,12	0,09	T	T	-1,17	0,0137	0,9931	0,0434	1,0000	T	ENSMUST00000179373; XM_003689092.1	Gm21282	predicted gene, 21282	chrY	-	Coding	81203810	81204493
TC0400001282.mm.1	3,84	3,71	0,16	0,07	T	F	1,09	0,0137	0,9931	0,0004	0,8148	F				chr4	+	NonCoding	117191080	117199260
TC1100001238.mm.1	6,24	5,62	0,33	0,01	T	T	1,54	0,0137	0,9931	0,0294	1,0000	T	NM_011408; ENSMUST00000038038; BC138749; BC138750; NM_011408.1; OTTMUST00000001788; uc007kog.1	Slfn2	schlafen 2	chr11	+	Coding	83065112	83070678
TC1800000586.mm.1	4,84	4,35	0,36	0,1	T	T	1,4	0,0137	0,9931	0,0811	1,0000	T				chr18	+	NonCoding	58056155	58059463
TC0200005407.mm.1	4,69	4,37	0,09	0,14	T	T	1,25	0,0137	0,9931	0,0432	1,0000	T				chr2	-	NonCoding	180321355	180324147
TC1100001539.mm.1	4,06	4,39	0,15	0,19	T	T	-1,26	0,0138	0,9931	0,0197	1,0000	T				chr11	+	NonCoding	97420491	97421906
TC1400000567.mm.1	14,8	15,8	0,66	0,59	T	T	-2,01	0,0138	0,9931	0,0190	1,0000	T				chr14	+	NonCoding	50807447	50807553
TC1000002752.mm.1	3,92	4,31	0,24	0,19	F	F	-1,31	0,0138	0,9931	0,1263	1,0000	F	XR_140991.1	C030005K15Rik	RIKEN cDNA C030005K15 gene	chr10	-	Coding	97724874	97726755
TC0X00001583.mm.1	5,11	4,48	0,29	0,3	T	T	1,55	0,0138	0,9931	0,0256	1,0000	T				chrX	+	NonCoding	155397705	155398047
TC0100003209.mm.1	7	7,83	0,42	0,28	T	T	-1,77	0,0138	0,9931	0,0083	1,0000	T	ENSMUST00000157471	Gm23672	predicted gene, 23672 [Source:MGI Symbol;Acc:MGI:5453449]	chr1	-	Small_RNA	144609004	144609110
TC1100004223.mm.1	3,89	4,14	0,05	0,06	T	T	-1,18	0,0138	0,9931	0,0493	1,0000	T	NM_001204820; NM_026751; ENSMUST00000026134; ENSMUST00000145047; BC091000; BC109329; BC125008; NM_001204820.1; NM_026751.1; OTTMUST00000009199; OTTMUST00000009200; uc007mtx.2; uc029rqg.1	Myadml2	myeloid-associated differentiation marker-like 2	chr11	-	Multiple_Complex	120646031	120648337
TC1400000292.mm.1	4,71	5,37	0,07	0,3	T	T	-1,58	0,0138	0,9931	0,0699	1,0000	T	NM_176920; ENSMUST00000055662; BC099587; BC132594; BC145990; NM_176920.4; uc007suj.2; uc007suk.2	Lrtm1	leucine-rich repeats and transmembrane domains 1	chr14	+	Multiple_Complex	29018208	29033642
TC1400001343.mm.1	3,89	4,27	0,14	0,15	F	T	-1,31	0,0138	0,9931	0,0281	1,0000	F	ENSMUST00000136187; OTTMUST00000063560	Gm15735; RP23-205I1.6	predicted gene 15735 [Source:MGI Symbol;Acc:MGI:3783177]; Novel transcript	chr14	+	NonCoding	122951730	122957369
TC0800000353.mm.1	8,43	8,85	0,11	0,19	T	T	-1,34	0,0139	0,9931	0,1905	1,0000	T	NM_007918; ENSMUST00000033880; BC002045; NM_007918.3; uc009lih.1	Eif4ebp1	eukaryotic translation initiation factor 4E binding protein 1	chr8	+	Coding	27260327	27275656
TC0900000292.mm.1	4,01	4,56	0,08	0,33	T	T	-1,46	0,0139	0,9931	0,3548	1,0000	T				chr9	+	NonCoding	32594423	32595510
TC1200001337.mm.1	4,86	4,61	0,17	0,08	T	T	1,18	0,0139	0,9931	0,0706	1,0000	T	NM_001160385; ENSMUST00000058644; ENSMUST00000183694; ENSMUST00000184069; ENSMUST00000184209; ENSMUST00000184820; NM_001160385.1; OTTMUST00000117363; OTTMUST00000117364; OTTMUST00000117365; OTTMUST00000117366; OTTMUST00000117367	Tmem196	transmembrane protein 196	chr12	+	Coding	119945957	120019211
TC0500001427.mm.1	8,18	7,4	0,3	0,3	T	T	1,71	0,0139	0,9931	0,2198	1,0000	T	XM_003085355.1	Gm19601	PREDICTED: predicted gene, 19601 (Gm19601), mRNA.	chr5	+	Coding	123725183	123725359
TC0200003230.mm.1	4,97	5,3	0,12	0,16	T	T	-1,26	0,0139	0,9931	0,3297	1,0000	T				chr2	-	NonCoding	28439920	28442485
TC1000002515.mm.1	5,15	5,39	0,05	0,09	T	T	-1,18	0,0139	0,9931	0,0801	1,0000	T	NM_028001; ENSMUST00000020435; ENSMUST00000180438; ENSMUST00000181039; ENSMUST00000181945; BC156699; NM_028001.3; OTTMUST00000112163; OTTMUST00000112164; OTTMUST00000112165; uc007geu.2; uc007gev.2	Jsrp1	junctional sarcoplasmic reticulum protein 1; Synthetic construct Mus musculus clone IMAGE:100062158, MGC:190387 junctional sarcoplasmic reticulum protein 1 (Jsrp1) mRNA, encodes complete protein.	chr10	-	Coding	80808496	80813498
TC1300000826.mm.1	5,2	5,67	0,26	0,23	T	T	-1,39	0,0140	0,9931	0,0253	1,0000	T	ENSMUST00000180795	Gm26587	predicted gene, 26587 [Source:MGI Symbol;Acc:MGI:5477081]	chr13	+	Pseudogene	67660457	67661445
TC1100000913.mm.1	4,14	4,36	0,11	0,09	T	T	-1,16	0,0140	0,9931	0,2734	1,0000	T	ENSMUST00000129924; OTTMUST00000013377	Kdm6bos; RP23-5O23.6	KDM1 lysine (K)-specific demethylase 6B, opposite strand [Source:MGI Symbol;Acc:MGI:1921523]; novel transcript	chr11	+	NonCoding	69398531	69402830
TC0600000614.mm.1	4,18	3,89	0,09	0,12	T	T	1,22	0,0140	0,9931	0,1151	1,0000	T				chr6	+	NonCoding	52012335	52018954
TC1900000649.mm.1	4,12	3,82	0,14	0,12	T	T	1,23	0,0140	0,9931	0,0288	1,0000	T	NM_011720; ENSMUST00000041163; BC119544; NM_011720.3; uc008hpt.2	Wnt8b	wingless-type MMTV integration site family, member 8B; wingless related MMTV integration site 8b	chr19	+	Coding	44493472	44514273
TC0300000772.mm.1	4,62	4,8	0,06	0,09	T	T	-1,13	0,0140	0,9931	0,5754	1,0000	T	NM_172530; ENSMUST00000050401; BC109362; BC109363; NM_172530.3; OTTMUST00000086660; uc008qae.2	She	src homology 2 domain-containing transforming protein E	chr3	+	Coding	89831370	89858846
TC0200001196.mm.1	5,62	5,31	0,11	0,11	T	T	1,24	0,0140	0,9931	0,0374	1,0000	T	ENSMUST00000180583	Gm13679	predicted gene 13679	chr2	+	Pseudogene	83390129	83390612
TC1500001003.mm.1	3,85	3,54	0,13	0,1	T	T	1,24	0,0140	0,9931	0,0102	1,0000	T				chr15	+	NonCoding	99054417	99055105
TC1900001365.mm.1	4,83	5,64	0,38	0,16	T	T	-1,76	0,0141	0,9931	0,0384	1,0000	T	NR_033643; uc029trz.1	Gm6642	ubiquitin-like 5 pseudogene	chr19	-	NonCoding	30930386	30930962
TC1300000804.mm.1	4,25	4,5	0,04	0,17	T	T	-1,19	0,0141	0,9931	0,3887	1,0000	T	XM_003688900.1	LOC100861707	PREDICTED: zinc finger protein 709-like (LOC100861707), mRNA.	chr13	+	Multiple_Complex	66155899	66177669
TC1100003273.mm.1	4,34	4,04	0,1	0,08	T	T	1,23	0,0141	0,9931	0,1282	1,0000	T	NM_009965; ENSMUST00000078623; ENSMUST00000124178; BC107342; NM_009965.2; OTTMUST00000018594; OTTMUST00000018595; uc007khe.1	Cryba1	crystallin, beta A1	chr11	-	Multiple_Complex	77718615	77725293
TC0400003444.mm.1	4,57	4,1	0,19	0,1	T	T	1,39	0,0141	0,9931	0,0865	1,0000	T				chr4	-	NonCoding	120845128	120847805
TC1000002215.mm.1	4,38	4,76	0,23	0,16	T	T	-1,3	0,0141	0,9931	0,0505	1,0000	T				chr10	-	NonCoding	59516800	59517678
TC0800000482.mm.1	4,95	4,84	0,16	0,03	T	T	1,08	0,0141	0,9931	0,4416	1,0000	T	NM_001044740; NM_007514; ENSMUST00000057784; ENSMUST00000098816; ENSMUST00000117077; ENSMUST00000118432; ENSMUST00000141505; BC127082; NM_001044740.1; NM_007514.3; OTTMUST00000078362; OTTMUST00000078363; OTTMUST00000078364; OTTMUST00000078365; OTTMUST00000078366; uc009lnf.1; uc009lng.1	Slc7a2	solute carrier family 7 (cationic amino acid transporter, y+ system), member 2	chr8	+	Multiple_Complex	40862367	40922308
TC1800001053.mm.1	6,73	6,39	0,08	0,1	T	T	1,27	0,0141	0,9931	0,3100	1,0000	T	ENSMUST00000084199	Gm6378	predicted pseudogene 6378 [Source:MGI Symbol;Acc:MGI:3647253]	chr18	-	Pseudogene	21076667	21077110
TC0700002980.mm.1	6,96	7,2	0,02	0,09	T	T	-1,18	0,0141	0,9931	0,6004	1,0000	T	NM_001252476; NM_001252477; NM_019830; NR_045521; ENSMUST00000045325; ENSMUST00000085387; ENSMUST00000107840; ENSMUST00000107842; ENSMUST00000107843; ENSMUST00000125886; ENSMUST00000127531; ENSMUST00000153576; BC002249; BC051953; BC062964; NM_001252476.1; NM_001252477.1; NM_019830.3; NR_045521.1; OTTMUST00000048689; OTTMUST00000048690; OTTMUST00000048691; OTTMUST00000048692; OTTMUST00000048693; O…	Prmt1	protein arginine N-methyltransferase 1	chr7	-	Multiple_Complex	44975989	44986492
TC1400001298.mm.1	5,45	4,88	0,31	0,16	T	T	1,49	0,0142	0,9931	0,1557	1,0000	T				chr14	+	NonCoding	119674266	119677420
TC0200002820.mm.1	5,76	5,39	0,17	0,14	T	T	1,29	0,0142	0,9931	0,2463	1,0000	T	XR_140558.1	LOC100862073	PREDICTED: uncharacterized LOC100862073 (LOC100862073), miscRNA.	chr2	+	NonCoding	181306448	181314300
TC0500000763.mm.1	5,12	4,64	0,19	0,2	T	T	1,39	0,0142	0,9931	0,2575	1,0000	T				chr5	+	NonCoding	81430676	81434771
TC0600003184.mm.1	3,86	4,12	0,03	0,17	T	T	-1,2	0,0142	0,9931	0,0003	0,8072	T	ENSMUST00000132657; OTTMUST00000066930	Gm15870; RP24-473H20.2	predicted gene 15870 [Source:MGI Symbol;Acc:MGI:3802066]; putative novel transcript	chr6	-	NonCoding	127934689	127944839
TC1600001115.mm.1	19,73	19,86	0,42	0,04	T	T	-1,1	0,0142	0,9931	0,4352	1,0000	T	ENSMUST00000175521	Gm23413	predicted gene, 23413 [Source:MGI Symbol;Acc:MGI:5453190]	chr16	-	Precursor_microRNA	4057373	4057497
TC0400003913.mm.1	4,86	4,44	0,31	0,1	T	T	1,33	0,0142	0,9931	0,1258	1,0000	T				chr4	-	NonCoding	143201752	143205684
TC1100002900.mm.1	4,32	4,75	0,27	0,3	T	T	-1,35	0,0142	0,9931	0,4838	1,0000	T				chr11	-	NonCoding	60871726	60872799
TC0200003979.mm.1	4,35	4,04	0,17	0,12	T	T	1,24	0,0142	0,9931	0,1065	1,0000	T				chr2	-	NonCoding	87393528	87394727
TC1500000302.mm.1	7,83	9,42	0,57	0,56	T	T	-3,02	0,0143	0,9931	0,1731	1,0000	T	ENSMUST00000182394	Gm9522	predicted gene 9522 [Source:MGI Symbol;Acc:MGI:3779931]	chr15	+	Multiple_Complex	39180511	39181441
TC1700001081.mm.1	4,49	4,91	0,14	0,14	T	T	-1,34	0,0143	0,9931	0,1670	1,0000	T				chr17	+	NonCoding	66077288	66077968
TC0500000468.mm.1	5,22	5,53	0,03	0,22	T	T	-1,24	0,0143	0,9931	0,2270	1,0000	T	NM_007646; ENSMUST00000030964; BC046312; NM_007646.4; OTTMUST00000072007; uc008xic.2	Cd38	CD38 antigen	chr5	+	Coding	43868809	43912375
TC0500000635.mm.1	4,05	3,75	0,25	0,07	T	F	1,24	0,0143	0,9931	0,1659	1,0000	F				chr5	+	NonCoding	66214747	66217681
TC1400002326.mm.1	4,74	4,36	0,37	0,08	T	T	1,3	0,0143	0,9931	0,0914	1,0000	T				chr14	-	NonCoding	69714007	69716654
TC0700001172.mm.1	4,37	3,88	0,24	0,1	T	F	1,4	0,0144	0,9931	0,1633	1,0000	F				chr7	+	NonCoding	81455895	81458006
TC1200001212.mm.1	7,82	8,56	0,25	0,43	T	T	-1,68	0,0144	0,9931	0,1340	1,0000	T	ENSMUST00000184593	Gm27299	predicted gene, 27299 [Source:MGI Symbol;Acc:MGI:5530681]	chr12	+	Precursor_microRNA	110674100	110674202
TC1500001780.mm.1	4,47	4,63	0,03	0,06	T	T	-1,11	0,0144	0,9931	0,0683	1,0000	T	NM_013909; ENSMUST00000023219; BC054377; NM_013909.2; uc007wkp.2; uc007wkq.2; uc007wkr.2; uc007wks.2	Fbxl6	F-box and leucine-rich repeat protein 6	chr15	-	Coding	76535723	76538746
TC0400000070.mm.1	5,36	4,5	0,27	0,21	F	F	1,82	0,0144	0,9931	0,1298	1,0000	F	ENSMUST00000122257	Gm11834	predicted gene 11834 [Source:MGI Symbol;Acc:MGI:3650692]	chr4	+	Multiple_Complex	9958208	9959130
TC1300000806.mm.1	4,25	4,03	0,07	0,08	T	T	1,17	0,0145	0,9931	0,1033	1,0000	T	ENSMUST00000180403	Gm26754	predicted gene, 26754 [Source:MGI Symbol;Acc:MGI:5477248]	chr13	+	NonCoding	66244216	66305344
TC0200005371.mm.1	5,62	5,94	0,05	0,15	T	T	-1,25	0,0145	0,9931	0,2287	1,0000	T	XM_003085340.2	Gm14406	predicted gene 14406	chr2	-	Coding	177560597	177578210
TC0500003098.mm.1	3,97	4,3	0,08	0,16	T	T	-1,25	0,0145	0,9931	0,0690	1,0000	T	ENSMUST00000139500; OTTMUST00000034784	4930401G09Rik; RP24-132L16.5	RIKEN cDNA 4930401G09 gene [Source:MGI Symbol;Acc:MGI:1921042]; novel transcript (4930401G09Rik)	chr5	-	NonCoding	115358700	115360123
TC1600000906.mm.1	4,45	4,08	0,24	0,09	T	T	1,29	0,0145	0,9931	0,4225	1,0000	T	NM_139134; ENSMUST00000023568; ENSMUST00000069148; ENSMUST00000114216; BC117071; BC117073; BC144738; NM_139134.3; OTTMUST00000047529; OTTMUST00000047530; OTTMUST00000047531; uc007zsv.1; uc007zsw.1; uc012ahj.1	Chodl	chondrolectin	chr16	+	Coding	78930948	78951733
TC1800000475.mm.1	4,07	4,48	0,07	0,33	T	T	-1,33	0,0145	0,9931	0,0076	1,0000	T				chr18	+	NonCoding	46226351	46227210
TC0700001380.mm.1	4,36	3,98	0,19	0,05	T	T	1,3	0,0145	0,9931	0,2077	1,0000	T				chr7	+	NonCoding	99202373	99228036
TC0X00000110.mm.1	5,19	5,03	0,39	0,13	T	T	1,12	0,0145	0,9931	0,2440	1,0000	T	NM_023500; ENSMUST00000015486; BC125618; BC125620; NM_023500.2; OTTMUST00000040989; uc009spq.1	Xk	Kell blood group precursor (McLeod phenotype) homolog	chrX	+	Coding	9272756	9313250
TC1800000333.mm.1	6,14	5,4	0,53	0,23	T	T	1,66	0,0146	0,9931	0,0412	1,0000	T				chr18	+	NonCoding	36575457	36576872
TC1100001814.mm.1	4,69	4,09	0,32	0,19	T	F	1,52	0,0146	0,9931	0,0533	1,0000	F	ENSMUST00000137462; ENSMUST00000139207; OTTMUST00000006443; OTTMUST00000006444	Gm11656; RP23-434K11.2	predicted gene 11656 [Source:MGI Symbol;Acc:MGI:3651000]; putative novel transcript	chr11	+	NonCoding	108377877	108381093
TC1500000320.mm.1	5,2	4,82	0,26	0,35	T	T	1,3	0,0146	0,9931	0,0999	1,0000	T				chr15	+	NonCoding	40841428	40842999
TC1200001193.mm.1	7,32	6,45	0,23	0,32	T	T	1,82	0,0146	0,9931	0,1209	1,0000	T	NR_030559; NR_030559.1; uc011yuc.1	Mir453	microRNA 453	chr12	+	Precursor_microRNA	109735619	109735700
TC0900002370.mm.1	5,05	5,32	0,14	0,13	T	T	-1,21	0,0146	0,9931	0,1346	1,0000	T				chr9	-	NonCoding	57480056	57481055
TC1600001247.mm.1	5,81	5,48	0,57	0,07	T	T	1,26	0,0146	0,9931	0,2824	1,0000	T	NM_001161775; NM_013607; ENSMUST00000090287; BC026142; NM_001161775.1; NM_013607.2; uc007yhd.2; uc007yhe.2; uc007yhf.2; uc007yhg.2	Myh11	myosin, heavy polypeptide 11, smooth muscle	chr16	-	Coding	14194527	14291408
TC1700001094.mm.1	3,67	4,07	0,05	0,14	F	T	-1,32	0,0146	0,9931	0,1202	1,0000	F	XR_105859.1	Gm9984	PREDICTED: predicted gene 9984 (Gm9984), miscRNA.	chr17	+	NonCoding	67010485	67019392
TC0400002287.mm.1	5,03	4,54	0,26	0,18	T	T	1,4	0,0147	0,9931	0,1022	1,0000	T				chr4	-	NonCoding	20754975	20758597
TC1100003511.mm.1	4,85	5,06	0,06	0,04	T	T	-1,16	0,0147	0,9931	0,4293	1,0000	T	NM_019505; ENSMUST00000000285; ENSMUST00000107894; ENSMUST00000152772; BC148725; NM_019505.3; OTTMUST00000002636; OTTMUST00000068120; uc007kwd.1; uc011ycn.1	Dgke	diacylglycerol kinase, epsilon; Synthetic construct Mus musculus clone IMAGE:100015756, MGC:183424 diacylglycerol kinase, epsilon (Dgke) mRNA, encodes complete protein.	chr11	-	Multiple_Complex	89035179	89066856
TC0900002154.mm.1	5,62	6,17	0,42	0,09	T	T	-1,46	0,0147	0,9931	0,5437	1,0000	T				chr9	-	NonCoding	44290050	44292463
TC0800002196.mm.1	4,53	4,15	0,19	0,06	T	T	1,31	0,0147	0,9931	0,1761	1,0000	T				chr8	-	NonCoding	48559459	48561729
TC0400003230.mm.1	5,3	5,81	0,26	0,09	T	T	-1,43	0,0147	0,9931	0,4306	1,0000	T	NM_009949; ENSMUST00000030345; ENSMUST00000106719; ENSMUST00000106720; ENSMUST00000131644; ENSMUST00000141738; ENSMUST00000175651; BC138514; BC145859; NM_009949.2; OTTMUST00000021110; OTTMUST00000021111; OTTMUST00000021180; OTTMUST00000021181; OTTMUST00000021182; OTTMUST00000110992; uc008uan.2	Cpt2	carnitine palmitoyltransferase 2	chr4	-	Multiple_Complex	107903981	107923610
TC0500001660.mm.1	5,93	5,52	0,05	0,18	T	T	1,33	0,0147	0,9931	0,4151	1,0000	T	ENSMUST00000119137	Gm15497	predicted gene 15497 [Source:MGI Symbol;Acc:MGI:3782944]	chr5	+	Multiple_Complex	138610739	138611289
TC1000002569.mm.1	5,07	5,54	0,1	0,18	T	T	-1,38	0,0147	0,9931	0,1325	1,0000	T				chr10	-	NonCoding	82613619	82616814
TC0400000476.mm.1	19,48	19,76	0,62	0,12	T	T	-1,21	0,0148	0,9931	0,4961	1,0000	T	ENSMUST00000175591	Gm22639	predicted gene, 22639 [Source:MGI Symbol;Acc:MGI:5452416]	chr4	+	Precursor_microRNA	44865307	44865431
TC0300001388.mm.1	4,91	4,48	0,75	0,13	T	T	1,35	0,0148	0,9931	0,2107	1,0000	T				chr3	+	NonCoding	136825174	136826978
TC1000000897.mm.1	6,73	7,08	0,08	0,22	T	T	-1,27	0,0148	0,9931	0,0342	1,0000	T	NR_105878	Mir6913	microRNA 6913	chr10	+	Precursor_microRNA	81386347	81386412
TC0100002228.mm.1	4,55	4,35	0,01	0,07	T	T	1,15	0,0148	0,9931	0,1448	1,0000	T	NM_001029878; ENSMUST00000039612; ENSMUST00000147695; BC139127; BC139130; NM_001029878.1; OTTMUST00000065718; uc007asx.1	Lonrf2	LON peptidase N-terminal domain and ring finger 2	chr1	-	Multiple_Complex	38793344	38836090
TC0500002562.mm.1	4,98	4,51	0,31	0,14	T	T	1,38	0,0148	0,9931	0,5123	1,0000	T	NM_030052; ENSMUST00000050129; BC059709; NM_030052.3; uc008xqx.1	Cox7b2	cytochrome c oxidase subunit VIIb2	chr5	-	Coding	71442823	71548205
TC0100002657.mm.1	5,45	4,69	0,37	0,24	T	T	1,7	0,0148	0,9931	0,1912	1,0000	T				chr1	-	NonCoding	80520498	80522396
TC0100003875.mm.1	4,94	5,23	0,09	0,07	T	T	-1,22	0,0148	0,9931	0,4238	1,0000	T	NM_026241; ENSMUST00000001172; BC117004; BC119100; NM_026241.3; uc007aqo.1; uc007aqp.1; uc011wjm.1	Ankrd39	ankyrin repeat domain 39	chr1	-	Multiple_Complex	36538173	36547231
TC0100002458.mm.1	4,46	4,04	0,22	0,18	T	T	1,34	0,0148	0,9931	0,2380	1,0000	T	NM_001256158; ENSMUST00000027102; NM_001256158.1; uc029qow.1	4933402D24Rik	RIKEN cDNA 4933402D24 gene	chr1	-	Coding	63754907	63769267
TC0400003938.mm.1	4,26	4,52	0,09	0,07	T	T	-1,2	0,0148	0,9931	0,1004	1,0000	T	NM_001085418; ENSMUST00000035757; ENSMUST00000105752; ENSMUST00000133357; ENSMUST00000144127; BC052827; NM_001085418.2; OTTMUST00000024561; OTTMUST00000024562; OTTMUST00000024563; uc008vra.1	Pramel5	preferentially expressed antigen in melanoma like 5	chr4	-	Multiple_Complex	144270633	144280488
TC0500001647.mm.1	5,76	6,76	0,39	0,51	T	T	-2	0,0148	0,9931	0,0311	1,0000	T	ENSMUST00000122520	Gm22956	predicted gene, 22956 [Source:MGI Symbol;Acc:MGI:5452733]	chr5	+	Small_RNA	138219737	138219816
TC0200000820.mm.1	4,88	4,49	0,11	0,23	T	T	1,31	0,0148	0,9931	0,0303	1,0000	T				chr2	+	NonCoding	52040405	52041683
TC0800002460.mm.1	5,49	5,94	0,21	0,2	T	T	-1,37	0,0148	0,9931	0,2771	1,0000	T				chr8	-	NonCoding	72414440	72417285
TC1300002584.mm.1	5,4	4,87	0,32	0,14	T	T	1,44	0,0149	0,9931	0,1434	1,0000	T				chr13	-	NonCoding	103750306	103752359
TC0200004825.mm.1	5,64	5,15	0,31	0,08	T	T	1,41	0,0149	0,9931	0,2990	1,0000	T	ENSMUST00000119999	Gm14140	predicted gene 14140 [Source:MGI Symbol;Acc:MGI:3649719]	chr2	-	Pseudogene	150110582	150111576
TC1000001136.mm.1	4,21	3,89	0,19	0,1	T	T	1,25	0,0149	0,9931	0,1149	1,0000	T	NR_045810; NR_045810.1; uc029ren.1	4933408J17Rik	RIKEN cDNA 4933408J17 gene	chr10	+	Multiple_Complex	93589413	93605245
TC0100003074.mm.1	5,02	4,63	0,23	0,1	T	T	1,31	0,0149	0,9931	0,0856	1,0000	T	NM_178874; ENSMUST00000045473; ENSMUST00000125439; ENSMUST00000132435; ENSMUST00000136828; ENSMUST00000138717; ENSMUST00000142609; BC052035; NM_178874.2; OTTMUST00000066282; OTTMUST00000066283; OTTMUST00000066284; OTTMUST00000066285; OTTMUST00000066286; OTTMUST00000066287; uc007cor.1; uc007cos.1; uc007cot.1	Tmcc2	transmembrane and coiled-coil domains 2	chr1	-	Multiple_Complex	132356315	132391281
TC0200002574.mm.1	4,75	4,86	0,1	0,02	T	T	-1,08	0,0150	0,9931	0,2881	1,0000	T	NM_023815; ENSMUST00000051923; ENSMUST00000065753; ENSMUST00000151826; BC017155	Trp53rkb	transformation related protein 53 regulating kinase B	chr2	+	Multiple_Complex	166792531	166799505
TC0400002277.mm.1	4,46	4,86	0,12	0,12	T	T	-1,33	0,0150	0,9931	0,4717	1,0000	T	NR_040768; NR_040768.1; uc029upt.1	4930480G23Rik	RIKEN cDNA 4930480G23 gene	chr4	-	NonCoding	19979445	20005739
TC0300000917.mm.1	5,35	5,8	0,2	0,32	T	T	-1,37	0,0150	0,9931	0,0288	1,0000	T				chr3	+	NonCoding	95940086	95942565
TC1800000201.mm.1	5,83	6,38	0,34	0,09	T	T	-1,46	0,0150	0,9931	0,1884	1,0000	T	NM_001289654; NM_001289655; NM_175276; ENSMUST00000037097; BC138046; NM_175276.3; uc008eha.1; uc008ehb.1; uc008ehc.1; uc008ehd.1; uc012bak.1	Fhod3	formin homology 2 domain containing 3; formin homology 2 domain containing 3 (Fhod3), mRNA.	chr18	+	Coding	24708623	25133507
TC1100002639.mm.1	4,09	4,37	0,09	0,06	T	T	-1,21	0,0150	0,9931	0,2507	1,0000	T	XR_141058.1	Gm16170	predicted gene 16170	chr11	-	NonCoding	48843648	48853493
TC1100001615.mm.1	4,69	4,95	0,11	0,17	T	T	-1,19	0,0150	0,9931	0,0212	1,0000	T	ENSMUST00000120682	Gm11553	predicted gene 11553 [Source:MGI Symbol;Acc:MGI:3650791]	chr11	+	Multiple_Complex	99961079	99961318
TC0200003799.mm.1	4,08	4,36	0,14	0,08	T	T	-1,21	0,0151	0,9931	0,1524	1,0000	T	NM_001081228; NM_030188; ENSMUST00000099994; ENSMUST00000099995; BC004773; BC157934; BC158130; BC172090; NM_001081228.1; NM_030188.3; OTTMUST00000035966; OTTMUST00000035968; uc008kew.2	Ttc30a2; Ttc30a1	tetratricopeptide repeat domain 30A2; tetratricopeptide repeat domain 30A1	chr2	-	Coding	75975740	75981967
TC0800001252.mm.1	3,83	4,06	0,16	0,16	T	T	-1,17	0,0151	0,9931	0,1492	1,0000	T	XR_035325.2	6030452D12Rik	RIKEN cDNA 6030452D12 gene	chr8	+	Coding	106500511	106509656
TC1500000591.mm.1	5,34	5,55	0,04	0,04	T	T	-1,15	0,0151	0,9931	0,0374	1,0000	T	NM_001162489; NM_175457; NR_105919; ENSMUST00000092595; ENSMUST00000096385; ENSMUST00000159132; ENSMUST00000159218; ENSMUST00000160525; ENSMUST00000160631; ENSMUST00000160728; ENSMUST00000160806; ENSMUST00000160986; ENSMUST00000161265; ENSMUST00000161305; ENSMUST00000161350; ENSMUST00000161352; ENSMUST00000161683; ENSMUST00000161962; ENSMUST00000162204; ENSMUST00000162319; NM_001162489.1; NM_1754…	Mroh1; Mir6954	maestro heat-like repeat family member 1; microRNA 6954	chr15	+	Multiple_Complex	76380261	76453258
TC0100003204.mm.1	5,76	5,18	0,16	0,19	T	T	1,5	0,0151	0,9931	0,2677	1,0000	T	NM_009061; ENSMUST00000027606; ENSMUST00000127206; ENSMUST00000134817; ENSMUST00000153527; BC023001; NM_009061.4; OTTMUST00000049364; OTTMUST00000049365; OTTMUST00000049366; OTTMUST00000049367; uc007cxg.2	Rgs2	regulator of G-protein signaling 2	chr1	-	Multiple_Complex	143999338	144004161
TC1700000753.mm.1	3,73	4,02	0,2	0,19	T	T	-1,22	0,0151	0,9931	0,1481	1,0000	T	ENSMUST00000158194	Gm22388	predicted gene, 22388	chr17	+	NonCoding	37013058	37015771
TC1400002704.mm.1	4,51	4,2	0,18	0,1	T	T	1,25	0,0151	0,9931	0,0408	1,0000	T	ENSMUST00000176344; OTTMUST00000110577	Gm20713; RP24-308C1.1	predicted gene 20713 [Source:MGI Symbol;Acc:MGI:5313160]; novel transcript	chr14	-	NonCoding	115788144	115871278
TC0600001119.mm.1	6,93	7,49	0,15	0,37	T	T	-1,47	0,0152	0,9931	0,5459	1,0000	T	ENSMUST00000183288	Gm7833	predicted gene 7833 [Source:MGI Symbol;Acc:MGI:3643837]	chr6	+	Pseudogene	94820530	94821519
TC1000001487.mm.1	4,56	4,03	0,25	0,06	T	T	1,45	0,0152	0,9931	0,2362	1,0000	T	NR_038023; NR_038023.1; uc029rjk.1	Gm15910	predicted gene 15910	chr10	+	NonCoding	120857629	120863328
TC0500002519.mm.1	3,88	3,68	0,25	0,11	F	F	1,15	0,0152	0,9931	0,0668	1,0000	F				chr5	-	NonCoding	66718370	66719919
TC0700002900.mm.1	5,25	5,67	0,19	0,25	T	T	-1,34	0,0152	0,9931	0,5415	1,0000	T				chr7	-	NonCoding	40629137	40636119
TC1000000650.mm.1	3,94	4,23	0,17	0,16	F	T	-1,22	0,0152	0,9931	0,0919	1,0000	F	XR_105400.1	Gm19746	PREDICTED: predicted gene, 19746 (Gm19746), miscRNA.	chr10	+	NonCoding	68313008	68326978
TC1700002244.mm.1	5,42	5,77	0,06	0,15	T	T	-1,28	0,0152	0,9931	0,1241	1,0000	T	NM_181397; ENSMUST00000044503; ENSMUST00000113195; ENSMUST00000156094; BC052074; NM_181397.2; OTTMUST00000056511; OTTMUST00000056512; OTTMUST00000056513; uc008cyr.1; uc008cys.1	Rftn1	raftlin lipid raft linker 1	chr17	-	Multiple_Complex	49992257	50190674
TC0900001785.mm.1	5,33	5,22	0,1	0,06	T	T	1,08	0,0152	0,9931	0,1602	1,0000	T	NM_001199484; NM_001199485; NM_133732; ENSMUST00000034414; ENSMUST00000178977; ENSMUST00000180339; BC011540; BC016078; NM_001199484.1; NM_001199485.1; NM_133732.3; uc009ofm.2; uc009ofn.2; uc009ofo.2; uc012gop.1	4931406C07Rik	RIKEN cDNA 4931406C07 gene	chr9	-	Multiple_Complex	15283337	15306448
TC0100002487.mm.1	3,66	4,1	0,13	0,16	F	T	-1,36	0,0152	0,9931	0,0320	1,0000	F				chr1	-	NonCoding	66696998	66699866
TC0800000368.mm.1	4,52	4,86	0,17	0,13	T	T	-1,26	0,0152	0,9931	0,4757	1,0000	T	NM_175136; ENSMUST00000046941; ENSMUST00000162640; BC038399; NM_175136.2; OTTMUST00000067154; OTTMUST00000067155; uc009ljd.1; uc009lje.1	Rnf122	ring finger protein 122	chr8	+	Multiple_Complex	31111820	31132062
TC0100001534.mm.1	5,29	4,79	0,2	0,22	T	T	1,41	0,0152	0,9931	0,2115	1,0000	T				chr1	+	NonCoding	166297199	166299861
TC1200000556.mm.1	5,29	4,74	0,27	0,29	T	T	1,46	0,0153	0,9931	0,1241	1,0000	T				chr12	+	NonCoding	68558266	68561103
TC0600000160.mm.1	4,26	5,14	0,41	0,3	T	T	-1,85	0,0153	0,9931	0,2499	1,0000	T				chr6	+	NonCoding	21245997	21248033
TC0500000326.mm.1	5,14	5,27	0,35	0,19	T	T	-1,1	0,0153	0,9931	0,2945	1,0000	T				chr5	+	NonCoding	31560812	31565842
TC0600001660.mm.1	3,98	3,7	0,14	0,11	T	T	1,22	0,0153	0,9931	0,0630	1,0000	T				chr6	+	Coding	140743340	140746080
TC0300000299.mm.1	7,05	6,09	0,4	0,22	T	T	1,94	0,0153	0,9931	0,0573	1,0000	T	NM_183221; ENSMUST00000061260; ENSMUST00000129182; NM_183221.3; OTTMUST00000060734; OTTMUST00000060735; uc008pbe.1; uc008pbf.1	Fat4	FAT tumor suppressor homolog 4 (Drosophila)	chr3	+	Multiple_Complex	38886940	39011985
TC0100002352.mm.1	5,42	5,9	0,11	0,19	T	T	-1,39	0,0153	0,9931	0,3588	1,0000	T				chr1	-	NonCoding	54913843	54916594
TC0100001510.mm.1	10,8	9,74	0,85	0,36	T	T	2,08	0,0153	0,9931	0,1519	1,0000	T	NM_019759; ENSMUST00000027861; BC046420; NM_019759.2; uc007diq.1	Dpt	dermatopontin	chr1	+	Coding	164796718	164824273
TC0400000077.mm.1	4,48	5,1	0,3	0,06	T	T	-1,54	0,0153	0,9931	0,0292	1,0000	T				chr4	+	NonCoding	10865316	10871723
TC0200000802.mm.1	6,79	6,24	0,12	0,2	T	T	1,46	0,0154	0,9931	0,1148	1,0000	T	ENSMUST00000120607	Gm13525	predicted gene 13525 [Source:MGI Symbol;Acc:MGI:3650225]	chr2	+	Pseudogene	49680499	49680976
TC0700000598.mm.1	4,43	4,96	0,24	0,44	T	T	-1,44	0,0154	0,9931	0,3377	1,0000	T	ENSMUST00000182254	Gm9146	predicted gene 9146 [Source:MGI Symbol;Acc:MGI:3646192]	chr7	+	Pseudogene	32473252	32474257
TC0400001231.mm.1	5,93	6,45	0,29	0,26	T	T	-1,44	0,0154	0,9931	0,1162	1,0000	T				chr4	+	NonCoding	115657119	115659626
TC0500000553.mm.1	4,4	3,93	0,42	0,11	T	T	1,39	0,0154	0,9931	0,3522	1,0000	T				chr5	+	NonCoding	55503529	55507128
TC0900000373.mm.1	4,35	3,76	0,39	0,16	T	F	1,51	0,0154	0,9931	0,0180	1,0000	F	NM_146882; ENSMUST00000115004; NM_146882.2; uc009ovl.1	Olfr874	olfactory receptor 874	chr9	+	Coding	37746136	37747068
TC1100000333.mm.1	5,63	5,39	0,06	0,11	T	T	1,18	0,0155	0,9931	0,0019	0,9706	T	NM_030093; ENSMUST00000039601; ENSMUST00000121182; ENSMUST00000125837; ENSMUST00000149043; ENSMUST00000155736; BC028766; NM_030093.3; OTTMUST00000011976; OTTMUST00000068459; OTTMUST00000068460; OTTMUST00000068461; OTTMUST00000068462; uc007ija.2	Snrnp25	small nuclear ribonucleoprotein 25 (U11/U12)	chr11	+	Multiple_Complex	32205415	32208996
TC0600001282.mm.1	4,21	3,87	0,27	0,1	T	T	1,26	0,0155	0,9931	0,1895	1,0000	T				chr6	+	NonCoding	115555255	115557933
TC0X00001500.mm.1	5,08	4,64	0,51	0,2	T	T	1,36	0,0155	0,9931	0,1684	1,0000	T				chrX	+	NonCoding	150467233	150468178
TC1200000260.mm.1	4,25	3,9	0,15	0,14	T	T	1,28	0,0155	0,9931	0,3409	1,0000	T	NM_027828; ENSMUST00000041133; BC019466; BC085288; NM_027828.2; uc007nhb.1	Fam110c	family with sequence similarity 110, member C	chr12	+	Coding	31073968	31079944
TC1900001211.mm.1	4,98	4,46	0,37	0,08	T	T	1,43	0,0156	0,9931	0,1621	1,0000	T				chr19	-	NonCoding	16580930	16582355
TC1500000514.mm.1	4,03	3,59	0,05	0,18	F	F	1,35	0,0156	0,9931	0,0840	1,0000	F				chr15	+	NonCoding	73080943	73087975
TC1200002263.mm.1	6,8	7,54	0,42	0,2	T	T	-1,67	0,0156	0,9931	0,2128	1,0000	T	NM_023049; ENSMUST00000021617; ENSMUST00000127447; ENSMUST00000135694; ENSMUST00000149431; BC031161; NM_023049.1; OTTMUST00000055738; OTTMUST00000055778; OTTMUST00000055779; OTTMUST00000055780; uc007ovc.1; uc007ovd.1; uc007ove.1	Asb2	ankyrin repeat and SOCS box-containing 2	chr12	-	Multiple_Complex	103321142	103356001
TC0900001183.mm.1	4,93	4,61	0,14	0,21	T	T	1,25	0,0156	0,9931	0,0318	1,0000	T				chr9	+	NonCoding	94696736	94699531
TC1500001877.mm.1	5,97	6,64	0,24	0,35	T	T	-1,59	0,0156	0,9931	0,2202	1,0000	T				chr15	-	NonCoding	79544759	79546023
TC0200003430.mm.1	14,76	15,37	0,35	0,05	T	T	-1,53	0,0156	0,9931	0,4004	1,0000	T				chr2	-	NonCoding	38898129	38898417
TC1400001171.mm.1	4,05	4,76	0,33	0,17	T	T	-1,64	0,0156	0,9931	0,3503	1,0000	T				chr14	+	NonCoding	101265017	101267079
TC0X00003198.mm.1	4,7	5,45	0,32	0,26	T	T	-1,69	0,0157	0,9931	0,1638	1,0000	T				chrX	-	NonCoding	152731101	152733829
TC0400003902.mm.1	5,28	5,01	0,77	0,12	T	T	1,2	0,0157	0,9931	0,3253	1,0000	T	ENSMUST00000125582; OTTMUST00000023664	Gm13052; RP23-300I3.1	predicted gene 13052 [Source:MGI Symbol;Acc:MGI:3651990]; putative novel transcript	chr4	-	NonCoding	142307765	142346475
TC0200000957.mm.1	4,24	3,73	0,24	0,06	F	F	1,43	0,0157	0,9931	0,0946	1,0000	F				chr2	+	NonCoding	65927071	65928332
TC1000001352.mm.1	7,54	8,45	0,8	0,35	T	T	-1,88	0,0157	0,9931	0,2100	1,0000	T				chr10	+	NonCoding	117047195	117049747
TC1200002478.mm.1	4,17	3,71	0,27	0,1	F	F	1,38	0,0157	0,9931	0,4544	1,0000	F	NCBI_Gene:780864:presumedTranscript_1	Ighv15-2	immunoglobulin heavy variable V15-2	chr12	-	Multiple_Complex	114564575	114565012
TC0X00003224.mm.1	5,86	6,26	0,21	0,34	T	T	-1,32	0,0157	0,9931	0,2165	1,0000	T	ENSMUST00000119088; OTTMUST00000046097	Gm15146; RP23-228N14.2	predicted gene 15146; novel pseudogene	chrX	-	Multiple_Complex	154421407	154421853
TC1400002058.mm.1	5,35	5,57	0,1	0,08	T	T	-1,17	0,0157	0,9931	0,4142	1,0000	T	NM_145462; ENSMUST00000022784; BC004644; BC011095; NM_145462.2; uc007twh.2	Haus4	HAUS augmin-like complex, subunit 4	chr14	-	Coding	54541785	54554361
TC0700003772.mm.1	3,99	4,2	0,11	0,16	T	T	-1,16	0,0158	0,9931	0,5523	1,0000	T	NM_011010; ENSMUST00000098281; BC046600; BC132327; BC138222; NM_011010.2; OTTMUST00000053969; uc009ike.1	Omp	olfactory marker protein	chr7	-	Coding	98143359	98145502
TC1700001433.mm.1	5,52	6,5	0,47	0,21	T	T	-1,97	0,0158	0,9931	0,0798	1,0000	T				chr17	-	NonCoding	10276220	10278894
TC0100001673.mm.1	3,97	3,59	0,16	0,12	T	F	1,3	0,0158	0,9931	0,1164	1,0000	F				chr1	+	NonCoding	177467378	177476267
TC1400000118.mm.1	4,41	4	0,12	0,11	T	F	1,33	0,0158	0,9931	0,0923	1,0000	F				chr14	+	NonCoding	14686844	14688622
TC0600000793.mm.1	4,6	4,97	0,09	0,13	T	T	-1,29	0,0158	0,9931	0,2418	1,0000	T	ENSMUST00000103318	Igkv2-112	immunoglobulin kappa variable 2-112 [Source:MGI Symbol;Acc:MGI:3644894]	chr6	+	Coding	68151885	68152619
TC1600001901.mm.1	4,59	3,99	0,08	0,16	T	T	1,51	0,0158	0,9931	0,1193	1,0000	T				chr16	-	NonCoding	74807663	74810009
TC0700004341.mm.1	4,44	3,96	0,1	0,13	T	T	1,39	0,0158	0,9931	0,1963	1,0000	T				chr7	-	NonCoding	127812154	127813507
TC0800001359.mm.1	3,71	4,36	0,34	0,09	T	T	-1,57	0,0158	0,9931	0,1008	1,0000	T				chr8	+	NonCoding	114183883	114191833
TC0300001199.mm.1	5,25	6	0,31	0,28	T	T	-1,67	0,0159	0,9931	0,1025	1,0000	T				chr3	+	NonCoding	116869582	116870834
TC1700000442.mm.1	4,47	4,08	0,36	0,06	T	T	1,31	0,0159	0,9931	0,2145	1,0000	T				chr17	+	NonCoding	27340594	27340734
TC0700003909.mm.1	17,47	17,28	0,16	0,66	T	T	1,14	0,0159	0,9931	0,3659	1,0000	T	NM_001201391; NM_001278161; BC156762_2; NM_001201391.1; OTTMUST00000045644; OTTMUST00000045645; OTTMUST00000054026; uc009iuq.2	Hbb-bs; Hbb-b1	hemoglobin, beta adult s chain; hemoglobin, beta adult major chain; Synthetic construct Mus musculus clone IMAGE:100062252, MGC:190431 hemoglobin, beta adult major chain (Hbb-b1) mRNA, encodes complete protein.	chr7	-	Multiple_Complex	103826523	103828096
TC1300002644.mm.1	4,79	4,34	0,13	0,3	T	T	1,37	0,0159	0,9931	0,0045	1,0000	T				chr13	-	NonCoding	108495384	108498243
TC0300000462.mm.1	5,2	4,46	0,58	0,23	T	T	1,67	0,0160	0,9931	0,5691	1,0000	T				chr3	+	NonCoding	58842831	58870226
TC1500001393.mm.1	4,47	4,2	0,27	0,09	T	T	1,21	0,0160	0,9931	0,3463	1,0000	T	XR_105673.1; XR_105674.1	Gm16136	predicted gene 16136	chr15	-	NonCoding	37231800	37233396
TC0200005266.mm.1	4,5	4,93	0,19	0,18	T	T	-1,35	0,0160	0,9931	0,0563	1,0000	T				chr2	-	NonCoding	171943021	171946717
TC0600001639.mm.1	5,82	5,3	0,34	0,17	T	T	1,43	0,0160	0,9931	0,1445	1,0000	T	NM_019946; ENSMUST00000008684; ENSMUST00000118091; ENSMUST00000120230; ENSMUST00000120302; ENSMUST00000120939; ENSMUST00000125810; ENSMUST00000140932; BC009155; NM_019946.4; OTTMUST00000066907; OTTMUST00000066908; OTTMUST00000066909; OTTMUST00000066910; OTTMUST00000066911; OTTMUST00000066912; OTTMUST00000066913; uc009enk.1	Mgst1	microsomal glutathione S-transferase 1	chr6	+	Multiple_Complex	138140316	138156755
TC1700002749.mm.1	6,09	6,71	0,36	0,35	T	T	-1,54	0,0160	0,9931	0,1183	1,0000	T	ENSMUST00000182438	Gm27039	predicted gene, 27039 [Source:MGI Symbol;Acc:MGI:5504154]	chr17	-	Pseudogene	92527273	92528510
TC0500001149.mm.1	5,01	6	0,59	0,52	T	T	-2	0,0160	0,9931	0,0943	1,0000	T	ENSMUST00000178031	Gm22583	predicted gene, 22583 [Source:MGI Symbol;Acc:MGI:5452360]	chr5	+	Small_RNA	110757085	110757191
TC0200002416.mm.1	5,32	4,97	0,06	0,11	T	T	1,28	0,0161	0,9931	0,2910	1,0000	T				chr2	+	NonCoding	157851541	157855034
TC0X00002237.mm.1	5,23	5,7	0,22	0,25	T	T	-1,39	0,0161	0,9931	0,0605	1,0000	T				chrX	-	NonCoding	53247711	53251602
TC1700000747.mm.1	6,17	5,31	0,29	0,32	T	T	1,81	0,0161	0,9931	0,0745	1,0000	T	NM_011280; ENSMUST00000060524; BC051632; NM_011280.2; OTTMUST00000096447; uc008clj.2	Trim10	tripartite motif-containing 10	chr17	+	Coding	36869574	36877833
TC0X00002319.mm.1	5,67	6,15	0,23	0,16	T	T	-1,39	0,0161	0,9931	0,1078	1,0000	T	OTTMUST00000042793	Rpl7l1-ps1	ribosomal protein L7-like 1, pseudogene 1	chrX	-	Pseudogene	60971990	60972714
TC0400000597.mm.1	4,48	4,21	0,12	0,16	T	T	1,21	0,0161	0,9931	0,1551	1,0000	T	OTTMUST00000016290	Tpt1-ps2	tumor protein, translationally-controlled, pseudogene 2	chr4	+	Multiple_Complex	54564623	54565143
TC0200003797.mm.1	4,69	5,26	0,29	0,26	T	T	-1,48	0,0161	0,9931	0,1935	1,0000	T	ENSMUST00000120947	Gm13670	predicted gene 13670 [Source:MGI Symbol;Acc:MGI:3651580]	chr2	-	Multiple_Complex	75822028	75822793
TC0800001134.mm.1	3,83	4,36	0,11	0,25	F	T	-1,45	0,0162	0,9931	0,0889	1,0000	F				chr8	+	NonCoding	95468646	95472133
TC0500000953.mm.1	4,43	4,02	0,17	0,15	T	T	1,33	0,0162	0,9931	0,4921	1,0000	T	NM_173404; ENSMUST00000031278; BC117749; NM_173404.3; uc008ygg.1; uc008ygh.2; uc012dzo.1	Bmp3	bone morphogenetic protein 3	chr5	+	Coding	98854439	98880960
TC0200001769.mm.1	5,97	6,18	0,08	0,1	T	T	-1,15	0,0162	0,9931	0,0499	1,0000	T	NM_019454; ENSMUST00000102517; ENSMUST00000127102; BC042497; BC049130; NM_019454.3; OTTMUST00000037914; OTTMUST00000037915; uc008ltr.2	Dll4	delta-like 4 (Drosophila)	chr2	+	Multiple_Complex	119325784	119335962
TC0100000768.mm.1	19,73	19,83	0,38	0,08	T	T	-1,08	0,0162	0,9931	0,2139	1,0000	T	ENSMUST00000175454	Gm25472	predicted gene, 25472 [Source:MGI Symbol;Acc:MGI:5455249]	chr1	+	Precursor_microRNA	85763794	85763871
TC0X00002564.mm.1	4,6	4,37	0,48	0,27	T	T	1,17	0,0162	0,9931	0,5708	1,0000	T	ENSMUST00000179749; OTTMUST00000043380	Mageb8-ps	melanoma antigen, family B, 8, pseudogene	chrX	-	Pseudogene	86327903	86328935
TC0600000713.mm.1	4,5	4,34	0,36	0,18	F	T	1,12	0,0162	0,9931	0,3293	1,0000	F				chr6	+	NonCoding	58693469	58694861
TC0100001193.mm.1	5,45	5,24	0,11	0,05	T	T	1,15	0,0162	0,9931	0,4400	1,0000	T	NM_172516; ENSMUST00000045110; BC130226; NM_172516.4; uc007cou.1; uc007cov.1; uc011wrw.1	Dstyk	dual serine/threonine and tyrosine protein kinase	chr1	+	Multiple_Complex	132417453	132466959
TC0400002962.mm.1	5,06	4,83	0,2	0,03	T	T	1,17	0,0162	0,9931	0,3616	1,0000	T	NM_172870; ENSMUST00000102820; ENSMUST00000107198; ENSMUST00000123276; ENSMUST00000175756; ENSMUST00000175757; ENSMUST00000175800; ENSMUST00000175969; ENSMUST00000176264; ENSMUST00000176346; ENSMUST00000176370; ENSMUST00000176418; ENSMUST00000176476; ENSMUST00000176601; ENSMUST00000176612; ENSMUST00000176691; ENSMUST00000176702; ENSMUST00000176947; ENSMUST00000176971; ENSMUST00000176998; ENSMUST0…	Bnc2	basonuclin 2	chr4	-	Multiple_Complex	84272542	84675275
TC1000002561.mm.1	4,77	4,12	0,23	0,11	T	T	1,57	0,0162	0,9931	0,1245	1,0000	T				chr10	-	NonCoding	82210400	82213603
TC0400000883.mm.1	5,08	4,58	0,42	0,14	T	T	1,42	0,0162	0,9931	0,4181	1,0000	T				chr4	+	NonCoding	88116495	88119373
TC1200000740.mm.1	4,78	4,56	0,2	0,05	T	T	1,16	0,0162	0,9931	0,6248	1,0000	T	NM_001081421; ENSMUST00000021558; BC110634; BC125015; NM_001081421.1; uc007oaw.1; uc007oax.1; uc007oay.1	Galnt16	UDP-N-acetyl-alpha-D-galactosamine:polypeptide N-acetylgalactosaminyltransferase 16	chr12	+	Multiple_Complex	80518471	80603896
TC1400002267.mm.1	4,67	4,81	0,02	0,05	T	T	-1,11	0,0163	0,9931	0,3424	1,0000	T	NM_001162365; NM_001162366; NM_172498; ENSMUST00000022622; ENSMUST00000089250; ENSMUST00000111121; ENSMUST00000127083; ENSMUST00000136216; ENSMUST00000148104; ENSMUST00000154865; ENSMUST00000178730; BC137704; BC144849; NM_001162365.1; NM_001162366.1; NM_172498.3; OTTMUST00000039302; OTTMUST00000039303; OTTMUST00000039304; OTTMUST00000039305; OTTMUST00000039306; OTTMUST00000039307; OTTMUST00000047…	Ptk2b	PTK2 protein tyrosine kinase 2 beta	chr14	-	Multiple_Complex	66153257	66281052
TC1600000668.mm.1	4,73	5,45	0,51	0,17	T	T	-1,65	0,0163	0,9931	0,0232	1,0000	T				chr16	+	NonCoding	45119463	45120561
TC1100000740.mm.1	4,55	4,2	0,21	0,11	T	T	1,27	0,0163	0,9931	0,0213	1,0000	T	ENSMUST00000143391; OTTMUST00000018407	Gm12714; RP23-247B13.2	predicted gene 12714 [Source:MGI Symbol;Acc:MGI:3651102]; novel transcript	chr11	+	NonCoding	59898374	59907319
TC1100003552.mm.1	4,67	4,23	0,15	0,22	F	F	1,35	0,0163	0,9931	0,3561	1,0000	F				chr11	-	NonCoding	93936918	93940947
TC0100001542.mm.1	4,62	5,1	0,15	0,27	T	T	-1,4	0,0163	0,9931	0,3362	1,0000	T				chr1	+	NonCoding	167040722	167042946
TSUnmapped00000135.mm.1	8,04	7,53	0,34	0,23	T	T	1,42	0,0163	0,9931	1,79E-06	0,0295	T	NR_002843	Rnu3b4	U3B small nuclear RNA 4			Small_RNA
TC0100001098.mm.1	4,4	4,74	0,07	0,18	T	T	-1,27	0,0164	0,9931	0,1937	1,0000	T	XR_106086.2	Gm19329	PREDICTED: predicted gene, 19329 (Gm19329), miscRNA.	chr1	+	NonCoding	121553839	121555366
TC1200002177.mm.1	4,04	3,7	0,21	0,04	T	T	1,27	0,0164	0,9931	0,0225	1,0000	T				chr12	-	NonCoding	98076355	98108561
TC1800001130.mm.1	5,44	5,76	0,17	0,12	T	T	-1,25	0,0164	0,9931	0,2972	1,0000	T	NM_001048207; ENSMUST00000172434; ENSMUST00000174000; ENSMUST00000174459; BC027408; NM_001048207.1; OTTMUST00000095233; OTTMUST00000095234; OTTMUST00000095235; uc008ejk.1	Gypc	glycophorin C	chr18	-	Multiple_Complex	32528320	32560034
TC1400000433.mm.1	5,01	4,63	0,31	0,14	T	T	1,29	0,0164	0,9931	0,0900	1,0000	T	ENSMUST00000171180	Gm6536	predicted gene 6536 [Source:MGI Symbol;Acc:MGI:3644948]	chr14	+	Pseudogene	43042970	43045946
TC0900002901.mm.1	4,16	4,54	0,01	0,21	T	T	-1,3	0,0164	0,9931	0,1029	1,0000	T				chr9	-	NonCoding	97727493	97728664
TC0500003119.mm.1	3,61	3,89	0,07	0,2	F	F	-1,21	0,0164	0,9931	0,1745	1,0000	F				chr5	-	NonCoding	116501374	116502716
TC0400001085.mm.1	4,41	4,03	0,13	0,05	F	F	1,3	0,0164	0,9931	0,0571	1,0000	F				chr4	+	NonCoding	104652440	104656517
TC0100002590.mm.1	6,22	6,85	0,1	0,32	T	T	-1,55	0,0164	0,9931	0,3204	1,0000	T				chr1	-	NonCoding	74742543	74743786
TC0600003463.mm.1	4,04	4,35	0,23	0,17	T	T	-1,24	0,0165	0,9931	0,4789	1,0000	T				chr6	-	NonCoding	148449536	148451651
TC0300000999.mm.1	4,57	4,24	0,25	0,11	T	T	1,25	0,0165	0,9931	0,4245	1,0000	T	ENSMUST00000122898; OTTMUST00000016264	Gm12474; RP23-356K2.3	predicted gene 12474 [Source:MGI Symbol;Acc:MGI:3649378]; novel transcript	chr3	+	NonCoding	100489664	100523920
TC0700001946.mm.1	3,95	4,39	0,17	0,22	F	T	-1,35	0,0165	0,9931	0,0819	1,0000	F				chr7	+	NonCoding	133608226	133616263
TC0300002810.mm.1	4,34	4,77	0,12	0,13	T	T	-1,35	0,0165	0,9931	0,1211	1,0000	T				chr3	-	NonCoding	116572063	116574424
TC1000000840.mm.1	6,72	7,1	0,25	0,22	T	T	-1,3	0,0165	0,9931	0,0200	1,0000	T				chr10	+	NonCoding	80118606	80121181
TC1000000022.mm.1	6,66	6,02	0,19	0,47	T	T	1,56	0,0165	0,9931	0,4827	1,0000	T				chr10	+	NonCoding	4334547	4335262
TC0100003178.mm.1	4,94	4,44	0,42	0,17	T	T	1,41	0,0166	0,9931	0,1585	1,0000	T	ENSMUST00000083341	n-R5s217	nuclear encoded rRNA 5S 217 [Source:MGI Symbol;Acc:MGI:4422082]	chr1	-	Ribosomal	138878262	138878377
TC0700003948.mm.1	7,19	7,89	0,47	0,24	T	T	-1,63	0,0166	0,9931	0,2440	1,0000	T	ENSMUST00000117815	Gm16464	predicted gene 16464 [Source:MGI Symbol;Acc:MGI:3643716]	chr7	-	Pseudogene	104501055	104502149
TC0300002144.mm.1	4,5	3,98	0,44	0,17	F	F	1,44	0,0166	0,9931	0,1349	1,0000	F				chr3	-	NonCoding	69834968	69835233
TC0200004148.mm.1	4,99	5,13	0,1	0,06	T	T	-1,1	0,0166	0,9931	0,5509	1,0000	T	NM_001177536; ENSMUST00000111272; ENSMUST00000111274; ENSMUST00000130441; ENSMUST00000147339; ENSMUST00000178666; NM_001177536.1; OTTMUST00000034417; OTTMUST00000034457; OTTMUST00000034458; OTTMUST00000034459; uc008lfo.1; uc012bzp.1	Prdm11	PR domain containing 11	chr2	-	Multiple_Complex	92965151	93046167
TC0900002176.mm.1	4,42	4,99	0,15	0,2	T	T	-1,49	0,0166	0,9931	0,7059	1,0000	T				chr9	-	NonCoding	44747910	44749740
TC0900002082.mm.1	3,74	4,14	0,02	0,35	F	T	-1,32	0,0166	0,9931	0,1344	1,0000	F	NM_146508; ENSMUST00000079178; BC120617; BC120619; NM_146508.1; uc009oyd.1	Olfr959	olfactory receptor 959	chr9	-	Coding	39572260	39573314
TC0100001908.mm.1	4,86	4,29	0,19	0,26	T	F	1,49	0,0166	0,9931	0,3166	1,0000	F	ENSMUST00000157375	Gm25493	predicted gene, 25493 [Source:MGI Symbol;Acc:MGI:5455270]	chr1	-	Small_RNA	4723277	4723379
TC1600001074.mm.1	4,43	3,83	0,27	0,06	T	T	1,51	0,0166	0,9931	0,2935	1,0000	T	XR_105801.1	Gm15340	predicted gene 15340	chr16	+	NonCoding	95900398	95901734
TC1300000860.mm.1	4,4	4,74	0,17	0,19	T	T	-1,27	0,0166	0,9931	0,2475	1,0000	T				chr13	+	NonCoding	70061558	70063922
TC0900002208.mm.1	5,8	6,43	0,03	0,34	T	T	-1,55	0,0167	0,9931	0,5117	1,0000	T				chr9	-	NonCoding	45861429	45862355
TC0600000010.mm.1	6,72	6,38	0,37	0,19	T	T	1,26	0,0167	0,9931	0,1754	1,0000	T	NM_007743; ENSMUST00000031668; ENSMUST00000124686; ENSMUST00000132029; ENSMUST00000138511; ENSMUST00000139201; ENSMUST00000141483; ENSMUST00000148864; ENSMUST00000155687; BC007158; BC042503; NM_007743.2; OTTMUST00000050501; OTTMUST00000050502; OTTMUST00000050503; OTTMUST00000050504; OTTMUST00000050505; OTTMUST00000050506; OTTMUST00000050507; OTTMUST00000050508; uc009avl.1; uc009avm.1; uc009avn.1	Col1a2	collagen, type I, alpha 2; procollagen type I alpha 2	chr6	+	Multiple_Complex	4504814	4541543
TC0100001172.mm.1	4,71	4,34	0,07	0,1	T	T	1,29	0,0167	0,9931	0,1946	1,0000	T	NM_007799; ENSMUST00000073350; ENSMUST00000112411; ENSMUST00000141061; BC005432; NM_007799.3; OTTMUST00000054295; OTTMUST00000054296; OTTMUST00000054297; uc007cnm.1; uc007cnn.2; uc007cno.1	Ctse	cathepsin E	chr1	+	Multiple_Complex	131638292	131675507
TC1000002566.mm.1	3,93	3,64	0,04	0,13	F	F	1,23	0,0167	0,9931	0,0717	1,0000	F	NM_001255990; ENSMUST00000177934; NM_001255990.1; uc007gjo.2	Gm1553	predicted gene 1553	chr10	-	Coding	82486533	82492618
TC1200001264.mm.1	4,7	4,48	0,15	0,05	T	T	1,16	0,0167	0,9931	0,2232	1,0000	T				chr12	+	NonCoding	112674412	112675966
TC0400002149.mm.1	3,55	4,04	0,23	0,25	F	F	-1,4	0,0167	0,9931	0,2002	1,0000	F	ENSMUST00000119150	Gm11798	predicted gene 11798 [Source:MGI Symbol;Acc:MGI:3651068]	chr4	-	Multiple_Complex	6260091	6260965
TC1000002274.mm.1	7,23	6,97	0,11	0,12	T	T	1,2	0,0167	0,9931	0,0858	1,0000	T	NM_001079824; ENSMUST00000020263; ENSMUST00000118898; ENSMUST00000119814; ENSMUST00000140743; ENSMUST00000141616; ENSMUST00000143689; NM_001079824.1; OTTMUST00000076393; OTTMUST00000076394; OTTMUST00000076395; OTTMUST00000076396; OTTMUST00000076397; OTTMUST00000076398; uc007fjo.1; uc007fjp.2; uc011xfk.1	Hnrnph3	heterogeneous nuclear ribonucleoprotein H3	chr10	-	Multiple_Complex	63014664	63024217
TC0500000820.mm.1	4,44	5,05	0,23	0,23	T	T	-1,53	0,0168	0,9931	0,0879	1,0000	T				chr5	+	NonCoding	88897342	88916432
TC1700000065.mm.1	3,9	4,2	0,24	0,22	F	F	-1,24	0,0168	0,9931	0,1212	1,0000	F				chr17	+	NonCoding	6784489	6786305
TC0X00003108.mm.1	6,4	7,34	0,42	0,2	T	T	-1,93	0,0168	0,9931	0,5374	1,0000	T	NM_019496; ENSMUST00000041317; BC153030; NM_019496.3; OTTMUST00000045376; uc009umc.1	Ammecr1	Alport syndrome, mental retardation, midface hypoplasia and elliptocytosis chromosomal region gene 1; Synthetic construct Mus musculus clone IMAGE:100016345, MGC:184519 Alport syndrome, mental retardation, midface hypoplasia and elliptocytosis chromosomal region gene 1 homolog (human) (Ammecr1) mRNA, encodes complete protein.	chrX	-	Multiple_Complex	142851146	142966728
TC1800000349.mm.1	3,79	3,45	0,17	0,08	T	T	1,26	0,0168	0,9931	0,0183	1,0000	T	ENSMUST00000103889	Gm23424	predicted gene, 23424 [Source:MGI Symbol;Acc:MGI:5453201]	chr18	+	Precursor_microRNA	36810891	36811000
TC0100001257.mm.1	17,67	17,85	0,32	0,08	T	T	-1,14	0,0169	0,9931	0,3857	1,0000	T	NM_001130174; NM_001130175; NM_001130176; NM_001130177; NM_001130178; NM_001130179; NM_001130180; NM_001130181; NM_011619; ENSMUST00000027671; ENSMUST00000112085; ENSMUST00000112086; ENSMUST00000112087; ENSMUST00000178204; ENSMUST00000178854; ENSMUST00000179863; BC063753; NM_001130174.1; NM_001130175.1; NM_001130176.1; NM_001130177.1; NM_001130178.1; NM_001130179.1; NM_001130180.1; NM_001130181.1…	Tnnt2	troponin T2, cardiac; troponin T2, cardiac (Tnnt2), transcript variant 8, mRNA.; troponin T2, cardiac (Tnnt2), transcript variant 7, mRNA.; troponin T2, cardiac (Tnnt2), transcript variant 2, mRNA.	chr1	+	Coding	135836334	135852268
TC0X00000846.mm.1	4,26	4,63	0,15	0,19	T	T	-1,29	0,0169	0,9931	0,3201	1,0000	T	ENSMUST00000119460	Gm8844	predicted gene 8844 [Source:MGI Symbol;Acc:MGI:3644372]	chrX	+	Pseudogene	86316083	86318696
TC0800001057.mm.1	4,16	4,5	0,15	0,2	T	T	-1,26	0,0169	0,9931	0,2271	1,0000	T				chr8	+	NonCoding	91278975	91309796
TC1000001980.mm.1	6,61	7,1	0,87	0,35	T	T	-1,4	0,0169	0,9931	0,1105	1,0000	T				chr10	-	NonCoding	33252718	33255531
TC1600001851.mm.1	4,73	4,38	0,33	0,19	T	T	1,27	0,0169	0,9931	0,1309	1,0000	T				chr16	-	NonCoding	66708953	66709662
TC1300000511.mm.1	3,8	4,13	0,22	0,14	T	T	-1,25	0,0169	0,9931	0,2544	1,0000	T				chr13	+	NonCoding	44381416	44384519
TC0200003096.mm.1	3,75	4,01	0,19	0,05	T	T	-1,19	0,0169	0,9931	0,3225	1,0000	T	ENSMUST00000091396	A130006I12Rik	RIKEN cDNA A130006I12 gene [Source:MGI Symbol;Acc:MGI:2441774]	chr2	-	Multiple_Complex	22894376	22895736
TC0100003652.mm.1	7,08	6,29	0,47	0,08	T	T	1,73	0,0169	0,9931	0,0513	1,0000	T				chr1	-	NonCoding	179151166	179153345
TC1600000853.mm.1	4,1	4,44	0,04	0,16	T	T	-1,26	0,0169	0,9931	0,3208	1,0000	T	ENSMUST00000128832; OTTMUST00000057569	Gm15555; RP24-361I15.1	predicted gene 15555 [Source:MGI Symbol;Acc:MGI:3783004]; novel transcript	chr16	+	NonCoding	76000784	76034602
TC1400001708.mm.1	5,53	6,36	0,49	0,24	T	T	-1,78	0,0169	0,9931	0,1771	1,0000	T	NM_001195097; ENSMUST00000096038; NM_001195097.1; uc007szg.2	3425401B19Rik	RIKEN cDNA 3425401B19 gene	chr14	-	Coding	32659119	32685272
TC1700001951.mm.1	14,8	15,09	0,16	0,21	T	T	-1,22	0,0169	0,9931	0,0227	1,0000	T	ENSMUST00000082919	Gm23442	predicted gene, 23442 [Source:MGI Symbol;Acc:MGI:5453219]	chr17	-	Small_RNA	35162563	35162696
TC1500000237.mm.1	5,3	5,14	0,14	0,04	T	T	1,12	0,0169	0,9931	0,2834	1,0000	T	NM_016762; ENSMUST00000022947; ENSMUST00000163455; BC005429; BC092298; NM_016762.2; uc007vll.1; uc007vlm.1; uc007vln.1; uc007vlo.1	Matn2	matrilin 2	chr15	+	Multiple_Complex	34306680	34436244
TC0200003389.mm.1	4,11	3,67	0,11	0,16	F	F	1,36	0,0169	0,9931	0,0409	1,0000	F	NM_207235; ENSMUST00000100146; BC119215; BC119217; NM_207235.1; OTTMUST00000029077; uc008jmh.1	Olfr358	olfactory receptor 358	chr2	-	Coding	37004589	37005647
TC1600001752.mm.1	5,57	5,28	0,24	0,16	T	T	1,22	0,0169	0,9931	0,4873	1,0000	T	NM_019631; ENSMUST00000023435; ENSMUST00000135672; ENSMUST00000148452; BC064715; NM_019631.3; OTTMUST00000065973; OTTMUST00000065974; OTTMUST00000065975; uc007zmx.1	Tmem45a	transmembrane protein 45a	chr16	-	Multiple_Complex	56805161	56886166
TC0800002194.mm.1	5,58	4,72	0,38	0,24	T	T	1,82	0,0169	0,9931	0,2175	1,0000	T				chr8	-	NonCoding	48503853	48505352
TC0600000193.mm.1	5,4	4,98	0,46	0,07	T	T	1,34	0,0169	0,9931	0,1410	1,0000	T	NM_001081306; ENSMUST00000090568; BC151071; BC157965; NM_001081306.1; uc009bba.1; uc009bbb.1; uc012eim.1	Ptprz1	protein tyrosine phosphatase, receptor type Z, polypeptide 1	chr6	+	Coding	22875502	23052916
TC1600001430.mm.1	5,8	5,33	0,47	0,19	T	T	1,38	0,0169	0,9931	0,1308	1,0000	T				chr16	-	NonCoding	28333688	28336219
TC0600000612.mm.1	13,52	14,16	0,42	0,25	T	T	-1,56	0,0170	0,9931	0,0379	1,0000	T	ENSMUST00000175195	Gm22914	predicted gene, 22914 [Source:MGI Symbol;Acc:MGI:5452691]	chr6	+	Precursor_microRNA	51621632	51621708
TC0500002645.mm.1	5,91	6,7	0,47	0,45	T	T	-1,72	0,0170	0,9931	0,2685	1,0000	T	XR_140723.1	Gm20558	PREDICTED: predicted gene, 20558 (Gm20558), miscRNA.	chr5	-	NonCoding	77102094	77105351
TC1_GL456212_random00000013.mm.1	5,01	4,89	0,11	0,04	T	T	1,08	0,0170	0,9931	0,6556	1,0000	T	BC039938_2; uc008idk.1	Sp110	Sp110 nuclear body protein, mRNA (cDNA clone MGC:49514 IMAGE:4008284), complete cds.; Sp110 nuclear body protein	chr1_GL456212_random	-	Coding	128553	151235
TC0200000287.mm.1	4,21	3,93	0,18	0,1	F	F	1,22	0,0170	0,9931	0,0749	1,0000	F	ENSMUST00000148607; OTTMUST00000026730	Gm13324; RP23-129K21.3	predicted gene 13324 [Source:MGI Symbol;Acc:MGI:3650422]; putative novel transcript	chr2	+	NonCoding	17559060	17560145
TC0500001604.mm.1	4,02	4,78	0,16	0,33	T	T	-1,69	0,0170	0,9931	0,2519	1,0000	T				chr5	+	NonCoding	136571743	136572517
TC1900001769.mm.1	6,54	6,07	0,13	0,11	T	T	1,39	0,0170	0,9931	0,0662	1,0000	T	NM_026325; NR_028418; NR_028419; BC116961; BC116963; NM_026325.3; NR_028418.1; NR_028419.1; uc008gmt.2; uc008gmu.2; uc008gmv.2	Tmem179b	transmembrane protein 179B	chr19	-	Multiple_Complex	8772522	8774467
TC1600000390.mm.1	4,65	4,96	0,2	0,18	T	T	-1,24	0,0170	0,9931	0,0915	1,0000	T	ENSMUST00000181815	Gm26834	predicted gene, 26834 [Source:MGI Symbol;Acc:MGI:5477328]	chr16	+	NonCoding	29811058	29837814
TC1100002326.mm.1	4,43	4,14	0,36	0,2	T	T	1,22	0,0171	0,9931	0,0092	1,0000	T	ENSMUST00000120335	Gm12044	predicted gene 12044 [Source:MGI Symbol;Acc:MGI:3651841]	chr11	-	Multiple_Complex	21451142	21451354
TC0200001136.mm.1	4,58	5,15	0,27	0,37	T	T	-1,48	0,0171	0,9931	0,0896	1,0000	T				chr2	+	NonCoding	76763350	76791874
TC1300002395.mm.1	4,27	4,5	0,07	0,08	T	T	-1,17	0,0171	0,9931	0,3308	1,0000	T	NM_028012; ENSMUST00000022115; ENSMUST00000159199; ENSMUST00000160232; ENSMUST00000161396; BC025538; NM_028012.4; OTTMUST00000089147; OTTMUST00000089148; OTTMUST00000089149; OTTMUST00000089150; uc007rjn.2	Xrcc4	X-ray repair complementing defective repair in Chinese hamster cells 4	chr13	-	Multiple_Complex	89774027	90089608
TC1100000791.mm.1	3,98	4,22	0,23	0,13	T	T	-1,18	0,0171	0,9931	0,0549	1,0000	T				chr11	+	NonCoding	62005385	62007047
TC1100000886.mm.1	5,19	5,6	0,22	0,16	T	T	-1,33	0,0171	0,9931	0,0615	1,0000	T				chr11	+	NonCoding	68956983	68958087
TC1200001181.mm.1	6,3	5,64	0,53	0,18	T	T	1,58	0,0171	0,9931	0,6291	1,0000	T				chr12	+	NonCoding	109720954	109722691
TC0200002804.mm.1	4,14	4,02	0,04	0,1	T	T	1,09	0,0171	0,9931	0,0142	1,0000	T	ENSMUST00000139338; ENSMUST00000146224; OTTMUST00000039486; OTTMUST00000039515	Gm14344; Gm14339; RP23-359C15.6; RP23-359C15.5	predicted gene 14344 [Source:MGI Symbol;Acc:MGI:3650758]; predicted gene 14339 [Source:MGI Symbol;Acc:MGI:3651047]; novel transcript	chr2	+	NonCoding	180836481	180849046
TC0600001430.mm.1	4,29	4	0,28	0,11	T	T	1,22	0,0171	0,9931	0,3130	1,0000	T				chr6	+	NonCoding	124796985	124802874
TC0200000713.mm.1	6,28	7,22	0,22	0,35	T	T	-1,92	0,0171	0,9931	0,3483	1,0000	T				chr2	+	NonCoding	38862163	38865533
TC1700000679.mm.1	16,67	19,07	1,24	0,39	T	T	-5,28	0,0172	0,9931	0,2905	1,0000	T	ENSMUST00000083339	Gm25128	predicted gene, 25128 [Source:MGI Symbol;Acc:MGI:5454905]	chr17	+	Small_RNA	35247175	35247250
TC0500003585.mm.1	6,71	7	0,08	0,08	T	T	-1,23	0,0172	0,9931	0,1242	1,0000	T	NM_001038627; NM_029438; ENSMUST00000085684; ENSMUST00000100461; ENSMUST00000110677; ENSMUST00000126822; BC029097; NM_001038627.1; NM_029438.3; OTTMUST00000051096; OTTMUST00000051097; OTTMUST00000051098; OTTMUST00000051099; uc009alv.1; uc009alw.1	Smurf1	SMAD specific E3 ubiquitin protein ligase 1	chr5	-	Multiple_Complex	144876495	144965847
TC0700003543.mm.1	6,98	5,02	0,97	0,54	T	T	3,91	0,0172	0,9951	0,0718	1,0000	T				chr7	-	NonCoding	78466883	78470684
TC1200001141.mm.1	5,06	4,72	0,21	0,17	T	T	1,26	0,0172	0,9953	0,1012	1,0000	T				chr12	+	NonCoding	109600821	109602181
TC1400002048.mm.1	3,9	4,16	0,06	0,21	F	T	-1,2	0,0172	0,9953	0,6899	1,0000	F				chr14	-	NonCoding	53960537	53961617
TC0200003667.mm.1	4,17	3,95	0,28	0,12	T	F	1,17	0,0173	0,9976	0,1985	1,0000	F	ENSMUST00000155722; OTTMUST00000031329	Gm13619; RP23-186P20.1	predicted gene 13619 [Source:MGI Symbol;Acc:MGI:3702958]; novel transcript	chr2	-	NonCoding	65852408	65860619
TC0900002171.mm.1	3,73	4,12	0,14	0,1	F	T	-1,31	0,0173	0,9982	0,2477	1,0000	F	NM_007551; ENSMUST00000062215; ENSMUST00000179828; BC064059; NM_007551.2; uc009pdx.1	Cxcr5	chemokine (C-X-C motif) receptor 5	chr9	-	Coding	44511787	44556391
TC1000003062.mm.1	4,25	3,83	0,18	0,17	T	F	1,33	0,0174	0,9998	0,1629	1,0000	F				chr10	-	NonCoding	122756438	122758483
TC0800001469.mm.1	4,3	4,76	0,09	0,1	T	T	-1,38	0,0174	0,9998	0,1270	1,0000	T				chr8	+	NonCoding	121771670	121772984
TC1200000404.mm.1	4,98	4,19	0,09	0,2	T	T	1,73	0,0174	0,9998	0,0294	1,0000	T				chr12	+	NonCoding	47542544	47544601
TC1800001504.mm.1	5,61	5,88	0,17	0,16	T	T	-1,21	0,0175	0,9998	0,0262	1,0000	T				chr18	-	NonCoding	67401022	67403008
TC1100001415.mm.1	4,44	3,66	0,28	0,29	T	T	1,72	0,0175	0,9998	0,3791	1,0000	T				chr11	+	NonCoding	93557381	93561517
TC1000002434.mm.1	4,16	3,87	0,04	0,11	T	T	1,23	0,0175	0,9998	0,2425	1,0000	T	XM_001477799.3	Gm9507	predicted gene 9507	chr10	-	Coding	77810747	77811843
TC1400001415.mm.1	6,81	7,19	0,12	0,15	T	T	-1,3	0,0175	0,9998	0,3153	1,0000	T	XM_003084992.1	Gm8050	predicted gene 8050	chr14	-	Coding	6712183	6720251
TC0100001714.mm.1	4,47	4,15	0,04	0,07	T	T	1,24	0,0175	0,9998	0,1209	1,0000	T				chr1	+	NonCoding	180755838	180758888
TC0200004817.mm.1	4,39	4,04	0,13	0,15	T	F	1,27	0,0175	0,9998	0,2963	1,0000	F	ENSMUST00000122436	Gm14129	predicted gene 14129 [Source:MGI Symbol;Acc:MGI:3651572]	chr2	-	Pseudogene	148927735	148931707
TC0200000811.mm.1	4,01	4,34	0,23	0,15	T	T	-1,25	0,0176	0,9998	0,1858	1,0000	T	NR_033595; NR_033595.1; uc012bvh.1	Gm13498	heat shock protein 90 alpha (cytosolic), class B member 1 pseudogene; predicted gene 13498	chr2	+	Multiple_Complex	50909684	50911849
TC1100002211.mm.1	4,35	4,9	0,15	0,31	T	T	-1,46	0,0176	0,9998	0,0582	1,0000	T	ENSMUST00000119652	Gm11991	predicted gene 11991 [Source:MGI Symbol;Acc:MGI:3651121]	chr11	-	Multiple_Complex	8884223	8885296
TC0700000701.mm.1	4,16	4,68	0,26	0,13	T	T	-1,44	0,0176	0,9998	0,0544	1,0000	T	ENSMUST00000179167	Gm23307	predicted gene, 23307 [Source:MGI Symbol;Acc:MGI:5453084]	chr7	+	Small_RNA	39283976	39284080
TC1800001402.mm.1	6,28	6,08	0,11	0,05	T	T	1,15	0,0176	0,9998	0,4899	1,0000	T	NM_001109975; NM_177340; ENSMUST00000097566; ENSMUST00000115318; ENSMUST00000123288; ENSMUST00000128528; ENSMUST00000130044; ENSMUST00000130360; ENSMUST00000137894; ENSMUST00000139236; ENSMUST00000143275; ENSMUST00000154857; ENSMUST00000155195; ENSMUST00000160395; NM_001109975.1; NM_177340.2; OTTMUST00000083066; OTTMUST00000083067; OTTMUST00000083068; OTTMUST00000083069; OTTMUST00000083070; OTTMU…	Synpo	synaptopodin	chr18	-	Multiple_Complex	60593973	60660142
TC0700003551.mm.1	4,06	4,27	0,12	0,14	T	T	-1,16	0,0176	0,9998	0,3886	1,0000	T	NM_178255; ENSMUST00000032827; BC110474; NM_178255.3; uc009hxy.1	Hapln3	hyaluronan and proteoglycan link protein 3	chr7	-	Coding	79117027	79131018
TC0700003989.mm.1	6,2	6,47	0,18	0,1	T	T	-1,2	0,0176	0,9998	0,5484	1,0000	T	NM_020024; ENSMUST00000054556; ENSMUST00000131683; ENSMUST00000141116; ENSMUST00000146999; BC031418; BC080311; NM_020024.3; OTTMUST00000062984; OTTMUST00000062985; OTTMUST00000062986; OTTMUST00000062987; uc009izf.1	Taf10	TAF10 RNA polymerase II, TATA box binding protein (TBP)-associated factor	chr7	-	Multiple_Complex	105739393	105744361
TC0600002558.mm.1	15,04	15,59	0,46	0,34	T	T	-1,47	0,0176	0,9998	0,2249	1,0000	T	NR_037301.1	Mir3470a	microRNA 3470a	chr6	-	Precursor_microRNA	83090311	83090387
TC1300001307.mm.1	5,67	4,88	0,11	0,32	T	T	1,73	0,0177	0,9998	0,0988	1,0000	T				chr13	+	NonCoding	113991229	113993126
TC0800000054.mm.1	4,45	3,94	0,25	0,12	T	F	1,43	0,0177	0,9998	0,1021	1,0000	F				chr8	+	NonCoding	7857876	7863406
TC0100001660.mm.1	4,54	3,99	0,3	0,15	T	T	1,47	0,0177	0,9998	0,3050	1,0000	T				chr1	+	NonCoding	176276213	176279769
TC0100000812.mm.1	6,55	7,18	0,02	0,31	T	T	-1,54	0,0177	0,9998	7,51E-05	0,4509	T	ENSMUST00000157693	Gm26187	predicted gene, 26187 [Source:MGI Symbol;Acc:MGI:5455964]	chr1	+	Small_RNA	87251148	87251248
TC0600001080.mm.1	7,46	8,08	0,4	0,28	T	T	-1,54	0,0177	0,9998	0,2442	1,0000	T	ENSMUST00000096117; OTTMUST00000050168	Ppp1r2-ps2	protein phosphatase 1, regulatory (inhibitor) subunit 2, pseudogene 2	chr6	+	Pseudogene	90905699	90906507
TC0500000425.mm.1	5,78	5,29	0,18	0,16	T	T	1,41	0,0178	0,9998	0,0223	1,0000	T	NM_001081106; ENSMUST00000073554; BC116224; BC116225; NM_001081106.1; uc008xfu.1; uc008xfv.1	Cytl1	cytokine-like 1	chr5	+	Coding	37735519	37739820
TC0100000782.mm.1	5,16	4,88	0,31	0,12	T	T	1,22	0,0178	0,9998	0,2715	1,0000	T				chr1	+	NonCoding	86221802	86224725
TC0700000981.mm.1	4,33	3,97	0,22	0,16	T	T	1,28	0,0178	0,9998	0,3065	1,0000	T				chr7	+	NonCoding	64515311	64515911
TC0700002632.mm.1	4,75	4,96	0,07	0,02	T	T	-1,16	0,0178	0,9998	0,1455	1,0000	T	NM_001039507; NM_010719; ENSMUST00000003207; ENSMUST00000054301; ENSMUST00000105177; ENSMUST00000149349; BC021642; NM_001039507.1; NM_010719.5; OTTMUST00000086441; OTTMUST00000086442; OTTMUST00000086443; uc009fsq.1; uc009fsp.1; uc009fsr.1; uc009fss.1	Lipe	lipase, hormone sensitive	chr7	-	Coding	25379527	25398710
TC0700002179.mm.1	5,6	5,25	0,2	0,07	T	T	1,27	0,0178	0,9998	0,2255	1,0000	T	NM_001200041; ENSMUST00000133272; ENSMUST00000144863; OTTMUST00000084983; OTTMUST00000084984; uc009ezb.1	Sbk3	SH3 domain binding kinase family, member 3	chr7	-	Coding	4965260	4971168
TC0X00002671.mm.1	5,77	6,14	0,26	0,08	T	T	-1,29	0,0178	0,9998	0,2265	1,0000	T	NM_152822; ENSMUST00000079987; ENSMUST00000113864; ENSMUST00000126605; ENSMUST00000137659; ENSMUST00000139717; ENSMUST00000147994; ENSMUST00000152181; BC141155; NM_152822.2; OTTMUST00000043871; OTTMUST00000043872; OTTMUST00000043873; OTTMUST00000043874; OTTMUST00000043875; OTTMUST00000043876; OTTMUST00000043877; uc012hmj.1	Las1l	LAS1-like (S. cerevisiae)	chrX	-	Multiple_Complex	95935313	95956962
TC1200001191.mm.1	9,41	7,98	1,1	0,6	T	T	2,7	0,0178	0,9998	0,0060	1,0000	T	NR_030610.1	Mir544	microRNA 544	chr12	+	Precursor_microRNA	109729325	109729402
TC0800000039.mm.1	5,19	5,59	0,2	0,13	T	T	-1,32	0,0178	0,9998	0,2069	1,0000	T	NM_145591; ENSMUST00000073201; BC003267; BC138223; BC145996; NM_145591.4; uc009ktz.1	Zfp958	zinc finger protein 958	chr8	+	Coding	4613167	4630231
TC0X00001292.mm.1	5,47	4,93	0,22	0,17	T	T	1,46	0,0179	0,9998	0,0108	1,0000	T	ENSMUST00000158253	Gm25868	predicted gene, 25868 [Source:MGI Symbol;Acc:MGI:5455645]	chrX	+	Small_RNA	135165848	135165961
TC0X00003011.mm.1	5,47	4,93	0,22	0,17	T	T	1,46	0,0179	0,9998	0,0108	1,0000	T	ENSMUST00000157464	Gm22233	predicted gene, 22233 [Source:MGI Symbol;Acc:MGI:5452010]	chrX	-	Small_RNA	135506257	135506370
TC0X00001785.mm.1	19,04	19,31	0,43	0,06	T	T	-1,2	0,0180	0,9998	0,1448	1,0000	T	ENSMUST00000085330	Gm10491	predicted gene 10491 [Source:MGI Symbol;Acc:MGI:3642000]	chrX	-	Coding	7907693	7907835
TC1700002100.mm.1	9,22	10,27	0,45	0,36	T	T	-2,08	0,0180	0,9998	0,1248	1,0000	T	ENSMUST00000062783	AY036118	cDNA sequence AY036118	chr17	-	Multiple_Complex	39848103	39848827
TC0400000775.mm.1	4,54	4,06	0,38	0,21	T	T	1,39	0,0180	0,9998	0,4020	1,0000	T	ENSMUST00000122355	Gm11760	predicted gene 11760 [Source:MGI Symbol;Acc:MGI:3651479]	chr4	+	Pseudogene	74044388	74045183
TC0200003847.mm.1	4,95	5,58	0,16	0,37	T	T	-1,54	0,0180	0,9998	0,2094	1,0000	T	ENSMUST00000083327	Gm23452	predicted gene, 23452 [Source:MGI Symbol;Acc:MGI:5453229]	chr2	-	Small_RNA	80984083	80984189
TC0600001589.mm.1	4,9	5,15	0,13	0,09	T	T	-1,18	0,0180	0,9998	0,4573	1,0000	T	NM_001170479; NM_026371; ENSMUST00000062755; ENSMUST00000166591; BC023059; OTTMUST00000058035	Borcs5	BLOC-1 related complex subunit 5	chr6	+	Coding	134639512	134711184
TC0200003650.mm.1	16,25	17,18	0,31	0,2	T	T	-1,91	0,0180	0,9998	0,1459	1,0000	T	ENSMUST00000121365	Gm13577	predicted gene 13577 [Source:MGI Symbol;Acc:MGI:3649301]	chr2	-	Multiple_Complex	64474745	64474957
TC0700001161.mm.1	4,2	4,44	0,2	0,2	T	T	-1,18	0,0180	0,9998	0,3408	1,0000	T				chr7	+	NonCoding	80892325	80893799
TC0900001318.mm.1	6,71	6,97	0,17	0,09	T	T	-1,2	0,0180	0,9998	0,0086	1,0000	T	NM_053159; ENSMUST00000035177; ENSMUST00000131655; ENSMUST00000139022; ENSMUST00000142424; ENSMUST00000149243; BC011128; BC016586; BC034877; NM_053159.3; OTTMUST00000057317; OTTMUST00000057319; OTTMUST00000057320; OTTMUST00000057494; OTTMUST00000057496; uc009rhs.1; uc009rht.1; uc009rhu.1	Mrpl3	mitochondrial ribosomal protein L3	chr9	+	Multiple_Complex	105053239	105077476
TC0200002122.mm.1	4,7	5,16	0,12	0,14	T	T	-1,38	0,0180	0,9998	0,0112	1,0000	T	ENSMUST00000077729; OTTMUST00000037074	Rpl26-ps5	ribosomal protein L26, pseudogene 5	chr2	+	Pseudogene	142570508	142570966
TC0200004986.mm.1	4,34	3,97	0,18	0,07	T	T	1,29	0,0180	0,9998	0,3884	1,0000	T	ENSMUST00000131801; OTTMUST00000038401	Gm14252; RP23-71H9.2	predicted gene 14252 [Source:MGI Symbol;Acc:MGI:3649403]; novel transcript	chr2	-	NonCoding	156332317	156339381
TC1100001057.mm.1	4,97	5,55	0,27	0,19	T	T	-1,49	0,0180	0,9998	0,0230	1,0000	T				chr11	+	NonCoding	74947365	74950897
TC1200000919.mm.1	4,14	4,47	0,07	0,23	T	T	-1,26	0,0180	0,9998	0,0614	1,0000	T				chr12	+	NonCoding	89716337	89719621
TC0900002564.mm.1	5,81	6,22	0,15	0,25	T	T	-1,32	0,0181	0,9998	0,6356	1,0000	T				chr9	-	NonCoding	67793054	67793635
TC1000000270.mm.1	8,69	9,13	0,32	0,28	T	T	-1,36	0,0181	0,9998	0,2547	1,0000	T				chr10	+	NonCoding	29797317	29798945
TC0300000166.mm.1	4,47	4,33	0,21	0,17	T	T	1,11	0,0181	0,9998	0,0447	1,0000	T				chr3	+	NonCoding	27557413	27562856
TC0400000920.mm.1	4,06	3,77	0,04	0,14	T	T	1,22	0,0181	0,9998	0,1710	1,0000	T	NM_153102; ENSMUST00000080541; ENSMUST00000107129; BC146543; NM_153102.3; OTTMUST00000017747; uc008tom.1	Zfp352	zinc finger protein 352; Synthetic construct Mus musculus clone IMAGE:100014958, MGC:180321 zinc finger protein 352 (Zfp352) mRNA, encodes complete protein.	chr4	+	Coding	90218820	90225702
TC0500001179.mm.1	5,73	6,01	0,06	0,09	T	T	-1,21	0,0181	0,9998	0,2164	1,0000	T	NM_009419; ENSMUST00000031287; ENSMUST00000071455; ENSMUST00000134071; ENSMUST00000139482; ENSMUST00000140262; ENSMUST00000151947; BC003721; NM_009419.3; OTTMUST00000061142; OTTMUST00000061143; OTTMUST00000061144; OTTMUST00000061145; OTTMUST00000061146; OTTMUST00000061147; uc008ysw.2; uc008ysx.2; uc012ebg.1	Tpst2	protein-tyrosine sulfotransferase 2	chr5	+	Multiple_Complex	112276691	112315361
TC1700001820.mm.1	4,03	4,24	0,15	0,13	T	T	-1,16	0,0182	0,9998	0,2368	1,0000	T				chr17	-	NonCoding	31561366	31564635
TSUnmapped00000042.mm.1	6,08	6,33	0,17	0,15	T	T	-1,19	0,0182	0,9998	0,0500	1,0000	T	NM_001289920	E2f3	E2F transcription factor 3			Coding
TC1800001566.mm.1	4,2	3,97	0,46	0,23	T	F	1,17	0,0182	0,9998	0,2285	1,0000	F				chr18	-	NonCoding	72311470	72313674
TC1300001992.mm.1	4,41	4,84	0,17	0,26	T	T	-1,35	0,0182	0,9998	0,3529	1,0000	T				chr13	-	NonCoding	51298900	51307478
TC0X00000561.mm.1	4,12	4,54	0,14	0,32	F	T	-1,34	0,0182	0,9998	0,1678	1,0000	F				chrX	+	NonCoding	61187019	61189437
TC1100004075.mm.1	5,63	5,91	0,2	0,08	T	T	-1,22	0,0182	0,9998	0,1972	1,0000	T	NM_015807; ENSMUST00000021082; ENSMUST00000106530; ENSMUST00000124778; ENSMUST00000125940; ENSMUST00000130668; BC024368; NM_015807.1; OTTMUST00000007263; OTTMUST00000007264; OTTMUST00000007265; OTTMUST00000007266; OTTMUST00000007267; uc007mhu.1	Nt5c	5,3-nucleotidase, cytosolic; 5',3'-nucleotidase, cytosolic	chr11	-	Multiple_Complex	115490420	115491862
TC0600003255.mm.1	5,12	4,73	0,38	0,15	T	T	1,32	0,0182	0,9998	0,0766	1,0000	T	ENSMUST00000119671	Gm6584	predicted gene 6584 [Source:MGI Symbol;Acc:MGI:3779611]	chr6	-	Multiple_Complex	130398272	130407933
TC0100003880.mm.1	4,33	4	0,08	0,13	T	T	1,26	0,0183	0,9998	0,2791	1,0000	T	NM_007774; ENSMUST00000061497; ENSMUST00000154012; BC056430; NM_007774.3; OTTMUST00000052487; OTTMUST00000052488; uc007bhk.1	Cryga	crystallin, gamma A	chr1	-	Multiple_Complex	65100389	65103373
TC0400001440.mm.1	7,39	7,82	0,22	0,16	T	T	-1,34	0,0183	0,9998	0,1290	1,0000	T				chr4	+	NonCoding	125150835	125154408
TC1900001753.mm.1	5,77	6,05	0,12	0,08	T	T	-1,21	0,0183	0,9998	0,1417	1,0000	T	NM_053198; ENSMUST00000080806; ENSMUST00000124921; ENSMUST00000135808; BC089535; NM_053198.3; OTTMUST00000050248; OTTMUST00000050249; OTTMUST00000050250; uc008icc.2; uc012boi.1; uc012boj.1	Sfxn4	sideroflexin 4	chr19	-	Multiple_Complex	60837277	60861479
TC0900003104.mm.1	3,79	4,02	0,13	0,14	F	T	-1,17	0,0183	0,9998	0,0968	1,0000	F				chr9	-	NonCoding	110129878	110132000
TC0600003567.mm.1	4,25	4,07	0,24	0,13	T	T	1,13	0,0183	0,9998	0,0916	1,0000	T	NCBI_Gene:385277:presumedTranscript_1	Igkv4-60	Igkv4-60 immunoglobulin kappa variable 4-60	chr6	-	Unassigned	69463288	69463725
TC1600001094.mm.1	6,1	7,08	0,35	0,05	T	T	-1,98	0,0184	0,9998	0,1036	1,0000	T				chr16	+	NonCoding	98010113	98011504
TC0900002800.mm.1	4,29	5,09	0,28	0,19	T	T	-1,74	0,0184	0,9998	0,0051	1,0000	T	ENSMUST00000122754	Gm22985	predicted gene, 22985 [Source:MGI Symbol;Acc:MGI:5452762]	chr9	-	Small_RNA	88526679	88526794
TC0100000342.mm.1	4,12	4,5	0,08	0,28	T	T	-1,3	0,0184	0,9998	0,1713	1,0000	T	ENSMUST00000160955	Gm16102	predicted gene 16102 [Source:MGI Symbol;Acc:MGI:3802041]	chr1	+	Pseudogene	44644279	44644698
TC1700002163.mm.1	4,45	4,83	0,05	0,18	T	T	-1,3	0,0184	0,9998	0,1458	1,0000	T				chr17	-	NonCoding	46067335	46084266
TC1800000693.mm.1	3,8	4,18	0,14	0,11	F	F	-1,3	0,0184	0,9998	0,3849	1,0000	F				chr18	+	NonCoding	67081181	67084374
TC0800002585.mm.1	4,83	5,24	0,17	0,13	T	T	-1,33	0,0184	0,9998	0,1102	1,0000	T	NM_010499; ENSMUST00000060427; BC002067; NM_010499.4; uc009mmr.2	Ier2	immediate early response 2	chr8	-	Coding	84661331	84662852
TC0600003521.mm.1	3,96	4,64	0,2	0,27	F	T	-1,6	0,0185	0,9998	0,3285	1,0000	F	NCBI_Gene:243439:presumedTranscript_1	Igkv14-100	immunoglobulin kappa chain variable 14-100	chr6	+	Coding	68519012	68519477
TC0900001961.mm.1	5,9	4,9	0,33	0,41	T	T	1,99	0,0185	0,9998	0,1807	1,0000	T				chr9	-	NonCoding	29327912	29329715
TC0500000442.mm.1	4,3	3,98	0,18	0,11	T	T	1,25	0,0185	0,9998	0,0203	1,0000	T	ENSMUST00000147322	4930421P07Rik	RIKEN cDNA 4930421P07 gene [Source:MGI Symbol;Acc:MGI:1921025]	chr5	+	Multiple_Complex	38574853	38575768
TC0900001229.mm.1	3,6	3,75	0,09	0,03	F	F	-1,11	0,0185	0,9998	0,0410	1,0000	F				chr9	+	NonCoding	97419439	97420045
TC0700004201.mm.1	9,18	7,38	0,7	0,9	T	T	3,5	0,0185	0,9998	0,0754	1,0000	T	NM_007672; ENSMUST00000033169; ENSMUST00000140247; BC117530; BC118511; NM_007672.2; OTTMUST00000067651; OTTMUST00000067652; uc012ftc.2	Cdr2	cerebellar degeneration-related 2	chr7	-	Multiple_Complex	120957036	120982312
TC0200003552.mm.1	4,51	4,19	0,31	0,14	T	T	1,25	0,0185	0,9998	0,5042	1,0000	T	NM_023396; ENSMUST00000100089; BC030065; NM_023396.5; OTTMUST00000029612; uc008jrp.1	Rprm	reprimo, TP53 dependent G2 arrest mediator candidate	chr2	-	Coding	54084093	54085552
TC0800001698.mm.1	6,19	6,57	0,04	0,12	T	T	-1,3	0,0185	0,9998	0,0673	1,0000	T	NM_011227; ENSMUST00000033900; BC089570; NM_011227.1; uc009kvd.1	Rab20	RAB20, member RAS oncogene family	chr8	-	Coding	11453392	11478638
TC0300001400.mm.1	4,59	4,18	0,15	0,18	T	T	1,34	0,0185	0,9998	0,4067	1,0000	T				chr3	+	NonCoding	137897147	137899490
TC0200004709.mm.1	6,74	5,9	0,46	0,37	T	T	1,78	0,0185	0,9998	0,2266	1,0000	T	ENSMUST00000121662	Gm14053	predicted gene 14053 [Source:MGI Symbol;Acc:MGI:3651943]	chr2	-	Multiple_Complex	136744146	136744615
TC1000001894.mm.1	5,14	4,84	0,08	0,05	T	T	1,23	0,0185	0,9998	0,3181	1,0000	T	NM_008813; ENSMUST00000039882; ENSMUST00000105520; ENSMUST00000135846; ENSMUST00000142974; ENSMUST00000150570; BC160371; NM_008813.3; OTTMUST00000047201; OTTMUST00000047202; OTTMUST00000047203; OTTMUST00000047204; OTTMUST00000047205; uc007eqx.1; uc007eqy.1; uc007eqz.1; uc011xbs.1	Enpp1	ectonucleotide pyrophosphatase/phosphodiesterase 1; Synthetic construct Mus musculus clone IMAGE:100064115, MGC:193486 ectonucleotide pyrophosphatase/phosphodiesterase 1 (Enpp1) mRNA, encodes complete protein.	chr10	-	Multiple_Complex	24637914	24712159
TC0100001158.mm.1	4,33	4,13	0,15	0,06	T	T	1,16	0,0185	0,9998	0,1373	1,0000	T	NM_178691; ENSMUST00000049813; BC099948; BC139034; NM_178691.4; uc007cmh.2	Yod1	YOD1 OTU deubiquitinating enzyme 1 homologue (S. cerevisiae)	chr1	+	Coding	130717327	130722073
TC0200001353.mm.1	4,56	4,09	0,19	0,19	T	T	1,39	0,0185	0,9998	0,0480	1,0000	T				chr2	+	NonCoding	90739355	90739886
TC0100002618.mm.1	5,95	5,48	0,23	0,18	T	T	1,39	0,0186	0,9999	0,4355	1,0000	T	NM_007936; ENSMUST00000027451; BC004782; BC052164; NM_007936.3; uc007bpz.1; uc007bqa.1	Epha4	Eph receptor A4	chr1	-	Multiple_Complex	77367185	77515088
TC0X00000815.mm.1	7,58	8,89	0,16	0,45	T	T	-2,48	0,0186	0,9999	0,7055	1,0000	T				chrX	+	NonCoding	83583474	83599650
TC0200002586.mm.1	4,39	4,18	0,07	0,06	T	T	1,15	0,0186	0,9999	0,1729	1,0000	T	ENSMUST00000143645; OTTMUST00000038846	Gm14291; RP23-105M23.5	predicted gene 14291 [Source:MGI Symbol;Acc:MGI:3649962]; putative novel transcript	chr2	+	NonCoding	167200872	167206895
TC1500001287.mm.1	5,07	4,39	0,32	0,23	T	T	1,6	0,0186	0,9999	0,3209	1,0000	T				chr15	-	NonCoding	26644635	26645289
TC0500000751.mm.1	4,72	4,24	0,37	0,18	T	T	1,39	0,0186	0,9999	0,0104	1,0000	T				chr5	+	NonCoding	81041226	81042149
TC0100000405.mm.1	6,22	4,71	0,82	0,39	T	T	2,85	0,0186	0,9999	0,5731	1,0000	T				chr1	+	NonCoding	55420544	55422461
TC1200000040.mm.1	5,72	5,11	0,22	0,32	T	T	1,52	0,0187	0,9999	0,2287	1,0000	T				chr12	+	NonCoding	5015504	5016290
TC1000002337.mm.1	5,02	4,47	0,18	0,13	T	T	1,46	0,0187	0,9999	0,7036	1,0000	T				chr10	-	NonCoding	69111781	69112920
TC1200000791.mm.1	4,75	5,39	0,13	0,32	T	T	-1,56	0,0187	0,9999	0,3686	1,0000	T				chr12	+	NonCoding	83678131	83681272
TC0300001704.mm.1	5,27	4,59	0,38	0,19	T	T	1,61	0,0187	0,9999	0,4229	1,0000	T	NM_007753; ENSMUST00000001921; BC156751; NM_007753.2; uc008osp.2	Cpa3	carboxypeptidase A3, mast cell; Synthetic construct Mus musculus clone IMAGE:100062274, MGC:190444 carboxypeptidase A3, mast cell (Cpa3) mRNA, encodes complete protein.	chr3	-	Coding	20215616	20242181
TC1100002762.mm.1	3,96	4,12	0,21	0,09	T	T	-1,11	0,0187	0,9999	0,4924	1,0000	T	XR_106227.1	Gm12224	predicted gene 12224	chr11	-	NonCoding	54340342	54353480
TC0200001936.mm.1	5,85	6,33	0,11	0,29	T	T	-1,4	0,0188	0,9999	0,1267	1,0000	T				chr2	+	NonCoding	128765009	128767940
TC0700002165.mm.1	4,8	4,28	0,28	0,14	T	T	1,43	0,0188	0,9999	0,1199	1,0000	T	NM_023440; ENSMUST00000055085; BC100527; NM_023440.2; uc009eya.1	Tmem86b	transmembrane protein 86B	chr7	-	Coding	4628040	4630482
TC0900000575.mm.1	4,49	4,09	0,13	0,17	T	T	1,32	0,0188	0,9999	0,0395	1,0000	T				chr9	+	NonCoding	47564114	47565622
TC0100002619.mm.1	5,44	4,52	0,64	0,16	T	T	1,9	0,0188	0,9999	0,1388	1,0000	T	NR_105770	Mir6352	microRNA 6352	chr1	-	Precursor_microRNA	77496653	77496768
TC1300001954.mm.1	6,05	6,33	0,12	0,11	T	T	-1,22	0,0188	0,9999	0,3186	1,0000	T	NM_026738; ENSMUST00000048946; BC147073; BC147074; NM_026738.2; uc007qix.1; uc007qiy.1	1110007C09Rik	RIKEN cDNA 1110007C09 gene	chr13	-	Coding	49202951	49216026
TC0500000111.mm.1	4,22	3,83	0,38	0,18	F	F	1,31	0,0189	0,9999	0,0479	1,0000	F				chr5	+	NonCoding	15805564	15806744
TC0400003617.mm.1	4,81	5,2	0,16	0,22	T	T	-1,31	0,0189	0,9999	0,0312	1,0000	T				chr4	-	NonCoding	129802011	129803118
TC0100002261.mm.1	6,73	7,39	0,45	0,19	T	T	-1,59	0,0189	0,9999	0,3143	1,0000	T	NM_001289533; NM_010212; ENSMUST00000008280; BC021468; NM_010212.3; uc007avk.1; uc007avl.1	Fhl2	four and a half LIM domains 2; four and a half LIM domains 2 (Fhl2), mRNA.	chr1	-	Coding	43123071	43196761
TC1100000789.mm.1	6,09	5,51	0,11	0,22	T	T	1,5	0,0189	0,9999	0,1191	1,0000	T	NM_001029936; NM_001281818; ENSMUST00000049836; ENSMUST00000092415; ENSMUST00000108709; ENSMUST00000136971; NM_001029936.2; OTTMUST00000013017; OTTMUST00000013018; OTTMUST00000013019; uc007jin.1; uc007jil.1; uc007jim.1	Specc1	sperm antigen with calponin homology and coiled-coil domains 1	chr11	+	Multiple_Complex	61956763	62223013
TC1200000576.mm.1	5,7	5,97	0,15	0,14	T	T	-1,21	0,0189	0,9999	0,0489	1,0000	T	NM_026536; ENSMUST00000021372; BC027442; NM_026536.1; uc007nsr.1; uc007nss.1	Atp5s	ATP synthase, H+ transporting, mitochondrial F0 complex, subunit S; ATP synthase, H+ transporting, mitochondrial F0 complex, subunit s	chr12	+	Coding	69724962	69744660
TC0800000960.mm.1	4,41	4,73	0,06	0,12	T	T	-1,25	0,0189	0,9999	0,1852	1,0000	T	XR_106143.1	G430095P16Rik	RIKEN cDNA G430095P16 gene	chr8	+	Coding	84723007	84726846
TC0100001400.mm.1	19,67	19,78	0,32	0,04	T	T	-1,08	0,0190	0,9999	0,5906	1,0000	T	ENSMUST00000175545	Gm22569	predicted gene, 22569 [Source:MGI Symbol;Acc:MGI:5452346]	chr1	+	Precursor_microRNA	155315966	155316089
TC0700000807.mm.1	18,98	19,24	0,38	0,08	T	T	-1,2	0,0190	0,9999	0,5741	1,0000	T	uc009gpo.1	5430431A17Rik	RIKEN cDNA 5430431A17 gene	chr7	+	NonCoding	44482028	44486033
TC1000000559.mm.1	3,84	4,04	0,11	0,14	T	T	-1,15	0,0190	0,9999	0,0075	1,0000	T				chr10	+	NonCoding	61098651	61101008
TC0700001872.mm.1	6,07	6,52	0,19	0,09	T	T	-1,37	0,0190	0,9999	0,2154	1,0000	T	XR_105167.1	B230325K18Rik	RIKEN cDNA B230325K18 gene	chr7	+	Multiple_Complex	127982526	127985701
TC0200004523.mm.1	4,99	4,37	0,23	0,24	T	T	1,54	0,0191	0,9999	0,2894	1,0000	T	XR_104715.1	Gm14002	predicted gene 14002	chr2	-	NonCoding	125207322	125217512
TC1500002042.mm.1	4,53	4,79	0,03	0,07	T	T	-1,2	0,0191	0,9999	0,2902	1,0000	T	NM_027081; ENSMUST00000078953; BC139003; NM_027081.3; uc029suj.1; uc029suk.1	Dennd6b	DENN/MADD domain containing 6B	chr15	-	Coding	89182213	89196474
TC1100001692.mm.1	7,37	7,03	0,09	0,21	T	T	1,27	0,0191	0,9999	0,2756	1,0000	T	OTTMUST00000005905	Mdk-ps1	midkine pseudogene 1	chr11	+	Multiple_Complex	102545702	102546022
TC0Y00000263.mm.1	4,23	4,53	0,13	0,33	F	T	-1,24	0,0191	0,9999	0,0549	1,0000	F	XM_001475606.2	Gm20737	predicted gene, 20737	chrY	-	Coding	10533615	10534428
TC0800002876.mm.1	4,64	4,13	0,23	0,14	T	T	1,42	0,0191	0,9999	0,1305	1,0000	T				chr8	-	NonCoding	107344437	107348654
TC0500000343.mm.1	5,93	6,8	0,39	0,15	T	T	-1,83	0,0191	0,9999	0,2706	1,0000	T				chr5	+	NonCoding	32498755	32501075
TC1900001738.mm.1	4,85	5,24	0,22	0,34	T	T	-1,31	0,0191	0,9999	0,3698	1,0000	T	ENSMUST00000164379; OTTMUST00000093787	Gm17203; RP24-166N3.2	predicted gene 17203 [Source:MGI Symbol;Acc:MGI:4938030]; novel transcript	chr19	-	NonCoding	59896241	59901062
TC0600003428.mm.1	5,1	5,33	0,06	0,12	T	T	-1,17	0,0192	0,9999	0,0992	1,0000	T	NM_001271768; NM_024469; ENSMUST00000032386; ENSMUST00000111703; BC172727; NM_024469.1; OTTMUST00000062685; OTTMUST00000062686; uc009ert.1	Bhlhe41	basic helix-loop-helix family, member e41; Synthetic construct Mus musculus clone IMAGE:100069535, MGC:199437 basic helix-loop-helix family, member e41 (Bhlhe41) mRNA, encodes complete protein.	chr6	-	Multiple_Complex	145857294	145865558
TC1300001711.mm.1	3,98	4,57	0,29	0,17	T	T	-1,51	0,0192	0,9999	0,6036	1,0000	T				chr13	-	NonCoding	28663848	28666811
TC0200003625.mm.1	4,23	4,77	0,04	0,3	T	T	-1,45	0,0192	0,9999	0,4621	1,0000	T				chr2	-	NonCoding	62366743	62370657
TC0Y00000566.mm.1	4,62	4,25	0,12	0,14	T	T	1,29	0,0192	0,9999	0,0613	1,0000	T	NM_001160131_2; ENSMUST00000178889; ENSMUST00000181549; NM_001160131.1; OTTMUST00000112802	Gm20854	predicted gene, 20854 (Gm20854), mRNA.; predicted gene, 20854	chrY	-	Coding	85528517	85530908
TC0600003148.mm.1	5,26	5,06	0,23	0,12	T	T	1,15	0,0192	0,9999	0,4226	1,0000	T	NM_007657; ENSMUST00000032492; ENSMUST00000130132; ENSMUST00000140024; BC070474; NM_007657.3; OTTMUST00000054430; OTTMUST00000054431; OTTMUST00000054432; uc009dun.1	Cd9	CD9 antigen	chr6	-	Multiple_Complex	125460266	125494791
TC0200001791.mm.1	3,78	4	0,14	0,14	F	F	-1,17	0,0192	0,9999	0,0937	1,0000	F				chr2	+	NonCoding	120467828	120472428
TC0X00000824.mm.1	4,64	5,29	0,37	0,19	T	T	-1,57	0,0192	0,9999	0,2630	1,0000	T				chrX	+	NonCoding	84571236	84573028
TC1300001961.mm.1	5,61	4,64	0,38	0,21	T	T	1,95	0,0193	0,9999	0,1578	1,0000	T				chr13	-	NonCoding	49483563	49485142
TC0500000817.mm.1	3,59	4,11	0,12	0,15	T	T	-1,43	0,0193	0,9999	0,2542	1,0000	T				chr5	+	NonCoding	88793892	88813470
TC1100003482.mm.1	3,76	3,97	0,1	0,09	T	T	-1,16	0,0193	0,9999	0,0808	1,0000	T				chr11	-	NonCoding	87589752	87591763
TC1900000874.mm.1	5,78	6,23	0,12	0,29	T	T	-1,37	0,0194	0,9999	0,0534	1,0000	T				chr19	+	NonCoding	61199977	61200849
TC0600001750.mm.1	4,89	4,45	0,27	0,1	T	T	1,36	0,0194	0,9999	0,4508	1,0000	T	NR_033636; NR_033636.1; uc012evu.1	1700049E15Rik	RIKEN cDNA 1700049E15 gene	chr6	+	NonCoding	147690241	147702374
TC1400002632.mm.1	5,43	5,05	0,15	0,12	T	T	1,31	0,0194	0,9999	0,0905	1,0000	T	NM_177715; NR_039592; ENSMUST00000060692; ENSMUST00000183756; ENSMUST00000184744; BC160321; NM_177715.4; NR_039592.1; OTTMUST00000118155; OTTMUST00000118156; uc007uwe.1	Kctd12; Mir5130	potassium channel tetramerisation domain containing 12; microRNA 5130; Synthetic construct Mus musculus clone IMAGE:100064065, MGC:193436 potassium channel tetramerisation domain containing 12 (Kctd12) mRNA, encodes complete protein.	chr14	-	Multiple_Complex	102976581	102982637
TC1400000826.mm.1	4,21	4,53	0,24	0,16	T	T	-1,25	0,0194	0,9999	0,0431	1,0000	T				chr14	+	NonCoding	57806775	57808811
TC1300001670.mm.1	5,44	5,73	0,16	0,11	T	T	-1,22	0,0194	0,9999	0,3732	1,0000	T	NM_172532; ENSMUST00000037615; BC138703; NM_172532.3; OTTMUST00000001200; uc007pwp.2	Aldh5a1	aldhehyde dehydrogenase family 5, subfamily A1	chr13	-	Multiple_Complex	24907579	24937661
TC0300000101.mm.1	5,23	4,7	0,08	0,26	T	T	1,45	0,0194	0,9999	0,1730	1,0000	T	ENSMUST00000180054	Gm24694	predicted gene, 24694 [Source:MGI Symbol;Acc:MGI:5454471]	chr3	+	Precursor_microRNA	16013818	16013927
TC0Y00000018.mm.1	5,23	4,7	0,08	0,26	T	T	1,45	0,0194	0,9999	0,1730	1,0000	T	ENSMUST00000184839	Gm27663	predicted gene, 27663 [Source:MGI Symbol;Acc:MGI:5531045]	chrY	+	Precursor_microRNA	5542752	5542861
TC1100000370.mm.1	4,93	4,43	0,3	0,21	T	T	1,41	0,0195	0,9999	0,1839	1,0000	T				chr11	+	NonCoding	34513866	34514765
TC1300002352.mm.1	4,31	4,67	0,1	0,14	T	T	-1,29	0,0195	0,9999	0,0997	1,0000	T	ENSMUST00000183159	Gm6317	predicted gene 6317 [Source:MGI Symbol;Acc:MGI:3648927]	chr13	-	Pseudogene	78372987	78379134
TC0700001958.mm.1	3,75	4,08	0,09	0,21	T	T	-1,25	0,0195	0,9999	0,4645	1,0000	T				chr7	+	NonCoding	135486029	135491315
TC0400002912.mm.1	3,51	3,98	0,17	0,25	F	F	-1,38	0,0195	0,9999	0,1620	1,0000	F	ENSMUST00000158918	Gm25836	predicted gene, 25836 [Source:MGI Symbol;Acc:MGI:5455613]	chr4	-	Small_RNA	79244587	79244709
TC1400002506.mm.1	4,41	3,94	0,09	0,15	T	T	1,39	0,0195	0,9999	0,0224	1,0000	T				chr14	-	NonCoding	85146116	85150653
TC1300001332.mm.1	5,22	4,63	0,37	0,33	T	T	1,5	0,0195	0,9999	0,1082	1,0000	T				chr13	+	NonCoding	117672848	117675012
TC0600001217.mm.1	4,42	4,02	0,14	0,15	T	T	1,32	0,0195	0,9999	0,0410	1,0000	T				chr6	+	NonCoding	111121725	111124135
TC0800001774.mm.1	4,81	3,84	0,28	0,32	T	F	1,96	0,0196	0,9999	0,2774	1,0000	F				chr8	-	NonCoding	16680989	16682530
TC1600001436.mm.1	6,69	5,64	0,09	0,4	T	T	2,07	0,0196	0,9999	0,0531	1,0000	T				chr16	-	NonCoding	28630557	28632029
TC1700002142.mm.1	4,28	3,91	0,21	0,12	T	T	1,3	0,0196	0,9999	0,0434	1,0000	T				chr17	-	NonCoding	44706037	44708883
TSUnmapped00000001.mm.1	4,48	4,1	0,32	0,15	T	T	1,31	0,0196	0,9999	0,2819	1,0000	T	NM_001290299	Plppr2	phospholipid phosphatase related 2			Coding
TC1800001465.mm.1	6,97	6,04	0,39	0,26	T	T	1,92	0,0196	0,9999	0,1266	1,0000	T				chr18	-	NonCoding	64629279	64630056
TC0900002178.mm.1	5,82	5,22	0,37	0,28	T	T	1,52	0,0197	0,9999	0,2763	1,0000	T				chr9	-	NonCoding	44761346	44764556
TC1200001099.mm.1	4,3	4	0,33	0,18	T	T	1,23	0,0197	0,9999	0,0783	1,0000	T	ENSMUST00000165520	Gm9006	predicted gene 9006 [Source:MGI Symbol;Acc:MGI:3644004]	chr12	+	Multiple_Complex	107613000	107613840
TC0100001554.mm.1	4,63	4,41	0,07	0,07	T	T	1,16	0,0197	0,9999	0,0719	1,0000	T	NM_001159731; NM_009107; ENSMUST00000015987; ENSMUST00000111380; ENSMUST00000111384; ENSMUST00000111386; BC058401; NM_001159731.1; NM_009107.3; OTTMUST00000054044; OTTMUST00000054045; OTTMUST00000054046; OTTMUST00000054047; uc007dla.2; uc007dlb.2	Rxrg	retinoid X receptor gamma	chr1	+	Coding	167598362	167639623
TC0700001511.mm.1	4,35	3,88	0,34	0,09	T	F	1,39	0,0198	0,9999	0,5378	1,0000	F	NM_146354; ENSMUST00000098188; NM_146354.1; OTTMUST00000045650; uc009iuz.1	Olfr633	olfactory receptor 633	chr7	+	Coding	103946568	103947506
TC0700003274.mm.1	4,86	5,85	0,45	0,4	F	T	-1,99	0,0198	0,9999	0,1104	1,0000	F	ENSMUST00000178415	Gm22131	predicted gene, 22131 [Source:MGI Symbol;Acc:MGI:5451908]	chr7	-	Small_RNA	59681055	59681148
TC0400000458.mm.1	5,06	4,73	0,14	0,12	T	T	1,25	0,0198	0,9999	0,3565	1,0000	T	NM_027450; ENSMUST00000030202; ENSMUST00000107855; BC031750; NM_027450.3; OTTMUST00000016487; OTTMUST00000016488; uc008srf.1	Glipr2	GLI pathogenesis-related 2	chr4	+	Coding	43957401	43979118
TC0800002041.mm.1	4,1	3,85	0,11	0,05	T	T	1,19	0,0198	0,9999	0,0309	1,0000	T				chr8	-	NonCoding	34967274	34979881
TC1600001643.mm.1	6,02	5,66	0,19	0,16	T	T	1,28	0,0198	0,9999	0,2550	1,0000	T	NM_172506; ENSMUST00000023370; ENSMUST00000114634; BC062892; BC078631; NM_172506.2; OTTMUST00000035560; uc007zhl.1; uc007zhm.1; uc007zhn.1	Boc	biregional cell adhesion molecule-related/down-regulated by oncogenes (Cdon) binding protein	chr16	-	Coding	44485045	44558897
TC1700002045.mm.1	4,25	3,97	0,07	0,12	T	T	1,21	0,0198	0,9999	0,3794	1,0000	T	NM_029747; ENSMUST00000039846; ENSMUST00000173707; BC147446; BC147465; NM_029747.3; uc008cls.1; uc012asz.1	2410137M14Rik	RIKEN cDNA 2410137M14 gene	chr17	-	Coding	36977701	36981237
TC1100000641.mm.1	5,25	5,4	0,09	0,07	T	T	-1,11	0,0198	0,9999	0,3100	1,0000	T	NM_010299; ENSMUST00000000608; BC004651; NM_010299.3; OTTMUST00000012649; uc007iyw.2	Gm2a	GM2 ganglioside activator protein	chr11	+	Multiple_Complex	55097985	55113029
TC1000002800.mm.1	4,77	4,21	0,21	0,37	T	T	1,47	0,0199	0,9999	0,2990	1,0000	T				chr10	-	NonCoding	105392502	105394286
TC0300002722.mm.1	4,96	5,25	0,15	0,1	T	T	-1,23	0,0199	0,9999	0,1630	1,0000	T	NM_026672; ENSMUST00000004137; ENSMUST00000106687; ENSMUST00000106688; ENSMUST00000124215; ENSMUST00000133947; BC051924; NM_026672.2; OTTMUST00000016411; OTTMUST00000016413; OTTMUST00000016414; OTTMUST00000016415; OTTMUST00000090044; uc008qxt.1	Gstm7	glutathione S-transferase, mu 7	chr3	-	Coding	107926334	107931817
TC0100001550.mm.1	5,09	5,3	0,04	0,06	T	T	-1,16	0,0199	0,9999	0,1757	1,0000	T	NM_019993; ENSMUST00000028004; BC003297; NM_019993.3; uc007dkx.1	Aldh9a1	aldehyde dehydrogenase 9, subfamily A1	chr1	+	Coding	167349991	167368530
TC1400002715.mm.1	7,12	7,6	0,26	0,2	T	T	-1,39	0,0199	0,9999	0,5109	1,0000	T	NR_105815	Mir6391	microRNA 6391	chr14	-	Precursor_microRNA	118592369	118592472
TC0100002697.mm.1	4,05	3,75	0,2	0,09	T	T	1,23	0,0200	0,9999	0,1181	1,0000	T				chr1	-	NonCoding	84665189	84669443
TC0500000286.mm.1	7,24	8,25	0,59	0,34	T	T	-2,01	0,0200	0,9999	0,6189	1,0000	T	NM_001289798; NM_001289799; NM_145558; ENSMUST00000026841; ENSMUST00000114783; ENSMUST00000114786; ENSMUST00000122934; ENSMUST00000123980; ENSMUST00000127364; ENSMUST00000133414; ENSMUST00000141236; BC005585; NM_145558.1; OTTMUST00000060920; OTTMUST00000061035; OTTMUST00000061036; OTTMUST00000061037; OTTMUST00000061038; OTTMUST00000061039; OTTMUST00000061040; OTTMUST00000061041; uc008wve.1; uc008…	Hadhb	hydroxyacyl-Coenzyme A dehydrogenase/3-ketoacyl-Coenzyme A thiolase/enoyl-Coenzyme A hydratase (trifunctional protein), beta subunit; hydroxyacyl-Coenzyme A dehydrogenase/3-ketoacyl-Coenzyme A thiolase/enoyl-Coenzyme A hydratase (trifunctional protein), beta subunit (Hadhb), nuclear gene encoding mitochondrial protein, mRNA.	chr5	+	Multiple_Complex	30155248	30184593
TC1100001445.mm.1	4,5	4,83	0,08	0,17	T	T	-1,26	0,0200	0,9999	0,2287	1,0000	T				chr11	+	NonCoding	94717349	94722205
TC0800000015.mm.1	8,01	7,66	0,14	0,23	T	T	1,28	0,0200	0,9999	0,2202	1,0000	T	NM_001195244; ENSMUST00000156380; NM_001195244.1; uc009krz.2	Pet100	PET100 homolog (S. cerevisiae)	chr8	+	Multiple_Complex	3621551	3624235
TC0400000371.mm.1	6,28	5,44	0,42	0,2	T	T	1,79	0,0201	0,9999	0,1166	1,0000	T				chr4	+	NonCoding	41422619	41425322
TC0300000849.mm.1	4,75	3,92	0,44	0,11	T	F	1,79	0,0201	0,9999	0,6083	1,0000	F	NM_001163098; ENSMUST00000064257; NM_001163098.1; uc012cti.1	Tchh	trichohyalin	chr3	+	Coding	93442330	93449077
TC0700002186.mm.1	5,87	6,44	0,2	0,33	T	T	-1,48	0,0201	0,9999	0,1597	1,0000	T	NM_009028; ENSMUST00000147835; BC061180; BC099553; BC138995; BC145722; NM_009028.2; OTTMUST00000054947; uc009fac.1	Rasl2-9	RAS-like, family 2, locus 9	chr7	-	Coding	5124938	5125952
TC0700001212.mm.1	4,04	4,24	0,03	0,05	T	T	-1,15	0,0201	0,9999	0,0392	1,0000	T	NR_038175; NR_038175.1; uc009ieo.1	2610206C17Rik	RIKEN cDNA 2610206C17 gene	chr7	+	NonCoding	84689640	84776549
TC0200004715.mm.1	4,57	4,17	0,35	0,08	T	F	1,32	0,0201	0,9999	0,1162	1,0000	F	ENSMUST00000134795; OTTMUST00000037003	Gm14062; RP23-66F6.1	predicted gene 14062 [Source:MGI Symbol;Acc:MGI:3649735]; novel transcript	chr2	-	NonCoding	137870046	137876831
TC1800001266.mm.1	5,49	5,89	0,16	0,18	T	T	-1,32	0,0201	0,9999	0,0059	1,0000	T	ENSMUST00000178200	Gm22264	predicted gene, 22264 [Source:MGI Symbol;Acc:MGI:5452041]	chr18	-	Small_RNA	43070300	43070406
TC0X00001948.mm.1	5,4	5,61	0,05	0,34	T	T	-1,16	0,0202	0,9999	0,3738	1,0000	T	ENSMUST00000120571	Gm14563	predicted gene 14563 [Source:MGI Symbol;Acc:MGI:3705329]	chrX	-	Multiple_Complex	22205170	22205523
TC0200001319.mm.1	3,8	4,04	0,14	0,27	F	F	-1,18	0,0202	0,9999	0,1859	1,0000	F	NM_146529; ENSMUST00000102618; NM_146529.2; OTTMUST00000033228; uc008kpv.1	Olfr1183	olfactory receptor 1183	chr2	+	Coding	88461342	88462253
TC0300001956.mm.1	5,28	5,58	0,11	0,1	T	T	-1,23	0,0202	0,9999	0,3211	1,0000	T	NM_025523; ENSMUST00000038108; ENSMUST00000135602; ENSMUST00000145572; BC092141; NM_025523.1; OTTMUST00000052279; OTTMUST00000052280; OTTMUST00000052281; uc008pdy.1	Ndufc1	NADH dehydrogenase (ubiquinone) 1, subcomplex unknown, 1	chr3	-	Multiple_Complex	51404677	51408988
TC1400001255.mm.1	6,05	5,32	0,83	0,29	T	T	1,65	0,0202	0,9999	0,2555	1,0000	T				chr14	+	NonCoding	116951336	116955776
TC0500000323.mm.1	4,39	4,75	0,24	0,27	T	T	-1,29	0,0202	0,9999	0,1691	1,0000	T	NM_026296; ENSMUST00000031020; NM_026296.3; uc008wyh.1	4930548H24Rik	RIKEN cDNA 4930548H24 gene	chr5	+	Coding	31485859	31488476
TC1800001166.mm.1	6,25	6,94	0,2	0,14	T	T	-1,62	0,0203	0,9999	0,2596	1,0000	T				chr18	-	NonCoding	34949569	34951223
TC1100000144.mm.1	3,95	4,47	0,26	0,3	F	T	-1,44	0,0203	0,9999	0,3886	1,0000	F	ENSMUST00000120786	Gm12006	predicted gene 12006 [Source:MGI Symbol;Acc:MGI:3651317]	chr11	+	Multiple_Complex	14487613	14488015
TC0600000946.mm.1	4,54	5,05	0,33	0,13	T	T	-1,43	0,0203	0,9999	0,3525	1,0000	T				chr6	+	NonCoding	83974632	83975937
TC0200004751.mm.1	4,91	5,24	0,14	0,22	T	T	-1,26	0,0203	0,9999	0,4179	1,0000	T	ENSMUST00000124061; ENSMUST00000145504; OTTMUST00000014640; OTTMUST00000014641	Banf2os; RP23-17O9.3	barrier to autointegration factor 2, opposite strand [Source:MGI Symbol;Acc:MGI:3650982]; novel transcript	chr2	-	NonCoding	144059138	144068806
TC0500001955.mm.1	4,58	5,02	0,23	0,07	T	T	-1,36	0,0204	0,9999	0,1467	1,0000	T				chr5	-	NonCoding	11395556	11415224
TC0200003819.mm.1	4,47	4,06	0,31	0,15	T	T	1,33	0,0204	0,9999	0,2164	1,0000	T				chr2	-	NonCoding	78471507	78475161
TC1200001287.mm.1	3,89	3,61	0,09	0,12	F	F	1,22	0,0204	0,9999	0,1450	1,0000	F				chr12	+	NonCoding	113423142	113426090
TC0100000171.mm.1	5,49	5,14	0,19	0,1	T	T	1,28	0,0204	0,9999	0,2910	1,0000	T	NM_026719; ENSMUST00000095062; BC025579; BC027774; BC031902; BC039053; NM_026719.2; uc007amt.1; uc007amu.1	Lmbrd1	LMBR1 domain containing 1	chr1	+	Coding	24678544	24766301
TC0X00002218.mm.1	4,38	3,79	1,47	0,13	T	F	1,5	0,0205	0,9999	0,4512	1,0000	F	NR_030497; NR_030497.1; uc012hhc.1	Mir717	microRNA 717	chrX	-	Precursor_microRNA	52422407	52422515
TC0200002147.mm.1	5,21	4,58	0,47	0,28	T	T	1,55	0,0205	0,9999	0,2749	1,0000	T				chr2	+	NonCoding	144395837	144397294
TC0600000909.mm.1	5,02	5,27	0,16	0,13	T	T	-1,19	0,0205	0,9999	0,1060	1,0000	T				chr6	+	NonCoding	82807436	82820529
TC1000002859.mm.1	6,39	7,14	0,26	0,34	T	T	-1,69	0,0205	0,9999	0,1210	1,0000	T				chr10	-	NonCoding	110188430	110189207
TC0X00003172.mm.1	4,35	3,93	0,29	0,15	T	T	1,33	0,0205	0,9999	0,3906	1,0000	T	ENSMUST00000117716	Gm8424	predicted gene 8424 [Source:MGI Symbol;Acc:MGI:3646584]	chrX	-	Pseudogene	150924620	150926159
TC0100002930.mm.1	4,94	4,42	0,14	0,15	T	T	1,44	0,0205	0,9999	0,1457	1,0000	T				chr1	-	NonCoding	116568861	116572545
TC1100003767.mm.1	5,12	5,41	0,26	0,13	T	T	-1,22	0,0206	0,9999	0,0144	1,0000	T	ENSMUST00000173304; OTTMUST00000096290	Gm20394; RP23-392I3.14	predicted gene 20394 [Source:MGI Symbol;Acc:MGI:5141859]; novel transcript	chr11	-	NonCoding	100349696	100350889
TC0500003449.mm.1	4,97	5,18	0,03	0,07	T	T	-1,16	0,0206	0,9999	0,1248	1,0000	T	NM_001254762; NM_030037; ENSMUST00000037620; ENSMUST00000111007; ENSMUST00000126904; ENSMUST00000133705; ENSMUST00000154708; BC003880; BC039620; NM_001254762.1; NM_030037.1; OTTMUST00000052091; OTTMUST00000052092; OTTMUST00000052093; OTTMUST00000052094; OTTMUST00000052095; uc009ada.1; uc009acz.1	Mospd3	motile sperm domain containing 3	chr5	-	Multiple_Complex	137596645	137601059
TC0X00000363.mm.1	5,13	4,87	0,06	0,05	T	T	1,2	0,0206	0,9999	0,0036	1,0000	T	NM_001079513; NM_020256; ENSMUST00000049740; ENSMUST00000115142; ENSMUST00000131124; BC138647; BC138648; NM_001079513.1; NM_020256.2; OTTMUST00000041655; OTTMUST00000041656; uc009szp.1; uc009szq.1	Zbtb33	zinc finger and BTB domain containing 33	chrX	+	Multiple_Complex	38189793	38197046
TC1100003210.mm.1	10,3	10,6	0,26	0,03	T	T	-1,23	0,0207	0,9999	0,0837	1,0000	T	ENSMUST00000155508; OTTMUST00000013957	Gm12333; RP23-408L15.2	predicted gene 12333 [Source:MGI Symbol;Acc:MGI:3652064]; novel transcript	chr11	-	NonCoding	75036476	75039348
TC0X00001478.mm.1	4,1	3,66	0,24	0,16	F	F	1,36	0,0207	0,9999	0,1556	1,0000	F	ENSMUST00000178585	Gm15084	predicted gene 15084 [Source:MGI Symbol;Acc:MGI:3705882]	chrX	+	Multiple_Complex	148946235	148947736
TC0200001868.mm.1	4,13	4,47	0,12	0,14	T	T	-1,27	0,0207	0,9999	0,0239	1,0000	T				chr2	+	NonCoding	124207812	124209574
TC0X00002862.mm.1	4,58	4,12	0,11	0,17	T	T	1,37	0,0207	0,9999	0,2551	1,0000	T				chrX	-	NonCoding	110635366	110813798
TC0400002333.mm.1	5,17	5,88	0,16	0,31	T	T	-1,64	0,0208	0,9999	0,1921	1,0000	T	OTTMUST00000010846	Gng2-ps1	guanine nucleotide binding protein (G protein), gamma 2 subunit, pseudogene 1	chr4	-	Multiple_Complex	26501443	26501659
TC1300001685.mm.1	4,75	5,15	0,09	0,17	T	T	-1,32	0,0208	0,9999	0,2308	1,0000	T	ENSMUST00000121120	Gm11355	predicted gene 11355 [Source:MGI Symbol;Acc:MGI:3649791]	chr13	-	Multiple_Complex	26899691	26899996
TC0600001997.mm.1	5,13	5,27	0,11	0,08	T	T	-1,1	0,0208	0,9999	0,2806	1,0000	T	NM_172735; ENSMUST00000080812; ENSMUST00000102992; ENSMUST00000115184; ENSMUST00000126945; ENSMUST00000129796; ENSMUST00000136255; ENSMUST00000138983; ENSMUST00000147990; ENSMUST00000152101; ENSMUST00000152391; BC050141; NM_172735.2; OTTMUST00000033904; OTTMUST00000033905; OTTMUST00000033906; OTTMUST00000033907; OTTMUST00000033908; OTTMUST00000033909; OTTMUST00000033910; OTTMUST00000033911; OTTMU…	Zc3hc1	zinc finger, C3HC type 1	chr6	-	Multiple_Complex	30366380	30391028
TC0700001779.mm.1	4,85	4,47	0,46	0,13	T	T	1,3	0,0208	0,9999	0,0947	1,0000	T				chr7	+	NonCoding	124215320	124216467
TC0400003427.mm.1	4,35	4,13	0,25	0,18	T	T	1,16	0,0208	0,9999	0,0344	1,0000	T	ENSMUST00000118610	Gm12954	predicted gene 12954 [Source:MGI Symbol;Acc:MGI:3652229]	chr4	-	Multiple_Complex	119501865	119502546
TC0200005442.mm.1	4,26	4,04	0,1	0,04	T	T	1,16	0,0208	0,9999	0,1852	1,0000	T	NM_009133; ENSMUST00000103045; BC057017; NM_009133.3; OTTMUST00000040306; uc008olt.1	Stmn3	stathmin-like 3	chr2	-	Multiple_Complex	181306458	181314500
TC1500000693.mm.1	5,64	5,76	0,24	0,07	T	T	-1,09	0,0209	0,9999	0,3047	1,0000	T	NM_009303; NM_207708; ENSMUST00000009727; ENSMUST00000009728; ENSMUST00000135727; ENSMUST00000143928; BC138728; BC138729; NM_009303.2; NM_207708.1; OTTMUST00000039471; OTTMUST00000039472; OTTMUST00000041225; OTTMUST00000041227; uc007wvc.1; uc007wvd.1	Syngr1	synaptogyrin 1	chr15	+	Coding	80091296	80119501
TC0800000413.mm.1	5,47	5,79	0,33	0,31	T	T	-1,25	0,0209	0,9999	0,1192	1,0000	T				chr8	+	NonCoding	34530768	34531553
TC0600002470.mm.1	4,09	3,84	0,14	0,16	F	F	1,19	0,0209	0,9999	0,0427	1,0000	F				chr6	-	NonCoding	71538512	71541738
TC1100000228.mm.1	4,1	4,66	0,08	0,34	F	T	-1,48	0,0209	0,9999	0,0223	1,0000	F	ENSMUST00000104433	Gm23772	predicted gene, 23772 [Source:MGI Symbol;Acc:MGI:5453549]	chr11	+	Small_RNA	22846868	22846969
TC0500002312.mm.1	3,64	4	0,16	0,08	T	T	-1,28	0,0209	0,9999	0,0638	1,0000	T				chr5	-	NonCoding	43297661	43303639
TC0X00000993.mm.1	4,02	4,21	0,19	0,16	T	T	-1,14	0,0209	0,9999	0,2170	1,0000	T				chrX	+	NonCoding	102179011	102181661
TC0200001190.mm.1	5,03	4,39	0,43	0,25	T	T	1,56	0,0209	0,9999	0,0465	1,0000	T				chr2	+	NonCoding	82066336	82068586
TC1100002911.mm.1	7,21	6,69	0,16	0,26	T	T	1,43	0,0209	0,9999	0,1192	1,0000	T	XM_890719.4	Gm12271	predicted gene 12271	chr11	-	Pseudogene	61416402	61416815
TC0700004220.mm.1	16,32	17,74	0,82	0,4	T	T	-2,69	0,0210	0,9999	0,3310	1,0000	T	uc029wod.1	Mir1196	microRNA 1196 (Mir1196), microRNA.	chr7	-	NonCoding	121943060	121953464
TC1400000881.mm.1	5,02	4,32	0,27	0,31	T	F	1,62	0,0210	0,9999	0,2694	1,0000	F	ENSMUST00000082622	Gm24625	predicted gene, 24625 [Source:MGI Symbol;Acc:MGI:5454402]	chr14	+	Small_RNA	62521023	62521152
TC1100003944.mm.1	6,91	7,34	0,49	0,37	T	T	-1,36	0,0210	0,9999	0,0260	1,0000	T	XR_106358.1	Gm19650	PREDICTED: predicted gene, 19650 (Gm19650), miscRNA.	chr11	-	NonCoding	107112110	107126980
TC0200002456.mm.1	3,89	4,53	0,26	0,27	T	T	-1,56	0,0210	0,9999	0,4603	1,0000	T	ENSMUST00000118983	Gm11447	predicted gene 11447 [Source:MGI Symbol;Acc:MGI:3651506]	chr2	+	Pseudogene	160845613	160846470
TC1800000245.mm.1	4,9	5,67	0,36	0,29	T	T	-1,7	0,0210	0,9999	0,1100	1,0000	T				chr18	+	NonCoding	31844999	31846079
TC1700000571.mm.1	5,03	5,26	0,09	0,25	T	T	-1,17	0,0210	0,9999	0,5426	1,0000	T	NM_153063; ENSMUST00000039132; BC027407; NM_153063.3; OTTMUST00000078054; uc008bxv.2	Zfp472	zinc finger protein 472	chr17	+	Coding	32965814	32979233
TC0600001384.mm.1	5,69	5,25	0,21	0,22	T	T	1,35	0,0210	0,9999	0,1844	1,0000	T	NM_015776; ENSMUST00000032210; ENSMUST00000118626; ENSMUST00000121656; ENSMUST00000125728; ENSMUST00000126357; ENSMUST00000142896; ENSMUST00000148517; BC025131; NM_015776.2; OTTMUST00000059675; OTTMUST00000059676; OTTMUST00000078861; OTTMUST00000078862; OTTMUST00000078863; OTTMUST00000078864; OTTMUST00000078865; uc009dpi.1	Mfap5	microfibrillar associated protein 5	chr6	+	Multiple_Complex	122505845	122529290
TC1600001827.mm.1	4,82	4,54	0,39	0,03	T	T	1,21	0,0210	0,9999	0,2870	1,0000	T	NM_010140; ENSMUST00000064405; BC138641; BC138643; BC145349; NM_010140.3; uc007zpy.1; uc007zpz.1; uc012agz.1	Epha3	Eph receptor A3	chr16	-	Multiple_Complex	63543538	63864175
TC1900000582.mm.1	5,01	4,87	0,16	0,12	T	T	1,11	0,0210	0,9999	0,1990	1,0000	T	NM_028319; NR_106167; ENSMUST00000050092; BC138382; BC138383; NM_028319.1; uc008hlj.1; uc008hlk.1	Zfp518a; Mir8092	zinc finger protein 518A; microRNA 8092; zinc finger protein 518A (Zfp518a), mRNA.	chr19	+	Multiple_Complex	40893845	40917947
TC1100003530.mm.1	4,42	5,04	0,36	0,19	T	T	-1,53	0,0211	0,9999	0,0511	1,0000	T				chr11	-	NonCoding	90356562	90357830
TC0300003013.mm.1	4,79	4,56	0	0,05	T	T	1,17	0,0211	0,9999	0,0426	1,0000	T	NM_011932; ENSMUST00000029806; ENSMUST00000124827; ENSMUST00000136613; ENSMUST00000154716; ENSMUST00000184222; BC014759; NM_011932.2; OTTMUST00000052872; OTTMUST00000052873; OTTMUST00000052874; OTTMUST00000052875; OTTMUST00000052876; uc008rmt.1; uc008rmu.1	Dapp1	dual adaptor for phosphotyrosine and 3-phosphoinositides 1	chr3	-	Multiple_Complex	137931006	137981549
TC1900000241.mm.1	4,16	3,96	0,19	0,13	T	F	1,15	0,0211	0,9999	0,0268	1,0000	F	NM_146685; NM_207626; ENSMUST00000087814; BC132136; BC138096; BC147691; BC147692; uc008gtv.2	Olfr1434	olfactory receptor 1434; olfactory receptor 1434 (Olfr1434), mRNA.	chr19	+	Coding	12279854	12284212
TC0800001348.mm.1	4,26	3,88	0,21	0,14	F	F	1,3	0,0211	0,9999	0,0540	1,0000	F				chr8	+	NonCoding	112547688	112549499
TC0200001488.mm.1	5,28	4,42	0,42	0,27	T	T	1,82	0,0211	0,9999	0,3812	1,0000	T				chr2	+	NonCoding	97176452	97178177
TC0300002173.mm.1	6,41	6,18	0,23	0,07	T	T	1,17	0,0211	0,9999	0,1914	1,0000	T	NM_175193; ENSMUST00000038563; ENSMUST00000117242; ENSMUST00000125405; ENSMUST00000131987; ENSMUST00000134219; ENSMUST00000134444; ENSMUST00000150904; ENSMUST00000167078; BC086642; BC089354; NM_175193.5; OTTMUST00000073736; OTTMUST00000073737; OTTMUST00000073738; OTTMUST00000073739; OTTMUST00000073740; OTTMUST00000073741; OTTMUST00000073742	Golim4	golgi integral membrane protein 4	chr3	-	Multiple_Complex	75876183	75956949
TC1700000177.mm.1	5,66	5,42	0,24	0,06	T	T	1,18	0,0211	0,9999	0,1450	1,0000	T				chr17	+	NonCoding	15088599	15090029
TC0200001905.mm.1	19,82	19,93	0,36	0	T	T	-1,08	0,0211	0,9999	0,6880	1,0000	T	ENSMUST00000175177	Gm24081	predicted gene, 24081 [Source:MGI Symbol;Acc:MGI:5453858]	chr2	+	Precursor_microRNA	127040561	127040685
TC0100003052.mm.1	4,48	5,21	0,3	0,46	T	T	-1,66	0,0211	0,9999	0,0467	1,0000	T	ENSMUST00000158080	Gm25549	predicted gene, 25549 [Source:MGI Symbol;Acc:MGI:5455326]	chr1	-	Small_RNA	131073658	131073751
TC0400001000.mm.1	3,7	4,06	0,19	0,12	F	T	-1,28	0,0213	0,9999	0,4102	1,0000	F	ENSMUST00000094955	Gm12689	predicted gene 12689 [Source:MGI Symbol;Acc:MGI:3650433]	chr4	+	Coding	99295900	99297258
TC0100003618.mm.1	4,51	4,14	0,15	0,09	T	T	1,29	0,0213	0,9999	0,0432	1,0000	T				chr1	-	NonCoding	176430111	176527269
TC0400003165.mm.1	3,97	4,25	0,11	0,1	T	T	-1,21	0,0213	0,9999	0,3258	1,0000	T				chr4	-	NonCoding	102511182	102515220
TC1400000153.mm.1	4,16	4,5	0,15	0,19	T	T	-1,27	0,0214	0,9999	0,2140	1,0000	T				chr14	+	NonCoding	19504938	19516040
TC0800000016.mm.1	4,24	4,66	0,24	0,13	T	T	-1,34	0,0214	0,9999	0,4898	1,0000	T				chr8	+	NonCoding	3625424	3629692
TC1900001072.mm.1	4,14	3,79	0,27	0,11	T	T	1,27	0,0214	0,9999	0,0184	1,0000	T	NM_010316; ENSMUST00000096259; BC029680; NM_010316.3; uc008gnh.1	Gng3	guanine nucleotide binding protein (G protein), gamma 3	chr19	-	Coding	8836929	8839246
TC1000001613.mm.1	5,46	5,65	0,15	0,11	T	T	-1,14	0,0214	0,9999	0,3844	1,0000	T	XR_105398.1; uc007hnf.1	A430046D13Rik	Riken cDNA A430046D13 gene	chr10	+	NonCoding	128499081	128514463
TC1600000362.mm.1	7,59	6,51	0,55	0,13	T	T	2,12	0,0214	0,9999	0,1870	1,0000	T	ENSMUST00000104414	Gm22672	predicted gene, 22672 [Source:MGI Symbol;Acc:MGI:5452449]	chr16	+	Small_RNA	24884173	24884306
TC0400002567.mm.1	4,28	4,47	0,25	0,13	T	T	-1,14	0,0214	0,9999	0,0109	1,0000	T	ENSMUST00000123899; OTTMUST00000018051	Gm12679; RP23-402I8.4	predicted gene 12679 [Source:MGI Symbol;Acc:MGI:3650924]; putative novel transcript	chr4	-	NonCoding	44970576	44978319
TC1800001506.mm.1	3,9	4,34	0,27	0,06	T	T	-1,35	0,0214	0,9999	0,1030	1,0000	T				chr18	-	NonCoding	67475319	67481639
TC0200001773.mm.1	5,74	5,32	0,27	0,29	T	T	1,34	0,0214	0,9999	0,0771	1,0000	T	NM_019769; ENSMUST00000014221; ENSMUST00000119172; ENSMUST00000132448; ENSMUST00000137585; ENSMUST00000154406; BC054733; BC064784; NM_019769.3; OTTMUST00000037896; OTTMUST00000037897; OTTMUST00000037898; OTTMUST00000037899; OTTMUST00000037900; uc008ltv.1; uc008ltw.1	Chp1	calcineurin-like EF hand protein 1	chr2	+	Multiple_Complex	119547697	119587027
TC0400002940.mm.1	4,5	4,13	0,1	0,18	T	T	1,29	0,0214	0,9999	0,1902	1,0000	T				chr4	-	NonCoding	82612750	82615713
TC1400002713.mm.1	4,15	4,33	0,08	0,04	T	T	-1,13	0,0214	0,9999	0,3191	1,0000	T	NM_177753; ENSMUST00000082178; ENSMUST00000170662; BC147556; BC147565; NM_177753.3; OTTMUST00000094042; uc007uyt.2	Sox21	SRY (sex determining region Y)-box 21; SRY-box containing gene 21	chr14	-	Coding	118233232	118237030
TC0200000165.mm.1	4,58	5,13	0,26	0,28	T	T	-1,47	0,0215	0,9999	0,0081	1,0000	T	ENSMUST00000180073	Gm23571	predicted gene, 23571 [Source:MGI Symbol;Acc:MGI:5453348]	chr2	+	Precursor_microRNA	10499763	10499889
TC1100003386.mm.1	3,74	3,51	0,26	0,04	F	F	1,18	0,0215	0,9999	0,3805	1,0000	F	ENSMUST00000185158	Gm27598	predicted gene, 27598 [Source:MGI Symbol;Acc:MGI:5530980]	chr11	-	Precursor_microRNA	83032632	83032694
TC1100000387.mm.1	4,21	4,04	0,35	0,06	T	T	1,12	0,0215	0,9999	0,0443	1,0000	T	ENSMUST00000117261	Gm12125	predicted gene 12125 [Source:MGI Symbol;Acc:MGI:3652212]	chr11	+	Multiple_Complex	35996054	35996789
TC1800000528.mm.1	6,49	6,34	0,1	0,06	T	T	1,11	0,0215	0,9999	0,0682	1,0000	T	NM_001199151; NM_001199153; NM_001199154; NM_026408; ENSMUST00000025413; ENSMUST00000115410; ENSMUST00000163742; ENSMUST00000177861; ENSMUST00000178011; ENSMUST00000178678; ENSMUST00000178883; ENSMUST00000179038; ENSMUST00000179625; ENSMUST00000179689; ENSMUST00000180259; BC098489; NM_001199151.1; NM_001199153.1; NM_001199154.1; NM_026408.4; OTTMUST00000111558; OTTMUST00000111559; OTTMUST00000111…	Sncaip	synuclein, alpha interacting protein (synphilin)	chr18	+	Multiple_Complex	52767709	52915935
TC1700001741.mm.1	6,64	6,88	0,02	0,08	T	T	-1,18	0,0215	0,9999	0,4247	1,0000	T	NM_019837; ENSMUST00000025050; ENSMUST00000062397; ENSMUST00000114886; ENSMUST00000127236; ENSMUST00000133048; ENSMUST00000146321; ENSMUST00000156429; ENSMUST00000176458; ENSMUST00000176876; BC016534; BC046805; NM_019837.2; OTTMUST00000044911; OTTMUST00000050575; OTTMUST00000050586; OTTMUST00000050587; OTTMUST00000050588; OTTMUST00000050589; OTTMUST00000104283; OTTMUST00000104284; OTTMUST00000104…	Nudt3	nudix (nucleotide diphosphate linked moiety X)-type motif 3	chr17	-	Multiple_Complex	27579382	27623465
TC1000002385.mm.1	3,85	4,07	0,05	0,18	T	T	-1,16	0,0215	0,9999	0,5191	1,0000	T	NM_010361; ENSMUST00000038257; BC012707; NM_010361.2; uc007frg.2; uc011xgs.1	Gstt2	glutathione S-transferase, theta 2	chr10	-	Coding	75831845	75834881
TC0100000429.mm.1	4,59	4	0,53	0,13	T	F	1,51	0,0215	0,9999	0,3544	1,0000	F				chr1	+	NonCoding	58200812	58202206
TC1300001377.mm.1	4,44	4,06	0,32	0,04	T	T	1,3	0,0215	0,9999	0,4388	1,0000	T	NM_134066; ENSMUST00000021635; ENSMUST00000110704; BC034259; NM_134066.2; OTTMUST00000069234; OTTMUST00000069235; uc007pjj.1; uc007pjk.1	Akr1c18	aldo-keto reductase family 1, member C18	chr13	-	Coding	4132615	4150654
TC1700001328.mm.1	5,2	4,66	0,25	0,16	T	T	1,45	0,0215	0,9999	0,1195	1,0000	T	NR_045432; NR_045432.1; uc029tlg.1	4933400B14Rik	RIKEN cDNA 4933400B14 gene; RIKEN cDNA 4933400B14 gene (4933400B14Rik), non-coding RNA.	chr17	+	NonCoding	89320227	89327333
TC1700002405.mm.1	4,19	4,56	0,23	0,25	F	T	-1,29	0,0215	0,9999	0,2170	1,0000	F	ENSMUST00000170636; OTTMUST00000094449	Gm17133; RP23-375G9.2	predicted gene 17133 [Source:MGI Symbol;Acc:MGI:4937960]; novel transcript	chr17	-	NonCoding	64748850	64754096
TC1400002030.mm.1	4,63	4,91	0,14	0,22	T	T	-1,21	0,0216	0,9999	0,0413	1,0000	T				chr14	-	NonCoding	52254395	52257723
TC0100002964.mm.1	7,13	7,33	0,07	0,13	T	T	-1,15	0,0216	0,9999	0,5541	1,0000	T	NM_001037999; NM_007830; ENSMUST00000027634; ENSMUST00000112648; ENSMUST00000128408; ENSMUST00000132118; ENSMUST00000135937; ENSMUST00000149628; ENSMUST00000151708; BC028874; NM_001037999.2; NM_007830.4; OTTMUST00000051289; OTTMUST00000051290; OTTMUST00000051291; OTTMUST00000051292; OTTMUST00000051293; OTTMUST00000051294; OTTMUST00000051295; uc007cje.1; uc007cjf.2	Dbi	diazepam binding inhibitor	chr1	-	Multiple_Complex	120113280	120121096
TC1100001368.mm.1	4,4	4,72	0,19	0,29	T	T	-1,24	0,0216	0,9999	0,3524	1,0000	T				chr11	+	NonCoding	88165781	88167194
TC0600000109.mm.1	5	4,56	0,5	0,25	T	T	1,36	0,0216	0,9999	0,3906	1,0000	T				chr6	+	NonCoding	15166141	15166835
TC1000002643.mm.1	3,91	3,67	0,09	0,06	F	F	1,18	0,0216	0,9999	0,3066	1,0000	F	ENSMUST00000181000	Gm26546	predicted gene, 26546 [Source:MGI Symbol;Acc:MGI:5477040]	chr10	-	NonCoding	88379244	88383711
TC1100002291.mm.1	4,11	4,61	0,3	0,26	T	T	-1,41	0,0216	0,9999	0,2217	1,0000	T				chr11	-	NonCoding	20104153	20106709
TC0900001601.mm.1	4,72	5,06	0,14	0,27	T	T	-1,26	0,0216	0,9999	0,4592	1,0000	T	ENSMUST00000121130	Gm15566	predicted gene 15566 [Source:MGI Symbol;Acc:MGI:3783015]	chr9	+	Multiple_Complex	120316328	120316917
TC0500002795.mm.1	4,75	4,35	0,25	0,16	T	T	1,32	0,0216	0,9999	0,0781	1,0000	T				chr5	-	NonCoding	96456389	96457743
TC0400000590.mm.1	4,75	4,4	0,1	0,12	T	T	1,27	0,0217	0,9999	0,0097	1,0000	T				chr4	+	NonCoding	53843116	53846953
TC1500001209.mm.1	5,51	5,15	0,13	0,17	T	T	1,28	0,0217	0,9999	0,1177	1,0000	T				chr15	-	NonCoding	10629982	10631421
TC0800000563.mm.1	3,75	4,13	0,11	0,29	F	T	-1,3	0,0217	0,9999	0,6088	1,0000	F				chr8	+	NonCoding	48062126	48068221
TC0400004197.mm.1	4,55	4,37	0,09	0,07	T	T	1,13	0,0217	0,9999	0,1808	1,0000	T	NM_031873; ENSMUST00000030510; ENSMUST00000166773; BC137740; BC144879; NM_031873.1; OTTMUST00000023392; OTTMUST00000094657; uc008vmr.1; uc012dnv.1	Tas1r2	taste receptor, type 1, member 2	chr4	+	Coding	139653538	139670280
TC0500003436.mm.1	4,4	4,6	0,14	0,12	T	T	-1,15	0,0217	0,9999	0,0468	1,0000	T	ENSMUST00000179412; XM_003688816.1	Muc3a; A630081J09Rik	mucin 3A, cell surface associated [Source:MGI Symbol;Acc:MGI:3588263]; RIKEN cDNA A630081J09 gene	chr5	-	Coding	137208805	137212923
TC0700001969.mm.1	4,53	5,1	0,16	0,26	T	T	-1,49	0,0217	0,9999	0,0964	1,0000	T	ENSMUST00000183000	Gm9341	predicted gene 9341 [Source:MGI Symbol;Acc:MGI:3645378]	chr7	+	Pseudogene	135952798	135953783
TC0500000114.mm.1	4,74	3,98	0,42	0,16	T	T	1,69	0,0217	0,9999	0,3271	1,0000	T				chr5	+	NonCoding	15969942	15971045
TC0600003445.mm.1	4,23	4,67	0,3	0,18	T	T	-1,36	0,0217	0,9999	0,3262	1,0000	T				chr6	-	NonCoding	147035464	147036165
TC0800000350.mm.1	4,04	4,23	0,21	0,15	T	T	-1,14	0,0218	0,9999	0,0206	1,0000	T				chr8	+	NonCoding	27159828	27170691
TC0800000654.mm.1	5	4,68	0,09	0,14	T	T	1,25	0,0218	0,9999	0,0857	1,0000	T				chr8	+	NonCoding	61255355	61257863
TC0500002419.mm.1	4,53	4,06	0,25	0,12	T	T	1,38	0,0218	0,9999	0,1093	1,0000	T	ENSMUST00000163795; OTTMUST00000094304	Gm17182; RP24-540G23.1	predicted gene 17182 [Source:MGI Symbol;Acc:MGI:4938009]; novel transcript	chr5	-	NonCoding	53047687	53049187
TC0400000813.mm.1	5,11	4,74	0,31	0,13	T	T	1,28	0,0218	0,9999	0,0162	1,0000	T				chr4	+	NonCoding	80917390	80918762
TC1700000798.mm.1	4,35	4,92	0,14	0,26	F	F	-1,48	0,0218	0,9999	0,0647	1,0000	F	NM_146332; ENSMUST00000076245; BC116774; BC116776; NM_146332.1; OTTMUST00000096399; uc008cob.1	Olfr135	olfactory receptor 135	chr17	+	Coding	38208169	38209247
TC1100000503.mm.1	4	4,39	0,09	0,27	F	T	-1,31	0,0219	0,9999	0,0763	1,0000	F	NM_146470; ENSMUST00000054866; BC120614; BC120616; NM_146470.2; OTTMUST00000012331; uc007iqg.2	Olfr1392	olfactory receptor 1392	chr11	+	Coding	49293297	49294322
TC1200000708.mm.1	4,17	4,65	0,24	0,19	T	T	-1,39	0,0219	0,9999	0,4392	1,0000	T				chr12	+	NonCoding	78584533	78588793
TC1000001367.mm.1	4,76	4,39	0,38	0,08	T	T	1,29	0,0219	0,9999	0,1683	1,0000	T	XR_141002.1; XR_141003.1	LOC100862040	PREDICTED: uncharacterized LOC100862040, transcript variant 1 (LOC100862040), miscRNA.; PREDICTED: uncharacterized LOC100862040, transcript variant 2 (LOC100862040), miscRNA.	chr10	+	NonCoding	117796278	117817459
TC0500000042.mm.1	5,14	6,04	0,47	0,34	T	T	-1,87	0,0219	0,9999	0,0219	1,0000	T	ENSMUST00000116865	Gm22196	predicted gene, 22196 [Source:MGI Symbol;Acc:MGI:5451973]	chr5	+	Precursor_microRNA	7888685	7888793
TC0100002691.mm.1	4,85	4,43	0,15	0,26	T	T	1,33	0,0220	0,9999	0,0369	1,0000	T				chr1	-	NonCoding	84046979	84050763
TC1200002333.mm.1	5,54	6,24	0,31	0,36	T	T	-1,62	0,0220	0,9999	0,2098	1,0000	T	ENSMUST00000117317	Gm5187	predicted gene 5187 [Source:MGI Symbol;Acc:MGI:3644132]	chr12	-	Pseudogene	107205076	107206066
TC0X00001399.mm.1	5,17	4,53	0,29	0,27	T	T	1,56	0,0220	0,9999	0,4419	1,0000	T	ENSMUST00000121026	Gm6373	predicted gene 6373 [Source:MGI Symbol;Acc:MGI:3647018]	chrX	+	Multiple_Complex	142060855	142061214
TC0200003991.mm.1	4,68	4,33	0,24	0,09	F	F	1,28	0,0220	0,9999	0,0136	1,0000	F	NM_146660; ENSMUST00000099853; NM_146660.2; OTTMUST00000033042; uc008kok.1	Olfr1135	olfactory receptor 1135	chr2	-	Coding	87671433	87672365
TC1300001446.mm.1	4,37	3,96	0,36	0,13	T	T	1,33	0,0220	0,9999	0,2624	1,0000	T	XM_001473616.1	Gm2444	PREDICTED: predicted gene 2444 (Gm2444), mRNA.	chr13	-	Coding	12259448	12260839
TC1700002222.mm.1	4,5	4,13	0,3	0,1	T	T	1,29	0,0220	0,9999	0,5814	1,0000	T	NR_110485; uc008cwq.1	A730006G06Rik	RIKEN cDNA A730006G06 gene	chr17	-	NonCoding	48064789	48090378
TC0400002346.mm.1	8,12	7,6	0,21	0,17	T	T	1,44	0,0221	0,9999	0,1125	1,0000	T				chr4	-	NonCoding	30318154	30318943
TC0700003803.mm.1	4,23	4,72	0,16	0,31	F	T	-1,4	0,0221	0,9999	0,1046	1,0000	F	ENSMUST00000083764	Gm25409	predicted gene, 25409 [Source:MGI Symbol;Acc:MGI:5455186]	chr7	-	Small_RNA	99653688	99653818
TC0600003467.mm.1	6,85	7,43	0,33	0,22	T	T	-1,5	0,0221	0,9999	0,4587	1,0000	T	ENSMUST00000118469	Gm15778	predicted gene 15778 [Source:MGI Symbol;Acc:MGI:3783220]	chr6	-	Multiple_Complex	148699029	148699636
TC0Y00000273.mm.1	4,56	4,23	0,08	0,12	T	F	1,26	0,0221	0,9999	0,2721	1,0000	F				chrY	-	NonCoding	14525080	14528058
TC0Y00000281.mm.1	4,56	4,23	0,08	0,12	T	F	1,26	0,0221	0,9999	0,2721	1,0000	F				chrY	-	NonCoding	19237403	19240380
TC0600002827.mm.1	7,13	6,53	0,06	0,35	T	T	1,51	0,0221	0,9999	0,3865	1,0000	T				chr6	-	NonCoding	99249473	99250734
TC0200003754.mm.1	5,89	5,69	0,15	0,06	T	T	1,15	0,0222	0,9999	0,3260	1,0000	T	NM_001289722; NM_001289723; NM_153138; ENSMUST00000094681; ENSMUST00000102679; ENSMUST00000102680; ENSMUST00000129594; ENSMUST00000141264; ENSMUST00000143061; ENSMUST00000151939; BC049788; NM_153138.3; OTTMUST00000032436; OTTMUST00000032437; OTTMUST00000032438; OTTMUST00000032439; OTTMUST00000032440; OTTMUST00000032441; OTTMUST00000032442; uc008kcu.1; uc008kcv.1; uc008kcw.1	Wipf1	WAS/WASL interacting protein family, member 1	chr2	-	Multiple_Complex	73429610	73529734
TC0800003225.mm.1	5,22	4,2	0,53	0,16	T	T	2,03	0,0222	0,9999	0,0723	1,0000	T	ENSMUST00000164934; OTTMUST00000090227	Zdhhc2	zinc finger, DHHC domain containing 2	chr8	+	NonCoding	40500451	40510268
TC0700002309.mm.1	4,56	3,88	0,38	0,2	T	T	1,6	0,0222	0,9999	0,0411	1,0000	T	OTTMUST00000099403	Vmn1r-ps47	vomeronasal 1 receptor, pseudogene 47	chr7	-	Multiple_Complex	10280797	10281703
TC0600001230.mm.1	4,82	4,33	0,21	0,12	T	T	1,4	0,0222	0,9999	0,2223	1,0000	T				chr6	+	NonCoding	112285596	112288836
TC1700000029.mm.1	6,96	7,46	0,31	0,21	T	T	-1,42	0,0222	0,9999	0,3027	1,0000	T				chr17	+	NonCoding	5159123	5160841
TC1100002556.mm.1	4,53	4,11	0,48	0,16	T	T	1,34	0,0222	0,9999	0,5494	1,0000	T				chr11	-	NonCoding	41986382	41989202
TC1600000026.mm.1	5,07	4,62	0,22	0,31	T	T	1,37	0,0222	0,9999	0,3462	1,0000	T				chr16	+	NonCoding	4476220	4480064
TC0200004309.mm.1	5,37	5,16	0,3	0,07	T	T	1,16	0,0222	0,9999	0,3077	1,0000	T	NM_026271; ENSMUST00000099626; BC027250; NM_026271.1; OTTMUST00000035882; uc008lmv.1	Fibin	fin bud initiation factor homolog (zebrafish)	chr2	-	Multiple_Complex	110360917	110363183
TC0X00003093.mm.1	5,94	6,45	0,18	0,24	T	T	-1,42	0,0222	0,9999	0,1744	1,0000	T	ENSMUST00000118177; ENSMUST00000182079	Gm15294	predicted gene 15294 [Source:MGI Symbol;Acc:MGI:3708114]	chrX	-	Multiple_Complex	141873409	141875235
TC1000002619.mm.1	4,28	4,42	0,19	0,14	T	T	-1,11	0,0223	0,9999	0,0629	1,0000	T				chr10	-	NonCoding	86328504	86331186
TC1300000723.mm.1	5,19	4,79	0,1	0,15	T	T	1,32	0,0223	0,9999	0,2379	1,0000	T				chr13	+	NonCoding	59557566	59558337
TC1400002666.mm.1	8,22	8,63	0,21	0,12	T	T	-1,32	0,0223	0,9999	0,4562	1,0000	T	NM_011897; ENSMUST00000022709; BC138768; BC138771; NM_011897.3; uc007uxy.2	Spry2	sprouty homolog 2 (Drosophila)	chr14	-	Coding	105891947	105896819
TC1500000129.mm.1	3,71	4,54	0,4	0,24	F	T	-1,77	0,0223	0,9999	0,5098	1,0000	F				chr15	+	NonCoding	19014422	19016308
TC0200000891.mm.1	6	6,86	0,24	0,2	T	T	-1,82	0,0223	0,9999	0,2396	1,0000	T				chr2	+	NonCoding	59278887	59281534
TC0100000235.mm.1	3,46	3,71	0,04	0,16	F	F	-1,18	0,0223	0,9999	0,2803	1,0000	F				chr1	+	NonCoding	35879845	35881119
TC0700000874.mm.1	4,17	3,98	0,09	0,08	T	T	1,14	0,0223	0,9999	0,2486	1,0000	T	NM_001112739; NM_008421; ENSMUST00000025202; ENSMUST00000160234; ENSMUST00000160433; BC125470; BC132439; NM_001112739.1; NM_008421.3; OTTMUST00000088337; OTTMUST00000088338; OTTMUST00000088339; uc009gyn.2; uc009gyo.2	Kcnc1	potassium voltage gated channel, Shaw-related subfamily, member 1	chr7	+	Multiple_Complex	46396468	46438704
TC1800000992.mm.1	4,51	4,81	0,07	0,22	T	T	-1,24	0,0223	0,9999	0,0348	1,0000	T				chr18	-	NonCoding	12088000	12090265
TC0700002504.mm.1	4,06	3,87	0,09	0,06	T	T	1,14	0,0224	0,9999	0,1831	1,0000	T	NM_001033419; ENSMUST00000014830; BC141087; NM_001033419.2; OTTMUST00000097282; uc009fnm.1	Ceacam16	carcinoembryonic antigen-related cell adhesion molecule 16	chr7	-	Coding	19852097	19861299
TC1100000803.mm.1	7,29	6,6	0,05	0,22	T	T	1,61	0,0224	0,9999	0,1266	1,0000	T	NR_028541; NR_030738; NR_028541.1; NR_030738.1; uc007jjk.1; uc007jjl.1; uc011xwe.1	Snord65; 2410006H16Rik	small nucleolar RNA, C/D box 65; RIKEN cDNA 2410006H16 gene	chr11	+	Multiple_Complex	62602877	62604807
TC0600001215.mm.1	4,42	3,9	0,61	0,11	T	F	1,43	0,0224	0,9999	0,3195	1,0000	F				chr6	+	NonCoding	110741956	110744288
TC0800002880.mm.1	4,52	3,99	0,06	0,29	T	T	1,45	0,0224	0,9999	0,1174	1,0000	T				chr8	-	NonCoding	107562515	107562996
TC1100003846.mm.1	9,09	10,76	0,93	0,23	T	T	-3,16	0,0224	0,9999	0,0131	1,0000	T	ENSMUST00000083723	Gm25337	predicted gene, 25337 [Source:MGI Symbol;Acc:MGI:5455114]	chr11	-	Small_RNA	102549196	102549299
TC0300001111.mm.1	4,74	5,08	0,29	0,2	T	T	-1,27	0,0224	0,9999	0,0246	1,0000	T	XR_104815.2	A930002I21Rik	RIKEN cDNA A930002I21 gene	chr3	+	NonCoding	107090880	107098401
TC1900001200.mm.1	7,09	7,95	0,52	0,35	T	T	-1,82	0,0224	0,9999	0,5037	1,0000	T	ENSMUST00000072982	Gm5513	predicted pseudogene 5513 [Source:MGI Symbol;Acc:MGI:3645437]	chr19	-	Pseudogene	14959549	14960766
TC1700001484.mm.1	7,53	7,16	0,38	0,16	T	T	1,3	0,0224	0,9999	0,0754	1,0000	T	NM_011581; ENSMUST00000170872; BC053702; NM_011581.3; uc008anb.2	Thbs2	thrombospondin 2	chr17	-	Coding	14665500	14694262
TC0600000215.mm.1	5,86	6,05	0,09	0,03	T	T	-1,14	0,0224	0,9999	0,2961	1,0000	T	NM_019776; ENSMUST00000001460; ENSMUST00000163772; ENSMUST00000164915; ENSMUST00000165151; ENSMUST00000166136; ENSMUST00000167201; ENSMUST00000168362; ENSMUST00000169321; ENSMUST00000169579; ENSMUST00000171195; ENSMUST00000171532; ENSMUST00000183161; BC007126; NM_019776.2; OTTMUST00000091606; OTTMUST00000091607; OTTMUST00000091614; OTTMUST00000091615; OTTMUST00000091616; OTTMUST00000091634; OTTMU…	Snd1	staphylococcal nuclease and tudor domain containing 1	chr6	+	Multiple_Complex	28475139	28935162
TC0100000610.mm.1	4,93	4,53	0,22	0,06	T	T	1,32	0,0225	0,9999	0,3773	1,0000	T	NM_008342; ENSMUST00000047328; ENSMUST00000120564; ENSMUST00000155703; BC012724; BC054473; NM_008342.3; OTTMUST00000073338; OTTMUST00000073339; OTTMUST00000073340; uc007bkw.2	Igfbp2	insulin-like growth factor binding protein 2	chr1	+	Multiple_Complex	72824480	72852474
TC0700000382.mm.1	5,24	5,47	0,05	0,07	T	T	-1,17	0,0225	0,9999	0,3960	1,0000	T	NM_028047; ENSMUST00000002280; ENSMUST00000108434; ENSMUST00000123188; ENSMUST00000139481; ENSMUST00000146381; ENSMUST00000146686; ENSMUST00000148288; BC034211; NM_028047.2; OTTMUST00000053054; OTTMUST00000053055; OTTMUST00000053056; OTTMUST00000053057; OTTMUST00000053058; OTTMUST00000053059; OTTMUST00000074746; uc009fpm.1; uc009fpn.1	Smg9	smg-9 homolog, nonsense mediated mRNA decay factor (C. elegans)	chr7	+	Multiple_Complex	24399619	24422778
TC0300001441.mm.1	4,65	4,13	0,28	0,09	T	T	1,44	0,0225	0,9999	0,0614	1,0000	T				chr3	+	NonCoding	141720122	141722461
TC0500001362.mm.1	4,62	5,03	0,1	0,17	T	T	-1,32	0,0226	0,9999	0,3795	1,0000	T				chr5	+	NonCoding	121503513	121504601
TC0700003598.mm.1	4,7	5	0,09	0,14	T	T	-1,23	0,0226	0,9999	0,2143	1,0000	T				chr7	-	NonCoding	80834256	80835515
TC1800001668.mm.1	5,85	5,22	0,35	0,22	T	T	1,55	0,0226	0,9999	0,0823	1,0000	T				chr18	-	NonCoding	80902833	80905324
TC1100000402.mm.1	4,6	4,07	0,28	0,06	T	T	1,44	0,0226	0,9999	0,2495	1,0000	T	ENSMUST00000122109	Gm12134	predicted gene 12134 [Source:MGI Symbol;Acc:MGI:3651515]	chr11	+	Pseudogene	40429537	40430056
TC0700000969.mm.1	7,17	7,64	0,1	0,1	T	T	-1,39	0,0226	0,9999	0,1481	1,0000	T	ENSMUST00000176164	Gm3307	predicted gene 3307 [Source:MGI Symbol;Acc:MGI:3781485]	chr7	+	Pseudogene	63606019	63606650
TC1200000974.mm.1	4,53	4,19	0,03	0,11	T	F	1,26	0,0226	0,9999	0,1169	1,0000	F				chr12	+	NonCoding	98823288	98824002
TC0800002961.mm.1	7,16	7,45	0,09	0,12	T	T	-1,22	0,0226	0,9999	0,4634	1,0000	T	NM_001130868; NM_001286384; NM_053092; ENSMUST00000034426; ENSMUST00000093120; ENSMUST00000164470; BC027356; BC035324; BC036289; NM_001130868.1; NM_053092.2; uc009nne.2; uc009nnf.2; uc009nng.2	Kars	lysyl-tRNA synthetase	chr8	-	Coding	111993439	112011354
TC0600000457.mm.1	3,41	3,63	0,12	0,08	F	F	-1,16	0,0226	0,9999	0,0036	1,0000	F	ENSMUST00000122473	Gm25108	predicted gene, 25108 [Source:MGI Symbol;Acc:MGI:5454885]	chr6	+	Small_RNA	42275650	42275727
TC1400002558.mm.1	6,58	5,86	0,55	0,29	T	T	1,65	0,0226	0,9999	0,0884	1,0000	T				chr14	-	NonCoding	93711378	93712906
TC1400001786.mm.1	4,83	4,37	0,22	0,18	T	T	1,38	0,0226	0,9999	0,3728	1,0000	T				chr14	-	NonCoding	41008703	41010252
TC0900000446.mm.1	5,12	4,55	0,34	0,12	T	T	1,49	0,0227	0,9999	0,6250	1,0000	T	NR_033613; NR_033613.1; uc012gri.1	1700001J11Rik	ring finger protein 19A pseudogene; RIKEN cDNA 1700001J11 gene (1700001J11Rik), non-coding RNA.	chr9	+	Multiple_Complex	40050558	40053025
TC0400002646.mm.1	5,51	6,08	0,17	0,38	T	T	-1,48	0,0227	0,9999	0,1444	1,0000	T	ENSMUST00000119387	Gm12458	predicted gene 12458 [Source:MGI Symbol;Acc:MGI:3650856]	chr4	-	Multiple_Complex	50050909	50051403
TC0200000926.mm.1	5,24	4,29	0,73	0,11	T	T	1,93	0,0227	0,9999	0,5374	1,0000	T	ENSMUST00000157169	Gm25966	predicted gene, 25966 [Source:MGI Symbol;Acc:MGI:5455743]	chr2	+	Ribosomal	61798180	61798296
TC0400002784.mm.1	4,48	4,1	0,45	0,12	T	T	1,3	0,0228	0,9999	0,2357	1,0000	T				chr4	-	NonCoding	62282899	62284101
TC0900003067.mm.1	5,55	6,16	0,25	0,31	T	T	-1,53	0,0228	0,9999	0,5217	1,0000	T				chr9	-	NonCoding	108639117	108641366
TC0X00002514.mm.1	4,87	4,4	0,25	0,07	T	T	1,38	0,0228	0,9999	0,0867	1,0000	T				chrX	-	NonCoding	78506658	78509617
TC0500001685.mm.1	3,92	4,17	0,15	0,29	T	T	-1,19	0,0228	0,9999	0,5294	1,0000	T				chr5	+	NonCoding	140149156	140151475
TC0500000232.mm.1	4,21	4,41	0,02	0,1	T	T	-1,15	0,0228	0,9999	0,0635	1,0000	T	NR_030700; NR_030700.1; uc008wsy.2	4831440E17Rik	RIKEN cDNA 4831440E17 gene	chr5	+	NonCoding	25499067	25504473
TC0200005089.mm.1	6,19	6,78	0,27	0,18	T	T	-1,51	0,0228	0,9999	0,1435	1,0000	T	NM_001205076; NM_021566; ENSMUST00000017961; ENSMUST00000109425; NM_001205076.1; NM_021566.2; OTTMUST00000002237; uc008nsp.2; uc029uhy.1	Jph2	junctophilin 2	chr2	-	Multiple_Complex	163336242	163397993
TC1100000890.mm.1	4,2	4,4	0,08	0,05	T	T	-1,15	0,0229	0,9999	0,2011	1,0000	T				chr11	+	NonCoding	69000568	69003873
TC1700000018.mm.1	3,67	4,11	0,05	0,13	F	F	-1,36	0,0229	0,9999	0,4605	1,0000	F				chr17	+	NonCoding	4612299	4622934
TC0800000036.mm.1	6,62	6,79	0,15	0,08	T	T	-1,12	0,0229	0,9999	0,1150	1,0000	T	NM_026058; ENSMUST00000008350; ENSMUST00000175781; ENSMUST00000176042; ENSMUST00000176130; ENSMUST00000176267; ENSMUST00000176705; ENSMUST00000176837; ENSMUST00000176932; ENSMUST00000177010; BC003946; NM_026058.4; OTTMUST00000110021; OTTMUST00000110022; OTTMUST00000110023; OTTMUST00000110024; OTTMUST00000110025; OTTMUST00000110026; OTTMUST00000110027; OTTMUST00000110028; OTTMUST00000110029; uc009…	Cers4	ceramide synthase 4	chr8	+	Multiple_Complex	4493026	4526079
TC1700001815.mm.1	4,4	4	0,17	0,08	T	T	1,31	0,0229	0,9999	0,0262	1,0000	T				chr17	-	NonCoding	31205359	31208821
TC1400000142.mm.1	4,66	4,14	0,27	0,26	T	T	1,43	0,0229	0,9999	0,2637	1,0000	T				chr14	+	NonCoding	18333071	18334950
TC0X00002270.mm.1	4,4	5,09	0,15	0,53	T	T	-1,61	0,0230	0,9999	0,1457	1,0000	T				chrX	-	NonCoding	57367318	57369956
TC0900001355.mm.1	4,71	4,32	0,09	0,19	T	T	1,3	0,0230	0,9999	0,3385	1,0000	T	ENSMUST00000157692	Gm26185	predicted gene, 26185	chr9	+	NonCoding	106636318	106636583
TC1900001131.mm.1	5,09	4,81	0,27	0,12	T	T	1,21	0,0230	0,9999	0,1767	1,0000	T	NM_001025610; NM_001276398; NM_027836; ENSMUST00000025574; ENSMUST00000056035; ENSMUST00000067532; ENSMUST00000159269; ENSMUST00000162785; BC024402; NM_001025610.3; NM_027836.5; OTTMUST00000071408; OTTMUST00000071409; OTTMUST00000071410; OTTMUST00000071411; OTTMUST00000071412; uc008grz.2; uc008gsa.2; uc008gsb.1	Ms4a7	membrane-spanning 4-domains, subfamily A, member 7; membrane-spanning 4-domains, subfamily A, member 7 (Ms4a7), transcript variant 1, mRNA.	chr19	-	Multiple_Complex	11321039	11336146
TC1300000612.mm.1	4,37	4,5	0,04	0,09	T	T	-1,09	0,0230	0,9999	0,4518	1,0000	T	NM_001198977; NM_011518; ENSMUST00000055087; ENSMUST00000118756; ENSMUST00000120135; ENSMUST00000140339; ENSMUST00000150672; BC065121; NM_001198977.1; NM_011518.2; OTTMUST00000078613; OTTMUST00000078614; OTTMUST00000078615; OTTMUST00000078616; OTTMUST00000078617; uc007qmx.1; uc007qmy.1; uc007qmz.1; uc007qna.1	Syk	spleen tyrosine kinase	chr13	+	Multiple_Complex	52583173	52648792
TC1600001496.mm.1	9,04	9,9	0,29	0,27	T	T	-1,82	0,0230	0,9999	0,4216	1,0000	T	OTTMUST00000062364	Hmgb1-ps6	high mobility group box 1, pseudogene 6	chr16	-	Multiple_Complex	31991253	31991868
TC0800002325.mm.1	4,64	4,32	0,32	0,12	T	T	1,26	0,0230	0,9999	0,0672	1,0000	T	ENSMUST00000118929	Gm15355	predicted gene 15355 [Source:MGI Symbol;Acc:MGI:3642792]	chr8	-	Multiple_Complex	65817311	65817595
TC0500001759.mm.1	6,05	6,75	0,33	0,19	T	T	-1,62	0,0230	0,9999	0,0026	1,0000	T				chr5	+	NonCoding	144855202	144855762
TC1200001142.mm.1	7,59	6,94	0,46	0,34	T	T	1,57	0,0230	0,9999	0,1948	1,0000	T	NR_028261; NR_028433; NR_028434; NR_046302; NR_046304; NR_046305; NR_028261.1; NR_028433.2; NR_028434.1; NR_046302.1; NR_046304.1; NR_046305.1; OTTMUST00000113327; OTTMUST00000113328; OTTMUST00000113329; OTTMUST00000113330; OTTMUST00000113331; OTTMUST00000113332; OTTMUST00000113333; OTTMUST00000113334; OTTMUST00000113335; OTTMUST00000113337; OTTMUST00000113338; OTTMUST00000113339; OTTMUST00000113…	Rian; AF357355; AF357359; AF357425; DQ267100; DQ267101	RNA imprinted and accumulated in nucleus; snoRNA AF357355; snoRNA AF357359; snoRNA AF357425; snoRNA DQ267100; snoRNA DQ267101; snoRNA AF357359 (AF357359), small nucleolar RNA.	chr12	+	Multiple_Complex	109603882	109661716
TC0900003334.mm.1	4,48	4,68	0,1	0,05	T	T	-1,15	0,0230	0,9999	0,3027	1,0000	T	NM_175324; ENSMUST00000047799; ENSMUST00000120854; ENSMUST00000128714; ENSMUST00000154431; BC045199; NM_175324.3; OTTMUST00000078584; OTTMUST00000078585; OTTMUST00000078586; OTTMUST00000078587; uc009rhg.1	Acad11	acyl-Coenzyme A dehydrogenase family, member 11	chr9	+	Multiple_Complex	104063377	104127653
TC0200001818.mm.1	5,64	6,35	0,41	0,03	T	T	-1,63	0,0231	0,9999	0,2248	1,0000	T	ENSMUST00000119042	Gm14018	predicted gene 14018 [Source:MGI Symbol;Acc:MGI:3649456]	chr2	+	Multiple_Complex	121485432	121491512
TC0200002763.mm.1	4,32	3,73	0,16	0,19	T	T	1,5	0,0231	0,9999	0,3413	1,0000	T				chr2	+	NonCoding	178678678	178687185
TC0Y00000214.mm.1	7,38	6,66	0,21	0,31	T	T	1,65	0,0231	0,9999	0,1713	1,0000	T				chrY	+	NonCoding	87776942	87781093
TC1200000504.mm.1	6,21	6,72	0,27	0,22	T	T	-1,42	0,0231	0,9999	0,0222	1,0000	T	ENSMUST00000104317	Gm24233	predicted gene, 24233 [Source:MGI Symbol;Acc:MGI:5454010]	chr12	+	Small_RNA	59134072	59134193
TC0600003311.mm.1	4,82	5	0,09	0,13	T	T	-1,13	0,0232	0,9999	0,4540	1,0000	T	NM_001167694; NM_001167695; NM_001167696; NM_001167697; NM_001167699; NM_001167700; NM_008157; NR_072990; NR_074084; ENSMUST00000046255; ENSMUST00000066107; ENSMUST00000111932; ENSMUST00000116515; ENSMUST00000149375; ENSMUST00000152140; ENSMUST00000156379; ENSMUST00000165392; BC021648; BC050187; NM_001167693.1; NM_001167694.1; NM_001167695.1; NM_001167696.1; NM_001167697.1; NM_001167699.1; NM_001…	Gpr19	G protein-coupled receptor 19; G protein-coupled receptor 19 (Gpr19), transcript variant 8, mRNA.; G protein-coupled receptor 19 (Gpr19), transcript variant 7, mRNA.; G protein-coupled receptor 19 (Gpr19), transcript variant 4, mRNA.	chr6	-	Multiple_Complex	134869092	134897925
TC0800002918.mm.1	4,3	4,09	0,35	0,08	T	T	1,16	0,0232	0,9999	0,1590	1,0000	T	NM_011998; ENSMUST00000109222; BC057886; NM_011998.4; uc009njt.2	Chst4	carbohydrate (chondroitin 6/keratan) sulfotransferase 4	chr8	-	Coding	110029075	110039354
TC0100002864.mm.1	6,02	7,19	0,64	0,21	T	T	-2,25	0,0232	0,9999	0,4094	1,0000	T	NM_173760; ENSMUST00000042509; ENSMUST00000112845; ENSMUST00000137758; ENSMUST00000152788; ENSMUST00000171129; BC053396; NM_173760.4; OTTMUST00000052011; OTTMUST00000052012; OTTMUST00000052013; OTTMUST00000052014; uc007cfi.2; uc007cfk.2; uc007cfl.1	Ppip5k2	diphosphoinositol pentakisphosphate kinase 2; diphosphoinositol pentakisphosphate kinase 2 (Ppip5k2), mRNA.	chr1	-	Multiple_Complex	97706043	97770411
TC0500002776.mm.1	4,86	4,36	0,31	0,2	T	T	1,41	0,0232	0,9999	0,0236	1,0000	T				chr5	-	NonCoding	93461862	93462809
TC1300000126.mm.1	9,27	10,68	0,96	0,48	T	T	-2,66	0,0232	0,9999	0,4524	1,0000	T	ENSMUST00000118792	Gm18859	predicted gene, 18859 [Source:MGI Symbol;Acc:MGI:5011044]	chr13	+	Pseudogene	17820946	17821770
TC1800000509.mm.1	5,68	5,9	0,14	0,05	T	T	-1,16	0,0233	0,9999	0,4513	1,0000	T	NM_008292; ENSMUST00000025385; ENSMUST00000127325; ENSMUST00000139502; ENSMUST00000152388; BC022175; NM_008292.4; OTTMUST00000050011; OTTMUST00000050098; OTTMUST00000050099; OTTMUST00000050100; uc008eww.2	Hsd17b4	hydroxysteroid (17-beta) dehydrogenase 4	chr18	+	Multiple_Complex	50128201	50196270
TC1400002739.mm.1	5,76	5,39	0,18	0,16	T	T	1,29	0,0233	0,9999	0,3770	1,0000	T				chr14	-	NonCoding	121510503	121519112
TC1000000729.mm.1	6,7	7,34	0,35	0,11	T	T	-1,55	0,0233	0,9999	0,2658	1,0000	T	NM_175329; ENSMUST00000058906; BC061190; NM_175329.3; uc007ftq.1; uc007ftr.1	Chchd10	coiled-coil-helix-coiled-coil-helix domain containing 10	chr10	+	Coding	75933467	75937744
TC1600001347.mm.1	4,58	4,4	0,09	0,09	T	T	1,13	0,0233	0,9999	0,3627	1,0000	T	NR_030670; uc012act.1	Gm15760	mitochondrial ribosomal protein S18B pseudogene	chr16	-	Multiple_Complex	20544311	20548556
TC0300000957.mm.1	7,22	6,62	0,31	0,2	T	T	1,51	0,0233	0,9999	0,3825	1,0000	T	NM_026406; ENSMUST00000029740; BC023113; NM_026406.3; uc008qoe.2; uc012cuc.1	Rnf115	ring finger protein 115	chr3	+	Multiple_Complex	96727611	96791638
TC0800001380.mm.1	3,52	3,85	0,07	0,18	F	T	-1,26	0,0233	0,9999	0,1449	1,0000	F				chr8	+	NonCoding	115770861	115771963
TC1700001784.mm.1	3,72	4,1	0,09	0,18	F	T	-1,29	0,0233	0,9999	0,3470	1,0000	F				chr17	-	NonCoding	29432310	29435456
TC0200002356.mm.1	5,38	6,36	0,35	0,26	T	T	-1,97	0,0233	0,9999	0,4168	1,0000	T				chr2	+	NonCoding	154864745	154865513
TC0800000624.mm.1	5,06	4,12	0,39	0,5	T	T	1,92	0,0233	0,9999	0,3280	1,0000	T	ENSMUST00000102437	Gm25992	predicted gene, 25992 [Source:MGI Symbol;Acc:MGI:5455769]	chr8	+	Precursor_microRNA	56561301	56561409
TC0700003913.mm.1	8,07	7,37	0,51	0,28	T	T	1,62	0,0234	0,9999	0,0032	1,0000	T	ENSMUST00000124800	Hbb-bh0	hemoglobin, beta, pseudogene bh0 [Source:MGI Symbol;Acc:MGI:96023]	chr7	-	Pseudogene	103850020	103850148
TC0X00000673.mm.1	4,81	4,37	0,12	0,23	T	F	1,35	0,0234	0,9999	0,0068	1,0000	F	ENSMUST00000174100; OTTMUST00000096663	Gm20455; RP23-11C16.11	predicted gene 20455 [Source:MGI Symbol;Acc:MGI:5141920]; novel transcript	chrX	+	NonCoding	73097187	73104886
TC1700002455.mm.1	6,39	5,66	0,24	0,29	T	T	1,66	0,0234	0,9999	0,0765	1,0000	T	ENSMUST00000166414	Gm17097	predicted gene 17097 [Source:MGI Symbol;Acc:MGI:4937924]	chr17	-	Multiple_Complex	67850126	67851063
TC1700001790.mm.1	4,52	4,07	0,41	0,26	T	T	1,37	0,0234	0,9999	0,2216	1,0000	T	XR_105893.1	Gm20161	PREDICTED: predicted gene, 20161 (Gm20161), miscRNA.	chr17	-	NonCoding	29652228	29658313
TC0600000661.mm.1	6,81	7,48	0,37	0,27	T	T	-1,6	0,0234	0,9999	0,4413	1,0000	T	NM_180678; ENSMUST00000003572; BC021747; NM_180678.3; uc009cai.1	Gars	glycyl-tRNA synthetase	chr6	+	Coding	55038001	55079504
TC1100002474.mm.1	17,76	14,61	0,44	2,76	T	T	8,88	0,0234	0,9999	0,3413	1,0000	T	XR_141042.1; XR_141043.1	LOC100862145	PREDICTED: uncharacterized LOC100862145, transcript variant 1 (LOC100862145), miscRNA.; PREDICTED: uncharacterized LOC100862145, transcript variant 2 (LOC100862145), miscRNA.	chr11	-	NonCoding	32268758	32284481
TC0X00000226.mm.1	6,58	5,85	0,81	0,15	T	T	1,66	0,0234	0,9999	0,3177	1,0000	T	NM_007429; ENSMUST00000089188; ENSMUST00000131150; BC003811; NM_007429.4; OTTMUST00000041678; OTTMUST00000041679; uc009suq.2	Agtr2	angiotensin II receptor, type 2	chrX	+	Multiple_Complex	21484544	21489164
TC0500000633.mm.1	13,22	13,54	0,36	0,39	T	T	-1,25	0,0234	0,9999	0,0178	1,0000	T	ENSMUST00000175329	Gm25952	predicted gene, 25952 [Source:MGI Symbol;Acc:MGI:5455729]	chr5	+	Precursor_microRNA	65989045	65989118
TC1300000883.mm.1	4,52	4,3	0,1	0,04	T	T	1,16	0,0235	0,9999	0,1945	1,0000	T	NM_010020; ENSMUST00000022100; BC054119; NM_010020.3; uc007rdn.1	Slc6a3	solute carrier family 6 (neurotransmitter transporter, dopamine), member 3	chr13	+	Coding	73536747	73578673
TC1700000304.mm.1	3,93	4,1	0,21	0,22	F	T	-1,12	0,0235	0,9999	0,0069	1,0000	F				chr17	+	NonCoding	22774546	22779115
TC0X00001129.mm.1	3,93	4,34	0,18	0,12	F	T	-1,33	0,0235	0,9999	0,1430	1,0000	F				chrX	+	NonCoding	112605705	112608703
TC1700000367.mm.1	4,34	4,46	0,02	0,03	T	T	-1,09	0,0235	0,9999	0,0575	1,0000	T	NM_001163718; NM_026676; ENSMUST00000063574; BC027751; BC038884; BC089019; NM_001163718.1; NM_026676.3; uc008baf.2; uc008bag.2; uc012anb.1; uc012anc.1	Tsr3	TSR3 20S rRNA accumulation	chr17	+	Coding	25240170	25242799
TC0300003066.mm.1	4,52	4,83	0,1	0,12	T	T	-1,24	0,0235	0,9999	0,0847	1,0000	T				chr3	-	NonCoding	144101904	144135754
TC0300002945.mm.1	3,71	4,46	0,3	0,27	F	T	-1,69	0,0236	0,9999	0,0092	1,0000	F				chr3	-	NonCoding	130703579	130705949
TC1700000645.mm.1	5,71	5,43	0,12	0,07	T	T	1,21	0,0236	0,9999	0,1084	1,0000	T	OTTMUST00000096081	Tnxa	tenascin XA (pseudogene)	chr17	+	Multiple_Complex	34770933	34801623
TC0100000038.mm.1	4,67	4,87	0,08	0,18	T	T	-1,15	0,0236	0,9999	0,2263	1,0000	T	NM_021511; ENSMUST00000072079; BC003481; BC055925; NM_021511.2; uc007agk.2	Rrs1	RRS1 ribosome biogenesis regulator homolog (S. cerevisiae)	chr1	+	Coding	9545408	9547455
TC1100000889.mm.1	5,93	5,36	0,37	0,19	T	T	1,48	0,0236	0,9999	0,0052	1,0000	T	ENSMUST00000122573	Gm25819	predicted gene, 25819 [Source:MGI Symbol;Acc:MGI:5455596]	chr11	+	Small_RNA	68996002	68996085
TC0700002091.mm.1	5,16	5,88	0,45	0,29	T	T	-1,65	0,0236	0,9999	0,2109	1,0000	T				chr7	+	NonCoding	143297698	143301617
TC0900002183.mm.1	5,15	4,64	0,41	0,15	T	T	1,43	0,0236	0,9999	0,1911	1,0000	T				chr9	-	NonCoding	44867604	44869058
TC0700004474.mm.1	6,96	7,42	0,28	0,24	T	T	-1,37	0,0236	0,9999	0,0965	1,0000	T	NM_009760; ENSMUST00000106112; ENSMUST00000125359; ENSMUST00000130500; ENSMUST00000141223; ENSMUST00000148970; BC046603; NM_009760.4; OTTMUST00000055539; OTTMUST00000055540; OTTMUST00000055541; OTTMUST00000055542; OTTMUST00000055543; uc009kfg.1	Bnip3	BCL2/adenovirus E1B interacting protein 3	chr7	-	Multiple_Complex	138890836	138909519
TC0600003075.mm.1	4,36	3,96	0,21	0,19	F	T	1,32	0,0237	0,9999	0,0902	1,0000	F				chr6	-	NonCoding	122775151	122776220
TC0200004435.mm.1	5,52	4,75	0,43	0,07	T	T	1,7	0,0237	0,9999	0,1197	1,0000	T				chr2	-	NonCoding	119468855	119470680
TC0X00002114.mm.1	4,07	3,76	0,15	0,1	T	T	1,24	0,0237	0,9999	0,2094	1,0000	T				chrX	-	NonCoding	42030716	42033041
TC0400002788.mm.1	4,7	4,42	0,11	0,09	T	T	1,22	0,0237	0,9999	0,0399	1,0000	T	NM_153504; ENSMUST00000079420; ENSMUST00000107454; ENSMUST00000107455; BC025512; NM_153504.3; OTTMUST00000002457; OTTMUST00000002458; uc008tes.1	Rnf183	ring finger protein 183	chr4	-	Coding	62427540	62435252
TC0100001277.mm.1	6,25	6,75	0,26	0,28	T	T	-1,41	0,0237	0,9999	0,1170	1,0000	T	ENSMUST00000175171	Gm24086	predicted gene, 24086 [Source:MGI Symbol;Acc:MGI:5453863]	chr1	+	Small_RNA	136697374	136697471
TC0200002726.mm.1	4,48	4,97	0,24	0,27	T	T	-1,41	0,0237	0,9999	0,4127	1,0000	T	ENSMUST00000146046	Gm16358	predicted gene 16358 [Source:MGI Symbol;Acc:MGI:3840121]	chr2	+	Multiple_Complex	175771853	175772062
TC1200002052.mm.1	4,1	4,45	0,23	0,2	T	T	-1,27	0,0238	0,9999	0,2808	1,0000	T				chr12	-	NonCoding	83635823	83636702
TC0700003568.mm.1	4,24	4,06	0	0,07	T	T	1,14	0,0238	0,9999	0,0159	1,0000	T	NM_011068; ENSMUST00000032761; ENSMUST00000139620; ENSMUST00000150606; BC023439; NM_011068.1; OTTMUST00000061470; OTTMUST00000061471; OTTMUST00000061472; uc009hyy.1; uc009hyz.1	Pex11a	peroxisomal biogenesis factor 11 alpha	chr7	-	Multiple_Complex	79735957	79743131
TC1500000300.mm.1	5,33	5,23	0,28	0,06	T	T	1,07	0,0238	0,9999	0,3022	1,0000	T	NM_026778; ENSMUST00000067072; ENSMUST00000132192; ENSMUST00000144800; BC131907; BC144745; NM_026778.2; OTTMUST00000069433; OTTMUST00000069435; OTTMUST00000069436; uc007voa.1; uc011zsi.1	Cthrc1	collagen triple helix repeat containing 1	chr15	+	Multiple_Complex	39076901	39087121
TC0800002842.mm.1	5,82	6,13	0,15	0,09	T	T	-1,24	0,0238	0,9999	0,1666	1,0000	T	NM_013640; ENSMUST00000034369; BC004730; NM_013640.3; uc009nep.2	Psmb10	proteasome (prosome, macropain) subunit, beta type 10	chr8	-	Coding	105935728	105938392
TC1300001011.mm.1	4,19	3,66	0,14	0,12	T	F	1,45	0,0238	0,9999	0,2646	1,0000	F				chr13	+	NonCoding	89785623	89787732
TC1200001448.mm.1	5,89	5,35	0,44	0,16	T	T	1,46	0,0238	0,9999	0,5950	1,0000	T	ENSMUST00000183930	Gm27682	predicted gene, 27682 [Source:MGI Symbol;Acc:MGI:5531064]	chr12	-	Precursor_microRNA	15020535	15020644
TC1000001292.mm.1	3,99	4,33	0,11	0,17	T	T	-1,27	0,0238	0,9999	0,0271	1,0000	T				chr10	+	NonCoding	111245942	111249522
TC0400003468.mm.1	4,68	4,24	0,26	0,31	T	T	1,35	0,0238	0,9999	0,2124	1,0000	T	ENSMUST00000118745	Gm12875	predicted gene 12875 [Source:MGI Symbol;Acc:MGI:3649744]	chr4	-	Multiple_Complex	122640346	122648326
TC1100001608.mm.1	5,02	5,43	0,18	0,2	T	T	-1,33	0,0238	0,9999	0,1455	1,0000	T	ENSMUST00000118550	Gm11566	predicted gene 11566 [Source:MGI Symbol;Acc:MGI:3650334]	chr11	+	Multiple_Complex	99897573	99897775
TC0200001253.mm.1	3,63	3,77	0,17	0,26	F	F	-1,11	0,0238	0,9999	0,2793	1,0000	F	NM_146589; ENSMUST00000054736; NM_146589.2; OTTMUST00000032723; uc008klb.1	Olfr1022	olfactory receptor 1022	chr2	+	Coding	85868594	85869541
TC1700002258.mm.1	5,15	4,5	0,32	0,15	T	T	1,56	0,0238	0,9999	0,2734	1,0000	T				chr17	-	NonCoding	51087945	51089590
TC0600000726.mm.1	3,88	4,23	0,09	0,13	F	T	-1,28	0,0239	0,9999	0,1407	1,0000	F				chr6	+	NonCoding	61231734	61234463
TC0300002727.mm.1	4,69	4,97	0,21	0,07	T	T	-1,21	0,0239	0,9999	0,3122	1,0000	T	ENSMUST00000121961	Gm12499	predicted gene 12499 [Source:MGI Symbol;Acc:MGI:3650532]	chr3	-	Multiple_Complex	108029600	108031361
TC0100001928.mm.1	5,57	5,28	0,09	0,08	T	T	1,22	0,0239	0,9999	0,4612	1,0000	T	ENSMUST00000181554	Gm26901	predicted gene, 26901 [Source:MGI Symbol;Acc:MGI:5477395]	chr1	-	NonCoding	7349406	7397878
TC0700002199.mm.1	4,18	3,91	0,17	0,16	T	F	1,21	0,0239	0,9999	0,0383	1,0000	F	NM_207544; ENSMUST00000078475; NM_207544.1; OTTMUST00000097528; uc009fal.1	Vmn1r64	vomeronasal 1 receptor 64	chr7	-	Coding	5883578	5884544
TC1700002264.mm.1	4,43	4,13	0,12	0,1	T	T	1,24	0,0239	0,9999	0,0754	1,0000	T	NR_046166; uc029tir.1	C330011F03Rik	RIKEN cDNA C330011F03 gene	chr17	-	NonCoding	51425209	51448269
TC0200001397.mm.1	4,86	4,25	0,61	0,32	T	T	1,53	0,0239	0,9999	0,1165	1,0000	T	NR_035480; NR_035480.1; uc012bzn.1	Mir1955	microRNA 1955	chr2	+	Precursor_microRNA	92191977	92192074
TC0200001871.mm.1	4,86	4,33	0,44	0,11	T	T	1,44	0,0239	0,9999	0,0092	1,0000	T				chr2	+	NonCoding	124525802	124527236
TC0100003753.mm.1	4,37	4,16	0,15	0,06	T	F	1,16	0,0239	0,9999	0,0176	1,0000	F				chr1	-	NonCoding	186511838	186558681
TC0200000014.mm.1	6,71	7	0,03	0,07	T	T	-1,22	0,0240	0,9999	0,0393	1,0000	T	ENSMUST00000120117	Gm13181	predicted gene 13181 [Source:MGI Symbol;Acc:MGI:3650464]	chr2	+	Pseudogene	3686362	3687430
TC1000001110.mm.1	4,99	4,78	0,1	0,08	T	T	1,16	0,0240	0,9999	0,2166	1,0000	T	NM_026166; NM_027078; ENSMUST00000020149; ENSMUST00000020150; ENSMUST00000128371; ENSMUST00000130682; ENSMUST00000135152; BC034890; BC055834; NM_026166.2; NM_027078.2; OTTMUST00000068859; OTTMUST00000068860; OTTMUST00000068861; OTTMUST00000068862; OTTMUST00000068863; uc007gtl.1; uc007gtm.1	Ikbip	IKBKB interacting protein	chr10	+	Multiple_Complex	91082940	91102613
TC1900000463.mm.1	4,4	4,16	0,35	0,17	T	T	1,18	0,0240	0,9999	0,2185	1,0000	T				chr19	+	NonCoding	32224546	32226163
TC0300001044.mm.1	4,39	4,02	0,33	0,06	T	T	1,29	0,0240	0,9999	0,5577	1,0000	T	ENSMUST00000158450	Gm23820	predicted gene, 23820	chr3	+	NonCoding	103082876	103083175
TC1300002458.mm.1	4,09	3,91	0,16	0,08	T	T	1,13	0,0240	0,9999	0,3029	1,0000	T	NM_198408; ENSMUST00000045583; BC061247; NM_198408.3; uc007rmk.2; uc011zcz.1	Crhbp	corticotropin releasing hormone binding protein	chr13	-	Coding	95431371	95444831
TC0200003216.mm.1	3,93	4,26	0,1	0,24	T	T	-1,25	0,0241	0,9999	0,2822	1,0000	T				chr2	-	NonCoding	27350796	27355122
TC1000000574.mm.1	4,66	4,83	0,06	0,06	T	T	-1,13	0,0241	0,9999	0,1399	1,0000	T	NM_001039194; NM_001284300; NM_153779; NM_178058; ENSMUST00000067857; ENSMUST00000080099; ENSMUST00000099706; ENSMUST00000105455; ENSMUST00000129809; ENSMUST00000131361; ENSMUST00000140664; BC038129; NM_001039194.3; NM_153779.2; NM_178058.4; OTTMUST00000086406; OTTMUST00000086407; OTTMUST00000086408; OTTMUST00000086409; OTTMUST00000086410; OTTMUST00000086411; OTTMUST00000086412; uc007fgi.2; uc007…	Aifm2	apoptosis-inducing factor, mitochondrion-associated 2	chr10	+	Multiple_Complex	61715263	61742008
TC1000002917.mm.1	4,84	4,57	0,1	0,11	T	T	1,21	0,0241	0,9999	0,2030	1,0000	T	ENSMUST00000092165	Gm10271	predicted gene 10271 [Source:MGI Symbol;Acc:MGI:3642827]	chr10	-	Multiple_Complex	116952395	116972609
TC1800001334.mm.1	5,71	5,21	0,53	0,14	T	T	1,41	0,0241	0,9999	0,1210	1,0000	T	NM_001286181; NM_001286182; NM_010728; ENSMUST00000025409; ENSMUST00000171470; BC018439; NM_010728.2; uc008exe.1; uc008exf.1	Lox	lysyl oxidase	chr18	-	Coding	52516060	52529867
TC1700000520.mm.1	5,45	5,2	0,15	0,08	T	T	1,19	0,0241	0,9999	0,4847	1,0000	T				chr17	+	NonCoding	30576034	30582558
TC1600000360.mm.1	4,23	3,91	0,06	0,13	T	T	1,25	0,0242	0,9999	0,3791	1,0000	T	ENSMUST00000083560; NR_029788.1	Mir28a; Mir28	microRNA 28a [Source:MGI Symbol;Acc:MGI:3619267]; microRNA 28	chr16	+	Precursor_microRNA	24827855	24827940
TC0200003609.mm.1	5,07	4,8	0,26	0,15	T	T	1,21	0,0242	0,9999	0,2332	1,0000	T				chr2	-	NonCoding	60793058	60795181
TC0700000703.mm.1	5,12	5,39	0,12	0,08	T	T	-1,2	0,0242	0,9999	0,0589	1,0000	T	NM_001243021; NM_001243021.1; uc009glb.1; uc029wfa.1	Zfp939	zinc finger protein 939	chr7	+	Multiple_Complex	39449518	39477416
TC1200002078.mm.1	6,68	6,99	0,26	0,16	T	T	-1,24	0,0242	0,9999	0,3105	1,0000	T	NM_134042; ENSMUST00000085192; BC031148; BC033440; NM_134042.2; uc007ofk.2	Aldh6a1	aldehyde dehydrogenase family 6, subfamily A1	chr12	-	Coding	84430717	84450950
TC1200002176.mm.1	3,5	3,96	0,12	0,41	F	F	-1,38	0,0242	0,9999	0,3022	1,0000	F				chr12	-	NonCoding	97489657	97490797
TC1800000620.mm.1	5,94	6,12	0,06	0,04	T	T	-1,13	0,0242	0,9999	0,4812	1,0000	T	NM_001286809; NM_009792; NM_177407; ENSMUST00000025519; ENSMUST00000039904; ENSMUST00000102888; ENSMUST00000115295; ENSMUST00000115297; ENSMUST00000134496; ENSMUST00000137805; BC031745; NM_009792.3; NM_177407.4; OTTMUST00000039175; OTTMUST00000039176; OTTMUST00000039177; OTTMUST00000039178; OTTMUST00000039179; OTTMUST00000039180; OTTMUST00000048566; uc008fbf.1; uc008fbg.2; uc008fbh.2	Camk2a	calcium/calmodulin-dependent protein kinase II alpha	chr18	+	Multiple_Complex	60925618	60988152
TC0200001473.mm.1	4,51	5,14	0,28	0,42	F	T	-1,54	0,0242	0,9999	0,0361	1,0000	F				chr2	+	NonCoding	96476482	96478401
TC0300000790.mm.1	3,64	4,18	0,14	0,17	F	F	-1,44	0,0242	0,9999	0,0480	1,0000	F				chr3	+	NonCoding	90285844	90287284
TC1500002334.mm.1	3,92	4,27	0,28	0,2	T	T	-1,28	0,0243	0,9999	0,5410	1,0000	T	NM_020271; NM_020271.3; uc007wru.1	Pdxp	pyridoxal (pyridoxine, vitamin B6) phosphatase	chr15	+	Coding	78913919	78919517
TC0700004585.mm.1	6,87	6,61	0,21	0,09	T	T	1,2	0,0243	0,9999	0,3712	1,0000	T	NM_001161624; NM_009876; ENSMUST00000037287; ENSMUST00000167912; BC005412; NM_001161624.1; NM_009876.4; uc009kpd.2; uc009kpe.2; uc009kpf.2	Cdkn1c	cyclin-dependent kinase inhibitor 1C (P57)	chr7	-	Coding	143458339	143461050
TC1300001528.mm.1	4,53	4,2	0,19	0,13	T	T	1,26	0,0243	0,9999	0,0818	1,0000	T				chr13	-	NonCoding	20445288	20473490
TC0600000712.mm.1	3,99	4,31	0,21	0,07	F	T	-1,24	0,0243	0,9999	0,0480	1,0000	F				chr6	+	NonCoding	58621270	58625242
TC1100003310.mm.1	5,11	4,73	0,08	0,17	T	T	1,31	0,0243	0,9999	0,1909	1,0000	T	NM_197989; ENSMUST00000059468; BC027022; NM_197989.1; OTTMUST00000000471; uc007kjz.1	Fam58b	family with sequence similarity 58, member B	chr11	-	Coding	78750506	78751729
TC0800000832.mm.1	18,33	18,56	0,73	0,19	T	T	-1,17	0,0244	0,9999	0,2404	1,0000	T	ENSMUST00000175535	Gm26237	predicted gene, 26237 [Source:MGI Symbol;Acc:MGI:5456014]	chr8	+	Precursor_microRNA	72684314	72684438
TC1200002600.mm.1	3,89	4,22	0,18	0,2	F	F	-1,26	0,0245	0,9999	0,2507	1,0000	F	NCBI_Gene:432702:presumedTranscript_1	Ighv1-4	immunoglobulin heavy variable 1-4	chr12	-	Coding	114487136	114487569
TC1700000790.mm.1	4,27	4,82	0,2	0,34	F	T	-1,47	0,0245	0,9999	0,0527	1,0000	F	NM_206816; ENSMUST00000080231; NM_206816.1; OTTMUST00000096348; uc008cnt.1	Olfr128	olfactory receptor 128	chr17	+	Coding	37923516	37924555
TC1500000202.mm.1	4,23	4,58	0,21	0,25	T	T	-1,27	0,0245	0,9999	0,0146	1,0000	T				chr15	+	NonCoding	31282089	31283136
TC1500000577.mm.1	4,61	4,99	0,27	0,28	T	T	-1,31	0,0245	0,9999	0,2146	1,0000	T				chr15	+	NonCoding	76118158	76118871
TC1100002122.mm.1	4,02	4,26	0,06	0,09	T	T	-1,18	0,0245	0,9999	0,4395	1,0000	T	NM_010904; ENSMUST00000093369; BC168406; NM_010904.3; OTTMUST00000011325; uc007hvm.1	Nefh	neurofilament, heavy polypeptide; Synthetic construct Mus musculus clone IMAGE:100068375, MGC:195919 neurofilament, heavy polypeptide (Nefh) mRNA, encodes complete protein.	chr11	-	Multiple_Complex	4938754	4948064
TC1600001173.mm.1	7,23	6,49	0,26	0,32	T	T	1,67	0,0245	0,9999	0,3598	1,0000	T	ENSMUST00000102085; ENSMUST00000118361	Gm22137; Gm7541	predicted gene, 22137 [Source:MGI Symbol;Acc:MGI:5451914]; predicted gene 7541 [Source:MGI Symbol;Acc:MGI:3648278]	chr16	-	Multiple_Complex	8623163	8623720
TC0700001480.mm.1	3,77	3,4	0,32	0,18	F	F	1,3	0,0246	0,9999	0,2108	1,0000	F	ENSMUST00000181933; OTTMUST00000045665	Olfr588-ps1	olfactory receptor 588, pseudogene 1	chr7	+	Pseudogene	103143590	103144531
TC0800002256.mm.1	5,52	5,31	0,29	0,09	T	T	1,16	0,0246	0,9999	0,1260	1,0000	T	NM_001167981; NM_144731; ENSMUST00000034021; ENSMUST00000110316; ENSMUST00000139417; ENSMUST00000156907; BC052461; NM_001167981.1; NM_144731.4; OTTMUST00000078172; OTTMUST00000078173; OTTMUST00000078174; OTTMUST00000078175; uc009lsy.2; uc009lsz.2; uc009lta.2	Galnt7	UDP-N-acetyl-alpha-D-galactosamine: polypeptide N-acetylgalactosaminyltransferase 7	chr8	-	Multiple_Complex	57523825	57653055
TC0600001054.mm.1	3,92	3,56	0,11	0,07	F	F	1,28	0,0246	0,9999	0,1046	1,0000	F	OTTMUST00000096589	Vmn1r-ps26	vomeronasal 1 receptor, pseudogene 26	chr6	+	Multiple_Complex	89789449	89790288
TC0X00000899.mm.1	4,23	3,87	0,12	0,15	T	T	1,29	0,0246	0,9999	0,2668	1,0000	T	ENSMUST00000120253	Gm14831	predicted gene 14831 [Source:MGI Symbol;Acc:MGI:3705620]	chrX	+	Multiple_Complex	94557341	94557749
TC1800001220.mm.1	6,17	6,48	0,24	0,1	T	T	-1,24	0,0246	0,9999	0,0556	1,0000	T	NM_010411; ENSMUST00000043498; ENSMUST00000143660; ENSMUST00000144471; ENSMUST00000153945; BC139300; BC139301; NM_010411.2; OTTMUST00000041787; OTTMUST00000041788; OTTMUST00000041789; OTTMUST00000041790; uc008erl.1; uc029tml.1	Hdac3	histone deacetylase 3	chr18	-	Multiple_Complex	37935844	37955016
TC0300003236.mm.1	4,15	4,39	0,1	0,06	T	T	-1,18	0,0246	0,9999	0,0956	1,0000	T	NM_001032298; ENSMUST00000098956; BC160309; NM_001032298.2; OTTMUST00000052381; uc008pux.1	Bglap2	bone gamma-carboxyglutamate protein 2; Synthetic construct Mus musculus clone IMAGE:100064053, MGC:193424 bone gamma-carboxyglutamate protein 2 (Bglap2) mRNA, encodes complete protein.	chr3	-	Coding	88377736	88378699
TC0900001730.mm.1	4,45	4,17	0,06	0,14	T	T	1,21	0,0246	0,9999	0,0299	1,0000	T	uc009odm.1	AK054106	2 days pregnant adult female oviduct cDNA, RIKEN full-length enriched library, clone:E230019L22 product:unclassifiable, full insert sequence.	chr9	-	NonCoding	8644073	8740988
TC0700004256.mm.1	4,39	3,93	0,29	0,13	F	F	1,37	0,0246	0,9999	0,5393	1,0000	F				chr7	-	NonCoding	125329452	125329552
TC0300003185.mm.1	4,34	3,8	0,23	0,15	F	F	1,45	0,0246	0,9999	0,2165	1,0000	F				chr3	-	NonCoding	155969441	155970285
TC1900001108.mm.1	4,59	4,79	0,15	0,17	T	T	-1,15	0,0246	0,9999	0,0804	1,0000	T				chr19	-	NonCoding	10571785	10573340
TC1700001362.mm.1	3,96	4,22	0,12	0,15	F	T	-1,2	0,0246	0,9999	0,1786	1,0000	F				chr17	-	NonCoding	4184788	4192385
TC1400001202.mm.1	5,5	5,8	0,05	0,13	T	T	-1,23	0,0246	0,9999	0,1977	1,0000	T	NR_045859; NR_045859.1; uc029smu.1	5430440P10Rik	RIKEN cDNA 5430440P10 gene; RIKEN cDNA 5430440P10 gene (5430440P10Rik), non-coding RNA.	chr14	+	NonCoding	105427559	105437716
TC0900000217.mm.1	5,45	5,97	0,24	0,28	T	T	-1,44	0,0246	0,9999	0,3924	1,0000	T				chr9	+	NonCoding	22228978	22231302
TC0100000343.mm.1	6,7	6,59	0,21	0,06	T	T	1,08	0,0246	0,9999	0,2397	1,0000	T	NM_009930; ENSMUST00000087883; ENSMUST00000123204; ENSMUST00000129611; BC043089; BC052398; BC058724; NM_009930.2; OTTMUST00000050577; OTTMUST00000050578; OTTMUST00000050579; uc007awp.2; uc007awq.2	Col3a1	collagen, type III, alpha 1	chr1	+	Multiple_Complex	45311538	45349706
TC0900000209.mm.1	4,34	4,03	0,19	0,04	T	T	1,24	0,0246	0,9999	0,2272	1,0000	T	NM_025870; ENSMUST00000053583; BC150493; NM_025870.1; uc009onc.2	Swsap1	SWIM type zinc finger 7 associated protein 1	chr9	+	Coding	21955753	21958270
TC0200003539.mm.1	5,31	5,05	0,27	0,1	T	T	1,19	0,0247	0,9999	0,1053	1,0000	T				chr2	-	NonCoding	52643573	52645756
TC0100000563.mm.1	5,01	5,63	0,27	0,25	T	T	-1,54	0,0247	0,9999	0,5835	1,0000	T				chr1	+	NonCoding	66757394	66758373
TC0900002506.mm.1	5,86	6,28	0,55	0,18	T	T	-1,34	0,0247	0,9999	0,0342	1,0000	T	NR_002852.3	Rnu5g	RNA, U5G small nuclear	chr9	-	Small_RNA	65201726	65201841
TSUnmapped00000170.mm.1	5,86	6,28	0,55	0,18	T	T	-1,34	0,0247	0,9999	0,0342	1,0000	T	NR_002852	Rnu5g	RNA, U5G small nuclear			Small_RNA
TC0800000122.mm.1	4,48	5	0,46	0,19	F	T	-1,44	0,0248	0,9999	0,0249	1,0000	F	NR_106032	Mir7065	microRNA 7065	chr8	+	Precursor_microRNA	13136072	13136132
TC1200001328.mm.1	4,5	4,14	0,23	0,2	F	F	1,28	0,0248	0,9999	0,1147	1,0000	F				chr12	+	NonCoding	118642793	118645451
TC1500002351.mm.1	6,17	6,5	0,13	0,2	T	T	-1,26	0,0248	0,9999	0,2683	1,0000	T	NM_007692; NR_037153; NR_037154; ENSMUST00000023289; ENSMUST00000112664; ENSMUST00000115278; ENSMUST00000165623; ENSMUST00000166267; ENSMUST00000170334; ENSMUST00000170460; ENSMUST00000171140; ENSMUST00000171666; BC068195; NM_007692.6; NR_037153.1; NR_037154.1; OTTMUST00000090611; OTTMUST00000090612; OTTMUST00000090613; OTTMUST00000090614; OTTMUST00000090615; OTTMUST00000090616; OTTMUST0000009061…	Chkb	choline kinase beta	chr15	-	Multiple_Complex	89426349	89429927
TC0500001003.mm.1	7,4	5,93	0,66	0,46	T	T	2,77	0,0248	0,9999	0,2277	1,0000	T				chr5	+	NonCoding	102728342	102729346
TC0600002331.mm.1	5,28	5,78	0,29	0,11	T	T	-1,42	0,0248	0,9999	0,1417	1,0000	T	NM_001025568; NM_001159952; NM_001159953; NM_001159955; NM_001159956; NM_001159957; NM_001159960; NM_011054; ENSMUST00000044505; ENSMUST00000114327; ENSMUST00000164037; ENSMUST00000164752; ENSMUST00000166102; ENSMUST00000166890; ENSMUST00000168944; ENSMUST00000170774; BC032277; NM_001025568.2; NM_001159952.1; NM_001159953.1; NM_001159955.1; NM_001159956.1; NM_001159957.1; NM_001159960.1; NM_01105…	Pde1c	phosphodiesterase 1C	chr6	-	Multiple_Complex	56069804	56369634
TC0200003151.mm.1	6,67	7,5	0,54	0,33	T	T	-1,77	0,0248	0,9999	0,1267	1,0000	T	NM_008963; ENSMUST00000015234; ENSMUST00000114251; ENSMUST00000114259; ENSMUST00000137417; ENSMUST00000144016; BC038083; BC043015; NM_008963.2; OTTMUST00000028912; OTTMUST00000028913; OTTMUST00000028914; OTTMUST00000028915; OTTMUST00000028916; uc008isf.1	Ptgds	prostaglandin D2 synthase (brain)	chr2	-	Multiple_Complex	25466709	25470046
TC1200000577.mm.1	4,1	4,54	0,15	0,3	F	F	-1,35	0,0248	0,9999	0,0295	1,0000	F				chr12	+	NonCoding	69755319	70441834
TC0400000316.mm.1	4,62	4,22	0,2	0,1	T	T	1,32	0,0248	0,9999	0,0609	1,0000	T	ENSMUST00000144419; OTTMUST00000014812	Gm12364; RP23-267B2.1	predicted gene 12364 [Source:MGI Symbol;Acc:MGI:3649785]; putative novel transcript	chr4	+	NonCoding	34962220	34966965
TC0800002887.mm.1	4,11	3,92	0,25	0,1	T	T	1,14	0,0248	0,9999	0,5414	1,0000	T	NR_077224	Lncbate1	brown adipose tissue enriched long non-coding RNA 1	chr8	-	NonCoding	108553240	108585135
TC0400003831.mm.1	3,8	4,25	0,14	0,18	T	T	-1,36	0,0248	0,9999	0,1383	1,0000	T				chr4	-	NonCoding	138772592	138773402
TC1300001062.mm.1	4,6	4,18	0,25	0,16	T	T	1,34	0,0248	0,9999	0,0676	1,0000	T				chr13	+	NonCoding	94360913	94366573
TC0100003019.mm.1	4,05	3,74	0,25	0,21	T	T	1,24	0,0249	0,9999	0,3822	1,0000	T				chr1	-	NonCoding	127948067	127950231
TC0900002546.mm.1	4,55	4,19	0,32	0,27	T	T	1,29	0,0249	0,9999	0,4928	1,0000	T				chr9	-	NonCoding	67699513	67699628
TC0600002070.mm.1	6,76	6,34	0,15	0,23	T	T	1,34	0,0249	0,9999	0,1614	1,0000	T	NM_008098; ENSMUST00000031866; BC043084; BC054811; NM_008098.4; OTTMUST00000059106; uc009bit.2	Mtpn	myotrophin	chr6	-	Multiple_Complex	35508824	35539888
TC1600001465.mm.1	5,94	6,33	0,1	0,18	T	T	-1,31	0,0249	0,9999	0,0491	1,0000	T				chr16	-	NonCoding	30521829	30522613
TC1100000825.mm.1	4,83	4,28	0,32	0,21	F	F	1,47	0,0249	0,9999	0,0136	1,0000	F				chr11	+	NonCoding	63419368	63420151
TC0X00001740.mm.1	4,22	3,92	0,06	0,11	T	T	1,23	0,0249	0,9999	0,2256	1,0000	T				chrX	-	NonCoding	4616354	4618143
TC0300002607.mm.1	5,07	5,75	0,24	0,15	T	T	-1,6	0,0249	0,9999	0,1288	1,0000	T				chr3	-	NonCoding	101595810	101597130
TC0X00000866.mm.1	4,92	4,43	0,32	0,14	T	T	1,4	0,0249	0,9999	0,0845	1,0000	T	ENSMUST00000118900	Gm14783	predicted gene 14783 [Source:MGI Symbol;Acc:MGI:3705346]	chrX	+	Multiple_Complex	91345675	91346337
TC0200001577.mm.1	5,78	6,34	0,13	0,24	T	T	-1,47	0,0249	0,9999	0,0044	1,0000	T				chr2	+	NonCoding	105153846	105157238
TC0400003680.mm.1	4,6	4,75	0,11	0,05	T	T	-1,11	0,0250	0,9999	0,2937	1,0000	T	NM_133888; ENSMUST00000030709; BC009087; NM_133888.2; OTTMUST00000023147; uc008vbs.1	Smpdl3b	sphingomyelin phosphodiesterase, acid-like 3B	chr4	-	Coding	132732966	132757252
TC0500003376.mm.1	5,23	5,34	0,1	0,09	T	T	-1,08	0,0250	0,9999	0,1586	1,0000	T	NM_020044; NM_022964; ENSMUST00000036362; ENSMUST00000077636; BC005804; NM_020044.2; NM_022964.3; uc008zwm.1; uc008zwn.1; uc008zwo.1	Lat2	linker for activation of T cells family, member 2; linker for activation of T cells family, member 2 (Lat2), transcript variant 1, mRNA.	chr5	-	Coding	134600103	134615025
TC0X00003023.mm.1	7,83	8,1	0,28	0,15	T	T	-1,2	0,0250	0,9999	0,1187	1,0000	T	NM_009052; ENSMUST00000058125; ENSMUST00000113118; ENSMUST00000113120; ENSMUST00000142172; BC061179; BC089464; NM_009052.2; OTTMUST00000044945; OTTMUST00000044946; OTTMUST00000044947; OTTMUST00000044948; uc009uig.1	Bex1	brain expressed gene 1	chrX	-	Multiple_Complex	136213972	136215513
TC1500000065.mm.1	4,81	4,41	0,18	0,27	T	T	1,32	0,0250	0,9999	0,2742	1,0000	T				chr15	+	NonCoding	9131255	9133817
TC0400000112.mm.1	4,03	4,49	0,14	0,15	T	T	-1,37	0,0250	0,9999	0,0277	1,0000	T				chr4	+	NonCoding	12566569	12569359
TC0200005311.mm.1	6,78	7,6	0,15	0,39	T	T	-1,76	0,0250	0,9999	0,3884	1,0000	T				chr2	-	NonCoding	174291812	174292747
TC1000003102.mm.1	5,92	6,26	0,23	0,1	T	T	-1,27	0,0251	0,9999	0,0206	1,0000	T	NM_177615; ENSMUST00000095270; BC089587; NM_177615.3; uc011xpl.1	Slc26a10	solute carrier family 26, member 10	chr10	-	Coding	127172426	127180645
TC0300001729.mm.1	4,34	3,98	0,48	0,19	T	T	1,28	0,0251	0,9999	0,5125	1,0000	T				chr3	-	NonCoding	25542535	25546615
TC1000002509.mm.1	6,18	6,53	0,26	0,13	T	T	-1,28	0,0251	0,9999	0,2271	1,0000	T	NM_021462; ENSMUST00000003433; BC010256; NM_021462.3; uc007geg.1	Mknk2	MAP kinase-interacting serine/threonine kinase 2	chr10	-	Coding	80665327	80676293
TC1100004137.mm.1	7,71	7,62	0,22	0,04	T	T	1,06	0,0251	0,9999	0,6770	1,0000	T	ENSMUST00000118083; ENSMUST00000165677	Gm8624	predicted gene 8624 [Source:MGI Symbol;Acc:MGI:3646811]	chr11	-	Multiple_Complex	117420637	117421717
TC1300002377.mm.1	5,18	5,65	0,27	0,16	T	T	-1,39	0,0251	0,9999	0,2695	1,0000	T	ENSMUST00000182391	Gm26913	predicted gene, 26913 [Source:MGI Symbol;Acc:MGI:5504028]	chr13	-	Pseudogene	84690210	84690941
TC0600001797.mm.1	5,16	4,92	0,23	0,09	T	T	1,17	0,0251	0,9999	0,5552	1,0000	T	NM_009748; ENSMUST00000049166; ENSMUST00000145696; ENSMUST00000150319; BC005572; NM_009748.2; OTTMUST00000058230; OTTMUST00000058231; OTTMUST00000058232; uc009avk.1	Bet1	blocked early in transport 1 homolog (S. cerevisiae)	chr6	-	Multiple_Complex	4076899	4086972
TC0400000686.mm.1	5,36	4,86	0,32	0,17	T	T	1,41	0,0251	0,9999	0,1952	1,0000	T	ENSMUST00000121741; OTTMUST00000017267	Mup-ps15; LOC102631971	major urinary protein, pseudogene 15 [Source:MGI Symbol;Acc:MGI:3652152]; uncharacterized LOC102631971	chr4	+	Multiple_Complex	61698841	61701544
TC0300002567.mm.1	5,35	5,92	0,33	0,2	T	T	-1,48	0,0252	0,9999	0,2374	1,0000	T	ENSMUST00000155540; OTTMUST00000015862	5730437C11Rik; RP23-265O19.1	RIKEN cDNA 5730437C11 gene [Source:MGI Symbol;Acc:MGI:1917808]; novel transcript	chr3	-	NonCoding	98935644	98941256
TC0700004241.mm.1	4,49	4,78	0,08	0,05	T	T	-1,23	0,0252	0,9999	0,2729	1,0000	T	NM_001081329; ENSMUST00000042470; ENSMUST00000125356; ENSMUST00000128217; NM_001081329.1; OTTMUST00000074016; OTTMUST00000074017; OTTMUST00000074018; uc009jps.2; uc009jpt.1; uc029wog.1	Zkscan2	zinc finger with KRAB and SCAN domains 2	chr7	-	Coding	123477758	123500449
TC0800000531.mm.1	4,98	5,31	0,23	0,12	T	T	-1,26	0,0252	0,9999	0,0545	1,0000	T	ENSMUST00000147206; OTTMUST00000060658	Gm15634; AC114558.5	predicted gene 15634 [Source:MGI Symbol;Acc:MGI:3783078]; putative novel transcript	chr8	+	NonCoding	46152610	46156100
TC0700002899.mm.1	4,2	3,81	0,16	0,14	T	F	1,31	0,0252	0,9999	0,4979	1,0000	F				chr7	-	NonCoding	40077405	40080681
TC1400001517.mm.1	7,96	8,71	0,37	0,19	T	T	-1,68	0,0252	0,9999	0,4088	1,0000	T	uc007shz.2	Gm2237	predicted gene 2237	chr14	-	Multiple_Complex	19563801	19585135
TC0700001042.mm.1	4,21	3,79	0,2	0,08	T	T	1,33	0,0252	0,9999	0,5466	1,0000	T				chr7	+	NonCoding	70674491	70675585
TC0500003602.mm.1	4,71	4,2	0,34	0,13	F	F	1,43	0,0252	0,9999	0,3969	1,0000	F				chr5	-	NonCoding	146067789	146070274
TC0700001362.mm.1	4,92	4,72	0,12	0,08	T	T	1,14	0,0252	0,9999	0,2405	1,0000	T	NM_011035; ENSMUST00000033040; ENSMUST00000156637; BC167167; NM_011035.2; OTTMUST00000050033; OTTMUST00000050034; uc009iju.1; uc009ijv.1; uc009ijw.1	Pak1	p21 protein (Cdc42/Rac)-activated kinase 1; Synthetic construct Mus musculus clone IMAGE:100068067, MGC:195684 p21 (CDKN1A)-activated kinase 1 (Pak1) mRNA, encodes complete protein.	chr7	+	Multiple_Complex	97788541	97912381
TC1300002566.mm.1	6,34	5,85	0,23	0,23	T	T	1,41	0,0252	0,9999	0,4724	1,0000	T				chr13	-	NonCoding	102835930	102837726
TC1200002089.mm.1	5,78	5,55	0,21	0,12	T	T	1,18	0,0253	0,9999	0,2652	1,0000	T	NM_001271705; NM_008827; ENSMUST00000004913; BC016567; NM_008827.2; uc007ogq.1	Pgf	placental growth factor	chr12	-	Coding	85166639	85177313
TC0600001289.mm.1	4,15	3,86	0,12	0,15	T	T	1,22	0,0253	0,9999	0,2970	1,0000	T	NM_145383; ENSMUST00000032471; BC013125; BC031766; NM_145383.1; uc009djk.1	Rho	rhodopsin	chr6	+	Coding	115931926	115938830
TC0100001290.mm.1	5,47	4,4	0,42	0,35	T	T	2,09	0,0253	0,9999	0,3084	1,0000	T				chr1	+	NonCoding	138250404	138259775
TC1600001200.mm.1	5,04	5,27	0,08	0,26	T	T	-1,17	0,0253	0,9999	0,4566	1,0000	T	NM_013638; ENSMUST00000050864; BC061127; BC090986; NM_013638.2; uc007yef.1	Prm3	protamine 3	chr16	-	Coding	10790505	10790914
TC0500001158.mm.1	6,94	6,2	0,67	0,21	T	T	1,67	0,0253	0,9999	0,4482	1,0000	T				chr5	+	NonCoding	111109402	111111123
TC1700001635.mm.1	4,65	4,51	0,17	0,03	T	T	1,1	0,0253	0,9999	0,4253	1,0000	T	NM_001099664; ENSMUST00000095544; NM_001099664.1; uc008axm.1	Npw	neuropeptide W	chr17	-	Coding	24657330	24658425
TC0Y00000157.mm.1	4,39	4,94	0,29	0,18	T	T	-1,46	0,0254	0,9999	0,4733	1,0000	T	ENSMUST00000178213; BC100464_13	Gm21815; LOC380994	predicted gene, 21815 [Source:MGI Symbol;Acc:MGI:5433979]; similar to Sycp3 like Y-linked, mRNA (cDNA clone MGC:118285 IMAGE:6705131), complete cds.	chrY	+	Coding	56500811	56527030
TC1000002208.mm.1	5,31	5,06	0,29	0,15	T	T	1,19	0,0254	0,9999	0,1833	1,0000	T	ENSMUST00000169859	Gm17542	predicted gene, 17542 [Source:MGI Symbol;Acc:MGI:4937176]	chr10	-	Coding	58713606	58718210
TC1000000435.mm.1	4,43	4,83	0,17	0,44	T	T	-1,32	0,0254	0,9999	0,0526	1,0000	T	ENSMUST00000180247	Gm25740	predicted gene, 25740 [Source:MGI Symbol;Acc:MGI:5455517]	chr10	+	Small_RNA	46377609	46377715
TC1200001125.mm.1	5,81	5,58	0,21	0,07	T	T	1,18	0,0254	0,9999	0,4442	1,0000	T	NM_001190703; NM_001190704; NM_001190705; NM_010052; NR_033813; ENSMUST00000056110; ENSMUST00000109841; ENSMUST00000109842; ENSMUST00000109843; ENSMUST00000109844; ENSMUST00000109846; ENSMUST00000124293; ENSMUST00000173539; ENSMUST00000173812; ENSMUST00000174539; BC052159; NM_001190703.1; NM_001190704.1; NM_001190705.1; NM_010052.5; NR_033813.1; OTTMUST00000054941; OTTMUST00000054942; OTTMUST0000…	Dlk1	delta-like 1 homolog (Drosophila)	chr12	+	Multiple_Complex	109452823	109463336
TC1300000364.mm.1	4,66	4,54	0,34	0,08	T	T	1,08	0,0254	0,9999	0,6812	1,0000	T	NM_009256; ENSMUST00000006391; ENSMUST00000063191; BC029900; NM_009256.3; OTTMUST00000001329; uc007pzz.1	Serpinb9	serine (or cysteine) peptidase inhibitor, clade B, member 9	chr13	+	Coding	33003250	33017957
TC0Y00000252.mm.1	5,18	4,45	0,35	0,13	T	T	1,65	0,0255	0,9999	0,6307	1,0000	T	NM_001101623; NM_001101623_2; ENSMUST00000179256; NM_001101623.1; XM_003689004.1; uc012hsn.2	Gm20826; Gm21244	predicted gene, 20826; predicted gene, 20826 (Gm20826), mRNA.; predicted gene, 21244	chrY	-	Coding	7164699	7636973
TC0400003045.mm.1	4,75	4,11	0,29	0,19	T	T	1,56	0,0255	0,9999	0,1528	1,0000	T				chr4	-	NonCoding	91360349	91363903
TC0100000508.mm.1	4,81	4,23	0,04	0,18	T	T	1,5	0,0255	0,9999	0,1109	1,0000	T	ENSMUST00000118720	Gm11599	predicted gene 11599 [Source:MGI Symbol;Acc:MGI:3651840]	chr1	+	Pseudogene	62660839	62661716
TC0X00002891.mm.1	6,96	7,52	0,1	0,17	T	T	-1,48	0,0255	0,9999	0,2510	1,0000	T	ENSMUST00000120015	Gm6461	predicted gene 6461 [Source:MGI Symbol;Acc:MGI:3643881]	chrX	-	Pseudogene	115443399	115444031
TC0200004191.mm.1	4,62	4,88	0,07	0,2	F	T	-1,2	0,0255	0,9999	0,0778	1,0000	F	ENSMUST00000157999	Gm23317	predicted gene, 23317 [Source:MGI Symbol;Acc:MGI:5453094]	chr2	-	Small_RNA	97272211	97272339
TC1700002180.mm.1	7,74	7,08	0,22	0,16	T	T	1,58	0,0255	0,9999	0,4757	1,0000	T	NR_105942	Mir6976	microRNA 6976	chr17	-	Precursor_microRNA	46553827	46553889
TC1900001748.mm.1	3,94	4,17	0,14	0,06	T	T	-1,18	0,0255	0,9999	0,1701	1,0000	T				chr19	-	NonCoding	60658722	60675757
TC0400002932.mm.1	5,11	4,74	0,26	0,02	T	T	1,29	0,0255	0,9999	0,0273	1,0000	T				chr4	-	NonCoding	82367106	82368072
TC0200002374.mm.1	5,12	4,75	0,17	0,1	T	T	1,29	0,0255	0,9999	0,1921	1,0000	T	NM_011171; ENSMUST00000029140; ENSMUST00000132608; ENSMUST00000143493; ENSMUST00000155095; BC028755; NM_011171.2; OTTMUST00000038558; OTTMUST00000038559; OTTMUST00000038560; OTTMUST00000038561; uc008nlh.2; uc008nli.2	Procr	protein C receptor, endothelial	chr2	+	Multiple_Complex	155751117	155755478
TC5_JH584296_random00000002.mm.1	3,97	4,17	0,04	0,18	T	T	-1,15	0,0256	0,9999	0,1036	1,0000	T	NM_001243937_2; NM_001243938_3; uc029vst.1; uc029vsu.1	Gm3139	predicted gene 3139 (Gm3139), transcript variant 1, mRNA.; predicted gene 3139 (Gm3139), transcript variant 2, mRNA.; predicted gene 3139	chr5_JH584296_random	-	Coding	40899	52982
TC0400001068.mm.1	4,38	4,71	0,15	0,22	T	T	-1,25	0,0256	0,9999	0,1440	1,0000	T				chr4	+	NonCoding	103221976	103223278
TC0500002012.mm.1	4,82	4,06	0,48	0,23	T	T	1,7	0,0256	0,9999	0,0565	1,0000	T				chr5	-	NonCoding	21024516	21026023
TC1000000404.mm.1	5,26	4,84	0,35	0,11	T	T	1,34	0,0256	0,9999	0,0448	1,0000	T	NR_033558; uc007ezm.2	F830002L21Rik	RIKEN cDNA F830002L21 gene	chr10	+	Multiple_Complex	43593399	43630916
TC1000001452.mm.1	4,29	3,98	0,17	0,13	T	T	1,24	0,0256	0,9999	0,3548	1,0000	T	NM_008337; ENSMUST00000068592; BC119063; BC119065; NM_008337.3; uc007hdy.1	Ifng	interferon gamma	chr10	+	Coding	118441047	118445892
TC0100000595.mm.1	4,42	4,16	0,11	0,11	T	T	1,2	0,0256	0,9999	0,0241	1,0000	T				chr1	+	NonCoding	72221697	72225956
TC0900000102.mm.1	4,93	5,46	0,27	0,12	T	T	-1,45	0,0257	0,9999	0,1049	1,0000	T				chr9	+	NonCoding	14323600	14324940
TC1100001235.mm.1	5,7	6,01	0,27	0,07	T	T	-1,24	0,0257	0,9999	0,2276	1,0000	T	NM_178680; ENSMUST00000018989; ENSMUST00000108160; ENSMUST00000125499; ENSMUST00000142336; ENSMUST00000164945; BC084585; NM_178680.4; OTTMUST00000001814; OTTMUST00000001815; OTTMUST00000017406; uc007knu.2; uc007knv.2; uc007knw.1	Unc45b	unc-45 homolog B (C. elegans)	chr11	+	Multiple_Complex	82910550	82943406
TC0X00002248.mm.1	4,72	4,45	0,56	0,07	T	T	1,21	0,0257	0,9999	0,1086	1,0000	T	ENSMUST00000120469	Gm14599	predicted gene 14599 [Source:MGI Symbol;Acc:MGI:3705841]	chrX	-	Pseudogene	53816129	53820026
TC0X00003162.mm.1	4,28	4,92	0,33	0,2	T	T	-1,55	0,0257	0,9999	0,0943	1,0000	T				chrX	-	NonCoding	150491705	150494868
TC0400000423.mm.1	4,9	4,69	0,41	0,17	T	T	1,16	0,0257	0,9999	0,0355	1,0000	T				chr4	+	NonCoding	42873002	42875985
TC0X00002197.mm.1	4,58	5,01	0,12	0,15	T	T	-1,35	0,0257	0,9999	0,1035	1,0000	T	ENSMUST00000120059; ENSMUST00000175525	Gm5388; Gm23417	predicted gene 5388 [Source:MGI Symbol;Acc:MGI:3647395]; predicted gene, 23417 [Source:MGI Symbol;Acc:MGI:5453194]	chrX	-	Multiple_Complex	51218877	51219993
TC0700003027.mm.1	4,3	4,06	0,03	0,09	T	T	1,18	0,0257	0,9999	0,0138	1,0000	T	NM_021482; ENSMUST00000039049; ENSMUST00000120299; ENSMUST00000150842; BC048469; NM_021482.2; OTTMUST00000075654; OTTMUST00000075655; OTTMUST00000075656; uc009gxp.1	Syngr4	synaptogyrin 4	chr7	-	Multiple_Complex	45885222	45896714
TC1100002778.mm.1	4,36	4,13	0,2	0,06	T	T	1,18	0,0257	0,9999	0,0270	1,0000	T	NR_046034; uc007izb.1	Slc36a1os	solute carrier family 36 (proton/amino acid symporter), member 1, opposite strand	chr11	-	NonCoding	55191719	55197864
TC1500002231.mm.1	4,17	4,52	0,12	0,25	T	T	-1,27	0,0257	0,9999	0,3194	1,0000	T	NR_028124; NR_028124.1; uc011zzi.1	2310068J16Rik	RIKEN cDNA 2310068J16 gene; RIKEN cDNA 2310068J16 gene (2310068J16Rik), non-coding RNA.	chr15	-	Multiple_Complex	99972167	99973287
TC0400002701.mm.1	6,06	5,66	0,21	0,14	T	T	1,32	0,0257	0,9999	0,2411	1,0000	T	ENSMUST00000104475	Gm26144	predicted gene, 26144 [Source:MGI Symbol;Acc:MGI:5455921]	chr4	-	Small_RNA	56678904	56679035
TC1300002590.mm.1	5,65	5,01	0,33	0,27	T	T	1,55	0,0257	0,9999	0,1658	1,0000	T				chr13	-	NonCoding	103889416	103894908
TC0X00002142.mm.1	5,61	5,1	0,02	0,29	T	T	1,43	0,0258	0,9999	0,0030	1,0000	T	ENSMUST00000082530	Gm25078	predicted gene, 25078 [Source:MGI Symbol;Acc:MGI:5454855]	chrX	-	Small_RNA	45795361	45795467
TC0X00000330.mm.1	4,34	4	0,41	0,05	T	T	1,26	0,0258	0,9999	0,1439	1,0000	T	NR_045917; NR_045917.1; uc029xji.1	Gm15008	predicted gene 15008	chrX	+	NonCoding	36910834	36911985
TC1400001254.mm.1	6,11	5,41	0,36	0,5	T	T	1,62	0,0258	0,9999	0,1974	1,0000	T	XR_141230.1	Gm19845	PREDICTED: predicted gene, 19845 (Gm19845), miscRNA.	chr14	+	NonCoding	116934884	116937613
TC0500000591.mm.1	5,31	5,49	0,09	0,07	T	T	-1,14	0,0258	0,9999	0,7290	1,0000	T	NM_001289514; NM_019636; ENSMUST00000043893; ENSMUST00000101195; ENSMUST00000119756; ENSMUST00000121370; ENSMUST00000129389; ENSMUST00000136099; ENSMUST00000140960; ENSMUST00000147348; BC117931; NM_019636.2; OTTMUST00000065459; OTTMUST00000065460; OTTMUST00000065461; OTTMUST00000065463; OTTMUST00000065465; OTTMUST00000065466; OTTMUST00000095676; uc008xmj.1; uc008xmk.1; uc008xml.1; uc008xmm.1; uc0…	Tbc1d1	TBC1 domain family, member 1	chr5	+	Multiple_Complex	64159451	64351486
TC0900000397.mm.1	4,39	3,79	0,37	0,08	T	F	1,52	0,0258	0,9999	0,5746	1,0000	F	NM_146874; NM_207553; BC106986; NM_207553.2; uc009owh.1	Olfr900; Olfr251	olfactory receptor 900; olfactory receptor 251	chr9	+	Coding	38377883	38378833
TC1400001344.mm.1	3,92	4,56	0,3	0,34	F	T	-1,56	0,0258	0,9999	0,2386	1,0000	F				chr14	+	NonCoding	123043282	123265002
TC0X00000270.mm.1	5,2	4,66	0,27	0,13	T	T	1,45	0,0258	0,9999	0,0071	1,0000	T	ENSMUST00000156744; OTTMUST00000044885	Gm7437; RP23-285I7.1	predicted gene 7437 [Source:MGI Symbol;Acc:MGI:3779747]; novel transcript	chrX	+	NonCoding	30373539	30422500
TC1800000484.mm.1	6,99	6,26	0,38	0,2	T	T	1,66	0,0259	0,9999	0,2766	1,0000	T	NM_009681; ENSMUST00000025357; BC012656; BC108327; BC131985; NM_009681.4	Ap3s1	adaptor-related protein complex 3, sigma 1 subunit	chr18	+	Coding	46741917	46790826
TC0600001194.mm.1	4,77	4,37	0,29	0,15	T	T	1,32	0,0259	0,9999	0,0382	1,0000	T				chr6	+	NonCoding	108221225	108223633
TC1100002685.mm.1	4,06	4,31	0,08	0,14	T	T	-1,19	0,0259	0,9999	0,5275	1,0000	T	XR_141073.1	4933414I15Rik	RIKEN cDNA 4933414I15 gene	chr11	-	Multiple_Complex	50940711	50943765
TC0300003173.mm.1	7,86	8,83	0,6	0,32	T	T	-1,95	0,0259	0,9999	0,5901	1,0000	T	NM_007382; ENSMUST00000072697; ENSMUST00000130713; ENSMUST00000135724; ENSMUST00000137161; ENSMUST00000150070; ENSMUST00000156310; BC013498; NM_007382.4; OTTMUST00000077658; OTTMUST00000077701; OTTMUST00000077702; OTTMUST00000077703; OTTMUST00000077704; OTTMUST00000077705; uc008ruj.1	Acadm	acyl-Coenzyme A dehydrogenase, medium chain	chr3	-	Multiple_Complex	153922353	153944643
TC0800000431.mm.1	4,25	4,61	0,08	0,21	T	T	-1,29	0,0259	0,9999	0,0225	1,0000	T				chr8	+	NonCoding	35658386	35661810
TC0400000449.mm.1	6,88	7,08	0,21	0,25	T	T	-1,14	0,0259	0,9999	0,2894	1,0000	T	ENSMUST00000158322	Gm23257	predicted gene, 23257 [Source:MGI Symbol;Acc:MGI:5453034]	chr4	+	Ribosomal	43692686	43692817
TC0500000518.mm.1	4,77	4,53	0,24	0,13	T	T	1,19	0,0259	0,9999	0,0781	1,0000	T				chr5	+	NonCoding	50838318	50840758
TC1200000060.mm.1	5,53	6,08	0,32	0,16	T	T	-1,46	0,0259	0,9999	0,0472	1,0000	T				chr12	+	NonCoding	8273866	8275303
TC0X00003351.mm.1	4,34	4,78	0,29	0,27	T	T	-1,35	0,0259	0,9999	0,1566	1,0000	T	ENSMUST00000153701; OTTMUST00000046683	Gm15230; RP23-421J13.2	predicted gene 15230 [Source:MGI Symbol;Acc:MGI:3705131]; novel transcript	chrX	-	NonCoding	166857669	166864449
TC1300001060.mm.1	3,93	4,12	0,01	0,08	T	T	-1,15	0,0260	0,9999	0,1115	1,0000	T				chr13	+	NonCoding	94294034	94305994
TC0800001302.mm.1	7,26	8,73	0,81	0,8	T	T	-2,75	0,0260	0,9999	0,2107	1,0000	T	NR_028532; NR_028532.1; uc012gkm.1	Snord71	small nucleolar RNA, C/D box 71	chr8	+	Small_RNA	109839295	109839379
TC0500000905.mm.1	3,87	4,09	0,03	0,16	T	T	-1,17	0,0260	0,9999	0,0870	1,0000	T	NM_001243937; NM_001243938_2; NM_001243937.1; NM_001243938.1; uc029vjo.1; uc029vjp.1	Gm3139	predicted gene 3139; predicted gene 3139 (Gm3139), transcript variant 2, mRNA.	chr5	+	Multiple_Complex	94526284	94546423
TC0100001334.mm.1	4,36	4,09	0,61	0,24	T	T	1,21	0,0261	0,9999	0,2551	1,0000	T				chr1	+	NonCoding	147089037	147090935
TC0300001359.mm.1	4,75	5	0,06	0,06	T	T	-1,19	0,0261	0,9999	0,1460	1,0000	T	NM_001004367; ENSMUST00000053048; ENSMUST00000166288; ENSMUST00000181597; ENSMUST00000181904; BC067052; BC082332; NM_001004367.4; OTTMUST00000112194; OTTMUST00000112195; uc008rkw.2	Cxxc4	CXXC finger 4	chr3	+	Multiple_Complex	134236491	134262090
TC1400000580.mm.1	5,33	4,95	0,3	0,18	T	T	1,3	0,0261	0,9999	0,3267	1,0000	T	NM_030098; ENSMUST00000095923; BC094892; BC132632; BC132634; NM_030098.2; uc007tmr.2	Rnase6	ribonuclease, RNase A family, 6	chr14	+	Coding	51129064	51131122
TC0200003679.mm.1	4,42	4,11	0,13	0,2	T	T	1,24	0,0262	0,9999	0,1324	1,0000	T	OTTMUST00000031610	Rpl35-ps1	ribosomal protein L35, pseudogene 1	chr2	-	Pseudogene	66447036	66447407
TC0100002321.mm.1	6,35	6,83	0,17	0,28	T	T	-1,39	0,0262	0,9999	0,2391	1,0000	T	ENSMUST00000180794	Gm5976	predicted gene 5976 [Source:MGI Symbol;Acc:MGI:3646538]	chr1	-	Pseudogene	52503234	52504229
TC0200004357.mm.1	4,69	4,07	0,47	0,15	T	T	1,54	0,0262	0,9999	0,3270	1,0000	T				chr2	-	NonCoding	112952203	112953462
TC1200000623.mm.1	3,71	4	0,14	0,1	F	F	-1,22	0,0262	0,9999	0,1714	1,0000	F				chr12	+	NonCoding	72520091	72530750
TC0400000123.mm.1	4,14	4,47	0,21	0,08	T	T	-1,25	0,0262	0,9999	0,1387	1,0000	T	ENSMUST00000157294	Gm24908	predicted gene, 24908 [Source:MGI Symbol;Acc:MGI:5454685]	chr4	+	Small_RNA	14239618	14239744
TC0700004404.mm.1	4,45	4,69	0,05	0,04	T	T	-1,18	0,0262	0,9999	0,2786	1,0000	T	NM_029935; ENSMUST00000077472; ENSMUST00000080215; ENSMUST00000132508; BC031443; NM_029935.5; OTTMUST00000055438; OTTMUST00000055439; OTTMUST00000055440; uc009kbx.1; uc009kby.1	Chst15	carbohydrate (N-acetylgalactosamine 4-sulfate 6-O) sulfotransferase 15	chr7	-	Multiple_Complex	132235780	132317228
TC0X00000487.mm.1	4,25	3,85	0,32	0,15	T	T	1,33	0,0262	0,9999	0,3914	1,0000	T	ENSMUST00000116671	Gm14644	predicted gene 14644 [Source:MGI Symbol;Acc:MGI:3705795]	chrX	+	Multiple_Complex	54094373	54096289
TC1100002441.mm.1	4,46	4,85	0,27	0,34	T	T	-1,32	0,0263	0,9999	0,6023	1,0000	T	ENSMUST00000118660	Gm12099	predicted gene 12099 [Source:MGI Symbol;Acc:MGI:3651579]	chr11	-	Pseudogene	30705152	30705901
TC0500001477.mm.1	4,8	4,33	0,24	0,25	T	T	1,38	0,0263	0,9999	0,1176	1,0000	T				chr5	+	NonCoding	126903113	126921001
TC1700000420.mm.1	5,17	5,39	0,11	0,09	T	T	-1,17	0,0263	0,9999	0,1348	1,0000	T	NM_172149; ENSMUST00000015725; ENSMUST00000126505; ENSMUST00000128461; ENSMUST00000131362; ENSMUST00000134344; ENSMUST00000135824; ENSMUST00000135899; ENSMUST00000137989; ENSMUST00000147516; BC086888; NM_172149.5; OTTMUST00000069679; OTTMUST00000069680; OTTMUST00000069681; OTTMUST00000069682; OTTMUST00000069683; OTTMUST00000069684; OTTMUST00000069685; OTTMUST00000069686; OTTMUST00000085431; uc008…	Bnip1	BCL2/adenovirus E1B interacting protein 1	chr17	+	Multiple_Complex	26781069	26792565
TC0500002541.mm.1	4,78	4,42	0,41	0,19	T	T	1,28	0,0263	0,9999	0,0931	1,0000	T				chr5	-	NonCoding	69181083	69182113
TC1100000607.mm.1	5,1	4,54	0,52	0,16	T	T	1,48	0,0263	0,9999	0,0755	1,0000	T	OTTMUST00000012542	Rpl9-ps3	ribosomal protein L9, pseudogene 3	chr11	+	Pseudogene	53501184	53501762
TC0600002415.mm.1	4,4	3,91	0,26	0,24	T	T	1,4	0,0264	0,9999	0,6216	1,0000	T	NM_134167; ENSMUST00000071414; NM_134167.1; OTTMUST00000103907; uc009cer.1	Vmn1r35	vomeronasal 1 receptor 35	chr6	-	Coding	66678794	66679684
TC1100003581.mm.1	5,15	5,3	0,14	0,1	T	T	-1,11	0,0264	0,9999	0,0080	1,0000	T	NM_009161; ENSMUST00000100551; ENSMUST00000103162; ENSMUST00000139855; ENSMUST00000152042; ENSMUST00000166320; BC160244; NM_001136080.1; NM_009161.3; OTTMUST00000002975; OTTMUST00000002976; OTTMUST00000002977; uc007kzo.2; uc007kzp.1	Sgca	sarcoglycan, alpha (dystrophin-associated glycoprotein); Synthetic construct Mus musculus clone IMAGE:100063892, MGC:193359 sarcoglycan, alpha (dystrophin-associated glycoprotein) (Sgca) mRNA, encodes complete protein.	chr11	-	Coding	94962777	94976327
TC1500001648.mm.1	4,92	4,42	0,19	0,16	T	T	1,41	0,0264	0,9999	0,2532	1,0000	T				chr15	-	NonCoding	66232585	66236238
TC1800001628.mm.1	5,25	5,48	0,07	0,08	T	T	-1,17	0,0264	0,9999	0,0283	1,0000	T	NM_178670; ENSMUST00000074653; BC120889; NM_178670.3; uc008frn.1; uc008fro.1; uc008frq.1	8030462N17Rik	RIKEN cDNA 8030462N17 gene	chr18	-	Coding	77633281	77714486
TC1000000163.mm.1	4,34	3,95	0,24	0,17	T	T	1,31	0,0264	0,9999	0,6253	1,0000	T				chr10	+	NonCoding	21186944	21188617
TC0600003498.mm.1	4,54	4,11	0,26	0,13	T	F	1,35	0,0264	0,9999	0,1330	1,0000	F	NCBI_Gene:100124675:presumedTranscript_1	Trbv13-2	T cell receptor beta, variable 13-2	chr6	+	Coding	41121396	41121832
TC0500000503.mm.1	4,11	4,51	0,13	0,22	F	T	-1,32	0,0264	0,9999	0,0030	1,0000	F	NR_029798; NR_029798.1; uc012dwd.1	Mir218-1	microRNA 218-1	chr5	+	Precursor_microRNA	48223942	48224051
TC1400002380.mm.1	5,19	5,52	0,07	0,19	T	T	-1,26	0,0264	0,9999	0,0815	1,0000	T				chr14	-	NonCoding	73056578	73108963
TC0X00002559.mm.1	6,16	6,89	0,3	0,26	T	T	-1,65	0,0264	0,9999	0,3753	1,0000	T	ENSMUST00000117206	Gm6964	predicted gene 6964 [Source:MGI Symbol;Acc:MGI:3644958]	chrX	-	Pseudogene	85793684	85794120
TC1500001880.mm.1	19,85	19,93	0,26	0	T	T	-1,06	0,0264	0,9999	0,7510	1,0000	T	ENSMUST00000175482	Gm27903	predicted gene, 27903 [Source:MGI Symbol;Acc:MGI:5531285]	chr15	-	Precursor_microRNA	79594668	79594793
TC0500001012.mm.1	5,91	6,42	0,14	0,17	T	T	-1,42	0,0265	0,9999	0,6636	1,0000	T				chr5	+	NonCoding	103768159	103770884
TC1100001327.mm.1	8,86	8,35	0,15	0,24	T	T	1,42	0,0265	0,9999	0,1640	1,0000	T	ENSMUST00000120315	Gm9378	predicted gene 9378 [Source:MGI Symbol;Acc:MGI:3643021]	chr11	+	Multiple_Complex	87078787	87079257
TC0400004016.mm.1	4,72	4,93	0,11	0,04	T	T	-1,16	0,0265	0,9999	0,1173	1,0000	T	NM_001161851; NM_001161852; NM_173401; NR_104374; NR_104375; ENSMUST00000057907; ENSMUST00000105705; ENSMUST00000122913; ENSMUST00000129253; ENSMUST00000151127; ENSMUST00000151246; ENSMUST00000153703; ENSMUST00000167160; ENSMUST00000172472; ENSMUST00000173352; BC028884; NM_001161851.1; NM_001161852.1; NM_173401.4; OTTMUST00000025639; OTTMUST00000025640; OTTMUST00000025641; OTTMUST00000025642; OTT…	Fbxo44	F-box protein 44	chr4	-	Multiple_Complex	148152799	148160482
TC0100003200.mm.1	3,73	4,12	0,15	0,22	F	T	-1,31	0,0265	0,9999	0,0362	1,0000	F				chr1	-	NonCoding	143317856	143344573
TC0100002532.mm.1	4,62	4,09	0,19	0,2	T	T	1,45	0,0265	0,9999	0,0484	1,0000	T				chr1	-	NonCoding	69429640	69432275
TC1700002593.mm.1	4,12	3,8	0,23	0,13	T	T	1,25	0,0266	0,9999	0,3655	1,0000	T				chr17	-	NonCoding	80853313	80855044
TC1300000912.mm.1	7,25	5,78	0,58	0,59	T	T	2,77	0,0266	0,9999	0,0677	1,0000	T	NM_138953; ENSMUST00000001583; BC151188; NM_138953.2; uc007rfu.1; uc007rfv.1; uc007rfw.1	Ell2	elongation factor RNA polymerase II 2	chr13	+	Coding	75707484	75772361
TC0300000615.mm.1	4	4,48	0,2	0,16	T	T	-1,4	0,0266	0,9999	0,0809	1,0000	T	ENSMUST00000157838	Gm24749	predicted gene, 24749	chr3	+	NonCoding	78842224	78842566
TC0200004642.mm.1	5,77	6,23	0,43	0,29	T	T	-1,38	0,0267	0,9999	0,6775	1,0000	T				chr2	-	NonCoding	130899598	130901009
TC1500001187.mm.1	4,76	4,46	0,03	0,07	T	T	1,24	0,0267	0,9999	0,0194	1,0000	T				chr15	-	NonCoding	8694049	8696107
TC0X00002374.mm.1	5,08	4,33	0,53	0,23	T	F	1,68	0,0267	0,9999	0,3282	1,0000	F	ENSMUST00000158552	Gm22435	predicted gene, 22435 [Source:MGI Symbol;Acc:MGI:5452212]	chrX	-	Small_RNA	68684148	68684275
TC1000001252.mm.1	19,58	19,7	0,6	0,28	T	T	-1,09	0,0267	0,9999	0,0454	1,0000	T	ENSMUST00000160554	Gm15662	predicted gene 15662 [Source:MGI Symbol;Acc:MGI:3783104]	chr10	+	Pseudogene	105238134	105238292
TC0800001984.mm.1	5,36	5	0,14	0,06	T	T	1,29	0,0267	0,9999	0,0330	1,0000	T	NM_178591; ENSMUST00000073884; BC151113; BC160344; NM_178591.2; uc009ljo.1; uc009ljp.1; uc009ljq.1; uc009ljr.1; uc009ljs.1; uc009ljt.1	Nrg1	neuregulin 1; Synthetic construct Mus musculus clone IMAGE:100064088, MGC:193459 neuregulin 1 (Nrg1) mRNA, encodes complete protein.	chr8	-	Multiple_Complex	31814471	32009491
TC0200001376.mm.1	4	4,52	0,28	0,38	T	T	-1,44	0,0267	0,9999	0,1420	1,0000	T				chr2	+	NonCoding	91281292	91283804
TC0200002578.mm.1	4,11	4,44	0,21	0,22	T	T	-1,26	0,0267	0,9999	0,1354	1,0000	T	ENSMUST00000172037; OTTMUST00000093044	Gm17096; RP23-19L12.11	predicted gene 17096 [Source:MGI Symbol;Acc:MGI:4937923]; novel transcript	chr2	+	NonCoding	166943539	166944308
TC0600001914.mm.1	4,64	4,03	0,22	0,17	T	F	1,53	0,0268	0,9999	0,1764	1,0000	F	ENSMUST00000158255	Gm24213	predicted gene, 24213	chr6	-	NonCoding	19341329	19341586
TC0400003394.mm.1	5,56	6,04	0,08	0,18	T	T	-1,4	0,0268	0,9999	0,2383	1,0000	T	ENSMUST00000117834	Gm12859	predicted gene 12859 [Source:MGI Symbol;Acc:MGI:3651649]	chr4	-	Pseudogene	118490782	118497642
TC0300001761.mm.1	4,62	4,36	0,31	0,18	T	T	1,2	0,0268	0,9999	0,1252	1,0000	T				chr3	-	NonCoding	27482784	27484255
TC1100003083.mm.1	6,54	6,82	0,04	0,1	T	T	-1,22	0,0268	0,9999	0,1431	1,0000	T	NM_017366; ENSMUST00000018718; ENSMUST00000102574; ENSMUST00000134516; ENSMUST00000137187; ENSMUST00000145478; ENSMUST00000146129; ENSMUST00000156733; BC026559; NM_017366.2; OTTMUST00000013531; OTTMUST00000013532; OTTMUST00000013533; OTTMUST00000013534; OTTMUST00000013535; OTTMUST00000013536; OTTMUST00000038808; uc007jto.1	Acadvl	acyl-Coenzyme A dehydrogenase, very long chain	chr11	-	Multiple_Complex	70010183	70015428
TC0400002402.mm.1	4,25	3,92	0,24	0,2	T	T	1,26	0,0268	0,9999	0,2113	1,0000	T				chr4	-	NonCoding	35162354	35175204
TC0700003791.mm.1	6,16	5,95	0,19	0,23	T	T	1,15	0,0268	0,9999	0,0722	1,0000	T				chr7	-	NonCoding	98924895	98926780
TC0600000324.mm.1	3,87	4,07	0,06	0,09	T	T	-1,15	0,0269	0,9999	0,3878	1,0000	T	NM_008012; ENSMUST00000038406; ENSMUST00000133370; BC005789; NM_008012.1; OTTMUST00000035091; OTTMUST00000035092; uc009bgz.1	Akr1b8	aldo-keto reductase family 1, member B8	chr6	+	Multiple_Complex	34354119	34368463
TC0600001737.mm.1	5,69	4,72	0,62	0,19	T	T	1,95	0,0269	0,9999	0,5629	1,0000	T				chr6	+	NonCoding	146762581	146763814
TC0400001719.mm.1	4,14	4,45	0,05	0,2	T	T	-1,24	0,0269	0,9999	0,0103	1,0000	T	ENSMUST00000146658; OTTMUST00000023061	2310026L22Rik; RP23-22M2.1	RIKEN cDNA 2310026L22 gene [Source:MGI Symbol;Acc:MGI:1916844]; novel transcript (2310026L22Rik)	chr4	+	NonCoding	138215714	138216189
TC0100001806.mm.1	5,9	6,21	0,27	0,09	T	T	-1,24	0,0269	0,9999	0,0460	1,0000	T	NM_001243792; NM_011935; ENSMUST00000027906; ENSMUST00000110938; ENSMUST00000110939; ENSMUST00000127489; ENSMUST00000152927; BC082324; NM_001243792.1; NM_011935.3; OTTMUST00000053412; OTTMUST00000053413; OTTMUST00000053430; OTTMUST00000053595; OTTMUST00000053596; uc007eaa.2; uc007eab.2; uc011wyg.2	Esrrg	estrogen-related receptor gamma	chr1	+	Multiple_Complex	187608791	188214885
TC0500003380.mm.1	9,6	7,16	0,88	0,73	T	T	5,4	0,0269	0,9999	0,4075	1,0000	T				chr5	-	NonCoding	134738233	134738818
TC0X00001777.mm.1	5,55	5,08	0,28	0,1	T	T	1,38	0,0269	0,9999	0,2025	1,0000	T	ENSMUST00000157852	Gm23082	predicted gene, 23082 [Source:MGI Symbol;Acc:MGI:5452859]	chrX	-	Small_RNA	7547348	7547480
TC1900001204.mm.1	4,89	5,2	0,03	0,22	T	T	-1,24	0,0269	0,9999	0,0020	0,9712	T				chr19	-	NonCoding	15954205	15954917
TC0500001634.mm.1	5,44	5,62	0,13	0,07	T	T	-1,13	0,0270	0,9999	0,2598	1,0000	T	NM_023910; NM_029805; ENSMUST00000031738; ENSMUST00000100539; ENSMUST00000100540; ENSMUST00000110983; ENSMUST00000110985; ENSMUST00000129349; ENSMUST00000129399; ENSMUST00000138698; ENSMUST00000141733; BC018544; BC023761; BC145721; BC145723; NM_023910.6; NM_029805.1; OTTMUST00000054843; OTTMUST00000054925; OTTMUST00000054926; OTTMUST00000054927; OTTMUST00000054928; OTTMUST00000054929; OTTMUST0000…	Tsc22d4	TSC22 domain family, member 4	chr5	+	Multiple_Complex	137745730	137768453
TC0700000458.mm.1	6,53	5,66	0,12	0,45	T	T	1,82	0,0270	0,9999	0,1253	1,0000	T	NM_144923; ENSMUST00000037399; ENSMUST00000108357; ENSMUST00000108358; ENSMUST00000133750; ENSMUST00000153644; BC006617; BC027279; NM_144923.3; OTTMUST00000056315; OTTMUST00000056316; OTTMUST00000056317; OTTMUST00000056318; OTTMUST00000056319; uc009fwd.1	Blvrb	biliverdin reductase B (flavin reductase (NADPH))	chr7	+	Multiple_Complex	27447978	27466144
TC1200002400.mm.1	3,98	3,73	0,24	0,12	F	F	1,18	0,0270	0,9999	0,4840	1,0000	F				chr12	-	NonCoding	111017444	111018402
TC0200001158.mm.1	4,9	4,68	0,2	0,05	T	T	1,16	0,0270	0,9999	0,0633	1,0000	T	NM_010576; ENSMUST00000099972; ENSMUST00000126312; ENSMUST00000135919; ENSMUST00000141094; ENSMUST00000155105; BC068313; NM_010576.3; OTTMUST00000032190; OTTMUST00000032191; OTTMUST00000032192; OTTMUST00000032193; OTTMUST00000032194; uc008kgp.1; uc008kgq.1; uc008kgr.1	Itga4	integrin alpha 4	chr2	+	Multiple_Complex	79255426	79333123
TC0300002578.mm.1	4,64	4,37	0,33	0,12	T	T	1,21	0,0270	0,9999	0,1364	1,0000	T	ENSMUST00000119906	Tra2b-ps	transformer 2 beta homolog (Drosophila), pseudogene [Source:MGI Symbol;Acc:MGI:3650850]	chr3	-	Pseudogene	100078477	100078644
TC0700003614.mm.1	5,17	5,42	0,12	0,04	T	T	-1,19	0,0270	0,9999	0,1525	1,0000	T	NM_001164086; NM_001164087; NM_011983; ENSMUST00000026922; ENSMUST00000098326; BC153023; NM_001164086.1; NM_001164087.1; NM_011983.2; uc009icg.2; uc009ich.2; uc009ici.2; uc009icj.2; uc009ick.2; uc012foa.1	Homer2	homer homolog 2 (Drosophila); Synthetic construct Mus musculus clone IMAGE:100016307, MGC:184517 homer homolog 2 (Drosophila) (Homer2) mRNA, encodes complete protein.	chr7	-	Multiple_Complex	81600481	81707527
TC1800000868.mm.1	4,41	4,16	0,09	0,12	T	T	1,19	0,0270	0,9999	0,4097	1,0000	T				chr18	+	NonCoding	82407174	82409375
TC0600000205.mm.1	4,05	3,82	0,18	0,18	T	F	1,17	0,0271	0,9999	0,3662	1,0000	F	NM_001079875; NM_009241; ENSMUST00000031693; BC148808; NM_001079875.1; NM_009241.2; uc009bby.1; uc009bbz.1; uc009bca.1	Spam1	sperm adhesion molecule 1; Synthetic construct Mus musculus clone IMAGE:100015867, MGC:183468 sperm adhesion molecule 1 (Spam1) mRNA, encodes complete protein.; sperm adhesion molecule 1 (Spam1), transcript variant 1, mRNA.	chr6	+	Coding	24791188	24801048
TC0400002314.mm.1	5,87	5,25	0,42	0,08	T	T	1,54	0,0271	0,9999	0,0749	1,0000	T	ENSMUST00000119194; OTTMUST00000010830	Gm11900; RP23-86J22.3	predicted gene 11900; novel pseudogene	chr4	-	Multiple_Complex	25086849	25087200
TC0400003567.mm.1	6,73	7,17	0,4	0,16	T	T	-1,36	0,0271	0,9999	0,3152	1,0000	T	NM_008127; ENSMUST00000060419; ENSMUST00000106090; BC064060; NM_008127.3; OTTMUST00000021358; uc008uuu.1	Gjb4	gap junction protein, beta 4	chr4	-	Coding	127351086	127354081
TC0X00002292.mm.1	5,4	5,64	0,16	0,11	T	T	-1,18	0,0271	0,9999	0,6961	1,0000	T	NM_010200; ENSMUST00000033473; ENSMUST00000119306; ENSMUST00000119833; ENSMUST00000123660; ENSMUST00000124402; ENSMUST00000131319; ENSMUST00000138503; ENSMUST00000145767; ENSMUST00000150413; BC018238; NM_010200.2; OTTMUST00000044387; OTTMUST00000044388; OTTMUST00000044389; OTTMUST00000044390; OTTMUST00000044391; OTTMUST00000044392; OTTMUST00000044393; OTTMUST00000044394; OTTMUST00000044395	Fgf13	fibroblast growth factor 13	chrX	-	Multiple_Complex	59062145	59585569
TC1000001777.mm.1	4,35	4,18	0,2	0,19	T	T	1,12	0,0272	0,9999	0,1064	1,0000	T				chr10	-	NonCoding	13752636	13755077
TC0X00002413.mm.1	4,32	3,97	0,34	0,12	T	T	1,27	0,0272	0,9999	0,4359	1,0000	T	ENSMUST00000121470	Gm14736	predicted gene 14736 [Source:MGI Symbol;Acc:MGI:3705679]	chrX	-	Multiple_Complex	72692510	72692845
TC1000002479.mm.1	4,29	4,4	0,08	0,05	T	T	-1,08	0,0272	0,9999	0,1178	1,0000	T	NM_001042710; ENSMUST00000020573; ENSMUST00000167987; ENSMUST00000169684; ENSMUST00000171681; NM_001042710.1; OTTMUST00000089485; OTTMUST00000089486; OTTMUST00000089487; uc007fzu.1	Prss57	protease, serine 57	chr10	-	Coding	79781474	79790961
TC0400001428.mm.1	4,6	4,89	0,35	0,24	T	T	-1,22	0,0272	0,9999	0,4532	1,0000	T				chr4	+	NonCoding	124805697	124807619
TC0700004650.mm.1	7,31	6,23	0,54	0,29	T	T	2,11	0,0273	0,9999	0,6704	1,0000	T	NR_015351; NR_033778_3; NR_033779_2; NR_015351.1; uc009hem.1; uc012flp.1	Ipw; Snord116l1; Snord116l2; Snord116	imprinted gene in the Prader-Willi syndrome region; small nucleolar RNA, C/D box 116-like 1 (Snord116l1), small nucleolar RNA.; small nucleolar RNA, C/D box 116-like 2 (Snord116l2), small nucleolar RNA.; imprinted gene in the Prader-Willi syndrome region (Ipw), non-coding RNA.; small nucleolar RNA, C/D box 116 cluster	chr7	-	Multiple_Complex	59619158	59728612
TC1200000496.mm.1	3,76	3,51	0,2	0,14	F	F	1,19	0,0273	0,9999	0,2175	1,0000	F	XR_105486.1	Gm17529	predicted gene, 17529	chr12	+	NonCoding	58953089	58968011
TC1100003345.mm.1	5,58	5,43	0,13	0,05	T	T	1,1	0,0273	0,9999	0,0762	1,0000	T	NM_177390; ENSMUST00000041065; ENSMUST00000070997; ENSMUST00000125944; BC150765; NM_177390.3; OTTMUST00000000637; OTTMUST00000000638; OTTMUST00000000639; uc007kmh.1; uc007kmi.1; uc011yau.1	Myo1d	myosin ID	chr11	-	Multiple_Complex	80482126	80780025
TC0400003404.mm.1	4,76	4,38	0,31	0,16	T	T	1,3	0,0273	0,9999	0,3097	1,0000	T	NM_207703; ENSMUST00000084313; ENSMUST00000105035; BC147439; BC147453; NM_207703.1; OTTMUST00000019915; uc008ukw.1	Olfr1335	olfactory receptor 1335	chr4	-	Multiple_Complex	118808797	118809944
TC1000001968.mm.1	5,14	4,32	0,3	0,35	T	T	1,77	0,0273	0,9999	0,2718	1,0000	T				chr10	-	NonCoding	32097537	32098349
TC0200005004.mm.1	5,33	4,94	0,19	0,15	T	T	1,31	0,0273	0,9999	0,2583	1,0000	T	ENSMUST00000117381	Gm14278	predicted gene 14278 [Source:MGI Symbol;Acc:MGI:3650108]	chr2	-	Multiple_Complex	156888854	156915383
TC0100000928.mm.1	5,15	4,84	0,23	0,23	T	T	1,24	0,0274	0,9999	0,1904	1,0000	T				chr1	+	NonCoding	93250939	93252600
TC1000001148.mm.1	9,75	10,32	0,58	0,19	T	T	-1,48	0,0274	0,9999	0,4554	1,0000	T	NM_025551; ENSMUST00000020209; ENSMUST00000125379; ENSMUST00000135292; ENSMUST00000179990; BC086922; NM_025551.3; OTTMUST00000076756; OTTMUST00000076778; OTTMUST00000076779; uc007gvq.1	Ndufa12	NADH dehydrogenase (ubiquinone) 1 alpha subcomplex, 12	chr10	+	Multiple_Complex	94198955	94221443
TC0400003418.mm.1	5,88	5,63	0,15	0,1	T	T	1,19	0,0274	0,9999	0,2988	1,0000	T	NM_013848; ENSMUST00000030396; ENSMUST00000124626; ENSMUST00000127574; ENSMUST00000133956; ENSMUST00000137080; ENSMUST00000138395; ENSMUST00000141227; ENSMUST00000150864; ENSMUST00000156746; BC063257; NM_013848.2; OTTMUST00000020154; OTTMUST00000020155; OTTMUST00000020156; OTTMUST00000020246; OTTMUST00000020247; OTTMUST00000020248; OTTMUST00000020249; OTTMUST00000020250; OTTMUST00000020251; uc008…	Ermap	erythroblast membrane-associated protein	chr4	-	Multiple_Complex	119175457	119190011
TC0700000337.mm.1	4,46	4,28	0,13	0,08	T	T	1,14	0,0275	0,9999	0,0235	1,0000	T	NM_001122682; NM_001166748_2; ENSMUST00000169730; ENSMUST00000173668; NM_001166748.1; OTTMUST00000098190; OTTMUST00000098191; uc012fdq.1	Vmn1r132; Vmn1r139	vomeronasal 1 receptor 132; vomeronasal 1 receptor 139 (Vmn1r139), mRNA.; vomeronasal 1 receptor 139	chr7	+	Coding	22069057	22097921
TC0500003085.mm.1	8,47	7,49	0,34	0,42	T	T	1,98	0,0275	0,9999	0,4758	1,0000	T	ENSMUST00000108272; ENSMUST00000148801	Gm13827	predicted gene 13827; predicted gene 13827 [Source:MGI Symbol;Acc:MGI:3651518]	chr5	-	Pseudogene	115053421	115053846
TC1000000567.mm.1	5,42	5,68	0,1	0,11	T	T	-1,2	0,0275	0,9999	0,0009	0,8148	T				chr10	+	NonCoding	61570911	61575064
TC1100001228.mm.1	5,31	4,97	0,26	0,2	T	T	1,26	0,0275	0,9999	0,0487	1,0000	T	ENSMUST00000122124	Gm11421	predicted gene 11421 [Source:MGI Symbol;Acc:MGI:3651332]	chr11	+	Multiple_Complex	82725143	82725436
TC1700002065.mm.1	4,55	4,18	0,43	0,26	T	F	1,29	0,0276	0,9999	0,4083	1,0000	F	NM_146834; ENSMUST00000058046; BC138322; BC138323; NM_146834.1; OTTMUST00000096553; uc008cmq.1	Olfr101	olfactory receptor 101	chr17	-	Coding	37299446	37300484
TC0400001171.mm.1	6,22	6,56	0,18	0,08	T	T	-1,27	0,0276	0,9999	0,1442	1,0000	T	NM_007983; ENSMUST00000102724; ENSMUST00000143217; ENSMUST00000155204; BC065098; NM_007983.2; OTTMUST00000019252; OTTMUST00000019253; OTTMUST00000019254; uc008uct.1; uc012dil.1	Faf1	Fas-associated factor 1	chr4	+	Multiple_Complex	109676588	109963960
TC1200002156.mm.1	4,4	4,2	0,13	0,03	T	T	1,15	0,0276	0,9999	0,0068	1,0000	T				chr12	-	NonCoding	91757272	91758652
TC1600000338.mm.1	5,58	5,01	0,24	0,26	T	T	1,48	0,0276	0,9999	0,0482	1,0000	T				chr16	+	NonCoding	23280161	23280685
TC0200005230.mm.1	4,61	4,1	0,38	0,12	T	T	1,42	0,0276	0,9999	0,1158	1,0000	T				chr2	-	NonCoding	169080644	169081780
TC0700001764.mm.1	19,64	19,75	0,38	0,12	T	T	-1,09	0,0276	0,9999	0,7046	1,0000	T	ENSMUST00000120986; OTTMUST00000040106	Gm14422; AC016522.1	predicted gene 14422; novel pseudogene	chr7	+	Pseudogene	122612228	122612378
TC0100002295.mm.1	4,01	4,37	0,15	0,15	F	F	-1,29	0,0277	0,9999	0,0746	1,0000	F	ENSMUST00000157392	Gm23829	predicted gene, 23829	chr1	-	NonCoding	47751299	47751568
TC0X00001584.mm.1	3,8	3,59	0,3	0,18	F	F	1,16	0,0277	0,9999	0,2334	1,0000	F	ENSMUST00000120577	Gm15158	predicted gene 15158 [Source:MGI Symbol;Acc:MGI:3705763]	chrX	+	Multiple_Complex	155477096	155477665
TC1300000242.mm.1	4,5	4,23	0,07	0,14	T	T	1,2	0,0277	0,9999	0,2207	1,0000	T				chr13	+	NonCoding	23416540	23423069
TC0400002278.mm.1	4,79	4,19	0,2	0,19	T	T	1,52	0,0277	0,9999	0,0371	1,0000	T	ENSMUST00000180742	4930598A11Rik	RIKEN cDNA 4930598A11 gene [Source:MGI Symbol;Acc:MGI:2152336]	chr4	-	NonCoding	20032846	20041579
TC0300002083.mm.1	4,41	4,07	0,22	0,1	T	T	1,27	0,0278	0,9999	0,0482	1,0000	T	NM_001104615; ENSMUST00000170280; ENSMUST00000175724; NM_001104615.1; OTTMUST00000103523; uc009vcl.1	Vmn2r4	vomeronasal 2, receptor 4	chr3	-	Coding	64388621	64415296
TC1600001946.mm.1	4,3	4,09	0,09	0,05	T	T	1,16	0,0278	0,9999	0,1591	1,0000	T	NM_008941; NM_178855; ENSMUST00000023566; ENSMUST00000060402; BC117917; BC117918; NM_008941.2; NM_178855.3; OTTMUST00000062326; OTTMUST00000062327; uc007zsx.1; uc007zsy.1; uc007zsz.1	Tmprss15	transmembrane protease, serine 15; transmembrane protease, serine 15 (Tmprss15), transcript variant 2, mRNA.	chr16	-	Coding	78953008	79091097
TC0200000484.mm.1	4,07	3,89	0,02	0,08	T	T	1,13	0,0278	0,9999	0,4710	1,0000	T	NM_139197; ENSMUST00000028172; ENSMUST00000127958; ENSMUST00000163121; BC106831; NM_139197.2; OTTMUST00000027271; OTTMUST00000027272; uc008iyl.2	Gbgt1	globoside alpha-1,3-N-acetylgalactosaminyltransferase 1	chr2	+	Multiple_Complex	28496891	28505415
TC0700004455.mm.1	3,89	4,1	0,08	0,2	F	T	-1,16	0,0278	0,9999	0,0665	1,0000	F	XR_140849.1	Gm10579	PREDICTED: predicted gene 10579 (Gm10579), miscRNA.	chr7	-	NonCoding	136320140	136324098
TC1400002610.mm.1	4,85	4,36	0,31	0,17	T	T	1,41	0,0278	0,9999	0,6837	1,0000	T				chr14	-	NonCoding	99936886	99938037
TC0500003677.mm.1	4,21	4,42	0,18	0,28	T	T	-1,15	0,0278	0,9999	0,2721	1,0000	T				chr5	-	NonCoding	150257542	150259905
TC0800000279.mm.1	4,78	4,41	0,16	0,2	T	T	1,3	0,0279	0,9999	0,2561	1,0000	T				chr8	+	NonCoding	22596786	22598066
TC0100003453.mm.1	4,19	4,01	0,48	0,05	T	T	1,13	0,0279	0,9999	0,4421	1,0000	T	ENSMUST00000157993	Gm24808	predicted gene, 24808 [Source:MGI Symbol;Acc:MGI:5454585]	chr1	-	Ribosomal	165785834	165785951
TC0700001570.mm.1	3,98	4,59	0,19	0,14	T	T	-1,53	0,0279	0,9999	0,7131	1,0000	T	NM_147033; ENSMUST00000054629; BC127999; NM_147033.2; uc009jat.1	Olfr714	olfactory receptor 714	chr7	+	Coding	107073830	107074783
TC1700002232.mm.1	4,21	4,62	0,08	0,13	T	T	-1,33	0,0279	0,9999	0,1658	1,0000	T				chr17	-	NonCoding	48829644	48831213
TC0300001890.mm.1	3,81	4,15	0,17	0,17	T	T	-1,26	0,0279	0,9999	0,3595	1,0000	T	ENSMUST00000153659; OTTMUST00000060793	C230034O21Rik; AC161228.1	RIKEN cDNA C230034O21 gene [Source:MGI Symbol;Acc:MGI:2441892]; novel transcript (A830011D19Rik)	chr3	-	NonCoding	38874570	38888259
TC1700000498.mm.1	5,03	4,83	0,16	0,06	T	T	1,15	0,0279	0,9999	0,2623	1,0000	T	NM_001002786; ENSMUST00000087942; ENSMUST00000139931; BC139372; NM_001002786.2; OTTMUST00000078430; OTTMUST00000078431; uc008bsi.1	Rab44	RAB44, member RAS oncogene family	chr17	+	Multiple_Complex	29135056	29148980
TC0600001031.mm.1	6,85	7,19	0,08	0,23	T	T	-1,26	0,0279	0,9999	0,1580	1,0000	T				chr6	+	NonCoding	88380805	88382418
TC0100003533.mm.1	4,91	4,6	0,4	0,14	T	T	1,24	0,0279	0,9999	0,3663	1,0000	T	NM_010185; ENSMUST00000079957; ENSMUST00000150997; BC034163; NM_010185.4; OTTMUST00000050975; OTTMUST00000050976; uc007dnl.1	Fcer1g	Fc receptor, IgE, high affinity I, gamma polypeptide	chr1	-	Multiple_Complex	171229572	171234365
TC1400001246.mm.1	4,89	5,12	0,07	0,1	T	T	-1,18	0,0279	0,9999	0,1583	1,0000	T	NR_029382; NR_029736; NR_029737; NR_029785; NR_029786; NR_029815; NR_029816; NR_029382.1; NR_029736.1; NR_029737.1; NR_029785.1; NR_029786.1; NR_029815.1; NR_029816.1; OTTMUST00000083388; uc011zpt.1; uc011zpu.1; uc011zpv.1; uc011zpw.1; uc011zpx.1	Mir17hg; Mir18; Mir20a; Mir17; Mir19a; Mir19b-1; Mir92-1	Mir17 host gene (non-protein coding); microRNA 18; microRNA 20a; microRNA 17; microRNA 19a; microRNA 19b-1; microRNA 92-1; Mir17 host gene 1 (non-protein coding); microRNA host gene 1 (non-protein coding)	chr14	+	Multiple_Complex	115042879	115046728
TC0600000281.mm.1	8,81	9,75	0,39	0,26	T	T	-1,92	0,0280	0,9999	0,7841	1,0000	T				chr6	+	NonCoding	30802812	30808830
TC0700001351.mm.1	4,19	3,93	0,06	0,11	T	T	1,19	0,0280	0,9999	0,1299	1,0000	T				chr7	+	NonCoding	97419111	97419973
TC0500002572.mm.1	5,03	5,87	0,58	0,32	T	T	-1,79	0,0280	0,9999	0,0176	1,0000	T	ENSMUST00000176972; OTTMUST00000103459	AU023070; RP24-316L21.1	expressed sequence AU023070 [Source:MGI Symbol;Acc:MGI:3034643]; novel transcript	chr5	-	NonCoding	72496200	72497104
TC0500003498.mm.1	5,84	5,2	0,16	0,15	T	T	1,56	0,0280	0,9999	0,0078	1,0000	T	NR_106004	Mir7037	microRNA 7037	chr5	-	Precursor_microRNA	139767879	139767943
TC0400000151.mm.1	5,04	4,61	0,6	0,09	T	T	1,35	0,0280	0,9999	0,6837	1,0000	T				chr4	+	NonCoding	17957041	17960226
TC0300002036.mm.1	5,57	4,83	0,42	0,35	T	T	1,67	0,0280	0,9999	0,1542	1,0000	T	ENSMUST00000157945	Gm24531	predicted gene, 24531 [Source:MGI Symbol;Acc:MGI:5454308]	chr3	-	Small_RNA	57922088	57922187
TC0500001706.mm.1	6,01	5,58	0,56	0,42	T	T	1,35	0,0280	0,9999	0,3765	1,0000	T				chr5	+	NonCoding	141338227	141341446
TC0500000098.mm.1	4,82	4,39	0,17	0,27	T	T	1,35	0,0280	0,9999	0,0632	1,0000	T				chr5	+	NonCoding	14596864	14599766
TC1100002081.mm.1	4,55	5,19	0,28	0,16	T	T	-1,56	0,0280	0,9999	0,2828	1,0000	T				chr11	-	NonCoding	3247071	3249060
TC1800000826.mm.1	5,51	6,05	0,31	0,25	T	T	-1,46	0,0280	0,9999	0,0697	1,0000	T				chr18	+	NonCoding	77161792	77165259
TC0200000803.mm.1	5,02	4,9	0,37	0,07	T	T	1,09	0,0280	0,9999	0,6836	1,0000	T	NM_027990; ENSMUST00000028103; ENSMUST00000129867; ENSMUST00000153422; BC126943; NM_027990.3; OTTMUST00000029444; OTTMUST00000029445; OTTMUST00000029446; uc008jpz.1; uc012bvf.1	Lypd6b	LY6/PLAUR domain containing 6B	chr2	+	Multiple_Complex	49787686	49948849
TC1100001809.mm.1	5,14	4,66	0,23	0,19	T	T	1,39	0,0280	0,9999	0,4040	1,0000	T	ENSMUST00000137175; OTTMUST00000006449; XR_141075.1	Gm11657; RP23-145G23.3; LOC100862332	predicted gene 11657 [Source:MGI Symbol;Acc:MGI:3649241]; putative novel transcript; PREDICTED: uncharacterized LOC100862332 (LOC100862332), miscRNA.	chr11	+	NonCoding	107993949	107995786
TC1900000701.mm.1	5,66	5,94	0,24	0,09	T	T	-1,21	0,0281	0,9999	0,1131	1,0000	T				chr19	+	NonCoding	46426855	46427656
TC1300001948.mm.1	4,26	3,94	0,09	0,11	T	F	1,25	0,0281	0,9999	0,0816	1,0000	F				chr13	-	NonCoding	48652694	48654009
TC0700001035.mm.1	4,5	4,8	0,16	0,2	T	T	-1,23	0,0281	0,9999	0,1641	1,0000	T	ENSMUST00000182468	Gm7656	predicted gene 7656 [Source:MGI Symbol;Acc:MGI:3648032]	chr7	+	Pseudogene	70490848	70491851
TC0200001002.mm.1	5,27	5,51	0,12	0,09	T	T	-1,18	0,0281	0,9999	0,0287	1,0000	T	NM_181547; ENSMUST00000041865; ENSMUST00000141276; BC069942; NM_181547.3; OTTMUST00000031234; OTTMUST00000031235; uc008jxt.2	Nostrin	nitric oxide synthase trafficker	chr2	+	Multiple_Complex	69135800	69189330
TC0700004381.mm.1	6,72	5,62	0,55	0,57	T	T	2,14	0,0281	0,9999	0,2908	1,0000	T				chr7	-	NonCoding	130182994	130183784
TC0300000244.mm.1	4,15	3,99	0,57	0,12	T	T	1,11	0,0281	0,9999	0,5674	1,0000	T	NM_011443; ENSMUST00000099151; BC057574; NM_011443.3; OTTMUST00000050334; uc008oxu.1	Sox2	SRY (sex determining region Y)-box 2; SRY-box containing gene 2	chr3	+	Coding	34650005	34652461
TC0X00002470.mm.1	5,2	4,81	0,27	0,28	T	T	1,31	0,0281	0,9999	0,0412	1,0000	T	NM_008621; ENSMUST00000033775; ENSMUST00000114091; ENSMUST00000114092; ENSMUST00000127023; ENSMUST00000132501; ENSMUST00000132935; ENSMUST00000135285; ENSMUST00000153318; ENSMUST00000155742; ENSMUST00000156975; BC013444; BC138314; BC138315; NM_008621.2; OTTMUST00000049155; OTTMUST00000049156; OTTMUST00000049157; OTTMUST00000049318; OTTMUST00000049319; OTTMUST00000054729; OTTMUST00000054730; OTTMU…	Mpp1	membrane protein, palmitoylated	chrX	-	Multiple_Complex	75109733	75131016
TC1100002145.mm.1	4,08	4,47	0,17	0,16	T	T	-1,32	0,0281	0,9999	0,2273	1,0000	T	ENSMUST00000122017	Gm11965	predicted gene 11965 [Source:MGI Symbol;Acc:MGI:3649323]	chr11	-	Multiple_Complex	5678356	5678632
TC0900001155.mm.1	6,54	6,15	0,23	0,16	T	T	1,31	0,0281	0,9999	0,1316	1,0000	T	NM_007801; ENSMUST00000034915; ENSMUST00000123320; ENSMUST00000127842; ENSMUST00000132718; ENSMUST00000142750; ENSMUST00000143172; ENSMUST00000151219; BC006878; NM_007801.2; OTTMUST00000059829; OTTMUST00000059830; OTTMUST00000059831; OTTMUST00000059832; OTTMUST00000059833; OTTMUST00000059834; OTTMUST00000059835; uc009qzv.2; uc012gyf.1	Ctsh	cathepsin H	chr9	+	Multiple_Complex	90054152	90076095
TC1200000328.mm.1	6,2	6,93	0,56	0,47	T	T	-1,66	0,0282	0,9999	0,2113	1,0000	T	NR_039558.1	Mir5099	microRNA 5099	chr12	+	Precursor_microRNA	36816205	36816278
TSUnmapped00000101.mm.1	6,2	6,93	0,56	0,47	T	T	-1,66	0,0282	0,9999	0,2113	1,0000	T	NR_039558	Mir5099	microRNA 5099			Precursor_microRNA
TC0500002738.mm.1	5,64	5,35	0,24	0,08	T	T	1,22	0,0282	0,9999	0,3088	1,0000	T	NM_007568; ENSMUST00000121044; BC119152; BC119154; NM_007568.5; uc008ybv.2; uc012dyj.2	Btc	betacellulin, epidermal growth factor family member	chr5	-	Coding	91357261	91402994
TC0200002761.mm.1	6	5,46	0,32	0,2	T	T	1,46	0,0282	0,9999	0,2573	1,0000	T				chr2	+	NonCoding	178494251	178496118
TC1200001885.mm.1	5,36	5,69	0,18	0,07	T	T	-1,26	0,0282	0,9999	0,0076	1,0000	T	NM_133198; ENSMUST00000071250; ENSMUST00000161083; ENSMUST00000161840; ENSMUST00000162613; ENSMUST00000166609; BC013636; NM_133198.2; OTTMUST00000063841; OTTMUST00000063916; OTTMUST00000063917; OTTMUST00000063918; OTTMUST00000094253; uc007ntm.2	Pygl	liver glycogen phosphorylase	chr12	-	Multiple_Complex	70190811	70231488
TC0400001197.mm.1	4,73	4,34	0,2	0,19	T	T	1,31	0,0282	0,9999	0,1496	1,0000	T	ENSMUST00000122223	Gm12819	predicted gene 12819 [Source:MGI Symbol;Acc:MGI:3652017]	chr4	+	Pseudogene	112512740	112521472
TC0600002242.mm.1	6,92	7,59	0,17	0,36	T	T	-1,59	0,0283	0,9999	0,4263	1,0000	T				chr6	-	NonCoding	49384210	49385167
TC0X00002482.mm.1	6,59	6,18	0,41	0,2	T	T	1,32	0,0283	0,9999	0,4153	1,0000	T	NM_001166453; NM_001166454; NM_145629; ENSMUST00000033547; ENSMUST00000114057; ENSMUST00000114058; ENSMUST00000114059; ENSMUST00000126599; ENSMUST00000137192; BC005459; NM_001166453.1; NM_001166454.1; NM_145629.2; OTTMUST00000042203; OTTMUST00000042204; OTTMUST00000042205; OTTMUST00000042206; OTTMUST00000042207; OTTMUST00000042208; uc009tqi.2; uc009tqj.2; uc009tqk.2	Pls3	plastin 3 (T-isoform)	chrX	-	Multiple_Complex	75785654	75875182
TC0800002188.mm.1	5,16	5,03	0,11	0,04	T	T	1,09	0,0283	0,9999	0,1632	1,0000	T	NM_001145937; NM_011857; ENSMUST00000033965; ENSMUST00000110343; ENSMUST00000110345; ENSMUST00000110346; ENSMUST00000129821; ENSMUST00000145344; BC145284; NM_001145937.1; NM_011857.3; OTTMUST00000049977; OTTMUST00000049978; OTTMUST00000049979; OTTMUST00000049980; OTTMUST00000049981; OTTMUST00000049982; uc009lrr.2; uc009lrs.2; uc009lrt.1; uc009lru.1	Tenm3	teneurin transmembrane protein 3	chr8	-	Multiple_Complex	48225665	48674690
TC1000000461.mm.1	4,84	4,42	0,38	0,25	T	T	1,34	0,0283	0,9999	0,2502	1,0000	T	ENSMUST00000157573	Gm23906	predicted gene, 23906 [Source:MGI Symbol;Acc:MGI:5453683]	chr10	+	Small_RNA	51888625	51888752
TC0900001841.mm.1	5,13	4,65	0,54	0,21	T	T	1,39	0,0283	0,9999	0,6262	1,0000	T				chr9	-	NonCoding	20593163	20615795
TC0600000611.mm.1	4,18	4,53	0,08	0,1	T	T	-1,27	0,0284	0,9999	0,3757	1,0000	T				chr6	+	NonCoding	51571430	51575709
TC0100003450.mm.1	6,47	7,19	0,27	0,43	T	T	-1,65	0,0284	0,9999	0,6687	1,0000	T				chr1	-	NonCoding	165632311	165633202
TC1700001728.mm.1	3,99	3,67	0,15	0,14	T	T	1,24	0,0284	0,9999	0,0075	1,0000	T	NR_106073	Mir7214	microRNA 7214	chr17	-	Multiple_Complex	27317015	27317154
TC1100001486.mm.1	4,07	3,79	0,1	0,09	T	T	1,21	0,0284	0,9999	0,4039	1,0000	T	NM_008267; ENSMUST00000062709; BC013639; BC051087; BC058813; NM_008267.3; OTTMUST00000003919; uc007lbk.1	Hoxb13	homeobox B13	chr11	+	Coding	96194316	96197447
TC1600000142.mm.1	5,66	5,23	0,01	0,2	T	T	1,34	0,0284	0,9999	0,1127	1,0000	T	NR_033509; NR_033509.1; uc007yfq.1	Gm9961	predicted gene 9961	chr16	+	Multiple_Complex	11901363	11930600
TC0600001476.mm.1	4,39	4,15	0,14	0,08	T	T	1,18	0,0284	0,9999	0,2205	1,0000	T	NM_022657; ENSMUST00000000186; BC120605; NM_022657.3; uc009dvp.1	Fgf23	fibroblast growth factor 23	chr6	+	Coding	127072902	127082296
TC1400002837.mm.1	5,15	5,58	0,37	0,23	T	T	-1,35	0,0284	0,9999	0,1795	1,0000	T	ENSMUST00000164544	Gm3526	predicted gene 3526 [Source:MGI Symbol;Acc:MGI:3781703]	chr14	-	Coding	5253907	5260580
TC0700004494.mm.1	6,2	6,41	0,11	0,14	T	T	-1,15	0,0285	0,9999	0,4118	1,0000	T	NM_053119; ENSMUST00000026538; ENSMUST00000125337; ENSMUST00000135842; ENSMUST00000147643; ENSMUST00000151505; ENSMUST00000155647; BC072658; NM_053119.2; OTTMUST00000067462; OTTMUST00000067463; OTTMUST00000067464; OTTMUST00000067465; OTTMUST00000067466; OTTMUST00000067467; uc009kgx.1; uc009kgy.1; uc009kgz.1	Echs1	enoyl Coenzyme A hydratase, short chain, 1, mitochondrial	chr7	-	Multiple_Complex	140105710	140116476
TC0400002565.mm.1	4,15	3,95	0,36	0,1	T	T	1,15	0,0285	0,9999	0,4573	1,0000	T	ENSMUST00000118271	Gm12463	predicted gene 12463 [Source:MGI Symbol;Acc:MGI:3650648]	chr4	-	Pseudogene	44752277	44753125
TC1100000351.mm.1	4,29	3,9	0,21	0,1	T	T	1,31	0,0285	0,9999	0,0698	1,0000	T				chr11	+	NonCoding	32917681	32923532
TC0X00001871.mm.1	4,74	5,09	0,2	0,32	T	T	-1,28	0,0285	0,9999	0,7572	1,0000	T	ENSMUST00000118975	Gm9434	predicted gene 9434 [Source:MGI Symbol;Acc:MGI:3645161]	chrX	-	Pseudogene	13377866	13378678
TC0100000138.mm.1	4,11	4,87	0,33	0,21	T	T	-1,68	0,0285	0,9999	0,3357	1,0000	T	ENSMUST00000148174	Gm16329	predicted gene 16329 [Source:MGI Symbol;Acc:MGI:3840126]	chr1	+	Multiple_Complex	21354005	21355116
TC0800002729.mm.1	5,98	5,81	0,1	0,07	T	T	1,13	0,0285	0,9999	0,4484	1,0000	T	NM_028221; ENSMUST00000034226; BC016088; BC023158; BC025472; BC027060; BC027818; BC040818; NM_028221.4; uc009mwn.2	Fam192a	family with sequence similarity 192, member A	chr8	-	Multiple_Complex	94574138	94601997
TC0200000268.mm.1	5,77	6,2	0,03	0,19	T	T	-1,35	0,0285	0,9999	0,0085	1,0000	T	ENSMUST00000122443	Gm13368	predicted gene 13368 [Source:MGI Symbol;Acc:MGI:3651966]	chr2	+	Multiple_Complex	15481910	15482336
TC0X00001219.mm.1	3,93	4,08	0,12	0,07	T	T	-1,11	0,0285	0,9999	0,3658	1,0000	T	XM_003085285.2	Gm17584	predicted gene, 17584	chrX	+	Coding	124499909	124522654
TC1300000678.mm.1	3,99	4,24	0,16	0,18	T	T	-1,19	0,0285	0,9999	0,4287	1,0000	T				chr13	+	NonCoding	56002265	56084849
TC0300000850.mm.1	4,45	4,17	0,24	0,09	T	T	1,22	0,0286	0,9999	0,0094	1,0000	T	NM_027762; ENSMUST00000029516; BC165977; NM_027762.3; uc008qfi.1	Tchhl1	trichohyalin-like 1; Synthetic construct Mus musculus clone IMAGE:100066277, MGC:195414 trichohyalin-like 1 (Tchhl1) mRNA, encodes complete protein.	chr3	+	Coding	93468754	93471980
TC0600000952.mm.1	12,22	13,29	0,72	0,47	T	T	-2,1	0,0286	0,9999	0,3997	1,0000	T	ENSMUST00000183053	Gm7507	predicted gene 7507 [Source:MGI Symbol;Acc:MGI:3643248]	chr6	+	Pseudogene	84812240	84813247
TC0X00003376.mm.1	4,94	5,09	0,06	0,09	T	T	-1,11	0,0286	0,9999	0,3903	1,0000	T	NM_008222; ENSMUST00000033717; ENSMUST00000112115; ENSMUST00000154638; BC061466; BC062905; NM_008222.4; OTTMUST00000046814; OTTMUST00000046815; OTTMUST00000046816; uc009uxv.1; uc009uxx.2; uc012hro.1	Hccs	holocytochrome c synthetase	chrX	-	Coding	169250193	169320372
TC0200000816.mm.1	4,66	4,1	0,39	0,04	T	F	1,47	0,0286	0,9999	0,5931	1,0000	F	NM_199158; ENSMUST00000070028; BC141623; NM_199158.1; uc008jqj.1	Tas2r134	taste receptor, type 2, member 134; Synthetic construct Mus musculus clone IMAGE:100014680, MGC:175476 taste receptor, type 2, member 134 (Tas2r134) mRNA, encodes complete protein.	chr2	+	Coding	51627511	51628408
TC0800000396.mm.1	6,63	6,44	0,22	0,05	T	T	1,14	0,0286	0,9999	0,1598	1,0000	T	NM_001167921; NM_001167922; NM_026584; ENSMUST00000167264; ENSMUST00000170705; ENSMUST00000171010; BC020016; NM_001167921.1; NM_001167922.1; NM_026584.3; uc009lkh.2; uc009lki.2; uc012gcg.1	Gtf2e2	general transcription factor II E, polypeptide 2 (beta subunit)	chr8	+	Coding	33731914	33777173
TC0700003488.mm.1	4,8	5,9	0,66	0,2	T	T	-2,14	0,0286	0,9999	0,5110	1,0000	T	ENSMUST00000182995	Gm5335	predicted gene 5335 [Source:MGI Symbol;Acc:MGI:3647920]	chr7	-	Pseudogene	72989154	72990153
TC0100002979.mm.1	4,42	3,84	0,3	0,26	T	T	1,49	0,0287	0,9999	0,5161	1,0000	T				chr1	-	NonCoding	123371172	123374178
TC1800000289.mm.1	4,24	4,47	0,07	0,16	T	T	-1,17	0,0287	0,9999	0,0292	1,0000	T				chr18	+	NonCoding	34558409	34568198
TC0600003572.mm.1	4,18	3,74	0,08	0,11	F	F	1,35	0,0287	0,9999	0,2375	1,0000	F	NCBI_Gene:385291:presumedTranscript_1	Igkv4-54	immunoglobulin kappa chain variable 4-54	chr6	-	Coding	69631646	69632178
TC0800000675.mm.1	4,26	4,57	0,2	0,39	T	T	-1,24	0,0288	0,9999	0,3406	1,0000	T				chr8	+	NonCoding	65049944	65063913
TC0500000822.mm.1	4,86	5,36	0,17	0,28	T	T	-1,41	0,0288	0,9999	0,5140	1,0000	T				chr5	+	NonCoding	89053912	89057269
TC0700003570.mm.1	5,36	5,19	0,21	0,11	T	T	1,12	0,0288	0,9999	0,2631	1,0000	T	NM_008486; ENSMUST00000049004; ENSMUST00000107392; ENSMUST00000149164; BC005431; BC017011; BC040792; NM_008486.2; OTTMUST00000053999; OTTMUST00000054000; uc009hzd.1; uc009hze.1	Anpep	alanyl (membrane) aminopeptidase	chr7	-	Multiple_Complex	79821803	79848210
TC1200002501.mm.1	4,24	3,92	0,22	0,09	T	T	1,25	0,0288	0,9999	0,1180	1,0000	T				chr12	-	NonCoding	116730150	116737210
TC0700004438.mm.1	6,75	6,19	0,32	0,12	T	T	1,47	0,0288	0,9999	0,0431	1,0000	T				chr7	-	NonCoding	134198509	134200262
TC0300002037.mm.1	5,21	4,74	0,36	0,24	T	T	1,39	0,0289	0,9999	0,2166	1,0000	T				chr3	-	NonCoding	57953655	57958225
TC0300002643.mm.1	4,94	5,5	0,32	0,28	T	T	-1,47	0,0289	0,9999	0,1477	1,0000	T				chr3	-	NonCoding	104149756	104151705
TC0100000402.mm.1	3,84	4,2	0,14	0,17	T	T	-1,29	0,0289	0,9999	0,0637	1,0000	T				chr1	+	NonCoding	55251571	55254072
TC0200003563.mm.1	5,47	5,88	0,15	0,25	T	T	-1,33	0,0289	0,9999	0,0606	1,0000	T	ENSMUST00000117970	Gm13526	predicted gene 13526 [Source:MGI Symbol;Acc:MGI:3651219]	chr2	-	Pseudogene	57214054	57214242
TC0700003873.mm.1	3,76	4,03	0,11	0,19	T	T	-1,21	0,0289	0,9999	0,0982	1,0000	T	ENSMUST00000064830	Olfr573-ps1	olfactory receptor 573, pseudogene 1 [Source:MGI Symbol;Acc:MGI:3030407]	chr7	-	Pseudogene	102941688	102942575
TC1200000454.mm.1	4,63	4,93	0,05	0,13	T	T	-1,23	0,0289	0,9999	0,0121	1,0000	T				chr12	+	NonCoding	54862991	54863664
TC0X00002843.mm.1	4,29	4,66	0,24	0,23	T	T	-1,29	0,0290	0,9999	0,0324	1,0000	T	ENSMUST00000120468	Gm9208	predicted gene 9208 [Source:MGI Symbol;Acc:MGI:3648125]	chrX	-	Multiple_Complex	107279015	107279962
TC1000003134.mm.1	4,44	4,85	0,11	0,28	T	T	-1,33	0,0290	0,9999	0,0996	1,0000	T				chr10	-	NonCoding	128250594	128252569
TC0500000134.mm.1	4,51	4,14	0,19	0,08	T	T	1,3	0,0290	0,9999	0,1584	1,0000	T	NM_001081143; ENSMUST00000030561; BC147449; BC147466; BC147839; BC147841; NM_001081143.1; uc008wnr.1	Gnat3	guanine nucleotide binding protein, alpha transducing 3	chr5	+	Coding	17962549	18019834
TC1900000625.mm.1	4,88	4,2	0,36	0,17	T	T	1,6	0,0291	0,9999	0,0990	1,0000	T	ENSMUST00000057752	Gm6776	predicted pseudogene 6776 [Source:MGI Symbol;Acc:MGI:3647201]	chr19	+	Pseudogene	43280798	43281697
TC0300000631.mm.1	4,84	4,6	0,22	0,1	T	T	1,19	0,0291	0,9999	0,5657	1,0000	T	NM_019971; ENSMUST00000029652; ENSMUST00000129285; ENSMUST00000143721; BC037696; NM_019971.2; OTTMUST00000071532; OTTMUST00000071533; OTTMUST00000071534; uc008poi.1; uc008poj.1; uc008pok.1	Pdgfc	platelet-derived growth factor, C polypeptide	chr3	+	Coding	81036416	81214040
TC0500001904.mm.1	4,61	4,22	0,12	0,16	T	T	1,31	0,0292	0,9999	0,0899	1,0000	T				chr5	-	NonCoding	5137445	5140107
TC0100000932.mm.1	6,14	5,39	0,39	0,19	T	T	1,68	0,0292	0,9999	0,0551	1,0000	T	ENSMUST00000082455	Gm26446	predicted gene, 26446 [Source:MGI Symbol;Acc:MGI:5456223]	chr1	+	Small_RNA	93363255	93363357
TC1100002523.mm.1	4,84	4,35	0,45	0,15	T	T	1,41	0,0292	0,9999	0,1960	1,0000	T				chr11	-	NonCoding	36559671	36563601
TC1000001759.mm.1	4,17	4,87	0,19	0,33	T	T	-1,62	0,0292	0,9999	0,0800	1,0000	T	ENSMUST00000157891	Gm23044	predicted gene, 23044 [Source:MGI Symbol;Acc:MGI:5452821]	chr10	-	Small_RNA	12793875	12793974
TC1300001801.mm.1	5,22	5,7	0,21	0,23	T	T	-1,39	0,0292	0,9999	0,0312	1,0000	T				chr13	-	NonCoding	35545563	35546453
TC0200000370.mm.1	4,18	4,71	0,42	0,25	T	T	-1,45	0,0292	0,9999	0,5481	1,0000	T	OTTMUST00000027471	Sh3d2c-ps1	SH3 domain protein 2C, pseudogene 1	chr2	+	Multiple_Complex	23680218	23681121
TC0900003305.mm.1	4,19	3,92	0,14	0,13	T	T	1,21	0,0292	0,9999	0,4453	1,0000	T				chr9	-	NonCoding	123592789	123593711
TC0500002861.mm.1	4,32	4,12	0,27	0,21	T	T	1,15	0,0292	0,9999	0,0198	1,0000	T				chr5	-	NonCoding	102399630	102425144
TC1500001637.mm.1	4,59	4,12	0,21	0,29	T	T	1,39	0,0292	0,9999	0,4263	1,0000	T				chr15	-	NonCoding	64375353	64381553
TC1100001091.mm.1	4,39	4,03	0,23	0,15	T	T	1,29	0,0292	0,9999	0,2204	1,0000	T				chr11	+	NonCoding	76088765	76090562
TC1700001169.mm.1	4,33	4,77	0,17	0,21	T	T	-1,36	0,0292	0,9999	0,4763	1,0000	T				chr17	+	NonCoding	75174152	75176110
TC0400001583.mm.1	4,12	4,52	0,1	0,55	F	T	-1,32	0,0293	0,9999	0,4678	1,0000	F	NR_029412; NR_029412.1; uc012dmf.1	Snora16a	small nucleolar RNA, H/ACA box 16A	chr4	+	Small_RNA	132309465	132309600
TC0100002278.mm.1	6,33	6,17	0,14	0,05	T	T	1,12	0,0293	0,9999	0,1975	1,0000	T	NM_007737; ENSMUST00000086430; ENSMUST00000131535; ENSMUST00000134681; ENSMUST00000150143; BC055077; NM_007737.2; OTTMUST00000050640; OTTMUST00000050641; OTTMUST00000050642; OTTMUST00000050643; uc007awr.1; uc007aws.1	Col5a2	collagen, type V, alpha 2	chr1	-	Multiple_Complex	45374321	45503282
TC0400000937.mm.1	3,66	4,16	0,32	0,19	T	T	-1,42	0,0293	0,9999	0,2130	1,0000	T	ENSMUST00000117874	Gm12641	predicted gene 12641 [Source:MGI Symbol;Acc:MGI:3649567]	chr4	+	Multiple_Complex	93106988	93109914
TC0700004165.mm.1	8,28	7,68	0,51	0,26	T	T	1,52	0,0293	0,9999	0,4597	1,0000	T	NM_019419; ENSMUST00000032888; BC010196; BC046792; NM_019419.2; uc009jjo.2	Arl6ip1	ADP-ribosylation factor-like 6 interacting protein 1	chr7	-	Coding	118118890	118129625
TC0500000376.mm.1	6,19	6	0,47	0,17	T	T	1,14	0,0293	0,9999	0,2036	1,0000	T				chr5	+	NonCoding	34469664	34473195
TC0800001730.mm.1	4,01	3,68	0,08	0,11	T	F	1,26	0,0294	0,9999	0,2680	1,0000	F				chr8	-	NonCoding	13200704	13201791
TC1600000313.mm.1	5,24	4,88	0,1	0,15	T	T	1,29	0,0294	0,9999	0,2582	1,0000	T	XR_141294.1	LOC100862159	PREDICTED: uncharacterized LOC100862159 (LOC100862159), miscRNA.	chr16	+	NonCoding	22365686	22381746
TC1200002557.mm.1	6,24	6,71	0,17	0,25	T	T	-1,39	0,0294	0,9999	0,7318	1,0000	T	NCBI_Gene:238412:presumedTranscript_1	Ighv2-3	Ighv2-3 immunoglobulin heavy variable 2-3	chr12	-	Coding	113611184	113611617
TC0500002106.mm.1	4,53	4,81	0,2	0,29	T	T	-1,22	0,0294	0,9999	0,0021	0,9712	T				chr5	-	NonCoding	25451928	25454062
TC0500001429.mm.1	4,28	3,96	0,35	0,07	T	F	1,24	0,0294	0,9999	0,1882	1,0000	F	XR_106123.1	Gm19833	PREDICTED: predicted gene, 19833 (Gm19833), miscRNA.	chr5	+	NonCoding	123766474	123767208
TC0X00000093.mm.1	4	4,23	0,05	0,19	T	T	-1,17	0,0295	0,9999	0,2856	1,0000	T	ENSMUST00000119961	Gm6798	predicted gene 6798 [Source:MGI Symbol;Acc:MGI:3646258]	chrX	+	Pseudogene	8654465	8654824
TC0300002491.mm.1	6,4	6,79	0,32	0,21	T	T	-1,31	0,0295	0,9999	0,0144	1,0000	T	NM_011797; ENSMUST00000036181; ENSMUST00000126722; ENSMUST00000147962; ENSMUST00000149202; BC046995; NM_011797.2; OTTMUST00000052679; OTTMUST00000052680; OTTMUST00000052681; OTTMUST00000052682; uc008qls.1; uc008qlt.1	Car14	carbonic anhydrase 14	chr3	-	Multiple_Complex	95897768	95904691
TC1600000585.mm.1	4,13	3,85	0,18	0,05	T	T	1,21	0,0295	0,9999	0,1487	1,0000	T				chr16	+	NonCoding	40323048	40327075
TC1300002643.mm.1	3,89	3,59	0,11	0,06	T	F	1,23	0,0295	0,9999	0,3587	1,0000	F				chr13	-	NonCoding	108328429	108329880
TC1100000838.mm.1	6,79	7,29	0,5	0,4	T	T	-1,42	0,0295	0,9999	0,1222	1,0000	T	ENSMUST00000083170	Gm26128	predicted gene, 26128 [Source:MGI Symbol;Acc:MGI:5455905]	chr11	+	Small_RNA	65626394	65626503
TC1500000395.mm.1	6,6	6,45	0,54	0,11	T	T	1,11	0,0295	0,9999	0,3858	1,0000	T	NM_181277; ENSMUST00000023053; ENSMUST00000110217; ENSMUST00000110221; ENSMUST00000125416; BC138345; BC145244; NM_181277.3; OTTMUST00000050766; OTTMUST00000050767; uc007vsc.2; uc007vsd.2; uc007vse.1	Col14a1	collagen, type XIV, alpha 1	chr15	+	Coding	55307750	55520803
TC1100001439.mm.1	4,76	4,29	0,45	0,17	T	T	1,39	0,0295	0,9999	0,3741	1,0000	T	NM_007689; ENSMUST00000040418; BC012672; NM_007689.4; OTTMUST00000004071; uc007kzd.1	Chad	chondroadherin	chr11	+	Coding	94565047	94569127
TC0800000345.mm.1	5,56	5,85	0,12	0,05	T	T	-1,22	0,0295	0,9999	0,0478	1,0000	T	NM_153592; ENSMUST00000033873; BC036333; BC038374; NM_153592.2; uc009lhr.2	Erlin2	ER lipid raft associated 2	chr8	+	Coding	27023799	27039437
TC1100000648.mm.1	12,77	14,26	0,67	0,3	T	T	-2,82	0,0295	0,9999	0,1346	1,0000	T	NR_028480; NR_028480.1; uc011xvb.1	Gm12238	predicted gene 12238	chr11	+	Multiple_Complex	55482694	55482833
TC0900002558.mm.1	3,99	3,65	0,21	0,11	F	F	1,27	0,0295	0,9999	0,0335	1,0000	F				chr9	-	NonCoding	67728367	67728473
TC0500001346.mm.1	4,43	4,95	0,21	0,23	T	T	-1,43	0,0296	0,9999	0,2615	1,0000	T	XR_106117.1	Gm19706	PREDICTED: predicted gene, 19706 (Gm19706), miscRNA.	chr5	+	NonCoding	120694642	120710504
TC1200000598.mm.1	5,15	4,7	0,2	0,24	T	T	1,37	0,0296	0,9999	0,0472	1,0000	T				chr12	+	NonCoding	70912259	70914485
TC0600002445.mm.1	3,73	3,96	0,05	0,16	T	T	-1,17	0,0296	0,9999	0,1865	1,0000	T	NCBI_Gene:620050:presumedTranscript_1	Igkv12-38	immunoglobulin kappa chain variable 12-38	chr6	-	Coding	69943186	69943648
TC0200003604.mm.1	4,68	4,38	0,26	0,05	T	T	1,23	0,0296	0,9999	0,5484	1,0000	T	ENSMUST00000118026	Gm13567	predicted gene 13567 [Source:MGI Symbol;Acc:MGI:3649435]	chr2	-	Multiple_Complex	60596048	60596294
TC0200004823.mm.1	5,02	5,75	0,43	0,19	T	T	-1,65	0,0296	0,9999	0,0623	1,0000	T	XR_104737.1	Gm14133	predicted gene 14133	chr2	-	NonCoding	149743927	149798743
TC1100003758.mm.1	4,99	4,85	0,41	0,07	T	T	1,11	0,0296	0,9999	0,6777	1,0000	T	NM_008471; ENSMUST00000007317; ENSMUST00000125888; ENSMUST00000126460; BC034561; BC085304; NM_008471.2; OTTMUST00000004972; OTTMUST00000004973; OTTMUST00000014431; uc007lkm.2	Krt19	keratin 19	chr11	-	Multiple_Complex	100140810	100148665
TC0X00001932.mm.1	4,21	3,94	0,2	0,03	T	F	1,2	0,0297	0,9999	0,1729	1,0000	F	NR_049190	Mir5617	microRNA 5617	chrX	-	Precursor_microRNA	20863126	20863182
TC1600000572.mm.1	4,25	3,93	0,24	0,06	F	F	1,25	0,0297	0,9999	0,0100	1,0000	F				chr16	+	NonCoding	39995567	39997862
TC0400003992.mm.1	5,5	5,2	0,12	0,05	T	T	1,24	0,0297	0,9999	0,3849	1,0000	T	NM_145078; ENSMUST00000037565; ENSMUST00000105720; ENSMUST00000127826; ENSMUST00000133006; BC138179; BC145854; XM_003688805.1; uc008vta.2	2610305D13Rik	RIKEN cDNA 2610305D13 gene	chr4	-	Multiple_Complex	147611936	147642551
TC0200002104.mm.1	5,17	4,7	0,37	0,12	T	T	1,39	0,0297	0,9999	0,1185	1,0000	T				chr2	+	NonCoding	140549961	140554597
TC0100000064.mm.1	6,49	6,18	0,25	0,13	T	T	1,25	0,0298	0,9999	0,0088	1,0000	T	NM_001198565; NM_001198566; NM_172294; ENSMUST00000088585; ENSMUST00000177608; ENSMUST00000180062; BC034547; BC049276; NM_001198565.1; NM_001198566.1; NM_172294.1; uc007aia.2; uc007aib.2; uc007aic.1; uc007aid.1; uc007aie.1	Sulf1	sulfatase 1	chr1	+	Multiple_Complex	12692430	12860372
TC1400001081.mm.1	4,17	3,89	0,21	0,13	T	T	1,21	0,0298	0,9999	0,1655	1,0000	T				chr14	+	NonCoding	77394263	77396057
TC0X00000079.mm.1	4,53	4	0,32	0,23	T	T	1,44	0,0298	0,9999	0,0573	1,0000	T	ENSMUST00000117804	Gm9429	predicted gene 9429 [Source:MGI Symbol;Acc:MGI:3643631]	chrX	+	Multiple_Complex	8034212	8035079
TC1800000599.mm.1	4,59	4,35	0,09	0,11	T	T	1,18	0,0298	0,9999	0,8021	1,0000	T	NM_001081328; ENSMUST00000080721; BC151164; BC151165; BC157985; NM_001081328.1; uc012bdi.1; uc008ezv.1; uc008ezw.1; uc008ezx.1	Chsy3	chondroitin sulfate synthase 3; chondroitin sulfate synthase 3 (Chsy3), mRNA.	chr18	+	Multiple_Complex	59175340	59516738
TC1000001489.mm.1	5,12	4,8	0,13	0,13	T	T	1,25	0,0298	0,9999	0,1173	1,0000	T	ENSMUST00000118291	Gm16166	predicted gene 16166 [Source:MGI Symbol;Acc:MGI:3801807]	chr10	+	Pseudogene	120928186	120928972
TC0100001741.mm.1	4,5	4,19	0,12	0,14	T	T	1,24	0,0298	0,9999	0,5395	1,0000	T				chr1	+	NonCoding	182125869	182128499
TC1400002093.mm.1	5,76	6,16	0,12	0,18	T	T	-1,32	0,0298	0,9999	0,1171	1,0000	T	NM_023397; NR_028316; ENSMUST00000002400; BC046613; NM_023397.4; NR_028316.1; uc007uaa.2	Mdp1	magnesium-dependent phosphatase 1	chr14	-	Multiple_Complex	55657879	55660508
TC0200001497.mm.1	4,04	4,44	0,17	0,34	F	T	-1,32	0,0298	0,9999	0,0288	1,0000	F				chr2	+	NonCoding	97604205	97605876
TC0600003462.mm.1	4,82	5,25	0,23	0,11	T	T	-1,35	0,0298	0,9999	0,0107	1,0000	T				chr6	-	NonCoding	148385901	148391329
TC0800003239.mm.1	5,34	5,59	0,13	0,06	T	T	-1,19	0,0298	0,9999	0,1693	1,0000	T	NM_010322; ENSMUST00000034466; ENSMUST00000159864; ENSMUST00000161628; ENSMUST00000161986; ENSMUST00000162192; ENSMUST00000162455; BC025972; NM_010322.3; OTTMUST00000077095; OTTMUST00000077096; OTTMUST00000077097; OTTMUST00000077098; OTTMUST00000077099; OTTMUST00000077100; uc009nxu.2; uc009nxv.2	Gnpat	glyceronephosphate O-acyltransferase	chr8	+	Multiple_Complex	124863033	124890057
TC1200001766.mm.1	3,99	4,26	0,24	0,2	T	T	-1,21	0,0298	0,9999	0,1480	1,0000	T				chr12	-	NonCoding	55431147	55432710
TC0200004474.mm.1	3,85	4,15	0,23	0,09	T	T	-1,23	0,0298	0,9999	0,1189	1,0000	T				chr2	-	NonCoding	120976717	120977874
TC0Y00000563.mm.1	4,82	5,2	0,17	0,14	T	T	-1,3	0,0298	0,9999	0,4320	1,0000	T	NM_001037748_8; BC049626_2; XM_001475120.3; uc029xxo.1	Gm20736; Sly; Gm20855	predicted gene, 20736 (Gm20736), mRNA.; Sycp3 like Y-linked, mRNA (cDNA clone MGC:58357 IMAGE:6705850), complete cds.; predicted gene, 20855; predicted gene, 20736	chrY	-	Coding	35105689	35131848
TC1000000430.mm.1	5,72	5,45	0,03	0,08	T	T	1,2	0,0299	0,9999	0,1176	1,0000	T	NM_172473; ENSMUST00000037044; ENSMUST00000131406; ENSMUST00000131568; ENSMUST00000136905; ENSMUST00000142956; ENSMUST00000150511; ENSMUST00000155368; BC120695; BC120697; NM_172473.3; OTTMUST00000064027; OTTMUST00000064028; OTTMUST00000064029; OTTMUST00000064030; OTTMUST00000064031; OTTMUST00000064273; OTTMUST00000064274; uc007fad.2; uc007fae.2; uc007faf.2	Hace1	HECT domain and ankyrin repeat containing, E3 ubiquitin protein ligase 1	chr10	+	Multiple_Complex	45577829	45712345
TC0X00001634.mm.1	5,39	6,02	0,36	0,16	T	T	-1,55	0,0299	0,9999	0,1149	1,0000	T	NM_001177878; NM_001177879; NM_172783; ENSMUST00000033652; ENSMUST00000112376; ENSMUST00000112377; ENSMUST00000112380; ENSMUST00000131765; ENSMUST00000139496; ENSMUST00000139587; ENSMUST00000146752; ENSMUST00000153907; ENSMUST00000154142; BC050040; NM_001177878.1; NM_001177879.1; NM_172783.3; OTTMUST00000046788; OTTMUST00000046789; OTTMUST00000046790; OTTMUST00000046791; OTTMUST00000046792; OTTMU…	Phka2	phosphorylase kinase alpha 2	chrX	+	Multiple_Complex	160502166	160598878
TC1200000608.mm.1	7,59	7,36	0,18	0,05	T	T	1,17	0,0299	0,9999	0,0786	1,0000	T	NM_001190466; NM_021532; ENSMUST00000061273; ENSMUST00000150639; BC145833; NM_001190466.1; NM_021532.4; OTTMUST00000084679; OTTMUST00000084680; uc007nup.2; uc007nuq.2	Dact1	dapper homolog 1, antagonist of beta-catenin (xenopus)	chr12	+	Coding	71309884	71320107
TC0200002559.mm.1	4,33	4,02	0,15	0,1	T	T	1,24	0,0299	0,9999	0,3062	1,0000	T				chr2	+	NonCoding	165995700	165998520
TC1100000479.mm.1	4,62	4,2	0,24	0,1	T	T	1,33	0,0299	0,9999	0,3781	1,0000	T	OTTMUST00000012237	Rpl9-ps2	ribosomal protein L9, pseudogene 2	chr11	+	Multiple_Complex	46562031	46562607
TC0200000215.mm.1	4,66	4,32	0,2	0,18	T	T	1,26	0,0300	0,9999	0,0400	1,0000	T	NR_040369; NR_040369.1; uc008iid.1	Gm13293	predicted gene 13293	chr2	+	NonCoding	11339489	11344106
TC0600000393.mm.1	5,24	4,77	0,17	0,14	T	T	1,39	0,0300	0,9999	0,5149	1,0000	T	XR_104987.1; XR_140765.1	Gm19565; Gm10244	PREDICTED: predicted gene, 19565 (Gm19565), miscRNA.; predicted gene 10244	chr6	+	Multiple_Complex	39405718	39421294
TC0400003790.mm.1	5,74	5,17	0,48	0,18	T	T	1,48	0,0300	0,9999	0,5522	1,0000	T				chr4	-	NonCoding	136765883	136766842
TC0500002891.mm.1	5,1	4,75	0,08	0,17	T	T	1,28	0,0300	0,9999	0,0929	1,0000	T				chr5	-	NonCoding	104803076	104805696
TC0200001284.mm.1	5,36	4,9	0,17	0,24	T	T	1,37	0,0301	0,9999	0,0545	1,0000	T	ENSMUST00000120328	Gm13729	predicted gene 13729 [Source:MGI Symbol;Acc:MGI:3649730]	chr2	+	Pseudogene	87304739	87305144
[truncated: 64,014 more rows]
